# Supplementary material for: Genetic isolation and metabolic complexity of an Antarctic subglacial microbiome
Source: Nat Commun. 2025 Aug 18;16:7501. doi: 10.1038/s41467-025-62753-3 (PMC12361377; doi:10.1038/s41467-025-62753-3)
Supplement: Supplementary file 3 — Supplementary Data 1 [file 41467_2025_62753_MOESM3_ESM.xlsx]

## Sheet: Supplementary Data 1
Supplementary Data 1. Genome statistics of 1,374 single cell genomes.
SAG Name	Water pore size OR Sediment depth	Biosample Accession	Genome Accession	Genbank Accession	# of raw read pairs (Illumina)	# of trimmed read pairs	# of read pairs after removing reads of low sequence complex	# of remaining read pairs after removing human contaminants	# of the remaining read pairs after digital normalization (Kmer)	Observed genome size in bp	Read coverage (x)	# contigs	Longest contig in bp	N50 (bp)	G+C content	CheckM completeness (%)	CheckM contamination (%)	# predicted genes	Coding density	GTDB-Tk classification	Estimated Genome size (bp) = observed genome size divided by CheckM completeness	Revised GTDB-Tk classification referring FastTree	Assembly accesion of the closest GTDB genome	Genomic average nucleotide identity with the closest GTDB genome	the proportion of a SAG aligned with the closest GTDB genome	Presence or absence of near complete 16S rRNA genes (>1,000 bp)
SLM_LV1_30a-A21	>3.0 um	SAMN40273878	JBCJLU000000000	GCA_039732985.1	8241154	7696969	7676079	7676015	94620	206304	68.1073	44	15698	5032	0.322282	14.9365	1.94175	306	0.883657	d__Archaea;p__Thermoproteota;c__Nitrososphaeria;o__Nitrososphaerales;f__Nitrosopumilaceae;g__Nitrosarchaeum;s__	1.38121e+06	d__Archaea;p__Thermoproteota;c__Nitrososphaeria;o__Nitrososphaerales;f__Nitrosopumilaceae;g__Nitrosarchaeum;s__	GB_GCA_009697485.1	87.0476	0.237872	Absence
SLM_LV1_30a-F17	>3.0 um	SAMN40273879	JBCJLV000000000	GCA_039747895.1	8108164	7660469	7639102	7638826	78913	193110	61.6203	45	9514	4616	0.315302	20.5502	0	301	0.880281	d__Archaea;p__Thermoproteota;c__Nitrososphaeria;o__Nitrososphaerales;f__Nitrosopumilaceae;g__Nitrosarchaeum;s__	939701	d__Archaea;p__Thermoproteota;c__Nitrososphaeria;o__Nitrososphaerales;f__Nitrosopumilaceae;g__Nitrosarchaeum;s__	GB_GCA_938049695.1	86.8939	0.491241	Absence
SLM_LV1_0208-F17	0.2~0.8 um	SAMN40273880	JBCJLW000000000	GCA_039732965.1	7777467	7395108	7386206	7386174	191022	423737	74.675	55	21798	9812	0.325067	22.8155	0.970874	575	0.877712	d__Archaea;p__Thermoproteota;c__Nitrososphaeria;o__Nitrososphaerales;f__Nitrosopumilaceae;g__Nitrosarchaeum;s__	1.85723e+06	d__Archaea;p__Thermoproteota;c__Nitrososphaeria;o__Nitrososphaerales;f__Nitrosopumilaceae;g__Nitrosarchaeum;s__	GB_GCA_009697485.1	86.4517	0.280703	Absence
SLM_LV1_0830-N07	0.8~3.0 um	SAMN40273881	JBCJLX000000000	GCA_039747875.1	8831705	8379581	8360885	8360845	168427	395624	69.9842	73	18481	7372	0.32042	22.0438	0.485437	558	0.866558	d__Archaea;p__Thermoproteota;c__Nitrososphaeria;o__Nitrososphaerales;f__Nitrosopumilaceae;g__Nitrosarchaeum;s__	1.79472e+06	d__Archaea;p__Thermoproteota;c__Nitrososphaeria;o__Nitrososphaerales;f__Nitrosopumilaceae;g__Nitrosarchaeum;s__	GB_GCA_009697485.1	87.0517	0.244486	Absence
SLM_LV1_0830-G05	0.8~3.0 um	SAMN40273882	JBCJLY000000000	GCA_039747855.1	8648841	7979053	7974288	7974011	83089	213431	63.7173	40	16892	5648	0.331348	11.2024	0	321	0.83054	d__Archaea;p__Thermoproteota;c__Nitrososphaeria;o__Nitrososphaerales;f__Nitrosopumilaceae;g__Nitrosarchaeum;s__	1.90523e+06	d__Archaea;p__Thermoproteota;c__Nitrososphaeria;o__Nitrososphaerales;f__Nitrosopumilaceae;g__Nitrosarchaeum;s__	GB_GCA_938049695.1	89.0167	0.393516	Absence
SLM_LV1_02b-F20	<0.2 um	SAMN40273883	JBCJLZ000000000	GCA_039747835.1	8775576	8295858	8289232	8289226	132212	304658	75.4526	25	33607	17417	0.378342	26.7913	0	361	0.918466	d__Archaea;p__Nanoarchaeota;c__Nanoarchaeia;o__Pacearchaeales;f__GW2011-AR1;g__;s__	1.13715e+06	d__Archaea;p__Nanoarchaeota;c__Nanoarchaeia;o__Pacearchaeales;f__GW2011-AR1;g__;s__	GB_GCA_002686195.1	66.2211	0.0443619	Absence
SLM_LV1_02b-G20	<0.2 um	SAMN40273884	JBCJMA000000000	GCA_039747975.1	8368394	7913018	7570813	7570805	143163	319998	79.9962	31	35067	15657	0.290458	17.4455	0	376	0.895115	d__Archaea;p__Nanoarchaeota;c__Nanoarchaeia;o__Pacearchaeales;f__GW2011-AR1;g__;s__	1.83427e+06	d__Archaea;p__Nanoarchaeota;c__Nanoarchaeia;o__Pacearchaeales;f__GW2011-AR1;g__;s__	GB_GCA_030704765.1	69.75	0.0481415	Absence
SLM_MC1B_68-F19	6~8 cm	SAMN40273885	JBCJMB000000000	GCA_039747815.1	8522275	8133907	8115675	8115659	233206	554716	73.8997	42	61968	19274	0.672423	20.977	0	641	0.891983	d__Bacteria;p__Actinomycetota;c__Thermoleophilia;o__Miltoncostaeales;f__Miltoncostaeaceae;g__SYFI01;s__	2.6444e+06	d__Bacteria;p__Actinomycetota;c__Thermoleophilia;o__Miltoncostaeales;f__Miltoncostaeaceae;g__SYFI01;s__	GB_GCA_947451735.1	80.2777	0.290187	Absence
SLM_MC1B_68-C22	6~8 cm	SAMN40273886	JBCJMC000000000	GCA_039747935.1	9598194	9224978	9194980	9194494	408433	1158388	63.0789	97	63118	19037	0.672042	42.0977	0	1303	0.886912	d__Bacteria;p__Actinomycetota;c__Thermoleophilia;o__Miltoncostaeales;f__Miltoncostaeaceae;g__SYFI01;s__	2.75167e+06	d__Bacteria;p__Actinomycetota;c__Thermoleophilia;o__Miltoncostaeales;f__Miltoncostaeaceae;g__SYFI01;s__	GB_GCA_947451735.1	80.4637	0.202411	Absence
SLM_LV1_BS-L10	BulkSediment	SAMN40273887	JBCJMD000000000	GCA_039747795.1	10121180	9601939	9582809	9582799	433778	1063118	72.8477	88	44114	15805	0.674732	48.3477	0	1194	0.899669	d__Bacteria;p__Actinomycetota;c__Thermoleophilia;o__Miltoncostaeales;f__Miltoncostaeaceae;g__SYFI01;s__	2.1989e+06	d__Bacteria;p__Actinomycetota;c__Thermoleophilia;o__Miltoncostaeales;f__Miltoncostaeaceae;g__SYFI01;s__	GB_GCA_947451735.1	80.0197	0.271379	Presence
SLM_MC1B_68-A08	6~8 cm	SAMN40273888	JBCJME000000000	GCA_039747755.1	11702309	11131924	11106285	11106281	408713	1014300	68.6975	109	43280	13236	0.67268	51.408	0	1154	0.896949	d__Bacteria;p__Actinomycetota;c__Thermoleophilia;o__Miltoncostaeales;f__Miltoncostaeaceae;g__SYFI01;s__	1.97304e+06	d__Bacteria;p__Actinomycetota;c__Thermoleophilia;o__Miltoncostaeales;f__Miltoncostaeaceae;g__SYFI01;s__	GB_GCA_947451735.1	80.2899	0.266326	Absence
SLM_MC1B_68-J14	6~8 cm	SAMN40273889	JBCJMF000000000	GCA_039747735.1	8023731	7578181	7569908	7569905	138202	371867	64.4281	33	45328	22104	0.669551	27.5862	0	419	0.901462	d__Bacteria;p__Actinomycetota;c__Thermoleophilia;o__Miltoncostaeales;f__Miltoncostaeaceae;g__SYFI01;s__	1.34802e+06	d__Bacteria;p__Actinomycetota;c__Thermoleophilia;o__Miltoncostaeales;f__Miltoncostaeaceae;g__SYFI01;s__	GB_GCA_947451735.1	80.4629	0.193745	Absence
SLM_MC1B_68-N07	6~8 cm	SAMN40273890	JBCJMG000000000	GCA_039747765.1	8061171	7630351	7614796	7614791	545732	1347816	71.732	111	77710	19157	0.67209	52.4425	0	1497	0.887188	d__Bacteria;p__Actinomycetota;c__Thermoleophilia;o__Miltoncostaeales;f__Miltoncostaeaceae;g__SYFI01;s__	2.57008e+06	d__Bacteria;p__Actinomycetota;c__Thermoleophilia;o__Miltoncostaeales;f__Miltoncostaeaceae;g__SYFI01;s__	GB_GCA_947451735.1	80.1139	0.24822	Presence
SLM_MC1B_24-N23	2~4 cm	SAMN40273891	JBCJMH000000000	GCA_039747715.1	8519266	8134628	8117513	8117330	388203	1018256	65.9913	91	47543	16935	0.672785	50	0	1147	0.889067	d__Bacteria;p__Actinomycetota;c__Thermoleophilia;o__Miltoncostaeales;f__Miltoncostaeaceae;g__SYFI01;s__	2036512	d__Bacteria;p__Actinomycetota;c__Thermoleophilia;o__Miltoncostaeales;f__Miltoncostaeaceae;g__SYFI01;s__	GB_GCA_947451735.1	80.4034	0.20885	Presence
SLM_MC1B_68-L19	6~8 cm	SAMN40273892	JBCJMI000000000	GCA_039747695.1	9431611	8980413	8971447	8971439	424504	1151696	66.0798	102	56908	17054	0.671791	51.7241	0	1312	0.888295	d__Bacteria;p__Actinomycetota;c__Thermoleophilia;o__Miltoncostaeales;f__Miltoncostaeaceae;g__SYFI01;s__	2.22661e+06	d__Bacteria;p__Actinomycetota;c__Thermoleophilia;o__Miltoncostaeales;f__Miltoncostaeaceae;g__SYFI01;s__	GB_GCA_947451735.1	80.037	0.196145	Presence
SLM_MC1B_68-G09	6~8 cm	SAMN40273893	JBCJMJ000000000	GCA_039747655.1	7402066	7005380	6998830	6998827	181028	443779	74.5219	38	45028	23352	0.673984	24.1379	0	505	0.888733	d__Bacteria;p__Actinomycetota;c__Thermoleophilia;o__Miltoncostaeales;f__Miltoncostaeaceae;g__SYFI01;s__	1.83851e+06	d__Bacteria;p__Actinomycetota;c__Thermoleophilia;o__Miltoncostaeales;f__Miltoncostaeaceae;g__SYFI01;s__	GB_GCA_947451735.1	79.348	0.20979	Absence
SLM_MC1B_68-L14	6~8 cm	SAMN40273894	JBCJMK000000000	GCA_039747675.1	7628659	7247441	7239275	7239243	288636	881177	60.4337	74	47229	18021	0.672304	33.7069	1.72414	1013	0.879277	d__Bacteria;p__Actinomycetota;c__Thermoleophilia;o__Miltoncostaeales;f__Miltoncostaeaceae;g__SYFI01;s__	2.61423e+06	d__Bacteria;p__Actinomycetota;c__Thermoleophilia;o__Miltoncostaeales;f__Miltoncostaeaceae;g__SYFI01;s__	GB_GCA_947451735.1	79.6853	0.176752	Presence
SLM_MC1B_68-G22	6~8 cm	SAMN40273895	JBCJML000000000	GCA_039747635.1	7616914	7247759	7240505	7240501	356174	996413	63.1091	96	53095	17774	0.673793	25.8621	0	1136	0.885715	d__Bacteria;p__Actinomycetota;c__Thermoleophilia;o__Miltoncostaeales;f__Miltoncostaeaceae;g__SYFI01;s__	3.8528e+06	d__Bacteria;p__Actinomycetota;c__Thermoleophilia;o__Miltoncostaeales;f__Miltoncostaeaceae;g__SYFI01;s__	GB_GCA_947451735.1	80.2822	0.18597	Presence
SLM_MC1B_810-C20	8~10 cm	SAMN40273896	JBCJMM000000000	GCA_039747595.1	7256052	6832549	6813247	6813215	587832	1448794	70.2659	127	48570	17331	0.674003	57.8305	0	1635	0.892735	d__Bacteria;p__Actinomycetota;c__Thermoleophilia;o__Miltoncostaeales;f__Miltoncostaeaceae;g__SYFI01;s__	2.50524e+06	d__Bacteria;p__Actinomycetota;c__Thermoleophilia;o__Miltoncostaeales;f__Miltoncostaeaceae;g__SYFI01;s__	GB_GCA_947451735.1	80.0933	0.21177	Presence
SLM_MC1B_46-K21	4~6 cm	SAMN40273897	JBCJMN000000000	GCA_039747615.1	8830558	8135076	8114498	8114437	225100	567718	62.4882	51	41228	14778	0.671219	20.6897	0	651	0.888397	d__Bacteria;p__Actinomycetota;c__Thermoleophilia;o__Miltoncostaeales;f__Miltoncostaeaceae;g__SYFI01;s__	2.74397e+06	d__Bacteria;p__Actinomycetota;c__Thermoleophilia;o__Miltoncostaeales;f__Miltoncostaeaceae;g__SYFI01;s__	GB_GCA_947451735.1	79.8801	0.197292	Absence
SLM_MC1B_68-O14	6~8 cm	SAMN40273898	JBCJMO000000000	GCA_039747575.1	10029376	9497116	9469069	9468722	392229	953236	72.7673	81	55668	18479	0.67141	41.3506	0	1083	0.886218	d__Bacteria;p__Actinomycetota;c__Thermoleophilia;o__Miltoncostaeales;f__Miltoncostaeaceae;g__SYFI01;s__	2.30525e+06	d__Bacteria;p__Actinomycetota;c__Thermoleophilia;o__Miltoncostaeales;f__Miltoncostaeaceae;g__SYFI01;s__	GB_GCA_947451735.1	80.8315	0.205169	Absence
SLM_MC1B_68-P18	6~8 cm	SAMN40273899	JBCJMP000000000	GCA_039747535.1	7096066	6647622	6634691	6634678	706485	1630289	75.4475	121	54081	20096	0.672862	74.569	0	1801	0.892623	d__Bacteria;p__Actinomycetota;c__Thermoleophilia;o__Miltoncostaeales;f__Miltoncostaeaceae;g__SYFI01;s__	2.18628e+06	d__Bacteria;p__Actinomycetota;c__Thermoleophilia;o__Miltoncostaeales;f__Miltoncostaeaceae;g__SYFI01;s__	GB_GCA_947451735.1	80.4758	0.219708	Presence
SLM_MC1B_68-I21	6~8 cm	SAMN40273900	JBCJMQ000000000	GCA_039747555.1	7201177	6858728	6853691	6853552	133398	345830	66.8117	27	48745	20566	0.672154	15.5172	0	399	0.880094	d__Bacteria;p__Actinomycetota;c__Thermoleophilia;o__Miltoncostaeales;f__Miltoncostaeaceae;g__SYFI01;s__	2.22868e+06	d__Bacteria;p__Actinomycetota;c__Thermoleophilia;o__Miltoncostaeales;f__Miltoncostaeaceae;g__SYFI01;s__	GB_GCA_947451735.1	80.1725	0.178374	Absence
SLM_MC1B_68-M13	6~8 cm	SAMN40273901	JBCJMR000000000	GCA_039747475.1	8251078	7818302	7805751	7805743	408544	1092080	66.0979	101	54151	15355	0.670965	53.2184	0.143678	1251	0.894193	d__Bacteria;p__Actinomycetota;c__Thermoleophilia;o__Miltoncostaeales;f__Miltoncostaeaceae;g__SYFI01;s__	2.05207e+06	d__Bacteria;p__Actinomycetota;c__Thermoleophilia;o__Miltoncostaeales;f__Miltoncostaeaceae;g__SYFI01;s__	GB_GCA_947451735.1	80.3116	0.202109	Presence
SLM_MC1B_68-M05	6~8 cm	SAMN40273902	JBCJMS000000000	GCA_039747515.1	8276421	7847278	7834232	7834211	576596	1448251	71.4254	113	64699	25212	0.672104	59.9138	0	1619	0.888395	d__Bacteria;p__Actinomycetota;c__Thermoleophilia;o__Miltoncostaeales;f__Miltoncostaeaceae;g__SYFI01;s__	2.41722e+06	d__Bacteria;p__Actinomycetota;c__Thermoleophilia;o__Miltoncostaeales;f__Miltoncostaeaceae;g__SYFI01;s__	GB_GCA_947451735.1	80.0956	0.230092	Presence
SLM_MC1B_68-D03	6~8 cm	SAMN40273903	JBCJMT000000000	GCA_039747495.1	12175237	11507628	11483543	11482905	482492	1210716	69.2372	97	53980	16808	0.675826	51.8103	0	1326	0.901545	d__Bacteria;p__Actinomycetota;c__Thermoleophilia;o__Miltoncostaeales;f__Miltoncostaeaceae;g__SYFI01;s__	2.33682e+06	d__Bacteria;p__Actinomycetota;c__Thermoleophilia;o__Miltoncostaeales;f__Miltoncostaeaceae;g__SYFI01;s__	GB_GCA_947451735.1	79.9336	0.249307	Absence
SLM_MC1B_68-N11	6~8 cm	SAMN40273904	JBCJMU000000000	GCA_039747455.1	9249974	8768354	8754579	8754578	507123	1229849	73.8616	92	80277	17334	0.674902	53.4483	0	1394	0.891503	d__Bacteria;p__Actinomycetota;c__Thermoleophilia;o__Miltoncostaeales;f__Miltoncostaeaceae;g__SYFI01;s__	2.30101e+06	d__Bacteria;p__Actinomycetota;c__Thermoleophilia;o__Miltoncostaeales;f__Miltoncostaeaceae;g__SYFI01;s__	GB_GCA_947451735.1	79.5149	0.255639	Presence
SLM_MC1B_68-L11	6~8 cm	SAMN40273905	JBCJMV000000000	GCA_039747435.1	7361183	6977096	6961259	6961249	312102	884495	61.1612	95	47071	15218	0.671654	29.8851	4.02299	989	0.889205	d__Bacteria;p__Actinomycetota;c__Thermoleophilia;o__Miltoncostaeales;f__Miltoncostaeaceae;g__SYFI01;s__	2.95966e+06	d__Bacteria;p__Actinomycetota;c__Thermoleophilia;o__Miltoncostaeales;f__Miltoncostaeaceae;g__SYFI01;s__	GB_GCA_947451735.1	79.5527	0.19752	Presence
SLM_MC1B_68-J06	6~8 cm	SAMN40273906	JBCJMW000000000	GCA_039747355.1	10144955	9615647	9574197	9574194	436699	1172258	67.1054	95	57154	18039	0.673357	50.2874	0	1352	0.889012	d__Bacteria;p__Actinomycetota;c__Thermoleophilia;o__Miltoncostaeales;f__Miltoncostaeaceae;g__SYFI01;s__	2.33112e+06	d__Bacteria;p__Actinomycetota;c__Thermoleophilia;o__Miltoncostaeales;f__Miltoncostaeaceae;g__SYFI01;s__	GB_GCA_947451735.1	80.537	0.224487	Presence
SLM_MC1B_68-O09	6~8 cm	SAMN40273907	JBCJMX000000000	GCA_039747375.1	11605756	11167374	11155862	11155843	226586	566752	72.0125	37	62283	26376	0.671407	13.7931	0	653	0.889258	d__Bacteria;p__Actinomycetota;c__Thermoleophilia;o__Miltoncostaeales;f__Miltoncostaeaceae;g__SYFI01;s__	4.10895e+06	d__Bacteria;p__Actinomycetota;c__Thermoleophilia;o__Miltoncostaeales;f__Miltoncostaeaceae;g__SYFI01;s__	GB_GCA_947451735.1	81.0693	0.209994	Absence
SLM_MC1B_68-N09	6~8 cm	SAMN40273908	JBCJMY000000000	GCA_039747415.1	9598080	9198922	9188314	9188264	487541	1258034	68.2942	127	48531	14756	0.674219	56.3362	0	1440	0.885915	d__Bacteria;p__Actinomycetota;c__Thermoleophilia;o__Miltoncostaeales;f__Miltoncostaeaceae;g__SYFI01;s__	2.23308e+06	d__Bacteria;p__Actinomycetota;c__Thermoleophilia;o__Miltoncostaeales;f__Miltoncostaeaceae;g__SYFI01;s__	GB_GCA_947451735.1	80.7114	0.222672	Presence
SLM_LV1_BS-E06	BulkSediment	SAMN40273909	JBCJMZ000000000	GCA_039732945.1	8985178	8573186	8569261	8569246	285918	826398	60.0828	74	31510	16738	0.671221	43.8218	1.72414	975	0.878629	d__Bacteria;p__Actinomycetota;c__Thermoleophilia;o__Miltoncostaeales;f__Miltoncostaeaceae;g__SYFI01;s__	1.88581e+06	d__Bacteria;p__Actinomycetota;c__Thermoleophilia;o__Miltoncostaeales;f__Miltoncostaeaceae;g__SYFI01;s__	GB_GCA_947451735.1	79.9345	0.229981	Presence
SLM_MC1B_68-L03	6~8 cm	SAMN40273910	JBCJNA000000000	GCA_039747395.1	9249077	8747319	8736210	8736170	394513	1005179	69.4071	90	80915	17727	0.673447	42.1695	0	1122	0.89445	d__Bacteria;p__Actinomycetota;c__Thermoleophilia;o__Miltoncostaeales;f__Miltoncostaeaceae;g__SYFI01;s__	2.38366e+06	d__Bacteria;p__Actinomycetota;c__Thermoleophilia;o__Miltoncostaeales;f__Miltoncostaeaceae;g__SYFI01;s__	GB_GCA_947451735.1	79.935	0.226223	Presence
SLM_MC1B_68-L13	6~8 cm	SAMN40273911	JBCJNB000000000	GCA_039747335.1	10095230	9640984	9628900	9628816	399067	1016711	69.4245	87	66643	14284	0.67308	54.8851	0	1155	0.892729	d__Bacteria;p__Actinomycetota;c__Thermoleophilia;o__Miltoncostaeales;f__Miltoncostaeaceae;g__SYFI01;s__	1.85244e+06	d__Bacteria;p__Actinomycetota;c__Thermoleophilia;o__Miltoncostaeales;f__Miltoncostaeaceae;g__SYFI01;s__	GB_GCA_947451735.1	80.211	0.22885	Presence
SLM_MC1B_68-E03	6~8 cm	SAMN40273912	JBCJNC000000000	GCA_039747275.1	9623631	9017148	8999823	8999801	524972	1421487	63.505	126	53542	16637	0.673646	73.4195	0	1595	0.893331	d__Bacteria;p__Actinomycetota;c__Thermoleophilia;o__Miltoncostaeales;f__Miltoncostaeaceae;g__SYFI01;s__	1.93612e+06	d__Bacteria;p__Actinomycetota;c__Thermoleophilia;o__Miltoncostaeales;f__Miltoncostaeaceae;g__SYFI01;s__	GB_GCA_947451735.1	80.3524	0.241775	Presence
SLM_MC1B_68-B05	6~8 cm	SAMN40273913	JBCJND000000000	GCA_039747315.1	9350656	8797792	8772018	8771913	414110	1093628	64.8439	103	54135	14774	0.674051	48.7069	0	1217	0.891248	d__Bacteria;p__Actinomycetota;c__Thermoleophilia;o__Miltoncostaeales;f__Miltoncostaeaceae;g__SYFI01;s__	2.24532e+06	d__Bacteria;p__Actinomycetota;c__Thermoleophilia;o__Miltoncostaeales;f__Miltoncostaeaceae;g__SYFI01;s__	GB_GCA_947451735.1	79.8713	0.240324	Presence
SLM_MC1B_46-G09	4~6 cm	SAMN40273914	JBCJNE000000000	GCA_039747295.1	11008666	10431269	10423767	10423760	264398	837678	56.2199	75	48743	18304	0.674193	42.342	0	910	0.895158	d__Bacteria;p__Actinomycetota;c__Thermoleophilia;o__Miltoncostaeales;f__Miltoncostaeaceae;g__SYFI01;s__	1.97836e+06	d__Bacteria;p__Actinomycetota;c__Thermoleophilia;o__Miltoncostaeales;f__Miltoncostaeaceae;g__SYFI01;s__	GB_GCA_947451735.1	79.8115	0.208944	Absence
SLM_MC1B_68-E19	6~8 cm	SAMN40273915	JBCJNF000000000	GCA_039747255.1	8106189	7673153	7662946	7662933	366888	938580	68.6583	74	56950	21462	0.674305	20.6897	0	1083	0.886894	d__Bacteria;p__Actinomycetota;c__Thermoleophilia;o__Miltoncostaeales;f__Miltoncostaeaceae;g__SYFI01;s__	4.53647e+06	d__Bacteria;p__Actinomycetota;c__Thermoleophilia;o__Miltoncostaeales;f__Miltoncostaeaceae;g__SYFI01;s__	GB_GCA_947451735.1	80.1541	0.230106	Absence
SLM_MC1B_68-F05	6~8 cm	SAMN40273916	JBCJNG000000000	GCA_039747215.1	8095092	7722714	7714497	7714493	520999	1398606	66.4313	112	41613	20226	0.672932	65.5891	0	1588	0.885057	d__Bacteria;p__Actinomycetota;c__Thermoleophilia;o__Miltoncostaeales;f__Miltoncostaeaceae;g__SYFI01;s__	2.13238e+06	d__Bacteria;p__Actinomycetota;c__Thermoleophilia;o__Miltoncostaeales;f__Miltoncostaeaceae;g__SYFI01;s__	GB_GCA_947451735.1	79.9616	0.208893	Absence
SLM_MC1B_68-I05	6~8 cm	SAMN40273917	JBCJNH000000000	GCA_039747235.1	6731998	6395568	6386527	6386316	482768	1183573	72.765	107	43646	16014	0.672956	56.055	0	1367	0.887155	d__Bacteria;p__Actinomycetota;c__Thermoleophilia;o__Miltoncostaeales;f__Miltoncostaeaceae;g__SYFI01;s__	2.11145e+06	d__Bacteria;p__Actinomycetota;c__Thermoleophilia;o__Miltoncostaeales;f__Miltoncostaeaceae;g__SYFI01;s__	GB_GCA_947451735.1	80.5899	0.209546	Presence
SLM_MC1B_24-K18	2~4 cm	SAMN40273918	JBCJNI000000000	GCA_039747155.1	8519946	8050337	8036930	8036848	272544	697171	67.2616	68	87804	15460	0.674559	40.9195	0	802	0.885044	d__Bacteria;p__Actinomycetota;c__Thermoleophilia;o__Miltoncostaeales;f__Miltoncostaeaceae;g__SYFI01;s__	1.70376e+06	d__Bacteria;p__Actinomycetota;c__Thermoleophilia;o__Miltoncostaeales;f__Miltoncostaeaceae;g__SYFI01;s__	GB_GCA_947451735.1	80.2534	0.237824	Presence
SLM_MC1B_68-D15	6~8 cm	SAMN40273919	JBCJNJ000000000	GCA_039747175.1	10020663	9448078	9436565	9436558	591178	1462005	71.2232	109	82306	21570	0.674806	76.6523	0	1634	0.893582	d__Bacteria;p__Actinomycetota;c__Thermoleophilia;o__Miltoncostaeales;f__Miltoncostaeaceae;g__SYFI01;s__	1.90732e+06	d__Bacteria;p__Actinomycetota;c__Thermoleophilia;o__Miltoncostaeales;f__Miltoncostaeaceae;g__SYFI01;s__	GB_GCA_947451735.1	80.0189	0.213245	Presence
SLM_MC1B_46-F10	4~6 cm	SAMN40273920	JBCJNK000000000	GCA_039747195.1	11516505	10855399	10843224	10843199	655443	1720362	67.4228	146	61572	18689	0.675141	76.2931	0	1938	0.894429	d__Bacteria;p__Actinomycetota;c__Thermoleophilia;o__Miltoncostaeales;f__Miltoncostaeaceae;g__SYFI01;s__	2.25494e+06	d__Bacteria;p__Actinomycetota;c__Thermoleophilia;o__Miltoncostaeales;f__Miltoncostaeaceae;g__SYFI01;s__	GB_GCA_947451735.1	79.9739	0.21795	Absence
SLM_MC1B_24-P10	2~4 cm	SAMN40273921	JBCJNL000000000	GCA_039747135.1	7106049	6796189	6786311	6786303	619413	1581566	70.4744	105	105774	21942	0.673312	72.8448	0	1757	0.89725	d__Bacteria;p__Actinomycetota;c__Thermoleophilia;o__Miltoncostaeales;f__Miltoncostaeaceae;g__SYFI01;s__	2.17114e+06	d__Bacteria;p__Actinomycetota;c__Thermoleophilia;o__Miltoncostaeales;f__Miltoncostaeaceae;g__SYFI01;s__	GB_GCA_947451735.1	80.0375	0.240885	Presence
SLM_MC1B_68-P10	6~8 cm	SAMN40273922	JBCJNM000000000	GCA_039747115.1	6848809	6411712	6397716	6397704	326399	759155	74.2057	61	53710	23383	0.672225	38.7931	0	868	0.887222	d__Bacteria;p__Actinomycetota;c__Thermoleophilia;o__Miltoncostaeales;f__Miltoncostaeaceae;g__SYFI01;s__	1.95693e+06	d__Bacteria;p__Actinomycetota;c__Thermoleophilia;o__Miltoncostaeales;f__Miltoncostaeaceae;g__SYFI01;s__	GB_GCA_947451735.1	79.7356	0.216591	Presence
SLM_MC1B_68-L22	6~8 cm	SAMN40273923	JBCJNN000000000	GCA_039747075.1	12066668	11380344	11366546	11366511	326920	859712	66.6717	95	35880	13939	0.673403	48.2759	0	982	0.882162	d__Bacteria;p__Actinomycetota;c__Thermoleophilia;o__Miltoncostaeales;f__Miltoncostaeaceae;g__SYFI01;s__	1.78083e+06	d__Bacteria;p__Actinomycetota;c__Thermoleophilia;o__Miltoncostaeales;f__Miltoncostaeaceae;g__SYFI01;s__	GB_GCA_947451735.1	79.652	0.20917	Presence
SLM_MC1B_68-B04	6~8 cm	SAMN40273924	JBCJNO000000000	GCA_039732925.1	13278834	12651280	12642703	12642621	350927	1060503	57.0475	94	50100	16068	0.671438	45.5172	0	1220	0.887345	d__Bacteria;p__Actinomycetota;c__Thermoleophilia;o__Miltoncostaeales;f__Miltoncostaeaceae;g__SYFI01;s__	2.32989e+06	d__Bacteria;p__Actinomycetota;c__Thermoleophilia;o__Miltoncostaeales;f__Miltoncostaeaceae;g__SYFI01;s__	GB_GCA_947451735.1	79.903	0.223299	Absence
SLM_MC1B_68-K04	6~8 cm	SAMN40273925	JBCJNP000000000	GCA_039747095.1	8096449	7692549	7663088	7663087	297173	712772	72.3549	85	44656	11707	0.671254	36.6379	0.862069	855	0.894644	d__Bacteria;p__Actinomycetota;c__Thermoleophilia;o__Miltoncostaeales;f__Miltoncostaeaceae;g__SYFI01;s__	1.94545e+06	d__Bacteria;p__Actinomycetota;c__Thermoleophilia;o__Miltoncostaeales;f__Miltoncostaeaceae;g__SYFI01;s__	GB_GCA_947451735.1	80.1208	0.178653	Presence
SLM_MC1B_24-M16	2~4 cm	SAMN40273926	JBCJNQ000000000	GCA_039747035.1	7973061	7448828	7404219	7404052	285086	699984	72.294	55	46750	21953	0.672975	26.7241	0.862069	788	0.89353	d__Bacteria;p__Actinomycetota;c__Thermoleophilia;o__Miltoncostaeales;f__Miltoncostaeaceae;g__SYFI01;s__	2.61929e+06	d__Bacteria;p__Actinomycetota;c__Thermoleophilia;o__Miltoncostaeales;f__Miltoncostaeaceae;g__SYFI01;s__	GB_GCA_947451735.1	80.9425	0.252628	Absence
SLM_MC1B_68-E10	6~8 cm	SAMN40273927	JBCJNR000000000	GCA_039747015.1	9614996	9198621	9192010	9191912	274848	738702	67.2841	44	90207	27829	0.672604	30	0	817	0.901273	d__Bacteria;p__Actinomycetota;c__Thermoleophilia;o__Miltoncostaeales;f__Miltoncostaeaceae;g__SYFI01;s__	2.46234e+06	d__Bacteria;p__Actinomycetota;c__Thermoleophilia;o__Miltoncostaeales;f__Miltoncostaeaceae;g__SYFI01;s__	GB_GCA_947451735.1	80.4414	0.264975	Absence
SLM_MC1B_68-K17	6~8 cm	SAMN40273928	JBCJNS000000000	GCA_039747055.1	7730919	7337851	7328703	7328701	348030	921108	70.6983	87	75382	17787	0.672192	40.5643	0	1057	0.877357	d__Bacteria;p__Actinomycetota;c__Thermoleophilia;o__Miltoncostaeales;f__Miltoncostaeaceae;g__SYFI01;s__	2.27074e+06	d__Bacteria;p__Actinomycetota;c__Thermoleophilia;o__Miltoncostaeales;f__Miltoncostaeaceae;g__SYFI01;s__	GB_GCA_947451735.1	79.8477	0.204375	Presence
SLM_MC1B_68-N18	6~8 cm	SAMN40273929	JBCJNT000000000	GCA_039746995.1	10320322	9880640	9864529	9864509	472881	1136080	73.8795	105	76509	16132	0.673375	65.6609	0	1311	0.900722	d__Bacteria;p__Actinomycetota;c__Thermoleophilia;o__Miltoncostaeales;f__Miltoncostaeaceae;g__SYFI01;s__	1.73022e+06	d__Bacteria;p__Actinomycetota;c__Thermoleophilia;o__Miltoncostaeales;f__Miltoncostaeaceae;g__SYFI01;s__	GB_GCA_947451735.1	80.1064	0.233854	Absence
SLM_MC1B_68-O17	6~8 cm	SAMN40273930	JBCJNU000000000	GCA_039746975.1	9810190	9181827	9165405	9165385	665663	1590385	72.3546	137	64099	15773	0.675172	79.7414	0	1749	0.897716	d__Bacteria;p__Actinomycetota;c__Thermoleophilia;o__Miltoncostaeales;f__Miltoncostaeaceae;g__SYFI01;s__	1.99443e+06	d__Bacteria;p__Actinomycetota;c__Thermoleophilia;o__Miltoncostaeales;f__Miltoncostaeaceae;g__SYFI01;s__	GB_GCA_947451735.1	80.0285	0.243508	Absence
SLM_MC1B_24-C23	2~4 cm	SAMN40273931	JBCJNV000000000	GCA_039746955.1	7072006	6786976	6777508	6777477	416250	1141002	66.744	76	75075	25484	0.675891	56.4655	0	1269	0.906506	d__Bacteria;p__Actinomycetota;c__Thermoleophilia;o__Miltoncostaeales;f__Miltoncostaeaceae;g__SYFI01;s__	2.02071e+06	d__Bacteria;p__Actinomycetota;c__Thermoleophilia;o__Miltoncostaeales;f__Miltoncostaeaceae;g__SYFI01;s__	GB_GCA_947451735.1	80.656	0.261072	Absence
SLM_MC1B_68-B06	6~8 cm	SAMN40273932	JBCJNW000000000	GCA_039732905.1	9901320	9159549	9143479	9143396	168061	414570	67.7205	32	72352	20563	0.671252	14.3678	0	467	0.905813	d__Bacteria;p__Actinomycetota;c__Thermoleophilia;o__Miltoncostaeales;f__Miltoncostaeaceae;g__SYFI01;s__	2.88541e+06	d__Bacteria;p__Actinomycetota;c__Thermoleophilia;o__Miltoncostaeales;f__Miltoncostaeaceae;g__SYFI01;s__	GB_GCA_947451735.1	80.9544	0.286643	Absence
SLM_MC1B_46-G15	4~6 cm	SAMN40273933	JBCJNX000000000	GCA_039746915.1	8500828	8030663	8021361	8021309	246069	754860	59.3837	59	43989	20362	0.672346	38.5057	0	878	0.887806	d__Bacteria;p__Actinomycetota;c__Thermoleophilia;o__Miltoncostaeales;f__Miltoncostaeaceae;g__SYFI01;s__	1.96038e+06	d__Bacteria;p__Actinomycetota;c__Thermoleophilia;o__Miltoncostaeales;f__Miltoncostaeaceae;g__SYFI01;s__	GB_GCA_947451735.1	80.3045	0.242163	Absence
SLM_MC1B_68-M11	6~8 cm	SAMN40273934	JBCJNY000000000	GCA_039746925.1	7639070	7271853	7263314	7263302	541134	1450285	69.9595	89	77286	26882	0.67518	71.0345	0	1621	0.904266	d__Bacteria;p__Actinomycetota;c__Thermoleophilia;o__Miltoncostaeales;f__Miltoncostaeaceae;g__SYFI01;s__	2.04166e+06	d__Bacteria;p__Actinomycetota;c__Thermoleophilia;o__Miltoncostaeales;f__Miltoncostaeaceae;g__SYFI01;s__	GB_GCA_947451735.1	80.0517	0.241865	Presence
SLM_MC1B_68-G11	6~8 cm	SAMN40273935	JBCJNZ000000000	GCA_039746895.1	11200194	10620416	10613177	10613154	362625	946554	69.9832	70	63941	26799	0.67509	44.4684	0	1046	0.900728	d__Bacteria;p__Actinomycetota;c__Thermoleophilia;o__Miltoncostaeales;f__Miltoncostaeaceae;g__SYFI01;s__	2.1286e+06	d__Bacteria;p__Actinomycetota;c__Thermoleophilia;o__Miltoncostaeales;f__Miltoncostaeaceae;g__SYFI01;s__	GB_GCA_947451735.1	80.6738	0.270641	Presence
SLM_MC1B_68-E22	6~8 cm	SAMN40273936	JBCJOA000000000	GCA_039746855.1	9151650	8686655	8674581	8674580	394239	1050335	68.9993	82	45965	24098	0.676437	61.3506	0	1205	0.896283	d__Bacteria;p__Actinomycetota;c__Thermoleophilia;o__Miltoncostaeales;f__Miltoncostaeaceae;g__SYFI01;s__	1.71202e+06	d__Bacteria;p__Actinomycetota;c__Thermoleophilia;o__Miltoncostaeales;f__Miltoncostaeaceae;g__SYFI01;s__	GB_GCA_947451735.1	80.3223	0.235013	Presence
SLM_MC1B_68-G08	6~8 cm	SAMN40273937	JBCJOB000000000	GCA_039746875.1	9133890	8752484	8744045	8744040	455727	1145762	71.4133	104	62351	17058	0.674827	53.8793	0	1280	0.895631	d__Bacteria;p__Actinomycetota;c__Thermoleophilia;o__Miltoncostaeales;f__Miltoncostaeaceae;g__SYFI01;s__	2.12653e+06	d__Bacteria;p__Actinomycetota;c__Thermoleophilia;o__Miltoncostaeales;f__Miltoncostaeaceae;g__SYFI01;s__	GB_GCA_947451735.1	80.0015	0.237683	Presence
SLM_LV1_BS-C09	BulkSediment	SAMN40273938	JBCJOC000000000	GCA_039746835.1	9386410	8990837	8973737	8973716	586334	1396224	75.6961	113	69874	17465	0.675793	65.2299	0	1566	0.903891	d__Bacteria;p__Actinomycetota;c__Thermoleophilia;o__Miltoncostaeales;f__Miltoncostaeaceae;g__SYFI01;s__	2.14047e+06	d__Bacteria;p__Actinomycetota;c__Thermoleophilia;o__Miltoncostaeales;f__Miltoncostaeaceae;g__SYFI01;s__	GB_GCA_947451735.1	80.4195	0.272071	Absence
SLM_MC1B_68-M19	6~8 cm	SAMN40273939	JBCJOD000000000	GCA_039746795.1	9890607	9479427	9462605	9462588	370334	963686	72.198	71	65193	20286	0.67596	47.4138	4.31034	1068	0.910066	d__Bacteria;p__Actinomycetota;c__Thermoleophilia;o__Miltoncostaeales;f__Miltoncostaeaceae;g__SYFI01;s__	2.0325e+06	d__Bacteria;p__Actinomycetota;c__Thermoleophilia;o__Miltoncostaeales;f__Miltoncostaeaceae;g__SYFI01;s__	GB_GCA_947451735.1	79.7985	0.219957	Absence
SLM_MC1B_68-C10	6~8 cm	SAMN40273940	JBCJOE000000000	GCA_039746815.1	9932299	9373419	9360563	9360503	407388	1093585	66.513	75	67058	22575	0.676182	64.5115	0	1190	0.908766	d__Bacteria;p__Actinomycetota;c__Thermoleophilia;o__Miltoncostaeales;f__Miltoncostaeaceae;g__SYFI01;s__	1.69518e+06	d__Bacteria;p__Actinomycetota;c__Thermoleophilia;o__Miltoncostaeales;f__Miltoncostaeaceae;g__SYFI01;s__	GB_GCA_947451735.1	80.2853	0.258616	Presence
SLM_MC1B_24-L19	2~4 cm	SAMN40273941	JBCJOF000000000	GCA_039746775.1	9808054	9232594	9216890	9216812	278305	741077	64.5759	69	34999	16074	0.671927	30.0698	0	809	0.908584	d__Bacteria;p__Actinomycetota;c__Thermoleophilia;o__Miltoncostaeales;f__Miltoncostaeaceae;g__SYFI01;s__	2.46452e+06	d__Bacteria;p__Actinomycetota;c__Thermoleophilia;o__Miltoncostaeales;f__Miltoncostaeaceae;g__SYFI01;s__	GB_GCA_947451735.1	80.8113	0.231046	Presence
SLM_LV1_BS-J09	BulkSediment	SAMN40273942	JBCJOG000000000	GCA_039746755.1	11231615	10760543	10746261	10746244	573827	1463754	70.7403	142	46309	15266	0.675129	79.454	0	1606	0.910594	d__Bacteria;p__Actinomycetota;c__Thermoleophilia;o__Miltoncostaeales;f__Miltoncostaeaceae;g__SYFI01;s__	1.84227e+06	d__Bacteria;p__Actinomycetota;c__Thermoleophilia;o__Miltoncostaeales;f__Miltoncostaeaceae;g__SYFI01;s__	GB_GCA_947451735.1	80.186	0.295254	Presence
SLM_MC1B_24-P01	2~4 cm	SAMN40273943	JBCJOH000000000	GCA_039746725.1	9032994	8501593	8490232	8490115	489661	1298351	66.5124	115	66059	16396	0.673169	53.4483	0	1388	0.899519	d__Bacteria;p__Actinomycetota;c__Thermoleophilia;o__Miltoncostaeales;f__Miltoncostaeaceae;g__SYFI01;s__	2.42917e+06	d__Bacteria;p__Actinomycetota;c__Thermoleophilia;o__Miltoncostaeales;f__Miltoncostaeaceae;g__SYFI01;s__	GB_GCA_947451735.1	79.6751	0.215528	Presence
SLM_MC1B_02-K10	0~2 cm	SAMN40273944	JBCJOI000000000	GCA_039746695.1	9798908	9338129	9329958	9329950	294701	815614	64.5352	87	44367	13998	0.671962	30.4598	0	901	0.888434	d__Bacteria;p__Actinomycetota;c__Thermoleophilia;o__Miltoncostaeales;f__Miltoncostaeaceae;g__SYFI01;s__	2.67768e+06	d__Bacteria;p__Actinomycetota;c__Thermoleophilia;o__Miltoncostaeales;f__Miltoncostaeaceae;g__SYFI01;s__	GB_GCA_947451735.1	79.6279	0.214794	Absence
SLM_MC1B_68-J20	6~8 cm	SAMN40273945	JBCJOJ000000000	GCA_039746675.1	9212061	8783274	8761491	8761487	263166	642238	74.0749	33	75727	32646	0.67219	29.3103	0	717	0.893961	d__Bacteria;p__Actinomycetota;c__Thermoleophilia;o__Miltoncostaeales;f__Miltoncostaeaceae;g__SYFI01;s__	2.19116e+06	d__Bacteria;p__Actinomycetota;c__Thermoleophilia;o__Miltoncostaeales;f__Miltoncostaeaceae;g__SYFI01;s__	GB_GCA_947451735.1	80.0737	0.190784	Presence
SLM_MC1B_24-M14	2~4 cm	SAMN40273946	JBCJOK000000000	GCA_039746715.1	11175275	10525921	10515998	10515942	461024	1234729	65.5219	98	58523	20170	0.674035	63.3621	0	1335	0.909566	d__Bacteria;p__Actinomycetota;c__Thermoleophilia;o__Miltoncostaeales;f__Miltoncostaeaceae;g__SYFI01;s__	1.94869e+06	d__Bacteria;p__Actinomycetota;c__Thermoleophilia;o__Miltoncostaeales;f__Miltoncostaeaceae;g__SYFI01;s__	GB_GCA_947451735.1	80.4605	0.243345	Presence
SLM_MC1B_68-P01	6~8 cm	SAMN40273947	JBCJOL000000000	GCA_039746655.1	11682676	11157912	11144468	11144459	275774	698926	70.164	52	103439	20062	0.67321	26.5805	0	787	0.910614	d__Bacteria;p__Actinomycetota;c__Thermoleophilia;o__Miltoncostaeales;f__Miltoncostaeaceae;g__SYFI01;s__	2.62947e+06	d__Bacteria;p__Actinomycetota;c__Thermoleophilia;o__Miltoncostaeales;f__Miltoncostaeaceae;g__SYFI01;s__	GB_GCA_947451735.1	80.0865	0.29215	Absence
SLM_MC1B_68-B16	6~8 cm	SAMN40273948	JBCJOM000000000	GCA_039746595.1	7446927	6823159	6807971	6807902	289995	704359	66.4614	54	39899	22432	0.672374	29.4951	0	764	0.914497	d__Bacteria;p__Actinomycetota;c__Thermoleophilia;o__Miltoncostaeales;f__Miltoncostaeaceae;g__SYFI01;s__	2.38806e+06	d__Bacteria;p__Actinomycetota;c__Thermoleophilia;o__Miltoncostaeales;f__Miltoncostaeaceae;g__SYFI01;s__	GB_GCA_947451735.1	80.3691	0.266167	Absence
SLM_MC1B_68-M21	6~8 cm	SAMN40273949	JBCJON000000000	GCA_039732885.1	8766120	8389426	8377124	8377108	382559	1020940	67.6127	72	143521	25132	0.673841	52.0115	0.431034	1134	0.905871	d__Bacteria;p__Actinomycetota;c__Thermoleophilia;o__Miltoncostaeales;f__Miltoncostaeaceae;g__SYFI01;s__	1.96291e+06	d__Bacteria;p__Actinomycetota;c__Thermoleophilia;o__Miltoncostaeales;f__Miltoncostaeaceae;g__SYFI01;s__	GB_GCA_947451735.1	80.2318	0.243385	Presence
SLM_LV1_0830-C16	0.8~3.0 um	SAMN40273950	JBCJOO000000000	GCA_039746635.1	11019214	10537388	10526797	10526781	258555	671054	64.7262	68	32530	15664	0.670328	22.8056	0	725	0.910608	d__Bacteria;p__Actinomycetota;c__Thermoleophilia;o__Miltoncostaeales;f__Miltoncostaeaceae;g__SYFI01;s__	2.94249e+06	d__Bacteria;p__Actinomycetota;c__Thermoleophilia;o__Miltoncostaeales;f__Miltoncostaeaceae;g__SYFI01;s__	GB_GCA_947451735.1	80.1824	0.215938	Absence
SLM_MC1B_24-K07	2~4 cm	SAMN40273951	JBCJOP000000000	GCA_039746615.1	9240449	8775941	8765018	8765007	419636	1086790	68.4863	83	135033	19598	0.673925	64.61	0	1193	0.915509	d__Bacteria;p__Actinomycetota;c__Thermoleophilia;o__Miltoncostaeales;f__Miltoncostaeaceae;g__SYFI01;s__	1.68208e+06	d__Bacteria;p__Actinomycetota;c__Thermoleophilia;o__Miltoncostaeales;f__Miltoncostaeaceae;g__SYFI01;s__	GB_GCA_947451735.1	79.9019	0.271039	Absence
SLM_MC1B_24-L15	2~4 cm	SAMN40273952	JBCJOQ000000000	GCA_039746575.1	9229821	8666941	8595833	8595724	303301	798282	65.148	66	62054	22913	0.67659	32.069	0	876	0.916642	d__Bacteria;p__Actinomycetota;c__Thermoleophilia;o__Miltoncostaeales;f__Miltoncostaeaceae;g__SYFI01;s__	2.48927e+06	d__Bacteria;p__Actinomycetota;c__Thermoleophilia;o__Miltoncostaeales;f__Miltoncostaeaceae;g__SYFI01;s__	GB_GCA_947451735.1	80.0872	0.239043	Absence
SLM_MC1B_68-F20	6~8 cm	SAMN40273953	JBCJOR000000000	GCA_039746535.1	8376292	7963116	7952230	7952214	423304	1072720	70.567	61	84983	29172	0.673335	54.1667	0	1191	0.912237	d__Bacteria;p__Actinomycetota;c__Thermoleophilia;o__Miltoncostaeales;f__Miltoncostaeaceae;g__SYFI01;s__	1.98041e+06	d__Bacteria;p__Actinomycetota;c__Thermoleophilia;o__Miltoncostaeales;f__Miltoncostaeaceae;g__SYFI01;s__	GB_GCA_947451735.1	79.8076	0.237339	Presence
SLM_MC1B_24-I11	2~4 cm	SAMN40273954	JBCJOS000000000	GCA_039746555.1	8490754	8074125	8058776	8058647	451634	1120193	71.1878	91	53034	19621	0.6735	46.0181	0	1195	0.902052	d__Bacteria;p__Actinomycetota;c__Thermoleophilia;o__Miltoncostaeales;f__Miltoncostaeaceae;g__SYFI01;s__	2.43425e+06	d__Bacteria;p__Actinomycetota;c__Thermoleophilia;o__Miltoncostaeales;f__Miltoncostaeaceae;g__SYFI01;s__	GB_GCA_947451735.1	80.1591	0.220394	Presence
SLM_MC1B_24-K13	2~4 cm	SAMN40273955	JBCJOT000000000	GCA_039746515.1	10524055	10019001	9960542	9960518	250983	728849	60.932	73	34053	13213	0.671525	13.7931	0	825	0.898379	d__Bacteria;p__Actinomycetota;c__Thermoleophilia;o__Miltoncostaeales;f__Miltoncostaeaceae;g__SYFI01;s__	5.28416e+06	d__Bacteria;p__Actinomycetota;c__Thermoleophilia;o__Miltoncostaeales;f__Miltoncostaeaceae;g__SYFI01;s__	GB_GCA_947451735.1	80.1978	0.272422	Presence
SLM_MC1B_68-J10	6~8 cm	SAMN40273956	JBCJOU000000000	GCA_039746455.1	8189900	7665266	7654797	7654796	250361	782246	57.3016	57	61088	22383	0.673442	27.4425	0	881	0.903861	d__Bacteria;p__Actinomycetota;c__Thermoleophilia;o__Miltoncostaeales;f__Miltoncostaeaceae;g__SYFI01;s__	2.85049e+06	d__Bacteria;p__Actinomycetota;c__Thermoleophilia;o__Miltoncostaeales;f__Miltoncostaeaceae;g__SYFI01;s__	GB_GCA_947451735.1	80.5799	0.229315	Presence
SLM_MC1B_24-F16	2~4 cm	SAMN40273957	JBCJOV000000000	GCA_039746495.1	9389699	9021102	9011911	9011881	395460	1119181	64.0565	71	66971	30140	0.67322	43.4169	3.44828	1204	0.923444	d__Bacteria;p__Actinomycetota;c__Thermoleophilia;o__Miltoncostaeales;f__Miltoncostaeaceae;g__SYFI01;s__	2.57775e+06	d__Bacteria;p__Actinomycetota;c__Thermoleophilia;o__Miltoncostaeales;f__Miltoncostaeaceae;g__SYFI01;s__	GB_GCA_947451735.1	80.0148	0.232571	Presence
SLM_LV1_30a-I23	>3.0 um	SAMN40273958	JBCJOW000000000	GCA_039746475.1	10112447	9530212	9518140	9518138	565388	1428078	69.8085	59	111705	43053	0.672131	65.8251	0	1497	0.926304	d__Bacteria;p__Actinomycetota;c__Thermoleophilia;o__Miltoncostaeales;f__Miltoncostaeaceae;g__SYFI01;s__	2.1695e+06	d__Bacteria;p__Actinomycetota;c__Thermoleophilia;o__Miltoncostaeales;f__Miltoncostaeaceae;g__SYFI01;s__	GB_GCA_947451735.1	80.1876	0.251888	Presence
SLM_MC1B_46-F11	4~6 cm	SAMN40273959	JBCJOX000000000	GCA_039732825.1	7944090	7527403	7516729	7516708	264517	757957	63.0305	38	70676	44530	0.673805	46.6954	0	801	0.921963	d__Bacteria;p__Actinomycetota;c__Thermoleophilia;o__Miltoncostaeales;f__Miltoncostaeaceae;g__SYFI01;s__	1.62319e+06	d__Bacteria;p__Actinomycetota;c__Thermoleophilia;o__Miltoncostaeales;f__Miltoncostaeaceae;g__SYFI01;s__	GB_GCA_947451735.1	80.2839	0.235662	Presence
SLM_MC1B_24-D10	2~4 cm	SAMN40273960	JBCJOY000000000	GCA_039746435.1	7713388	7367790	7355527	7355446	164469	466352	62.9002	23	68358	40012	0.668469	15.5172	0	498	0.916297	d__Bacteria;p__Actinomycetota;c__Thermoleophilia;o__Miltoncostaeales;f__Miltoncostaeaceae;g__SYFI01;s__	3.00538e+06	d__Bacteria;p__Actinomycetota;c__Thermoleophilia;o__Miltoncostaeales;f__Miltoncostaeaceae;g__SYFI01;s__	GB_GCA_947451735.1	80.218	0.188968	Absence
SLM_LV1_0208-P15	0.2~0.8 um	SAMN40273961	JBCJOZ000000000	GCA_039732845.1	11054164	10420322	10402066	10402027	224627	510732	73.528	64	33439	10113	0.671685	20.2586	0	576	0.914435	d__Bacteria;p__Actinomycetota;c__Thermoleophilia;o__Miltoncostaeales;f__Miltoncostaeaceae;g__SYFI01;s__	2.52106e+06	d__Bacteria;p__Actinomycetota;c__Thermoleophilia;o__Miltoncostaeales;f__Miltoncostaeaceae;g__SYFI01;s__	GB_GCA_947451735.1	80.7774	0.260216	Presence
SLM_MC1B_68-B14	6~8 cm	SAMN40273962	JBCJPA000000000	GCA_039746335.1	8303105	7655569	7632498	7632442	366366	832832	71.0205	52	62900	30036	0.670187	49.1667	0	887	0.928079	d__Bacteria;p__Actinomycetota;c__Thermoleophilia;o__Miltoncostaeales;f__Miltoncostaeaceae;g__SYFI01;s__	1.6939e+06	d__Bacteria;p__Actinomycetota;c__Thermoleophilia;o__Miltoncostaeales;f__Miltoncostaeaceae;g__SYFI01;s__	GB_GCA_947451735.1	80.2112	0.233454	Presence
SLM_MC1B_68-J22	6~8 cm	SAMN40273963	JBCJPB000000000	GCA_039746415.1	10511476	10022975	10005931	10005917	296913	745613	71.1911	44	81975	31031	0.669315	22.6293	0	811	0.904872	d__Bacteria;p__Actinomycetota;c__Thermoleophilia;o__Miltoncostaeales;f__Miltoncostaeaceae;g__SYFI01;s__	3.2949e+06	d__Bacteria;p__Actinomycetota;c__Thermoleophilia;o__Miltoncostaeales;f__Miltoncostaeaceae;g__SYFI01;s__	GB_GCA_947451735.1	80.1594	0.255173	Presence
SLM_MC1B_68-D07	6~8 cm	SAMN40273964	JBCJPC000000000	GCA_039732835.1	10871936	10283979	10269779	10269755	449762	1119756	71.0578	60	95628	31159	0.672293	56.3424	0	1227	0.924019	d__Bacteria;p__Actinomycetota;c__Thermoleophilia;o__Miltoncostaeales;f__Miltoncostaeaceae;g__SYFI01;s__	1.98741e+06	d__Bacteria;p__Actinomycetota;c__Thermoleophilia;o__Miltoncostaeales;f__Miltoncostaeaceae;g__SYFI01;s__	GB_GCA_947451735.1	80.1022	0.265089	Presence
SLM_MC1B_68-O23	6~8 cm	SAMN40273965	JBCJPD000000000	GCA_039746395.1	9443484	9053918	9039447	9039438	538194	1369572	70.3695	71	97327	40876	0.67259	56.8966	0	1443	0.914759	d__Bacteria;p__Actinomycetota;c__Thermoleophilia;o__Miltoncostaeales;f__Miltoncostaeaceae;g__SYFI01;s__	2.40713e+06	d__Bacteria;p__Actinomycetota;c__Thermoleophilia;o__Miltoncostaeales;f__Miltoncostaeaceae;g__SYFI01;s__	GB_GCA_947451735.1	79.9867	0.219879	Presence
SLM_MC1B_68-A17	6~8 cm	SAMN40273966	JBCJPE000000000	GCA_039746375.1	10031107	9599927	9589230	9589196	270160	723552	62.7002	74	34828	15012	0.670675	39.9687	0	807	0.904228	d__Bacteria;p__Actinomycetota;c__Thermoleophilia;o__Miltoncostaeales;f__Miltoncostaeaceae;g__SYFI01;s__	1.8103e+06	d__Bacteria;p__Actinomycetota;c__Thermoleophilia;o__Miltoncostaeales;f__Miltoncostaeaceae;g__SYFI01;s__	GB_GCA_947451735.1	80.3108	0.230023	Presence
SLM_MC1B_24-D11	2~4 cm	SAMN40273967	JBCJPF000000000	GCA_039746345.1	8354630	8025318	8010051	8010029	535502	1352888	71.044	60	104981	42049	0.672207	69.4684	0	1462	0.922803	d__Bacteria;p__Actinomycetota;c__Thermoleophilia;o__Miltoncostaeales;f__Miltoncostaeaceae;g__SYFI01;s__	1.94749e+06	d__Bacteria;p__Actinomycetota;c__Thermoleophilia;o__Miltoncostaeales;f__Miltoncostaeaceae;g__SYFI01;s__	GB_GCA_947451735.1	80.2412	0.24443	Presence
SLM_MC1B_68-C13	6~8 cm	SAMN40273968	JBCJPG000000000	GCA_039746315.1	12878192	12028104	12018153	12018152	263398	674038	71.2577	23	130560	51981	0.673358	32.7586	0	709	0.923464	d__Bacteria;p__Actinomycetota;c__Thermoleophilia;o__Miltoncostaeales;f__Miltoncostaeaceae;g__SYFI01;s__	2.05759e+06	d__Bacteria;p__Actinomycetota;c__Thermoleophilia;o__Miltoncostaeales;f__Miltoncostaeaceae;g__SYFI01;s__	GB_GCA_947451735.1	80.0961	0.217158	Presence
SLM_MC1B_68-O03	6~8 cm	SAMN40273969	JBCJPH000000000	GCA_039746285.1	7294460	6880649	6871043	6871041	606190	1527171	71.797	74	94036	37426	0.674128	70.8539	0	1652	0.900297	d__Bacteria;p__Actinomycetota;c__Thermoleophilia;o__Miltoncostaeales;f__Miltoncostaeaceae;g__SYFI01;s__	2.15538e+06	d__Bacteria;p__Actinomycetota;c__Thermoleophilia;o__Miltoncostaeales;f__Miltoncostaeaceae;g__SYFI01;s__	GB_GCA_947451735.1	79.8461	0.228715	Presence
SLM_MC1B_68-C08	6~8 cm	SAMN40273970	JBCJPI000000000	GCA_039746255.1	9944929	9567625	9556367	9556332	270161	670647	70.2417	61	94681	14586	0.670848	33.3846	0	765	0.902977	d__Bacteria;p__Actinomycetota;c__Thermoleophilia;o__Miltoncostaeales;f__Miltoncostaeaceae;g__SYFI01;s__	2.00885e+06	d__Bacteria;p__Actinomycetota;c__Thermoleophilia;o__Miltoncostaeales;f__Miltoncostaeaceae;g__SYFI01;s__	GB_GCA_947451735.1	79.7815	0.218439	Absence
SLM_MC1B_24-F07	2~4 cm	SAMN40273971	JBCJPJ000000000	GCA_039746235.1	10463391	10013213	10003096	10003084	458105	1148189	71.9336	45	152129	53793	0.671854	50.3736	0	1269	0.913512	d__Bacteria;p__Actinomycetota;c__Thermoleophilia;o__Miltoncostaeales;f__Miltoncostaeaceae;g__SYFI01;s__	2.27935e+06	d__Bacteria;p__Actinomycetota;c__Thermoleophilia;o__Miltoncostaeales;f__Miltoncostaeaceae;g__SYFI01;s__	GB_GCA_947451735.1	80.1054	0.247925	Presence
SLM_MC1B_24-D05	2~4 cm	SAMN40273972	JBCJPK000000000	GCA_039746275.1	11336544	10862565	10823050	10823036	424583	1011947	75.4217	63	146735	31516	0.670803	41.5805	0	1153	0.913806	d__Bacteria;p__Actinomycetota;c__Thermoleophilia;o__Miltoncostaeales;f__Miltoncostaeaceae;g__SYFI01;s__	2.43371e+06	d__Bacteria;p__Actinomycetota;c__Thermoleophilia;o__Miltoncostaeales;f__Miltoncostaeaceae;g__SYFI01;s__	GB_GCA_947451735.1	80.1255	0.274031	Presence
SLM_MC1B_46-E11	4~6 cm	SAMN40273973	JBCJPL000000000	GCA_039746175.1	10519516	10007936	9998166	9998075	535199	1295952	74.3847	82	109091	34463	0.672232	59.0086	0	1475	0.922374	d__Bacteria;p__Actinomycetota;c__Thermoleophilia;o__Miltoncostaeales;f__Miltoncostaeaceae;g__SYFI01;s__	2.19621e+06	d__Bacteria;p__Actinomycetota;c__Thermoleophilia;o__Miltoncostaeales;f__Miltoncostaeaceae;g__SYFI01;s__	GB_GCA_947451735.1	80.2961	0.229647	Absence
SLM_MC1B_24-G11	2~4 cm	SAMN40273974	JBCJPM000000000	GCA_039746215.1	9412089	8999571	8989009	8988846	743223	1788295	75.9806	52	172533	67950	0.672953	86.9253	0	1883	0.917603	d__Bacteria;p__Actinomycetota;c__Thermoleophilia;o__Miltoncostaeales;f__Miltoncostaeaceae;g__SYFI01;s__	2.05728e+06	d__Bacteria;p__Actinomycetota;c__Thermoleophilia;o__Miltoncostaeales;f__Miltoncostaeaceae;g__SYFI01;s__	GB_GCA_947451735.1	80.2867	0.234508	Presence
SLM_MC1B_02-O07	0~2 cm	SAMN40273975	JBCJPN000000000	GCA_039746135.1	10901437	10411911	10402440	10402410	364029	1027310	62.975	63	72057	42938	0.671582	49.8851	0	1145	0.918687	d__Bacteria;p__Actinomycetota;c__Thermoleophilia;o__Miltoncostaeales;f__Miltoncostaeaceae;g__SYFI01;s__	2.05935e+06	d__Bacteria;p__Actinomycetota;c__Thermoleophilia;o__Miltoncostaeales;f__Miltoncostaeaceae;g__SYFI01;s__	GB_GCA_947451735.1	80.9416	0.241325	Absence
SLM_MC1B_24-L16	2~4 cm	SAMN40273976	JBCJPO000000000	GCA_039746195.1	7014434	6537259	6524119	6524014	224842	610032	62.6781	52	57028	15390	0.673265	36.0324	0	694	0.914955	d__Bacteria;p__Actinomycetota;c__Thermoleophilia;o__Miltoncostaeales;f__Miltoncostaeaceae;g__SYFI01;s__	1.69301e+06	d__Bacteria;p__Actinomycetota;c__Thermoleophilia;o__Miltoncostaeales;f__Miltoncostaeaceae;g__SYFI01;s__	GB_GCA_947451735.1	80.1457	0.232509	Absence
SLM_MC1B_02-I18	0~2 cm	SAMN40273977	JBCJPP000000000	GCA_039732805.1	13648800	12847679	12833029	12833023	194986	506500	66.6644	38	97594	20463	0.670809	20.6897	0	569	0.903074	d__Bacteria;p__Actinomycetota;c__Thermoleophilia;o__Miltoncostaeales;f__Miltoncostaeaceae;g__SYFI01;s__	2.44808e+06	d__Bacteria;p__Actinomycetota;c__Thermoleophilia;o__Miltoncostaeales;f__Miltoncostaeaceae;g__SYFI01;s__	GB_GCA_947451735.1	79.9684	0.231681	Absence
SLM_MC1B_24-J18	2~4 cm	SAMN40273978	JBCJPQ000000000	GCA_039746155.1	10079382	9461563	9449936	9449853	175567	452634	66.485	32	63140	23346	0.669956	21.7241	0	505	0.901435	d__Bacteria;p__Actinomycetota;c__Thermoleophilia;o__Miltoncostaeales;f__Miltoncostaeaceae;g__SYFI01;s__	2.08355e+06	d__Bacteria;p__Actinomycetota;c__Thermoleophilia;o__Miltoncostaeales;f__Miltoncostaeaceae;g__SYFI01;s__	GB_GCA_947451735.1	81.0287	0.248437	Absence
SLM_MC1B_24-B13	2~4 cm	SAMN40273979	JBCJPR000000000	GCA_039746095.1	7814567	7383975	7374558	7374491	200318	623811	56.0041	55	47247	25026	0.67103	14.3678	0	703	0.911199	d__Bacteria;p__Actinomycetota;c__Thermoleophilia;o__Miltoncostaeales;f__Miltoncostaeaceae;g__SYFI01;s__	4.34172e+06	d__Bacteria;p__Actinomycetota;c__Thermoleophilia;o__Miltoncostaeales;f__Miltoncostaeaceae;g__SYFI01;s__	GB_GCA_947451735.1	80.0839	0.211993	Presence
SLM_MC1B_24-J23	2~4 cm	SAMN40273980	JBCJPS000000000	GCA_039746115.1	9746217	9314001	9307397	9307042	415741	1136759	64.0168	69	73309	31985	0.669401	56.092	0	1269	0.909273	d__Bacteria;p__Actinomycetota;c__Thermoleophilia;o__Miltoncostaeales;f__Miltoncostaeaceae;g__SYFI01;s__	2.0266e+06	d__Bacteria;p__Actinomycetota;c__Thermoleophilia;o__Miltoncostaeales;f__Miltoncostaeaceae;g__SYFI01;s__	GB_GCA_947451735.1	80.5798	0.217993	Presence
SLM_MC1B_24-A06	2~4 cm	SAMN40273981	JBCJPT000000000	GCA_039746055.1	10427483	9875894	9860784	9860764	338032	824751	73.1246	53	49232	34217	0.672795	35.4167	0	912	0.917802	d__Bacteria;p__Actinomycetota;c__Thermoleophilia;o__Miltoncostaeales;f__Miltoncostaeaceae;g__SYFI01;s__	2.32871e+06	d__Bacteria;p__Actinomycetota;c__Thermoleophilia;o__Miltoncostaeales;f__Miltoncostaeaceae;g__SYFI01;s__	GB_GCA_947451735.1	80.0018	0.237966	Absence
SLM_LV1_BS-L04	BulkSediment	SAMN40273982	JBCJPU000000000	GCA_039746035.1	8310740	7886573	7876433	7876427	482853	1193402	70.9352	92	51255	22136	0.671555	47.9433	2.58621	1330	0.909223	d__Bacteria;p__Actinomycetota;c__Thermoleophilia;o__Miltoncostaeales;f__Miltoncostaeaceae;g__SYFI01;s__	2.48919e+06	d__Bacteria;p__Actinomycetota;c__Thermoleophilia;o__Miltoncostaeales;f__Miltoncostaeaceae;g__SYFI01;s__	GB_GCA_947451735.1	79.9734	0.24561	Absence
SLM_MC1B_810-A22	8~10 cm	SAMN40273983	JBCJPV000000000	GCA_039746075.1	10069391	9589257	9576719	9576706	542774	1305320	73.4119	79	123110	22337	0.671995	52.2989	0	1432	0.912131	d__Bacteria;p__Actinomycetota;c__Thermoleophilia;o__Miltoncostaeales;f__Miltoncostaeaceae;g__SYFI01;s__	2.49589e+06	d__Bacteria;p__Actinomycetota;c__Thermoleophilia;o__Miltoncostaeales;f__Miltoncostaeaceae;g__SYFI01;s__	GB_GCA_947451735.1	79.941	0.253564	Absence
SLM_MC1B_46-N21	4~6 cm	SAMN40273984	JBCJPW000000000	GCA_039732785.1	8409601	8029950	8018261	8018260	345179	965857	63.7465	63	89262	29605	0.67055	43.1034	0	1074	0.902662	d__Bacteria;p__Actinomycetota;c__Thermoleophilia;o__Miltoncostaeales;f__Miltoncostaeaceae;g__SYFI01;s__	2.24079e+06	d__Bacteria;p__Actinomycetota;c__Thermoleophilia;o__Miltoncostaeales;f__Miltoncostaeaceae;g__SYFI01;s__	GB_GCA_947451735.1	79.3009	0.186636	Presence
SLM_MC1B_24-C04	2~4 cm	SAMN40273985	JBCJPX000000000	GCA_039746015.1	7211766	6763247	6753544	6753528	263250	671865	67.5491	50	51802	27711	0.665626	23.2759	0	726	0.904987	d__Bacteria;p__Actinomycetota;c__Thermoleophilia;o__Miltoncostaeales;f__Miltoncostaeaceae;g__SYFI01;s__	2.88653e+06	d__Bacteria;p__Actinomycetota;c__Thermoleophilia;o__Miltoncostaeales;f__Miltoncostaeaceae;g__SYFI01;s__	GB_GCA_947451735.1	80.3301	0.212623	Presence
SLM_MC1B_02-J03	0~2 cm	SAMN40273986	JBCJPY000000000	GCA_039745995.1	8721064	8273201	8255303	8255278	451704	1112155	70.989	59	62324	29684	0.671453	62.3276	0	1209	0.921863	d__Bacteria;p__Actinomycetota;c__Thermoleophilia;o__Miltoncostaeales;f__Miltoncostaeaceae;g__SYFI01;s__	1.78437e+06	d__Bacteria;p__Actinomycetota;c__Thermoleophilia;o__Miltoncostaeales;f__Miltoncostaeaceae;g__SYFI01;s__	GB_GCA_947451735.1	80.9463	0.236352	Presence
SLM_MC1B_24-B08	2~4 cm	SAMN40273987	JBCJPZ000000000	GCA_039745955.1	9930968	9480826	9463851	9463846	270569	752775	63.5179	52	56974	23414	0.67033	40.5172	0.143678	865	0.913596	d__Bacteria;p__Actinomycetota;c__Thermoleophilia;o__Miltoncostaeales;f__Miltoncostaeaceae;g__SYFI01;s__	1.85791e+06	d__Bacteria;p__Actinomycetota;c__Thermoleophilia;o__Miltoncostaeales;f__Miltoncostaeaceae;g__SYFI01;s__	GB_GCA_947451735.1	79.8189	0.246976	Absence
SLM_MC1B_46-K16	4~6 cm	SAMN40273988	JBCJQA000000000	GCA_039745975.1	14914415	14201341	14183542	14183527	174143	411379	73.5139	24	55726	24869	0.667516	15.9483	0	468	0.914009	d__Bacteria;p__Actinomycetota;c__Thermoleophilia;o__Miltoncostaeales;f__Miltoncostaeaceae;g__SYFI01;s__	2.57946e+06	d__Bacteria;p__Actinomycetota;c__Thermoleophilia;o__Miltoncostaeales;f__Miltoncostaeaceae;g__SYFI01;s__	GB_GCA_947451735.1	81.4186	0.222635	Presence
SLM_MC1B_24-I14	2~4 cm	SAMN40273989	JBCJQB000000000	GCA_039745935.1	11267079	10718190	10707130	10707109	460841	1117895	74.082	66	79054	23678	0.671661	48.3477	0	1247	0.916762	d__Bacteria;p__Actinomycetota;c__Thermoleophilia;o__Miltoncostaeales;f__Miltoncostaeaceae;g__SYFI01;s__	2.3122e+06	d__Bacteria;p__Actinomycetota;c__Thermoleophilia;o__Miltoncostaeales;f__Miltoncostaeaceae;g__SYFI01;s__	GB_GCA_947451735.1	80.3102	0.251165	Presence
SLM_LV1_30a-D09	>3.0 um	SAMN40273990	JBCJQC000000000	GCA_039745915.1	8321404	7839373	7826878	7826742	228080	649981	61.902	55	46447	20172	0.672843	48.2759	0	710	0.912996	d__Bacteria;p__Actinomycetota;c__Thermoleophilia;o__Miltoncostaeales;f__Miltoncostaeaceae;g__SYFI01;s__	1.34639e+06	d__Bacteria;p__Actinomycetota;c__Thermoleophilia;o__Miltoncostaeales;f__Miltoncostaeaceae;g__SYFI01;s__	GB_GCA_947451735.1	79.8143	0.218898	Presence
SLM_MC1B_68-I07	6~8 cm	SAMN40273991	JBCJQD000000000	GCA_039732765.1	9608103	9163541	9139500	9139496	382478	988211	68.1677	63	105998	28431	0.671076	46.2767	0	1078	0.91286	d__Bacteria;p__Actinomycetota;c__Thermoleophilia;o__Miltoncostaeales;f__Miltoncostaeaceae;g__SYFI01;s__	2.13544e+06	d__Bacteria;p__Actinomycetota;c__Thermoleophilia;o__Miltoncostaeales;f__Miltoncostaeaceae;g__SYFI01;s__	GB_GCA_947451735.1	79.6333	0.210076	Presence
SLM_MC1B_46-P09	4~6 cm	SAMN40273992	JBCJQE000000000	GCA_039745855.1	9300467	8896548	8881130	8881072	590574	1411745	74.0229	61	206174	43107	0.672309	66.3793	0	1517	0.917172	d__Bacteria;p__Actinomycetota;c__Thermoleophilia;o__Miltoncostaeales;f__Miltoncostaeaceae;g__SYFI01;s__	2.12678e+06	d__Bacteria;p__Actinomycetota;c__Thermoleophilia;o__Miltoncostaeales;f__Miltoncostaeaceae;g__SYFI01;s__	GB_GCA_947451735.1	80.4386	0.238918	Presence
SLM_MC1B_24-M08	2~4 cm	SAMN40273993	JBCJQF000000000	GCA_039745895.1	10255733	9701000	9687894	9687789	597843	1477431	71.9273	57	219247	48114	0.672687	71.0345	0	1579	0.918639	d__Bacteria;p__Actinomycetota;c__Thermoleophilia;o__Miltoncostaeales;f__Miltoncostaeaceae;g__SYFI01;s__	2.07988e+06	d__Bacteria;p__Actinomycetota;c__Thermoleophilia;o__Miltoncostaeales;f__Miltoncostaeaceae;g__SYFI01;s__	GB_GCA_947451735.1	79.8871	0.236626	Presence
SLM_MC1B_46-A04	4~6 cm	SAMN40273994	JBCJQG000000000	GCA_039745875.1	11224341	10561277	10548979	10548956	399650	1101376	64.504	78	97814	23469	0.670425	52.1408	0	1234	0.909935	d__Bacteria;p__Actinomycetota;c__Thermoleophilia;o__Miltoncostaeales;f__Miltoncostaeaceae;g__SYFI01;s__	2.11231e+06	d__Bacteria;p__Actinomycetota;c__Thermoleophilia;o__Miltoncostaeales;f__Miltoncostaeaceae;g__SYFI01;s__	GB_GCA_947451735.1	80.2936	0.255066	Presence
SLM_MC1B_24-A08	2~4 cm	SAMN40273995	JBCJQH000000000	GCA_039745815.1	9128162	8641557	8622894	8622885	378018	1120774	60.2527	65	92285	31424	0.670942	50.4885	0	1243	0.91436	d__Bacteria;p__Actinomycetota;c__Thermoleophilia;o__Miltoncostaeales;f__Miltoncostaeaceae;g__SYFI01;s__	2.21986e+06	d__Bacteria;p__Actinomycetota;c__Thermoleophilia;o__Miltoncostaeales;f__Miltoncostaeaceae;g__SYFI01;s__	GB_GCA_947451735.1	79.6686	0.227445	Presence
SLM_MC1B_46-G08	4~6 cm	SAMN40273996	JBCJQI000000000	GCA_039745755.1	9054149	8576016	8567260	8567247	196890	480222	71.8444	34	54900	20661	0.667633	17.2414	0	528	0.897352	d__Bacteria;p__Actinomycetota;c__Thermoleophilia;o__Miltoncostaeales;f__Miltoncostaeaceae;g__SYFI01;s__	2.78529e+06	d__Bacteria;p__Actinomycetota;c__Thermoleophilia;o__Miltoncostaeales;f__Miltoncostaeaceae;g__SYFI01;s__	GB_GCA_947451735.1	80.4392	0.262806	Presence
SLM_MC1B_24-K19	2~4 cm	SAMN40273997	JBCJQJ000000000	GCA_039745835.1	10686430	10120582	10105588	10105489	501937	1229229	71.474	64	104064	39463	0.673351	74.8563	0	1349	0.922756	d__Bacteria;p__Actinomycetota;c__Thermoleophilia;o__Miltoncostaeales;f__Miltoncostaeaceae;g__SYFI01;s__	1.64212e+06	d__Bacteria;p__Actinomycetota;c__Thermoleophilia;o__Miltoncostaeales;f__Miltoncostaeaceae;g__SYFI01;s__	GB_GCA_947451735.1	80.2437	0.267003	Presence
SLM_MC1B_24-N22	2~4 cm	SAMN40273998	JBCJQK000000000	GCA_039745775.1	10408184	9888133	9880110	9879976	377261	993831	67.0371	62	77864	28508	0.673535	53.4483	0	1116	0.919585	d__Bacteria;p__Actinomycetota;c__Thermoleophilia;o__Miltoncostaeales;f__Miltoncostaeaceae;g__SYFI01;s__	1.85943e+06	d__Bacteria;p__Actinomycetota;c__Thermoleophilia;o__Miltoncostaeales;f__Miltoncostaeaceae;g__SYFI01;s__	GB_GCA_947451735.1	80.2601	0.254599	Absence
SLM_MC1B_24-G20	2~4 cm	SAMN40273999	JBCJQL000000000	GCA_039745795.1	11137251	10639202	10624215	10624211	371880	966782	69.3121	62	90366	26453	0.671057	51.2931	0	1081	0.907859	d__Bacteria;p__Actinomycetota;c__Thermoleophilia;o__Miltoncostaeales;f__Miltoncostaeaceae;g__SYFI01;s__	1.88482e+06	d__Bacteria;p__Actinomycetota;c__Thermoleophilia;o__Miltoncostaeales;f__Miltoncostaeaceae;g__SYFI01;s__	GB_GCA_947451735.1	79.994	0.256899	Presence
SLM_MC1B_02-F08	0~2 cm	SAMN40274000	JBCJQM000000000	GCA_039745735.1	9249319	8714067	8696045	8696045	338534	855175	68.9289	51	68634	28558	0.676362	52.227	0	935	0.921559	d__Bacteria;p__Actinomycetota;c__Thermoleophilia;o__Miltoncostaeales;f__Miltoncostaeaceae;g__SYFI01;s__	1.63742e+06	d__Bacteria;p__Actinomycetota;c__Thermoleophilia;o__Miltoncostaeales;f__Miltoncostaeaceae;g__SYFI01;s__	GB_GCA_947451735.1	80.3347	0.239487	Absence
SLM_MC1B_46-L08	4~6 cm	SAMN40274001	JBCJQN000000000	GCA_039745695.1	9379041	8761008	8741431	8741363	118415	306954	58.5796	40	25719	9440	0.670029	9.75575	0	358	0.900409	d__Bacteria;p__Actinomycetota;c__Thermoleophilia;o__Miltoncostaeales;f__Miltoncostaeaceae;g__SYFI01;s__	3.14639e+06	d__Bacteria;p__Actinomycetota;c__Thermoleophilia;o__Miltoncostaeales;f__Miltoncostaeaceae;g__SYFI01;s__	GB_GCA_947451735.1	80.703	0.217186	Absence
SLM_MC1B_24-K08	2~4 cm	SAMN40274002	JBCJQO000000000	GCA_039745715.1	9956285	9425770	9418734	9418723	339353	939699	64.4131	62	96426	22411	0.671402	47.6724	0	1064	0.914161	d__Bacteria;p__Actinomycetota;c__Thermoleophilia;o__Miltoncostaeales;f__Miltoncostaeaceae;g__SYFI01;s__	1.97116e+06	d__Bacteria;p__Actinomycetota;c__Thermoleophilia;o__Miltoncostaeales;f__Miltoncostaeaceae;g__SYFI01;s__	GB_GCA_947451735.1	80.9436	0.229149	Presence
SLM_LV1_02b-J22	<0.2 um	SAMN40274003	JBCJQP000000000	GCA_039745655.1	8864565	8433269	8417606	8417594	318805	849734	62.986	88	40942	13856	0.646542	38.0342	0	901	0.939609	d__Bacteria;p__Actinomycetota;c__Thermoleophilia;o__Solirubrobacterales;f__Solirubrobacteraceae;g__F1-60-MAGs163;s__	2.23413e+06	d__Bacteria;p__Actinomycetota;c__Thermoleophilia;o__Solirubrobacterales;f__Solirubrobacteraceae;g__F1-60-MAGs163;s__	GB_GCA_945881845.1	78.1619	0.505256	Presence
SLM_MC1B_46-K09	4~6 cm	SAMN40274004	JBCJQQ000000000	GCA_039732745.1	9602538	8888507	8885201	8885104	185821	550868	55.1019	36	54949	27952	0.645047	31.1966	0	573	0.938493	d__Bacteria;p__Actinomycetota;c__Thermoleophilia;o__Solirubrobacterales;f__Solirubrobacteraceae;g__F1-60-MAGs163;s__	1.7658e+06	d__Bacteria;p__Actinomycetota;c__Thermoleophilia;o__Solirubrobacterales;f__Solirubrobacteraceae;g__F1-60-MAGs163;s__	GB_GCA_903959665.1	77.7679	0.398335	Presence
SLM_MC1B_68-K02	6~8 cm	SAMN40274005	JBCJQR000000000	GCA_039745665.1	7783289	7405502	7396592	7396589	183072	434549	74.2768	31	69775	25497	0.646316	15.3846	0	449	0.938518	d__Bacteria;p__Actinomycetota;c__Thermoleophilia;o__Solirubrobacterales;f__Solirubrobacteraceae;g__F1-60-MAGs163;s__	2.82457e+06	d__Bacteria;p__Actinomycetota;c__Thermoleophilia;o__Solirubrobacterales;f__Solirubrobacteraceae;g__F1-60-MAGs163;s__	GB_GCA_016462245.1	78.3102	0.382835	Absence
SLM_MC1B_68-N17	6~8 cm	SAMN40274006	JBCJQS000000000	GCA_039745615.1	8594472	8207889	8204970	8204954	248729	727370	61.6512	37	74732	42139	0.647647	25.8621	0	737	0.932237	d__Bacteria;p__Actinomycetota;c__Thermoleophilia;o__Solirubrobacterales;f__Solirubrobacteraceae;g__F1-60-MAGs163;s__	2.8125e+06	d__Bacteria;p__Actinomycetota;c__Thermoleophilia;o__Solirubrobacterales;f__Solirubrobacteraceae;g__F1-60-MAGs163;s__	GB_GCA_903953065.1	77.2	0.302793	Presence
SLM_MC1B_24-J08	2~4 cm	SAMN40274007	JBCJQT000000000	GCA_039745595.1	10360174	9799069	9793495	9793445	227364	683517	59.5365	45	86782	26022	0.644942	43.1034	0	714	0.930138	d__Bacteria;p__Actinomycetota;c__Thermoleophilia;o__Solirubrobacterales;f__Solirubrobacteraceae;g__F1-60-MAGs163;s__	1.58576e+06	d__Bacteria;p__Actinomycetota;c__Thermoleophilia;o__Solirubrobacterales;f__Solirubrobacteraceae;g__F1-60-MAGs163;s__	GB_GCA_903959665.1	77.5879	0.374709	Presence
SLM_MC1B_24-I07	2~4 cm	SAMN40274008	JBCJQU000000000	GCA_039745635.1	8717641	8385167	8377197	8377187	235183	667067	62.4957	43	72614	26685	0.641921	28.3476	0	670	0.934521	d__Bacteria;p__Actinomycetota;c__Thermoleophilia;o__Solirubrobacterales;f__Solirubrobacteraceae;g__F1-60-MAGs163;s__	2.35317e+06	d__Bacteria;p__Actinomycetota;c__Thermoleophilia;o__Solirubrobacterales;f__Solirubrobacteraceae;g__F1-60-MAGs163;s__	GB_GCA_903959665.1	78.1383	0.360725	Presence
SLM_MC1B_24-D18	2~4 cm	SAMN40274009	JBCJQV000000000	GCA_039745555.1	10539082	10110024	10097833	10097822	520310	1328357	71.5873	31	135770	88432	0.648695	60.8832	0	1332	0.94197	d__Bacteria;p__Actinomycetota;c__Thermoleophilia;o__Solirubrobacterales;f__Solirubrobacteraceae;g__F1-60-MAGs163;s__	2.18181e+06	d__Bacteria;p__Actinomycetota;c__Thermoleophilia;o__Solirubrobacterales;f__Solirubrobacteraceae;g__F1-60-MAGs163;s__	GB_GCA_945881845.1	77.9819	0.492438	Presence
SLM_MC1B_68-P07	6~8 cm	SAMN40274010	JBCJQW000000000	GCA_039745575.1	7500857	7028575	7013191	7013190	542058	1357062	71.3919	44	142082	79649	0.649921	73.5043	0	1380	0.941534	d__Bacteria;p__Actinomycetota;c__Thermoleophilia;o__Solirubrobacterales;f__Solirubrobacteraceae;g__F1-60-MAGs163;s__	1.84624e+06	d__Bacteria;p__Actinomycetota;c__Thermoleophilia;o__Solirubrobacterales;f__Solirubrobacteraceae;g__F1-60-MAGs163;s__	GB_GCA_945881845.1	78.2227	0.463729	Presence
SLM_MC1B_46-N23	4~6 cm	SAMN40274011	JBCJQX000000000	GCA_039745535.1	9748435	9285371	9280565	9280558	380376	1083061	64.5339	39	112680	56786	0.647759	37.931	0	1075	0.93705	d__Bacteria;p__Actinomycetota;c__Thermoleophilia;o__Solirubrobacterales;f__Solirubrobacteraceae;g__F1-60-MAGs163;s__	2.85534e+06	d__Bacteria;p__Actinomycetota;c__Thermoleophilia;o__Solirubrobacterales;f__Solirubrobacteraceae;g__F1-60-MAGs163;s__	GB_GCA_903959665.1	78.3474	0.394055	Presence
SLM_MC1B_24-F18	2~4 cm	SAMN40274012	JBCJQY000000000	GCA_039745515.1	7163213	6864412	6862178	6862130	323575	1101911	52.8552	51	238885	41994	0.643582	64.0456	0	1100	0.938004	d__Bacteria;p__Actinomycetota;c__Thermoleophilia;o__Solirubrobacterales;f__Solirubrobacteraceae;g__F1-60-MAGs163;s__	1.72051e+06	d__Bacteria;p__Actinomycetota;c__Thermoleophilia;o__Solirubrobacterales;f__Solirubrobacteraceae;g__F1-60-MAGs163;s__	GB_GCA_016462245.1	78.1243	0.405332	Presence
SLM_MC1B_68-K19	6~8 cm	SAMN40274013	JBCJQZ000000000	GCA_039745495.1	7669290	7239537	7231642	7231633	218239	622816	60.4482	48	66453	24807	0.642936	21.9658	0.17094	661	0.923937	d__Bacteria;p__Actinomycetota;c__Thermoleophilia;o__Solirubrobacterales;f__Solirubrobacteraceae;g__F1-60-MAGs163;s__	2.83539e+06	d__Bacteria;p__Actinomycetota;c__Thermoleophilia;o__Solirubrobacterales;f__Solirubrobacteraceae;g__F1-60-MAGs163;s__	GB_GCA_945881845.1	78.5111	0.412989	Absence
SLM_MC1B_24-N20	2~4 cm	SAMN40274014	JBCJRA000000000	GCA_039745455.1	8746218	8254977	8247938	8247839	234500	751254	54.5465	39	88571	32646	0.637939	23.2967	0	753	0.922326	d__Bacteria;p__Actinomycetota;c__Thermoleophilia;o__Solirubrobacterales;f__Solirubrobacteraceae;g__F1-60-MAGs163;s__	3.22472e+06	d__Bacteria;p__Actinomycetota;c__Thermoleophilia;o__Solirubrobacterales;f__Solirubrobacteraceae;g__F1-60-MAGs163;s__	GB_GCA_016462245.1	79.3749	0.293461	Presence
SLM_MC1B_02-L16	0~2 cm	SAMN40274015	JBCJRB000000000	GCA_039732725.1	8726300	8283642	8278224	8278220	350214	959491	65.077	66	112658	26884	0.649363	50.4274	0	1011	0.941523	d__Bacteria;p__Actinomycetota;c__Thermoleophilia;o__Solirubrobacterales;f__Solirubrobacteraceae;g__F1-60-MAGs163;s__	1.90272e+06	d__Bacteria;p__Actinomycetota;c__Thermoleophilia;o__Solirubrobacterales;f__Solirubrobacteraceae;g__F1-60-MAGs163;s__	GB_GCA_016462245.1	77.5576	0.41577	Absence
SLM_MC1B_02-I11	0~2 cm	SAMN40274016	JBCJRC000000000	GCA_039745465.1	17423662	16554965	16542689	16542689	278683	850580	58.1519	40	165945	43836	0.643421	38.8889	0	873	0.933452	d__Bacteria;p__Actinomycetota;c__Thermoleophilia;o__Solirubrobacterales;f__Solirubrobacteraceae;g__F1-60-MAGs163;s__	2.18721e+06	d__Bacteria;p__Actinomycetota;c__Thermoleophilia;o__Solirubrobacterales;f__Solirubrobacteraceae;g__F1-60-MAGs163;s__	GB_GCA_016462245.1	78.3864	0.351691	Absence
SLM_MC1B_68-P22	6~8 cm	SAMN40274017	JBCJRD000000000	GCA_039745435.1	10765358	10073612	10068541	10068508	153960	385094	71.9872	18	75213	34932	0.644453	24.1379	0	374	0.921614	d__Bacteria;p__Actinomycetota;c__Thermoleophilia;o__Solirubrobacterales;f__Solirubrobacteraceae;g__F1-60-MAGs163;s__	1.59539e+06	d__Bacteria;p__Actinomycetota;c__Thermoleophilia;o__Solirubrobacterales;f__Solirubrobacteraceae;g__F1-60-MAGs163;s__	GB_GCA_903959665.1	77.027	0.37717	Presence
SLM_LV1_30a-K23	>3.0 um	SAMN40274018	JBCJRE000000000	GCA_039745415.1	11127936	10495216	10409493	10409491	512723	1389208	65.4148	56	195593	44494	0.646808	74.1453	0	1402	0.936584	d__Bacteria;p__Actinomycetota;c__Thermoleophilia;o__Solirubrobacterales;f__Solirubrobacteraceae;g__F1-60-MAGs163;s__	1.87363e+06	d__Bacteria;p__Actinomycetota;c__Thermoleophilia;o__Solirubrobacterales;f__Solirubrobacteraceae;g__F1-60-MAGs163;s__	GB_GCA_945881845.1	78.1284	0.463632	Presence
SLM_MC1B_24-G19	2~4 cm	SAMN40274019	JBCJRF000000000	GCA_039745365.1	13055937	12330867	12315976	12315884	463375	1314177	62.5269	58	154512	34518	0.648554	60.9195	0	1359	0.936078	d__Bacteria;p__Actinomycetota;c__Thermoleophilia;o__Solirubrobacterales;f__Solirubrobacteraceae;g__F1-60-MAGs163;s__	2.15723e+06	d__Bacteria;p__Actinomycetota;c__Thermoleophilia;o__Solirubrobacterales;f__Solirubrobacteraceae;g__F1-60-MAGs163;s__	GB_GCA_016462245.1	77.5253	0.396256	Absence
SLM_MC1B_68-E05	6~8 cm	SAMN40274020	JBCJRG000000000	GCA_039745355.1	10465638	9864595	9852873	9852867	369588	987495	67.1259	37	230494	52690	0.646667	40.7407	0	1020	0.939464	d__Bacteria;p__Actinomycetota;c__Thermoleophilia;o__Solirubrobacterales;f__Solirubrobacteraceae;g__F1-60-MAGs163;s__	2.42385e+06	d__Bacteria;p__Actinomycetota;c__Thermoleophilia;o__Solirubrobacterales;f__Solirubrobacteraceae;g__F1-60-MAGs163;s__	GB_GCA_016462245.1	78.111	0.39202	Absence
SLM_LV1_02b-I13	<0.2 um	SAMN40274021	JBCJRH000000000	GCA_039745395.1	11458225	10914733	10885077	10885071	274366	652155	71.8901	54	73374	20563	0.64761	13.511	0	672	0.936989	d__Bacteria;p__Actinomycetota;c__Thermoleophilia;o__Solirubrobacterales;f__Solirubrobacteraceae;g__F1-60-MAGs163;s__	4.82685e+06	d__Bacteria;p__Actinomycetota;c__Thermoleophilia;o__Solirubrobacterales;f__Solirubrobacteraceae;g__F1-60-MAGs163;s__	GB_GCA_903959665.1	78.8277	0.37117	Absence
SLM_LV1_BS-D02	BulkSediment	SAMN40274022	JBCJRI000000000	GCA_039745335.1	7209537	6888657	6884000	6883996	448972	1184374	68.4998	50	149849	42382	0.648246	59.4729	0	1200	0.939447	d__Bacteria;p__Actinomycetota;c__Thermoleophilia;o__Solirubrobacterales;f__Solirubrobacteraceae;g__F1-60-MAGs163;s__	1.99145e+06	d__Bacteria;p__Actinomycetota;c__Thermoleophilia;o__Solirubrobacterales;f__Solirubrobacteraceae;g__F1-60-MAGs163;s__	GB_GCA_903959665.1	77.6642	0.399584	Presence
SLM_MC1B_24-N05	2~4 cm	SAMN40274023	JBCJRJ000000000	GCA_039745315.1	10065487	9514975	9509702	9509695	231227	686685	59.5162	49	48513	21294	0.64745	30.9687	0	677	0.928538	d__Bacteria;p__Actinomycetota;c__Thermoleophilia;o__Solirubrobacterales;f__Solirubrobacteraceae;g__F1-60-MAGs163;s__	2.21735e+06	d__Bacteria;p__Actinomycetota;c__Thermoleophilia;o__Solirubrobacterales;f__Solirubrobacteraceae;g__F1-60-MAGs163;s__	GB_GCA_016462245.1	78.4496	0.384743	Presence
SLM_MC1B_24-N13	2~4 cm	SAMN40274024	JBCJRK000000000	GCA_039745275.1	9310206	8801592	8791255	8791148	314107	776132	69.6827	54	148826	29347	0.647673	56.8966	0	794	0.94167	d__Bacteria;p__Actinomycetota;c__Thermoleophilia;o__Solirubrobacterales;f__Solirubrobacteraceae;g__F1-60-MAGs163;s__	1.36411e+06	d__Bacteria;p__Actinomycetota;c__Thermoleophilia;o__Solirubrobacterales;f__Solirubrobacteraceae;g__F1-60-MAGs163;s__	GB_GCA_945881845.1	77.3416	0.503635	Presence
SLM_MC1B_02-J11	0~2 cm	SAMN40274025	JBCJRL000000000	GCA_039745295.1	8822694	8258222	8246506	8246491	311252	896525	61.3756	55	69162	30083	0.647348	31.6239	0	958	0.93225	d__Bacteria;p__Actinomycetota;c__Thermoleophilia;o__Solirubrobacterales;f__Solirubrobacteraceae;g__F1-60-MAGs163;s__	2.83496e+06	d__Bacteria;p__Actinomycetota;c__Thermoleophilia;o__Solirubrobacterales;f__Solirubrobacteraceae;g__F1-60-MAGs163;s__	GB_GCA_903959665.1	78.3676	0.402461	Presence
SLM_MC1B_68-A14	6~8 cm	SAMN40274026	JBCJRM000000000	GCA_039745215.1	10386122	9831066	9824570	9824567	237332	617544	68.5071	28	79258	51128	0.642421	53.9316	0	666	0.936256	d__Bacteria;p__Actinomycetota;c__Thermoleophilia;o__Solirubrobacterales;f__Solirubrobacteraceae;g__F1-60-MAGs163;s__	1.14505e+06	d__Bacteria;p__Actinomycetota;c__Thermoleophilia;o__Solirubrobacterales;f__Solirubrobacteraceae;g__F1-60-MAGs163;s__	GB_GCA_903959665.1	77.1786	0.425178	Presence
SLM_MC1B_68-F17	6~8 cm	SAMN40274027	JBCJRN000000000	GCA_039745255.1	9059552	8463455	8456438	8456421	439056	1269349	62.604	43	190830	68940	0.645703	45.7265	0	1261	0.929569	d__Bacteria;p__Actinomycetota;c__Thermoleophilia;o__Solirubrobacterales;f__Solirubrobacteraceae;g__F1-60-MAGs163;s__	2.77596e+06	d__Bacteria;p__Actinomycetota;c__Thermoleophilia;o__Solirubrobacterales;f__Solirubrobacteraceae;g__F1-60-MAGs163;s__	GB_GCA_903959665.1	78.3874	0.359863	Presence
SLM_MC1B_68-E02	6~8 cm	SAMN40274028	JBCJRO000000000	GCA_039732705.1	10064572	9501723	9495699	9495688	320020	1011025	56.1909	47	117122	43347	0.64346	33.3903	0	1015	0.919369	d__Bacteria;p__Actinomycetota;c__Thermoleophilia;o__Solirubrobacterales;f__Solirubrobacteraceae;g__F1-60-MAGs163;s__	3.0279e+06	d__Bacteria;p__Actinomycetota;c__Thermoleophilia;o__Solirubrobacterales;f__Solirubrobacteraceae;g__F1-60-MAGs163;s__	GB_GCA_945881845.1	78.5963	0.419493	Presence
SLM_MC1B_24-I16	2~4 cm	SAMN40274029	JBCJRP000000000	GCA_039745235.1	8574938	8090570	8081033	8080797	412186	1166035	62.545	55	176184	36741	0.644295	47.4644	0	1191	0.928434	d__Bacteria;p__Actinomycetota;c__Thermoleophilia;o__Solirubrobacterales;f__Solirubrobacteraceae;g__F1-60-MAGs163;s__	2.45665e+06	d__Bacteria;p__Actinomycetota;c__Thermoleophilia;o__Solirubrobacterales;f__Solirubrobacteraceae;g__F1-60-MAGs163;s__	GB_GCA_903959665.1	78.1729	0.383564	Presence
SLM_MC1B_24-P09	2~4 cm	SAMN40274030	JBCJRQ000000000	GCA_039745175.1	8133100	7637666	7621527	7621482	480901	1485720	58.6506	53	314416	94774	0.646415	58.9744	0	1509	0.930488	d__Bacteria;p__Actinomycetota;c__Thermoleophilia;o__Solirubrobacterales;f__Solirubrobacteraceae;g__F1-60-MAGs163;s__	2.51926e+06	d__Bacteria;p__Actinomycetota;c__Thermoleophilia;o__Solirubrobacterales;f__Solirubrobacteraceae;g__F1-60-MAGs163;s__	GB_GCA_903959665.1	78.0205	0.379779	Presence
SLM_MC1B_02-D13	0~2 cm	SAMN40274031	JBCJRR000000000	GCA_039745185.1	9511635	8928265	8892825	8892810	412892	1137105	67.0601	38	142698	59030	0.644806	57.265	0	1161	0.92791	d__Bacteria;p__Actinomycetota;c__Thermoleophilia;o__Solirubrobacterales;f__Solirubrobacteraceae;g__F1-60-MAGs163;s__	1.98569e+06	d__Bacteria;p__Actinomycetota;c__Thermoleophilia;o__Solirubrobacterales;f__Solirubrobacteraceae;g__F1-60-MAGs163;s__	GB_GCA_945881845.1	78.2546	0.408812	Absence
SLM_MC1B_68-K15	6~8 cm	SAMN40274032	JBCJRS000000000	GCA_039745155.1	8988496	8496599	8482478	8482475	279732	807254	61.4834	54	119239	26155	0.645668	23.5755	0	860	0.933341	d__Bacteria;p__Actinomycetota;c__Thermoleophilia;o__Solirubrobacterales;f__Solirubrobacteraceae;g__F1-60-MAGs163;s__	3.42412e+06	d__Bacteria;p__Actinomycetota;c__Thermoleophilia;o__Solirubrobacterales;f__Solirubrobacteraceae;g__F1-60-MAGs163;s__	GB_GCA_016462245.1	77.9212	0.373039	Presence
SLM_LV1_BS-L06	BulkSediment	SAMN40274033	JBCJRT000000000	GCA_039745115.1	9434994	8977743	8944471	8944466	622891	1611502	70.2147	54	220484	74628	0.647405	83.4758	0.854701	1647	0.937299	d__Bacteria;p__Actinomycetota;c__Thermoleophilia;o__Solirubrobacterales;f__Solirubrobacteraceae;g__F1-60-MAGs163;s__	1.9305e+06	d__Bacteria;p__Actinomycetota;c__Thermoleophilia;o__Solirubrobacterales;f__Solirubrobacteraceae;g__F1-60-MAGs163;s__	GB_GCA_903959665.1	78.1049	0.398099	Presence
SLM_MC1B_24-K17	2~4 cm	SAMN40274034	JBCJRU000000000	GCA_039745135.1	8225390	7748900	7741866	7741774	468675	1238087	66.1363	52	128502	43185	0.647296	53.0199	0	1264	0.938463	d__Bacteria;p__Actinomycetota;c__Thermoleophilia;o__Solirubrobacterales;f__Solirubrobacteraceae;g__F1-60-MAGs163;s__	2.33513e+06	d__Bacteria;p__Actinomycetota;c__Thermoleophilia;o__Solirubrobacterales;f__Solirubrobacteraceae;g__F1-60-MAGs163;s__	GB_GCA_016462245.1	78.1401	0.373185	Absence
SLM_LV1_0830-D18	0.8~3.0 um	SAMN40274035	JBCJRV000000000	GCA_039745075.1	9294696	8696149	8683357	8681026	228466	638298	62.6885	54	53372	21244	0.643004	28.49	0	648	0.936602	d__Bacteria;p__Actinomycetota;c__Thermoleophilia;o__Solirubrobacterales;f__Solirubrobacteraceae;g__F1-60-MAGs163;s__	2.24043e+06	d__Bacteria;p__Actinomycetota;c__Thermoleophilia;o__Solirubrobacterales;f__Solirubrobacteraceae;g__F1-60-MAGs163;s__	GB_GCA_945889475.1	78.1732	0.37894	Absence
SLM_MC1B_02-E20	0~2 cm	SAMN40274036	JBCJRW000000000	GCA_039732665.1	10970413	10256667	10240581	10240569	378364	1026728	65.5541	63	93738	29476	0.645943	58.8034	0	1063	0.939265	d__Bacteria;p__Actinomycetota;c__Thermoleophilia;o__Solirubrobacterales;f__Solirubrobacteraceae;g__F1-60-MAGs163;s__	1.74603e+06	d__Bacteria;p__Actinomycetota;c__Thermoleophilia;o__Solirubrobacterales;f__Solirubrobacteraceae;g__F1-60-MAGs163;s__	GB_GCA_903959665.1	78.1608	0.415368	Absence
SLM_MC1B_24-M06	2~4 cm	SAMN40274037	JBCJRX000000000	GCA_039745095.1	8044339	7571778	7550066	7549966	496455	1265459	69.3017	55	106474	50547	0.650073	56.4103	0	1296	0.938884	d__Bacteria;p__Actinomycetota;c__Thermoleophilia;o__Solirubrobacterales;f__Solirubrobacteraceae;g__F1-60-MAGs163;s__	2.24331e+06	d__Bacteria;p__Actinomycetota;c__Thermoleophilia;o__Solirubrobacterales;f__Solirubrobacteraceae;g__F1-60-MAGs163;s__	GB_GCA_945881845.1	78.2766	0.508418	Presence
SLM_MC1B_68-J15	6~8 cm	SAMN40274038	JBCJRY000000000	GCA_039745045.1	7093241	6728328	6725257	6725251	181933	540918	60.6556	30	94764	36367	0.64534	24.7863	0	562	0.929934	d__Bacteria;p__Actinomycetota;c__Thermoleophilia;o__Solirubrobacterales;f__Solirubrobacteraceae;g__F1-60-MAGs163;s__	2.18232e+06	d__Bacteria;p__Actinomycetota;c__Thermoleophilia;o__Solirubrobacterales;f__Solirubrobacteraceae;g__F1-60-MAGs163;s__	GB_GCA_903959665.1	77.7566	0.359878	Presence
SLM_MC1B_68-I19	6~8 cm	SAMN40274039	JBCJRZ000000000	GCA_039745035.1	8312684	7956143	7945271	7945268	279878	675525	73.7866	48	78562	18338	0.646108	58.6207	0	689	0.940423	d__Bacteria;p__Actinomycetota;c__Thermoleophilia;o__Solirubrobacterales;f__Solirubrobacteraceae;g__F1-60-MAGs163;s__	1.15237e+06	d__Bacteria;p__Actinomycetota;c__Thermoleophilia;o__Solirubrobacterales;f__Solirubrobacteraceae;g__F1-60-MAGs163;s__	GB_GCA_016462245.1	77.1568	0.382154	Presence
SLM_MC1B_24-M19	2~4 cm	SAMN40274040	JBCJSA000000000	GCA_039745015.1	9030702	8506576	8500454	8500123	338948	954543	62.4248	56	111165	28337	0.645285	41.8803	0	969	0.939658	d__Bacteria;p__Actinomycetota;c__Thermoleophilia;o__Solirubrobacterales;f__Solirubrobacteraceae;g__F1-60-MAGs163;s__	2.27921e+06	d__Bacteria;p__Actinomycetota;c__Thermoleophilia;o__Solirubrobacterales;f__Solirubrobacteraceae;g__F1-60-MAGs163;s__	GB_GCA_945881845.1	78.3737	0.42889	Presence
SLM_MC1B_02-C02	0~2 cm	SAMN40274041	JBCJSB000000000	GCA_039732675.1	8522740	7994669	7958101	7958075	564200	1570293	65.0424	31	265534	88330	0.649407	71.3675	0	1570	0.933481	d__Bacteria;p__Actinomycetota;c__Thermoleophilia;o__Solirubrobacterales;f__Solirubrobacteraceae;g__F1-60-MAGs163;s__	2.20029e+06	d__Bacteria;p__Actinomycetota;c__Thermoleophilia;o__Solirubrobacterales;f__Solirubrobacteraceae;g__F1-60-MAGs163;s__	GB_GCA_016462245.1	78.2247	0.397578	Presence
SLM_MC1B_24-P19	2~4 cm	SAMN40274042	JBCJSC000000000	GCA_039744975.1	8042619	7627207	7613023	7613015	461736	1258509	66.8352	63	144237	40099	0.649021	61.5385	0	1305	0.936584	d__Bacteria;p__Actinomycetota;c__Thermoleophilia;o__Solirubrobacterales;f__Solirubrobacteraceae;g__F1-60-MAGs163;s__	2.04508e+06	d__Bacteria;p__Actinomycetota;c__Thermoleophilia;o__Solirubrobacterales;f__Solirubrobacteraceae;g__F1-60-MAGs163;s__	GB_GCA_903959665.1	78.0982	0.398343	Presence
SLM_MC1B_68-G03	6~8 cm	SAMN40274043	JBCJSD000000000	GCA_039744995.1	8680008	8254746	8238967	8238955	332353	878609	68.6771	33	148094	52075	0.643616	44.7293	0	873	0.926133	d__Bacteria;p__Actinomycetota;c__Thermoleophilia;o__Solirubrobacterales;f__Solirubrobacteraceae;g__F1-60-MAGs163;s__	1.96428e+06	d__Bacteria;p__Actinomycetota;c__Thermoleophilia;o__Solirubrobacterales;f__Solirubrobacteraceae;g__F1-60-MAGs163;s__	GB_GCA_016462245.1	77.81	0.345942	Presence
SLM_MC1B_68-O10	6~8 cm	SAMN40274044	JBCJSE000000000	GCA_039744895.1	11484385	11088700	11077230	11077216	175558	429929	74.066	20	169444	69754	0.646839	7.83699	0	432	0.928114	d__Bacteria;p__Actinomycetota;c__Thermoleophilia;o__Solirubrobacterales;f__Solirubrobacteraceae;g__F1-60-MAGs163;s__	5.48589e+06	d__Bacteria;p__Actinomycetota;c__Thermoleophilia;o__Solirubrobacterales;f__Solirubrobacteraceae;g__F1-60-MAGs163;s__	GB_GCA_903959665.1	79.1554	0.359672	Absence
SLM_MC1B_46-I09	4~6 cm	SAMN40274045	JBCJSF000000000	GCA_039744875.1	7252314	6891136	6886603	6886596	354877	993625	66.0081	40	132625	43793	0.64546	31.0745	0	1035	0.920481	d__Bacteria;p__Actinomycetota;c__Thermoleophilia;o__Solirubrobacterales;f__Solirubrobacteraceae;g__F1-60-MAGs163;s__	3.19756e+06	d__Bacteria;p__Actinomycetota;c__Thermoleophilia;o__Solirubrobacterales;f__Solirubrobacteraceae;g__F1-60-MAGs163;s__	GB_GCA_903959665.1	78.634	0.392531	Presence
SLM_MC1B_02-D15	0~2 cm	SAMN40274046	JBCJSG000000000	GCA_039744955.1	16362580	15661184	15589322	15589309	394263	1072061	66.2829	64	79605	31349	0.643805	56.8966	0	1098	0.927532	d__Bacteria;p__Actinomycetota;c__Thermoleophilia;o__Solirubrobacterales;f__Solirubrobacteraceae;g__F1-60-MAGs163;s__	1.88423e+06	d__Bacteria;p__Actinomycetota;c__Thermoleophilia;o__Solirubrobacterales;f__Solirubrobacteraceae;g__F1-60-MAGs163;s__	GB_GCA_016462245.1	77.3616	0.341785	Presence
SLM_MC1B_46-O09	4~6 cm	SAMN40274047	JBCJSH000000000	GCA_039732645.1	9321160	8817267	8796309	8796281	288479	771792	67.8998	32	79279	45312	0.644056	26.7094	0	798	0.928224	d__Bacteria;p__Actinomycetota;c__Thermoleophilia;o__Solirubrobacterales;f__Solirubrobacteraceae;g__F1-60-MAGs163;s__	2.88959e+06	d__Bacteria;p__Actinomycetota;c__Thermoleophilia;o__Solirubrobacterales;f__Solirubrobacteraceae;g__F1-60-MAGs163;s__	GB_GCA_016462245.1	77.937	0.377705	Presence
SLM_MC1B_24-B17	2~4 cm	SAMN40274048	JBCJSI000000000	GCA_039744935.1	8678922	8269087	8261165	8261149	276309	769502	64.2083	51	97554	29372	0.637295	32.499	0.854701	799	0.918096	d__Bacteria;p__Actinomycetota;c__Thermoleophilia;o__Solirubrobacterales;f__Solirubrobacteraceae;g__F1-60-MAGs163;s__	2.36777e+06	d__Bacteria;p__Actinomycetota;c__Thermoleophilia;o__Solirubrobacterales;f__Solirubrobacteraceae;g__F1-60-MAGs163;s__	GB_GCA_903959665.1	78.1715	0.287864	Presence
SLM_MC1B_24-K15	2~4 cm	SAMN40274049	JBCJSJ000000000	GCA_039744915.1	8002327	7562291	7553280	7553201	430758	1142282	66.5321	55	77136	43026	0.648083	53.9886	0	1124	0.936179	d__Bacteria;p__Actinomycetota;c__Thermoleophilia;o__Solirubrobacterales;f__Solirubrobacteraceae;g__F1-60-MAGs163;s__	2.11578e+06	d__Bacteria;p__Actinomycetota;c__Thermoleophilia;o__Solirubrobacterales;f__Solirubrobacteraceae;g__F1-60-MAGs163;s__	GB_GCA_903959665.1	77.8835	0.392155	Presence
SLM_MC1B_68-F14	6~8 cm	SAMN40274050	JBCJSK000000000	GCA_039744795.1	7604828	7215481	7206877	7206821	462285	1242022	67.5289	39	276302	59803	0.648531	52.1368	0	1232	0.934231	d__Bacteria;p__Actinomycetota;c__Thermoleophilia;o__Solirubrobacterales;f__Solirubrobacteraceae;g__F1-60-MAGs163;s__	2.38224e+06	d__Bacteria;p__Actinomycetota;c__Thermoleophilia;o__Solirubrobacterales;f__Solirubrobacteraceae;g__F1-60-MAGs163;s__	GB_GCA_016462245.1	78.6238	0.364358	Presence
SLM_LV1_BS-M10	BulkSediment	SAMN40274051	JBCJSL000000000	GCA_039744855.1	7521500	7035892	6962109	6962080	622346	1700690	66.4766	43	148152	74378	0.648551	82.7066	0	1704	0.936399	d__Bacteria;p__Actinomycetota;c__Thermoleophilia;o__Solirubrobacterales;f__Solirubrobacteraceae;g__F1-60-MAGs163;s__	2.05629e+06	d__Bacteria;p__Actinomycetota;c__Thermoleophilia;o__Solirubrobacterales;f__Solirubrobacteraceae;g__F1-60-MAGs163;s__	GB_GCA_903959665.1	77.9871	0.385288	Absence
SLM_MC1B_810-D08	8~10 cm	SAMN40274052	JBCJSM000000000	GCA_039744835.1	7961231	7392187	7387711	7387654	311855	925274	59.1728	50	84244	34939	0.639939	36.1823	0	974	0.93188	d__Bacteria;p__Actinomycetota;c__Thermoleophilia;o__Solirubrobacterales;f__Solirubrobacteraceae;g__F1-60-MAGs163;s__	2.55725e+06	d__Bacteria;p__Actinomycetota;c__Thermoleophilia;o__Solirubrobacterales;f__Solirubrobacteraceae;g__F1-60-MAGs163;s__	GB_GCA_903959665.1	77.744	0.345851	Absence
SLM_MC1B_02-K07	0~2 cm	SAMN40274053	JBCJSN000000000	GCA_039744775.1	9466914	8925535	8919371	8919369	485909	1355283	63.766	50	164911	58296	0.648341	58.49	0.854701	1357	0.937319	d__Bacteria;p__Actinomycetota;c__Thermoleophilia;o__Solirubrobacterales;f__Solirubrobacteraceae;g__F1-60-MAGs163;s__	2.31712e+06	d__Bacteria;p__Actinomycetota;c__Thermoleophilia;o__Solirubrobacterales;f__Solirubrobacteraceae;g__F1-60-MAGs163;s__	GB_GCA_903959665.1	78.3822	0.397471	Presence
SLM_MC1B_68-G04	6~8 cm	SAMN40274054	JBCJSO000000000	GCA_039744815.1	9018042	8601818	8579478	8579472	195820	475084	74.3131	24	94115	31434	0.649681	12.069	0	468	0.938354	d__Bacteria;p__Actinomycetota;c__Thermoleophilia;o__Solirubrobacterales;f__Solirubrobacteraceae;g__F1-60-MAGs163;s__	3.93641e+06	d__Bacteria;p__Actinomycetota;c__Thermoleophilia;o__Solirubrobacterales;f__Solirubrobacteraceae;g__F1-60-MAGs163;s__	GB_GCA_903959665.1	78.2496	0.44587	Presence
SLM_MC1B_68-I18	6~8 cm	SAMN40274055	JBCJSP000000000	GCA_039744755.1	8324260	7852992	7847566	7847458	198463	615162	57.1382	51	49134	21979	0.643476	18.3386	0	644	0.928003	d__Bacteria;p__Actinomycetota;c__Thermoleophilia;o__Solirubrobacterales;f__Solirubrobacteraceae;g__F1-60-MAGs163;s__	3.35447e+06	d__Bacteria;p__Actinomycetota;c__Thermoleophilia;o__Solirubrobacterales;f__Solirubrobacteraceae;g__F1-60-MAGs163;s__	GB_GCA_903953065.1	76.9644	0.209645	Absence
SLM_MC1B_02-I22	0~2 cm	SAMN40274056	JBCJSQ000000000	GCA_039744715.1	10423704	9889570	9864807	9864804	425023	1093770	68.6664	54	98818	39786	0.645735	49.2877	0	1122	0.934796	d__Bacteria;p__Actinomycetota;c__Thermoleophilia;o__Solirubrobacterales;f__Solirubrobacteraceae;g__F1-60-MAGs163;s__	2.21915e+06	d__Bacteria;p__Actinomycetota;c__Thermoleophilia;o__Solirubrobacterales;f__Solirubrobacteraceae;g__F1-60-MAGs163;s__	GB_GCA_903959665.1	78.7017	0.381792	Presence
SLM_MC1B_24-J14	2~4 cm	SAMN40274057	JBCJSR000000000	GCA_039744695.1	9222738	8745817	8725384	8725352	412100	1150149	64.9067	54	94693	37253	0.64688	46.8661	0	1176	0.934663	d__Bacteria;p__Actinomycetota;c__Thermoleophilia;o__Solirubrobacterales;f__Solirubrobacteraceae;g__F1-60-MAGs163;s__	2.45412e+06	d__Bacteria;p__Actinomycetota;c__Thermoleophilia;o__Solirubrobacterales;f__Solirubrobacteraceae;g__F1-60-MAGs163;s__	GB_GCA_903959665.1	78.2951	0.357974	Absence
SLM_MC1B_68-G15	6~8 cm	SAMN40274058	JBCJSS000000000	GCA_039732625.1	7049048	6688538	6682142	6682086	251381	571145	79.0784	26	107002	52615	0.646978	35.3582	0	573	0.935876	d__Bacteria;p__Actinomycetota;c__Thermoleophilia;o__Solirubrobacterales;f__Solirubrobacteraceae;g__F1-60-MAGs163;s__	1.61531e+06	d__Bacteria;p__Actinomycetota;c__Thermoleophilia;o__Solirubrobacterales;f__Solirubrobacteraceae;g__F1-60-MAGs163;s__	GB_GCA_903959665.1	77.6781	0.451569	Presence
SLM_MC1B_24-B11	2~4 cm	SAMN40274059	JBCJST000000000	GCA_039744735.1	9957917	9434914	9420938	9420925	228857	628922	64.5656	50	83594	20263	0.640983	28.2051	0	678	0.921507	d__Bacteria;p__Actinomycetota;c__Thermoleophilia;o__Solirubrobacterales;f__Solirubrobacteraceae;g__F1-60-MAGs163;s__	2.22981e+06	d__Bacteria;p__Actinomycetota;c__Thermoleophilia;o__Solirubrobacterales;f__Solirubrobacteraceae;g__F1-60-MAGs163;s__	GB_GCA_903959665.1	78.7972	0.38496	Presence
SLM_MC1B_24-M09	2~4 cm	SAMN40274060	JBCJSU000000000	GCA_039744675.1	10707478	10169607	10126772	10126720	380662	1114564	60.5818	39	221099	56255	0.645157	53.7037	0	1130	0.92746	d__Bacteria;p__Actinomycetota;c__Thermoleophilia;o__Solirubrobacterales;f__Solirubrobacteraceae;g__F1-60-MAGs163;s__	2.0754e+06	d__Bacteria;p__Actinomycetota;c__Thermoleophilia;o__Solirubrobacterales;f__Solirubrobacteraceae;g__F1-60-MAGs163;s__	GB_GCA_945881845.1	78.0188	0.450268	Presence
SLM_MC1B_24-O09	2~4 cm	SAMN40274061	JBCJSV000000000	GCA_039744655.1	8772301	8290703	8287287	8287219	110314	344667	56.4046	16	131114	64555	0.640317	12.069	0	340	0.913313	d__Bacteria;p__Actinomycetota;c__Thermoleophilia;o__Solirubrobacterales;f__Solirubrobacteraceae;g__F1-60-MAGs163;s__	2.85581e+06	d__Bacteria;p__Actinomycetota;c__Thermoleophilia;o__Solirubrobacterales;f__Solirubrobacteraceae;g__F1-60-MAGs163;s__	GB_GCA_903953065.1	77.3919	0.188036	Presence
SLM_MC1B_68-O08	6~8 cm	SAMN40274062	JBCJSW000000000	GCA_039744635.1	10374770	9908806	9879970	9879942	446997	1198956	67.4105	51	106020	38476	0.649553	52.735	0	1209	0.936032	d__Bacteria;p__Actinomycetota;c__Thermoleophilia;o__Solirubrobacterales;f__Solirubrobacteraceae;g__F1-60-MAGs163;s__	2.27355e+06	d__Bacteria;p__Actinomycetota;c__Thermoleophilia;o__Solirubrobacterales;f__Solirubrobacteraceae;g__F1-60-MAGs163;s__	GB_GCA_945881845.1	78.2793	0.483851	Presence
SLM_MC1B_24-P04	2~4 cm	SAMN40274063	JBCJSX000000000	GCA_039744575.1	9557772	9089030	9049322	9049174	387459	1052274	65.7661	60	84327	41451	0.650359	61.5385	0	1084	0.938826	d__Bacteria;p__Actinomycetota;c__Thermoleophilia;o__Solirubrobacterales;f__Solirubrobacteraceae;g__F1-60-MAGs163;s__	1.70995e+06	d__Bacteria;p__Actinomycetota;c__Thermoleophilia;o__Solirubrobacterales;f__Solirubrobacteraceae;g__F1-60-MAGs163;s__	GB_GCA_945881845.1	78.1418	0.51881	Presence
SLM_MC1B_68-G21	6~8 cm	SAMN40274064	JBCJSY000000000	GCA_039744615.1	7728800	7310733	7304258	7304252	197251	514333	66.2432	54	40741	15562	0.648733	19.5925	0	549	0.928653	d__Bacteria;p__Actinomycetota;c__Thermoleophilia;o__Solirubrobacterales;f__Solirubrobacteraceae;g__F1-60-MAGs163;s__	2.62516e+06	d__Bacteria;p__Actinomycetota;c__Thermoleophilia;o__Solirubrobacterales;f__Solirubrobacteraceae;g__F1-60-MAGs163;s__	GB_GCA_903959665.1	78.6522	0.391861	Presence
SLM_MC1B_68-O11	6~8 cm	SAMN40274065	JBCJSZ000000000	GCA_039744555.1	8083950	7664851	7657778	7657758	493536	1285280	70.0841	43	155164	67600	0.644856	54.3447	0	1268	0.937884	d__Bacteria;p__Actinomycetota;c__Thermoleophilia;o__Solirubrobacterales;f__Solirubrobacteraceae;g__F1-60-MAGs163;s__	2.36505e+06	d__Bacteria;p__Actinomycetota;c__Thermoleophilia;o__Solirubrobacterales;f__Solirubrobacteraceae;g__F1-60-MAGs163;s__	GB_GCA_945881845.1	77.9481	0.457206	Presence
SLM_MC1B_02-F10	0~2 cm	SAMN40274066	JBCJTA000000000	GCA_039744595.1	7313451	6940024	6927006	6926978	217237	569968	68.569	19	65101	48450	0.642138	42.849	0	575	0.928861	d__Bacteria;p__Actinomycetota;c__Thermoleophilia;o__Solirubrobacterales;f__Solirubrobacteraceae;g__F1-60-MAGs163;s__	1.33018e+06	d__Bacteria;p__Actinomycetota;c__Thermoleophilia;o__Solirubrobacterales;f__Solirubrobacteraceae;g__F1-60-MAGs163;s__	GB_GCA_945881845.1	78.005	0.449286	Presence
SLM_MC1B_68-F18	6~8 cm	SAMN40274067	JBCJTB000000000	GCA_039744535.1	8146200	7719438	7712214	7712194	337407	1027818	58.9004	44	139916	58161	0.645101	51.7094	0	1044	0.933221	d__Bacteria;p__Actinomycetota;c__Thermoleophilia;o__Solirubrobacterales;f__Solirubrobacteraceae;g__F1-60-MAGs163;s__	1.98768e+06	d__Bacteria;p__Actinomycetota;c__Thermoleophilia;o__Solirubrobacterales;f__Solirubrobacteraceae;g__F1-60-MAGs163;s__	GB_GCA_945881845.1	78.2312	0.442285	Absence
SLM_MC1B_68-A22	6~8 cm	SAMN40274068	JBCJTC000000000	GCA_039744515.1	9958055	9324012	9308747	9308740	540200	1421887	67.1813	59	164502	46109	0.647722	52.849	0	1449	0.929143	d__Bacteria;p__Actinomycetota;c__Thermoleophilia;o__Solirubrobacterales;f__Solirubrobacteraceae;g__F1-60-MAGs163;s__	2.69047e+06	d__Bacteria;p__Actinomycetota;c__Thermoleophilia;o__Solirubrobacterales;f__Solirubrobacteraceae;g__F1-60-MAGs163;s__	GB_GCA_903959665.1	78.1607	0.368886	Presence
SLM_MC1B_24-E08	2~4 cm	SAMN40274069	JBCJTD000000000	GCA_039744495.1	8768958	8404177	8398433	8398383	206356	724820	51.0509	32	151143	46359	0.642769	29.0598	0	750	0.934537	d__Bacteria;p__Actinomycetota;c__Thermoleophilia;o__Solirubrobacterales;f__Solirubrobacteraceae;g__F1-60-MAGs163;s__	2.49423e+06	d__Bacteria;p__Actinomycetota;c__Thermoleophilia;o__Solirubrobacterales;f__Solirubrobacteraceae;g__F1-60-MAGs163;s__	GB_GCA_903959665.1	79.2051	0.305904	Absence
SLM_LV1_0208-N17	0.2~0.8 um	SAMN40274070	JBCJTE000000000	GCA_039744455.1	9309389	8786240	8772259	8772246	413408	1085950	67.7107	57	68261	39644	0.645769	47.151	0	1123	0.929002	d__Bacteria;p__Actinomycetota;c__Thermoleophilia;o__Solirubrobacterales;f__Solirubrobacteraceae;g__F1-60-MAGs163;s__	2.30313e+06	d__Bacteria;p__Actinomycetota;c__Thermoleophilia;o__Solirubrobacterales;f__Solirubrobacteraceae;g__F1-60-MAGs163;s__	GB_GCA_945881845.1	78.2118	0.433716	Absence
SLM_LV1_BS-I09	BulkSediment	SAMN40274071	JBCJTF000000000	GCA_039744475.1	7201297	6808726	6796726	6796726	510848	1312197	70.4499	50	154769	60223	0.6466	60.2564	0	1343	0.936822	d__Bacteria;p__Actinomycetota;c__Thermoleophilia;o__Solirubrobacterales;f__Solirubrobacteraceae;g__F1-60-MAGs163;s__	2.17769e+06	d__Bacteria;p__Actinomycetota;c__Thermoleophilia;o__Solirubrobacterales;f__Solirubrobacteraceae;g__F1-60-MAGs163;s__	GB_GCA_016462245.1	78.4577	0.382714	Presence
SLM_MC1B_68-O07	6~8 cm	SAMN40274072	JBCJTG000000000	GCA_039744435.1	8556062	8185691	8178663	8178657	391118	1109978	64.1228	40	125225	56567	0.645575	47.8632	0	1129	0.934131	d__Bacteria;p__Actinomycetota;c__Thermoleophilia;o__Solirubrobacterales;f__Solirubrobacteraceae;g__F1-60-MAGs163;s__	2.31906e+06	d__Bacteria;p__Actinomycetota;c__Thermoleophilia;o__Solirubrobacterales;f__Solirubrobacteraceae;g__F1-60-MAGs163;s__	GB_GCA_903959665.1	78.0396	0.385091	Presence
SLM_MC1B_24-E14	2~4 cm	SAMN40274073	JBCJTH000000000	GCA_039744415.1	10016401	9603442	9598722	9598706	295109	703434	76.3128	23	131115	112417	0.646278	34.9105	0	719	0.932865	d__Bacteria;p__Actinomycetota;c__Thermoleophilia;o__Solirubrobacterales;f__Solirubrobacteraceae;g__F1-60-MAGs163;s__	2.01497e+06	d__Bacteria;p__Actinomycetota;c__Thermoleophilia;o__Solirubrobacterales;f__Solirubrobacteraceae;g__F1-60-MAGs163;s__	GB_GCA_016462245.1	77.8665	0.332164	Absence
SLM_MC1B_46-A07	4~6 cm	SAMN40274074	JBCJTI000000000	GCA_039744395.1	11785930	11161380	11147642	11147639	492305	1310002	67.2694	49	151525	55747	0.649904	64.6724	0	1339	0.93634	d__Bacteria;p__Actinomycetota;c__Thermoleophilia;o__Solirubrobacterales;f__Solirubrobacteraceae;g__F1-60-MAGs163;s__	2.0256e+06	d__Bacteria;p__Actinomycetota;c__Thermoleophilia;o__Solirubrobacterales;f__Solirubrobacteraceae;g__F1-60-MAGs163;s__	GB_GCA_016462245.1	78.403	0.39712	Presence
SLM_MC1B_24-F19	2~4 cm	SAMN40274075	JBCJTJ000000000	GCA_039744375.1	8585013	8236984	8232577	8232500	206531	713502	52.5836	49	93575	44798	0.646291	31.8182	0	734	0.927142	d__Bacteria;p__Actinomycetota;c__Thermoleophilia;o__Solirubrobacterales;f__Solirubrobacteraceae;g__F1-60-MAGs163;s__	2.24243e+06	d__Bacteria;p__Actinomycetota;c__Thermoleophilia;o__Solirubrobacterales;f__Solirubrobacteraceae;g__F1-60-MAGs163;s__	GB_GCA_945881845.1	78.4851	0.466681	Presence
SLM_MC1B_24-P07	2~4 cm	SAMN40274076	JBCJTK000000000	GCA_039744315.1	17491462	16575332	16570462	16570455	163106	523295	56.4795	28	64711	37123	0.649116	35.755	0	533	0.939982	d__Bacteria;p__Actinomycetota;c__Thermoleophilia;o__Solirubrobacterales;f__Solirubrobacteraceae;g__F1-60-MAGs163;s__	1.46356e+06	d__Bacteria;p__Actinomycetota;c__Thermoleophilia;o__Solirubrobacterales;f__Solirubrobacteraceae;g__F1-60-MAGs163;s__	GB_GCA_016462245.1	78.9275	0.417934	Absence
SLM_MC1B_24-P17	2~4 cm	SAMN40274077	JBCJTL000000000	GCA_039744335.1	8998544	8570834	8564945	8564941	305785	849663	62.8886	63	56529	21579	0.643089	38.0878	0	875	0.920463	d__Bacteria;p__Actinomycetota;c__Thermoleophilia;o__Solirubrobacterales;f__Solirubrobacteraceae;g__F1-60-MAGs163;s__	2.2308e+06	d__Bacteria;p__Actinomycetota;c__Thermoleophilia;o__Solirubrobacterales;f__Solirubrobacteraceae;g__F1-60-MAGs163;s__	GB_GCA_903959665.1	77.7565	0.340224	Absence
SLM_MC1B_24-J10	2~4 cm	SAMN40274078	JBCJTM000000000	GCA_039744355.1	8779821	8223596	8198725	8198698	357175	915235	70.3389	50	102279	37351	0.649951	45.1567	0.854701	958	0.928319	d__Bacteria;p__Actinomycetota;c__Thermoleophilia;o__Solirubrobacterales;f__Solirubrobacteraceae;g__F1-60-MAGs163;s__	2.0268e+06	d__Bacteria;p__Actinomycetota;c__Thermoleophilia;o__Solirubrobacterales;f__Solirubrobacteraceae;g__F1-60-MAGs163;s__	GB_GCA_016462245.1	78.8285	0.389068	Absence
SLM_MC1B_02-M08	0~2 cm	SAMN40274079	JBCJTN000000000	GCA_039744295.1	7937242	7480758	7476283	7476276	400642	1116537	65.8109	44	124035	41835	0.642663	46.4387	0	1144	0.926475	d__Bacteria;p__Actinomycetota;c__Thermoleophilia;o__Solirubrobacterales;f__Solirubrobacteraceae;g__F1-60-MAGs163;s__	2.40432e+06	d__Bacteria;p__Actinomycetota;c__Thermoleophilia;o__Solirubrobacterales;f__Solirubrobacteraceae;g__F1-60-MAGs163;s__	GB_GCA_016462245.1	77.8438	0.334974	Absence
SLM_LV1_BS-J17	BulkSediment	SAMN40274080	JBCJTO000000000	GCA_039744275.1	9786271	9198894	9189396	9189390	477396	1200807	72.1767	40	213619	47743	0.649412	45.7265	0	1222	0.932075	d__Bacteria;p__Actinomycetota;c__Thermoleophilia;o__Solirubrobacterales;f__Solirubrobacteraceae;g__F1-60-MAGs163;s__	2.62606e+06	d__Bacteria;p__Actinomycetota;c__Thermoleophilia;o__Solirubrobacterales;f__Solirubrobacteraceae;g__F1-60-MAGs163;s__	GB_GCA_903959665.1	78.3501	0.388908	Presence
SLM_MC1B_46-J03	4~6 cm	SAMN40274081	JBCJTP000000000	GCA_039732605.1	11752540	11161762	11155845	11155834	273516	743175	66.0681	41	104924	37607	0.649987	33.7607	0	777	0.923411	d__Bacteria;p__Actinomycetota;c__Thermoleophilia;o__Solirubrobacterales;f__Solirubrobacteraceae;g__F1-60-MAGs163;s__	2.2013e+06	d__Bacteria;p__Actinomycetota;c__Thermoleophilia;o__Solirubrobacterales;f__Solirubrobacteraceae;g__F1-60-MAGs163;s__	GB_GCA_903953065.1	77.8518	0.302203	Presence
SLM_MC1B_810-C17	8~10 cm	SAMN40274082	JBCJTQ000000000	GCA_039744235.1	7083966	6588273	6580621	6580561	470321	1306378	63.2408	60	168080	42513	0.649047	45.6897	0	1361	0.925943	d__Bacteria;p__Actinomycetota;c__Thermoleophilia;o__Solirubrobacterales;f__Solirubrobacteraceae;g__F1-60-MAGs163;s__	2.85924e+06	d__Bacteria;p__Actinomycetota;c__Thermoleophilia;o__Solirubrobacterales;f__Solirubrobacteraceae;g__F1-60-MAGs163;s__	GB_GCA_903959665.1	77.5665	0.302754	Presence
SLM_MC1B_24-C16	2~4 cm	SAMN40274083	JBCJTR000000000	GCA_039744255.1	9588433	9167118	9136731	9136637	377660	1181802	56.5663	57	68681	45044	0.652273	37.963	0	1228	0.914551	d__Bacteria;p__Actinomycetota;c__Thermoleophilia;o__Solirubrobacterales;f__Solirubrobacteraceae;g__F1-60-MAGs163;s__	3.11304e+06	d__Bacteria;p__Actinomycetota;c__Thermoleophilia;o__Solirubrobacterales;f__Solirubrobacteraceae;g__F1-60-MAGs163;s__	GB_GCA_016462245.1	78.2053	0.346741	Presence
SLM_MC1B_24-A22	2~4 cm	SAMN40274084	JBCJTS000000000	GCA_039744195.1	10029411	9605995	9600739	9600678	397461	1052481	67.6038	49	177623	36305	0.64914	33.9031	0	1094	0.930237	d__Bacteria;p__Actinomycetota;c__Thermoleophilia;o__Solirubrobacterales;f__Solirubrobacteraceae;g__F1-60-MAGs163;s__	3.10438e+06	d__Bacteria;p__Actinomycetota;c__Thermoleophilia;o__Solirubrobacterales;f__Solirubrobacteraceae;g__F1-60-MAGs163;s__	GB_GCA_903959665.1	78.7104	0.303688	Absence
SLM_MC1B_68-J05	6~8 cm	SAMN40274085	JBCJTT000000000	GCA_039744215.1	8899483	8423652	8399477	8399467	533444	1436731	67.4192	41	231573	96708	0.650226	56.8376	0	1462	0.926104	d__Bacteria;p__Actinomycetota;c__Thermoleophilia;o__Solirubrobacterales;f__Solirubrobacteraceae;g__F1-60-MAGs163;s__	2.52778e+06	d__Bacteria;p__Actinomycetota;c__Thermoleophilia;o__Solirubrobacterales;f__Solirubrobacteraceae;g__F1-60-MAGs163;s__	GB_GCA_945881845.1	78.0242	0.434265	Presence
SLM_MC1B_24-I08	2~4 cm	SAMN40274086	JBCJTU000000000	GCA_039744145.1	9476087	9039349	9033932	9033909	202927	522257	70.8923	25	122835	68444	0.648344	17.2414	0	545	0.942726	d__Bacteria;p__Actinomycetota;c__Thermoleophilia;o__Solirubrobacterales;f__Solirubrobacteraceae;g__F1-60-MAGs163;s__	3.02909e+06	d__Bacteria;p__Actinomycetota;c__Thermoleophilia;o__Solirubrobacterales;f__Solirubrobacteraceae;g__F1-60-MAGs163;s__	GB_GCA_903959665.1	78.6431	0.44485	Absence
SLM_MC1B_46-G20	4~6 cm	SAMN40274087	JBCJTV000000000	GCA_039744175.1	7752632	7416028	7398237	7398231	440208	1298739	61.375	52	130461	42808	0.648877	57.7493	0	1295	0.934664	d__Bacteria;p__Actinomycetota;c__Thermoleophilia;o__Solirubrobacterales;f__Solirubrobacteraceae;g__F1-60-MAGs163;s__	2.24893e+06	d__Bacteria;p__Actinomycetota;c__Thermoleophilia;o__Solirubrobacterales;f__Solirubrobacteraceae;g__F1-60-MAGs163;s__	GB_GCA_903959665.1	78.0379	0.357558	Absence
SLM_MC1B_24-J21	2~4 cm	SAMN40274088	JBCJTW000000000	GCA_039732585.1	8357463	7864191	7833340	7833260	462706	1252714	64.823	72	110632	26861	0.644359	51.1966	0	1287	0.931193	d__Bacteria;p__Actinomycetota;c__Thermoleophilia;o__Solirubrobacterales;f__Solirubrobacteraceae;g__F1-60-MAGs163;s__	2.44687e+06	d__Bacteria;p__Actinomycetota;c__Thermoleophilia;o__Solirubrobacterales;f__Solirubrobacteraceae;g__F1-60-MAGs163;s__	GB_GCA_903959665.1	78.2796	0.355684	Presence
SLM_MC1B_24-A03	2~4 cm	SAMN40274089	JBCJTX000000000	GCA_039744115.1	8797022	8357859	8348995	8348975	296789	989256	54.5451	52	115185	39070	0.643434	51.567	0	1015	0.933732	d__Bacteria;p__Actinomycetota;c__Thermoleophilia;o__Solirubrobacterales;f__Solirubrobacteraceae;g__F1-60-MAGs163;s__	1.91839e+06	d__Bacteria;p__Actinomycetota;c__Thermoleophilia;o__Solirubrobacterales;f__Solirubrobacteraceae;g__F1-60-MAGs163;s__	GB_GCA_903959665.1	78.3092	0.36736	Presence
SLM_MC1B_24-J22	2~4 cm	SAMN40274090	JBCJTY000000000	GCA_039744135.1	9069285	8582880	8576874	8576796	181312	516226	68.3909	30	85883	33531	0.643619	10.698	0.854701	529	0.920273	d__Bacteria;p__Actinomycetota;c__Thermoleophilia;o__Solirubrobacterales;f__Solirubrobacteraceae;g__F1-60-MAGs163;s__	4.82544e+06	d__Bacteria;p__Actinomycetota;c__Thermoleophilia;o__Solirubrobacterales;f__Solirubrobacteraceae;g__F1-60-MAGs163;s__	GB_GCA_016462245.1	79.2937	0.258152	Absence
SLM_MC1B_24-I20	2~4 cm	SAMN40274091	JBCJTZ000000000	GCA_039744095.1	10870693	10275539	10272096	10271995	282370	911095	54.9638	46	113524	45304	0.642573	43.0769	0	912	0.931417	d__Bacteria;p__Actinomycetota;c__Thermoleophilia;o__Solirubrobacterales;f__Solirubrobacteraceae;g__F1-60-MAGs163;s__	2.11504e+06	d__Bacteria;p__Actinomycetota;c__Thermoleophilia;o__Solirubrobacterales;f__Solirubrobacteraceae;g__F1-60-MAGs163;s__	GB_GCA_903959665.1	77.8559	0.36418	Presence
SLM_MC1B_24-L06	2~4 cm	SAMN40274092	JBCJUA000000000	GCA_039744055.1	14756459	13961755	13941908	13941893	243877	629917	68.6921	36	89745	28113	0.649951	32.4074	0	652	0.944582	d__Bacteria;p__Actinomycetota;c__Thermoleophilia;o__Solirubrobacterales;f__Solirubrobacteraceae;g__F1-60-MAGs163;s__	1.94374e+06	d__Bacteria;p__Actinomycetota;c__Thermoleophilia;o__Solirubrobacterales;f__Solirubrobacteraceae;g__F1-60-MAGs163;s__	GB_GCA_903959665.1	78.1491	0.476207	Absence
SLM_MC1B_46-I10	4~6 cm	SAMN40274093	JBCJUB000000000	GCA_039744035.1	9628688	9191402	9184064	9184047	309883	799562	69.8914	38	76447	31829	0.644245	45.0712	0	836	0.941297	d__Bacteria;p__Actinomycetota;c__Thermoleophilia;o__Solirubrobacterales;f__Solirubrobacteraceae;g__F1-60-MAGs163;s__	1.774e+06	d__Bacteria;p__Actinomycetota;c__Thermoleophilia;o__Solirubrobacterales;f__Solirubrobacteraceae;g__F1-60-MAGs163;s__	GB_GCA_945881845.1	77.6989	0.430148	Absence
SLM_MC1B_24-O13	2~4 cm	SAMN40274094	JBCJUC000000000	GCA_039744075.1	8868904	8375249	8367048	8366921	396518	960369	72.6849	30	214466	82165	0.650406	51.7241	0	957	0.935693	d__Bacteria;p__Actinomycetota;c__Thermoleophilia;o__Solirubrobacterales;f__Solirubrobacteraceae;g__F1-60-MAGs163;s__	1.85671e+06	d__Bacteria;p__Actinomycetota;c__Thermoleophilia;o__Solirubrobacterales;f__Solirubrobacteraceae;g__F1-60-MAGs163;s__	GB_GCA_945881845.1	77.3298	0.436517	Presence
SLM_MC1B_24-M22	2~4 cm	SAMN40274095	JBCJUD000000000	GCA_039744015.1	9372987	8953608	8936500	8936414	488411	1182126	72.7712	73	51100	25582	0.632025	49.1379	0	1222	0.930533	d__Bacteria;p__Actinomycetota;c__Thermoleophilia;o__Gaiellales;f__F1-60-MAGs149;g__F1-60-MAGs149;s__	2.40573e+06	d__Bacteria;p__Actinomycetota;c__Thermoleophilia;o__Gaiellales;f__F1-60-MAGs149;g__F1-60-MAGs149;s__	GB_GCA_016462095.1	76.4542	0.414257	Absence
SLM_MC1B_68-N04	6~8 cm	SAMN40274096	JBCJUE000000000	GCA_039743995.1	8000598	7539758	7535056	7535052	570598	1503135	67.4935	79	136145	37396	0.627487	71.8103	1.2931	1593	0.921906	d__Bacteria;p__Actinomycetota;c__Thermoleophilia;o__Gaiellales;f__F1-60-MAGs149;g__F1-60-MAGs149;s__	2.0932e+06	d__Bacteria;p__Actinomycetota;c__Thermoleophilia;o__Gaiellales;f__F1-60-MAGs149;g__F1-60-MAGs149;s__	GB_GCA_016462095.1	75.8164	0.387323	Presence
SLM_LV1_BS-E16	BulkSediment	SAMN40274097	JBCJUF000000000	GCA_039743935.1	7078036	6769674	6766003	6765994	116503	287204	72.7908	19	51033	22538	0.628135	26.5805	0.431034	330	0.929789	d__Bacteria;p__Actinomycetota;c__Thermoleophilia;o__Gaiellales;f__F1-60-MAGs149;g__F1-60-MAGs149;s__	1.08051e+06	d__Bacteria;p__Actinomycetota;c__Thermoleophilia;o__Gaiellales;f__F1-60-MAGs149;g__F1-60-MAGs149;s__	GB_GCA_947481755.1	74.8217	0.352431	Absence
SLM_MC1B_02-G08	0~2 cm	SAMN40274098	JBCJUG000000000	GCA_039732565.1	8107874	7620057	7615375	7615372	628040	1698596	65.0375	71	129012	46166	0.627051	60.3448	0	1787	0.922736	d__Bacteria;p__Actinomycetota;c__Thermoleophilia;o__Gaiellales;f__F1-60-MAGs149;g__F1-60-MAGs149;s__	2.81482e+06	d__Bacteria;p__Actinomycetota;c__Thermoleophilia;o__Gaiellales;f__F1-60-MAGs149;g__F1-60-MAGs149;s__	GB_GCA_016462095.1	76.1392	0.376197	Presence
SLM_MC1B_68-A23	6~8 cm	SAMN40274099	JBCJUH000000000	GCA_039743915.1	9373971	8837170	8831486	8831459	321773	817845	69.5369	67	69397	16937	0.625972	39.9138	0	904	0.916313	d__Bacteria;p__Actinomycetota;c__Thermoleophilia;o__Gaiellales;f__F1-60-MAGs149;g__F1-60-MAGs149;s__	2.04903e+06	d__Bacteria;p__Actinomycetota;c__Thermoleophilia;o__Gaiellales;f__F1-60-MAGs149;g__F1-60-MAGs149;s__	GB_GCA_016462095.1	75.3437	0.366034	Absence
SLM_MC1B_810-A19	8~10 cm	SAMN40274100	JBCJUI000000000	GCA_039743955.1	8231145	7810827	7799782	7799775	420424	1211168	61.5939	61	81413	56610	0.626313	70	0.0862069	1302	0.9205	d__Bacteria;p__Actinomycetota;c__Thermoleophilia;o__Gaiellales;f__F1-60-MAGs149;g__F1-60-MAGs149;s__	1730240	d__Bacteria;p__Actinomycetota;c__Thermoleophilia;o__Gaiellales;f__F1-60-MAGs149;g__F1-60-MAGs149;s__	GB_GCA_016462095.1	75.7934	0.377945	Presence
SLM_MC1B_46-O10	4~6 cm	SAMN40274101	JBCJUJ000000000	GCA_039743975.1	9333545	8810128	8804544	8804423	370057	997176	64.4437	55	87504	43723	0.625558	40.4454	0	1060	0.92133	d__Bacteria;p__Actinomycetota;c__Thermoleophilia;o__Gaiellales;f__F1-60-MAGs149;g__F1-60-MAGs149;s__	2.46549e+06	d__Bacteria;p__Actinomycetota;c__Thermoleophilia;o__Gaiellales;f__F1-60-MAGs149;g__F1-60-MAGs149;s__	GB_GCA_016462095.1	75.7719	0.391401	Presence
SLM_MC1B_46-I22	4~6 cm	SAMN40274102	JBCJUK000000000	GCA_039743895.1	6997870	6709165	6701915	6701912	369204	1002536	65.4304	66	87293	30120	0.625866	52.4425	0	1085	0.913726	d__Bacteria;p__Actinomycetota;c__Thermoleophilia;o__Gaiellales;f__F1-60-MAGs149;g__F1-60-MAGs149;s__	1.91169e+06	d__Bacteria;p__Actinomycetota;c__Thermoleophilia;o__Gaiellales;f__F1-60-MAGs149;g__F1-60-MAGs149;s__	GB_GCA_016462095.1	76.5002	0.39894	Presence
SLM_MC1B_68-K16	6~8 cm	SAMN40274103	JBCJUL000000000	GCA_039743795.1	9724960	9092879	9090324	9090306	162444	508225	56.5656	34	41278	23440	0.615773	28.4483	0	548	0.915061	d__Bacteria;p__Actinomycetota;c__Thermoleophilia;o__Gaiellales;f__F1-60-MAGs149;g__F1-60-MAGs149;s__	1.78649e+06	d__Bacteria;p__Actinomycetota;c__Thermoleophilia;o__Gaiellales;f__F1-60-MAGs149;g__F1-60-MAGs149;s__	GB_GCA_016462095.1	75.4917	0.28179	Absence
SLM_MC1B_68-N03	6~8 cm	SAMN40274104	JBCJUM000000000	GCA_039732545.1	7835081	7417611	7410382	7410370	549639	1506346	65.2271	86	88009	34360	0.628389	61.9253	0	1608	0.923063	d__Bacteria;p__Actinomycetota;c__Thermoleophilia;o__Gaiellales;f__F1-60-MAGs149;g__F1-60-MAGs149;s__	2.43252e+06	d__Bacteria;p__Actinomycetota;c__Thermoleophilia;o__Gaiellales;f__F1-60-MAGs149;g__F1-60-MAGs149;s__	GB_GCA_016462095.1	75.9452	0.401257	Presence
SLM_MC1B_68-A02	6~8 cm	SAMN40274105	JBCJUN000000000	GCA_039743875.1	9114499	8618187	8607926	8607922	619266	1626061	67.2646	70	117520	48299	0.62873	66.2644	0.431034	1734	0.924758	d__Bacteria;p__Actinomycetota;c__Thermoleophilia;o__Gaiellales;f__F1-60-MAGs149;g__F1-60-MAGs149;s__	2.4539e+06	d__Bacteria;p__Actinomycetota;c__Thermoleophilia;o__Gaiellales;f__F1-60-MAGs149;g__F1-60-MAGs149;s__	GB_GCA_016462095.1	76.2488	0.391622	Absence
SLM_MC1B_24-G02	2~4 cm	SAMN40274106	JBCJUO000000000	GCA_039743835.1	6621586	6350660	6348177	6348137	441559	1395087	57.4809	60	112172	50563	0.625569	57.0402	0	1489	0.91813	d__Bacteria;p__Actinomycetota;c__Thermoleophilia;o__Gaiellales;f__F1-60-MAGs149;g__F1-60-MAGs149;s__	2.44579e+06	d__Bacteria;p__Actinomycetota;c__Thermoleophilia;o__Gaiellales;f__F1-60-MAGs149;g__F1-60-MAGs149;s__	GB_GCA_016462095.1	76.4224	0.378536	Absence
SLM_LV1_BS-G11	BulkSediment	SAMN40274107	JBCJUP000000000	GCA_039743815.1	6902401	6516493	6511840	6511805	258696	741250	60.7462	71	47488	17347	0.627367	23.2759	0	829	0.908243	d__Bacteria;p__Actinomycetota;c__Thermoleophilia;o__Gaiellales;f__F1-60-MAGs149;g__F1-60-MAGs149;s__	3.18463e+06	d__Bacteria;p__Actinomycetota;c__Thermoleophilia;o__Gaiellales;f__F1-60-MAGs149;g__F1-60-MAGs149;s__	GB_GCA_016462095.1	76.3917	0.38565	Absence
SLM_MC1B_810-A06	8~10 cm	SAMN40274108	JBCJUQ000000000	GCA_039743855.1	10256736	9766769	9760759	9760742	368082	965094	65.6858	66	83630	29993	0.622608	33.6207	0	1019	0.913672	d__Bacteria;p__Actinomycetota;c__Thermoleophilia;o__Gaiellales;f__F1-60-MAGs149;g__F1-60-MAGs149;s__	2.87054e+06	d__Bacteria;p__Actinomycetota;c__Thermoleophilia;o__Gaiellales;f__F1-60-MAGs149;g__F1-60-MAGs149;s__	GB_GCA_016462095.1	75.8605	0.375544	Presence
SLM_MC1B_24-O17	2~4 cm	SAMN40274109	JBCJUR000000000	GCA_039743755.1	8439104	8007660	8001795	8001699	656592	1633208	71.3843	68	113340	37799	0.627464	69.3966	0.431034	1734	0.91863	d__Bacteria;p__Actinomycetota;c__Thermoleophilia;o__Gaiellales;f__F1-60-MAGs149;g__F1-60-MAGs149;s__	2.35344e+06	d__Bacteria;p__Actinomycetota;c__Thermoleophilia;o__Gaiellales;f__F1-60-MAGs149;g__F1-60-MAGs149;s__	GB_GCA_016462095.1	75.7345	0.372404	Presence
SLM_MC1B_24-M15	2~4 cm	SAMN40274110	JBCJUS000000000	GCA_039732525.1	8478060	8013612	8007034	8006946	204532	486730	71.734	45	46392	18283	0.62568	20.4023	0	539	0.917225	d__Bacteria;p__Actinomycetota;c__Thermoleophilia;o__Gaiellales;f__F1-60-MAGs149;g__F1-60-MAGs149;s__	2.38566e+06	d__Bacteria;p__Actinomycetota;c__Thermoleophilia;o__Gaiellales;f__F1-60-MAGs149;g__F1-60-MAGs149;s__	GB_GCA_016462095.1	76.3681	0.377482	Presence
SLM_MC1B_68-J23	6~8 cm	SAMN40274111	JBCJUT000000000	GCA_039743715.1	10084977	9549947	9540600	9540588	383604	1122806	60.6705	80	51805	26380	0.626006	49.4253	0	1215	0.923207	d__Bacteria;p__Actinomycetota;c__Thermoleophilia;o__Gaiellales;f__F1-60-MAGs149;g__F1-60-MAGs149;s__	2.27172e+06	d__Bacteria;p__Actinomycetota;c__Thermoleophilia;o__Gaiellales;f__F1-60-MAGs149;g__F1-60-MAGs149;s__	GB_GCA_016462095.1	76.3499	0.370099	Absence
SLM_MC1B_68-G02	6~8 cm	SAMN40274112	JBCJUU000000000	GCA_039732505.1	8220307	7714202	7709357	7709337	357938	1027995	61.508	68	96373	34206	0.625819	45.0431	0	1111	0.91411	d__Bacteria;p__Actinomycetota;c__Thermoleophilia;o__Gaiellales;f__F1-60-MAGs149;g__F1-60-MAGs149;s__	2.28225e+06	d__Bacteria;p__Actinomycetota;c__Thermoleophilia;o__Gaiellales;f__F1-60-MAGs149;g__F1-60-MAGs149;s__	GB_GCA_009694475.1	76.4009	0.336844	Presence
SLM_MC1B_68-D11	6~8 cm	SAMN40274113	JBCJUV000000000	GCA_039743695.1	9647023	9100229	9095373	9095371	456502	1190739	66.6723	82	80799	21614	0.626065	58.8218	0	1293	0.918656	d__Bacteria;p__Actinomycetota;c__Thermoleophilia;o__Gaiellales;f__F1-60-MAGs149;g__F1-60-MAGs149;s__	2.02431e+06	d__Bacteria;p__Actinomycetota;c__Thermoleophilia;o__Gaiellales;f__F1-60-MAGs149;g__F1-60-MAGs149;s__	GB_GCA_016462095.1	76.3982	0.370483	Presence
SLM_LV1_BS-B10	BulkSediment	SAMN40274114	JBCJUW000000000	GCA_039743735.1	8211590	7717539	7703446	7703440	403935	1273989	56.251	83	92595	30460	0.625811	54.0517	0.431034	1348	0.920634	d__Bacteria;p__Actinomycetota;c__Thermoleophilia;o__Gaiellales;f__F1-60-MAGs149;g__F1-60-MAGs149;s__	2.35698e+06	d__Bacteria;p__Actinomycetota;c__Thermoleophilia;o__Gaiellales;f__F1-60-MAGs149;g__F1-60-MAGs149;s__	GB_GCA_016462095.1	75.9888	0.353396	Presence
SLM_MC1B_68-A15	6~8 cm	SAMN40274115	JBCJUX000000000	GCA_039743775.1	9430160	8896709	8891593	8891545	565136	1343147	73.0405	84	67618	27749	0.626704	44.8276	0	1435	0.920146	d__Bacteria;p__Actinomycetota;c__Thermoleophilia;o__Gaiellales;f__F1-60-MAGs149;g__F1-60-MAGs149;s__	2.99625e+06	d__Bacteria;p__Actinomycetota;c__Thermoleophilia;o__Gaiellales;f__F1-60-MAGs149;g__F1-60-MAGs149;s__	GB_GCA_016462095.1	76.0598	0.371589	Presence
SLM_MC1B_68-F21	6~8 cm	SAMN40274116	JBCJUY000000000	GCA_039732485.1	8701244	8197557	8189476	8189472	463800	1193027	68.7081	81	98768	23468	0.627987	55.9626	0	1297	0.924402	d__Bacteria;p__Actinomycetota;c__Thermoleophilia;o__Gaiellales;f__F1-60-MAGs149;g__F1-60-MAGs149;s__	2.13183e+06	d__Bacteria;p__Actinomycetota;c__Thermoleophilia;o__Gaiellales;f__F1-60-MAGs149;g__F1-60-MAGs149;s__	GB_GCA_016462095.1	76.3052	0.36335	Absence
SLM_MC1B_810-D06	8~10 cm	SAMN40274117	JBCJUZ000000000	GCA_039743675.1	7435620	6815089	6810659	6810555	560450	1495192	64.8778	72	108255	46904	0.627935	65.702	0.287356	1582	0.927851	d__Bacteria;p__Actinomycetota;c__Thermoleophilia;o__Gaiellales;f__F1-60-MAGs149;g__F1-60-MAGs149;s__	2.27572e+06	d__Bacteria;p__Actinomycetota;c__Thermoleophilia;o__Gaiellales;f__F1-60-MAGs149;g__F1-60-MAGs149;s__	GB_GCA_016462095.1	76.2035	0.406597	Absence
SLM_MC1B_24-G17	2~4 cm	SAMN40274118	JBCJVA000000000	GCA_039743595.1	7954980	7552816	7549023	7549018	255697	630526	71.8592	52	41180	22261	0.62704	28.3046	0	673	0.923963	d__Bacteria;p__Actinomycetota;c__Thermoleophilia;o__Gaiellales;f__F1-60-MAGs149;g__F1-60-MAGs149;s__	2.22765e+06	d__Bacteria;p__Actinomycetota;c__Thermoleophilia;o__Gaiellales;f__F1-60-MAGs149;g__F1-60-MAGs149;s__	GB_GCA_016462095.1	76.0163	0.387421	Absence
SLM_MC1B_68-M03	6~8 cm	SAMN40274119	JBCJVB000000000	GCA_039743655.1	11388001	10778434	10776022	10776022	358486	1141886	56.1186	67	152606	33931	0.625475	46.8391	0	1215	0.917783	d__Bacteria;p__Actinomycetota;c__Thermoleophilia;o__Gaiellales;f__F1-60-MAGs149;g__F1-60-MAGs149;s__	2.43789e+06	d__Bacteria;p__Actinomycetota;c__Thermoleophilia;o__Gaiellales;f__F1-60-MAGs149;g__F1-60-MAGs149;s__	GB_GCA_016462095.1	76.8548	0.395587	Absence
SLM_MC1B_810-A02	8~10 cm	SAMN40274120	JBCJVC000000000	GCA_039743615.1	9316757	8894202	8890213	8890190	594161	1553965	67.8881	93	76934	28981	0.626507	68.1034	0	1663	0.918395	d__Bacteria;p__Actinomycetota;c__Thermoleophilia;o__Gaiellales;f__F1-60-MAGs149;g__F1-60-MAGs149;s__	2.28177e+06	d__Bacteria;p__Actinomycetota;c__Thermoleophilia;o__Gaiellales;f__F1-60-MAGs149;g__F1-60-MAGs149;s__	GB_GCA_016462095.1	76.2299	0.375948	Presence
SLM_LV1_BS-F17	BulkSediment	SAMN40274121	JBCJVD000000000	GCA_039743635.1	9214173	8589726	8583729	8583685	153175	330607	77.4308	22	39210	23032	0.631145	25	0	380	0.913005	d__Bacteria;p__Actinomycetota;c__Thermoleophilia;o__Gaiellales;f__F1-60-MAGs149;g__F1-60-MAGs149;s__	1322428	d__Bacteria;p__Actinomycetota;c__Thermoleophilia;o__Gaiellales;f__F1-60-MAGs149;g__F1-60-MAGs149;s__	GB_GCA_016462095.1	77.2572	0.446559	Absence
SLM_LV1_BS-B19	BulkSediment	SAMN40274122	JBCJVE000000000	GCA_039743555.1	11887106	11253736	11250591	11250578	171974	493949	60.9049	31	68303	32832	0.617562	18.9655	0	540	0.920148	d__Bacteria;p__Actinomycetota;c__Thermoleophilia;o__Gaiellales;f__F1-60-MAGs149;g__F1-60-MAGs149;s__	2.60446e+06	d__Bacteria;p__Actinomycetota;c__Thermoleophilia;o__Gaiellales;f__F1-60-MAGs149;g__F1-60-MAGs149;s__	GB_GCA_016462095.1	77.4055	0.310471	Absence
SLM_LV1_BS-C19	BulkSediment	SAMN40274123	JBCJVF000000000	GCA_039743575.1	10107471	9591735	9587413	9587374	437674	1216037	63.4613	73	79718	28213	0.630057	48.9737	0.431034	1291	0.918988	d__Bacteria;p__Actinomycetota;c__Thermoleophilia;o__Gaiellales;f__F1-60-MAGs149;g__F1-60-MAGs149;s__	2.48304e+06	d__Bacteria;p__Actinomycetota;c__Thermoleophilia;o__Gaiellales;f__F1-60-MAGs149;g__F1-60-MAGs149;s__	GB_GCA_016462095.1	76.1519	0.389157	Presence
SLM_LV1_BS-D23	BulkSediment	SAMN40274124	JBCJVG000000000	GCA_039743495.1	9768501	9252429	9249273	9249271	586203	1599747	65.9844	72	115203	55903	0.626218	62.1408	0.862069	1696	0.919295	d__Bacteria;p__Actinomycetota;c__Thermoleophilia;o__Gaiellales;f__F1-60-MAGs149;g__F1-60-MAGs149;s__	2.57439e+06	d__Bacteria;p__Actinomycetota;c__Thermoleophilia;o__Gaiellales;f__F1-60-MAGs149;g__F1-60-MAGs149;s__	GB_GCA_016462095.1	76.1805	0.348554	Absence
SLM_MC1B_68-A01	6~8 cm	SAMN40274125	JBCJVH000000000	GCA_039743535.1	8391116	7899431	7895238	7895232	519667	1498716	60.6414	101	84435	24689	0.625892	70.9832	0.0862069	1603	0.923055	d__Bacteria;p__Actinomycetota;c__Thermoleophilia;o__Gaiellales;f__F1-60-MAGs149;g__F1-60-MAGs149;s__	2.11137e+06	d__Bacteria;p__Actinomycetota;c__Thermoleophilia;o__Gaiellales;f__F1-60-MAGs149;g__F1-60-MAGs149;s__	GB_GCA_016462095.1	75.7874	0.393745	Presence
SLM_LV1_BS-A21	BulkSediment	SAMN40274126	JBCJVI000000000	GCA_039743515.1	7033158	6688728	6685196	6685194	481967	1214092	70.6989	63	108412	34234	0.627853	64.3309	0	1305	0.923856	d__Bacteria;p__Actinomycetota;c__Thermoleophilia;o__Gaiellales;f__F1-60-MAGs149;g__F1-60-MAGs149;s__	1.88726e+06	d__Bacteria;p__Actinomycetota;c__Thermoleophilia;o__Gaiellales;f__F1-60-MAGs149;g__F1-60-MAGs149;s__	GB_GCA_016462095.1	75.7291	0.381292	Presence
SLM_MC1B_68-C04	6~8 cm	SAMN40274127	JBCJVJ000000000	GCA_039743475.1	7882881	7399243	7394192	7394192	122740	319636	65.8584	35	32075	12334	0.62558	13.5345	0	353	0.900418	d__Bacteria;p__Actinomycetota;c__Thermoleophilia;o__Gaiellales;f__F1-60-MAGs149;g__F1-60-MAGs149;s__	2.36164e+06	d__Bacteria;p__Actinomycetota;c__Thermoleophilia;o__Gaiellales;f__F1-60-MAGs149;g__F1-60-MAGs149;s__	GB_GCA_016462095.1	76.2943	0.395095	Absence
SLM_LV1_BS-J03	BulkSediment	SAMN40274128	JBCJVK000000000	GCA_039743435.1	8998010	8376170	8371462	8371332	241744	700717	57.2894	83	28186	11950	0.623116	21.8678	0.431034	793	0.921252	d__Bacteria;p__Actinomycetota;c__Thermoleophilia;o__Gaiellales;f__F1-60-MAGs149;g__F1-60-MAGs149;s__	3.20433e+06	d__Bacteria;p__Actinomycetota;c__Thermoleophilia;o__Gaiellales;f__F1-60-MAGs149;g__F1-60-MAGs149;s__	GB_GCA_009694475.1	75.9563	0.336915	Absence
SLM_LV1_BS-F03	BulkSediment	SAMN40274129	JBCJVL000000000	GCA_039743455.1	14055760	13400889	13395807	13395801	202055	566610	61.7506	71	34265	11362	0.625757	33.0721	0	618	0.909199	d__Bacteria;p__Actinomycetota;c__Thermoleophilia;o__Gaiellales;f__F1-60-MAGs149;g__F1-60-MAGs149;s__	1.71326e+06	d__Bacteria;p__Actinomycetota;c__Thermoleophilia;o__Gaiellales;f__F1-60-MAGs149;g__F1-60-MAGs149;s__	GB_GCA_009694475.1	76.4472	0.391172	Presence
SLM_MC1B_24-O04	2~4 cm	SAMN40274130	JBCJVM000000000	GCA_039743395.1	7841218	7403755	7400047	7399961	494105	1348514	64.4163	90	76937	29590	0.626544	53.7069	0	1467	0.915577	d__Bacteria;p__Actinomycetota;c__Thermoleophilia;o__Gaiellales;f__F1-60-MAGs149;g__F1-60-MAGs149;s__	2.51088e+06	d__Bacteria;p__Actinomycetota;c__Thermoleophilia;o__Gaiellales;f__F1-60-MAGs149;g__F1-60-MAGs149;s__	GB_GCA_016462095.1	75.8392	0.386101	Presence
SLM_MC1B_68-B18	6~8 cm	SAMN40274131	JBCJVN000000000	GCA_039743415.1	10378843	9767576	9755096	9755083	351584	994335	63.8976	66	77936	27929	0.626178	45.4023	3.44828	1113	0.916848	d__Bacteria;p__Actinomycetota;c__Thermoleophilia;o__Gaiellales;f__F1-60-MAGs149;g__F1-60-MAGs149;s__	2.19005e+06	d__Bacteria;p__Actinomycetota;c__Thermoleophilia;o__Gaiellales;f__F1-60-MAGs149;g__F1-60-MAGs149;s__	GB_GCA_016462095.1	75.6956	0.361616	Absence
SLM_MC1B_68-E17	6~8 cm	SAMN40274132	JBCJVO000000000	GCA_039743375.1	9373977	8875557	8868163	8868152	475072	1351864	63.2145	62	136932	44701	0.626779	56.0345	0	1440	0.918518	d__Bacteria;p__Actinomycetota;c__Thermoleophilia;o__Gaiellales;f__F1-60-MAGs149;g__F1-60-MAGs149;s__	2.41256e+06	d__Bacteria;p__Actinomycetota;c__Thermoleophilia;o__Gaiellales;f__F1-60-MAGs149;g__F1-60-MAGs149;s__	GB_GCA_016462095.1	76.5414	0.368824	Presence
SLM_MC1B_68-M18	6~8 cm	SAMN40274133	JBCJVP000000000	GCA_039743335.1	7885525	7511277	7509559	7509556	202766	597940	61.5513	26	98315	61587	0.628503	13.7931	0	645	0.92765	d__Bacteria;p__Actinomycetota;c__Thermoleophilia;o__Gaiellales;f__F1-60-MAGs149;g__F1-60-MAGs149;s__	4.33507e+06	d__Bacteria;p__Actinomycetota;c__Thermoleophilia;o__Gaiellales;f__F1-60-MAGs149;g__F1-60-MAGs149;s__	GB_GCA_016462095.1	74.9968	0.411377	Absence
SLM_MC1B_810-C19	8~10 cm	SAMN40274134	JBCJVQ000000000	GCA_039743315.1	6785250	6287107	6281836	6281775	546103	1542034	62.5427	68	95264	43451	0.62687	71.7098	0.431034	1632	0.91863	d__Bacteria;p__Actinomycetota;c__Thermoleophilia;o__Gaiellales;f__F1-60-MAGs149;g__F1-60-MAGs149;s__	2.15038e+06	d__Bacteria;p__Actinomycetota;c__Thermoleophilia;o__Gaiellales;f__F1-60-MAGs149;g__F1-60-MAGs149;s__	GB_GCA_009694475.1	76.2467	0.366209	Presence
SLM_MC1B_68-P17	6~8 cm	SAMN40274135	JBCJVR000000000	GCA_039743295.1	13106720	12501502	12483608	12483600	474419	1309780	64.2088	74	76788	36117	0.625596	62.3563	0	1422	0.916726	d__Bacteria;p__Actinomycetota;c__Thermoleophilia;o__Gaiellales;f__F1-60-MAGs149;g__F1-60-MAGs149;s__	2.10048e+06	d__Bacteria;p__Actinomycetota;c__Thermoleophilia;o__Gaiellales;f__F1-60-MAGs149;g__F1-60-MAGs149;s__	GB_GCA_016462095.1	76.2829	0.382104	Presence
SLM_LV1_BS-A03	BulkSediment	SAMN40274136	JBCJVS000000000	GCA_039743355.1	8108619	7719917	7713859	7713832	651102	1803763	63.8145	103	111954	32544	0.627488	81.9684	0	1922	0.923947	d__Bacteria;p__Actinomycetota;c__Thermoleophilia;o__Gaiellales;f__F1-60-MAGs149;g__F1-60-MAGs149;s__	2.20056e+06	d__Bacteria;p__Actinomycetota;c__Thermoleophilia;o__Gaiellales;f__F1-60-MAGs149;g__F1-60-MAGs149;s__	GB_GCA_016462095.1	75.9261	0.388614	Presence
SLM_MC1B_24-C14	2~4 cm	SAMN40274137	JBCJVT000000000	GCA_039743275.1	9222780	8749784	8740725	8740697	428928	1209256	63.8464	46	94087	46823	0.626498	54.023	0	1324	0.920668	d__Bacteria;p__Actinomycetota;c__Thermoleophilia;o__Gaiellales;f__F1-60-MAGs149;g__F1-60-MAGs149;s__	2.23841e+06	d__Bacteria;p__Actinomycetota;c__Thermoleophilia;o__Gaiellales;f__F1-60-MAGs149;g__F1-60-MAGs149;s__	GB_GCA_016462095.1	75.798	0.397992	Absence
SLM_MC1B_24-F05	2~4 cm	SAMN40274138	JBCJVU000000000	GCA_039743255.1	9293966	8935522	8929690	8929680	366590	949449	68.1773	59	93015	24142	0.626365	52.658	0.431034	1022	0.914635	d__Bacteria;p__Actinomycetota;c__Thermoleophilia;o__Gaiellales;f__F1-60-MAGs149;g__F1-60-MAGs149;s__	1.80305e+06	d__Bacteria;p__Actinomycetota;c__Thermoleophilia;o__Gaiellales;f__F1-60-MAGs149;g__F1-60-MAGs149;s__	GB_GCA_016462095.1	76.0877	0.361556	Presence
SLM_MC1B_24-C19	2~4 cm	SAMN40274139	JBCJVV000000000	GCA_039743215.1	6929192	6632964	6630305	6630265	346362	1076264	57.7075	60	109811	34960	0.624528	51.8678	0	1143	0.922252	d__Bacteria;p__Actinomycetota;c__Thermoleophilia;o__Gaiellales;f__F1-60-MAGs149;g__F1-60-MAGs149;s__	2.07501e+06	d__Bacteria;p__Actinomycetota;c__Thermoleophilia;o__Gaiellales;f__F1-60-MAGs149;g__F1-60-MAGs149;s__	GB_GCA_016462095.1	76.5472	0.326991	Absence
SLM_MC1B_24-L09	2~4 cm	SAMN40274140	JBCJVW000000000	GCA_039743155.1	10437940	9850907	9839858	9839749	421498	1086822	66.7419	84	73140	25365	0.623356	55.1929	0	1198	0.913613	d__Bacteria;p__Actinomycetota;c__Thermoleophilia;o__Gaiellales;f__F1-60-MAGs149;g__F1-60-MAGs149;s__	1.96913e+06	d__Bacteria;p__Actinomycetota;c__Thermoleophilia;o__Gaiellales;f__F1-60-MAGs149;g__F1-60-MAGs149;s__	GB_GCA_016462095.1	76.2986	0.343576	Presence
SLM_MC1B_68-P06	6~8 cm	SAMN40274141	JBCJVX000000000	GCA_039743175.1	9006275	8609753	8607042	8607030	319989	1030794	55.1629	65	71805	25191	0.627107	50.9339	1.2931	1116	0.922736	d__Bacteria;p__Actinomycetota;c__Thermoleophilia;o__Gaiellales;f__F1-60-MAGs149;g__F1-60-MAGs149;s__	2.02379e+06	d__Bacteria;p__Actinomycetota;c__Thermoleophilia;o__Gaiellales;f__F1-60-MAGs149;g__F1-60-MAGs149;s__	GB_GCA_016462095.1	75.817	0.394683	Presence
SLM_LV1_BS-F08	BulkSediment	SAMN40274142	JBCJVY000000000	GCA_039743235.1	12772849	12254429	12249664	12249653	267764	705776	66.5938	60	47831	17982	0.626992	41.8103	0.143678	784	0.907294	d__Bacteria;p__Actinomycetota;c__Thermoleophilia;o__Gaiellales;f__F1-60-MAGs149;g__F1-60-MAGs149;s__	1.68804e+06	d__Bacteria;p__Actinomycetota;c__Thermoleophilia;o__Gaiellales;f__F1-60-MAGs149;g__F1-60-MAGs149;s__	GB_GCA_016462095.1	75.6503	0.38301	Presence
SLM_MC1B_68-B22	6~8 cm	SAMN40274143	JBCJVZ000000000	GCA_039743195.1	9546956	8978892	8972683	8972671	399051	1093468	63.8007	44	110409	58451	0.625615	49.1379	0	1168	0.908939	d__Bacteria;p__Actinomycetota;c__Thermoleophilia;o__Gaiellales;f__F1-60-MAGs149;g__F1-60-MAGs149;s__	2.2253e+06	d__Bacteria;p__Actinomycetota;c__Thermoleophilia;o__Gaiellales;f__F1-60-MAGs149;g__F1-60-MAGs149;s__	GB_GCA_016462095.1	76.1736	0.358803	Presence
SLM_MC1B_68-K10	6~8 cm	SAMN40274144	JBCJWA000000000	GCA_039743135.1	6670281	6323592	6320458	6320392	241457	652702	64.2059	62	44602	17835	0.62165	40.5172	0	727	0.911454	d__Bacteria;p__Actinomycetota;c__Thermoleophilia;o__Gaiellales;f__F1-60-MAGs149;g__F1-60-MAGs149;s__	1.61092e+06	d__Bacteria;p__Actinomycetota;c__Thermoleophilia;o__Gaiellales;f__F1-60-MAGs149;g__F1-60-MAGs149;s__	GB_GCA_016462095.1	75.359	0.337852	Presence
SLM_MC1B_68-A20	6~8 cm	SAMN40274145	JBCJWB000000000	GCA_039732425.1	11275898	10702491	10690309	10690296	401025	1162700	59.6317	87	79165	23328	0.628884	48.7356	0	1271	0.915857	d__Bacteria;p__Actinomycetota;c__Thermoleophilia;o__Gaiellales;f__F1-60-MAGs149;g__F1-60-MAGs149;s__	2.38573e+06	d__Bacteria;p__Actinomycetota;c__Thermoleophilia;o__Gaiellales;f__F1-60-MAGs149;g__F1-60-MAGs149;s__	GB_GCA_016462095.1	76.4255	0.40537	Presence
SLM_MC1B_24-M21	2~4 cm	SAMN40274146	JBCJWC000000000	GCA_039743055.1	7433043	7030458	7019826	7019764	399956	974001	71.6538	51	105723	33721	0.629225	30.8908	0	1069	0.924692	d__Bacteria;p__Actinomycetota;c__Thermoleophilia;o__Gaiellales;f__F1-60-MAGs149;g__F1-60-MAGs149;s__	3.15305e+06	d__Bacteria;p__Actinomycetota;c__Thermoleophilia;o__Gaiellales;f__F1-60-MAGs149;g__F1-60-MAGs149;s__	GB_GCA_903960645.1	75.8152	0.382657	Absence
SLM_MC1B_46-M07	4~6 cm	SAMN40274147	JBCJWD000000000	GCA_039732415.1	13400459	12775407	12770967	12770959	366658	968891	67.7239	70	64429	21930	0.627139	39.6552	0	1028	0.917964	d__Bacteria;p__Actinomycetota;c__Thermoleophilia;o__Gaiellales;f__F1-60-MAGs149;g__F1-60-MAGs149;s__	2.44329e+06	d__Bacteria;p__Actinomycetota;c__Thermoleophilia;o__Gaiellales;f__F1-60-MAGs149;g__F1-60-MAGs149;s__	GB_GCA_016462095.1	76.1008	0.35331	Presence
SLM_MC1B_24-I21	2~4 cm	SAMN40274148	JBCJWE000000000	GCA_039743115.1	10309739	9680336	9676637	9676484	387624	1115281	60.6836	72	75782	27203	0.623906	38.7931	0	1200	0.920919	d__Bacteria;p__Actinomycetota;c__Thermoleophilia;o__Gaiellales;f__F1-60-MAGs149;g__F1-60-MAGs149;s__	2.87495e+06	d__Bacteria;p__Actinomycetota;c__Thermoleophilia;o__Gaiellales;f__F1-60-MAGs149;g__F1-60-MAGs149;s__	GB_GCA_947481755.1	75.461	0.224553	Absence
SLM_MC1B_46-P06	4~6 cm	SAMN40274149	JBCJWF000000000	GCA_039743065.1	8588814	8073970	8068455	8068446	467250	1276100	64.4943	66	74047	32145	0.628478	55.4859	0	1364	0.921597	d__Bacteria;p__Actinomycetota;c__Thermoleophilia;o__Gaiellales;f__F1-60-MAGs149;g__F1-60-MAGs149;s__	2.29986e+06	d__Bacteria;p__Actinomycetota;c__Thermoleophilia;o__Gaiellales;f__F1-60-MAGs149;g__F1-60-MAGs149;s__	GB_GCA_016462095.1	75.0256	0.381763	Absence
SLM_LV1_BS-I23	BulkSediment	SAMN40274150	JBCJWG000000000	GCA_039732405.1	9933509	9423122	9416686	9416670	284221	826272	58.6652	94	48534	13335	0.629341	28.8075	0	943	0.920798	d__Bacteria;p__Actinomycetota;c__Thermoleophilia;o__Gaiellales;f__F1-60-MAGs149;g__F1-60-MAGs149;s__	2.86826e+06	d__Bacteria;p__Actinomycetota;c__Thermoleophilia;o__Gaiellales;f__F1-60-MAGs149;g__F1-60-MAGs149;s__	GB_GCA_947478745.1	76.0985	0.277203	Absence
SLM_LV1_BS-J20	BulkSediment	SAMN40274151	JBCJWH000000000	GCA_039732435.1	11348948	10745330	10735819	10735812	399434	1282750	55.282	69	109435	32806	0.626684	57.0402	0	1378	0.926526	d__Bacteria;p__Actinomycetota;c__Thermoleophilia;o__Gaiellales;f__F1-60-MAGs149;g__F1-60-MAGs149;s__	2.24885e+06	d__Bacteria;p__Actinomycetota;c__Thermoleophilia;o__Gaiellales;f__F1-60-MAGs149;g__F1-60-MAGs149;s__	GB_GCA_016462095.1	76.0875	0.400297	Absence
SLM_LV1_BS-D05	BulkSediment	SAMN40274152	JBCJWI000000000	GCA_039743095.1	7026166	6647402	6644971	6644964	226509	642213	62.0651	56	68642	19539	0.623644	21.5517	0	709	0.916272	d__Bacteria;p__Actinomycetota;c__Thermoleophilia;o__Gaiellales;f__F1-60-MAGs149;g__F1-60-MAGs149;s__	2.97987e+06	d__Bacteria;p__Actinomycetota;c__Thermoleophilia;o__Gaiellales;f__F1-60-MAGs149;g__F1-60-MAGs149;s__	GB_GCA_016462095.1	76.3688	0.365178	Absence
SLM_MC1B_24-O11	2~4 cm	SAMN40274153	JBCJWJ000000000	GCA_039743035.1	8682664	8181288	8175630	8175539	559013	1521009	64.907	77	72352	38174	0.627812	62.931	0	1620	0.919525	d__Bacteria;p__Actinomycetota;c__Thermoleophilia;o__Gaiellales;f__F1-60-MAGs149;g__F1-60-MAGs149;s__	2.41695e+06	d__Bacteria;p__Actinomycetota;c__Thermoleophilia;o__Gaiellales;f__F1-60-MAGs149;g__F1-60-MAGs149;s__	GB_GCA_016462095.1	75.8072	0.362689	Presence
SLM_LV1_BS-F16	BulkSediment	SAMN40274154	JBCJWK000000000	GCA_039743015.1	7670775	7118482	7097748	7097636	229511	662748	58.7878	60	77138	14754	0.620025	31.4655	0	704	0.917851	d__Bacteria;p__Actinomycetota;c__Thermoleophilia;o__Gaiellales;f__F1-60-MAGs149;g__F1-60-MAGs149;s__	2.10627e+06	d__Bacteria;p__Actinomycetota;c__Thermoleophilia;o__Gaiellales;f__F1-60-MAGs149;g__F1-60-MAGs149;s__	GB_GCA_016462095.1	76.3725	0.333669	Absence
SLM_MC1B_24-F09	2~4 cm	SAMN40274155	JBCJWL000000000	GCA_039742995.1	7319548	7027537	7021333	7021320	537307	1464652	65.942	71	116059	45015	0.628147	64.7989	0.287356	1586	0.920717	d__Bacteria;p__Actinomycetota;c__Thermoleophilia;o__Gaiellales;f__F1-60-MAGs149;g__F1-60-MAGs149;s__	2.26031e+06	d__Bacteria;p__Actinomycetota;c__Thermoleophilia;o__Gaiellales;f__F1-60-MAGs149;g__F1-60-MAGs149;s__	GB_GCA_016462095.1	76.1512	0.394917	Presence
SLM_LV1_BS-B05	BulkSediment	SAMN40274156	JBCJWM000000000	GCA_039742955.1	8547023	8131749	8127703	8127700	583097	1483196	70.7638	76	63442	30206	0.625369	61.2069	0	1583	0.917714	d__Bacteria;p__Actinomycetota;c__Thermoleophilia;o__Gaiellales;f__F1-60-MAGs149;g__F1-60-MAGs149;s__	2.42325e+06	d__Bacteria;p__Actinomycetota;c__Thermoleophilia;o__Gaiellales;f__F1-60-MAGs149;g__F1-60-MAGs149;s__	GB_GCA_016462095.1	75.8645	0.366753	Presence
SLM_MC1B_68-P14	6~8 cm	SAMN40274157	JBCJWN000000000	GCA_039742975.1	7793499	7413200	7408174	7408164	515727	1436211	63.7921	77	102876	46827	0.629723	58.1897	0	1532	0.919459	d__Bacteria;p__Actinomycetota;c__Thermoleophilia;o__Gaiellales;f__F1-60-MAGs149;g__F1-60-MAGs149;s__	2.46816e+06	d__Bacteria;p__Actinomycetota;c__Thermoleophilia;o__Gaiellales;f__F1-60-MAGs149;g__F1-60-MAGs149;s__	GB_GCA_016462095.1	76.1744	0.405298	Presence
SLM_MC1B_24-B23	2~4 cm	SAMN40274158	JBCJWO000000000	GCA_039742935.1	7504645	7078700	7071328	7071090	326215	1051719	53.9662	72	93246	26111	0.62671	62.069	0	1148	0.916607	d__Bacteria;p__Actinomycetota;c__Thermoleophilia;o__Gaiellales;f__F1-60-MAGs149;g__F1-60-MAGs149;s__	1.69444e+06	d__Bacteria;p__Actinomycetota;c__Thermoleophilia;o__Gaiellales;f__F1-60-MAGs149;g__F1-60-MAGs149;s__	GB_GCA_016462095.1	76.165	0.389009	Presence
SLM_MC1B_24-G23	2~4 cm	SAMN40274159	JBCJWP000000000	GCA_039732365.1	7837674	7313838	7309371	7309223	401501	991396	70.9363	52	69896	39901	0.628318	33.477	0	1028	0.913895	d__Bacteria;p__Actinomycetota;c__Thermoleophilia;o__Gaiellales;f__F1-60-MAGs149;g__F1-60-MAGs149;s__	2.96142e+06	d__Bacteria;p__Actinomycetota;c__Thermoleophilia;o__Gaiellales;f__F1-60-MAGs149;g__F1-60-MAGs149;s__	GB_GCA_016462095.1	76.6192	0.382837	Absence
SLM_MC1B_68-P08	6~8 cm	SAMN40274160	JBCJWQ000000000	GCA_039732385.1	8833066	8358244	8353376	8353339	629546	1521296	73.892	65	148131	44387	0.628031	63.8506	0	1606	0.920962	d__Bacteria;p__Actinomycetota;c__Thermoleophilia;o__Gaiellales;f__F1-60-MAGs149;g__F1-60-MAGs149;s__	2.38259e+06	d__Bacteria;p__Actinomycetota;c__Thermoleophilia;o__Gaiellales;f__F1-60-MAGs149;g__F1-60-MAGs149;s__	GB_GCA_016462095.1	76.1944	0.379725	Presence
SLM_LV1_BS-F14	BulkSediment	SAMN40274161	JBCJWR000000000	GCA_039742895.1	11393046	10798016	10791966	10791959	139265	357829	66.3329	32	43443	15835	0.622169	18.9655	0	396	0.914448	d__Bacteria;p__Actinomycetota;c__Thermoleophilia;o__Gaiellales;f__F1-60-MAGs149;g__F1-60-MAGs149;s__	1.88673e+06	d__Bacteria;p__Actinomycetota;c__Thermoleophilia;o__Gaiellales;f__F1-60-MAGs149;g__F1-60-MAGs149;s__	GB_GCA_016462095.1	75.5622	0.345022	Absence
SLM_MC1B_68-I14	6~8 cm	SAMN40274162	JBCJWS000000000	GCA_039742915.1	8219541	7756682	7754578	7754519	187929	567750	57.6347	51	47799	18584	0.61678	18.9655	0	638	0.902214	d__Bacteria;p__Actinomycetota;c__Thermoleophilia;o__Gaiellales;f__F1-60-MAGs149;g__F1-60-MAGs149;s__	2.99359e+06	d__Bacteria;p__Actinomycetota;c__Thermoleophilia;o__Gaiellales;f__F1-60-MAGs149;g__F1-60-MAGs149;s__	GB_GCA_947481755.1	75.0702	0.187081	Presence
SLM_MC1B_810-A15	8~10 cm	SAMN40274163	JBCJWT000000000	GCA_039742845.1	8915517	8417974	8415379	8415347	340324	1002190	59.0552	68	74385	27171	0.622445	45.8333	0	1113	0.912333	d__Bacteria;p__Actinomycetota;c__Thermoleophilia;o__Gaiellales;f__F1-60-MAGs149;g__F1-60-MAGs149;s__	2.1866e+06	d__Bacteria;p__Actinomycetota;c__Thermoleophilia;o__Gaiellales;f__F1-60-MAGs149;g__F1-60-MAGs149;s__	GB_GCA_016462095.1	75.8883	0.355993	Presence
SLM_LV1_BS-B16	BulkSediment	SAMN40274164	JBCJWU000000000	GCA_039742875.1	8661695	8103180	8095101	8095088	422177	1375571	53.646	77	104262	33963	0.626981	58.046	0.431034	1452	0.919954	d__Bacteria;p__Actinomycetota;c__Thermoleophilia;o__Gaiellales;f__F1-60-MAGs149;g__F1-60-MAGs149;s__	2.3698e+06	d__Bacteria;p__Actinomycetota;c__Thermoleophilia;o__Gaiellales;f__F1-60-MAGs149;g__F1-60-MAGs149;s__	GB_GCA_016462095.1	76.2008	0.403157	Presence
SLM_MC1B_24-F11	2~4 cm	SAMN40274165	JBCJWV000000000	GCA_039742835.1	6990562	6699897	6698690	6698676	174640	446619	69.4475	29	47852	24841	0.61681	14.7989	0	482	0.912523	d__Bacteria;p__Actinomycetota;c__Thermoleophilia;o__Gaiellales;f__F1-60-MAGs149;g__F1-60-MAGs149;s__	3.01793e+06	d__Bacteria;p__Actinomycetota;c__Thermoleophilia;o__Gaiellales;f__F1-60-MAGs149;g__F1-60-MAGs149;s__	GB_GCA_947481755.1	74.9848	0.26793	Presence
SLM_MC1B_68-P15	6~8 cm	SAMN40274166	JBCJWW000000000	GCA_039742815.1	9106182	8507691	8503178	8503151	190809	566572	58.3822	43	57141	32869	0.620041	18.9655	0	624	0.912318	d__Bacteria;p__Actinomycetota;c__Thermoleophilia;o__Gaiellales;f__F1-60-MAGs149;g__F1-60-MAGs149;s__	2.98738e+06	d__Bacteria;p__Actinomycetota;c__Thermoleophilia;o__Gaiellales;f__F1-60-MAGs149;g__F1-60-MAGs149;s__	GB_GCA_016462095.1	76.0715	0.251377	Absence
SLM_LV1_BS-F07	BulkSediment	SAMN40274167	JBCJWX000000000	GCA_039742795.1	8341780	8002918	7999372	7999352	309824	822384	67.6419	61	63621	21739	0.627924	35.0862	0.862069	888	0.917981	d__Bacteria;p__Actinomycetota;c__Thermoleophilia;o__Gaiellales;f__F1-60-MAGs149;g__F1-60-MAGs149;s__	2.3439e+06	d__Bacteria;p__Actinomycetota;c__Thermoleophilia;o__Gaiellales;f__F1-60-MAGs149;g__F1-60-MAGs149;s__	GB_GCA_016462095.1	75.9172	0.355809	Absence
SLM_MC1B_24-G07	2~4 cm	SAMN40274168	JBCJWY000000000	GCA_039742735.1	8475647	8172697	8168284	8168265	430065	1095935	70.4027	69	55493	23807	0.627436	54.2529	0	1185	0.919894	d__Bacteria;p__Actinomycetota;c__Thermoleophilia;o__Gaiellales;f__F1-60-MAGs149;g__F1-60-MAGs149;s__	2.02005e+06	d__Bacteria;p__Actinomycetota;c__Thermoleophilia;o__Gaiellales;f__F1-60-MAGs149;g__F1-60-MAGs149;s__	GB_GCA_016462095.1	75.9481	0.383591	Absence
SLM_LV1_BS-D18	BulkSediment	SAMN40274169	JBCJWZ000000000	GCA_039742775.1	8054915	7629120	7622812	7622810	578172	1508582	67.5754	86	110092	32015	0.627027	62.2126	0	1627	0.918309	d__Bacteria;p__Actinomycetota;c__Thermoleophilia;o__Gaiellales;f__F1-60-MAGs149;g__F1-60-MAGs149;s__	2.42488e+06	d__Bacteria;p__Actinomycetota;c__Thermoleophilia;o__Gaiellales;f__F1-60-MAGs149;g__F1-60-MAGs149;s__	GB_GCA_016462095.1	75.8319	0.402261	Absence
SLM_MC1B_810-A03	8~10 cm	SAMN40274170	JBCJXA000000000	GCA_039742715.1	8760125	8339026	8334154	8334136	557058	1436060	68.6098	85	103026	29154	0.626994	65.7328	0.431034	1519	0.920113	d__Bacteria;p__Actinomycetota;c__Thermoleophilia;o__Gaiellales;f__F1-60-MAGs149;g__F1-60-MAGs149;s__	2.18469e+06	d__Bacteria;p__Actinomycetota;c__Thermoleophilia;o__Gaiellales;f__F1-60-MAGs149;g__F1-60-MAGs149;s__	GB_GCA_016462095.1	76.5481	0.387615	Presence
SLM_MC1B_810-A10	8~10 cm	SAMN40274171	JBCJXB000000000	GCA_039742745.1	9420300	8895775	8890219	8890182	506824	1364359	65.7796	77	90223	29113	0.62595	56.0345	0	1436	0.919515	d__Bacteria;p__Actinomycetota;c__Thermoleophilia;o__Gaiellales;f__F1-60-MAGs149;g__F1-60-MAGs149;s__	2.43486e+06	d__Bacteria;p__Actinomycetota;c__Thermoleophilia;o__Gaiellales;f__F1-60-MAGs149;g__F1-60-MAGs149;s__	GB_GCA_016462095.1	75.8614	0.351787	Presence
SLM_MC1B_68-L23	6~8 cm	SAMN40274172	JBCJXC000000000	GCA_039742695.1	8620745	8152545	8140725	8140723	397914	1119856	65.4803	54	69380	35520	0.625237	59.9138	1.2931	1176	0.921203	d__Bacteria;p__Actinomycetota;c__Thermoleophilia;o__Gaiellales;f__F1-60-MAGs149;g__F1-60-MAGs149;s__	1.86911e+06	d__Bacteria;p__Actinomycetota;c__Thermoleophilia;o__Gaiellales;f__F1-60-MAGs149;g__F1-60-MAGs149;s__	GB_GCA_016462095.1	76.1244	0.373425	Absence
SLM_MC1B_68-D10	6~8 cm	SAMN40274173	JBCJXD000000000	GCA_039732345.1	7099579	6815881	6814205	6814203	85076	222139	63.3234	31	22139	11042	0.61692	15.5172	0	242	0.928365	d__Bacteria;p__Actinomycetota;c__Thermoleophilia;o__Gaiellales;f__F1-60-MAGs149;g__F1-60-MAGs149;s__	1.43156e+06	d__Bacteria;p__Actinomycetota;c__Thermoleophilia;o__Gaiellales;f__F1-60-MAGs149;g__F1-60-MAGs149;s__	GB_GCA_947478745.1	76.0303	0.323161	Absence
SLM_LV1_BS-K17	BulkSediment	SAMN40274174	JBCJXE000000000	GCA_039742675.1	6972151	6637540	6634175	6634168	621572	1536105	72.2531	72	128228	37298	0.628311	46.5517	0	1635	0.918286	d__Bacteria;p__Actinomycetota;c__Thermoleophilia;o__Gaiellales;f__F1-60-MAGs149;g__F1-60-MAGs149;s__	3.29978e+06	d__Bacteria;p__Actinomycetota;c__Thermoleophilia;o__Gaiellales;f__F1-60-MAGs149;g__F1-60-MAGs149;s__	GB_GCA_016462095.1	76.4925	0.380707	Presence
SLM_MC1B_68-F02	6~8 cm	SAMN40274175	JBCJXF000000000	GCA_039742655.1	8821862	8352211	8344195	8344187	434949	1154914	67.3041	73	107220	25871	0.626022	73.1322	0.431034	1246	0.922505	d__Bacteria;p__Actinomycetota;c__Thermoleophilia;o__Gaiellales;f__F1-60-MAGs149;g__F1-60-MAGs149;s__	1.57921e+06	d__Bacteria;p__Actinomycetota;c__Thermoleophilia;o__Gaiellales;f__F1-60-MAGs149;g__F1-60-MAGs149;s__	GB_GCA_016462095.1	76.0153	0.368681	Absence
SLM_LV1_BS-I20	BulkSediment	SAMN40274176	JBCJXG000000000	GCA_039742615.1	7515790	7069148	7063525	7063518	372691	1025951	63.6055	66	109468	22519	0.626358	39.6552	0	1098	0.923195	d__Bacteria;p__Actinomycetota;c__Thermoleophilia;o__Gaiellales;f__F1-60-MAGs149;g__F1-60-MAGs149;s__	2.58718e+06	d__Bacteria;p__Actinomycetota;c__Thermoleophilia;o__Gaiellales;f__F1-60-MAGs149;g__F1-60-MAGs149;s__	GB_GCA_016462095.1	76.0606	0.358128	Absence
SLM_LV1_BS-F18	BulkSediment	SAMN40274177	JBCJXH000000000	GCA_039742635.1	6782685	6399426	6395145	6395096	302264	901713	58.4537	73	66621	18548	0.623889	47.773	0.431034	948	0.919336	d__Bacteria;p__Actinomycetota;c__Thermoleophilia;o__Gaiellales;f__F1-60-MAGs149;g__F1-60-MAGs149;s__	1.8875e+06	d__Bacteria;p__Actinomycetota;c__Thermoleophilia;o__Gaiellales;f__F1-60-MAGs149;g__F1-60-MAGs149;s__	GB_GCA_016462095.1	76.3429	0.362274	Absence
SLM_LV1_BS-I10	BulkSediment	SAMN40274178	JBCJXI000000000	GCA_039742595.1	10258367	9508454	9503125	9503122	230881	642668	61.0742	54	92864	21310	0.619584	38.4852	0	718	0.921585	d__Bacteria;p__Actinomycetota;c__Thermoleophilia;o__Gaiellales;f__F1-60-MAGs149;g__F1-60-MAGs149;s__	1.66991e+06	d__Bacteria;p__Actinomycetota;c__Thermoleophilia;o__Gaiellales;f__F1-60-MAGs149;g__F1-60-MAGs149;s__	GB_GCA_016462095.1	75.4769	0.384659	Absence
SLM_MC1B_46-M20	4~6 cm	SAMN40274179	JBCJXJ000000000	GCA_039742575.1	8121396	7700781	7697527	7697521	341207	1062591	57.3046	58	72898	40122	0.622604	44.6264	1.2931	1132	0.911683	d__Bacteria;p__Actinomycetota;c__Thermoleophilia;o__Gaiellales;f__F1-60-MAGs149;g__F1-60-MAGs149;s__	2.38108e+06	d__Bacteria;p__Actinomycetota;c__Thermoleophilia;o__Gaiellales;f__F1-60-MAGs149;g__F1-60-MAGs149;s__	GB_GCA_009694475.1	76.0783	0.323643	Presence
SLM_LV1_BS-F22	BulkSediment	SAMN40274180	JBCJXK000000000	GCA_039742525.1	11805450	11185160	11180658	11180652	337296	859508	66.923	80	55825	16773	0.62209	36.2069	0	949	0.926844	d__Bacteria;p__Actinomycetota;c__Thermoleophilia;o__Gaiellales;f__F1-60-MAGs149;g__F1-60-MAGs149;s__	2.37388e+06	d__Bacteria;p__Actinomycetota;c__Thermoleophilia;o__Gaiellales;f__F1-60-MAGs149;g__F1-60-MAGs149;s__	GB_GCA_016462095.1	75.4111	0.297207	Absence
SLM_LV1_BS-B17	BulkSediment	SAMN40274181	JBCJXL000000000	GCA_039742555.1	8446464	8018340	8008368	8008361	375532	1245660	56.8236	81	113085	27504	0.627254	48.8506	0.862069	1325	0.91908	d__Bacteria;p__Actinomycetota;c__Thermoleophilia;o__Gaiellales;f__F1-60-MAGs149;g__F1-60-MAGs149;s__	2.54994e+06	d__Bacteria;p__Actinomycetota;c__Thermoleophilia;o__Gaiellales;f__F1-60-MAGs149;g__F1-60-MAGs149;s__	GB_GCA_947478745.1	76.3438	0.264038	Presence
SLM_MC1B_24-I22	2~4 cm	SAMN40274182	JBCJXM000000000	GCA_039742495.1	9823217	9248564	9233427	9233327	247099	593798	72.1113	31	55983	28683	0.619224	31.4655	0	617	0.927314	d__Bacteria;p__Actinomycetota;c__Thermoleophilia;o__Gaiellales;f__F1-60-MAGs149;g__F1-60-MAGs149;s__	1.88714e+06	d__Bacteria;p__Actinomycetota;c__Thermoleophilia;o__Gaiellales;f__F1-60-MAGs149;g__F1-60-MAGs149;s__	GB_GCA_947481755.1	76.0936	0.273609	Absence
SLM_MC1B_46-D14	4~6 cm	SAMN40274183	JBCJXN000000000	GCA_039742515.1	10160822	9605057	9601420	9601418	464515	1409116	59.4278	74	111761	35107	0.624024	66.2356	0	1504	0.915987	d__Bacteria;p__Actinomycetota;c__Thermoleophilia;o__Gaiellales;f__F1-60-MAGs149;g__F1-60-MAGs149;s__	2.12743e+06	d__Bacteria;p__Actinomycetota;c__Thermoleophilia;o__Gaiellales;f__F1-60-MAGs149;g__F1-60-MAGs149;s__	GB_GCA_016462095.1	75.8198	0.329922	Presence
SLM_LV1_BS-A17	BulkSediment	SAMN40274184	JBCJXO000000000	GCA_039742475.1	10121364	9433842	9428381	9428372	634924	1634964	68.9221	89	112215	37240	0.626065	77.4425	1.2931	1749	0.920363	d__Bacteria;p__Actinomycetota;c__Thermoleophilia;o__Gaiellales;f__F1-60-MAGs149;g__F1-60-MAGs149;s__	2.1112e+06	d__Bacteria;p__Actinomycetota;c__Thermoleophilia;o__Gaiellales;f__F1-60-MAGs149;g__F1-60-MAGs149;s__	GB_GCA_947478745.1	75.7808	0.29146	Presence
SLM_LV1_BS-E22	BulkSediment	SAMN40274185	JBCJXP000000000	GCA_039742415.1	9181762	8667890	8663774	8663746	183707	442135	72.9545	27	55304	30834	0.624533	20.6897	0	480	0.917935	d__Bacteria;p__Actinomycetota;c__Thermoleophilia;o__Gaiellales;f__F1-60-MAGs149;g__F1-60-MAGs149;s__	2.13699e+06	d__Bacteria;p__Actinomycetota;c__Thermoleophilia;o__Gaiellales;f__F1-60-MAGs149;g__F1-60-MAGs149;s__	GB_GCA_016462095.1	75.3875	0.32442	Absence
SLM_MC1B_68-N08	6~8 cm	SAMN40274186	JBCJXQ000000000	GCA_039742455.1	6623585	6288853	6283243	6283235	141748	342725	68.8607	52	24791	8952	0.622878	10.3448	0	402	0.922498	d__Bacteria;p__Actinomycetota;c__Thermoleophilia;o__Gaiellales;f__F1-60-MAGs149;g__F1-60-MAGs149;s__	3.31301e+06	d__Bacteria;p__Actinomycetota;c__Thermoleophilia;o__Gaiellales;f__F1-60-MAGs149;g__F1-60-MAGs149;s__	GB_GCA_016462095.1	75.671	0.381144	Absence
SLM_LV1_BS-J08	BulkSediment	SAMN40274187	JBCJXR000000000	GCA_039742435.1	8153861	7694989	7691710	7691702	791144	1933755	73.9493	64	193098	61625	0.628216	87.1264	1.2931	2016	0.923954	d__Bacteria;p__Actinomycetota;c__Thermoleophilia;o__Gaiellales;f__F1-60-MAGs149;g__F1-60-MAGs149;s__	2.21948e+06	d__Bacteria;p__Actinomycetota;c__Thermoleophilia;o__Gaiellales;f__F1-60-MAGs149;g__F1-60-MAGs149;s__	GB_GCA_016462095.1	75.9114	0.376917	Presence
SLM_MC1B_68-A06	6~8 cm	SAMN40274188	JBCJXS000000000	GCA_039732325.1	9165211	8671387	8660687	8660686	342252	959946	62.3924	73	133571	18685	0.624827	27.7586	0	1044	0.922511	d__Bacteria;p__Actinomycetota;c__Thermoleophilia;o__Gaiellales;f__F1-60-MAGs149;g__F1-60-MAGs149;s__	3.45819e+06	d__Bacteria;p__Actinomycetota;c__Thermoleophilia;o__Gaiellales;f__F1-60-MAGs149;g__F1-60-MAGs149;s__	GB_GCA_016462095.1	76.4907	0.370018	Absence
SLM_LV1_BS-I05	BulkSediment	SAMN40274189	JBCJXT000000000	GCA_039742395.1	6755065	6355859	6353578	6353563	257925	703089	64.2297	39	79427	28881	0.625567	22.4138	0	749	0.908996	d__Bacteria;p__Actinomycetota;c__Thermoleophilia;o__Gaiellales;f__F1-60-MAGs149;g__F1-60-MAGs149;s__	3.13686e+06	d__Bacteria;p__Actinomycetota;c__Thermoleophilia;o__Gaiellales;f__F1-60-MAGs149;g__F1-60-MAGs149;s__	GB_GCA_016462095.1	75.9399	0.277869	Presence
SLM_LV1_BS-F11	BulkSediment	SAMN40274190	JBCJXU000000000	GCA_039742375.1	8131936	7761922	7750224	7750217	283748	762182	63.2962	83	53418	13912	0.626751	29.3103	0	833	0.919555	d__Bacteria;p__Actinomycetota;c__Thermoleophilia;o__Gaiellales;f__F1-60-MAGs149;g__F1-60-MAGs149;s__	2.60039e+06	d__Bacteria;p__Actinomycetota;c__Thermoleophilia;o__Gaiellales;f__F1-60-MAGs149;g__F1-60-MAGs149;s__	GB_GCA_016462095.1	75.8048	0.334231	Absence
SLM_LV1_BS-D19	BulkSediment	SAMN40274191	JBCJXV000000000	GCA_039742355.1	10511720	9834297	9824630	9824614	722259	1753796	73.6758	77	108254	47520	0.627034	72.9885	0	1897	0.917563	d__Bacteria;p__Actinomycetota;c__Thermoleophilia;o__Gaiellales;f__F1-60-MAGs149;g__F1-60-MAGs149;s__	2.40284e+06	d__Bacteria;p__Actinomycetota;c__Thermoleophilia;o__Gaiellales;f__F1-60-MAGs149;g__F1-60-MAGs149;s__	GB_GCA_009694475.1	76.1897	0.356137	Presence
SLM_MC1B_46-F21	4~6 cm	SAMN40274192	JBCJXW000000000	GCA_039742335.1	9686316	9065639	9061054	9061045	448550	1409708	56.5392	66	79308	37216	0.629481	52.8448	0.431034	1481	0.927469	d__Bacteria;p__Actinomycetota;c__Thermoleophilia;o__Gaiellales;f__F1-60-MAGs149;g__F1-60-MAGs149;s__	2.66764e+06	d__Bacteria;p__Actinomycetota;c__Thermoleophilia;o__Gaiellales;f__F1-60-MAGs149;g__F1-60-MAGs149;s__	GB_GCA_016462095.1	76.635	0.391937	Absence
SLM_MC1B_68-M16	6~8 cm	SAMN40274193	JBCJXX000000000	GCA_039742315.1	8301034	7890861	7884729	7884712	430814	1192933	65.4103	62	84512	35824	0.627329	42.6724	0	1317	0.917096	d__Bacteria;p__Actinomycetota;c__Thermoleophilia;o__Gaiellales;f__F1-60-MAGs149;g__F1-60-MAGs149;s__	2.79556e+06	d__Bacteria;p__Actinomycetota;c__Thermoleophilia;o__Gaiellales;f__F1-60-MAGs149;g__F1-60-MAGs149;s__	GB_GCA_903847495.1	75.9049	0.318221	Absence
SLM_LV1_BS-A19	BulkSediment	SAMN40274194	JBCJXY000000000	GCA_039742255.1	7589736	7156987	7151733	7151720	352253	1148780	54.5841	67	79646	36134	0.620375	54.1667	0	1215	0.919086	d__Bacteria;p__Actinomycetota;c__Thermoleophilia;o__Gaiellales;f__F1-60-MAGs149;g__F1-60-MAGs149;s__	2.12082e+06	d__Bacteria;p__Actinomycetota;c__Thermoleophilia;o__Gaiellales;f__F1-60-MAGs149;g__F1-60-MAGs149;s__	GB_GCA_016462095.1	76.0706	0.33006	Presence
SLM_MC1B_810-D20	8~10 cm	SAMN40274195	JBCJXZ000000000	GCA_039742295.1	6743236	6324990	6321298	6321231	313535	1061129	52.2498	77	112484	26989	0.627937	51.8678	0	1146	0.928692	d__Bacteria;p__Actinomycetota;c__Thermoleophilia;o__Gaiellales;f__F1-60-MAGs149;g__F1-60-MAGs149;s__	2.04583e+06	d__Bacteria;p__Actinomycetota;c__Thermoleophilia;o__Gaiellales;f__F1-60-MAGs149;g__F1-60-MAGs149;s__	GB_GCA_016462095.1	75.6641	0.368068	Absence
SLM_LV1_BS-C08	BulkSediment	SAMN40274196	JBCJYA000000000	GCA_039742275.1	8624353	8243002	8236887	8236857	537635	1404961	69.1185	72	105668	33749	0.629056	54.454	0	1494	0.923927	d__Bacteria;p__Actinomycetota;c__Thermoleophilia;o__Gaiellales;f__F1-60-MAGs149;g__F1-60-MAGs149;s__	2.58009e+06	d__Bacteria;p__Actinomycetota;c__Thermoleophilia;o__Gaiellales;f__F1-60-MAGs149;g__F1-60-MAGs149;s__	GB_GCA_016462095.1	76.1198	0.377306	Presence
SLM_MC1B_24-F13	2~4 cm	SAMN40274197	JBCJYB000000000	GCA_039732285.1	8231558	7721080	7716319	7716257	654337	1702096	68.4892	65	139560	65227	0.627426	73.7787	0.431034	1812	0.922934	d__Bacteria;p__Actinomycetota;c__Thermoleophilia;o__Gaiellales;f__F1-60-MAGs149;g__F1-60-MAGs149;s__	2.30703e+06	d__Bacteria;p__Actinomycetota;c__Thermoleophilia;o__Gaiellales;f__F1-60-MAGs149;g__F1-60-MAGs149;s__	GB_GCA_016462095.1	76.1984	0.362219	Presence
SLM_MC1B_24-A07	2~4 cm	SAMN40274198	JBCJYC000000000	GCA_039742195.1	6651557	6287205	6283796	6283775	271532	822535	59.7617	38	135911	44811	0.625348	48.2759	0	894	0.912466	d__Bacteria;p__Actinomycetota;c__Thermoleophilia;o__Gaiellales;f__F1-60-MAGs149;g__F1-60-MAGs149;s__	1.70382e+06	d__Bacteria;p__Actinomycetota;c__Thermoleophilia;o__Gaiellales;f__F1-60-MAGs149;g__F1-60-MAGs149;s__	GB_GCA_016462095.1	75.6772	0.370867	Absence
SLM_MC1B_68-C21	6~8 cm	SAMN40274199	JBCJYD000000000	GCA_039742235.1	10787746	10162128	10155712	10155706	283203	730919	68.8025	39	103164	38482	0.629895	46.6236	0.431034	778	0.924606	d__Bacteria;p__Actinomycetota;c__Thermoleophilia;o__Gaiellales;f__F1-60-MAGs149;g__F1-60-MAGs149;s__	1.5677e+06	d__Bacteria;p__Actinomycetota;c__Thermoleophilia;o__Gaiellales;f__F1-60-MAGs149;g__F1-60-MAGs149;s__	GB_GCA_016462095.1	76.0337	0.421534	Presence
SLM_MC1B_24-F04	2~4 cm	SAMN40274200	JBCJYE000000000	GCA_039742205.1	7881890	7497141	7493826	7493757	378918	1170020	57.0228	74	60518	29683	0.625236	52.8592	0.517241	1255	0.915661	d__Bacteria;p__Actinomycetota;c__Thermoleophilia;o__Gaiellales;f__F1-60-MAGs149;g__F1-60-MAGs149;s__	2.21347e+06	d__Bacteria;p__Actinomycetota;c__Thermoleophilia;o__Gaiellales;f__F1-60-MAGs149;g__F1-60-MAGs149;s__	GB_GCA_009694475.1	75.9574	0.347031	Presence
SLM_LV1_BS-D06	BulkSediment	SAMN40274201	JBCJYF000000000	GCA_039742175.1	9217434	8703253	8696238	8696225	464171	1264087	64.5437	84	124280	30099	0.626818	58.2615	0.862069	1338	0.917421	d__Bacteria;p__Actinomycetota;c__Thermoleophilia;o__Gaiellales;f__F1-60-MAGs149;g__F1-60-MAGs149;s__	2.16968e+06	d__Bacteria;p__Actinomycetota;c__Thermoleophilia;o__Gaiellales;f__F1-60-MAGs149;g__F1-60-MAGs149;s__	GB_GCA_016462095.1	76.226	0.387552	Presence
SLM_LV1_BS-F15	BulkSediment	SAMN40274202	JBCJYG000000000	GCA_039742155.1	9070327	8499688	8493517	8493469	244046	619893	67.5335	43	60894	25828	0.624487	35.9195	0	666	0.923527	d__Bacteria;p__Actinomycetota;c__Thermoleophilia;o__Gaiellales;f__F1-60-MAGs149;g__F1-60-MAGs149;s__	1.72578e+06	d__Bacteria;p__Actinomycetota;c__Thermoleophilia;o__Gaiellales;f__F1-60-MAGs149;g__F1-60-MAGs149;s__	GB_GCA_016462095.1	75.7629	0.336536	Absence
SLM_MC1B_68-A13	6~8 cm	SAMN40274203	JBCJYH000000000	GCA_039732305.1	10070875	9478858	9471565	9471562	490489	1421033	60.5725	83	88046	28659	0.626439	54.5649	0.862069	1502	0.919767	d__Bacteria;p__Actinomycetota;c__Thermoleophilia;o__Gaiellales;f__F1-60-MAGs149;g__F1-60-MAGs149;s__	2.6043e+06	d__Bacteria;p__Actinomycetota;c__Thermoleophilia;o__Gaiellales;f__F1-60-MAGs149;g__F1-60-MAGs149;s__	GB_GCA_016462095.1	76.3731	0.372531	Presence
SLM_LV1_BS-E21	BulkSediment	SAMN40274204	JBCJYI000000000	GCA_039742135.1	7556780	7124708	7116892	7116875	319688	904657	61.3785	75	76173	19434	0.622448	31.6092	0	998	0.90996	d__Bacteria;p__Actinomycetota;c__Thermoleophilia;o__Gaiellales;f__F1-60-MAGs149;g__F1-60-MAGs149;s__	2.86201e+06	d__Bacteria;p__Actinomycetota;c__Thermoleophilia;o__Gaiellales;f__F1-60-MAGs149;g__F1-60-MAGs149;s__	GB_GCA_009694475.1	76.2488	0.329555	Presence
SLM_MC1B_24-B18	2~4 cm	SAMN40274205	JBCJYJ000000000	GCA_039742115.1	9742676	9289156	9284832	9284821	94298	213600	73.5206	27	29330	10987	0.62544	12.2414	0	232	0.906456	d__Bacteria;p__Actinomycetota;c__Thermoleophilia;o__Gaiellales;f__F1-60-MAGs149;g__F1-60-MAGs149;s__	1.7449e+06	d__Bacteria;p__Actinomycetota;c__Thermoleophilia;o__Gaiellales;f__F1-60-MAGs149;g__F1-60-MAGs149;s__	GB_GCA_947481755.1	78.08	0.25747	Absence
SLM_MC1B_24-O19	2~4 cm	SAMN40274206	JBCJYK000000000	GCA_039742095.1	9042299	8533135	8525230	8525122	826105	2053329	71.444	61	180111	75330	0.628618	90.9483	1.2931	2118	0.925317	d__Bacteria;p__Actinomycetota;c__Thermoleophilia;o__Gaiellales;f__F1-60-MAGs149;g__F1-60-MAGs149;s__	2.25769e+06	d__Bacteria;p__Actinomycetota;c__Thermoleophilia;o__Gaiellales;f__F1-60-MAGs149;g__F1-60-MAGs149;s__	GB_GCA_016462095.1	76.0461	0.395014	Absence
SLM_MC1B_24-E11	2~4 cm	SAMN40274207	JBCJYL000000000	GCA_039742075.1	8854879	8474292	8469649	8469631	429973	1343610	57.5788	71	80218	33149	0.626471	49.4253	0	1400	0.9204	d__Bacteria;p__Actinomycetota;c__Thermoleophilia;o__Gaiellales;f__F1-60-MAGs149;g__F1-60-MAGs149;s__	2.71847e+06	d__Bacteria;p__Actinomycetota;c__Thermoleophilia;o__Gaiellales;f__F1-60-MAGs149;g__F1-60-MAGs149;s__	GB_GCA_016462095.1	76.0507	0.377026	Presence
SLM_MC1B_02-E15	0~2 cm	SAMN40274208	JBCJYM000000000	GCA_039732265.1	8694793	8089882	8080591	8080560	490052	1403022	66.5074	70	162911	43153	0.626565	62.6437	3.01724	1516	0.918084	d__Bacteria;p__Actinomycetota;c__Thermoleophilia;o__Gaiellales;f__F1-60-MAGs149;g__F1-60-MAGs149;s__	2.23969e+06	d__Bacteria;p__Actinomycetota;c__Thermoleophilia;o__Gaiellales;f__F1-60-MAGs149;g__F1-60-MAGs149;s__	GB_GCA_009694475.1	75.7691	0.346755	Presence
SLM_LV1_BS-C05	BulkSediment	SAMN40274209	JBCJYN000000000	GCA_039742055.1	8503316	8036619	8032095	8032062	300922	880170	60.9049	55	67143	33963	0.625753	41.0201	0.431034	933	0.920632	d__Bacteria;p__Actinomycetota;c__Thermoleophilia;o__Gaiellales;f__F1-60-MAGs149;g__F1-60-MAGs149;s__	2.1457e+06	d__Bacteria;p__Actinomycetota;c__Thermoleophilia;o__Gaiellales;f__F1-60-MAGs149;g__F1-60-MAGs149;s__	GB_GCA_016462095.1	76.7033	0.372433	Absence
SLM_MC1B_24-F06	2~4 cm	SAMN40274210	JBCJYO000000000	GCA_039742035.1	9959540	9415827	9410870	9410859	491168	1240004	71.2379	58	153601	45628	0.630942	62.931	1.2931	1316	0.919044	d__Bacteria;p__Actinomycetota;c__Thermoleophilia;o__Gaiellales;f__F1-60-MAGs149;g__F1-60-MAGs149;s__	1.97042e+06	d__Bacteria;p__Actinomycetota;c__Thermoleophilia;o__Gaiellales;f__F1-60-MAGs149;g__F1-60-MAGs149;s__	GB_GCA_016462095.1	76.0593	0.418845	Presence
SLM_LV1_BS-C20	BulkSediment	SAMN40274211	JBCJYP000000000	GCA_039741995.1	8001213	7515036	7510213	7510193	204763	789313	45.3298	68	84070	18280	0.623238	37.931	0	848	0.917068	d__Bacteria;p__Actinomycetota;c__Thermoleophilia;o__Gaiellales;f__F1-60-MAGs149;g__F1-60-MAGs149;s__	2.08092e+06	d__Bacteria;p__Actinomycetota;c__Thermoleophilia;o__Gaiellales;f__F1-60-MAGs149;g__F1-60-MAGs149;s__	GB_GCA_016462095.1	75.5606	0.349678	Presence
SLM_MC1B_46-P03	4~6 cm	SAMN40274212	JBCJYQ000000000	GCA_039741975.1	8310258	7860908	7857355	7856639	664611	1915006	61.7562	75	192589	52248	0.626584	90.3736	1.2931	2007	0.920273	d__Bacteria;p__Actinomycetota;c__Thermoleophilia;o__Gaiellales;f__F1-60-MAGs149;g__F1-60-MAGs149;s__	2.11899e+06	d__Bacteria;p__Actinomycetota;c__Thermoleophilia;o__Gaiellales;f__F1-60-MAGs149;g__F1-60-MAGs149;s__	GB_GCA_016462095.1	76.3814	0.366308	Presence
SLM_MC1B_68-F16	6~8 cm	SAMN40274213	JBCJYR000000000	GCA_039742015.1	9002225	8589117	8580594	8580577	161834	488463	57.1753	41	60036	22062	0.619805	23.6351	0	541	0.91081	d__Bacteria;p__Actinomycetota;c__Thermoleophilia;o__Gaiellales;f__F1-60-MAGs149;g__F1-60-MAGs149;s__	2.06669e+06	d__Bacteria;p__Actinomycetota;c__Thermoleophilia;o__Gaiellales;f__F1-60-MAGs149;g__F1-60-MAGs149;s__	GB_GCA_016462095.1	75.6323	0.283292	Absence
SLM_MC1B_24-J06	2~4 cm	SAMN40274214	JBCJYS000000000	GCA_039741955.1	9140001	8740311	8737191	8737188	189303	497468	67.4978	49	42773	15244	0.61737	26.0776	0	561	0.90135	d__Bacteria;p__Actinomycetota;c__Thermoleophilia;o__Gaiellales;f__F1-60-MAGs149;g__F1-60-MAGs149;s__	1.90765e+06	d__Bacteria;p__Actinomycetota;c__Thermoleophilia;o__Gaiellales;f__F1-60-MAGs149;g__F1-60-MAGs149;s__	GB_GCA_009694475.1	76.1593	0.358545	Presence
SLM_MC1B_810-A09	8~10 cm	SAMN40274215	JBCJYT000000000	GCA_039741935.1	8044055	7617642	7612822	7612792	481204	1348685	62.4523	77	87545	31107	0.630213	48.7644	0	1435	0.918991	d__Bacteria;p__Actinomycetota;c__Thermoleophilia;o__Gaiellales;f__F1-60-MAGs149;g__F1-60-MAGs149;s__	2.76572e+06	d__Bacteria;p__Actinomycetota;c__Thermoleophilia;o__Gaiellales;f__F1-60-MAGs149;g__F1-60-MAGs149;s__	GB_GCA_016462095.1	76.2554	0.368691	Presence
SLM_LV1_BS-J16	BulkSediment	SAMN40274216	JBCJYU000000000	GCA_039741875.1	7715890	7241023	7238400	7238393	543074	1520496	62.9839	86	130124	26739	0.627019	77.5862	0	1611	0.918902	d__Bacteria;p__Actinomycetota;c__Thermoleophilia;o__Gaiellales;f__F1-60-MAGs149;g__F1-60-MAGs149;s__	1.95975e+06	d__Bacteria;p__Actinomycetota;c__Thermoleophilia;o__Gaiellales;f__F1-60-MAGs149;g__F1-60-MAGs149;s__	GB_GCA_947478745.1	75.6803	0.291271	Presence
SLM_MC1B_46-J14	4~6 cm	SAMN40274217	JBCJYV000000000	GCA_039741895.1	10883755	10364642	10362681	10362677	211928	649421	57.9826	43	49321	24563	0.621124	20.6897	0	688	0.908566	d__Bacteria;p__Actinomycetota;c__Thermoleophilia;o__Gaiellales;f__F1-60-MAGs149;g__F1-60-MAGs149;s__	3.13887e+06	d__Bacteria;p__Actinomycetota;c__Thermoleophilia;o__Gaiellales;f__F1-60-MAGs149;g__F1-60-MAGs149;s__	GB_GCA_016462095.1	75.669	0.307759	Presence
SLM_LV1_BS-M22	BulkSediment	SAMN40274218	JBCJYW000000000	GCA_039741815.1	7192856	6745681	6740854	6740819	366643	970370	65.2069	100	44321	14530	0.626877	36.2069	0	1089	0.923065	d__Bacteria;p__Actinomycetota;c__Thermoleophilia;o__Gaiellales;f__F1-60-MAGs149;g__F1-60-MAGs149;s__	2.68007e+06	d__Bacteria;p__Actinomycetota;c__Thermoleophilia;o__Gaiellales;f__F1-60-MAGs149;g__F1-60-MAGs149;s__	GB_GCA_016462095.1	75.8657	0.31558	Absence
SLM_LV1_BS-C10	BulkSediment	SAMN40274219	JBCJYX000000000	GCA_039741915.1	8217903	7840024	7834826	7834819	485298	1228547	70.2355	79	61916	21861	0.627462	54.2241	0	1316	0.92865	d__Bacteria;p__Actinomycetota;c__Thermoleophilia;o__Gaiellales;f__F1-60-MAGs149;g__F1-60-MAGs149;s__	2.26568e+06	d__Bacteria;p__Actinomycetota;c__Thermoleophilia;o__Gaiellales;f__F1-60-MAGs149;g__F1-60-MAGs149;s__	GB_GCA_016462095.1	76.6553	0.403684	Absence
SLM_MC1B_68-P19	6~8 cm	SAMN40274220	JBCJYY000000000	GCA_039741855.1	9138305	8657036	8653016	8652990	476618	1291931	64.9958	64	146784	38714	0.628101	46.5661	0	1386	0.918773	d__Bacteria;p__Actinomycetota;c__Thermoleophilia;o__Gaiellales;f__F1-60-MAGs149;g__F1-60-MAGs149;s__	2.7744e+06	d__Bacteria;p__Actinomycetota;c__Thermoleophilia;o__Gaiellales;f__F1-60-MAGs149;g__F1-60-MAGs149;s__	GB_GCA_016462095.1	76.7851	0.379307	Absence
SLM_MC1B_810-C10	8~10 cm	SAMN40274221	JBCJYZ000000000	GCA_039741835.1	7889928	7312027	7304037	7303996	625997	1622779	67.5618	96	87026	35648	0.628453	61.0632	0	1707	0.920819	d__Bacteria;p__Actinomycetota;c__Thermoleophilia;o__Gaiellales;f__F1-60-MAGs149;g__F1-60-MAGs149;s__	2.65754e+06	d__Bacteria;p__Actinomycetota;c__Thermoleophilia;o__Gaiellales;f__F1-60-MAGs149;g__F1-60-MAGs149;s__	GB_GCA_016462095.1	76.646	0.390196	Presence
SLM_MC1B_46-O16	4~6 cm	SAMN40274222	JBCJZA000000000	GCA_039741775.1	9111314	8605443	8600944	8600907	443037	1331146	58.7203	62	78347	44542	0.626502	55.5316	1.2931	1436	0.922951	d__Bacteria;p__Actinomycetota;c__Thermoleophilia;o__Gaiellales;f__F1-60-MAGs149;g__F1-60-MAGs149;s__	2.3971e+06	d__Bacteria;p__Actinomycetota;c__Thermoleophilia;o__Gaiellales;f__F1-60-MAGs149;g__F1-60-MAGs149;s__	GB_GCA_016462095.1	75.7165	0.367029	Presence
SLM_LV1_BS-F21	BulkSediment	SAMN40274223	JBCJZB000000000	GCA_039732245.1	9025282	8444725	8427409	8427404	170978	419776	69.5253	53	33796	10822	0.621443	9.71787	0	459	0.906095	d__Bacteria;p__Actinomycetota;c__Thermoleophilia;o__Gaiellales;f__F1-60-MAGs149;g__F1-60-MAGs149;s__	4.31963e+06	d__Bacteria;p__Actinomycetota;c__Thermoleophilia;o__Gaiellales;f__F1-60-MAGs149;g__F1-60-MAGs149;s__	GB_GCA_016462095.1	76.8336	0.338926	Absence
SLM_LV1_BS-B18	BulkSediment	SAMN40274224	JBCJZC000000000	GCA_039741795.1	11569500	10934721	10929950	10929947	154940	600985	43.7185	62	57787	18519	0.619691	24.1379	0	665	0.904279	d__Bacteria;p__Actinomycetota;c__Thermoleophilia;o__Gaiellales;f__F1-60-MAGs149;g__F1-60-MAGs149;s__	2.4898e+06	d__Bacteria;p__Actinomycetota;c__Thermoleophilia;o__Gaiellales;f__F1-60-MAGs149;g__F1-60-MAGs149;s__	GB_GCA_016462095.1	75.777	0.296255	Presence
SLM_MC1B_68-L06	6~8 cm	SAMN40274225	JBCJZD000000000	GCA_039741755.1	9297897	8824276	8818121	8818115	265526	738556	62.7667	62	77393	19954	0.627409	31.8966	0	799	0.919756	d__Bacteria;p__Actinomycetota;c__Thermoleophilia;o__Gaiellales;f__F1-60-MAGs149;g__F1-60-MAGs149;s__	2.31547e+06	d__Bacteria;p__Actinomycetota;c__Thermoleophilia;o__Gaiellales;f__F1-60-MAGs149;g__F1-60-MAGs149;s__	GB_GCA_016462095.1	75.3049	0.373755	Absence
SLM_MC1B_810-B05	8~10 cm	SAMN40274226	JBCJZE000000000	GCA_039741735.1	9781134	9297763	9289943	9289920	197556	630761	53.9022	66	51824	14954	0.62144	31.0345	0.431034	719	0.906117	d__Bacteria;p__Actinomycetota;c__Thermoleophilia;o__Gaiellales;f__F1-60-MAGs149;g__F1-60-MAGs149;s__	2.03245e+06	d__Bacteria;p__Actinomycetota;c__Thermoleophilia;o__Gaiellales;f__F1-60-MAGs149;g__F1-60-MAGs149;s__	GB_GCA_016462095.1	76.2303	0.312426	Absence
SLM_LV1_BS-E11	BulkSediment	SAMN40274227	JBCJZF000000000	GCA_039741715.1	8221230	7727854	7719906	7719894	311089	1000100	56.2541	79	49872	21032	0.625002	35.1293	0	1090	0.918039	d__Bacteria;p__Actinomycetota;c__Thermoleophilia;o__Gaiellales;f__F1-60-MAGs149;g__F1-60-MAGs149;s__	2.84691e+06	d__Bacteria;p__Actinomycetota;c__Thermoleophilia;o__Gaiellales;f__F1-60-MAGs149;g__F1-60-MAGs149;s__	GB_GCA_947481755.1	76.0351	0.253576	Absence
SLM_LV1_0208-O22	0.2~0.8 um	SAMN40274228	JBCJZG000000000	GCA_039741655.1	7957448	7432394	7430884	7430854	138245	413522	57.2979	56	26361	8482	0.622516	17.2414	0	455	0.920643	d__Bacteria;p__Actinomycetota;c__Thermoleophilia;o__Gaiellales;f__F1-60-MAGs149;g__F1-60-MAGs149;s__	2.39843e+06	d__Bacteria;p__Actinomycetota;c__Thermoleophilia;o__Gaiellales;f__F1-60-MAGs149;g__F1-60-MAGs149;s__	GB_GCA_903960645.1	74.3517	0.342448	Presence
SLM_MC1B_46-D13	4~6 cm	SAMN40274229	JBCJZH000000000	GCA_039741675.1	7547852	7102015	7092634	7092634	421639	1130249	65.9167	48	84315	41668	0.627676	38.3908	0	1220	0.919137	d__Bacteria;p__Actinomycetota;c__Thermoleophilia;o__Gaiellales;f__F1-60-MAGs149;g__F1-60-MAGs149;s__	2.94406e+06	d__Bacteria;p__Actinomycetota;c__Thermoleophilia;o__Gaiellales;f__F1-60-MAGs149;g__F1-60-MAGs149;s__	GB_GCA_016462095.1	76.3598	0.378604	Absence
SLM_MC1B_02-A07	0~2 cm	SAMN40274230	JBCJZI000000000	GCA_039741685.1	8420365	7953410	7948089	7948082	592865	1484079	70.8609	85	68020	35908	0.629563	63.3046	0.862069	1553	0.926786	d__Bacteria;p__Actinomycetota;c__Thermoleophilia;o__Gaiellales;f__F1-60-MAGs149;g__F1-60-MAGs149;s__	2.34435e+06	d__Bacteria;p__Actinomycetota;c__Thermoleophilia;o__Gaiellales;f__F1-60-MAGs149;g__F1-60-MAGs149;s__	GB_GCA_016462095.1	76.4407	0.406288	Presence
SLM_LV1_0830-I17	0.8~3.0 um	SAMN40274231	JBCJZJ000000000	GCA_039741615.1	7322419	6738157	6733826	6732666	147502	359018	62.1558	72	15767	5861	0.624208	20.0627	0	420	0.925093	d__Bacteria;p__Actinomycetota;c__Thermoleophilia;o__Gaiellales;f__F1-60-MAGs149;g__F1-60-MAGs149;s__	1.78948e+06	d__Bacteria;p__Actinomycetota;c__Thermoleophilia;o__Gaiellales;f__F1-60-MAGs149;g__F1-60-MAGs149;s__	GB_GCA_016462095.1	76.747	0.389728	Absence
SLM_MC1B_68-I11	6~8 cm	SAMN40274232	JBCJZK000000000	GCA_039741635.1	10257924	9812709	9805342	9805335	298193	803910	65.161	67	39523	15448	0.628608	38.4914	0	879	0.920708	d__Bacteria;p__Actinomycetota;c__Thermoleophilia;o__Gaiellales;f__F1-60-MAGs149;g__F1-60-MAGs149;s__	2.08855e+06	d__Bacteria;p__Actinomycetota;c__Thermoleophilia;o__Gaiellales;f__F1-60-MAGs149;g__F1-60-MAGs149;s__	GB_GCA_016462095.1	76.3255	0.413429	Absence
SLM_MC1B_68-K08	6~8 cm	SAMN40274233	JBCJZL000000000	GCA_039732225.1	8715964	8313737	8308209	8308206	139122	337058	72.9911	24	46509	24468	0.629206	13.7931	0	370	0.918243	d__Bacteria;p__Actinomycetota;c__Thermoleophilia;o__Gaiellales;f__F1-60-MAGs149;g__F1-60-MAGs149;s__	2.44367e+06	d__Bacteria;p__Actinomycetota;c__Thermoleophilia;o__Gaiellales;f__F1-60-MAGs149;g__F1-60-MAGs149;s__	GB_GCA_016462095.1	76.75	0.377482	Absence
SLM_MC1B_810-B02	8~10 cm	SAMN40274234	JBCJZM000000000	GCA_039741575.1	8106196	7714987	7707977	7707966	279344	720377	67.9711	49	104505	30525	0.625932	24.1379	0	771	0.911138	d__Bacteria;p__Actinomycetota;c__Thermoleophilia;o__Gaiellales;f__F1-60-MAGs149;g__F1-60-MAGs149;s__	2.98442e+06	d__Bacteria;p__Actinomycetota;c__Thermoleophilia;o__Gaiellales;f__F1-60-MAGs149;g__F1-60-MAGs149;s__	GB_GCA_016462095.1	75.7922	0.364114	Presence
SLM_LV1_BS-G10	BulkSediment	SAMN40274235	JBCJZN000000000	GCA_039741595.1	9361942	8838363	8832449	8832445	482793	1294863	65.2798	105	84311	19117	0.625861	58.5489	0	1432	0.915345	d__Bacteria;p__Actinomycetota;c__Thermoleophilia;o__Gaiellales;f__F1-60-MAGs149;g__F1-60-MAGs149;s__	2.21159e+06	d__Bacteria;p__Actinomycetota;c__Thermoleophilia;o__Gaiellales;f__F1-60-MAGs149;g__F1-60-MAGs149;s__	GB_GCA_016462095.1	76.5698	0.375664	Absence
SLM_MC1B_810-D16	8~10 cm	SAMN40274236	JBCJZO000000000	GCA_039741535.1	9104030	8456705	8447273	8447167	557235	1386017	69.3746	90	102543	30742	0.628108	61.5517	0	1452	0.919083	d__Bacteria;p__Actinomycetota;c__Thermoleophilia;o__Gaiellales;f__F1-60-MAGs149;g__F1-60-MAGs149;s__	2.25179e+06	d__Bacteria;p__Actinomycetota;c__Thermoleophilia;o__Gaiellales;f__F1-60-MAGs149;g__F1-60-MAGs149;s__	GB_GCA_016462095.1	75.6404	0.393833	Presence
SLM_LV1_BS-G18	BulkSediment	SAMN40274237	JBCJZP000000000	GCA_039741555.1	9644748	9141197	9139568	9139564	259026	791784	57.6532	71	50576	16557	0.621072	36.2069	0	880	0.913287	d__Bacteria;p__Actinomycetota;c__Thermoleophilia;o__Gaiellales;f__F1-60-MAGs149;g__F1-60-MAGs149;s__	2.18683e+06	d__Bacteria;p__Actinomycetota;c__Thermoleophilia;o__Gaiellales;f__F1-60-MAGs149;g__F1-60-MAGs149;s__	GB_GCA_947478745.1	75.4806	0.224083	Presence
SLM_MC1B_810-A11	8~10 cm	SAMN40274238	JBCJZQ000000000	GCA_039741515.1	8202713	7826329	7821252	7821250	713701	1779813	71.9921	101	93546	32833	0.627772	63.2184	1.2931	1887	0.913253	d__Bacteria;p__Actinomycetota;c__Thermoleophilia;o__Gaiellales;f__F1-60-MAGs149;g__F1-60-MAGs149;s__	2.81534e+06	d__Bacteria;p__Actinomycetota;c__Thermoleophilia;o__Gaiellales;f__F1-60-MAGs149;g__F1-60-MAGs149;s__	GB_GCA_016462095.1	76.1011	0.349015	Presence
SLM_MC1B_810-C09	8~10 cm	SAMN40274239	JBCJZR000000000	GCA_039741475.1	8206507	7619135	7614479	7614379	405335	1195828	57.7348	109	41478	17513	0.624884	40.0862	0.862069	1313	0.914948	d__Bacteria;p__Actinomycetota;c__Thermoleophilia;o__Gaiellales;f__F1-60-MAGs149;g__F1-60-MAGs149;s__	2.98314e+06	d__Bacteria;p__Actinomycetota;c__Thermoleophilia;o__Gaiellales;f__F1-60-MAGs149;g__F1-60-MAGs149;s__	GB_GCA_016462095.1	76.5887	0.325639	Absence
SLM_MC1B_24-L08	2~4 cm	SAMN40274240	JBCJZS000000000	GCA_039741495.1	8927346	8379516	8374740	8374681	442071	1207154	63.1938	93	67157	22543	0.626309	52.5862	0	1321	0.916466	d__Bacteria;p__Actinomycetota;c__Thermoleophilia;o__Gaiellales;f__F1-60-MAGs149;g__F1-60-MAGs149;s__	2.29557e+06	d__Bacteria;p__Actinomycetota;c__Thermoleophilia;o__Gaiellales;f__F1-60-MAGs149;g__F1-60-MAGs149;s__	GB_GCA_016462095.1	75.9921	0.329327	Presence
SLM_MC1B_24-F03	2~4 cm	SAMN40274241	JBCJZT000000000	GCA_039732205.1	9057995	8674076	8669511	8669478	566990	1439368	70.7552	71	151427	34662	0.625724	51.7241	0	1532	0.917014	d__Bacteria;p__Actinomycetota;c__Thermoleophilia;o__Gaiellales;f__F1-60-MAGs149;g__F1-60-MAGs149;s__	2.78278e+06	d__Bacteria;p__Actinomycetota;c__Thermoleophilia;o__Gaiellales;f__F1-60-MAGs149;g__F1-60-MAGs149;s__	GB_GCA_016462095.1	76.0794	0.365691	Presence
SLM_MC1B_24-B21	2~4 cm	SAMN40274242	JBCJZU000000000	GCA_039741415.1	8820271	8399861	8394836	8394734	478335	1372901	61.3777	92	115822	22233	0.628078	53.4483	0	1466	0.914761	d__Bacteria;p__Actinomycetota;c__Thermoleophilia;o__Gaiellales;f__F1-60-MAGs149;g__F1-60-MAGs149;s__	2.56865e+06	d__Bacteria;p__Actinomycetota;c__Thermoleophilia;o__Gaiellales;f__F1-60-MAGs149;g__F1-60-MAGs149;s__	GB_GCA_016462095.1	76.2066	0.368345	Absence
SLM_MC1B_68-E15	6~8 cm	SAMN40274243	JBCJZV000000000	GCA_039741435.1	12038371	11389571	11381913	11381906	275273	924909	52.8353	69	61786	25138	0.6262	34.5115	0	1029	0.914038	d__Bacteria;p__Actinomycetota;c__Thermoleophilia;o__Gaiellales;f__F1-60-MAGs149;g__F1-60-MAGs149;s__	2.68e+06	d__Bacteria;p__Actinomycetota;c__Thermoleophilia;o__Gaiellales;f__F1-60-MAGs149;g__F1-60-MAGs149;s__	GB_GCA_016462095.1	76.1174	0.347941	Absence
SLM_MC1B_02-I10	0~2 cm	SAMN40274244	JBCJZW000000000	GCA_039741455.1	11128705	10537375	10529015	10529008	492288	1236828	68.1931	81	76296	26370	0.626957	22.7273	0	1320	0.914607	d__Bacteria;p__Actinomycetota;c__Thermoleophilia;o__Gaiellales;f__F1-60-MAGs149;g__F1-60-MAGs149;s__	5.44204e+06	d__Bacteria;p__Actinomycetota;c__Thermoleophilia;o__Gaiellales;f__F1-60-MAGs149;g__F1-60-MAGs149;s__	GB_GCA_016462095.1	76.2901	0.319096	Presence
SLM_LV1_BS-G03	BulkSediment	SAMN40274245	JBCJZX000000000	GCA_039741395.1	7832268	7368779	7361868	7361774	512711	1305931	68.373	108	56784	17522	0.627023	49.1379	1.72414	1376	0.922082	d__Bacteria;p__Actinomycetota;c__Thermoleophilia;o__Gaiellales;f__F1-60-MAGs149;g__F1-60-MAGs149;s__	2.65768e+06	d__Bacteria;p__Actinomycetota;c__Thermoleophilia;o__Gaiellales;f__F1-60-MAGs149;g__F1-60-MAGs149;s__	GB_GCA_016462095.1	75.9557	0.376107	Absence
SLM_LV1_BS-B23	BulkSediment	SAMN40274246	JBCJZY000000000	GCA_039741355.1	8225324	7634107	7627020	7626982	306105	733945	71.5503	52	94426	24740	0.622361	43.6063	0	765	0.9277	d__Bacteria;p__Actinomycetota;c__Thermoleophilia;o__Gaiellales;f__F1-60-MAGs149;g__F1-60-MAGs149;s__	1.68312e+06	d__Bacteria;p__Actinomycetota;c__Thermoleophilia;o__Gaiellales;f__F1-60-MAGs149;g__F1-60-MAGs149;s__	GB_GCA_016462095.1	75.4004	0.359645	Presence
SLM_MC1B_68-F23	6~8 cm	SAMN40274247	JBCJZZ000000000	GCA_039732185.1	8303307	7827994	7825866	7825822	345116	885837	69.7159	52	114068	23733	0.62183	44.8276	0	938	0.921934	d__Bacteria;p__Actinomycetota;c__Thermoleophilia;o__Gaiellales;f__F1-60-MAGs149;g__F1-60-MAGs149;s__	1.9761e+06	d__Bacteria;p__Actinomycetota;c__Thermoleophilia;o__Gaiellales;f__F1-60-MAGs149;g__F1-60-MAGs149;s__	GB_GCA_016462095.1	74.916	0.367464	Absence
SLM_LV1_BS-K06	BulkSediment	SAMN40274248	JBCKAA000000000	GCA_039741315.1	7442694	7069830	7066202	7066200	463250	1161356	70.9062	88	68611	18668	0.629493	44.1092	0.431034	1232	0.927989	d__Bacteria;p__Actinomycetota;c__Thermoleophilia;o__Gaiellales;f__F1-60-MAGs149;g__F1-60-MAGs149;s__	2.63291e+06	d__Bacteria;p__Actinomycetota;c__Thermoleophilia;o__Gaiellales;f__F1-60-MAGs149;g__F1-60-MAGs149;s__	GB_GCA_903960645.1	75.6001	0.396797	Absence
SLM_MC1B_02-F02	0~2 cm	SAMN40274249	JBCKAB000000000	GCA_039741375.1	8179902	7617189	7614048	7614029	516738	1453536	62.6496	85	87168	27588	0.625074	62.0977	0	1533	0.918764	d__Bacteria;p__Actinomycetota;c__Thermoleophilia;o__Gaiellales;f__F1-60-MAGs149;g__F1-60-MAGs149;s__	2.34072e+06	d__Bacteria;p__Actinomycetota;c__Thermoleophilia;o__Gaiellales;f__F1-60-MAGs149;g__F1-60-MAGs149;s__	GB_GCA_016462095.1	76.0979	0.357505	Presence
SLM_MC1B_24-A18	2~4 cm	SAMN40274250	JBCKAC000000000	GCA_039741335.1	8007976	7562090	7549989	7549944	527368	1356567	67.8024	108	59857	20013	0.625521	61.4943	0.431034	1438	0.917672	d__Bacteria;p__Actinomycetota;c__Thermoleophilia;o__Gaiellales;f__F1-60-MAGs149;g__F1-60-MAGs149;s__	2.20601e+06	d__Bacteria;p__Actinomycetota;c__Thermoleophilia;o__Gaiellales;f__F1-60-MAGs149;g__F1-60-MAGs149;s__	GB_GCA_016462095.1	76.0889	0.349573	Presence
SLM_MC1B_24-P06	2~4 cm	SAMN40274251	JBCKAD000000000	GCA_039741295.1	8186870	7714801	7711495	7711416	601944	1652720	63.8804	124	54687	18859	0.627313	66.8822	0.862069	1755	0.921722	d__Bacteria;p__Actinomycetota;c__Thermoleophilia;o__Gaiellales;f__F1-60-MAGs149;g__F1-60-MAGs149;s__	2.47109e+06	d__Bacteria;p__Actinomycetota;c__Thermoleophilia;o__Gaiellales;f__F1-60-MAGs149;g__F1-60-MAGs149;s__	GB_GCA_016462095.1	76.0162	0.358715	Presence
SLM_MC1B_24-C02	2~4 cm	SAMN40274252	JBCKAE000000000	GCA_039738195.1	9957881	9439479	9434339	9434329	622125	1545849	71.8819	103	77074	22284	0.628195	72.8448	0	1614	0.923344	d__Bacteria;p__Actinomycetota;c__Thermoleophilia;o__Gaiellales;f__F1-60-MAGs149;g__F1-60-MAGs149;s__	2.12211e+06	d__Bacteria;p__Actinomycetota;c__Thermoleophilia;o__Gaiellales;f__F1-60-MAGs149;g__F1-60-MAGs149;s__	GB_GCA_016462095.1	76.2326	0.387966	Presence
SLM_MC1B_02-N19	0~2 cm	SAMN40274253	JBCKAF000000000	GCA_039738175.1	10272379	9729642	9723015	9722956	646747	1657507	68.0542	120	52384	22879	0.630251	61.9971	0	1769	0.921143	d__Bacteria;p__Actinomycetota;c__Thermoleophilia;o__Gaiellales;f__F1-60-MAGs149;g__F1-60-MAGs149;s__	2.67352e+06	d__Bacteria;p__Actinomycetota;c__Thermoleophilia;o__Gaiellales;f__F1-60-MAGs149;g__F1-60-MAGs149;s__	GB_GCA_016462095.1	76.0204	0.39813	Absence
SLM_MC1B_02-M03	0~2 cm	SAMN40274254	JBCKAG000000000	GCA_039738155.1	8599616	8164897	8160745	8160692	548345	1383666	69.2494	113	55562	20397	0.629075	46.5517	1.72414	1442	0.924824	d__Bacteria;p__Actinomycetota;c__Thermoleophilia;o__Gaiellales;f__F1-60-MAGs149;g__F1-60-MAGs149;s__	2.97232e+06	d__Bacteria;p__Actinomycetota;c__Thermoleophilia;o__Gaiellales;f__F1-60-MAGs149;g__F1-60-MAGs149;s__	GB_GCA_016462095.1	76.1559	0.386042	Absence
SLM_MC1B_24-B03	2~4 cm	SAMN40274255	JBCKAH000000000	GCA_039731545.1	8650344	8199981	8196315	8196252	524621	1419674	65.8225	121	65355	17429	0.626314	58.3333	0	1513	0.922048	d__Bacteria;p__Actinomycetota;c__Thermoleophilia;o__Gaiellales;f__F1-60-MAGs149;g__F1-60-MAGs149;s__	2.43373e+06	d__Bacteria;p__Actinomycetota;c__Thermoleophilia;o__Gaiellales;f__F1-60-MAGs149;g__F1-60-MAGs149;s__	GB_GCA_016462095.1	76.2728	0.365039	Presence
SLM_MC1B_02-A23	0~2 cm	SAMN40274256	JBCKAI000000000	GCA_039738095.1	8930908	8285328	8277577	8277503	564976	1634038	60.8881	121	82854	19895	0.626617	69.9713	0	1729	0.922744	d__Bacteria;p__Actinomycetota;c__Thermoleophilia;o__Gaiellales;f__F1-60-MAGs149;g__F1-60-MAGs149;s__	2.3353e+06	d__Bacteria;p__Actinomycetota;c__Thermoleophilia;o__Gaiellales;f__F1-60-MAGs149;g__F1-60-MAGs149;s__	GB_GCA_016462095.1	75.4826	0.374044	Presence
SLM_MC1B_24-D20	2~4 cm	SAMN40274257	JBCKAJ000000000	GCA_039738055.1	7271803	6767795	6764802	6764700	473183	1225241	66.868	94	80531	19046	0.625247	57.4713	0.431034	1297	0.919628	d__Bacteria;p__Actinomycetota;c__Thermoleophilia;o__Gaiellales;f__F1-60-MAGs149;g__F1-60-MAGs149;s__	2.13192e+06	d__Bacteria;p__Actinomycetota;c__Thermoleophilia;o__Gaiellales;f__F1-60-MAGs149;g__F1-60-MAGs149;s__	GB_GCA_947478745.1	76.4097	0.270802	Absence
SLM_LV1_BS-E15	BulkSediment	SAMN40274258	JBCKAK000000000	GCA_039731505.1	9264119	8727971	8721003	8720977	506605	1247674	70.7945	126	46062	15310	0.624221	48.1322	0	1341	0.917225	d__Bacteria;p__Actinomycetota;c__Thermoleophilia;o__Gaiellales;f__F1-60-MAGs149;g__F1-60-MAGs149;s__	2.59218e+06	d__Bacteria;p__Actinomycetota;c__Thermoleophilia;o__Gaiellales;f__F1-60-MAGs149;g__F1-60-MAGs149;s__	GB_GCA_009694475.1	75.5262	0.360272	Presence
SLM_MC1B_02-I17	0~2 cm	SAMN40274259	JBCKAL000000000	GCA_039738035.1	9743408	9204478	9201072	9201066	330319	903085	63.8935	77	41873	18075	0.62225	29.3103	1.72414	961	0.90872	d__Bacteria;p__Actinomycetota;c__Thermoleophilia;o__Gaiellales;f__F1-60-MAGs149;g__F1-60-MAGs149;s__	3.08111e+06	d__Bacteria;p__Actinomycetota;c__Thermoleophilia;o__Gaiellales;f__F1-60-MAGs149;g__F1-60-MAGs149;s__	GB_GCA_016462095.1	76.2063	0.331118	Presence
SLM_LV1_BS-G17	BulkSediment	SAMN40274260	JBCKAM000000000	GCA_039738115.1	7728765	7167074	7161312	7161274	224094	556041	69.6553	61	36844	14447	0.630711	49.1379	0	590	0.93148	d__Bacteria;p__Actinomycetota;c__Thermoleophilia;o__Gaiellales;f__F1-60-MAGs149;g__F1-60-MAGs149;s__	1.13159e+06	d__Bacteria;p__Actinomycetota;c__Thermoleophilia;o__Gaiellales;f__F1-60-MAGs149;g__F1-60-MAGs149;s__	GB_GCA_945861955.1	75.328	0.38236	Absence
SLM_MC1B_24-A17	2~4 cm	SAMN40274261	JBCKAN000000000	GCA_039738075.1	7085328	6744758	6738236	6738226	461122	1221665	67.5843	95	67301	23346	0.627075	46.5517	0	1285	0.914287	d__Bacteria;p__Actinomycetota;c__Thermoleophilia;o__Gaiellales;f__F1-60-MAGs149;g__F1-60-MAGs149;s__	2.62432e+06	d__Bacteria;p__Actinomycetota;c__Thermoleophilia;o__Gaiellales;f__F1-60-MAGs149;g__F1-60-MAGs149;s__	GB_GCA_016462095.1	75.766	0.340176	Presence
SLM_MC1B_46-M16	4~6 cm	SAMN40274262	JBCKAO000000000	GCA_039738015.1	14816324	14220810	14208233	14208231	347458	1032746	60.1612	78	67197	22203	0.626133	20.6897	0	1098	0.917172	d__Bacteria;p__Actinomycetota;c__Thermoleophilia;o__Gaiellales;f__F1-60-MAGs149;g__F1-60-MAGs149;s__	4.99161e+06	d__Bacteria;p__Actinomycetota;c__Thermoleophilia;o__Gaiellales;f__F1-60-MAGs149;g__F1-60-MAGs149;s__	GB_GCA_016462095.1	75.8979	0.324541	Absence
SLM_MC1B_24-C17	2~4 cm	SAMN40274263	JBCKAP000000000	GCA_039737995.1	6921214	6639155	6636230	6636189	680756	1929095	63.1125	129	70643	22888	0.626324	76.8966	0.431034	2039	0.914543	d__Bacteria;p__Actinomycetota;c__Thermoleophilia;o__Gaiellales;f__F1-60-MAGs149;g__F1-60-MAGs149;s__	2.50869e+06	d__Bacteria;p__Actinomycetota;c__Thermoleophilia;o__Gaiellales;f__F1-60-MAGs149;g__F1-60-MAGs149;s__	GB_GCA_016462095.1	76.477	0.353175	Presence
SLM_MC1B_24-N19	2~4 cm	SAMN40274264	JBCKAQ000000000	GCA_039737975.1	9040845	8550386	8545090	8545031	615485	1775912	61.6108	114	120163	27181	0.628634	77.5862	0	1846	0.926182	d__Bacteria;p__Actinomycetota;c__Thermoleophilia;o__Gaiellales;f__F1-60-MAGs149;g__F1-60-MAGs149;s__	2.28895e+06	d__Bacteria;p__Actinomycetota;c__Thermoleophilia;o__Gaiellales;f__F1-60-MAGs149;g__F1-60-MAGs149;s__	GB_GCA_016462095.1	75.8509	0.374768	Presence
SLM_MC1B_46-L18	4~6 cm	SAMN40274265	JBCKAR000000000	GCA_039737915.1	9102094	8696977	8692393	8692379	464270	1205497	68.3753	112	46908	15543	0.627238	43.1034	0	1277	0.915644	d__Bacteria;p__Actinomycetota;c__Thermoleophilia;o__Gaiellales;f__F1-60-MAGs149;g__F1-60-MAGs149;s__	2.79675e+06	d__Bacteria;p__Actinomycetota;c__Thermoleophilia;o__Gaiellales;f__F1-60-MAGs149;g__F1-60-MAGs149;s__	GB_GCA_016462095.1	75.8534	0.385109	Presence
SLM_MC1B_46-C05	4~6 cm	SAMN40274266	JBCKAS000000000	GCA_039737935.1	10326259	9746542	9742576	9742568	418113	1259120	58.6551	108	40773	17599	0.625466	48.6351	0.431034	1359	0.917311	d__Bacteria;p__Actinomycetota;c__Thermoleophilia;o__Gaiellales;f__F1-60-MAGs149;g__F1-60-MAGs149;s__	2.58891e+06	d__Bacteria;p__Actinomycetota;c__Thermoleophilia;o__Gaiellales;f__F1-60-MAGs149;g__F1-60-MAGs149;s__	GB_GCA_016462095.1	76.0236	0.315129	Absence
SLM_MC1B_24-E09	2~4 cm	SAMN40274267	JBCKAT000000000	GCA_039737955.1	10652218	10175449	10172185	10172158	516173	1413918	67.5168	93	88268	22331	0.625003	50.6466	0.431034	1537	0.91987	d__Bacteria;p__Actinomycetota;c__Thermoleophilia;o__Gaiellales;f__F1-60-MAGs149;g__F1-60-MAGs149;s__	2.79174e+06	d__Bacteria;p__Actinomycetota;c__Thermoleophilia;o__Gaiellales;f__F1-60-MAGs149;g__F1-60-MAGs149;s__	GB_GCA_016462095.1	75.7243	0.343714	Absence
SLM_LV1_BS-C02	BulkSediment	SAMN40274268	JBCKAU000000000	GCA_039731445.1	7816508	7403856	7399935	7399915	506044	1416691	63.5265	116	67491	21766	0.625294	69.4684	0	1497	0.920369	d__Bacteria;p__Actinomycetota;c__Thermoleophilia;o__Gaiellales;f__F1-60-MAGs149;g__F1-60-MAGs149;s__	2.03933e+06	d__Bacteria;p__Actinomycetota;c__Thermoleophilia;o__Gaiellales;f__F1-60-MAGs149;g__F1-60-MAGs149;s__	GB_GCA_016462095.1	76.0382	0.389063	Presence
SLM_MC1B_24-E07	2~4 cm	SAMN40274269	JBCKAV000000000	GCA_039737895.1	10489984	9980688	9975022	9975015	476619	1280986	65.8372	85	56775	24450	0.630791	45.5049	0	1304	0.924503	d__Bacteria;p__Actinomycetota;c__Thermoleophilia;o__Gaiellales;f__F1-60-MAGs149;g__F1-60-MAGs149;s__	2.81505e+06	d__Bacteria;p__Actinomycetota;c__Thermoleophilia;o__Gaiellales;f__F1-60-MAGs149;g__F1-60-MAGs149;s__	GB_GCA_016462095.1	76.1077	0.429232	Presence
SLM_MC1B_24-N14	2~4 cm	SAMN40274270	JBCKAW000000000	GCA_039737835.1	13189630	12657621	12645865	12645054	417638	1253699	58.5	102	64726	18867	0.627303	54.4253	0	1301	0.920806	d__Bacteria;p__Actinomycetota;c__Thermoleophilia;o__Gaiellales;f__F1-60-MAGs149;g__F1-60-MAGs149;s__	2.30352e+06	d__Bacteria;p__Actinomycetota;c__Thermoleophilia;o__Gaiellales;f__F1-60-MAGs149;g__F1-60-MAGs149;s__	GB_GCA_009694475.1	76.1247	0.381552	Presence
SLM_MC1B_46-E20	4~6 cm	SAMN40274271	JBCKAX000000000	GCA_039737875.1	7500320	7046577	7043318	7043317	375638	1272751	51.8568	104	51278	18722	0.626481	58.3621	0	1369	0.913901	d__Bacteria;p__Actinomycetota;c__Thermoleophilia;o__Gaiellales;f__F1-60-MAGs149;g__F1-60-MAGs149;s__	2.18078e+06	d__Bacteria;p__Actinomycetota;c__Thermoleophilia;o__Gaiellales;f__F1-60-MAGs149;g__F1-60-MAGs149;s__	GB_GCA_016462095.1	76.1148	0.363141	Presence
SLM_MC1B_68-J13	6~8 cm	SAMN40274272	JBCKAY000000000	GCA_039731355.1	8062049	7659071	7653983	7653978	418831	1201351	61.9569	102	49065	16709	0.623646	50.1437	0.431034	1297	0.917121	d__Bacteria;p__Actinomycetota;c__Thermoleophilia;o__Gaiellales;f__F1-60-MAGs149;g__F1-60-MAGs149;s__	2.39582e+06	d__Bacteria;p__Actinomycetota;c__Thermoleophilia;o__Gaiellales;f__F1-60-MAGs149;g__F1-60-MAGs149;s__	GB_GCA_016462095.1	76.2406	0.361097	Presence
SLM_MC1B_24-P18	2~4 cm	SAMN40274273	JBCKAZ000000000	GCA_039737815.1	8297319	7855183	7850522	7850507	672175	1817890	65.408	128	60373	19265	0.627477	76.0057	0.718391	1917	0.926235	d__Bacteria;p__Actinomycetota;c__Thermoleophilia;o__Gaiellales;f__F1-60-MAGs149;g__F1-60-MAGs149;s__	2.39178e+06	d__Bacteria;p__Actinomycetota;c__Thermoleophilia;o__Gaiellales;f__F1-60-MAGs149;g__F1-60-MAGs149;s__	GB_GCA_016462095.1	76.1225	0.384049	Presence
SLM_MC1B_02-E09	0~2 cm	SAMN40274274	JBCKBA000000000	GCA_039737855.1	7601386	7192963	7189130	7189061	150834	380359	70.0474	26	67240	19578	0.622693	8.62069	0	413	0.913505	d__Bacteria;p__Actinomycetota;c__Thermoleophilia;o__Gaiellales;f__F1-60-MAGs149;g__F1-60-MAGs149;s__	4.41216e+06	d__Bacteria;p__Actinomycetota;c__Thermoleophilia;o__Gaiellales;f__F1-60-MAGs149;g__F1-60-MAGs149;s__	GB_GCA_016462095.1	77.117	0.333105	Absence
SLM_MC1B_24-P20	2~4 cm	SAMN40274275	JBCKBB000000000	GCA_039737795.1	10214950	9733606	9727465	9727453	649947	1725666	67.7579	116	69257	26463	0.626965	84.3391	0	1778	0.924965	d__Bacteria;p__Actinomycetota;c__Thermoleophilia;o__Gaiellales;f__F1-60-MAGs149;g__F1-60-MAGs149;s__	2.0461e+06	d__Bacteria;p__Actinomycetota;c__Thermoleophilia;o__Gaiellales;f__F1-60-MAGs149;g__F1-60-MAGs149;s__	GB_GCA_016462095.1	76.0796	0.39221	Presence
SLM_MC1B_46-E16	4~6 cm	SAMN40274276	JBCKBC000000000	GCA_039737755.1	7562066	7124706	7121306	7121283	352961	1049021	58.3656	105	70729	13632	0.625599	42.4569	0	1113	0.925807	d__Bacteria;p__Actinomycetota;c__Thermoleophilia;o__Gaiellales;f__F1-60-MAGs149;g__F1-60-MAGs149;s__	2.47079e+06	d__Bacteria;p__Actinomycetota;c__Thermoleophilia;o__Gaiellales;f__F1-60-MAGs149;g__F1-60-MAGs149;s__	GB_GCA_016462095.1	76.6759	0.373282	Presence
SLM_MC1B_24-K06	2~4 cm	SAMN40274277	JBCKBD000000000	GCA_039731345.1	10417351	9917533	9912452	9912446	466433	1289042	64.0127	105	46448	18886	0.625658	48.2471	0	1336	0.927001	d__Bacteria;p__Actinomycetota;c__Thermoleophilia;o__Gaiellales;f__F1-60-MAGs149;g__F1-60-MAGs149;s__	2.67175e+06	d__Bacteria;p__Actinomycetota;c__Thermoleophilia;o__Gaiellales;f__F1-60-MAGs149;g__F1-60-MAGs149;s__	GB_GCA_903960645.1	75.5913	0.357796	Presence
SLM_LV1_BS-J18	BulkSediment	SAMN40274464	JBCKBE000000000	GCA_038911695.1	8939435	8450368	8448005	8447993	491127	1422030	60.7981	112	64946	19596	0.626989	54.1379	0	1482	0.932044	d__Bacteria;p__Actinomycetota;c__Thermoleophilia;o__Gaiellales;f__F1-60-MAGs149;g__F1-60-MAGs149;s__	2.62668e+06	d__Bacteria;p__Actinomycetota;c__Thermoleophilia;o__Gaiellales;f__F1-60-MAGs149;g__F1-60-MAGs149;s__	GB_GCA_016462095.1	75.6114	0.368291	Absence
SLM_MC1B_24-N04	2~4 cm	SAMN40274465	JBCKBF000000000	GCA_038911625.1	7666800	7176670	7172414	7172269	416859	1187710	61.4177	74	143861	25435	0.626346	45.6897	0	1216	0.921961	d__Bacteria;p__Actinomycetota;c__Thermoleophilia;o__Gaiellales;f__F1-60-MAGs149;g__F1-60-MAGs149;s__	2.59952e+06	d__Bacteria;p__Actinomycetota;c__Thermoleophilia;o__Gaiellales;f__F1-60-MAGs149;g__F1-60-MAGs149;s__	GB_GCA_016462095.1	76.2334	0.356997	Absence
SLM_MC1B_24-N03	2~4 cm	SAMN40274466	JBCKBG000000000	GCA_038911605.1	8397868	7874100	7863469	7863381	122798	264809	78.3726	23	45476	16205	0.631648	12.342	0	275	0.928794	d__Bacteria;p__Actinomycetota;c__Thermoleophilia;o__Gaiellales;f__F1-60-MAGs149;g__F1-60-MAGs149;s__	2.1456e+06	d__Bacteria;p__Actinomycetota;c__Thermoleophilia;o__Gaiellales;f__F1-60-MAGs149;g__F1-60-MAGs149;s__	GB_GCA_947481755.1	76.6968	0.424293	Absence
SLM_LV1_BS-A18	BulkSediment	SAMN40274467	JBCKBH000000000	GCA_038911515.1	6859149	6509381	6504527	6504526	161566	414319	65.9063	47	42448	13001	0.629843	24.4828	0.0862069	439	0.935535	d__Bacteria;p__Actinomycetota;c__Thermoleophilia;o__Gaiellales;f__F1-60-MAGs149;g__F1-60-MAGs149;s__	1.69229e+06	d__Bacteria;p__Actinomycetota;c__Thermoleophilia;o__Gaiellales;f__F1-60-MAGs149;g__F1-60-MAGs149;s__	GB_GCA_009694475.1	76.044	0.443427	Absence
SLM_MC1B_24-G22	2~4 cm	SAMN40274468	JBCKBI000000000	GCA_038911455.1	8264724	7781438	7776917	7776829	573969	1462350	68.2721	104	78948	23379	0.626043	61.5661	0.431034	1474	0.927649	d__Bacteria;p__Actinomycetota;c__Thermoleophilia;o__Gaiellales;f__F1-60-MAGs149;g__F1-60-MAGs149;s__	2.37525e+06	d__Bacteria;p__Actinomycetota;c__Thermoleophilia;o__Gaiellales;f__F1-60-MAGs149;g__F1-60-MAGs149;s__	GB_GCA_016462095.1	76.5721	0.370144	Presence
SLM_MC1B_24-E06	2~4 cm	SAMN40274469	JBCKBJ000000000	GCA_038911415.1	10447745	10052299	10048838	10048805	550136	1443604	68.1337	101	127997	26395	0.626879	55.1724	0.862069	1446	0.921538	d__Bacteria;p__Actinomycetota;c__Thermoleophilia;o__Gaiellales;f__F1-60-MAGs149;g__F1-60-MAGs149;s__	2.61653e+06	d__Bacteria;p__Actinomycetota;c__Thermoleophilia;o__Gaiellales;f__F1-60-MAGs149;g__F1-60-MAGs149;s__	GB_GCA_016462095.1	75.9441	0.36657	Presence
SLM_MC1B_46-D05	4~6 cm	SAMN40274470	JBCKBK000000000	GCA_038911355.1	8000725	7553174	7550561	7550558	379367	1148209	58.3625	83	81725	25036	0.625222	43.6782	0.862069	1207	0.921618	d__Bacteria;p__Actinomycetota;c__Thermoleophilia;o__Gaiellales;f__F1-60-MAGs149;g__F1-60-MAGs149;s__	2.62879e+06	d__Bacteria;p__Actinomycetota;c__Thermoleophilia;o__Gaiellales;f__F1-60-MAGs149;g__F1-60-MAGs149;s__	GB_GCA_016462095.1	75.2752	0.327155	Absence
SLM_LV1_BS-E14	BulkSediment	SAMN40274471	JBCKBL000000000	GCA_038911295.1	9002734	8494645	8489625	8489620	489082	1304192	64.9329	128	46144	15888	0.628204	62.7443	2.37069	1405	0.921989	d__Bacteria;p__Actinomycetota;c__Thermoleophilia;o__Gaiellales;f__F1-60-MAGs149;g__F1-60-MAGs149;s__	2.07858e+06	d__Bacteria;p__Actinomycetota;c__Thermoleophilia;o__Gaiellales;f__F1-60-MAGs149;g__F1-60-MAGs149;s__	GB_GCA_016462095.1	75.8169	0.370483	Presence
SLM_MC1B_24-A19	2~4 cm	SAMN40274472	JBCKBM000000000	GCA_038911325.1	8715934	8265679	8262050	8261696	460063	1347503	59.7871	98	93056	24930	0.628563	58.4483	0	1435	0.921426	d__Bacteria;p__Actinomycetota;c__Thermoleophilia;o__Gaiellales;f__F1-60-MAGs149;g__F1-60-MAGs149;s__	2.30546e+06	d__Bacteria;p__Actinomycetota;c__Thermoleophilia;o__Gaiellales;f__F1-60-MAGs149;g__F1-60-MAGs149;s__	GB_GCA_016462095.1	75.8025	0.390797	Presence
SLM_MC1B_24-K21	2~4 cm	SAMN40274473	JBCKBN000000000	GCA_038911235.1	8080106	7657760	7655230	7655057	529416	1513331	60.9621	115	48195	18034	0.627433	67.658	0	1584	0.926403	d__Bacteria;p__Actinomycetota;c__Thermoleophilia;o__Gaiellales;f__F1-60-MAGs149;g__F1-60-MAGs149;s__	2.23673e+06	d__Bacteria;p__Actinomycetota;c__Thermoleophilia;o__Gaiellales;f__F1-60-MAGs149;g__F1-60-MAGs149;s__	GB_GCA_016462095.1	75.9505	0.398915	Presence
SLM_MC1B_68-A09	6~8 cm	SAMN40274474	JBCKBO000000000	GCA_038911145.1	9020284	8546000	8542258	8542250	457308	1262769	64.1527	78	81087	27316	0.625852	48.2759	0	1303	0.921546	d__Bacteria;p__Actinomycetota;c__Thermoleophilia;o__Gaiellales;f__F1-60-MAGs149;g__F1-60-MAGs149;s__	2.61574e+06	d__Bacteria;p__Actinomycetota;c__Thermoleophilia;o__Gaiellales;f__F1-60-MAGs149;g__F1-60-MAGs149;s__	GB_GCA_016462095.1	75.6721	0.350206	Presence
SLM_MC1B_24-M04	2~4 cm	SAMN40274475	JBCKBP000000000	GCA_038911175.1	8197783	7697310	7690586	7690534	394814	1158964	59.2574	89	73608	18173	0.62625	64.7989	0	1206	0.932613	d__Bacteria;p__Actinomycetota;c__Thermoleophilia;o__Gaiellales;f__F1-60-MAGs149;g__F1-60-MAGs149;s__	1.78856e+06	d__Bacteria;p__Actinomycetota;c__Thermoleophilia;o__Gaiellales;f__F1-60-MAGs149;g__F1-60-MAGs149;s__	GB_GCA_016462095.1	75.7637	0.365555	Absence
SLM_MC1B_68-K18	6~8 cm	SAMN40274476	JBCKBQ000000000	GCA_038911075.1	8990755	8423946	8418976	8418974	358645	1049862	60.2635	91	54357	15850	0.628533	57.6724	0	1112	0.928795	d__Bacteria;p__Actinomycetota;c__Thermoleophilia;o__Gaiellales;f__F1-60-MAGs149;g__F1-60-MAGs149;s__	1.82039e+06	d__Bacteria;p__Actinomycetota;c__Thermoleophilia;o__Gaiellales;f__F1-60-MAGs149;g__F1-60-MAGs149;s__	GB_GCA_016462095.1	76.0603	0.365525	Presence
SLM_MC1B_24-O05	2~4 cm	SAMN40274477	JBCKBR000000000	GCA_038911065.1	7518813	7101771	7096947	7096818	721358	1988948	63.5768	110	141419	30084	0.628534	70.6897	0	2018	0.927638	d__Bacteria;p__Actinomycetota;c__Thermoleophilia;o__Gaiellales;f__F1-60-MAGs149;g__F1-60-MAGs149;s__	2.81363e+06	d__Bacteria;p__Actinomycetota;c__Thermoleophilia;o__Gaiellales;f__F1-60-MAGs149;g__F1-60-MAGs149;s__	GB_GCA_016462095.1	75.8837	0.375137	Presence
SLM_MC1B_68-F08	6~8 cm	SAMN40274478	JBCKBS000000000	GCA_038911015.1	9926715	9478058	9444285	9444280	694381	1884351	63.8358	146	59020	21200	0.693006	31.6092	0	2065	0.909508	d__Bacteria;p__Actinomycetota;c__Thermoleophilia;o__Gaiellales;f__Gaiellaceae;g__Gaiellasilicea;s__	5.9614e+06	d__Bacteria;p__Actinomycetota;c__Thermoleophilia;o__Gaiellales;f__Gaiellaceae;g__Gaiellasilicea;s__	GB_GCA_030855545.1	81.8979	0.26962	Absence
SLM_MC1B_68-B07	6~8 cm	SAMN40274479	JBCKBT000000000	GCA_038910935.1	9930355	9247401	9198017	9197982	575400	1441855	61.5995	137	65030	16030	0.690004	31.6667	1.72414	1645	0.90033	d__Bacteria;p__Actinomycetota;c__Thermoleophilia;o__Gaiellales;f__Gaiellaceae;g__Gaiellasilicea;s__	4.55323e+06	d__Bacteria;p__Actinomycetota;c__Thermoleophilia;o__Gaiellales;f__Gaiellaceae;g__Gaiellasilicea;s__	GB_GCA_030855545.1	82.1141	0.232858	Absence
SLM_MC1B_68-N14	6~8 cm	SAMN40274480	JBCKBU000000000	GCA_038910895.1	8598338	8231603	8212882	8212882	313158	943016	54.59	120	41816	11051	0.689263	23.7069	0	1121	0.890743	d__Bacteria;p__Actinomycetota;c__Thermoleophilia;o__Gaiellales;f__Gaiellaceae;g__Gaiellasilicea;s__	3.97781e+06	d__Bacteria;p__Actinomycetota;c__Thermoleophilia;o__Gaiellales;f__Gaiellaceae;g__Gaiellasilicea;s__	GB_GCA_030855545.1	81.4296	0.198828	Presence
SLM_MC1B_46-K11	4~6 cm	SAMN40274481	JBCKBV000000000	GCA_038910965.1	11440710	10857159	10818226	10818221	270505	801717	56.5906	70	74631	14764	0.699818	16.6379	0.431034	928	0.897364	d__Bacteria;p__Actinomycetota;c__Thermoleophilia;o__Gaiellales;f__Gaiellaceae;g__;s__	4.81861e+06	d__Bacteria;p__Actinomycetota;c__Thermoleophilia;o__Gaiellales;f__Gaiellaceae;g__;s__	RS_GCF_003351045.1	77.2693	0.22399	Presence
SLM_MC1B_24-M10	2~4 cm	SAMN40274482	JBCKBW000000000	GCA_038910805.1	8226806	7757081	7716161	7716045	389029	1176191	56.7475	85	110151	26184	0.700501	26.5086	0	1267	0.904475	d__Bacteria;p__Actinomycetota;c__Thermoleophilia;o__Gaiellales;f__Gaiellaceae;g__;s__	4.43701e+06	d__Bacteria;p__Actinomycetota;c__Thermoleophilia;o__Gaiellales;f__Gaiellaceae;g__;s__	RS_GCF_003351045.1	75.9805	0.25643	Absence
SLM_MC1B_68-N23	6~8 cm	SAMN40274483	JBCKBX000000000	GCA_038910835.1	9486740	9142576	9109408	9109404	331737	1117408	51.9777	75	109115	26205	0.708692	44.0805	0	1279	0.894218	d__Bacteria;p__Actinomycetota;c__Thermoleophilia;o__Gaiellales;f__Gaiellaceae;g__;s__	2.53493e+06	d__Bacteria;p__Actinomycetota;c__Thermoleophilia;o__Gaiellales;f__Gaiellaceae;g__;s__	RS_GCF_003351045.1	76.923	0.285259	Absence
SLM_LV1_BS-B14	BulkSediment	SAMN40274484	JBCKBY000000000	GCA_038910715.1	7840168	7546816	7535581	7535550	821600	2198481	65.1656	186	84040	18948	0.669908	74.023	1.72414	2378	0.91592	d__Bacteria;p__Actinomycetota;c__Thermoleophilia;o__Gaiellales;f__Gaiellaceae;g__GMQP-bins7;s__	2.97e+06	d__Bacteria;p__Actinomycetota;c__Thermoleophilia;o__Gaiellales;f__Gaiellaceae;g__GMQP-bins7;s__	GB_GCA_029865325.1	86.6268	0.389645	Absence
SLM_MC1B_68-G14	6~8 cm	SAMN40274485	JBCKBZ000000000	GCA_038910705.1	7579431	7194255	7167922	7167917	215377	867210	41.5439	66	63397	19236	0.670667	8.33333	0	959	0.885187	d__Bacteria;p__Actinomycetota;c__Thermoleophilia;o__Gaiellales;f__Gaiellaceae;g__Gaiella;s__	1.04065e+07	d__Bacteria;p__Actinomycetota;c__Thermoleophilia;o__Gaiellales;f__Gaiellaceae;g__Gaiella;s__	GB_GCA_026785685.1	79.18	0.231376	Presence
SLM_MC1B_68-P11	6~8 cm	SAMN40274486	JBCKCA000000000	GCA_038910655.1	7526406	7061135	7060135	7060114	378931	877397	75.7414	59	117435	25262	0.537684	38.7931	0	953	0.915277	d__Bacteria;p__Actinomycetota;c__Actinomycetes;o__S36-B12;f__S36-B12;g__UBA4592;s__	2.26173e+06	d__Bacteria;p__Actinomycetota;c__Actinomycetes;o__S36-B12;f__S36-B12;g__UBA4592;s__	GB_GCA_937875815.1	78.5581	0.39007	Absence
SLM_MC1B_24-L20	2~4 cm	SAMN40274487	JBCKCB000000000	GCA_038910585.1	7319272	6951447	6950403	6950280	707141	1835535	68.2454	84	142645	51094	0.537082	70.444	0.540541	1954	0.910795	d__Bacteria;p__Actinomycetota;c__Actinomycetes;o__S36-B12;f__S36-B12;g__UBA4592;s__	2.60566e+06	d__Bacteria;p__Actinomycetota;c__Actinomycetes;o__S36-B12;f__S36-B12;g__UBA4592;s__	GB_GCA_937875815.1	79.287	0.37911	Presence
SLM_LV1_BS-K19	BulkSediment	SAMN40274488	JBCKCC000000000	GCA_038910615.1	7442452	6957929	6956887	6956877	462384	1424990	57.3673	90	87381	30667	0.538491	55.6306	0.720721	1582	0.914141	d__Bacteria;p__Actinomycetota;c__Actinomycetes;o__S36-B12;f__S36-B12;g__UBA4592;s__	2.56152e+06	d__Bacteria;p__Actinomycetota;c__Actinomycetes;o__S36-B12;f__S36-B12;g__UBA4592;s__	GB_GCA_937875815.1	79.4658	0.370093	Absence
SLM_MC1B_68-C20	6~8 cm	SAMN40274489	JBCKCD000000000	GCA_038910465.1	8726248	8264702	8260745	8260740	393816	1271436	54.2026	79	92648	33696	0.544705	42.7027	0	1377	0.903905	d__Bacteria;p__Actinomycetota;c__Actinomycetes;o__S36-B12;f__S36-B12;g__UBA4592;s__	2.97741e+06	d__Bacteria;p__Actinomycetota;c__Actinomycetes;o__S36-B12;f__S36-B12;g__UBA4592;s__	GB_GCA_937875815.1	79.4429	0.314197	Absence
SLM_MC1B_46-F14	4~6 cm	SAMN40274490	JBCKCE000000000	GCA_038910425.1	9132043	8581929	8580393	8580390	828220	2150428	69.2281	81	119163	46613	0.539175	79.6654	1.35135	2296	0.911826	d__Bacteria;p__Actinomycetota;c__Actinomycetes;o__S36-B12;f__S36-B12;g__UBA4592;s__	2.69933e+06	d__Bacteria;p__Actinomycetota;c__Actinomycetes;o__S36-B12;f__S36-B12;g__UBA4592;s__	GB_GCA_937875815.1	79.3274	0.390625	Presence
SLM_LV1_0830-P05	0.8~3.0 um	SAMN40274491	JBCKCF000000000	GCA_038910495.1	11102948	10480552	10478350	10478326	564631	1491698	67.334	66	115108	39605	0.542503	52.4324	0	1641	0.90888	d__Bacteria;p__Actinomycetota;c__Actinomycetes;o__S36-B12;f__S36-B12;g__UBA4592;s__	2.84499e+06	d__Bacteria;p__Actinomycetota;c__Actinomycetes;o__S36-B12;f__S36-B12;g__UBA4592;s__	GB_GCA_937875815.1	79.8687	0.390337	Absence
SLM_MC1B_02-B15	0~2 cm	SAMN40274492	JBCKCG000000000	GCA_038910325.1	6725116	6291684	6290615	6290601	213730	525373	68.7331	59	26672	14592	0.529165	17.2414	0	602	0.910327	d__Bacteria;p__Actinomycetota;c__Actinomycetes;o__S36-B12;f__S36-B12;g__UBA4592;s__	3.04716e+06	d__Bacteria;p__Actinomycetota;c__Actinomycetes;o__S36-B12;f__S36-B12;g__UBA4592;s__	GB_GCA_937875815.1	78.9295	0.452365	Absence
SLM_LV1_BS-C13	BulkSediment	SAMN40274493	JBCKCH000000000	GCA_038910345.1	8912803	8259641	8258130	8258085	478142	1401438	59.4885	78	78091	30753	0.536037	55.1724	0	1513	0.911361	d__Bacteria;p__Actinomycetota;c__Actinomycetes;o__S36-B12;f__S36-B12;g__UBA4592;s__	2.54011e+06	d__Bacteria;p__Actinomycetota;c__Actinomycetes;o__S36-B12;f__S36-B12;g__UBA4592;s__	GB_GCA_937875815.1	78.9804	0.40318	Presence
SLM_MC1B_46-G05	4~6 cm	SAMN40274494	JBCKCI000000000	GCA_038910275.1	8674950	8189085	8188266	8188263	332125	885716	67.9669	30	195865	66421	0.546709	32.7586	0	975	0.907247	d__Bacteria;p__Actinomycetota;c__Actinomycetes;o__S36-B12;f__S36-B12;g__UBA4592;s__	2.70376e+06	d__Bacteria;p__Actinomycetota;c__Actinomycetes;o__S36-B12;f__S36-B12;g__UBA4592;s__	GB_GCA_937875815.1	78.8746	0.41428	Presence
SLM_MC1B_46-J20	4~6 cm	SAMN40274495	JBCKCJ000000000	GCA_038910215.1	7121820	6748549	6747782	6747773	436470	1302369	60.2329	98	99386	20502	0.542743	43.3012	0.810811	1438	0.90022	d__Bacteria;p__Actinomycetota;c__Actinomycetes;o__S36-B12;f__S36-B12;g__UBA4592;s__	3.0077e+06	d__Bacteria;p__Actinomycetota;c__Actinomycetes;o__S36-B12;f__S36-B12;g__UBA4592;s__	GB_GCA_937875815.1	79.2928	0.357081	Presence
SLM_MC1B_02-M18	0~2 cm	SAMN40274496	JBCKCK000000000	GCA_038910185.1	6630744	6230950	6229227	6229223	1036925	2449849	75.3145	76	154800	64095	0.543823	92.0669	3.02703	2658	0.908728	d__Bacteria;p__Actinomycetota;c__Actinomycetes;o__S36-B12;f__S36-B12;g__UBA4592;s__	2.66094e+06	d__Bacteria;p__Actinomycetota;c__Actinomycetes;o__S36-B12;f__S36-B12;g__UBA4592;s__	GB_GCA_937875815.1	79.4212	0.382969	Presence
SLM_MC1B_68-I06	6~8 cm	SAMN40274497	JBCKCL000000000	GCA_038910085.1	7106595	6658757	6657801	6657799	590616	1602207	66.8153	70	119030	38108	0.540211	65.9588	0.540541	1703	0.912712	d__Bacteria;p__Actinomycetota;c__Actinomycetes;o__S36-B12;f__S36-B12;g__UBA4592;s__	2.4291e+06	d__Bacteria;p__Actinomycetota;c__Actinomycetes;o__S36-B12;f__S36-B12;g__UBA4592;s__	GB_GCA_937875815.1	79.1142	0.418475	Presence
SLM_MC1B_24-O16	2~4 cm	SAMN40274498	JBCKCM000000000	GCA_038910125.1	7520320	7093163	7091222	7091142	584265	1477268	69.5992	58	167600	46615	0.54284	55.0193	0.540541	1595	0.904635	d__Bacteria;p__Actinomycetota;c__Actinomycetes;o__S36-B12;f__S36-B12;g__UBA4592;s__	2.685e+06	d__Bacteria;p__Actinomycetota;c__Actinomycetes;o__S36-B12;f__S36-B12;g__UBA4592;s__	GB_GCA_937875815.1	79.7965	0.357784	Absence
SLM_LV1_0208-E18	0.2~0.8 um	SAMN40274499	JBCKCN000000000	GCA_038910115.1	7851089	7358778	7357763	7357750	151617	370309	66.5651	58	15503	7560	0.530357	12.931	0	418	0.914112	d__Bacteria;p__Actinomycetota;c__Actinomycetes;o__S36-B12;f__S36-B12;g__UBA4592;s__	2.86372e+06	d__Bacteria;p__Actinomycetota;c__Actinomycetes;o__S36-B12;f__S36-B12;g__UBA4592;s__	GB_GCA_937875815.1	79.0202	0.367106	Absence
SLM_LV1_BS-E10	BulkSediment	SAMN40274500	JBCKCO000000000	GCA_038910015.1	8574074	8069668	8067773	8067618	277253	862226	56.893	71	78551	22521	0.533853	27.5862	0	945	0.914723	d__Bacteria;p__Actinomycetota;c__Actinomycetes;o__S36-B12;f__S36-B12;g__UBA4592;s__	3.12557e+06	d__Bacteria;p__Actinomycetota;c__Actinomycetes;o__S36-B12;f__S36-B12;g__UBA4592;s__	GB_GCA_905181745.1	78.965	0.244118	Presence
SLM_MC1B_46-J22	4~6 cm	SAMN40274501	JBCKCP000000000	GCA_038909925.1	7921757	7546513	7544706	7544691	912345	2236015	72.7048	113	123153	39864	0.540896	81.9048	0.810811	2422	0.903041	d__Bacteria;p__Actinomycetota;c__Actinomycetes;o__S36-B12;f__S36-B12;g__UBA4592;s__	2.73002e+06	d__Bacteria;p__Actinomycetota;c__Actinomycetes;o__S36-B12;f__S36-B12;g__UBA4592;s__	GB_GCA_937875815.1	79.2564	0.384152	Presence
SLM_MC1B_24-F14	2~4 cm	SAMN40274502	JBCKCQ000000000	GCA_038909955.1	7994761	7445903	7444097	7444027	802192	2035168	69.0874	81	144889	46473	0.54487	79.7426	1.35135	2220	0.901756	d__Bacteria;p__Actinomycetota;c__Actinomycetes;o__S36-B12;f__S36-B12;g__UBA4592;s__	2.55217e+06	d__Bacteria;p__Actinomycetota;c__Actinomycetes;o__S36-B12;f__S36-B12;g__UBA4592;s__	GB_GCA_937875815.1	78.9433	0.365722	Presence
SLM_MC1B_24-K20	2~4 cm	SAMN40274503	JBCKCR000000000	GCA_038909895.1	7425191	6939288	6937605	6937526	550604	1453362	66.2321	86	92639	34559	0.535827	60.103	0.540541	1560	0.912933	d__Bacteria;p__Actinomycetota;c__Actinomycetes;o__S36-B12;f__S36-B12;g__UBA4592;s__	2.41812e+06	d__Bacteria;p__Actinomycetota;c__Actinomycetes;o__S36-B12;f__S36-B12;g__UBA4592;s__	GB_GCA_937875815.1	79.8362	0.437138	Presence
SLM_MC1B_68-I22	6~8 cm	SAMN40274504	JBCKCS000000000	GCA_038909845.1	7435839	7046555	7045742	7045739	456906	1300983	62.9688	74	83412	32156	0.540631	56.0129	0.27027	1453	0.91064	d__Bacteria;p__Actinomycetota;c__Actinomycetes;o__S36-B12;f__S36-B12;g__UBA4592;s__	2.32265e+06	d__Bacteria;p__Actinomycetota;c__Actinomycetes;o__S36-B12;f__S36-B12;g__UBA4592;s__	GB_GCA_937875815.1	79.2457	0.410604	Absence
SLM_LV1_BS-A20	BulkSediment	SAMN40274505	JBCKCT000000000	GCA_038909875.1	6997495	6596998	6595435	6595427	813555	2069549	69.504	91	109678	47744	0.543645	86.5894	0.810811	2247	0.903035	d__Bacteria;p__Actinomycetota;c__Actinomycetes;o__S36-B12;f__S36-B12;g__UBA4592;s__	2.39007e+06	d__Bacteria;p__Actinomycetota;c__Actinomycetes;o__S36-B12;f__S36-B12;g__UBA4592;s__	GB_GCA_937875815.1	79.5341	0.367261	Presence
SLM_MC1B_68-G05	6~8 cm	SAMN40274506	JBCKCU000000000	GCA_038909755.1	7874791	7421358	7417304	7417282	693759	1738336	71.3225	81	95789	43222	0.538648	65.4093	1.08108	1886	0.908691	d__Bacteria;p__Actinomycetota;c__Actinomycetes;o__S36-B12;f__S36-B12;g__UBA4592;s__	2.65763e+06	d__Bacteria;p__Actinomycetota;c__Actinomycetes;o__S36-B12;f__S36-B12;g__UBA4592;s__	GB_GCA_937875815.1	79.4706	0.389351	Presence
SLM_MC1B_810-B20	8~10 cm	SAMN40274507	JBCKCV000000000	GCA_038909715.1	7788271	7343532	7342349	7342274	476691	1739304	48.5527	78	94692	48615	0.539436	64.6847	1.62162	1872	0.915494	d__Bacteria;p__Actinomycetota;c__Actinomycetes;o__S36-B12;f__S36-B12;g__UBA4592;s__	2.6889e+06	d__Bacteria;p__Actinomycetota;c__Actinomycetes;o__S36-B12;f__S36-B12;g__UBA4592;s__	GB_GCA_937875815.1	79.2821	0.393766	Absence
SLM_MC1B_46-D16	4~6 cm	SAMN40274508	JBCKCW000000000	GCA_038909625.1	8125087	7585026	7582529	7582476	375558	1034693	61.686	108	34520	15071	0.539132	39.7439	0.720721	1186	0.910826	d__Bacteria;p__Actinomycetota;c__Actinomycetes;o__S36-B12;f__S36-B12;g__UBA4592;s__	2.6034e+06	d__Bacteria;p__Actinomycetota;c__Actinomycetes;o__S36-B12;f__S36-B12;g__UBA4592;s__	GB_GCA_905181745.1	79.5227	0.242394	Presence
SLM_MC1B_46-L05	4~6 cm	SAMN40274509	JBCKCX000000000	GCA_038909665.1	7982313	7498406	7496689	7496685	739093	1815997	73.5031	103	112149	28351	0.542675	69.4144	1.08108	2051	0.904354	d__Bacteria;p__Actinomycetota;c__Actinomycetes;o__S36-B12;f__S36-B12;g__UBA4592;s__	2.61617e+06	d__Bacteria;p__Actinomycetota;c__Actinomycetes;o__S36-B12;f__S36-B12;g__UBA4592;s__	GB_GCA_937875815.1	79.6817	0.375272	Absence
SLM_MC1B_46-A06	4~6 cm	SAMN40274510	JBCKCY000000000	GCA_038909635.1	8423695	7916174	7915185	7915182	298971	810344	65.8955	46	94680	24857	0.539173	43.9655	0	879	0.922624	d__Bacteria;p__Actinomycetota;c__Actinomycetes;o__S36-B12;f__S36-B12;g__UBA4592;s__	1.84314e+06	d__Bacteria;p__Actinomycetota;c__Actinomycetes;o__S36-B12;f__S36-B12;g__UBA4592;s__	GB_GCA_937875815.1	79.4573	0.406775	Absence
SLM_MC1B_02-F19	0~2 cm	SAMN40274511	JBCKCZ000000000	GCA_038909565.1	7941520	7514612	7513279	7513278	628215	1510677	71.3983	112	54203	24169	0.543034	46.5517	0	1729	0.909184	d__Bacteria;p__Actinomycetota;c__Actinomycetes;o__S36-B12;f__S36-B12;g__UBA4592;s__	3.24516e+06	d__Bacteria;p__Actinomycetota;c__Actinomycetes;o__S36-B12;f__S36-B12;g__UBA4592;s__	GB_GCA_937875815.1	78.5509	0.381213	Absence
SLM_MC1B_46-O19	4~6 cm	SAMN40274512	JBCKDA000000000	GCA_038909505.1	7748548	7186701	7184006	7183950	719817	1869752	67.062	114	81262	24507	0.542206	81.184	1.8018	2058	0.907122	d__Bacteria;p__Actinomycetota;c__Actinomycetes;o__S36-B12;f__S36-B12;g__UBA4592;s__	2.3031e+06	d__Bacteria;p__Actinomycetota;c__Actinomycetes;o__S36-B12;f__S36-B12;g__UBA4592;s__	GB_GCA_937875815.1	79.0768	0.397676	Presence
SLM_MC1B_46-B06	4~6 cm	SAMN40274513	JBCKDB000000000	GCA_038909465.1	8687904	8131395	8128773	8128752	716774	1800232	68.4792	111	79937	29427	0.545819	72.1441	0	2025	0.905084	d__Bacteria;p__Actinomycetota;c__Actinomycetes;o__S36-B12;f__S36-B12;g__UBA4592;s__	2.49533e+06	d__Bacteria;p__Actinomycetota;c__Actinomycetes;o__S36-B12;f__S36-B12;g__UBA4592;s__	GB_GCA_905181745.1	78.8381	0.22675	Absence
SLM_LV1_BS-I21	BulkSediment	SAMN40274514	JBCKDC000000000	GCA_038909425.1	7295494	6857667	6855591	6855588	829648	2141994	67.1988	124	83754	30136	0.548136	73.1579	1.44737	2325	0.907702	d__Bacteria;p__Actinomycetota;c__Actinomycetes;o__S36-B12;f__S36-B12;g__UBA4592;s__	2.92791e+06	d__Bacteria;p__Actinomycetota;c__Actinomycetes;o__S36-B12;f__S36-B12;g__UBA4592;s__	GB_GCA_937875815.1	78.6149	0.374042	Presence
SLM_MC1B_24-B07	2~4 cm	SAMN40274515	JBCKDD000000000	GCA_038909405.1	6947468	6533567	6532382	6532361	313122	942030	57.9959	85	68510	17074	0.534535	28.3333	0	1069	0.910291	d__Bacteria;p__Actinomycetota;c__Actinomycetes;o__S36-B12;f__S36-B12;g__UBA4592;s__	3.32481e+06	d__Bacteria;p__Actinomycetota;c__Actinomycetes;o__S36-B12;f__S36-B12;g__UBA4592;s__	GB_GCA_937875815.1	78.7515	0.36876	Presence
SLM_MC1B_24-J15	2~4 cm	SAMN40274516	JBCKDE000000000	GCA_038909365.1	8681448	8125002	8123682	8123560	409783	1021962	69.1874	68	88600	29561	0.540071	38.0878	0	1101	0.918664	d__Bacteria;p__Actinomycetota;c__Actinomycetes;o__S36-B12;f__S36-B12;g__UBA4592;s__	2.68318e+06	d__Bacteria;p__Actinomycetota;c__Actinomycetes;o__S36-B12;f__S36-B12;g__UBA4592;s__	GB_GCA_937875815.1	78.9089	0.406012	Absence
SLM_MC1B_24-D23	2~4 cm	SAMN40274517	JBCKDF000000000	GCA_038909295.1	8775324	8198584	8195304	8193771	617539	1772294	60.7126	83	121158	37809	0.541216	70.0129	0.540541	1933	0.913001	d__Bacteria;p__Actinomycetota;c__Actinomycetes;o__S36-B12;f__S36-B12;g__UBA4592;s__	2.53138e+06	d__Bacteria;p__Actinomycetota;c__Actinomycetes;o__S36-B12;f__S36-B12;g__UBA4592;s__	GB_GCA_937875815.1	79.3196	0.38983	Presence
SLM_MC1B_46-J06	4~6 cm	SAMN40274518	JBCKDG000000000	GCA_038909215.1	8285361	7874307	7873122	7873112	739041	1972778	68.3537	68	170234	55737	0.536374	79.8005	0.540541	2092	0.909756	d__Bacteria;p__Actinomycetota;c__Actinomycetes;o__S36-B12;f__S36-B12;g__UBA4592;s__	2.47214e+06	d__Bacteria;p__Actinomycetota;c__Actinomycetes;o__S36-B12;f__S36-B12;g__UBA4592;s__	GB_GCA_937875815.1	79.3629	0.413883	Presence
SLM_LV1_0208-I21	0.2~0.8 um	SAMN40274519	JBCKDH000000000	GCA_038909245.1	7728649	7193666	7192659	7192646	444877	1202379	66.4685	55	74688	45680	0.539548	57.0849	0.540541	1292	0.910677	d__Bacteria;p__Actinomycetota;c__Actinomycetes;o__S36-B12;f__S36-B12;g__UBA4592;s__	2.1063e+06	d__Bacteria;p__Actinomycetota;c__Actinomycetes;o__S36-B12;f__S36-B12;g__UBA4592;s__	GB_GCA_937875815.1	78.9689	0.376629	Absence
SLM_MC1B_02-F05	0~2 cm	SAMN40274520	JBCKDI000000000	GCA_038909175.1	8322167	7783188	7781885	7781881	905378	2251067	71.697	68	156877	70539	0.546525	80.3282	1.26126	2386	0.911875	d__Bacteria;p__Actinomycetota;c__Actinomycetes;o__S36-B12;f__S36-B12;g__UBA4592;s__	2.80234e+06	d__Bacteria;p__Actinomycetota;c__Actinomycetes;o__S36-B12;f__S36-B12;g__UBA4592;s__	GB_GCA_937875815.1	79.1929	0.377382	Presence
SLM_MC1B_68-F03	6~8 cm	SAMN40274521	JBCKDJ000000000	GCA_038909085.1	7463911	7030496	7029158	7029156	720667	1858792	70.4118	64	173839	46307	0.538664	78.3848	1.08108	1999	0.910775	d__Bacteria;p__Actinomycetota;c__Actinomycetes;o__S36-B12;f__S36-B12;g__UBA4592;s__	2.37137e+06	d__Bacteria;p__Actinomycetota;c__Actinomycetes;o__S36-B12;f__S36-B12;g__UBA4592;s__	GB_GCA_937875815.1	79.0359	0.426996	Presence
SLM_MC1B_24-B19	2~4 cm	SAMN40274522	JBCKDK000000000	GCA_038909145.1	8301979	7791825	7790232	7790204	359038	1088055	58.6598	65	69429	27353	0.538121	46.5517	0	1177	0.904972	d__Bacteria;p__Actinomycetota;c__Actinomycetes;o__S36-B12;f__S36-B12;g__UBA4592;s__	2.3373e+06	d__Bacteria;p__Actinomycetota;c__Actinomycetes;o__S36-B12;f__S36-B12;g__UBA4592;s__	GB_GCA_905181745.1	79.2198	0.270136	Presence
SLM_MC1B_46-B13	4~6 cm	SAMN40274523	JBCKDL000000000	GCA_038908955.1	7427095	6891740	6890817	6890814	503287	1240436	71.4098	83	73702	22790	0.53891	56.8966	0	1367	0.925298	d__Bacteria;p__Actinomycetota;c__Actinomycetes;o__S36-B12;f__S36-B12;g__UBA4592;s__	2.18016e+06	d__Bacteria;p__Actinomycetota;c__Actinomycetes;o__S36-B12;f__S36-B12;g__UBA4592;s__	GB_GCA_937875815.1	79.0341	0.411459	Absence
SLM_MC1B_68-L05	6~8 cm	SAMN40274524	JBCKDM000000000	GCA_038908915.1	7866952	7348564	7347235	7347226	437582	1098581	71.3462	64	69876	31217	0.53954	25.8621	0	1249	0.905137	d__Bacteria;p__Actinomycetota;c__Actinomycetes;o__S36-B12;f__S36-B12;g__UBA4592;s__	4.24785e+06	d__Bacteria;p__Actinomycetota;c__Actinomycetes;o__S36-B12;f__S36-B12;g__UBA4592;s__	GB_GCA_937875815.1	79.0798	0.358025	Presence
SLM_MC1B_46-A15	4~6 cm	SAMN40274525	JBCKDN000000000	GCA_038908985.1	8633131	8106903	8105820	8105801	585491	1580308	66.2774	57	138777	54780	0.535499	76.7786	1.08108	1686	0.916557	d__Bacteria;p__Actinomycetota;c__Actinomycetes;o__S36-B12;f__S36-B12;g__UBA4592;s__	2.05827e+06	d__Bacteria;p__Actinomycetota;c__Actinomycetes;o__S36-B12;f__S36-B12;g__UBA4592;s__	GB_GCA_937875815.1	79.3359	0.438574	Presence
SLM_MC1B_24-N07	2~4 cm	SAMN40274526	JBCKDO000000000	GCA_038909025.1	7720199	7259731	7258504	7258317	755922	1814808	73.6837	76	132972	39389	0.537702	74.4916	1.08108	1903	0.916355	d__Bacteria;p__Actinomycetota;c__Actinomycetes;o__S36-B12;f__S36-B12;g__UBA4592;s__	2.43626e+06	d__Bacteria;p__Actinomycetota;c__Actinomycetes;o__S36-B12;f__S36-B12;g__UBA4592;s__	GB_GCA_937875815.1	79.3741	0.411846	Presence
SLM_MC1B_02-N14	0~2 cm	SAMN40274527	JBCKDP000000000	GCA_038908875.1	7147924	6760082	6758712	6758706	647020	1717558	67.0324	72	134667	42247	0.533503	69.3115	0.540541	1872	0.906887	d__Bacteria;p__Actinomycetota;c__Actinomycetes;o__S36-B12;f__S36-B12;g__UBA4592;s__	2.47803e+06	d__Bacteria;p__Actinomycetota;c__Actinomycetes;o__S36-B12;f__S36-B12;g__UBA4592;s__	GB_GCA_905181745.1	79.3028	0.244252	Presence
SLM_MC1B_02-E03	0~2 cm	SAMN40274528	JBCKDQ000000000	GCA_038908785.1	9968644	9186943	9185060	9185006	722780	1769830	71.3372	74	104312	40000	0.540725	51.7241	0	1902	0.906597	d__Bacteria;p__Actinomycetota;c__Actinomycetes;o__S36-B12;f__S36-B12;g__UBA4592;s__	3.42167e+06	d__Bacteria;p__Actinomycetota;c__Actinomycetes;o__S36-B12;f__S36-B12;g__UBA4592;s__	GB_GCA_937875815.1	79.1426	0.3705	Presence
SLM_MC1B_02-K21	0~2 cm	SAMN40274529	JBCKDR000000000	GCA_038908755.1	7472260	7030884	7029693	7029667	701598	1766339	69.6658	96	81940	32571	0.540369	61.9369	2.43243	1922	0.911986	d__Bacteria;p__Actinomycetota;c__Actinomycetes;o__S36-B12;f__S36-B12;g__UBA4592;s__	2.85183e+06	d__Bacteria;p__Actinomycetota;c__Actinomycetes;o__S36-B12;f__S36-B12;g__UBA4592;s__	GB_GCA_937875815.1	79.5658	0.36297	Presence
SLM_MC1B_46-B03	4~6 cm	SAMN40274530	JBCKDS000000000	GCA_038908665.1	7026665	6606409	6605356	6605354	674785	1838951	66.171	64	163876	62246	0.537062	78.1274	0.540541	1966	0.911506	d__Bacteria;p__Actinomycetota;c__Actinomycetes;o__S36-B12;f__S36-B12;g__UBA4592;s__	2.35378e+06	d__Bacteria;p__Actinomycetota;c__Actinomycetes;o__S36-B12;f__S36-B12;g__UBA4592;s__	GB_GCA_937875815.1	79.2779	0.422499	Presence
SLM_MC1B_46-L23	4~6 cm	SAMN40274531	JBCKDT000000000	GCA_038908725.1	7073314	6719800	6718609	6718608	321929	784430	73.8448	51	100739	23883	0.536514	43.7194	0.27027	857	0.92378	d__Bacteria;p__Actinomycetota;c__Actinomycetes;o__S36-B12;f__S36-B12;g__UBA4592;s__	1.79424e+06	d__Bacteria;p__Actinomycetota;c__Actinomycetes;o__S36-B12;f__S36-B12;g__UBA4592;s__	GB_GCA_905181745.1	79.2482	0.263863	Presence
SLM_MC1B_46-D08	4~6 cm	SAMN40274532	JBCKDU000000000	GCA_038908695.1	7703965	7208169	7206861	7206858	426983	1427186	53.6045	66	91394	43398	0.534088	48.6486	0.540541	1542	0.910125	d__Bacteria;p__Actinomycetota;c__Actinomycetes;o__S36-B12;f__S36-B12;g__UBA4592;s__	2.93366e+06	d__Bacteria;p__Actinomycetota;c__Actinomycetes;o__S36-B12;f__S36-B12;g__UBA4592;s__	GB_GCA_937875815.1	79.5398	0.355718	Absence
SLM_MC1B_02-M04	0~2 cm	SAMN40274533	JBCKDV000000000	GCA_038908555.1	8236747	7821195	7820339	7820329	269154	718738	66.1977	44	91328	27210	0.540509	29.3103	0	782	0.909817	d__Bacteria;p__Actinomycetota;c__Actinomycetes;o__S36-B12;f__S36-B12;g__UBA4592;s__	2.45216e+06	d__Bacteria;p__Actinomycetota;c__Actinomycetes;o__S36-B12;f__S36-B12;g__UBA4592;s__	GB_GCA_937875815.1	79.03	0.382858	Absence
SLM_MC1B_46-A02	4~6 cm	SAMN40274534	JBCKDW000000000	GCA_038908545.1	8450048	8017192	8016006	8016002	758475	1869906	72.7632	85	86406	31843	0.542125	76.3192	1.21622	2004	0.909853	d__Bacteria;p__Actinomycetota;c__Actinomycetes;o__S36-B12;f__S36-B12;g__UBA4592;s__	2.45011e+06	d__Bacteria;p__Actinomycetota;c__Actinomycetes;o__S36-B12;f__S36-B12;g__UBA4592;s__	GB_GCA_905181745.1	79.0555	0.235455	Absence
SLM_MC1B_46-E13	4~6 cm	SAMN40274535	JBCKDX000000000	GCA_038908415.1	6840643	6445129	6444295	6444293	97612	237773	73.9858	6	108046	54556	0.539994	12.069	0	242	0.908816	d__Bacteria;p__Actinomycetota;c__Actinomycetes;o__S36-B12;f__S36-B12;g__UBA4592;s__	1.97012e+06	d__Bacteria;p__Actinomycetota;c__Actinomycetes;o__S36-B12;f__S36-B12;g__UBA4592;s__	GB_GCA_905181745.1	80.5211	0.308922	Absence
SLM_MC1B_46-I02	4~6 cm	SAMN40274536	JBCKDY000000000	GCA_038908445.1	7086482	6706095	6704730	6704725	450298	1156197	70.3759	57	96524	35723	0.537707	47.4138	0	1235	0.911165	d__Bacteria;p__Actinomycetota;c__Actinomycetes;o__S36-B12;f__S36-B12;g__UBA4592;s__	2.43852e+06	d__Bacteria;p__Actinomycetota;c__Actinomycetes;o__S36-B12;f__S36-B12;g__UBA4592;s__	GB_GCA_937875815.1	78.8358	0.388552	Presence
SLM_MC1B_46-K20	4~6 cm	SAMN40274537	JBCKDZ000000000	GCA_038908475.1	7278846	6890237	6888477	6888474	432766	1289805	60.2592	66	91029	40842	0.537721	56.2291	0	1402	0.910473	d__Bacteria;p__Actinomycetota;c__Actinomycetes;o__S36-B12;f__S36-B12;g__UBA4592;s__	2.29384e+06	d__Bacteria;p__Actinomycetota;c__Actinomycetes;o__S36-B12;f__S36-B12;g__UBA4592;s__	GB_GCA_937875815.1	79.1041	0.437987	Absence
SLM_LV1_BS-D03	BulkSediment	SAMN40274538	JBCKEA000000000	GCA_038908365.1	7890141	7543829	7543072	7543066	470226	1352507	61.7991	108	63838	20074	0.538372	58.6207	0	1504	0.91769	d__Bacteria;p__Actinomycetota;c__Actinomycetes;o__S36-B12;f__S36-B12;g__UBA4592;s__	2.30722e+06	d__Bacteria;p__Actinomycetota;c__Actinomycetes;o__S36-B12;f__S36-B12;g__UBA4592;s__	GB_GCA_937875815.1	78.7622	0.407649	Presence
SLM_MC1B_02-K11	0~2 cm	SAMN40274539	JBCKEB000000000	GCA_038908335.1	8793756	8215026	8213502	8213437	618044	1491723	72.6796	66	135129	41284	0.53556	65.2767	1.48649	1572	0.907165	d__Bacteria;p__Actinomycetota;c__Actinomycetes;o__S36-B12;f__S36-B12;g__UBA4592;s__	2.28523e+06	d__Bacteria;p__Actinomycetota;c__Actinomycetes;o__S36-B12;f__S36-B12;g__UBA4592;s__	GB_GCA_937875815.1	79.4158	0.408778	Presence
SLM_MC1B_46-P01	4~6 cm	SAMN40274540	JBCKEC000000000	GCA_038908255.1	7333062	6803939	6801968	6801889	785468	1983355	70.0281	71	174377	67767	0.54425	72.4138	0	2074	0.911716	d__Bacteria;p__Actinomycetota;c__Actinomycetes;o__S36-B12;f__S36-B12;g__UBA4592;s__	2.73892e+06	d__Bacteria;p__Actinomycetota;c__Actinomycetes;o__S36-B12;f__S36-B12;g__UBA4592;s__	GB_GCA_905181745.1	79.1579	0.201996	Presence
SLM_MC1B_46-B15	4~6 cm	SAMN40274541	JBCKED000000000	GCA_038908205.1	8899804	8320376	8317989	8317957	680263	1930468	62.4664	61	135953	53114	0.53637	79.0669	0.675676	2028	0.912354	d__Bacteria;p__Actinomycetota;c__Actinomycetes;o__S36-B12;f__S36-B12;g__UBA4592;s__	2.44156e+06	d__Bacteria;p__Actinomycetota;c__Actinomycetes;o__S36-B12;f__S36-B12;g__UBA4592;s__	GB_GCA_937875815.1	79.0951	0.436185	Presence
SLM_MC1B_46-G07	4~6 cm	SAMN40274542	JBCKEE000000000	GCA_038908225.1	9554530	8920466	8918154	8918147	606961	1551577	69.8571	88	87135	31104	0.538202	63.4234	1.35135	1660	0.917919	d__Bacteria;p__Actinomycetota;c__Actinomycetes;o__S36-B12;f__S36-B12;g__UBA4592;s__	2.44638e+06	d__Bacteria;p__Actinomycetota;c__Actinomycetes;o__S36-B12;f__S36-B12;g__UBA4592;s__	GB_GCA_937875815.1	79.0115	0.389772	Absence
SLM_MC1B_46-N13	4~6 cm	SAMN40274543	JBCKEF000000000	GCA_038908165.1	10404364	9942556	9940996	9940987	646360	1668484	70.8587	62	142612	47230	0.538135	67.2414	0	1778	0.91395	d__Bacteria;p__Actinomycetota;c__Actinomycetes;o__S36-B12;f__S36-B12;g__UBA4592;s__	2.48134e+06	d__Bacteria;p__Actinomycetota;c__Actinomycetes;o__S36-B12;f__S36-B12;g__UBA4592;s__	GB_GCA_937875815.1	79.0718	0.387949	Presence
SLM_MC1B_46-K22	4~6 cm	SAMN40274544	JBCKEG000000000	GCA_038908135.1	6758650	6402104	6400870	6400246	510393	1410194	65.518	65	152670	43001	0.530888	64.0798	0.540541	1471	0.92548	d__Bacteria;p__Actinomycetota;c__Actinomycetes;o__S36-B12;f__S36-B12;g__UBA4592;s__	2.20068e+06	d__Bacteria;p__Actinomycetota;c__Actinomycetes;o__S36-B12;f__S36-B12;g__UBA4592;s__	GB_GCA_937875815.1	78.9643	0.459237	Absence
SLM_MC1B_46-D19	4~6 cm	SAMN40274545	JBCKEH000000000	GCA_038908005.1	6831526	6410389	6409450	6409443	455015	1399969	58.2332	55	199224	53822	0.53233	67.3552	0	1471	0.918208	d__Bacteria;p__Actinomycetota;c__Actinomycetes;o__S36-B12;f__S36-B12;g__UBA4592;s__	2.07849e+06	d__Bacteria;p__Actinomycetota;c__Actinomycetes;o__S36-B12;f__S36-B12;g__UBA4592;s__	GB_GCA_937875815.1	79.15	0.421416	Presence
SLM_MC1B_46-I04	4~6 cm	SAMN40274546	JBCKEI000000000	GCA_038908035.1	7572702	7140322	7138571	7138550	613508	1522407	71.4453	61	106753	38704	0.536705	69.1532	1.08108	1659	0.913463	d__Bacteria;p__Actinomycetota;c__Actinomycetes;o__S36-B12;f__S36-B12;g__UBA4592;s__	2.2015e+06	d__Bacteria;p__Actinomycetota;c__Actinomycetes;o__S36-B12;f__S36-B12;g__UBA4592;s__	GB_GCA_937875815.1	79.0857	0.446339	Presence
SLM_MC1B_02-B10	0~2 cm	SAMN40274547	JBCKEJ000000000	GCA_038907985.1	7442764	6944789	6943513	6943491	662702	1698392	70.2582	69	116685	49261	0.537797	62.8958	0.540541	1774	0.912181	d__Bacteria;p__Actinomycetota;c__Actinomycetes;o__S36-B12;f__S36-B12;g__UBA4592;s__	2.70033e+06	d__Bacteria;p__Actinomycetota;c__Actinomycetes;o__S36-B12;f__S36-B12;g__UBA4592;s__	GB_GCA_937875815.1	79.4217	0.366582	Presence
SLM_MC1B_46-P05	4~6 cm	SAMN40274548	JBCKEK000000000	GCA_038907905.1	8323272	7783214	7780275	7780246	545426	1358821	71.6172	51	126543	64533	0.539688	51.0811	0.540541	1457	0.908396	d__Bacteria;p__Actinomycetota;c__Actinomycetes;o__S36-B12;f__S36-B12;g__UBA4592;s__	2.66013e+06	d__Bacteria;p__Actinomycetota;c__Actinomycetes;o__S36-B12;f__S36-B12;g__UBA4592;s__	GB_GCA_937875815.1	79.3229	0.418805	Absence
SLM_MC1B_68-A21	6~8 cm	SAMN40274549	JBCKEL000000000	GCA_038907865.1	7439573	7000399	6998986	6998838	811215	2047067	70.389	66	196195	51863	0.541623	70.6885	1.8018	2231	0.911656	d__Bacteria;p__Actinomycetota;c__Actinomycetes;o__S36-B12;f__S36-B12;g__UBA4592;s__	2.8959e+06	d__Bacteria;p__Actinomycetota;c__Actinomycetes;o__S36-B12;f__S36-B12;g__UBA4592;s__	GB_GCA_937875815.1	79.3659	0.384517	Presence
SLM_LV1_BS-J05	BulkSediment	SAMN40274550	JBCKEM000000000	GCA_038907745.1	6881989	6469582	6468510	6468504	815456	2026341	71.9051	88	121742	51381	0.542696	77.1171	0.810811	2221	0.910703	d__Bacteria;p__Actinomycetota;c__Actinomycetes;o__S36-B12;f__S36-B12;g__UBA4592;s__	2.62762e+06	d__Bacteria;p__Actinomycetota;c__Actinomycetes;o__S36-B12;f__S36-B12;g__UBA4592;s__	GB_GCA_937875815.1	78.6788	0.35884	Absence
SLM_MC1B_46-I08	4~6 cm	SAMN40274551	JBCKEN000000000	GCA_038907775.1	9547066	8956964	8955513	8955511	587388	1603824	66.1827	99	102562	33141	0.53817	68.955	0	1790	0.909031	d__Bacteria;p__Actinomycetota;c__Actinomycetes;o__S36-B12;f__S36-B12;g__UBA4592;s__	2.3259e+06	d__Bacteria;p__Actinomycetota;c__Actinomycetes;o__S36-B12;f__S36-B12;g__UBA4592;s__	GB_GCA_937875815.1	79.1878	0.391211	Absence
SLM_MC1B_46-E06	4~6 cm	SAMN40274552	JBCKEO000000000	GCA_038907795.1	8514624	7975616	7974281	7974275	772195	1980269	70.906	54	285618	67374	0.538367	80.6885	1.08108	2145	0.912457	d__Bacteria;p__Actinomycetota;c__Actinomycetes;o__S36-B12;f__S36-B12;g__UBA4592;s__	2.45421e+06	d__Bacteria;p__Actinomycetota;c__Actinomycetes;o__S36-B12;f__S36-B12;g__UBA4592;s__	GB_GCA_937875815.1	79.1571	0.415437	Presence
SLM_MC1B_46-N06	4~6 cm	SAMN40274553	JBCKEP000000000	GCA_038907665.1	7870254	7443527	7442562	7442544	649909	1712028	68.917	76	183379	44773	0.536693	69.2523	0.540541	1872	0.911497	d__Bacteria;p__Actinomycetota;c__Actinomycetes;o__S36-B12;f__S36-B12;g__UBA4592;s__	2.47216e+06	d__Bacteria;p__Actinomycetota;c__Actinomycetes;o__S36-B12;f__S36-B12;g__UBA4592;s__	GB_GCA_937875815.1	79.5234	0.393167	Presence
SLM_MC1B_02-E16	0~2 cm	SAMN40274554	JBCKEQ000000000	GCA_038907695.1	9031908	8304670	8302288	8302205	875986	2259993	68.6756	64	285215	64319	0.540749	89.8777	1.08108	2434	0.911554	d__Bacteria;p__Actinomycetota;c__Actinomycetes;o__S36-B12;f__S36-B12;g__UBA4592;s__	2.51452e+06	d__Bacteria;p__Actinomycetota;c__Actinomycetes;o__S36-B12;f__S36-B12;g__UBA4592;s__	GB_GCA_937875815.1	79.2709	0.389394	Absence
SLM_MC1B_46-L03	4~6 cm	SAMN40274555	JBCKER000000000	GCA_038907575.1	7479271	7107294	7106131	7106128	556374	1509130	66.6151	82	131967	31471	0.53842	63.9768	0.540541	1646	0.908708	d__Bacteria;p__Actinomycetota;c__Actinomycetes;o__S36-B12;f__S36-B12;g__UBA4592;s__	2.35887e+06	d__Bacteria;p__Actinomycetota;c__Actinomycetes;o__S36-B12;f__S36-B12;g__UBA4592;s__	GB_GCA_937875815.1	79.3256	0.443291	Presence
SLM_MC1B_46-J13	4~6 cm	SAMN40274556	JBCKES000000000	GCA_038907535.1	9155506	8701168	8699649	8699633	502838	1411991	63.7681	86	84848	30927	0.538013	53.4483	0	1554	0.912878	d__Bacteria;p__Actinomycetota;c__Actinomycetes;o__S36-B12;f__S36-B12;g__UBA4592;s__	2.64179e+06	d__Bacteria;p__Actinomycetota;c__Actinomycetes;o__S36-B12;f__S36-B12;g__UBA4592;s__	GB_GCA_937875815.1	79.2024	0.396624	Presence
SLM_LV1_BS-B20	BulkSediment	SAMN40274557	JBCKET000000000	GCA_038907565.1	9067406	8494879	8492956	8492691	377973	1324631	50.6206	79	84341	29245	0.53386	51.7246	1.08108	1380	0.915529	d__Bacteria;p__Actinomycetota;c__Actinomycetes;o__S36-B12;f__S36-B12;g__UBA4592;s__	2.56093e+06	d__Bacteria;p__Actinomycetota;c__Actinomycetes;o__S36-B12;f__S36-B12;g__UBA4592;s__	GB_GCA_937875815.1	79.2756	0.435025	Presence
SLM_MC1B_46-D02	4~6 cm	SAMN40274558	JBCKEU000000000	GCA_038907465.1	8879945	8319444	8318054	8318049	785265	1993138	71.2097	73	137472	53335	0.540666	83.9318	0	2170	0.905387	d__Bacteria;p__Actinomycetota;c__Actinomycetes;o__S36-B12;f__S36-B12;g__UBA4592;s__	2.37471e+06	d__Bacteria;p__Actinomycetota;c__Actinomycetes;o__S36-B12;f__S36-B12;g__UBA4592;s__	GB_GCA_937875815.1	79.0726	0.399892	Presence
SLM_MC1B_46-A11	4~6 cm	SAMN40274559	JBCKEV000000000	GCA_038907505.1	7170545	6732351	6730913	6730908	853639	2249592	68.2533	79	232100	52827	0.542533	81.9498	1.48649	2429	0.906758	d__Bacteria;p__Actinomycetota;c__Actinomycetes;o__S36-B12;f__S36-B12;g__UBA4592;s__	2.74509e+06	d__Bacteria;p__Actinomycetota;c__Actinomycetes;o__S36-B12;f__S36-B12;g__UBA4592;s__	GB_GCA_937875815.1	79.3953	0.356113	Presence
SLM_MC1B_02-F04	0~2 cm	SAMN40274560	JBCKEW000000000	GCA_038907425.1	8514908	8032376	8030954	8030951	793374	1979946	71.2124	70	187362	61579	0.540609	70.9138	1.08108	2090	0.907385	d__Bacteria;p__Actinomycetota;c__Actinomycetes;o__S36-B12;f__S36-B12;g__UBA4592;s__	2.79205e+06	d__Bacteria;p__Actinomycetota;c__Actinomycetes;o__S36-B12;f__S36-B12;g__UBA4592;s__	GB_GCA_905181745.1	79.2685	0.238173	Absence
SLM_MC1B_46-P17	4~6 cm	SAMN40274561	JBCKEX000000000	GCA_038907385.1	8501073	8029000	8027731	8027722	785955	2027561	69.7495	66	220587	51686	0.541814	77.4775	0.810811	2178	0.908862	d__Bacteria;p__Actinomycetota;c__Actinomycetes;o__S36-B12;f__S36-B12;g__UBA4592;s__	2.61697e+06	d__Bacteria;p__Actinomycetota;c__Actinomycetes;o__S36-B12;f__S36-B12;g__UBA4592;s__	GB_GCA_937875815.1	79.4689	0.3972	Presence
SLM_MC1B_46-L16	4~6 cm	SAMN40274562	JBCKEY000000000	GCA_038907345.1	9530874	9042673	9041016	9041013	537892	1553548	62.7576	80	96592	34874	0.536493	61.6924	0.540541	1679	0.910211	d__Bacteria;p__Actinomycetota;c__Actinomycetes;o__S36-B12;f__S36-B12;g__UBA4592;s__	2.51822e+06	d__Bacteria;p__Actinomycetota;c__Actinomycetes;o__S36-B12;f__S36-B12;g__UBA4592;s__	GB_GCA_937875815.1	79.4226	0.398552	Absence
SLM_MC1B_46-I11	4~6 cm	SAMN40274563	JBCKEZ000000000	GCA_038907315.1	8420430	7945579	7943970	7943946	588960	1611199	64.1169	76	134284	36557	0.533284	74.2921	0.720721	1739	0.919842	d__Bacteria;p__Actinomycetota;c__Actinomycetes;o__S36-B12;f__S36-B12;g__UBA4592;s__	2.16873e+06	d__Bacteria;p__Actinomycetota;c__Actinomycetes;o__S36-B12;f__S36-B12;g__UBA4592;s__	GB_GCA_905181745.1	79.0345	0.270584	Absence
SLM_MC1B_02-B20	0~2 cm	SAMN40274564	JBCKFA000000000	GCA_038907365.1	7462534	6904577	6903365	6903341	500680	1645457	54.5414	73	175501	39119	0.53746	66.4994	0.540541	1780	0.9098	d__Bacteria;p__Actinomycetota;c__Actinomycetes;o__S36-B12;f__S36-B12;g__UBA4592;s__	2.4744e+06	d__Bacteria;p__Actinomycetota;c__Actinomycetes;o__S36-B12;f__S36-B12;g__UBA4592;s__	GB_GCA_937875815.1	79.4236	0.381959	Presence
SLM_MC1B_02-E21	0~2 cm	SAMN40274565	JBCKFB000000000	GCA_038907275.1	8330387	7691418	7689657	7689611	834514	2099874	70.4241	59	125122	62214	0.544417	82.3874	0.540541	2290	0.907666	d__Bacteria;p__Actinomycetota;c__Actinomycetes;o__S36-B12;f__S36-B12;g__UBA4592;s__	2.54878e+06	d__Bacteria;p__Actinomycetota;c__Actinomycetes;o__S36-B12;f__S36-B12;g__UBA4592;s__	GB_GCA_937875815.1	79.3407	0.385208	Absence
SLM_MC1B_46-O02	4~6 cm	SAMN40274566	JBCKFC000000000	GCA_038907235.1	7129683	6801532	6800355	6800346	727991	2016355	66.1187	58	154502	67893	0.539758	79.8134	0.540541	2160	0.907751	d__Bacteria;p__Actinomycetota;c__Actinomycetes;o__S36-B12;f__S36-B12;g__UBA4592;s__	2.52634e+06	d__Bacteria;p__Actinomycetota;c__Actinomycetes;o__S36-B12;f__S36-B12;g__UBA4592;s__	GB_GCA_937875815.1	79.3599	0.400085	Presence
SLM_MC1B_02-P20	0~2 cm	SAMN40274567	JBCKFD000000000	GCA_038907165.1	8022467	7628211	7627232	7626983	486904	1368073	63.4406	68	106634	32647	0.536993	58.5843	0	1497	0.912747	d__Bacteria;p__Actinomycetota;c__Actinomycetes;o__S36-B12;f__S36-B12;g__UBA4592;s__	2.33522e+06	d__Bacteria;p__Actinomycetota;c__Actinomycetes;o__S36-B12;f__S36-B12;g__UBA4592;s__	GB_GCA_937875815.1	79.2802	0.387903	Presence
SLM_MC1B_24-L21	2~4 cm	SAMN40274568	JBCKFE000000000	GCA_038907215.1	8950247	8399459	8397942	8397864	619321	1615921	68.6047	69	105015	48256	0.539854	64.2921	1.08108	1774	0.913254	d__Bacteria;p__Actinomycetota;c__Actinomycetes;o__S36-B12;f__S36-B12;g__UBA4592;s__	2.5134e+06	d__Bacteria;p__Actinomycetota;c__Actinomycetes;o__S36-B12;f__S36-B12;g__UBA4592;s__	GB_GCA_937875815.1	79.123	0.374814	Absence
SLM_MC1B_46-M21	4~6 cm	SAMN40274569	JBCKFF000000000	GCA_038907185.1	10142375	9568250	9566589	9564997	626808	1633633	70.1431	77	117010	34590	0.538636	63.396	0.701754	1797	0.908991	d__Bacteria;p__Actinomycetota;c__Actinomycetes;o__S36-B12;f__S36-B12;g__UBA4592;s__	2.57687e+06	d__Bacteria;p__Actinomycetota;c__Actinomycetes;o__S36-B12;f__S36-B12;g__UBA4592;s__	GB_GCA_937875815.1	79.1615	0.395826	Presence
SLM_MC1B_46-K05	4~6 cm	SAMN40274570	JBCKFG000000000	GCA_038907135.1	10558243	10024745	10022995	10022986	731893	1818261	72.614	76	94877	45768	0.541091	74.2921	0.540541	2025	0.910407	d__Bacteria;p__Actinomycetota;c__Actinomycetes;o__S36-B12;f__S36-B12;g__UBA4592;s__	2.44745e+06	d__Bacteria;p__Actinomycetota;c__Actinomycetes;o__S36-B12;f__S36-B12;g__UBA4592;s__	GB_GCA_905181745.1	79.0935	0.258183	Presence
SLM_LV1_BS-K10	BulkSediment	SAMN40274571	JBCKFH000000000	GCA_038907085.1	6765674	6363992	6362984	6362961	244397	671332	65.0114	45	55561	30810	0.542919	22.1622	0	732	0.917266	d__Bacteria;p__Actinomycetota;c__Actinomycetes;o__S36-B12;f__S36-B12;g__UBA4592;s__	3.02918e+06	d__Bacteria;p__Actinomycetota;c__Actinomycetes;o__S36-B12;f__S36-B12;g__UBA4592;s__	GB_GCA_937875815.1	79.7072	0.29718	Absence
SLM_MC1B_46-L11	4~6 cm	SAMN40274572	JBCKFI000000000	GCA_038907045.1	6766548	6447416	6446277	6446271	318314	1099620	52.2096	69	77800	26200	0.540085	52.2989	0	1188	0.906772	d__Bacteria;p__Actinomycetota;c__Actinomycetes;o__S36-B12;f__S36-B12;g__UBA4592;s__	2.10257e+06	d__Bacteria;p__Actinomycetota;c__Actinomycetes;o__S36-B12;f__S36-B12;g__UBA4592;s__	GB_GCA_937875815.1	79.4603	0.371601	Presence
SLM_MC1B_02-F06	0~2 cm	SAMN40274573	JBCKFJ000000000	GCA_038907025.1	8013412	7539959	7538572	7538565	690619	1821066	67.3594	85	78997	51627	0.542432	68.5071	0.540541	1990	0.906958	d__Bacteria;p__Actinomycetota;c__Actinomycetes;o__S36-B12;f__S36-B12;g__UBA4592;s__	2.65822e+06	d__Bacteria;p__Actinomycetota;c__Actinomycetes;o__S36-B12;f__S36-B12;g__UBA4592;s__	GB_GCA_937875815.1	79.5178	0.36402	Presence
SLM_LV1_BS-G07	BulkSediment	SAMN40274574	JBCKFK000000000	GCA_038906995.1	7134026	6721764	6720740	6720738	807250	2063099	70.1861	106	80299	35033	0.53919	76.4543	1.08108	2238	0.911276	d__Bacteria;p__Actinomycetota;c__Actinomycetes;o__S36-B12;f__S36-B12;g__UBA4592;s__	2.69847e+06	d__Bacteria;p__Actinomycetota;c__Actinomycetes;o__S36-B12;f__S36-B12;g__UBA4592;s__	GB_GCA_937875815.1	79.4028	0.380922	Absence
SLM_LV1_BS-L07	BulkSediment	SAMN40274575	JBCKFL000000000	GCA_038906965.1	8221753	7646379	7643868	7643096	1066398	2659742	71.4339	85	180445	75792	0.549484	86.3192	1.8018	2807	0.907598	d__Bacteria;p__Actinomycetota;c__Actinomycetes;o__S36-B12;f__S36-B12;g__UBA4592;s__	3.08129e+06	d__Bacteria;p__Actinomycetota;c__Actinomycetes;o__S36-B12;f__S36-B12;g__UBA4592;s__	GB_GCA_937875815.1	79.2119	0.332939	Absence
SLM_MC1B_46-O20	4~6 cm	SAMN40274576	JBCKFM000000000	GCA_038906925.1	8442820	7886041	7884638	7884597	771533	1965316	68.815	74	123982	52418	0.538998	82.4003	0.630631	2096	0.913335	d__Bacteria;p__Actinomycetota;c__Actinomycetes;o__S36-B12;f__S36-B12;g__UBA4592;s__	2.38508e+06	d__Bacteria;p__Actinomycetota;c__Actinomycetes;o__S36-B12;f__S36-B12;g__UBA4592;s__	GB_GCA_937875815.1	79.3363	0.402966	Presence
SLM_MC1B_46-G14	4~6 cm	SAMN40274577	JBCKFN000000000	GCA_038906905.1	8393487	7999201	7997395	7997382	582071	1761074	60.2494	62	149295	65253	0.538284	76.8468	0.810811	1900	0.915889	d__Bacteria;p__Actinomycetota;c__Actinomycetes;o__S36-B12;f__S36-B12;g__UBA4592;s__	2.29167e+06	d__Bacteria;p__Actinomycetota;c__Actinomycetes;o__S36-B12;f__S36-B12;g__UBA4592;s__	GB_GCA_937875815.1	79.0984	0.434869	Presence
SLM_MC1B_02-K13	0~2 cm	SAMN40274578	JBCKFO000000000	GCA_038906875.1	9479045	8865107	8861198	8861197	259184	849921	56.1391	93	87800	14272	0.595213	17.8443	0.0540541	874	0.894837	d__Bacteria;p__Actinomycetota;c__Actinomycetes;o__S36-B12;f__UBA10799;g__UBA10799;s__	4.76299e+06	d__Bacteria;p__Actinomycetota;c__Actinomycetes;o__S36-B12;f__UBA10799;g__UBA10799;s__	GB_GCA_963169255.1	75.5187	0.221982	Absence
SLM_MC1B_24-N17	2~4 cm	SAMN40274579	JBCKFP000000000	GCA_038906845.1	9384777	8816105	8812418	8812330	568369	1743771	56.1723	105	75877	30975	0.595882	56.8966	0	1785	0.902092	d__Bacteria;p__Actinomycetota;c__Actinomycetes;o__S36-B12;f__UBA10799;g__UBA10799;s__	3.06481e+06	d__Bacteria;p__Actinomycetota;c__Actinomycetes;o__S36-B12;f__UBA10799;g__UBA10799;s__	GB_GCA_963169255.1	74.9072	0.313655	Absence
SLM_MC1B_02-B23	0~2 cm	SAMN40274580	JBCKFQ000000000	GCA_038906815.1	8187716	7735471	7729917	7729906	469466	1305105	63.1409	82	146337	27453	0.594627	28.7356	0	1330	0.901099	d__Bacteria;p__Actinomycetota;c__Actinomycetes;o__S36-B12;f__UBA10799;g__UBA10799;s__	4.54177e+06	d__Bacteria;p__Actinomycetota;c__Actinomycetes;o__S36-B12;f__UBA10799;g__UBA10799;s__	GB_GCA_963169255.1	74.8828	0.34593	Absence
SLM_LV1_30a-A14	>3.0 um	SAMN40274581	JBCKFR000000000	GCA_038906775.1	8892295	8428062	8421454	8421439	703578	1751820	70.224	122	60687	22789	0.597979	42.2414	0	1833	0.902486	d__Bacteria;p__Actinomycetota;c__Actinomycetes;o__S36-B12;f__UBA10799;g__UBA10799;s__	4.14717e+06	d__Bacteria;p__Actinomycetota;c__Actinomycetes;o__S36-B12;f__UBA10799;g__UBA10799;s__	GB_GCA_963169255.1	74.8959	0.302148	Absence
SLM_MC1B_02-F09	0~2 cm	SAMN40274582	JBCKFS000000000	GCA_038906795.1	8163831	7672422	7668279	7668278	738181	1830946	70.0687	116	146109	31908	0.595474	65.3431	1.96078	1917	0.901728	d__Bacteria;p__Actinomycetota;c__Actinomycetes;o__S36-B12;f__UBA10799;g__UBA10799;s__	2.80205e+06	d__Bacteria;p__Actinomycetota;c__Actinomycetes;o__S36-B12;f__UBA10799;g__UBA10799;s__	GB_GCA_963169255.1	75.5143	0.30805	Presence
SLM_MC1B_24-P13	2~4 cm	SAMN40274583	JBCKFT000000000	GCA_038906755.1	11834889	11280272	11277110	11276973	419359	1146917	65.1802	67	108889	34245	0.59595	44.3137	0.784314	1204	0.900283	d__Bacteria;p__Actinomycetota;c__Actinomycetes;o__S36-B12;f__UBA10799;g__UBA10799;s__	2.58818e+06	d__Bacteria;p__Actinomycetota;c__Actinomycetes;o__S36-B12;f__UBA10799;g__UBA10799;s__	GB_GCA_963169255.1	75.3132	0.352795	Absence
SLM_MC1B_02-G03	0~2 cm	SAMN40274584	JBCKFU000000000	GCA_038906735.1	9121950	8596102	8592091	8592089	413050	962814	74.0377	68	103084	21722	0.596512	8.33333	0	996	0.895699	d__Bacteria;p__Actinomycetota;c__Actinomycetes;o__S36-B12;f__UBA10799;g__UBA10799;s__	1.15538e+07	d__Bacteria;p__Actinomycetota;c__Actinomycetes;o__S36-B12;f__UBA10799;g__UBA10799;s__	GB_GCA_963169255.1	74.6927	0.300193	Absence
SLM_MC1B_02-D18	0~2 cm	SAMN40274585	JBCKFV000000000	GCA_038906715.1	7033998	6600074	6597703	6597686	617852	1726066	62.6832	146	68565	17974	0.597197	60.9244	1.17647	1773	0.909193	d__Bacteria;p__Actinomycetota;c__Actinomycetes;o__S36-B12;f__UBA10799;g__UBA10799;s__	2.83313e+06	d__Bacteria;p__Actinomycetota;c__Actinomycetes;o__S36-B12;f__UBA10799;g__UBA10799;s__	GB_GCA_963169255.1	74.7759	0.354751	Absence
SLM_MC1B_02-A09	0~2 cm	SAMN40274586	JBCKFW000000000	GCA_038906675.1	13817483	13125824	13123271	13123197	125048	307200	64.7374	53	15684	6421	0.594909	8.62069	0	344	0.916855	d__Bacteria;p__Actinomycetota;c__Actinomycetes;o__S36-B12;f__UBA10799;g__UBA10799;s__	3.56352e+06	d__Bacteria;p__Actinomycetota;c__Actinomycetes;o__S36-B12;f__UBA10799;g__UBA10799;s__	GB_GCA_963169255.1	74.9039	0.372558	Absence
SLM_MC1B_02-G14	0~2 cm	SAMN40274587	JBCKFX000000000	GCA_038906695.1	9865659	9372184	9364056	9364054	414996	1211811	60.1309	66	81933	33610	0.597381	42.1569	1.76471	1254	0.892419	d__Bacteria;p__Actinomycetota;c__Actinomycetes;o__S36-B12;f__UBA10799;g__UBA10799;s__	2.87453e+06	d__Bacteria;p__Actinomycetota;c__Actinomycetes;o__S36-B12;f__UBA10799;g__UBA10799;s__	GB_GCA_963169255.1	74.3551	0.349342	Presence
SLM_MC1B_02-E04	0~2 cm	SAMN40274588	JBCKFY000000000	GCA_038906635.1	7617498	7141004	7135137	7135132	749364	1946416	68.0511	107	89182	36395	0.596545	66.4543	1.62162	1904	0.904465	d__Bacteria;p__Actinomycetota;c__Actinomycetes;o__S36-B12;f__UBA10799;g__UBA10799;s__	2.92895e+06	d__Bacteria;p__Actinomycetota;c__Actinomycetes;o__S36-B12;f__UBA10799;g__UBA10799;s__	GB_GCA_963169255.1	75.2215	0.335836	Presence
SLM_MC1B_02-F21	0~2 cm	SAMN40274589	JBCKFZ000000000	GCA_038906655.1	8007462	7588966	7584955	7584951	711669	1847702	66.3229	122	104768	25919	0.59148	67.4118	1.17647	1868	0.896469	d__Bacteria;p__Actinomycetota;c__Actinomycetes;o__S36-B12;f__UBA10799;g__UBA10799;s__	2.74092e+06	d__Bacteria;p__Actinomycetota;c__Actinomycetes;o__S36-B12;f__UBA10799;g__UBA10799;s__	GB_GCA_963169255.1	74.7774	0.342375	Absence
SLM_MC1B_02-D02	0~2 cm	SAMN40274590	JBCKGA000000000	GCA_038906595.1	6724169	6245240	6236641	6236620	644701	1630051	68.7247	98	86022	27282	0.595228	63.7931	0	1655	0.900886	d__Bacteria;p__Actinomycetota;c__Actinomycetes;o__S36-B12;f__UBA10799;g__UBA10799;s__	2.55522e+06	d__Bacteria;p__Actinomycetota;c__Actinomycetes;o__S36-B12;f__UBA10799;g__UBA10799;s__	GB_GCA_963169255.1	74.6037	0.338504	Absence
SLM_MC1B_02-A17	0~2 cm	SAMN40274591	JBCKGB000000000	GCA_038906615.1	7192779	6695032	6686982	6686970	607691	1552627	69.4489	79	154120	36335	0.596121	63.1351	0.540541	1584	0.90419	d__Bacteria;p__Actinomycetota;c__Actinomycetes;o__S36-B12;f__UBA10799;g__UBA10799;s__	2.45921e+06	d__Bacteria;p__Actinomycetota;c__Actinomycetes;o__S36-B12;f__UBA10799;g__UBA10799;s__	GB_GCA_963169255.1	75.4223	0.367364	Presence
SLM_MC1B_02-I04	0~2 cm	SAMN40274592	JBCKGC000000000	GCA_038906555.1	7654386	7168817	7165914	7165905	454120	1161293	68.6466	57	91463	27716	0.596371	25	0	1163	0.897605	d__Bacteria;p__Actinomycetota;c__Actinomycetes;o__S36-B12;f__UBA10799;g__UBA10799;s__	4645172	d__Bacteria;p__Actinomycetota;c__Actinomycetes;o__S36-B12;f__UBA10799;g__UBA10799;s__	GB_GCA_963169255.1	75.2396	0.348335	Presence
SLM_MC1B_810-D11	8~10 cm	SAMN40274593	JBCKGD000000000	GCA_038906575.1	8771444	8128910	8116964	8116845	763968	1936574	63.3959	196	66022	14204	0.622137	48.9961	0	1975	0.896085	d__Bacteria;p__Actinomycetota;c__Actinomycetes;o__S36-B12;f__UBA10799;g__UBA10799;s__	3.9525e+06	d__Bacteria;p__Actinomycetota;c__Actinomycetes;o__S36-B12;f__UBA10799;g__UBA10799;s__	GB_GCA_018003655.1	71.1825	0.170055	Absence
SLM_MC1B_02-D03	0~2 cm	SAMN40274594	JBCKGE000000000	GCA_038906535.1	6718918	6188646	6183822	6183808	703744	1853382	63.4234	146	63706	20590	0.594559	67.7555	1.89189	1860	0.905027	d__Bacteria;p__Actinomycetota;c__Actinomycetes;o__S36-B12;f__UBA10799;g__JAHEXM01;s__	2.7354e+06	d__Bacteria;p__Actinomycetota;c__Actinomycetes;o__S36-B12;f__UBA10799;g__JAHEXM01;s__	GB_GCA_023252115.1	72.2232	0.201249	Presence
SLM_MC1B_46-A13	4~6 cm	SAMN40274595	JBCKGF000000000	GCA_038906515.1	9138690	8539604	8531251	8531242	717061	1749876	68.6186	154	58674	17195	0.594298	50	1.72414	1772	0.900716	d__Bacteria;p__Actinomycetota;c__Actinomycetes;o__S36-B12;f__UBA10799;g__JAHEXM01;s__	3499752	d__Bacteria;p__Actinomycetota;c__Actinomycetes;o__S36-B12;f__UBA10799;g__JAHEXM01;s__	GB_GCA_023252115.1	71.8674	0.199812	Absence
SLM_MC1B_68-M15	6~8 cm	SAMN40274596	JBCKGG000000000	GCA_038906495.1	8530119	8080771	8056436	8056431	500784	1243173	69.0673	108	48790	16815	0.595204	46.5517	0	1336	0.897273	d__Bacteria;p__Actinomycetota;c__Actinomycetes;o__S36-B12;f__UBA10799;g__JAHEXM01;s__	2.67052e+06	d__Bacteria;p__Actinomycetota;c__Actinomycetes;o__S36-B12;f__UBA10799;g__JAHEXM01;s__	GB_GCA_023252115.1	71.7827	0.214204	Absence
SLM_MC1B_46-K06	4~6 cm	SAMN40274597	JBCKGH000000000	GCA_038906475.1	10517207	10014018	10000492	10000476	408532	1009942	71.1809	85	67614	22390	0.593716	28.4483	0	1061	0.889968	d__Bacteria;p__Actinomycetota;c__Actinomycetes;o__S36-B12;f__UBA10799;g__JAHEXM01;s__	3.5501e+06	d__Bacteria;p__Actinomycetota;c__Actinomycetes;o__S36-B12;f__UBA10799;g__JAHEXM01;s__	GB_GCA_023252115.1	71.8629	0.228839	Absence
SLM_MC1B_68-C23	6~8 cm	SAMN40274598	JBCKGI000000000	GCA_038906455.1	9502480	8935509	8929666	8929652	691319	1770897	68.714	96	89264	32699	0.595379	67.8237	1.35135	1830	0.900069	d__Bacteria;p__Actinomycetota;c__Actinomycetes;o__S36-B12;f__UBA10799;g__JAHEXM01;s__	2.61103e+06	d__Bacteria;p__Actinomycetota;c__Actinomycetes;o__S36-B12;f__UBA10799;g__JAHEXM01;s__	GB_GCA_023252115.1	72.3445	0.234403	Absence
SLM_MC1B_46-M04	4~6 cm	SAMN40274599	JBCKGJ000000000	GCA_038906435.1	7574683	7219723	7215755	7215747	541124	1462916	64.6014	124	71949	18285	0.592733	54.6834	1.08108	1495	0.898858	d__Bacteria;p__Actinomycetota;c__Actinomycetes;o__S36-B12;f__UBA10799;g__JAHEXM01;s__	2.67525e+06	d__Bacteria;p__Actinomycetota;c__Actinomycetes;o__S36-B12;f__UBA10799;g__JAHEXM01;s__	GB_GCA_023252115.1	71.8173	0.193613	Presence
SLM_MC1B_02-K03	0~2 cm	SAMN40274600	JBCKGK000000000	GCA_038906415.1	6759208	6404222	6401041	6401040	336099	886182	64.413	69	51119	22617	0.59286	25.3922	0.588235	901	0.902697	d__Bacteria;p__Actinomycetota;c__Actinomycetes;o__S36-B12;f__UBA10799;g__JAHEXM01;s__	3.48998e+06	d__Bacteria;p__Actinomycetota;c__Actinomycetes;o__S36-B12;f__UBA10799;g__JAHEXM01;s__	GB_GCA_023252115.1	72.0662	0.158616	Presence
SLM_MC1B_46-G19	4~6 cm	SAMN40274601	JBCKGL000000000	GCA_038906395.1	7751921	7363544	7353696	7353694	437259	1441804	50.8932	141	86604	18045	0.593834	54.2471	0.540541	1528	0.903601	d__Bacteria;p__Actinomycetota;c__Actinomycetes;o__S36-B12;f__UBA10799;g__JAHEXM01;s__	2.65785e+06	d__Bacteria;p__Actinomycetota;c__Actinomycetes;o__S36-B12;f__UBA10799;g__JAHEXM01;s__	GB_GCA_023252115.1	71.8802	0.202236	Absence
SLM_MC1B_46-D20	4~6 cm	SAMN40274602	JBCKGM000000000	GCA_038906375.1	8681256	8153579	8148084	8148081	182726	478546	65.5213	42	50755	26676	0.595255	4.16667	0	542	0.870278	d__Bacteria;p__Actinomycetota;c__Actinomycetes;o__S36-B12;f__UBA10799;g__JAHEXM01;s__	1.14851e+07	d__Bacteria;p__Actinomycetota;c__Actinomycetes;o__S36-B12;f__UBA10799;g__JAHEXM01;s__	GB_GCA_023252115.1	72.4028	0.176931	Absence
SLM_MC1B_46-A09	4~6 cm	SAMN40274603	JBCKGN000000000	GCA_038906355.1	19219585	18135815	18061170	18061166	449975	1291785	59.5533	112	60509	22085	0.594923	45.3925	0	1345	0.897765	d__Bacteria;p__Actinomycetota;c__Actinomycetes;o__S36-B12;f__UBA10799;g__JAHEXM01;s__	2.84581e+06	d__Bacteria;p__Actinomycetota;c__Actinomycetes;o__S36-B12;f__UBA10799;g__JAHEXM01;s__	GB_GCA_023252115.1	71.9542	0.177529	Absence
SLM_LV1_02b-C04	<0.2 um	SAMN40274604	JBCKGO000000000	GCA_038906315.1	11609926	10905462	10904447	10904421	457799	1147125	70.4092	62	90859	39813	0.477991	63.7606	0.540541	1162	0.932436	d__Bacteria;p__Actinomycetota;c__Actinomycetes;o__S36-B12;f__UBA5976;g__UBA5976;s__	1.79911e+06	d__Bacteria;p__Actinomycetota;c__Actinomycetes;o__S36-B12;f__UBA5976;g__UBA5976;s__	GB_GCA_945866135.1	80.4716	0.446311	Absence
SLM_LV1_0208-O05	0.2~0.8 um	SAMN40274605	JBCKGP000000000	GCA_038906335.1	8001544	7472416	7471736	7471687	116075	264848	79.4281	14	95615	48925	0.48711	17.2414	0	282	0.916647	d__Bacteria;p__Actinomycetota;c__Actinomycetes;o__S36-B12;f__UBA5976;g__UBA5976;s__	1.53612e+06	d__Bacteria;p__Actinomycetota;c__Actinomycetes;o__S36-B12;f__UBA5976;g__UBA5976;s__	GB_GCA_945866135.1	81.735	0.386681	Presence
SLM_LV1_30a-N03	>3.0 um	SAMN40274606	JBCKGQ000000000	GCA_038906295.1	10150125	9618745	9609924	9609898	427251	1005424	74.8901	61	80571	24470	0.445785	29.3103	0	1048	0.938925	d__Bacteria;p__Actinomycetota;c__Actinomycetes;o__Nanopelagicales;f__Nanopelagicaceae;g__Planktophila;s__	3.43027e+06	d__Bacteria;p__Actinomycetota;c__Actinomycetes;o__Nanopelagicales;f__Nanopelagicaceae;g__Planktophila;s__	GB_GCA_903918325.1	72.4568	0.255002	Presence
SLM_LV1_02b-M17	<0.2 um	SAMN40274607	JBCKGR000000000	GCA_038906265.1	9162921	8551872	8548630	8548619	276487	650644	74.5459	55	59566	21514	0.447092	36.6667	1.53153	712	0.933716	d__Bacteria;p__Actinomycetota;c__Actinomycetes;o__Nanopelagicales;f__Nanopelagicaceae;g__Planktophila;s__	1.77448e+06	d__Bacteria;p__Actinomycetota;c__Actinomycetes;o__Nanopelagicales;f__Nanopelagicaceae;g__Planktophila;s__	GB_GCA_002284895.1	72.4878	0.370392	Presence
SLM_LV1_30a-N11	>3.0 um	SAMN40274608	JBCKGS000000000	GCA_038906255.1	8514177	8068988	8068303	8068185	126146	300890	73.925	29	40309	14522	0.446289	18.1034	0	337	0.950547	d__Bacteria;p__Actinomycetota;c__Actinomycetes;o__Nanopelagicales;f__Nanopelagicaceae;g__Planktophila;s__	1.66206e+06	d__Bacteria;p__Actinomycetota;c__Actinomycetes;o__Nanopelagicales;f__Nanopelagicaceae;g__Planktophila;s__	GB_GCA_945866155.1	72.6534	0.353444	Absence
SLM_LV1_02b-D21	<0.2 um	SAMN40274609	JBCKGT000000000	GCA_038906235.1	10234276	9668214	9667435	9667400	172818	520186	57.0959	55	32257	13172	0.443887	37.6654	0	589	0.949568	d__Bacteria;p__Actinomycetota;c__Actinomycetes;o__Nanopelagicales;f__Nanopelagicaceae;g__Planktophila;s__	1.38107e+06	d__Bacteria;p__Actinomycetota;c__Actinomycetes;o__Nanopelagicales;f__Nanopelagicaceae;g__Planktophila;s__	GB_GCA_945898065.1	72.8382	0.364372	Absence
SLM_LV1_02b-E17	<0.2 um	SAMN40274610	JBCKGU000000000	GCA_038906195.1	9203618	8665767	8662878	8662823	177193	409732	71.7209	56	20770	11004	0.446553	23.2843	0.588235	469	0.926249	d__Bacteria;p__Actinomycetota;c__Actinomycetes;o__Nanopelagicales;f__Nanopelagicaceae;g__Planktophila;s__	1.75969e+06	d__Bacteria;p__Actinomycetota;c__Actinomycetes;o__Nanopelagicales;f__Nanopelagicaceae;g__Planktophila;s__	GB_GCA_945898065.1	73.297	0.274949	Absence
SLM_LV1_30a-J09	>3.0 um	SAMN40274611	JBCKGV000000000	GCA_038906205.1	10613324	10001013	10000049	10000046	299511	711386	71.9845	55	66038	18602	0.444879	40.8289	0	769	0.941427	d__Bacteria;p__Actinomycetota;c__Actinomycetes;o__Nanopelagicales;f__Nanopelagicaceae;g__Planktophila;s__	1.74236e+06	d__Bacteria;p__Actinomycetota;c__Actinomycetes;o__Nanopelagicales;f__Nanopelagicaceae;g__Planktophila;s__	GB_GCA_903932885.1	73.0944	0.268383	Absence
SLM_MC1B_24-G16	2~4 cm	SAMN40274612	JBCKGW000000000	GCA_038906175.1	7988276	7526560	7525252	7525179	471428	1128744	74.3491	46	264036	51222	0.450428	53.4804	0.784314	1128	0.931421	d__Bacteria;p__Actinomycetota;c__Actinomycetes;o__Nanopelagicales;f__Nanopelagicaceae;g__Planktophila;s__	2.11058e+06	d__Bacteria;p__Actinomycetota;c__Actinomycetes;o__Nanopelagicales;f__Nanopelagicaceae;g__Planktophila;s__	GB_GCA_903932885.1	72.3203	0.208151	Presence
SLM_LV1_02b-K21	<0.2 um	SAMN40274613	JBCKGX000000000	GCA_038906155.1	10738608	10063012	10036845	10036828	235617	643357	64.4311	54	53088	17417	0.44996	37.8917	0	680	0.935192	d__Bacteria;p__Actinomycetota;c__Actinomycetes;o__Nanopelagicales;f__Nanopelagicaceae;g__Planktophila;s__	1.69788e+06	d__Bacteria;p__Actinomycetota;c__Actinomycetes;o__Nanopelagicales;f__Nanopelagicaceae;g__Planktophila;s__	GB_GCA_026392845.1	72.8528	0.316621	Absence
SLM_LV1_0208-E14	0.2~0.8 um	SAMN40274614	JBCKGY000000000	GCA_038906115.1	7402653	6908173	6907516	6907499	281472	750975	66.3674	54	63431	25873	0.449818	36.175	0	803	0.935721	d__Bacteria;p__Actinomycetota;c__Actinomycetes;o__Nanopelagicales;f__Nanopelagicaceae;g__Planktophila;s__	2.07595e+06	d__Bacteria;p__Actinomycetota;c__Actinomycetes;o__Nanopelagicales;f__Nanopelagicaceae;g__Planktophila;s__	GB_GCA_000378885.1	72.6531	0.318315	Presence
SLM_LV1_02b-F16	<0.2 um	SAMN40274615	JBCKGZ000000000	GCA_038906135.1	8902961	8416272	8415342	8415342	211247	530299	71.1713	44	66799	18139	0.447566	31.3922	0.588235	549	0.929645	d__Bacteria;p__Actinomycetota;c__Actinomycetes;o__Nanopelagicales;f__Nanopelagicaceae;g__Planktophila;s__	1.68927e+06	d__Bacteria;p__Actinomycetota;c__Actinomycetes;o__Nanopelagicales;f__Nanopelagicaceae;g__Planktophila;s__	GB_GCA_026392845.1	73.3274	0.325094	Presence
SLM_LV1_02b-A23	<0.2 um	SAMN40274616	JBCKHA000000000	GCA_038906095.1	8479735	7883924	7883008	7882982	190900	454135	72.5399	48	28858	13585	0.450406	31.3734	0	502	0.93716	d__Bacteria;p__Actinomycetota;c__Actinomycetes;o__Nanopelagicales;f__Nanopelagicaceae;g__Planktophila;s__	1.44751e+06	d__Bacteria;p__Actinomycetota;c__Actinomycetes;o__Nanopelagicales;f__Nanopelagicaceae;g__Planktophila;s__	GB_GCA_003569265.1	73.1117	0.163584	Presence
SLM_LV1_0830-A05	0.8~3.0 um	SAMN40274617	JBCKHB000000000	GCA_038906075.1	7952904	7475120	7473213	7473106	376120	1015343	66.4636	43	125528	50253	0.446191	61.8697	0	1049	0.93184	d__Bacteria;p__Actinomycetota;c__Actinomycetes;o__Nanopelagicales;f__Nanopelagicaceae;g__Planktophila;s__	1.6411e+06	d__Bacteria;p__Actinomycetota;c__Actinomycetes;o__Nanopelagicales;f__Nanopelagicaceae;g__Planktophila;s__	GB_GCA_002284895.1	72.4605	0.372291	Presence
SLM_LV1_30a-I21	>3.0 um	SAMN40274618	JBCKHC000000000	GCA_038906035.1	7279902	6839747	6838747	6838745	356487	948304	66.2131	51	142344	27721	0.445797	49.6075	0	988	0.938042	d__Bacteria;p__Actinomycetota;c__Actinomycetes;o__Nanopelagicales;f__Nanopelagicaceae;g__Planktophila;s__	1.91162e+06	d__Bacteria;p__Actinomycetota;c__Actinomycetes;o__Nanopelagicales;f__Nanopelagicaceae;g__Planktophila;s__	GB_GCA_002284895.1	72.5179	0.359256	Absence
SLM_LV1_02b-A22	<0.2 um	SAMN40274619	JBCKHD000000000	GCA_038906055.1	7447291	7059115	7058403	7058329	272425	743541	64.6348	52	74231	21198	0.444894	47.0849	0	795	0.943594	d__Bacteria;p__Actinomycetota;c__Actinomycetes;o__Nanopelagicales;f__Nanopelagicaceae;g__Planktophila;s__	1.57915e+06	d__Bacteria;p__Actinomycetota;c__Actinomycetes;o__Nanopelagicales;f__Nanopelagicaceae;g__Planktophila;s__	GB_GCA_026392845.1	72.673	0.365623	Absence
SLM_LV1_02b-J06	<0.2 um	SAMN40274620	JBCKHE000000000	GCA_038906015.1	9720678	9094761	9093427	9093402	109051	257890	67.7988	45	13839	7264	0.44638	12.3616	0	298	0.955089	d__Bacteria;p__Actinomycetota;c__Actinomycetes;o__Nanopelagicales;f__Nanopelagicaceae;g__Planktophila;s__	2.08621e+06	d__Bacteria;p__Actinomycetota;c__Actinomycetes;o__Nanopelagicales;f__Nanopelagicaceae;g__Planktophila;s__	GB_GCA_947451045.1	72.789	0.378817	Absence
SLM_LV1_0208-O13	0.2~0.8 um	SAMN40274621	JBCKHF000000000	GCA_038905995.1	7617884	7179845	7179114	7179070	170488	482609	62.9046	39	73657	18275	0.445883	29.1253	0.131579	512	0.953656	d__Bacteria;p__Actinomycetota;c__Actinomycetes;o__Nanopelagicales;f__Nanopelagicaceae;g__Planktophila;s__	1.65701e+06	d__Bacteria;p__Actinomycetota;c__Actinomycetes;o__Nanopelagicales;f__Nanopelagicaceae;g__Planktophila;s__	GB_GCA_026392845.1	72.516	0.33859	Absence
SLM_LV1_0830-C08	0.8~3.0 um	SAMN40274622	JBCKHG000000000	GCA_038905975.1	7886107	7308589	7308000	7306067	127816	353941	61.7578	49	21648	9606	0.448614	20.2763	0.534759	386	0.947861	d__Bacteria;p__Actinomycetota;c__Actinomycetes;o__Nanopelagicales;f__Nanopelagicaceae;g__Planktophila;s__	1.74559e+06	d__Bacteria;p__Actinomycetota;c__Actinomycetes;o__Nanopelagicales;f__Nanopelagicaceae;g__Planktophila;s__	GB_GCA_010024385.1	73.0367	0.312643	Absence
SLM_LV1_0830-A03	0.8~3.0 um	SAMN40274623	JBCKHH000000000	GCA_038905955.1	9311386	8787451	8785428	8785368	84326	212377	65.0944	35	19110	8582	0.447341	17.2414	0	247	0.944777	d__Bacteria;p__Actinomycetota;c__Actinomycetes;o__Nanopelagicales;f__Nanopelagicaceae;g__Planktophila;s__	1.23179e+06	d__Bacteria;p__Actinomycetota;c__Actinomycetes;o__Nanopelagicales;f__Nanopelagicaceae;g__Planktophila;s__	GB_GCA_947451045.1	73.4762	0.361303	Absence
SLM_LV1_02b-I14	<0.2 um	SAMN40274624	JBCKHI000000000	GCA_038905935.1	7991894	7588801	7588201	7588196	212525	554249	66.84	75	28156	9802	0.447817	27.3511	0	602	0.937755	d__Bacteria;p__Actinomycetota;c__Actinomycetes;o__Nanopelagicales;f__Nanopelagicaceae;g__Planktophila;s__	2.02642e+06	d__Bacteria;p__Actinomycetota;c__Actinomycetes;o__Nanopelagicales;f__Nanopelagicaceae;g__Planktophila;s__	GB_GCA_903932885.1	72.6676	0.280799	Absence
SLM_LV1_0208-I22	0.2~0.8 um	SAMN40274625	JBCKHJ000000000	GCA_038905915.1	7940033	7440343	7439163	7439151	347578	934422	67.6839	48	125798	30908	0.448861	56.9356	1.08108	985	0.937164	d__Bacteria;p__Actinomycetota;c__Actinomycetes;o__Nanopelagicales;f__Nanopelagicaceae;g__Planktophila;s__	1.64119e+06	d__Bacteria;p__Actinomycetota;c__Actinomycetes;o__Nanopelagicales;f__Nanopelagicaceae;g__Planktophila;s__	GB_GCA_903932885.1	72.5265	0.283942	Absence
SLM_LV1_0208-G15	0.2~0.8 um	SAMN40274626	JBCKHK000000000	GCA_038905895.1	8162744	7728418	7724127	7724103	280790	702600	72.1062	48	54441	25888	0.444446	51.7157	0.882353	741	0.948743	d__Bacteria;p__Actinomycetota;c__Actinomycetes;o__Nanopelagicales;f__Nanopelagicaceae;g__Planktophila;s__	1.35858e+06	d__Bacteria;p__Actinomycetota;c__Actinomycetes;o__Nanopelagicales;f__Nanopelagicaceae;g__Planktophila;s__	GB_GCA_026392845.1	72.5842	0.334055	Presence
SLM_LV1_0830-E16	0.8~3.0 um	SAMN40274627	JBCKHL000000000	GCA_038905875.1	9878302	9240017	9239310	9239252	68475	204689	57.2417	29	26890	8834	0.449604	16.5985	0	226	0.927334	d__Bacteria;p__Actinomycetota;c__Actinomycetes;o__Nanopelagicales;f__Nanopelagicaceae;g__;s__	1.23318e+06	d__Bacteria;p__Actinomycetota;c__Actinomycetes;o__Nanopelagicales;f__Nanopelagicaceae;g__Planktophila;s__	GB_GCA_026392845.1	74.1977	0.335447	Absence
SLM_LV1_30a-J10	>3.0 um	SAMN40274628	JBCKHM000000000	GCA_038905855.1	8768925	8194038	8193185	8193179	159229	460901	57.6313	59	27897	10890	0.466315	27.5862	0	503	0.938384	d__Bacteria;p__Actinomycetota;c__Actinomycetes;o__Nanopelagicales;f__Nanopelagicaceae;g__Planktophila;s__	1.67077e+06	d__Bacteria;p__Actinomycetota;c__Actinomycetes;o__Nanopelagicales;f__Nanopelagicaceae;g__Planktophila;s__	GB_GCA_026392845.1	71.9473	0.314765	Absence
SLM_LV1_0830-N21	0.8~3.0 um	SAMN40274629	JBCKHN000000000	GCA_038905815.1	6944031	6508872	6507832	6507824	421679	1138402	66.1475	49	113441	46872	0.469313	78.0702	0	1168	0.932631	d__Bacteria;p__Actinomycetota;c__Actinomycetes;o__Nanopelagicales;f__Nanopelagicaceae;g__Planktophila;s__	1.45818e+06	d__Bacteria;p__Actinomycetota;c__Actinomycetes;o__Nanopelagicales;f__Nanopelagicaceae;g__Planktophila;s__	GB_GCA_937888825.1	71.5451	0.36022	Presence
SLM_LV1_0830-L10	0.8~3.0 um	SAMN40274630	JBCKHO000000000	GCA_038905835.1	7832638	7362899	7361905	7361900	367208	918161	70.9132	52	57799	28579	0.467257	59.6396	0	931	0.937451	d__Bacteria;p__Actinomycetota;c__Actinomycetes;o__Nanopelagicales;f__Nanopelagicaceae;g__Planktophila;s__	1.53951e+06	d__Bacteria;p__Actinomycetota;c__Actinomycetes;o__Nanopelagicales;f__Nanopelagicaceae;g__Planktophila;s__	GB_GCA_903932885.1	71.7265	0.22019	Absence
SLM_LV1_0830-E05	0.8~3.0 um	SAMN40274631	JBCKHP000000000	GCA_038905795.1	10934808	10254818	10252233	10251888	263967	626011	68.533	60	56161	16036	0.48103	29.6569	0.196078	696	0.902839	d__Bacteria;p__Actinomycetota;c__Actinomycetes;o__Nanopelagicales;f__Nanopelagicaceae;g__;s__	2.11085e+06	d__Bacteria;p__Actinomycetota;c__Actinomycetes;o__Nanopelagicales;f__Nanopelagicaceae;g__Planktophila;s__	GB_GCA_903918325.1	72.175	0.242306	Absence
SLM_LV1_0208-D10	0.2~0.8 um	SAMN40274632	JBCKHQ000000000	GCA_038905775.1	7941242	7484139	7483418	7483395	135954	339095	68.8021	44	39811	9393	0.463466	17.7429	0	388	0.934989	d__Bacteria;p__Actinomycetota;c__Actinomycetes;o__Nanopelagicales;f__Nanopelagicaceae;g__Planktophila;s__	1.91115e+06	d__Bacteria;p__Actinomycetota;c__Actinomycetes;o__Nanopelagicales;f__Nanopelagicaceae;g__Planktophila;s__	RS_GCF_002288185.1	72.2267	0.297604	Absence
SLM_LV1_0830-K19	0.8~3.0 um	SAMN40274633	JBCKHR000000000	GCA_038905755.1	8497813	7952052	7950623	7950619	418405	1090278	68.8197	54	99464	40518	0.466145	64.8371	0	1164	0.923331	d__Bacteria;p__Actinomycetota;c__Actinomycetes;o__Nanopelagicales;f__Nanopelagicaceae;g__Planktophila;s__	1.68157e+06	d__Bacteria;p__Actinomycetota;c__Actinomycetes;o__Nanopelagicales;f__Nanopelagicaceae;g__Planktophila;s__	GB_GCA_903932885.1	71.5963	0.230631	Presence
SLM_LV1_30a-L19	>3.0 um	SAMN40274634	JBCKHS000000000	GCA_038905715.1	9197627	8620186	8613627	8613622	216186	573209	64.9354	54	50486	12919	0.458458	8.33333	0	614	0.933323	d__Bacteria;p__Actinomycetota;c__Actinomycetes;o__Nanopelagicales;f__Nanopelagicaceae;g__Planktophila;s__	6.87851e+06	d__Bacteria;p__Actinomycetota;c__Actinomycetes;o__Nanopelagicales;f__Nanopelagicaceae;g__Planktophila;s__	GB_GCA_945866155.1	71.833	0.250442	Presence
SLM_LV1_02b-G22	<0.2 um	SAMN40274635	JBCKHT000000000	GCA_038905695.1	7347733	6898470	6897527	6897526	375319	896942	73.0224	53	74491	33773	0.465156	50.8621	0	955	0.934568	d__Bacteria;p__Actinomycetota;c__Actinomycetes;o__Nanopelagicales;f__Nanopelagicaceae;g__Planktophila;s__	1.76348e+06	d__Bacteria;p__Actinomycetota;c__Actinomycetes;o__Nanopelagicales;f__Nanopelagicaceae;g__Planktophila;s__	GB_GCA_947451045.1	71.2778	0.296967	Absence
SLM_LV1_0208-E11	0.2~0.8 um	SAMN40274636	JBCKHU000000000	GCA_038905735.1	7512995	6961697	6960952	6960942	352273	934047	67.6162	43	87475	31644	0.463195	49.3784	0	976	0.935059	d__Bacteria;p__Actinomycetota;c__Actinomycetes;o__Nanopelagicales;f__Nanopelagicaceae;g__Planktophila;s__	1.89161e+06	d__Bacteria;p__Actinomycetota;c__Actinomycetes;o__Nanopelagicales;f__Nanopelagicaceae;g__Planktophila;s__	GB_GCA_947450175.1	71.6084	0.304261	Absence
SLM_LV1_0830-G08	0.8~3.0 um	SAMN40274637	JBCKHV000000000	GCA_038905675.1	10185566	9437150	9429196	9429056	99250	239319	67.585	48	14539	6313	0.460126	18.0878	0	278	0.930758	d__Bacteria;p__Actinomycetota;c__Actinomycetes;o__Nanopelagicales;f__Nanopelagicaceae;g__Planktophila;s__	1.3231e+06	d__Bacteria;p__Actinomycetota;c__Actinomycetes;o__Nanopelagicales;f__Nanopelagicaceae;g__Planktophila;s__	RS_GCF_002288185.1	72.6554	0.211678	Absence
SLM_LV1_0830-J18	0.8~3.0 um	SAMN40274638	JBCKHW000000000	GCA_038905655.1	7817018	7174699	7173066	7173011	192394	503007	65.0814	67	21732	9851	0.46861	26.7241	0	544	0.943822	d__Bacteria;p__Actinomycetota;c__Actinomycetes;o__Nanopelagicales;f__Nanopelagicaceae;g__Planktophila;s__	1.88222e+06	d__Bacteria;p__Actinomycetota;c__Actinomycetes;o__Nanopelagicales;f__Nanopelagicaceae;g__Planktophila;s__	GB_GCA_947450175.1	70.8265	0.298329	Absence
SLM_LV1_0830-O09	0.8~3.0 um	SAMN40274639	JBCKHX000000000	GCA_038905615.1	8328086	7847630	7846584	7846576	197173	481947	68.8737	64	32992	9601	0.470431	31.5789	0	527	0.938896	d__Bacteria;p__Actinomycetota;c__Actinomycetes;o__Nanopelagicales;f__Nanopelagicaceae;g__;s__	1.52617e+06	d__Bacteria;p__Actinomycetota;c__Actinomycetes;o__Nanopelagicales;f__Nanopelagicaceae;g__Planktophila;s__	GB_GCA_018969355.1	72.2851	0.298911	Absence
SLM_LV1_0208-B08	0.2~0.8 um	SAMN40274640	JBCKHY000000000	GCA_038905635.1	8930574	8396902	8396010	8395992	300420	785938	69.1655	39	61454	42103	0.469398	32.7586	0	782	0.938141	d__Bacteria;p__Actinomycetota;c__Actinomycetes;o__Nanopelagicales;f__Nanopelagicaceae;g__Planktophila;s__	2.39918e+06	d__Bacteria;p__Actinomycetota;c__Actinomycetes;o__Nanopelagicales;f__Nanopelagicaceae;g__Planktophila;s__	GB_GCA_903932885.1	72.3409	0.213675	Absence
SLM_LV1_0830-D08	0.8~3.0 um	SAMN40274641	JBCKHZ000000000	GCA_038905575.1	10366861	9801634	9800697	9800672	174635	436776	72.7861	21	112360	33253	0.47232	21.4414	0	436	0.940336	d__Bacteria;p__Actinomycetota;c__Actinomycetes;o__Nanopelagicales;f__Nanopelagicaceae;g__Planktophila;s__	2.03706e+06	d__Bacteria;p__Actinomycetota;c__Actinomycetes;o__Nanopelagicales;f__Nanopelagicaceae;g__Planktophila;s__	RS_GCF_002288185.1	72.5642	0.293448	Absence
SLM_LV1_0208-L06	0.2~0.8 um	SAMN40274642	JBCKIA000000000	GCA_038905595.1	7138349	6703794	6702785	6702757	300964	748711	71.1747	50	56181	29424	0.469105	27.5862	0	770	0.920855	d__Bacteria;p__Actinomycetota;c__Actinomycetes;o__Nanopelagicales;f__Nanopelagicaceae;g__Planktophila;s__	2.71408e+06	d__Bacteria;p__Actinomycetota;c__Actinomycetes;o__Nanopelagicales;f__Nanopelagicaceae;g__Planktophila;s__	GB_GCA_945873335.1	72.1175	0.234911	Presence
SLM_LV1_30a-O20	>3.0 um	SAMN40274643	JBCKIB000000000	GCA_038905555.1	8660267	8188252	8186549	8186536	344512	939236	64.9007	48	85346	29556	0.469084	48.2883	0	991	0.924369	d__Bacteria;p__Actinomycetota;c__Actinomycetes;o__Nanopelagicales;f__Nanopelagicaceae;g__Planktophila;s__	1.94506e+06	d__Bacteria;p__Actinomycetota;c__Actinomycetes;o__Nanopelagicales;f__Nanopelagicaceae;g__Planktophila;s__	RS_GCF_002288185.1	72.1821	0.34145	Presence
SLM_LV1_0830-I16	0.8~3.0 um	SAMN40274644	JBCKIC000000000	GCA_038905535.1	9057044	8492046	8487911	8487895	266778	690697	67.1696	65	48695	13985	0.46965	33.0915	0.526316	736	0.928656	d__Bacteria;p__Actinomycetota;c__Actinomycetes;o__Nanopelagicales;f__Nanopelagicaceae;g__Planktophila;s__	2.08724e+06	d__Bacteria;p__Actinomycetota;c__Actinomycetes;o__Nanopelagicales;f__Nanopelagicaceae;g__Planktophila;s__	GB_GCA_009705025.1	72.1317	0.159836	Absence
SLM_MC1B_24-A04	2~4 cm	SAMN40274645	JBCKID000000000	GCA_038905515.1	8592028	8075764	8074499	8074395	312826	803946	71.3067	49	88225	30178	0.47362	27.5862	1.72414	830	0.930805	d__Bacteria;p__Actinomycetota;c__Actinomycetes;o__Nanopelagicales;f__Nanopelagicaceae;g__Planktophila;s__	2.9143e+06	d__Bacteria;p__Actinomycetota;c__Actinomycetes;o__Nanopelagicales;f__Nanopelagicaceae;g__Planktophila;s__	GB_GCA_026392845.1	70.9765	0.268601	Absence
SLM_LV1_02b-O21	<0.2 um	SAMN40274646	JBCKIE000000000	GCA_038905475.1	7268054	6848515	6847519	6847493	261143	788114	58.5733	58	58974	18386	0.459894	36.297	0	846	0.939766	d__Bacteria;p__Actinomycetota;c__Actinomycetes;o__Nanopelagicales;f__Nanopelagicaceae;g__;s__	2.17129e+06	d__Bacteria;p__Actinomycetota;c__Actinomycetes;o__Nanopelagicales;f__Nanopelagicaceae;g__UBA7398;s__	GB_GCA_903878415.1	70.9755	0.274047	Absence
SLM_LV1_0208-F23	0.2~0.8 um	SAMN40274647	JBCKIF000000000	GCA_038905495.1	7917179	7444762	7443885	7443864	249693	651232	69.2124	41	99413	23597	0.458205	30.964	0.540541	681	0.927358	d__Bacteria;p__Actinomycetota;c__Actinomycetes;o__Nanopelagicales;f__Nanopelagicaceae;g__UBA7398;s__	2.10319e+06	d__Bacteria;p__Actinomycetota;c__Actinomycetes;o__Nanopelagicales;f__Nanopelagicaceae;g__UBA7398;s__	GB_GCA_903878415.1	69.9676	0.24659	Presence
SLM_LV1_0830-I21	0.8~3.0 um	SAMN40274648	JBCKIG000000000	GCA_038905455.1	9095449	8567733	8566843	8566839	108700	254767	67.581	47	15760	5814	0.455432	11.86	0	302	0.947909	d__Bacteria;p__Actinomycetota;c__Actinomycetes;o__Nanopelagicales;f__Nanopelagicaceae;g__;s__	2.14812e+06	d__Bacteria;p__Actinomycetota;c__Actinomycetes;o__Nanopelagicales;f__Nanopelagicaceae;g__UBA7398;s__	GB_GCA_903878415.1	70.4946	0.292395	Absence
SLM_LV1_0830-D05	0.8~3.0 um	SAMN40274649	JBCKIH000000000	GCA_038905415.1	8098904	7528221	7525960	7525224	116530	272200	66.0585	43	19050	8472	0.458946	17.9459	0.540541	307	0.93281	d__Bacteria;p__Actinomycetota;c__Actinomycetes;o__Nanopelagicales;f__Nanopelagicaceae;g__;s__	1.51678e+06	d__Bacteria;p__Actinomycetota;c__Actinomycetes;o__Nanopelagicales;f__Nanopelagicaceae;g__UBA7398;s__	GB_GCA_903878415.1	71.2934	0.358964	Absence
SLM_LV1_02b-I22	<0.2 um	SAMN40274650	JBCKII000000000	GCA_038905395.1	8976584	8447190	8445508	8445497	164856	451256	63.2816	52	33052	11401	0.463392	25.4079	0	531	0.924163	d__Bacteria;p__Actinomycetota;c__Actinomycetes;o__Nanopelagicales;f__Nanopelagicaceae;g__;s__	1.77604e+06	d__Bacteria;p__Actinomycetota;c__Actinomycetes;o__Nanopelagicales;f__Nanopelagicaceae;g__UBA7398;s__	GB_GCA_014190155.1	70.2497	0.242652	Absence
SLM_LV1_BS-D20	BulkSediment	SAMN40274651	JBCKIJ000000000	GCA_038905435.1	7979807	7410331	7406652	7406596	268439	754965	62.3976	42	146133	30220	0.457128	30.1724	0	798	0.932186	d__Bacteria;p__Actinomycetota;c__Actinomycetes;o__Nanopelagicales;f__Nanopelagicaceae;g__;s__	2.50217e+06	d__Bacteria;p__Actinomycetota;c__Actinomycetes;o__Nanopelagicales;f__Nanopelagicaceae;g__UBA7398;s__	GB_GCA_903878415.1	69.1455	0.232161	Absence
SLM_LV1_0830-N20	0.8~3.0 um	SAMN40274652	JBCKIK000000000	GCA_038905375.1	8099569	7680000	7676954	7676942	199303	530222	63.6981	61	24197	12957	0.459924	32.6579	0	557	0.928068	d__Bacteria;p__Actinomycetota;c__Actinomycetes;o__Nanopelagicales;f__Nanopelagicaceae;g__UBA7398;s__	1.62356e+06	d__Bacteria;p__Actinomycetota;c__Actinomycetes;o__Nanopelagicales;f__Nanopelagicaceae;g__UBA7398;s__	GB_GCA_903878415.1	70.0641	0.319827	Presence
SLM_LV1_30a-K13	>3.0 um	SAMN40274653	JBCKIL000000000	GCA_038905335.1	7304237	6775190	6774049	6773994	97814	249985	67.0639	21	37321	17673	0.448303	17.2414	0	266	0.948657	d__Bacteria;p__Actinomycetota;c__Actinomycetes;o__Nanopelagicales;f__Nanopelagicaceae;g__;s__	1.44991e+06	d__Bacteria;p__Actinomycetota;c__Actinomycetes;o__Nanopelagicales;f__Nanopelagicaceae;g__UBA7398;s__	GB_GCA_903878415.1	69.0872	0.302546	Absence
SLM_LV1_02b-P16	<0.2 um	SAMN40274654	JBCKIM000000000	GCA_038905355.1	8488109	7965365	7962777	7962759	157832	374293	71.9593	49	29835	8518	0.459629	22.3529	0	418	0.937664	d__Bacteria;p__Actinomycetota;c__Actinomycetes;o__Nanopelagicales;f__Nanopelagicaceae;g__;s__	1.67447e+06	d__Bacteria;p__Actinomycetota;c__Actinomycetes;o__Nanopelagicales;f__Nanopelagicaceae;g__UBA7398;s__	GB_GCA_903878415.1	70.7359	0.354796	Absence
SLM_LV1_0208-L18	0.2~0.8 um	SAMN40274655	JBCKIN000000000	GCA_038905315.1	6778823	6376608	6375487	6375439	153600	448128	59.2638	47	46495	13728	0.453163	24.5135	0	487	0.933677	d__Bacteria;p__Actinomycetota;c__Actinomycetes;o__Nanopelagicales;f__Nanopelagicaceae;g__UBA7398;s__	1.82809e+06	d__Bacteria;p__Actinomycetota;c__Actinomycetes;o__Nanopelagicales;f__Nanopelagicaceae;g__UBA7398;s__	GB_GCA_947498205.1	70.4071	0.0951592	Absence
SLM_LV1_02b-J14	<0.2 um	SAMN40274656	JBCKIO000000000	GCA_038905295.1	9525805	8961084	8959091	8959084	254256	606448	73.4204	46	50763	20482	0.457797	29.3103	0	636	0.944749	d__Bacteria;p__Actinomycetota;c__Actinomycetes;o__Nanopelagicales;f__Nanopelagicaceae;g__UBA7398;s__	2.06906e+06	d__Bacteria;p__Actinomycetota;c__Actinomycetes;o__Nanopelagicales;f__Nanopelagicaceae;g__UBA7398;s__	GB_GCA_903878415.1	70.5033	0.305188	Absence
SLM_LV1_30a-D05	>3.0 um	SAMN40274657	JBCKIP000000000	GCA_038905275.1	8997616	8397623	8396140	8396124	302799	812562	63.345	92	42053	11863	0.452802	44.3847	0	913	0.923905	d__Bacteria;p__Actinomycetota;c__Actinomycetes;o__Nanopelagicales;f__Nanopelagicaceae;g__UBA7398;s__	1.83072e+06	d__Bacteria;p__Actinomycetota;c__Actinomycetes;o__Nanopelagicales;f__Nanopelagicaceae;g__UBA7398;s__	GB_GCA_903878415.1	69.9014	0.28055	Absence
SLM_LV1_30a-A20	>3.0 um	SAMN40274658	JBCKIQ000000000	GCA_038905255.1	7941967	7411694	7410238	7410231	158079	339699	74.3149	59	22236	6948	0.454464	27.1944	0	400	0.941004	d__Bacteria;p__Actinomycetota;c__Actinomycetes;o__Nanopelagicales;f__Nanopelagicaceae;g__UBA7398;s__	1.24915e+06	d__Bacteria;p__Actinomycetota;c__Actinomycetes;o__Nanopelagicales;f__Nanopelagicaceae;g__UBA7398;s__	GB_GCA_013205455.1	69.9821	0.23496	Absence
SLM_LV1_30a-F19	>3.0 um	SAMN40274659	JBCKIR000000000	GCA_038905215.1	8097602	7579356	7578091	7578091	246483	601664	71.6562	44	74771	21876	0.453808	24.1379	0.862069	635	0.940776	d__Bacteria;p__Actinomycetota;c__Actinomycetes;o__Nanopelagicales;f__Nanopelagicaceae;g__;s__	2.49261e+06	d__Bacteria;p__Actinomycetota;c__Actinomycetes;o__Nanopelagicales;f__Nanopelagicaceae;g__UBA7398;s__	GB_GCA_947498205.1	69.7756	0.155529	Presence
SLM_LV1_02b-L10	<0.2 um	SAMN40274660	JBCKIS000000000	GCA_038905195.1	8865043	8251023	8249206	8249137	246290	653176	66.7371	42	56411	23295	0.456122	44.2471	0.27027	693	0.937573	d__Bacteria;p__Actinomycetota;c__Actinomycetes;o__Nanopelagicales;f__Nanopelagicaceae;g__;s__	1.4762e+06	d__Bacteria;p__Actinomycetota;c__Actinomycetes;o__Nanopelagicales;f__Nanopelagicaceae;g__UBA7398;s__	GB_GCA_903878415.1	70.8373	0.377185	Presence
SLM_LV1_0208-I18	0.2~0.8 um	SAMN40274661	JBCKIT000000000	GCA_038905175.1	7804966	7361343	7353753	7353718	260207	715131	65.4442	39	76889	32025	0.452208	36.7544	0	760	0.93689	d__Bacteria;p__Actinomycetota;c__Actinomycetes;o__Nanopelagicales;f__Nanopelagicaceae;g__;s__	1.9457e+06	d__Bacteria;p__Actinomycetota;c__Actinomycetes;o__Nanopelagicales;f__Nanopelagicaceae;g__UBA7398;s__	GB_GCA_009927575.1	70.6895	0.224414	Absence
SLM_LV1_30a-O17	>3.0 um	SAMN40274662	JBCKIU000000000	GCA_038905235.1	7754867	7368105	7362155	7362136	206706	530337	67.298	58	26326	14179	0.45242	26.8546	0.526316	598	0.944043	d__Bacteria;p__Actinomycetota;c__Actinomycetes;o__Nanopelagicales;f__Nanopelagicaceae;g__UBA7398;s__	1.97484e+06	d__Bacteria;p__Actinomycetota;c__Actinomycetes;o__Nanopelagicales;f__Nanopelagicaceae;g__UBA7398;s__	GB_GCA_947498205.1	70.3348	0.143549	Absence
SLM_LV1_0208-C21	0.2~0.8 um	SAMN40274663	JBCKIV000000000	GCA_038905155.1	8169145	7611066	7610081	7610079	84303	184769	70.0421	32	14308	6463	0.457864	11.886	0	238	0.924527	d__Bacteria;p__Actinomycetota;c__Actinomycetes;o__Nanopelagicales;f__Nanopelagicaceae;g__UBA7398;s__	1.55451e+06	d__Bacteria;p__Actinomycetota;c__Actinomycetes;o__Nanopelagicales;f__Nanopelagicaceae;g__UBA7398;s__	GB_GCA_002470135.1	72.2345	0.293686	Absence
SLM_LV1_0830-E23	0.8~3.0 um	SAMN40274664	JBCKIW000000000	GCA_038905135.1	9683000	9176844	9165952	9165760	326996	1006635	57.8869	80	56284	21371	0.638469	17.2414	0	1048	0.857821	d__Bacteria;p__Actinomycetota;c__Actinomycetes;o__Actinomycetales;f__Micrococcaceae;g__Arthrobacter;s__Arthrobacter sp021800405	5.83848e+06	d__Bacteria;p__Actinomycetota;c__Actinomycetes;o__Actinomycetales;f__Micrococcaceae;g__Arthrobacter;s__Arthrobacter sp021800405	RS_GCF_021800405.1	96.1476	0.397513	Presence
SLM_LV1_0208-A02	0.2~0.8 um	SAMN40274665	JBCKIX000000000	GCA_038905115.1	11001040	10354148	10339585	10339450	472635	1403476	63.3885	90	118709	31903	0.658712	29.6067	1.3468	1445	0.906572	d__Bacteria;p__Actinomycetota;c__Actinomycetes;o__Actinomycetales;f__Microbacteriaceae;g__Microbacterium;s__Microbacterium profundi	4.7404e+06	d__Bacteria;p__Actinomycetota;c__Actinomycetes;o__Actinomycetales;f__Microbacteriaceae;g__Microbacterium;s__Microbacterium profundi	RS_GCF_000763375.1	98.4387	0.573347	Presence
SLM_LV1_0208-N09	0.2~0.8 um	SAMN40274666	JBCKIY000000000	GCA_038905095.1	8325331	7870154	7868977	7868966	123234	383606	56.1053	34	34376	15010	0.585736	20.6897	0	407	0.925622	d__Bacteria;p__Actinomycetota;c__Acidimicrobiia;o__Acidimicrobiales;f__Ilumatobacteraceae;g__;s__	1.8541e+06	d__Bacteria;p__Actinomycetota;c__Acidimicrobiia;o__Acidimicrobiales;f__Ilumatobacteraceae;g__UBA3006;s__	GB_GCA_009927375.1	68.9916	0.25774	Presence
SLM_LV1_30a-E06	>3.0 um	SAMN40274667	JBCKIZ000000000	GCA_038905055.1	10585662	10046104	10042284	10042274	115012	324065	60.8299	44	24875	10885	0.567201	4.16667	0	365	0.899295	d__Bacteria;p__Actinomycetota;c__Acidimicrobiia;o__Acidimicrobiales;f__Ilumatobacteraceae;g__UBA3006;s__	7.77756e+06	d__Bacteria;p__Actinomycetota;c__Acidimicrobiia;o__Acidimicrobiales;f__Ilumatobacteraceae;g__UBA3006;s__	GB_GCA_021741795.1	71.3973	0.182481	Absence
SLM_LV1_0208-N14	0.2~0.8 um	SAMN40274668	JBCKJA000000000	GCA_038905035.1	8433342	7960582	7956435	7956422	103658	208246	71.0757	36	18389	6706	0.58138	10.0427	0	246	0.938712	d__Bacteria;p__Actinomycetota;c__Acidimicrobiia;o__Acidimicrobiales;f__Ilumatobacteraceae;g__UBA3006;s__	2.0736e+06	d__Bacteria;p__Actinomycetota;c__Acidimicrobiia;o__Acidimicrobiales;f__Ilumatobacteraceae;g__UBA3006;s__	GB_GCA_903895515.1	71.3623	0.258053	Absence
SLM_LV1_0208-M17	0.2~0.8 um	SAMN40274669	JBCKJB000000000	GCA_038905015.1	8168440	7608580	7602722	7602698	153290	381521	68.1181	58	39338	8961	0.571706	15.5172	1.72414	437	0.914193	d__Bacteria;p__Actinomycetota;c__Acidimicrobiia;o__Acidimicrobiales;f__Ilumatobacteraceae;g__UBA3006;s__	2.45869e+06	d__Bacteria;p__Actinomycetota;c__Acidimicrobiia;o__Acidimicrobiales;f__Ilumatobacteraceae;g__UBA3006;s__	GB_GCA_002367695.1	70.7883	0.186091	Absence
SLM_LV1_0208-K04	0.2~0.8 um	SAMN40274670	JBCKJC000000000	GCA_038904995.1	8875482	8376003	8374330	8374314	140279	369732	66.451	34	43214	15412	0.580631	10.3448	0	385	0.92904	d__Bacteria;p__Actinomycetota;c__Acidimicrobiia;o__Acidimicrobiales;f__Ilumatobacteraceae;g__;s__	3.57408e+06	d__Bacteria;p__Actinomycetota;c__Acidimicrobiia;o__Acidimicrobiales;f__Ilumatobacteraceae;g__UBA3006;s__	GB_GCA_009927375.1	71.132	0.168187	Absence
SLM_LV1_30a-G16	>3.0 um	SAMN40274671	JBCKJD000000000	GCA_038905075.1	11050682	10424139	10422664	10422662	149020	369292	68.1145	34	38999	19879	0.550126	19.4561	0	417	0.928509	d__Bacteria;p__Actinomycetota;c__Acidimicrobiia;o__Acidimicrobiales;f__Ilumatobacteraceae;g__UBA3006;s__	1.89808e+06	d__Bacteria;p__Actinomycetota;c__Acidimicrobiia;o__Acidimicrobiales;f__Ilumatobacteraceae;g__UBA3006;s__	GB_GCA_903850275.1	73.3677	0.196781	Absence
SLM_LV1_0830-F05	0.8~3.0 um	SAMN40274672	JBCKJE000000000	GCA_038904955.1	11719402	11038692	11037538	11037507	67827	131984	69.4241	26	14696	6060	0.567326	9.92403	0	160	0.903776	d__Bacteria;p__Actinomycetota;c__Acidimicrobiia;o__Acidimicrobiales;f__Ilumatobacteraceae;g__;s__	1.32994e+06	d__Bacteria;p__Actinomycetota;c__Acidimicrobiia;o__Acidimicrobiales;f__Ilumatobacteraceae;g__UBA3006;s__	GB_GCA_945900735.1	76.2618	0.208184	Absence
SLM_LV1_30a-O06	>3.0 um	SAMN40274673	JBCKJF000000000	GCA_038904975.1	10130712	9569716	9562303	9562303	245276	674053	62.4332	77	47807	12535	0.565374	18.8034	0	729	0.921979	d__Bacteria;p__Actinomycetota;c__Acidimicrobiia;o__Acidimicrobiales;f__Ilumatobacteraceae;g__UBA3006;s__	3.58474e+06	d__Bacteria;p__Actinomycetota;c__Acidimicrobiia;o__Acidimicrobiales;f__Ilumatobacteraceae;g__UBA3006;s__	GB_GCA_009927375.1	72.2379	0.177141	Absence
SLM_LV1_0208-I02	0.2~0.8 um	SAMN40274674	JBCKJG000000000	GCA_038904935.1	8993260	8476677	8474297	8474281	252275	592230	67.5828	76	35362	10222	0.574005	17.9487	0	661	0.931847	d__Bacteria;p__Actinomycetota;c__Acidimicrobiia;o__Acidimicrobiales;f__Ilumatobacteraceae;g__UBA3006;s__	3.29957e+06	d__Bacteria;p__Actinomycetota;c__Acidimicrobiia;o__Acidimicrobiales;f__Ilumatobacteraceae;g__UBA3006;s__	GB_GCA_009927375.1	71.4435	0.219435	Absence
SLM_LV1_30a-E02	>3.0 um	SAMN40274675	JBCKJH000000000	GCA_038904915.1	8329934	7838173	7834955	7834953	152920	389807	64.258	41	37656	13119	0.568733	12.6781	0	457	0.918565	d__Bacteria;p__Actinomycetota;c__Acidimicrobiia;o__Acidimicrobiales;f__Ilumatobacteraceae;g__UBA3006;s__	3.07466e+06	d__Bacteria;p__Actinomycetota;c__Acidimicrobiia;o__Acidimicrobiales;f__Ilumatobacteraceae;g__UBA3006;s__	GB_GCA_945900735.1	72.3192	0.244087	Absence
SLM_LV1_0208-M14	0.2~0.8 um	SAMN40274676	JBCKJI000000000	GCA_038904855.1	8361052	7851641	7848091	7848053	178000	454114	65.8804	59	24743	12338	0.581944	23.2759	0	518	0.927694	d__Bacteria;p__Actinomycetota;c__Acidimicrobiia;o__Acidimicrobiales;f__Ilumatobacteraceae;g__;s__	1.95101e+06	d__Bacteria;p__Actinomycetota;c__Acidimicrobiia;o__Acidimicrobiales;f__Ilumatobacteraceae;g__UBA3006;s__	GB_GCA_002367695.1	71.3538	0.271399	Absence
SLM_LV1_0830-O16	0.8~3.0 um	SAMN40274677	PP729361-PP729376	Uploaded in nucleotide because small size	11647489	10931356	10928116	10928102	28151	97019	45.4799	16	15077	7239	0.55653	9.55711	0.854701	114	0.888352	d__Bacteria;p__Actinomycetota;c__Acidimicrobiia;o__Acidimicrobiales;f__Ilumatobacteraceae;g__UBA3006;s__	1.01515e+06	d__Bacteria;p__Actinomycetota;c__Acidimicrobiia;o__Acidimicrobiales;f__Ilumatobacteraceae;g__UBA3006;s__	GB_GCA_007279905.1	73.3476	0.150573	Absence
SLM_LV1_30a-P22	>3.0 um	SAMN40274678	JBCKJJ000000000	GCA_038904875.1	7624502	7120935	7117796	7117772	234443	629494	61.5548	72	34506	11713	0.566754	23.0769	0	722	0.914407	d__Bacteria;p__Actinomycetota;c__Acidimicrobiia;o__Acidimicrobiales;f__Ilumatobacteraceae;g__UBA3006;s__	2.72781e+06	d__Bacteria;p__Actinomycetota;c__Acidimicrobiia;o__Acidimicrobiales;f__Ilumatobacteraceae;g__UBA3006;s__	GB_GCA_945900735.1	70.7907	0.221483	Presence
SLM_LV1_0208-B06	0.2~0.8 um	SAMN40274679	JBCKJK000000000	GCA_038904895.1	7710287	7226391	7224429	7224382	326672	834429	70.0623	51	111382	23270	0.557781	38.1766	0	905	0.904273	d__Bacteria;p__Actinomycetota;c__Acidimicrobiia;o__Acidimicrobiales;f__Ilumatobacteraceae;g__UBA3006;s__	2.18571e+06	d__Bacteria;p__Actinomycetota;c__Acidimicrobiia;o__Acidimicrobiales;f__Ilumatobacteraceae;g__UBA3006;s__	GB_GCA_945900735.1	72.7171	0.198676	Absence
SLM_LV1_30a-P18	>3.0 um	SAMN40274680	JBCKJL000000000	GCA_038904835.1	7862871	7249892	7247974	7247826	161122	354507	70.0576	62	26655	6416	0.560435	8.62069	0	393	0.907514	d__Bacteria;p__Actinomycetota;c__Acidimicrobiia;o__Acidimicrobiales;f__Ilumatobacteraceae;g__UBA3006;s__	4.11228e+06	d__Bacteria;p__Actinomycetota;c__Acidimicrobiia;o__Acidimicrobiales;f__Ilumatobacteraceae;g__UBA3006;s__	GB_GCA_009927375.1	71.8821	0.186805	Presence
SLM_LV1_30a-C05	>3.0 um	SAMN40274681	JBCKJM000000000	GCA_038904815.1	7243026	6842427	6840552	6840545	227822	665749	56.508	70	49412	16985	0.561168	30.5724	0	753	0.897236	d__Bacteria;p__Actinomycetota;c__Acidimicrobiia;o__Acidimicrobiales;f__Ilumatobacteraceae;g__UBA3006;s__	2.17762e+06	d__Bacteria;p__Actinomycetota;c__Acidimicrobiia;o__Acidimicrobiales;f__Ilumatobacteraceae;g__UBA3006;s__	GB_GCA_945900735.1	71.0518	0.228541	Absence
SLM_LV1_0830-L14	0.8~3.0 um	SAMN40274682	JBCKJN000000000	GCA_038904735.1	11011610	10297568	10296002	10295973	437247	1087019	70.4506	89	63734	23278	0.502775	51.2346	0.854701	1173	0.938199	d__Bacteria;p__Actinomycetota;c__Acidimicrobiia;o__Acidimicrobiales;f__Ilumatobacteraceae;g__UBA2093;s__	2.12165e+06	d__Bacteria;p__Actinomycetota;c__Acidimicrobiia;o__Acidimicrobiales;f__Ilumatobacteraceae;g__UBA2093;s__	GB_GCA_030729045.1	71.3182	0.254133	Absence
SLM_LV1_02b-C13	<0.2 um	SAMN40274683	JBCKJO000000000	GCA_038904795.1	10415125	9536971	9533927	9533847	217366	504592	71.1779	57	29788	12701	0.499588	15.5172	0	527	0.93406	d__Bacteria;p__Actinomycetota;c__Acidimicrobiia;o__Acidimicrobiales;f__Ilumatobacteraceae;g__UBA2093;s__	3.25182e+06	d__Bacteria;p__Actinomycetota;c__Acidimicrobiia;o__Acidimicrobiales;f__Ilumatobacteraceae;g__UBA2093;s__	GB_GCA_030729045.1	71.2987	0.183976	Absence
SLM_LV1_30a-N06	>3.0 um	SAMN40274684	JBCKJP000000000	GCA_038904765.1	10621833	10050250	10049470	10049350	171038	405153	67.1854	83	14448	5574	0.496032	12.5	4.16667	479	0.947793	d__Bacteria;p__Actinomycetota;c__Acidimicrobiia;o__Acidimicrobiales;f__Ilumatobacteraceae;g__UBA2093;s__	3241224	d__Bacteria;p__Actinomycetota;c__Acidimicrobiia;o__Acidimicrobiales;f__Ilumatobacteraceae;g__UBA2093;s__	GB_GCA_945889575.1	71.5345	0.32214	Absence
SLM_MC1B_810-D05	8~10 cm	SAMN40274685	JBCKJQ000000000	GCA_038904715.1	9045738	8476606	8458530	8458476	429492	1145207	62.2773	111	48316	15449	0.632259	32.7586	0	1243	0.921328	d__Bacteria;p__Actinomycetota;c__Acidimicrobiia;o__Acidimicrobiales;f__Ilumatobacteraceae;g__UBA668;s__	3.4959e+06	d__Bacteria;p__Actinomycetota;c__Acidimicrobiia;o__Acidimicrobiales;f__Ilumatobacteraceae;g__UBA668;s__	GB_GCA_021414085.1	79.8395	0.449576	Absence
SLM_LV1_0208-J05	0.2~0.8 um	SAMN40274686	JBCKJR000000000	GCA_038904755.1	9681538	8963248	8921313	8921197	665913	1844507	64.3717	119	92853	28191	0.662446	41.0256	0	1932	0.888798	d__Bacteria;p__Actinomycetota;c__Acidimicrobiia;o__Acidimicrobiales;f__CAIXPF01;g__CAIXPF01;s__	4.49599e+06	d__Bacteria;p__Actinomycetota;c__Acidimicrobiia;o__Acidimicrobiales;f__CAIXPF01;g__CAIXPF01;s__	GB_GCA_020846295.1	75.266	0.329545	Absence
SLM_LV1_30a-M19	>3.0 um	SAMN40274687	JBCKJS000000000	GCA_038904675.1	9560774	9052073	9028621	9026889	250894	675629	60.9452	89	32977	9842	0.644132	14.8903	0	739	0.86258	d__Bacteria;p__Actinomycetota;c__Acidimicrobiia;o__Acidimicrobiales;f__CAIXPF01;g__CAIXPF01;s__	4.53738e+06	d__Bacteria;p__Actinomycetota;c__Acidimicrobiia;o__Acidimicrobiales;f__CAIXPF01;g__CAIXPF01;s__	GB_GCA_020846295.1	74.7933	0.220487	Presence
SLM_LV1_30a-K22	>3.0 um	SAMN40274688	JBCKJT000000000	GCA_038904695.1	8977620	8554133	8515904	8515868	362934	937047	67.5649	73	68347	23862	0.690176	45.9829	2.65907	1003	0.913458	d__Bacteria;p__Actinomycetota;c__Acidimicrobiia;o__Acidimicrobiales;f__JACDCH01;g__VFJN01;s__	2.03782e+06	d__Bacteria;p__Actinomycetota;c__Acidimicrobiia;o__Acidimicrobiales;f__JACDCH01;g__VFJN01;s__	GB_GCA_030681555.1	77.6859	0.34646	Presence
SLM_LV1_0208-C23	0.2~0.8 um	SAMN40274689	JBCKJU000000000	GCA_038904635.1	8634726	8086607	8083094	8083068	216685	545174	68.6301	73	35523	8734	0.545679	32.7586	0	594	0.939863	d__Bacteria;p__Actinomycetota;c__Acidimicrobiia;o__IMCC26256;f__PALSA-555;g__SHUY01;s__	1.66422e+06	d__Bacteria;p__Actinomycetota;c__Acidimicrobiia;o__IMCC26256;f__PALSA-555;g__SHUY01;s__	GB_GCA_009694435.1	71.9968	0.490595	Absence
SLM_LV1_0830-G13	0.8~3.0 um	SAMN40274690	JBCKJV000000000	GCA_038904655.1	8303543	7603274	7601093	7601000	206327	546063	65.1259	47	74204	15072	0.5448	36.2069	0	552	0.944779	d__Bacteria;p__Actinomycetota;c__Acidimicrobiia;o__IMCC26256;f__PALSA-555;g__SHUY01;s__	1.50817e+06	d__Bacteria;p__Actinomycetota;c__Acidimicrobiia;o__IMCC26256;f__PALSA-555;g__SHUY01;s__	GB_GCA_009694435.1	71.7804	0.562575	Absence
SLM_LV1_0208-B11	0.2~0.8 um	SAMN40274691	JBCKJW000000000	GCA_038904615.1	8610324	8025461	8018545	8018521	227838	581266	67.685	56	51288	16987	0.551868	4.16667	0	600	0.938548	d__Bacteria;p__Actinomycetota;c__Acidimicrobiia;o__IMCC26256;f__PALSA-555;g__SHUY01;s__	1.39504e+07	d__Bacteria;p__Actinomycetota;c__Acidimicrobiia;o__IMCC26256;f__PALSA-555;g__SHUY01;s__	GB_GCA_009694435.1	72.3543	0.476555	Absence
SLM_LV1_0830-M16	0.8~3.0 um	SAMN40274692	JBCKJX000000000	GCA_038904575.1	7173678	6653873	6653019	6653017	131513	326258	62.7978	59	30498	6207	0.544618	16.4577	3.44828	356	0.924449	d__Bacteria;p__Actinomycetota;c__Acidimicrobiia;o__IMCC26256;f__PALSA-555;g__SHUY01;s__	1.98241e+06	d__Bacteria;p__Actinomycetota;c__Acidimicrobiia;o__IMCC26256;f__PALSA-555;g__SHUY01;s__	GB_GCA_009694435.1	71.8724	0.558865	Presence
SLM_LV1_0830-O04	0.8~3.0 um	SAMN40274693	JBCKJY000000000	GCA_038904595.1	8964573	8457561	8453983	8453980	354331	904354	67.4487	77	40732	16981	0.549031	44.0171	0	951	0.941052	d__Bacteria;p__Actinomycetota;c__Acidimicrobiia;o__IMCC26256;f__PALSA-555;g__SHUY01;s__	2.05455e+06	d__Bacteria;p__Actinomycetota;c__Acidimicrobiia;o__IMCC26256;f__PALSA-555;g__SHUY01;s__	GB_GCA_009694435.1	72.7026	0.489858	Absence
SLM_LV1_0208-G13	0.2~0.8 um	SAMN40274694	JBCKJZ000000000	GCA_038904555.1	8296056	7819145	7817219	7817190	289693	689264	70.0781	88	28164	10845	0.552614	36.2143	0	719	0.925468	d__Bacteria;p__Actinomycetota;c__Acidimicrobiia;o__IMCC26256;f__PALSA-555;g__SHUY01;s__	1.90329e+06	d__Bacteria;p__Actinomycetota;c__Acidimicrobiia;o__IMCC26256;f__PALSA-555;g__SHUY01;s__	GB_GCA_009694435.1	72.6797	0.454212	Presence
SLM_LV1_0830-J05	0.8~3.0 um	SAMN40274695	JBCKKA000000000	GCA_038904515.1	8346988	7852534	7846877	7846854	508155	1299101	68.9227	84	92857	27900	0.54901	68.8034	0	1324	0.933932	d__Bacteria;p__Actinomycetota;c__Acidimicrobiia;o__IMCC26256;f__PALSA-555;g__SHUY01;s__	1.88813e+06	d__Bacteria;p__Actinomycetota;c__Acidimicrobiia;o__IMCC26256;f__PALSA-555;g__SHUY01;s__	GB_GCA_009694435.1	72.9648	0.465657	Presence
SLM_LV1_0208-N16	0.2~0.8 um	SAMN40274696	JBCKKB000000000	GCA_038904525.1	8096651	7628756	7625780	7625691	437571	1167881	67.3312	82	57585	22709	0.550565	48.7179	0.854701	1217	0.934964	d__Bacteria;p__Actinomycetota;c__Acidimicrobiia;o__IMCC26256;f__PALSA-555;g__SHUY01;s__	2.39723e+06	d__Bacteria;p__Actinomycetota;c__Acidimicrobiia;o__IMCC26256;f__PALSA-555;g__SHUY01;s__	GB_GCA_009694435.1	72.274	0.427034	Absence
SLM_MC1B_68-O05	6~8 cm	SAMN40274697	JBCKKC000000000	GCA_038904395.1	10611086	10006774	9996661	9996659	834576	2000772	72.2961	123	115486	28431	0.556034	73.4266	2.13675	1926	0.883714	d__Bacteria;p__Actinomycetota;c__Acidimicrobiia;o__UBA2766;f__UBA2766;g__;s__	2.72486e+06	d__Bacteria;p__Actinomycetota;c__Acidimicrobiia;o__UBA2766;f__UBA2766;g__;s__	GB_GCA_019695375.1	66.9288	0.079617	Presence
SLM_LV1_30a-K20	>3.0 um	SAMN40274698	JBCKKD000000000	GCA_038904455.1	6838529	6451948	6434260	6434130	101652	256247	63.3271	47	24553	6221	0.637771	5.53051	0.473934	386	0.905579	d__Bacteria;p__Pseudomonadota;c__Gammaproteobacteria;o__Burkholderiales;f__SG8-39;g__RBG-16-66-20;s__	4.63334e+06	d__Bacteria;p__Pseudomonadota;c__Gammaproteobacteria;o__Burkholderiales;f__SG8-39;g__RBG-16-66-20;s__	GB_GCA_009693345.1	82.093	0.190367	Absence
SLM_LV1_30a-K03	>3.0 um	SAMN40274699	JBCKKE000000000	GCA_038904475.1	8267997	7794257	7788870	7788825	385500	1117704	60.3112	109	47866	17484	0.643948	35.6472	0	1244	0.905451	d__Bacteria;p__Pseudomonadota;c__Gammaproteobacteria;o__Burkholderiales;f__SG8-39;g__RBG-16-66-20;s__	3.13546e+06	d__Bacteria;p__Pseudomonadota;c__Gammaproteobacteria;o__Burkholderiales;f__SG8-39;g__RBG-16-66-20;s__	GB_GCA_001770285.1	80.9307	0.322599	Absence
SLM_LV1_30a-K09	>3.0 um	SAMN40274700	JBCKKF000000000	GCA_038904375.1	7582511	7145999	7111223	7110743	461681	1301321	63.6319	81	101657	32276	0.652507	42.0278	0.157978	1460	0.921048	d__Bacteria;p__Pseudomonadota;c__Gammaproteobacteria;o__Burkholderiales;f__SG8-39;g__RBG-16-66-20;s__	3.09634e+06	d__Bacteria;p__Pseudomonadota;c__Gammaproteobacteria;o__Burkholderiales;f__SG8-39;g__RBG-16-66-20;s__	GB_GCA_945906765.1	81.3562	0.364672	Absence
SLM_LV1_0830-I22	0.8~3.0 um	SAMN40274701	JBCKKG000000000	GCA_038904485.1	9908457	9351057	9332256	9332216	314438	889835	61.4007	98	44705	12379	0.64216	28.8226	0.631912	975	0.906687	d__Bacteria;p__Pseudomonadota;c__Gammaproteobacteria;o__Burkholderiales;f__SG8-39;g__RBG-16-66-20;s__	3.08729e+06	d__Bacteria;p__Pseudomonadota;c__Gammaproteobacteria;o__Burkholderiales;f__SG8-39;g__RBG-16-66-20;s__	GB_GCA_001770285.1	81.1785	0.290855	Absence
SLM_LV1_0208-M21	0.2~0.8 um	SAMN40274702	JBCKKH000000000	GCA_038904415.1	8905237	8447574	8409920	8409854	506010	1342128	61.4858	183	33686	9991	0.643417	31.8871	0	1563	0.910505	d__Bacteria;p__Pseudomonadota;c__Gammaproteobacteria;o__Burkholderiales;f__SG8-39;g__RBG-16-66-20;s__	4.209e+06	d__Bacteria;p__Pseudomonadota;c__Gammaproteobacteria;o__Burkholderiales;f__SG8-39;g__RBG-16-66-20;s__	GB_GCA_001770285.1	81.1677	0.258038	Presence
SLM_LV1_0830-N03	0.8~3.0 um	SAMN40274703	JBCKKI000000000	GCA_038904435.1	10282475	9789023	9786284	9786121	114062	249341	67.4824	54	11549	5270	0.630434	11.5204	0	311	0.900799	d__Bacteria;p__Pseudomonadota;c__Gammaproteobacteria;o__Burkholderiales;f__SG8-39;g__RBG-16-66-20;s__	2.16435e+06	d__Bacteria;p__Pseudomonadota;c__Gammaproteobacteria;o__Burkholderiales;f__SG8-39;g__RBG-16-66-20;s__	GB_GCA_945906765.1	81.7601	0.334964	Absence
SLM_LV1_0830-P07	0.8~3.0 um	SAMN40274704	JBCKKJ000000000	GCA_038904355.1	8438337	8045220	8034188	8034176	259526	659326	64.0704	88	25071	11313	0.639473	20.4784	0.0677048	768	0.906855	d__Bacteria;p__Pseudomonadota;c__Gammaproteobacteria;o__Burkholderiales;f__SG8-39;g__RBG-16-66-20;s__	3.21962e+06	d__Bacteria;p__Pseudomonadota;c__Gammaproteobacteria;o__Burkholderiales;f__SG8-39;g__RBG-16-66-20;s__	GB_GCA_001770285.1	81.4177	0.288094	Presence
SLM_LV1_0208-O17	0.2~0.8 um	SAMN40274705	JBCKKK000000000	GCA_038904295.1	9476933	8953129	8933330	8933145	240187	563225	69.1121	92	21784	8452	0.641325	18.7945	0	668	0.902911	d__Bacteria;p__Pseudomonadota;c__Gammaproteobacteria;o__Burkholderiales;f__SG8-39;g__RBG-16-66-20;s__	2.99676e+06	d__Bacteria;p__Pseudomonadota;c__Gammaproteobacteria;o__Burkholderiales;f__SG8-39;g__RBG-16-66-20;s__	GB_GCA_025356085.1	80.7877	0.316946	Absence
SLM_LV1_0830-I23	0.8~3.0 um	SAMN40274706	JBCKKL000000000	GCA_038904315.1	11477561	10738265	10725823	10725765	240690	538887	68.2443	93	21075	7170	0.647826	22.9861	0	639	0.915661	d__Bacteria;p__Pseudomonadota;c__Gammaproteobacteria;o__Burkholderiales;f__SG8-39;g__RBG-16-66-20;s__	2.3444e+06	d__Bacteria;p__Pseudomonadota;c__Gammaproteobacteria;o__Burkholderiales;f__SG8-39;g__RBG-16-66-20;s__	GB_GCA_945906765.1	81.4819	0.409478	Absence
SLM_LV1_30a-P13	>3.0 um	SAMN40274707	JBCKKM000000000	GCA_038904335.1	6650021	6164472	6153351	6153249	257144	657540	66.397	60	41294	21870	0.642419	18.9655	0	757	0.893054	d__Bacteria;p__Pseudomonadota;c__Gammaproteobacteria;o__Burkholderiales;f__SG8-39;g__RBG-16-66-20;s__	3.46703e+06	d__Bacteria;p__Pseudomonadota;c__Gammaproteobacteria;o__Burkholderiales;f__SG8-39;g__RBG-16-66-20;s__	GB_GCA_945906765.1	81.3035	0.363707	Presence
SLM_LV1_0208-N08	0.2~0.8 um	SAMN40274708	JBCKKN000000000	GCA_038904275.1	8087439	7575162	7572842	7572760	206617	671098	50.7516	91	29737	9849	0.633571	18.9655	0	761	0.902615	d__Bacteria;p__Pseudomonadota;c__Gammaproteobacteria;o__Burkholderiales;f__SG8-39;g__RBG-16-66-20;s__	3.53852e+06	d__Bacteria;p__Pseudomonadota;c__Gammaproteobacteria;o__Burkholderiales;f__SG8-39;g__RBG-16-66-20;s__	GB_GCA_025356085.1	81.7165	0.28549	Absence
SLM_LV1_0208-N03	0.2~0.8 um	SAMN40274709	JBCKKO000000000	GCA_038904255.1	8368639	7914756	7911836	7911651	130308	413052	51.1881	65	26063	8054	0.62626	11.6904	0.473934	492	0.882354	d__Bacteria;p__Pseudomonadota;c__Gammaproteobacteria;o__Burkholderiales;f__SG8-39;g__RBG-16-66-20;s__	3.53327e+06	d__Bacteria;p__Pseudomonadota;c__Gammaproteobacteria;o__Burkholderiales;f__SG8-39;g__RBG-16-66-20;s__	GB_GCA_945906765.1	82.2373	0.244188	Absence
SLM_LV1_0830-B23	0.8~3.0 um	SAMN40274710	JBCKKP000000000	GCA_038904235.1	9589288	9054741	9040968	9040734	122676	341739	55.9951	66	15108	5943	0.633325	9.24478	0	433	0.891403	d__Bacteria;p__Pseudomonadota;c__Gammaproteobacteria;o__Burkholderiales;f__SG8-39;g__RBG-16-66-20;s__	3.69656e+06	d__Bacteria;p__Pseudomonadota;c__Gammaproteobacteria;o__Burkholderiales;f__SG8-39;g__RBG-16-66-20;s__	GB_GCA_001770285.1	81.0782	0.210153	Absence
SLM_LV1_0208-O04	0.2~0.8 um	SAMN40274711	JBCKKQ000000000	GCA_038904215.1	9335512	8880908	8872169	8871959	242345	684257	59.5251	77	43445	12140	0.63461	22.96	0.501812	787	0.886836	d__Bacteria;p__Pseudomonadota;c__Gammaproteobacteria;o__Burkholderiales;f__SG8-39;g__RBG-16-66-20;s__	2.98022e+06	d__Bacteria;p__Pseudomonadota;c__Gammaproteobacteria;o__Burkholderiales;f__SG8-39;g__RBG-16-66-20;s__	GB_GCA_945906765.1	81.568	0.340115	Presence
SLM_LV1_0208-K06	0.2~0.8 um	SAMN40274712	JBCKKR000000000	GCA_038904175.1	9304095	8704104	8700017	8700002	64200	237833	44.8181	28	24030	10919	0.61647	3.48281	0	285	0.913607	d__Bacteria;p__Pseudomonadota;c__Gammaproteobacteria;o__Burkholderiales;f__SG8-39;g__RBG-16-66-20;s__	6.82876e+06	d__Bacteria;p__Pseudomonadota;c__Gammaproteobacteria;o__Burkholderiales;f__SG8-39;g__RBG-16-66-20;s__	GB_GCA_945906765.1	82.6355	0.24059	Absence
SLM_MC1B_810-C05	8~10 cm	SAMN40274713	JBCKKS000000000	GCA_038904195.1	8910914	8228479	8213737	8213656	298040	761413	65.4745	85	39594	14911	0.644611	16.3793	0	852	0.915753	d__Bacteria;p__Pseudomonadota;c__Gammaproteobacteria;o__Burkholderiales;f__SG8-39;g__RBG-16-66-20;s__	4.64863e+06	d__Bacteria;p__Pseudomonadota;c__Gammaproteobacteria;o__Burkholderiales;f__SG8-39;g__RBG-16-66-20;s__	GB_GCA_009693345.1	81.5066	0.205948	Absence
SLM_LV1_0830-P17	0.8~3.0 um	SAMN40274714	JBCKKT000000000	GCA_038904155.1	10639430	10101843	10088891	10088874	283616	695586	66.2407	89	45647	10981	0.644564	19.8276	0	785	0.889832	d__Bacteria;p__Pseudomonadota;c__Gammaproteobacteria;o__Burkholderiales;f__SG8-39;g__RBG-16-66-20;s__	3.50817e+06	d__Bacteria;p__Pseudomonadota;c__Gammaproteobacteria;o__Burkholderiales;f__SG8-39;g__RBG-16-66-20;s__	GB_GCA_001770285.1	81.4411	0.228256	Presence
SLM_MC1B_02-I03	0~2 cm	SAMN40274715	JBCKKU000000000	GCA_038904135.1	11875108	11230472	11225194	11225145	431016	1257811	57.6913	142	39449	12816	0.638685	27.5862	0	1416	0.910688	d__Bacteria;p__Pseudomonadota;c__Gammaproteobacteria;o__Burkholderiales;f__SG8-39;g__RBG-16-66-20;s__	4.55956e+06	d__Bacteria;p__Pseudomonadota;c__Gammaproteobacteria;o__Burkholderiales;f__SG8-39;g__RBG-16-66-20;s__	GB_GCA_009693345.1	83.3937	0.238387	Presence
SLM_MC1B_02-I08	0~2 cm	SAMN40274716	JBCKKV000000000	GCA_038904095.1	7610888	7232575	7226737	7226670	473713	1303581	63.7722	122	73545	13983	0.633714	28.3909	0	1469	0.900413	d__Bacteria;p__Pseudomonadota;c__Gammaproteobacteria;o__Burkholderiales;f__SG8-39;g__RBG-16-66-20;s__	4.59155e+06	d__Bacteria;p__Pseudomonadota;c__Gammaproteobacteria;o__Burkholderiales;f__SG8-39;g__RBG-16-66-20;s__	GB_GCA_945906765.1	84.0269	0.270242	Presence
SLM_MC1B_02-C22	0~2 cm	SAMN40274717	JBCKKW000000000	GCA_038904075.1	10882565	10172859	10161884	10159418	322509	817517	64.8829	117	30300	10465	0.639419	16.3793	1.72414	958	0.911532	d__Bacteria;p__Pseudomonadota;c__Gammaproteobacteria;o__Burkholderiales;f__SG8-39;g__RBG-16-66-20;s__	4.99116e+06	d__Bacteria;p__Pseudomonadota;c__Gammaproteobacteria;o__Burkholderiales;f__SG8-39;g__RBG-16-66-20;s__	GB_GCA_945906765.1	83.095	0.337223	Absence
SLM_MC1B_02-G21	0~2 cm	SAMN40274718	JBCKKX000000000	GCA_038904115.1	9489929	8963964	8874337	8874322	617916	1823062	58.0076	140	87346	23969	0.639036	45.2979	0.189573	2051	0.914069	d__Bacteria;p__Pseudomonadota;c__Gammaproteobacteria;o__Burkholderiales;f__SG8-39;g__RBG-16-66-20;s__	4.02461e+06	d__Bacteria;p__Pseudomonadota;c__Gammaproteobacteria;o__Burkholderiales;f__SG8-39;g__RBG-16-66-20;s__	GB_GCA_945906765.1	83.4649	0.301408	Absence
SLM_LV1_30a-N20	>3.0 um	SAMN40274719	JBCKKY000000000	GCA_038904055.1	8470629	7906924	7899759	7899705	233636	571725	62.3162	93	39907	6988	0.6341	16.0922	0	720	0.901344	d__Bacteria;p__Pseudomonadota;c__Gammaproteobacteria;o__Burkholderiales;f__SG8-39;g__RBG-16-66-20;s__	3.55281e+06	d__Bacteria;p__Pseudomonadota;c__Gammaproteobacteria;o__Burkholderiales;f__SG8-39;g__RBG-16-66-20;s__	GB_GCA_945906765.1	84.2386	0.297617	Absence
SLM_MC1B_68-L02	6~8 cm	SAMN40274720	JBCKKZ000000000	GCA_038904015.1	8386576	7902954	7898355	7898350	586529	2062639	50.7988	123	81080	37780	0.638815	55.1399	0.738779	2335	0.914899	d__Bacteria;p__Pseudomonadota;c__Gammaproteobacteria;o__Burkholderiales;f__SG8-39;g__RBG-16-66-20;s__	3.74074e+06	d__Bacteria;p__Pseudomonadota;c__Gammaproteobacteria;o__Burkholderiales;f__SG8-39;g__RBG-16-66-20;s__	GB_GCA_009693345.1	83.5542	0.252761	Presence
SLM_MC1B_02-B16	0~2 cm	SAMN40274721	JBCKLA000000000	GCA_038904035.1	10245199	9641216	9609769	9609748	475087	1335450	61.5237	111	64477	18207	0.63516	32.7489	0.0677048	1527	0.913655	d__Bacteria;p__Pseudomonadota;c__Gammaproteobacteria;o__Burkholderiales;f__SG8-39;g__RBG-16-66-20;s__	4.07785e+06	d__Bacteria;p__Pseudomonadota;c__Gammaproteobacteria;o__Burkholderiales;f__SG8-39;g__RBG-16-66-20;s__	GB_GCA_945906765.1	83.1799	0.317372	Absence
SLM_MC1B_810-D03	8~10 cm	SAMN40274722	JBCKLB000000000	GCA_038903955.1	6745326	6287911	6281438	6281349	674754	2100631	54.737	183	72954	17003	0.635565	38.9901	0.473934	2384	0.912412	d__Bacteria;p__Pseudomonadota;c__Gammaproteobacteria;o__Burkholderiales;f__SG8-39;g__RBG-16-66-20;s__	5.38761e+06	d__Bacteria;p__Pseudomonadota;c__Gammaproteobacteria;o__Burkholderiales;f__SG8-39;g__RBG-16-66-20;s__	GB_GCA_009693345.1	83.5466	0.187602	Absence
SLM_LV1_30a-A13	>3.0 um	SAMN40274723	JBCKLC000000000	GCA_038903975.1	7606604	7202746	7191169	7191056	454913	1278104	62.0845	123	62291	15980	0.638213	28.5248	0.157978	1465	0.918726	d__Bacteria;p__Pseudomonadota;c__Gammaproteobacteria;o__Burkholderiales;f__SG8-39;g__RBG-16-66-20;s__	4.48068e+06	d__Bacteria;p__Pseudomonadota;c__Gammaproteobacteria;o__Burkholderiales;f__SG8-39;g__RBG-16-66-20;s__	GB_GCA_009693345.1	83.523	0.26141	Absence
SLM_MC1B_02-K09	0~2 cm	SAMN40274724	JBCKLD000000000	GCA_038903985.1	11947842	11311303	11299828	11299740	485549	1611721	52.6211	109	81613	24183	0.6415	45.5569	0.225683	1760	0.91812	d__Bacteria;p__Pseudomonadota;c__Gammaproteobacteria;o__Burkholderiales;f__SG8-39;g__RBG-16-66-20;s__	3.53782e+06	d__Bacteria;p__Pseudomonadota;c__Gammaproteobacteria;o__Burkholderiales;f__SG8-39;g__RBG-16-66-20;s__	GB_GCA_009693345.1	83.6628	0.290378	Presence
SLM_MC1B_02-J07	0~2 cm	SAMN40274725	JBCKLE000000000	GCA_038903935.1	8651962	8083118	8077834	8077824	286904	822080	58.5547	97	36324	12541	0.637727	22.4138	0	875	0.916209	d__Bacteria;p__Pseudomonadota;c__Gammaproteobacteria;o__Burkholderiales;f__SG8-39;g__RBG-16-66-20;s__	3.66774e+06	d__Bacteria;p__Pseudomonadota;c__Gammaproteobacteria;o__Burkholderiales;f__SG8-39;g__RBG-16-66-20;s__	GB_GCA_945906765.1	83.6037	0.344892	Absence
SLM_MC1B_02-J21	0~2 cm	SAMN40274726	JBCKLF000000000	GCA_038903915.1	8887042	8391889	8381558	8381532	555377	1556709	60.8193	121	54923	22768	0.637655	41.9952	0.236967	1710	0.914947	d__Bacteria;p__Pseudomonadota;c__Gammaproteobacteria;o__Burkholderiales;f__SG8-39;g__RBG-16-66-20;s__	3.70688e+06	d__Bacteria;p__Pseudomonadota;c__Gammaproteobacteria;o__Burkholderiales;f__SG8-39;g__RBG-16-66-20;s__	GB_GCA_009693345.1	83.8862	0.220311	Presence
SLM_MC1B_02-G19	0~2 cm	SAMN40274727	JBCKLG000000000	GCA_038903895.1	10014268	9485688	9448635	9448633	739984	1820481	69.4835	131	176106	21092	0.641721	38.7292	0.157978	1978	0.922659	d__Bacteria;p__Pseudomonadota;c__Gammaproteobacteria;o__Burkholderiales;f__SG8-39;g__RBG-16-66-20;s__	4.70054e+06	d__Bacteria;p__Pseudomonadota;c__Gammaproteobacteria;o__Burkholderiales;f__SG8-39;g__RBG-16-66-20;s__	GB_GCA_009693345.1	83.3084	0.255526	Absence
SLM_MC1B_02-C21	0~2 cm	SAMN40274728	JBCKLH000000000	GCA_038903875.1	8783043	8214610	8201161	8201143	351730	869314	67.373	103	24574	11456	0.634807	18.6252	0	985	0.900616	d__Bacteria;p__Pseudomonadota;c__Gammaproteobacteria;o__Burkholderiales;f__SG8-39;g__RBG-16-66-20;s__	4.6674e+06	d__Bacteria;p__Pseudomonadota;c__Gammaproteobacteria;o__Burkholderiales;f__SG8-39;g__RBG-16-66-20;s__	GB_GCA_009693345.1	83.6747	0.191431	Presence
SLM_MC1B_02-F07	0~2 cm	SAMN40274729	JBCKLI000000000	GCA_038903855.1	9489742	8864063	8839903	8839797	330190	866789	66.0493	84	46357	16543	0.63443	12.7405	0	971	0.906607	d__Bacteria;p__Pseudomonadota;c__Gammaproteobacteria;o__Burkholderiales;f__SG8-39;g__RBG-16-66-20;s__	6.80344e+06	d__Bacteria;p__Pseudomonadota;c__Gammaproteobacteria;o__Burkholderiales;f__SG8-39;g__RBG-16-66-20;s__	GB_GCA_009693345.1	83.489	0.224271	Absence
SLM_MC1B_810-C14	8~10 cm	SAMN40274730	JBCKLJ000000000	GCA_038903815.1	7618177	7059785	7039110	7039077	295598	872195	56.1655	106	33525	12897	0.631081	23.6226	0	1018	0.898536	d__Bacteria;p__Pseudomonadota;c__Gammaproteobacteria;o__Burkholderiales;f__SG8-39;g__RBG-16-66-20;s__	3.69221e+06	d__Bacteria;p__Pseudomonadota;c__Gammaproteobacteria;o__Burkholderiales;f__SG8-39;g__RBG-16-66-20;s__	GB_GCA_945906765.1	83.3152	0.314674	Absence
SLM_LV1_0830-D04	0.8~3.0 um	SAMN40274731	JBCKLK000000000	GCA_038903835.1	8734946	8127663	8124548	8123551	190397	520243	57.7004	78	26690	9499	0.610432	12.8527	0	614	0.854251	d__Bacteria;p__Pseudomonadota;c__Gammaproteobacteria;o__Burkholderiales;f__SG8-39;g__SZAS-79;s__	4.04774e+06	d__Bacteria;p__Pseudomonadota;c__Gammaproteobacteria;o__Burkholderiales;f__SG8-39;g__SZAS-79;s__	GB_GCA_018241645.1	78.8641	0.223541	Presence
SLM_LV1_30a-I07	>3.0 um	SAMN40274732	JBCKLL000000000	GCA_038903795.1	8935155	8449087	8439066	8439002	685057	2013134	57.6011	166	73855	24697	0.625765	24.1379	0	2233	0.880997	d__Bacteria;p__Pseudomonadota;c__Gammaproteobacteria;o__Burkholderiales;f__SG8-39;g__SZAS-79;s__	8.34013e+06	d__Bacteria;p__Pseudomonadota;c__Gammaproteobacteria;o__Burkholderiales;f__SG8-39;g__SZAS-79;s__	GB_GCA_018241645.1	79.6072	0.211619	Presence
SLM_LV1_0208-M16	0.2~0.8 um	SAMN40274733	JBCKLM000000000	GCA_038903775.1	8956854	8499552	8492695	8492690	768865	2218921	58.4795	253	73583	13231	0.626759	43.2602	0	2427	0.885398	d__Bacteria;p__Pseudomonadota;c__Gammaproteobacteria;o__Burkholderiales;f__SG8-39;g__SZAS-79;s__	5.12924e+06	d__Bacteria;p__Pseudomonadota;c__Gammaproteobacteria;o__Burkholderiales;f__SG8-39;g__SZAS-79;s__	GB_GCA_018241645.1	79.8328	0.22925	Absence
SLM_LV1_0208-K21	0.2~0.8 um	SAMN40274734	JBCKLN000000000	GCA_038903755.1	7757101	7318919	7314337	7314261	562291	1611934	57.0117	219	45126	10360	0.626689	33.6207	0	1760	0.895565	d__Bacteria;p__Pseudomonadota;c__Gammaproteobacteria;o__Burkholderiales;f__SG8-39;g__SZAS-79;s__	4.79447e+06	d__Bacteria;p__Pseudomonadota;c__Gammaproteobacteria;o__Burkholderiales;f__SG8-39;g__SZAS-79;s__	GB_GCA_018241645.1	79.5007	0.239585	Absence
SLM_LV1_0208-I09	0.2~0.8 um	SAMN40274735	JBCKLO000000000	GCA_038903715.1	10077889	9546608	9489201	9489139	379198	1005161	62.6935	129	44756	11965	0.62234	18.8784	0	1120	0.885436	d__Bacteria;p__Pseudomonadota;c__Gammaproteobacteria;o__Burkholderiales;f__SG8-39;g__SZAS-79;s__	5.32441e+06	d__Bacteria;p__Pseudomonadota;c__Gammaproteobacteria;o__Burkholderiales;f__SG8-39;g__SZAS-79;s__	GB_GCA_018241645.1	78.9721	0.246853	Absence
SLM_LV1_0208-O20	0.2~0.8 um	SAMN40274736	JBCKLP000000000	GCA_038903735.1	9904932	9365636	9362570	9362508	1036216	2900219	60.411	343	69120	12782	0.597496	59.267	1.05473	3106	0.865762	d__Bacteria;p__Pseudomonadota;c__Gammaproteobacteria;o__Burkholderiales;f__SG8-39;g__2-02-FULL-62-17;s__	4.89348e+06	d__Bacteria;p__Pseudomonadota;c__Gammaproteobacteria;o__Burkholderiales;f__SG8-39;g__2-02-FULL-62-17;s__	GB_GCA_001770355.1	76.7028	0.217936	Presence
SLM_MC1B_02-A11	0~2 cm	SAMN40274737	JBCKLQ000000000	GCA_038903675.1	7542435	7107468	7104402	7104388	1099921	3226238	59.1705	267	96154	20375	0.598831	54.586	1.39857	3370	0.873306	d__Bacteria;p__Pseudomonadota;c__Gammaproteobacteria;o__Burkholderiales;f__SG8-39;g__;s__	5.91038e+06	d__Bacteria;p__Pseudomonadota;c__Gammaproteobacteria;o__Burkholderiales;f__SG8-39;g__2-02-FULL-62-17;s__	GB_GCA_001770355.1	76.4571	0.214588	Presence
SLM_MC1B_24-B06	2~4 cm	SAMN40274738	JBCKLR000000000	GCA_038903695.1	7724489	7305419	7296875	7296841	638244	1971160	55.2601	162	61639	19456	0.622183	35.94	0.0278784	2068	0.877407	d__Bacteria;p__Pseudomonadota;c__Gammaproteobacteria;o__Burkholderiales;f__SG8-39;g__2-12-FULL-64-23;s__	5.48459e+06	d__Bacteria;p__Pseudomonadota;c__Gammaproteobacteria;o__Burkholderiales;f__SG8-39;g__2-12-FULL-64-23;s__	GB_GCA_004298385.1	86.3183	0.234538	Presence
SLM_LV1_30a-G17	>3.0 um	SAMN40274739	JBCKLS000000000	GCA_038903615.1	7166655	6767760	6761319	6760410	389004	1113353	59.9023	106	61854	15401	0.623548	13.8204	0	1288	0.858253	d__Bacteria;p__Pseudomonadota;c__Gammaproteobacteria;o__Burkholderiales;f__SG8-41;g__;s__	8.05586e+06	d__Bacteria;p__Pseudomonadota;c__Gammaproteobacteria;o__Burkholderiales;f__SG8-41;g__;s__	GB_GCA_028291945.1	74.9819	0.207665	Presence
SLM_LV1_0830-B07	0.8~3.0 um	SAMN40274740	JBCKLT000000000	GCA_038903655.1	11767457	11171122	11163785	11163734	522894	1454415	59.04	149	40909	16337	0.62855	34.4828	0	1654	0.85845	d__Bacteria;p__Pseudomonadota;c__Gammaproteobacteria;o__Burkholderiales;f__SG8-41;g__;s__	4.2178e+06	d__Bacteria;p__Pseudomonadota;c__Gammaproteobacteria;o__Burkholderiales;f__SG8-41;g__;s__	GB_GCA_028291945.1	75.4449	0.252963	Absence
SLM_LV1_30a-B13	>3.0 um	SAMN40274741	JBCKLU000000000	GCA_038903635.1	10574243	9969067	9944227	9944204	331816	900050	61.02	127	29427	9813	0.627877	13.412	0.526593	1009	0.863304	d__Bacteria;p__Pseudomonadota;c__Gammaproteobacteria;o__Burkholderiales;f__SG8-41;g__;s__	6.71078e+06	d__Bacteria;p__Pseudomonadota;c__Gammaproteobacteria;o__Burkholderiales;f__SG8-41;g__;s__	GB_GCA_028291945.1	75.8704	0.240198	Presence
SLM_LV1_0830-E13	0.8~3.0 um	SAMN40274742	JBCKLV000000000	GCA_038903595.1	8551358	7962293	7957334	7945978	370952	1033364	59.8047	139	32906	10619	0.62399	10.5016	0	1192	0.863088	d__Bacteria;p__Pseudomonadota;c__Gammaproteobacteria;o__Burkholderiales;f__SG8-41;g__;s__	9.84009e+06	d__Bacteria;p__Pseudomonadota;c__Gammaproteobacteria;o__Burkholderiales;f__SG8-41;g__;s__	GB_GCA_028292065.1	75.3954	0.195536	Absence
SLM_LV1_0208-M05	0.2~0.8 um	SAMN40274743	JBCKLW000000000	GCA_038903575.1	10238862	9629897	9621686	9621666	764466	2176515	60.8743	184	79299	18459	0.626862	42.9879	1.01557	2426	0.871851	d__Bacteria;p__Pseudomonadota;c__Gammaproteobacteria;o__Burkholderiales;f__SG8-41;g__;s__	5.06309e+06	d__Bacteria;p__Pseudomonadota;c__Gammaproteobacteria;o__Burkholderiales;f__SG8-41;g__;s__	GB_GCA_028292065.1	75.7282	0.20283	Absence
SLM_LV1_30a-D11	>3.0 um	SAMN40274744	JBCKLX000000000	GCA_038903555.1	10466491	9891357	9886544	9886541	521912	1429927	59.5659	200	36801	8578	0.595177	27.4532	2.39755	1559	0.865002	d__Bacteria;p__Pseudomonadota;c__Gammaproteobacteria;o__Burkholderiales;f__SG8-41;g__Ga0077527;s__	5.2086e+06	d__Bacteria;p__Pseudomonadota;c__Gammaproteobacteria;o__Burkholderiales;f__SG8-41;g__Ga0077527;s__	GB_GCA_019749945.1	84.2266	0.268537	Absence
SLM_LV1_0830-P13	0.8~3.0 um	SAMN40274745	JBCKLY000000000	GCA_038903495.1	9214666	8678071	8670263	8670216	574619	1511081	64.827	170	37658	13745	0.600528	28.9692	0.473934	1604	0.880424	d__Bacteria;p__Pseudomonadota;c__Gammaproteobacteria;o__Burkholderiales;f__SG8-41;g__Ga0077527;s__	5.21617e+06	d__Bacteria;p__Pseudomonadota;c__Gammaproteobacteria;o__Burkholderiales;f__SG8-41;g__Ga0077527;s__	GB_GCA_019749945.1	84.9038	0.364042	Absence
SLM_MC1B_02-A10	0~2 cm	SAMN40274746	JBCKLZ000000000	GCA_038903515.1	9349761	8524244	8517892	8517840	459260	1356619	57.8641	133	53368	14292	0.575595	30.4899	1.26382	1435	0.893877	d__Bacteria;p__Pseudomonadota;c__Gammaproteobacteria;o__Burkholderiales;f__SG8-41;g__Ga0077527;s__	4.4494e+06	d__Bacteria;p__Pseudomonadota;c__Gammaproteobacteria;o__Burkholderiales;f__SG8-41;g__Ga0077527;s__	GB_GCA_029883965.1	78.8249	0.330895	Presence
SLM_MC1B_02-C05	0~2 cm	SAMN40274747	JBCKMA000000000	GCA_038903475.1	9527624	8958777	8942178	8942161	709565	1893492	66.2858	95	110894	36235	0.645493	52.7408	0.974197	2019	0.903095	d__Bacteria;p__Pseudomonadota;c__Gammaproteobacteria;o__Burkholderiales;f__SG8-41;g__SG8-41;s__	3.59018e+06	d__Bacteria;p__Pseudomonadota;c__Gammaproteobacteria;o__Burkholderiales;f__SG8-41;g__SG8-41;s__	GB_GCA_016177355.1	85.9225	0.248807	Presence
SLM_MC1B_810-C23	8~10 cm	SAMN40274748	JBCKMB000000000	GCA_038903535.1	8970875	8356638	8321421	8321338	488154	1451834	57.6124	119	61071	21101	0.642706	44.2173	0.947867	1551	0.89822	d__Bacteria;p__Pseudomonadota;c__Gammaproteobacteria;o__Burkholderiales;f__SG8-41;g__SG8-41;s__	3.28341e+06	d__Bacteria;p__Pseudomonadota;c__Gammaproteobacteria;o__Burkholderiales;f__SG8-41;g__SG8-41;s__	GB_GCA_016177355.1	86.2431	0.259942	Presence
SLM_MC1B_02-G16	0~2 cm	SAMN40274749	JBCKMC000000000	GCA_038903455.1	11122842	10500335	10491558	10491550	640727	1696982	65.9107	128	50335	24567	0.629701	24.3173	0.236967	1802	0.855977	d__Bacteria;p__Pseudomonadota;c__Gammaproteobacteria;o__Burkholderiales;f__SG8-41;g__SG8-41;s__	6.97849e+06	d__Bacteria;p__Pseudomonadota;c__Gammaproteobacteria;o__Burkholderiales;f__SG8-41;g__SG8-41;s__	GB_GCA_016192825.1	80.9093	0.239015	Absence
SLM_LV1_0830-O13	0.8~3.0 um	SAMN40274750	JBCKMD000000000	GCA_038903375.1	8427437	7855982	7850424	7850411	222311	582142	61.8789	96	17197	7624	0.601209	12.0862	0.947867	675	0.862812	d__Bacteria;p__Pseudomonadota;c__Gammaproteobacteria;o__Burkholderiales;f__SG8-41;g__CAKKQX01;s__	4.81656e+06	d__Bacteria;p__Pseudomonadota;c__Gammaproteobacteria;o__Burkholderiales;f__SG8-41;g__CAKKQX01;s__	GB_GCA_030683105.1	84.0237	0.401843	Absence
SLM_LV1_0830-L05	0.8~3.0 um	SAMN40274751	JBCKME000000000	GCA_038903435.1	11558151	10770857	10759512	10759508	352092	926056	62.6936	130	24482	9049	0.597394	15.8307	0	1046	0.85862	d__Bacteria;p__Pseudomonadota;c__Gammaproteobacteria;o__Burkholderiales;f__SG8-41;g__CAKKQX01;s__	5.84974e+06	d__Bacteria;p__Pseudomonadota;c__Gammaproteobacteria;o__Burkholderiales;f__SG8-41;g__CAKKQX01;s__	GB_GCA_030683105.1	85.058	0.404152	Presence
SLM_MC1B_02-A15	0~2 cm	SAMN40274752	JBCKMF000000000	GCA_038903395.1	7141658	6695669	6689244	6689225	754239	2286969	57.9333	228	67479	15522	0.595031	42.8178	1.23279	2444	0.865886	d__Bacteria;p__Pseudomonadota;c__Gammaproteobacteria;o__Burkholderiales;f__SG8-41;g__CAKKQX01;s__	5.34116e+06	d__Bacteria;p__Pseudomonadota;c__Gammaproteobacteria;o__Burkholderiales;f__SG8-41;g__CAKKQX01;s__	GB_GCA_030683105.1	85.053	0.341667	Presence
SLM_MC1B_02-C20	0~2 cm	SAMN40274753	JBCKMG000000000	GCA_038903415.1	7308389	6819906	6816404	6816384	623123	1983356	54.3036	180	53998	18900	0.598092	58.6207	0	2087	0.870588	d__Bacteria;p__Pseudomonadota;c__Gammaproteobacteria;o__Burkholderiales;f__SG8-41;g__CAKKQX01;s__	3.38337e+06	d__Bacteria;p__Pseudomonadota;c__Gammaproteobacteria;o__Burkholderiales;f__SG8-41;g__CAKKQX01;s__	GB_GCA_030683105.1	85.2539	0.40357	Presence
SLM_MC1B_02-C18	0~2 cm	SAMN40274754	JBCKMH000000000	GCA_038903355.1	10016586	9380914	9377167	9377149	267312	821334	55.9396	113	32808	8629	0.602365	16.0742	0	906	0.868074	d__Bacteria;p__Pseudomonadota;c__Gammaproteobacteria;o__Burkholderiales;f__SG8-41;g__CAKKQX01;s__	5.10963e+06	d__Bacteria;p__Pseudomonadota;c__Gammaproteobacteria;o__Burkholderiales;f__SG8-41;g__CAKKQX01;s__	GB_GCA_030683105.1	84.4939	0.307342	Absence
SLM_MC1B_810-B21	8~10 cm	SAMN40274755	JBCKMI000000000	GCA_038903335.1	8851103	8371377	8362076	8362057	639665	1846900	60.4714	117	93679	31054	0.618896	47.9294	0	1902	0.888265	d__Bacteria;p__Pseudomonadota;c__Gammaproteobacteria;o__Burkholderiales;f__SG8-41;g__PALSA-1004;s__	3.85338e+06	d__Bacteria;p__Pseudomonadota;c__Gammaproteobacteria;o__Burkholderiales;f__SG8-41;g__PALSA-1004;s__	GB_GCA_003153455.1	83.5698	0.326095	Presence
SLM_MC1B_810-C08	8~10 cm	SAMN40274756	JBCKMJ000000000	GCA_038903295.1	7726687	7221852	7216125	7216072	330949	938882	63.362	83	67561	16662	0.613996	8.62069	0	994	0.885078	d__Bacteria;p__Pseudomonadota;c__Gammaproteobacteria;o__Burkholderiales;f__SG8-41;g__PALSA-1004;s__	1.0891e+07	d__Bacteria;p__Pseudomonadota;c__Gammaproteobacteria;o__Burkholderiales;f__SG8-41;g__PALSA-1004;s__	GB_GCA_003153455.1	84.1274	0.28167	Absence
SLM_MC1B_02-D16	0~2 cm	SAMN40274757	JBCKMK000000000	GCA_038903315.1	10295719	9668932	9512150	9512135	456884	1427416	55.084	139	49874	17115	0.604687	29.3871	0.947867	1631	0.871751	d__Bacteria;p__Pseudomonadota;c__Gammaproteobacteria;o__Burkholderiales;f__SG8-41;g__PALSA-1004;s__	4.8573e+06	d__Bacteria;p__Pseudomonadota;c__Gammaproteobacteria;o__Burkholderiales;f__SG8-41;g__PALSA-1004;s__	GB_GCA_003153455.1	82.8199	0.263858	Presence
SLM_MC1B_02-F16	0~2 cm	SAMN40274758	JBCKML000000000	GCA_038903275.1	7997190	7493732	7485301	7485286	184390	459377	68.8011	54	41528	11185	0.608446	18.1034	0	520	0.886503	d__Bacteria;p__Pseudomonadota;c__Gammaproteobacteria;o__Burkholderiales;f__SG8-41;g__PALSA-1004;s__	2.53751e+06	d__Bacteria;p__Pseudomonadota;c__Gammaproteobacteria;o__Burkholderiales;f__SG8-41;g__PALSA-1004;s__	GB_GCA_003153455.1	83.8393	0.249644	Absence
SLM_LV1_30a-C14	>3.0 um	SAMN40274759	JBCKMM000000000	GCA_038903255.1	10456772	9790835	9787696	9787662	197251	491906	64.6741	76	23455	8830	0.61243	14.036	0	552	0.869758	d__Bacteria;p__Pseudomonadota;c__Gammaproteobacteria;o__Burkholderiales;f__SG8-41;g__PALSA-1004;s__	3.50461e+06	d__Bacteria;p__Pseudomonadota;c__Gammaproteobacteria;o__Burkholderiales;f__SG8-41;g__PALSA-1004;s__	GB_GCA_023266235.1	83.362	0.342737	Presence
SLM_LV1_0208-J22	0.2~0.8 um	SAMN40274760	JBCKMN000000000	GCA_038903235.1	10754340	10214723	10206770	10206673	350165	830658	68.3205	109	60173	10181	0.617927	25.7138	0	973	0.889716	d__Bacteria;p__Pseudomonadota;c__Gammaproteobacteria;o__Burkholderiales;f__SG8-41;g__PALSA-1004;s__	3.2304e+06	d__Bacteria;p__Pseudomonadota;c__Gammaproteobacteria;o__Burkholderiales;f__SG8-41;g__PALSA-1004;s__	GB_GCA_003153455.1	82.7902	0.344935	Absence
SLM_LV1_0830-G03	0.8~3.0 um	SAMN40274761	JBCKMO000000000	GCA_038903175.1	9713206	9145189	9141738	9141662	196437	500350	66.2053	76	29767	9014	0.610477	7.07129	0.0364564	568	0.903084	d__Bacteria;p__Pseudomonadota;c__Gammaproteobacteria;o__Burkholderiales;f__SG8-41;g__PALSA-1004;s__	7.07579e+06	d__Bacteria;p__Pseudomonadota;c__Gammaproteobacteria;o__Burkholderiales;f__SG8-41;g__PALSA-1004;s__	GB_GCA_003153455.1	83.5379	0.301573	Absence
SLM_MC1B_02-D08	0~2 cm	SAMN40274762	JBCKMP000000000	GCA_038903155.1	9707500	9094219	9087323	9087267	424973	1210812	61.4768	83	99375	27543	0.61787	34.0732	0	1276	0.888898	d__Bacteria;p__Pseudomonadota;c__Gammaproteobacteria;o__Burkholderiales;f__SG8-41;g__PALSA-1004;s__	3.55356e+06	d__Bacteria;p__Pseudomonadota;c__Gammaproteobacteria;o__Burkholderiales;f__SG8-41;g__PALSA-1004;s__	GB_GCA_003153455.1	82.9657	0.328331	Absence
SLM_MC1B_02-A19	0~2 cm	SAMN40274763	JBCKMQ000000000	GCA_038903215.1	6828484	6377727	6373736	6373727	667619	2125645	53.8937	207	57607	18872	0.618982	28.8755	1.4218	2262	0.875673	d__Bacteria;p__Pseudomonadota;c__Gammaproteobacteria;o__Burkholderiales;f__SG8-41;g__PALSA-1004;s__	7.36142e+06	d__Bacteria;p__Pseudomonadota;c__Gammaproteobacteria;o__Burkholderiales;f__SG8-41;g__PALSA-1004;s__	GB_GCA_016192835.1	85.0663	0.266976	Absence
SLM_LV1_0208-F13	0.2~0.8 um	SAMN40274764	JBCKMR000000000	GCA_038903195.1	8263715	7739334	7720345	7720210	504604	1398564	59.0177	194	45308	10819	0.61264	19.9315	0.0592417	1510	0.877356	d__Bacteria;p__Pseudomonadota;c__Gammaproteobacteria;o__Burkholderiales;f__SG8-41;g__PALSA-1004;s__	7.01684e+06	d__Bacteria;p__Pseudomonadota;c__Gammaproteobacteria;o__Burkholderiales;f__SG8-41;g__PALSA-1004;s__	GB_GCA_016192835.1	84.8476	0.236221	Absence
SLM_MC1B_02-B08	0~2 cm	SAMN40274765	JBCKMS000000000	GCA_038903135.1	7510404	7130149	7125530	7125522	876994	2434406	61.3723	228	84009	20148	0.620963	38.2759	0	2573	0.873364	d__Bacteria;p__Pseudomonadota;c__Gammaproteobacteria;o__Burkholderiales;f__SG8-41;g__PALSA-1004;s__	6.36016e+06	d__Bacteria;p__Pseudomonadota;c__Gammaproteobacteria;o__Burkholderiales;f__SG8-41;g__PALSA-1004;s__	GB_GCA_016192835.1	85.0608	0.285929	Presence
SLM_LV1_0208-O10	0.2~0.8 um	SAMN40274766	JBCKMT000000000	GCA_038903115.1	8932577	8454593	8450868	8450668	608602	1848583	55.1358	211	44417	13312	0.616814	29.8955	0	1965	0.878765	d__Bacteria;p__Pseudomonadota;c__Gammaproteobacteria;o__Burkholderiales;f__SG8-41;g__PALSA-1004;s__	6.18348e+06	d__Bacteria;p__Pseudomonadota;c__Gammaproteobacteria;o__Burkholderiales;f__SG8-41;g__PALSA-1004;s__	GB_GCA_016192835.1	85.7917	0.265735	Absence
SLM_MC1B_24-P05	2~4 cm	SAMN40274767	JBCKMU000000000	GCA_038903095.1	9810492	9322690	9314639	9314551	1019766	3059825	56.7811	308	78509	15143	0.615375	47.0588	0.375197	3179	0.871464	d__Bacteria;p__Pseudomonadota;c__Gammaproteobacteria;o__Burkholderiales;f__SG8-41;g__PALSA-1004;s__	6.50213e+06	d__Bacteria;p__Pseudomonadota;c__Gammaproteobacteria;o__Burkholderiales;f__SG8-41;g__PALSA-1004;s__	GB_GCA_016192835.1	85.5689	0.26598	Presence
SLM_MC1B_68-P16	6~8 cm	SAMN40274768	JBCKMV000000000	GCA_038903075.1	9998513	9487340	9471708	9471693	1034699	3348528	52.5668	320	82553	17067	0.616087	45.6227	0.473934	3515	0.874597	d__Bacteria;p__Pseudomonadota;c__Gammaproteobacteria;o__Burkholderiales;f__SG8-41;g__PALSA-1004;s__	7.33961e+06	d__Bacteria;p__Pseudomonadota;c__Gammaproteobacteria;o__Burkholderiales;f__SG8-41;g__PALSA-1004;s__	GB_GCA_016192835.1	85.2886	0.257091	Presence
SLM_LV1_0208-B20	0.2~0.8 um	SAMN40274769	JBCKMW000000000	GCA_038903035.1	9773087	9163719	9155266	9155250	503792	1539534	54.2125	163	58794	17430	0.614344	31.7999	0.7109	1643	0.872121	d__Bacteria;p__Pseudomonadota;c__Gammaproteobacteria;o__Burkholderiales;f__SG8-41;g__PALSA-1004;s__	4.84132e+06	d__Bacteria;p__Pseudomonadota;c__Gammaproteobacteria;o__Burkholderiales;f__SG8-41;g__PALSA-1004;s__	GB_GCA_016192835.1	85.6765	0.274556	Presence
SLM_LV1_30a-D18	>3.0 um	SAMN40274770	JBCKMX000000000	GCA_038903055.1	10214248	9521842	9520004	9520001	321493	832364	63.5705	88	37216	13687	0.526054	48.1581	1.42857	933	0.863942	d__Bacteria;p__Pseudomonadota;c__Gammaproteobacteria;o__Burkholderiales;f__Nitrosomonadaceae;g__;s__	1.7284e+06	d__Bacteria;p__Pseudomonadota;c__Gammaproteobacteria;o__Burkholderiales;f__Nitrosomonadaceae;g__;s__	GB_GCA_919902515.1	80.1901	0.461672	Presence
SLM_MC1B_24-B05	2~4 cm	SAMN40274771	JBCKMY000000000	GCA_038903015.1	8231522	7841246	7837351	7837328	405512	1167129	61.3504	90	57858	24519	0.581422	39.4275	0.0667557	1193	0.909318	d__Bacteria;p__Pseudomonadota;c__Gammaproteobacteria;o__Burkholderiales;f__Burkholderiaceae;g__Polaromonas;s__	2.96019e+06	d__Bacteria;p__Pseudomonadota;c__Gammaproteobacteria;o__Burkholderiales;f__Burkholderiaceae;g__Polaromonas;s__	RS_GCF_900116715.1	78.2847	0.30003	Absence
SLM_MC1B_24-L02	2~4 cm	SAMN40274772	JBCKMZ000000000	GCA_038902975.1	7257759	6778093	6774631	6774463	651303	1837642	63.6516	130	81130	24664	0.581093	66.9022	0.154372	1818	0.904018	d__Bacteria;p__Pseudomonadota;c__Gammaproteobacteria;o__Burkholderiales;f__Burkholderiaceae;g__Polaromonas;s__	2.74676e+06	d__Bacteria;p__Pseudomonadota;c__Gammaproteobacteria;o__Burkholderiales;f__Burkholderiaceae;g__Polaromonas;s__	RS_GCF_003711205.1	78.0444	0.301221	Absence
SLM_MC1B_68-A04	6~8 cm	SAMN40274773	JBCKNA000000000	GCA_038902955.1	11257360	10741372	10737911	10737876	305846	857527	61.0993	104	34435	11653	0.578166	29.0792	0	906	0.893472	d__Bacteria;p__Pseudomonadota;c__Gammaproteobacteria;o__Burkholderiales;f__Burkholderiaceae;g__Polaromonas;s__	2.94894e+06	d__Bacteria;p__Pseudomonadota;c__Gammaproteobacteria;o__Burkholderiales;f__Burkholderiaceae;g__Polaromonas;s__	RS_GCF_002379085.1	78.4661	0.290801	Presence
SLM_MC1B_24-I19	2~4 cm	SAMN40274774	JBCKNB000000000	GCA_038902995.1	9426888	8848284	8845843	8845567	411788	1170765	63.0763	77	64329	24378	0.576408	26.0188	0	1196	0.901292	d__Bacteria;p__Pseudomonadota;c__Gammaproteobacteria;o__Burkholderiales;f__Burkholderiaceae;g__Polaromonas;s__	4.49969e+06	d__Bacteria;p__Pseudomonadota;c__Gammaproteobacteria;o__Burkholderiales;f__Burkholderiaceae;g__Polaromonas;s__	RS_GCF_002379085.1	78.2538	0.320483	Presence
SLM_MC1B_02-M21	0~2 cm	SAMN40274775	JBCKNC000000000	GCA_038902915.1	9193797	8728426	8724224	8724216	890282	2574986	60.7128	184	84033	23388	0.584331	61.4586	0.46729	2626	0.875543	d__Bacteria;p__Pseudomonadota;c__Gammaproteobacteria;o__Burkholderiales;f__Burkholderiaceae;g__Polaromonas;s__	4.18979e+06	d__Bacteria;p__Pseudomonadota;c__Gammaproteobacteria;o__Burkholderiales;f__Burkholderiaceae;g__Polaromonas;s__	RS_GCF_003711205.1	78.0597	0.249787	Absence
SLM_MC1B_24-G14	2~4 cm	SAMN40274776	JBCKND000000000	GCA_038902935.1	8034554	7487629	7485111	7485085	545663	1862322	51.0601	180	90716	15587	0.584106	43.9272	0.46729	1930	0.873251	d__Bacteria;p__Pseudomonadota;c__Gammaproteobacteria;o__Burkholderiales;f__Burkholderiaceae;g__Polaromonas;s__	4.23957e+06	d__Bacteria;p__Pseudomonadota;c__Gammaproteobacteria;o__Burkholderiales;f__Burkholderiaceae;g__Polaromonas;s__	RS_GCF_002379085.1	78.2124	0.259521	Presence
SLM_LV1_30a-L03	>3.0 um	SAMN40274777	JBCKNE000000000	GCA_038902835.1	7089945	6614381	6611255	6611181	458949	1289442	57.9147	176	33011	10065	0.574867	33.0062	0.124611	1398	0.890095	d__Bacteria;p__Pseudomonadota;c__Gammaproteobacteria;o__Burkholderiales;f__Burkholderiaceae;g__Polaromonas;s__	3.90666e+06	d__Bacteria;p__Pseudomonadota;c__Gammaproteobacteria;o__Burkholderiales;f__Burkholderiaceae;g__Polaromonas;s__	RS_GCF_900116715.1	78.0067	0.229137	Absence
SLM_MC1B_02-E07	0~2 cm	SAMN40274778	JBCKNF000000000	GCA_038902815.1	7657136	7134631	7131422	7131396	608401	1785983	61.2731	60	136735	68482	0.578805	71.1839	0.527648	1781	0.918349	d__Bacteria;p__Pseudomonadota;c__Gammaproteobacteria;o__Burkholderiales;f__Burkholderiaceae;g__Polaromonas;s__	2.50897e+06	d__Bacteria;p__Pseudomonadota;c__Gammaproteobacteria;o__Burkholderiales;f__Burkholderiaceae;g__Polaromonas;s__	GB_GCA_024703855.1	77.9711	0.352283	Absence
SLM_LV1_0208-G22	0.2~0.8 um	SAMN40274779	JBCKNG000000000	GCA_038902875.1	9493308	8930359	8921290	8921241	284657	774028	61.1195	102	32539	9522	0.579267	29.8921	0.46729	848	0.90808	d__Bacteria;p__Pseudomonadota;c__Gammaproteobacteria;o__Burkholderiales;f__Burkholderiaceae;g__Polaromonas;s__	2.58941e+06	d__Bacteria;p__Pseudomonadota;c__Gammaproteobacteria;o__Burkholderiales;f__Burkholderiaceae;g__Polaromonas;s__	RS_GCF_900116715.1	78.4526	0.313531	Presence
SLM_LV1_30a-E16	>3.0 um	SAMN40274780	JBCKNH000000000	GCA_038902855.1	8505629	7950234	7913969	7913957	272792	758939	64.692	69	62000	16861	0.578008	20.2417	0.996885	783	0.880955	d__Bacteria;p__Pseudomonadota;c__Gammaproteobacteria;o__Burkholderiales;f__Burkholderiaceae;g__Polaromonas;s__	3.74938e+06	d__Bacteria;p__Pseudomonadota;c__Gammaproteobacteria;o__Burkholderiales;f__Burkholderiaceae;g__Polaromonas;s__	GB_GCA_024703855.1	78.3346	0.306675	Presence
SLM_LV1_30a-G02	>3.0 um	SAMN40274781	JBCKNI000000000	GCA_038902895.1	8433307	7910050	7905967	7905963	289890	769692	60.892	107	30188	10296	0.575474	18.9655	0	851	0.862933	d__Bacteria;p__Pseudomonadota;c__Gammaproteobacteria;o__Burkholderiales;f__Burkholderiaceae;g__Polaromonas;s__	4.05838e+06	d__Bacteria;p__Pseudomonadota;c__Gammaproteobacteria;o__Burkholderiales;f__Burkholderiaceae;g__Polaromonas;s__	RS_GCF_002379095.1	77.3627	0.238413	Absence
SLM_MC1B_24-G05	2~4 cm	SAMN40274782	JBCKNJ000000000	GCA_038902795.1	7428974	7094614	7085769	7085743	666720	1904796	65.3917	103	98816	31343	0.582728	65.2547	2.80374	1888	0.894776	d__Bacteria;p__Pseudomonadota;c__Gammaproteobacteria;o__Burkholderiales;f__Burkholderiaceae;g__Polaromonas;s__	2.91902e+06	d__Bacteria;p__Pseudomonadota;c__Gammaproteobacteria;o__Burkholderiales;f__Burkholderiaceae;g__Polaromonas;s__	RS_GCF_002379095.1	78.2286	0.3299	Absence
SLM_LV1_0208-F05	0.2~0.8 um	SAMN40274783	JBCKNK000000000	GCA_038902725.1	8584981	8040725	8011227	8011189	311558	790455	62.3093	118	24683	8353	0.579551	21.4025	0.600801	914	0.865397	d__Bacteria;p__Pseudomonadota;c__Gammaproteobacteria;o__Burkholderiales;f__Burkholderiaceae;g__Polaromonas;s__	3.69328e+06	d__Bacteria;p__Pseudomonadota;c__Gammaproteobacteria;o__Burkholderiales;f__Burkholderiaceae;g__Polaromonas;s__	RS_GCF_002278925.1	78.3594	0.188519	Absence
SLM_LV1_30a-G10	>3.0 um	SAMN40274784	JBCKNL000000000	GCA_038902755.1	11315922	10811102	10805622	10805618	298088	902521	54.704	105	36796	12134	0.571567	28.0281	0.525701	1000	0.882397	d__Bacteria;p__Pseudomonadota;c__Gammaproteobacteria;o__Burkholderiales;f__Burkholderiaceae;g__Polaromonas;s__	3.22006e+06	d__Bacteria;p__Pseudomonadota;c__Gammaproteobacteria;o__Burkholderiales;f__Burkholderiaceae;g__Polaromonas;s__	RS_GCF_003711205.1	78.7043	0.269418	Presence
SLM_MC1B_24-A05	2~4 cm	SAMN40274785	JBCKNM000000000	GCA_038902775.1	7654427	7247246	7242357	7242323	669600	1882310	64.4385	141	116876	21241	0.578575	60.4887	0.0913499	1876	0.893056	d__Bacteria;p__Pseudomonadota;c__Gammaproteobacteria;o__Burkholderiales;f__Burkholderiaceae;g__Polaromonas;s__	3.11184e+06	d__Bacteria;p__Pseudomonadota;c__Gammaproteobacteria;o__Burkholderiales;f__Burkholderiaceae;g__Polaromonas;s__	RS_GCF_002379095.1	77.9566	0.288839	Presence
SLM_LV1_0830-A07	0.8~3.0 um	SAMN40274786	JBCKNN000000000	GCA_038902715.1	11000133	10144452	10135408	10135135	607470	1544199	64.4473	172	43577	12987	0.580237	43.6083	0.46729	1678	0.881887	d__Bacteria;p__Pseudomonadota;c__Gammaproteobacteria;o__Burkholderiales;f__Burkholderiaceae;g__Polaromonas;s__	3.54107e+06	d__Bacteria;p__Pseudomonadota;c__Gammaproteobacteria;o__Burkholderiales;f__Burkholderiaceae;g__Polaromonas;s__	RS_GCF_900103405.1	78.0785	0.287658	Presence
SLM_LV1_0208-P11	0.2~0.8 um	SAMN40274787	JBCKNO000000000	GCA_038902695.1	9542491	8919865	8916654	8916525	524748	1380442	61.5126	212	32580	8500	0.583662	20.6897	0	1431	0.881673	d__Bacteria;p__Pseudomonadota;c__Gammaproteobacteria;o__Burkholderiales;f__Burkholderiaceae;g__Polaromonas;s__	6.67214e+06	d__Bacteria;p__Pseudomonadota;c__Gammaproteobacteria;o__Burkholderiales;f__Burkholderiaceae;g__Polaromonas;s__	RS_GCF_029945685.1	78.0401	0.147606	Absence
SLM_LV1_30a-G19	>3.0 um	SAMN40274788	JBCKNP000000000	GCA_038902675.1	11140424	10560622	10556391	10556389	390121	1100782	63.453	117	70736	12840	0.5801	33.0874	1.63329	1131	0.889936	d__Bacteria;p__Pseudomonadota;c__Gammaproteobacteria;o__Burkholderiales;f__Burkholderiaceae;g__Polaromonas;s__	3.32689e+06	d__Bacteria;p__Pseudomonadota;c__Gammaproteobacteria;o__Burkholderiales;f__Burkholderiaceae;g__Polaromonas;s__	RS_GCF_002379095.1	78.865	0.297055	Absence
SLM_LV1_30a-G08	>3.0 um	SAMN40274789	JBCKNQ000000000	GCA_038902635.1	8199304	7755294	7749592	7749577	257256	612371	73.4099	67	65254	12378	0.577446	22.7122	1.40187	650	0.883193	d__Bacteria;p__Pseudomonadota;c__Gammaproteobacteria;o__Burkholderiales;f__Burkholderiaceae;g__Polaromonas;s__	2.69622e+06	d__Bacteria;p__Pseudomonadota;c__Gammaproteobacteria;o__Burkholderiales;f__Burkholderiaceae;g__Polaromonas;s__	GB_GCA_024703855.1	78.4453	0.38113	Absence
SLM_LV1_BS-L03	BulkSediment	SAMN40274790	JBCKNR000000000	GCA_038902655.1	7102247	6716831	6713211	6713184	655976	2240966	50.8868	203	74171	18286	0.582565	50.1616	0.29595	2372	0.881059	d__Bacteria;p__Pseudomonadota;c__Gammaproteobacteria;o__Burkholderiales;f__Burkholderiaceae;g__Polaromonas;s__	4.46749e+06	d__Bacteria;p__Pseudomonadota;c__Gammaproteobacteria;o__Burkholderiales;f__Burkholderiaceae;g__Polaromonas;s__	RS_GCF_002379095.1	77.8259	0.218401	Absence
SLM_LV1_30a-A01	>3.0 um	SAMN40274791	JBCKNS000000000	GCA_038902615.1	9606771	9137934	9128936	9128725	570125	1397856	68.7143	180	37479	10373	0.579782	50.8109	0.46729	1509	0.877708	d__Bacteria;p__Pseudomonadota;c__Gammaproteobacteria;o__Burkholderiales;f__Burkholderiaceae;g__Polaromonas;s__	2.75109e+06	d__Bacteria;p__Pseudomonadota;c__Gammaproteobacteria;o__Burkholderiales;f__Burkholderiaceae;g__Polaromonas;s__	RS_GCF_003711205.1	77.6868	0.29001	Absence
SLM_LV1_30a-J13	>3.0 um	SAMN40274792	JBCKNT000000000	GCA_038902575.1	6800926	6424071	6421586	6421564	581759	2078854	47.9711	254	41723	11908	0.579377	40.5079	0	2268	0.870855	d__Bacteria;p__Pseudomonadota;c__Gammaproteobacteria;o__Burkholderiales;f__Burkholderiaceae;g__Polaromonas;s__	5.13198e+06	d__Bacteria;p__Pseudomonadota;c__Gammaproteobacteria;o__Burkholderiales;f__Burkholderiaceae;g__Polaromonas;s__	RS_GCF_002379095.1	78.0658	0.198033	Presence
SLM_LV1_30a-N15	>3.0 um	SAMN40274793	JBCKNU000000000	GCA_038902595.1	11709594	11122550	11118352	11118352	249119	710563	61.2543	57	41573	16803	0.572498	21.2697	0	764	0.883891	d__Bacteria;p__Pseudomonadota;c__Gammaproteobacteria;o__Burkholderiales;f__Burkholderiaceae;g__Polaromonas;s__	3.34072e+06	d__Bacteria;p__Pseudomonadota;c__Gammaproteobacteria;o__Burkholderiales;f__Burkholderiaceae;g__Polaromonas;s__	GB_GCA_024703855.1	78.3173	0.243358	Presence
SLM_LV1_30a-C18	>3.0 um	SAMN40274794	JBCKNV000000000	GCA_038902555.1	7591132	7054399	7052673	7052645	272175	808516	58.5106	86	63207	13912	0.569729	18.3386	0	884	0.877733	d__Bacteria;p__Pseudomonadota;c__Gammaproteobacteria;o__Burkholderiales;f__Burkholderiaceae;g__Polaromonas;s__	4.40883e+06	d__Bacteria;p__Pseudomonadota;c__Gammaproteobacteria;o__Burkholderiales;f__Burkholderiaceae;g__Polaromonas;s__	GB_GCA_024703855.1	78.6444	0.221845	Presence
SLM_LV1_0830-K16	0.8~3.0 um	SAMN40274795	JBCKNW000000000	GCA_038902535.1	9234102	8702284	8698952	8698947	378087	996801	63.0831	137	26688	10443	0.573447	30.1864	1.42646	1173	0.890462	d__Bacteria;p__Pseudomonadota;c__Gammaproteobacteria;o__Burkholderiales;f__Burkholderiaceae;g__Polaromonas;s__	3.30215e+06	d__Bacteria;p__Pseudomonadota;c__Gammaproteobacteria;o__Burkholderiales;f__Burkholderiaceae;g__Polaromonas;s__	RS_GCF_002379085.1	78.4412	0.274704	Presence
SLM_LV1_0830-G19	0.8~3.0 um	SAMN40274796	JBCKNX000000000	GCA_038902515.1	10762907	10027947	10025614	10025393	155270	393378	67.5805	68	22380	7437	0.570418	4.16667	0	485	0.883761	d__Bacteria;p__Pseudomonadota;c__Gammaproteobacteria;o__Burkholderiales;f__Burkholderiaceae;g__Polaromonas;s__	9.44107e+06	d__Bacteria;p__Pseudomonadota;c__Gammaproteobacteria;o__Burkholderiales;f__Burkholderiaceae;g__Polaromonas;s__	GB_GCA_024703855.1	79.1073	0.273191	Absence
SLM_LV1_0830-F22	0.8~3.0 um	SAMN40274797	JBCKNY000000000	GCA_038902475.1	9474743	9010126	9006377	9006316	450148	1380736	56.9577	117	55515	19191	0.571802	41.3793	0	1541	0.885291	d__Bacteria;p__Pseudomonadota;c__Gammaproteobacteria;o__Burkholderiales;f__Burkholderiaceae;g__Polaromonas;s__	3.33678e+06	d__Bacteria;p__Pseudomonadota;c__Gammaproteobacteria;o__Burkholderiales;f__Burkholderiaceae;g__Polaromonas;s__	RS_GCF_003711205.1	77.7981	0.248498	Presence
SLM_LV1_BS-A14	BulkSediment	SAMN40274798	JBCKNZ000000000	GCA_038902495.1	9885751	9319840	9315047	9315030	236387	587193	69.0187	61	39045	18196	0.580009	22.4138	0	676	0.878398	d__Bacteria;p__Pseudomonadota;c__Gammaproteobacteria;o__Burkholderiales;f__Burkholderiaceae;g__Polaromonas;s__	2.61978e+06	d__Bacteria;p__Pseudomonadota;c__Gammaproteobacteria;o__Burkholderiales;f__Burkholderiaceae;g__Polaromonas;s__	RS_GCF_029945925.1	78.3746	0.224328	Absence
SLM_LV1_0830-M05	0.8~3.0 um	SAMN40274799	JBCKOA000000000	GCA_038902455.1	8908539	8406826	8403153	8403122	474414	1298606	61.7735	158	45333	11249	0.574438	27.9317	1.43302	1456	0.877443	d__Bacteria;p__Pseudomonadota;c__Gammaproteobacteria;o__Burkholderiales;f__Burkholderiaceae;g__Polaromonas;s__	4.64921e+06	d__Bacteria;p__Pseudomonadota;c__Gammaproteobacteria;o__Burkholderiales;f__Burkholderiaceae;g__Polaromonas;s__	RS_GCF_002379085.1	78.5555	0.21106	Presence
SLM_LV1_0830-L21	0.8~3.0 um	SAMN40274800	JBCKOB000000000	GCA_038902435.1	6782819	6369686	6366006	6365998	565241	1543687	64.0089	174	68102	12425	0.578356	43.0132	1.01246	1731	0.888681	d__Bacteria;p__Pseudomonadota;c__Gammaproteobacteria;o__Burkholderiales;f__Burkholderiaceae;g__Polaromonas;s__	3.58887e+06	d__Bacteria;p__Pseudomonadota;c__Gammaproteobacteria;o__Burkholderiales;f__Burkholderiaceae;g__Polaromonas;s__	RS_GCF_002379085.1	77.8875	0.261987	Presence
SLM_LV1_30a-D02	>3.0 um	SAMN40274801	JBCKOC000000000	GCA_038902395.1	9552285	9064263	9061065	9061059	406853	1290720	52.8498	145	52269	12785	0.579488	38.4025	0	1433	0.89113	d__Bacteria;p__Pseudomonadota;c__Gammaproteobacteria;o__Burkholderiales;f__Burkholderiaceae;g__Polaromonas;s__	3.36103e+06	d__Bacteria;p__Pseudomonadota;c__Gammaproteobacteria;o__Burkholderiales;f__Burkholderiaceae;g__Polaromonas;s__	RS_GCF_029945925.1	78.5271	0.266572	Absence
SLM_LV1_0830-N23	0.8~3.0 um	SAMN40274802	JBCKOD000000000	GCA_038902415.1	6881327	6550424	6544526	6544350	281493	750486	64.0984	96	32938	11999	0.577466	16.343	0.46729	827	0.896114	d__Bacteria;p__Pseudomonadota;c__Gammaproteobacteria;o__Burkholderiales;f__Burkholderiaceae;g__Polaromonas;s__	4.59209e+06	d__Bacteria;p__Pseudomonadota;c__Gammaproteobacteria;o__Burkholderiales;f__Burkholderiaceae;g__Polaromonas;s__	RS_GCF_002379095.1	78.4448	0.276476	Absence
SLM_LV1_0208-L15	0.2~0.8 um	SAMN40274803	JBCKOE000000000	GCA_038902375.1	10354180	9730341	9727494	9727336	252957	664977	65.2824	88	40715	10730	0.570642	16.8414	0.0245942	774	0.87474	d__Bacteria;p__Pseudomonadota;c__Gammaproteobacteria;o__Burkholderiales;f__Burkholderiaceae;g__Polaromonas;s__	3.94847e+06	d__Bacteria;p__Pseudomonadota;c__Gammaproteobacteria;o__Burkholderiales;f__Burkholderiaceae;g__Polaromonas;s__	RS_GCF_001598235.1	77.7637	0.256716	Presence
SLM_LV1_0208-K08	0.2~0.8 um	SAMN40274804	JBCKOF000000000	GCA_038902355.1	11618649	10994167	10986759	10986708	297449	839228	58.2808	102	52787	11465	0.572338	29.3103	0	950	0.884279	d__Bacteria;p__Pseudomonadota;c__Gammaproteobacteria;o__Burkholderiales;f__Burkholderiaceae;g__Polaromonas;s__	2.86325e+06	d__Bacteria;p__Pseudomonadota;c__Gammaproteobacteria;o__Burkholderiales;f__Burkholderiaceae;g__Polaromonas;s__	RS_GCF_002379085.1	78.1117	0.247394	Presence
SLM_LV1_30a-B03	>3.0 um	SAMN40274805	JBCKOG000000000	GCA_038902295.1	7831401	7424220	7420880	7420876	468246	1255407	64.5735	141	45585	13848	0.583419	25.7837	0	1389	0.891872	d__Bacteria;p__Pseudomonadota;c__Gammaproteobacteria;o__Burkholderiales;f__Burkholderiaceae;g__Polaromonas;s__	4.86899e+06	d__Bacteria;p__Pseudomonadota;c__Gammaproteobacteria;o__Burkholderiales;f__Burkholderiaceae;g__Polaromonas;s__	RS_GCF_002379085.1	78.3401	0.233514	Absence
SLM_LV1_0830-N09	0.8~3.0 um	SAMN40274806	JBCKOH000000000	GCA_038902315.1	9924114	9298922	9296107	9296057	466390	1261521	60.7164	195	28062	8425	0.568371	36.9404	0.46729	1502	0.892606	d__Bacteria;p__Pseudomonadota;c__Gammaproteobacteria;o__Burkholderiales;f__Burkholderiaceae;g__Polaromonas;s__	3.41502e+06	d__Bacteria;p__Pseudomonadota;c__Gammaproteobacteria;o__Burkholderiales;f__Burkholderiaceae;g__Polaromonas;s__	RS_GCF_002379095.1	77.9226	0.254861	Absence
SLM_LV1_30a-F07	>3.0 um	SAMN40274807	JBCKOI000000000	GCA_038902335.1	11878418	11340444	11337332	11337240	245604	670039	60.743	117	22627	7187	0.572797	20.6897	0	821	0.891566	d__Bacteria;p__Pseudomonadota;c__Gammaproteobacteria;o__Burkholderiales;f__Burkholderiaceae;g__Polaromonas;s__	3.23852e+06	d__Bacteria;p__Pseudomonadota;c__Gammaproteobacteria;o__Burkholderiales;f__Burkholderiaceae;g__Polaromonas;s__	RS_GCF_003711205.1	78.8548	0.214554	Absence
SLM_LV1_0830-K21	0.8~3.0 um	SAMN40274808	JBCKOJ000000000	GCA_038902275.1	11418288	10747666	10743889	10743858	583280	1524250	64.8859	163	44463	12786	0.576216	28.1516	0.498442	1690	0.889582	d__Bacteria;p__Pseudomonadota;c__Gammaproteobacteria;o__Burkholderiales;f__Burkholderiaceae;g__Polaromonas;s__	5.41443e+06	d__Bacteria;p__Pseudomonadota;c__Gammaproteobacteria;o__Burkholderiales;f__Burkholderiaceae;g__Polaromonas;s__	GB_GCA_024703855.1	77.9753	0.186909	Absence
SLM_LV1_0208-I19	0.2~0.8 um	SAMN40274809	JBCKOK000000000	GCA_038902255.1	8793699	8238871	8232306	8232291	755750	2040565	64.0716	210	51060	15253	0.576749	52.7443	1.23498	2292	0.883698	d__Bacteria;p__Pseudomonadota;c__Gammaproteobacteria;o__Burkholderiales;f__Burkholderiaceae;g__Polaromonas;s__	3.86879e+06	d__Bacteria;p__Pseudomonadota;c__Gammaproteobacteria;o__Burkholderiales;f__Burkholderiaceae;g__Polaromonas;s__	RS_GCF_002379085.1	78.322	0.239717	Presence
SLM_LV1_30a-P02	>3.0 um	SAMN40274810	JBCKOL000000000	GCA_038902215.1	9235349	8679693	8676429	8676421	118948	318076	59.7872	70	22151	5066	0.578318	7.83684	0.233645	384	0.878186	d__Bacteria;p__Pseudomonadota;c__Gammaproteobacteria;o__Burkholderiales;f__Burkholderiaceae;g__Polaromonas;s__	4.05873e+06	d__Bacteria;p__Pseudomonadota;c__Gammaproteobacteria;o__Burkholderiales;f__Burkholderiaceae;g__Polaromonas;s__	RS_GCF_002379095.1	78.3039	0.253653	Absence
SLM_LV1_30a-K08	>3.0 um	SAMN40274811	JBCKOM000000000	GCA_038902235.1	7467867	7039700	6962151	6962144	355802	863948	69.5304	88	47119	16441	0.577524	29.3103	0	920	0.886882	d__Bacteria;p__Pseudomonadota;c__Gammaproteobacteria;o__Burkholderiales;f__Burkholderiaceae;g__Polaromonas;s__	2.94759e+06	d__Bacteria;p__Pseudomonadota;c__Gammaproteobacteria;o__Burkholderiales;f__Burkholderiaceae;g__Polaromonas;s__	RS_GCF_003711205.1	78.4265	0.357375	Absence
SLM_LV1_0208-I20	0.2~0.8 um	SAMN40274812	JBCKON000000000	GCA_038902195.1	7797780	7302258	7294573	7294551	596903	1710719	60.0098	162	67920	16039	0.579146	48.3606	0.683411	1833	0.887289	d__Bacteria;p__Pseudomonadota;c__Gammaproteobacteria;o__Burkholderiales;f__Burkholderiaceae;g__Polaromonas;s__	3.53742e+06	d__Bacteria;p__Pseudomonadota;c__Gammaproteobacteria;o__Burkholderiales;f__Burkholderiaceae;g__Polaromonas;s__	RS_GCF_002379085.1	78.111	0.286148	Presence
SLM_LV1_0208-E02	0.2~0.8 um	SAMN40274813	JBCKOO000000000	GCA_038902175.1	7059376	6551343	6548338	6548264	435977	1227108	57.008	170	35308	10015	0.573144	21.0031	0	1429	0.869012	d__Bacteria;p__Pseudomonadota;c__Gammaproteobacteria;o__Burkholderiales;f__Burkholderiaceae;g__Polaromonas;s__	5.8425e+06	d__Bacteria;p__Pseudomonadota;c__Gammaproteobacteria;o__Burkholderiales;f__Burkholderiaceae;g__Polaromonas;s__	RS_GCF_002379085.1	78.3587	0.176079	Presence
SLM_MC1B_02-C16	0~2 cm	SAMN40274814	JBCKOP000000000	GCA_038902155.1	7888261	7300758	7297895	7297864	204502	690254	52.5616	52	57966	18269	0.577224	29.236	0.233645	699	0.922605	d__Bacteria;p__Pseudomonadota;c__Gammaproteobacteria;o__Burkholderiales;f__Burkholderiaceae;g__Polaromonas;s__	2.36097e+06	d__Bacteria;p__Pseudomonadota;c__Gammaproteobacteria;o__Burkholderiales;f__Burkholderiaceae;g__Polaromonas;s__	RS_GCF_900103405.1	78.4836	0.374496	Presence
SLM_LV1_30a-F08	>3.0 um	SAMN40274815	JBCKOQ000000000	GCA_038902135.1	11061499	10512177	10506762	10506739	304751	830792	64.8493	75	55615	17149	0.570681	35.2357	0.514019	871	0.912191	d__Bacteria;p__Pseudomonadota;c__Gammaproteobacteria;o__Burkholderiales;f__Burkholderiaceae;g__Polaromonas;s__	2.35781e+06	d__Bacteria;p__Pseudomonadota;c__Gammaproteobacteria;o__Burkholderiales;f__Burkholderiaceae;g__Polaromonas;s__	RS_GCF_900116715.1	78.3384	0.357303	Presence
SLM_LV1_0208-F09	0.2~0.8 um	SAMN40274816	JBCKOR000000000	GCA_038902095.1	9606868	9002695	8977937	8977881	325114	885742	64.7205	72	60875	20353	0.596627	44.8276	0	925	0.904364	d__Bacteria;p__Pseudomonadota;c__Gammaproteobacteria;o__Burkholderiales;f__Burkholderiaceae;g__Rhodoferax;s__	1.97589e+06	d__Bacteria;p__Pseudomonadota;c__Gammaproteobacteria;o__Burkholderiales;f__Burkholderiaceae;g__Rhodoferax;s__	RS_GCF_002413825.1	80.9694	0.387963	Presence
SLM_MC1B_68-C02	6~8 cm	SAMN40274817	JBCKOS000000000	GCA_038902055.1	9112746	8570403	8565604	8565599	724157	2115006	58.1917	179	82801	20373	0.623538	39.7107	0	2234	0.898729	d__Bacteria;p__Pseudomonadota;c__Gammaproteobacteria;o__Burkholderiales;f__Burkholderiaceae;g__;s__	5.32603e+06	d__Bacteria;p__Pseudomonadota;c__Gammaproteobacteria;o__Burkholderiales;f__Burkholderiaceae;g__;s__	RS_GCF_022809125.1	74.5463	0.198273	Absence
SLM_MC1B_68-L15	6~8 cm	SAMN40274818	JBCKOT000000000	GCA_038902115.1	7119781	6773404	6770653	6770652	253905	784801	52.7272	95	42129	12560	0.614907	20.8093	0	861	0.891908	d__Bacteria;p__Pseudomonadota;c__Gammaproteobacteria;o__Burkholderiales;f__Burkholderiaceae;g__;s__	3.7714e+06	d__Bacteria;p__Pseudomonadota;c__Gammaproteobacteria;o__Burkholderiales;f__Burkholderiaceae;g__;s__	RS_GCF_022809125.1	75.3331	0.216345	Absence
SLM_MC1B_68-O15	6~8 cm	SAMN40274819	JBCKOU000000000	GCA_038902075.1	9936913	9524745	9507211	9507204	272801	892489	50.8255	87	46346	16165	0.614493	4.16667	0	937	0.898772	d__Bacteria;p__Pseudomonadota;c__Gammaproteobacteria;o__Burkholderiales;f__Burkholderiaceae;g__;s__	2.14197e+07	d__Bacteria;p__Pseudomonadota;c__Gammaproteobacteria;o__Burkholderiales;f__Burkholderiaceae;g__;s__	RS_GCF_003072465.1	85.3	0.00198432	Absence
SLM_MC1B_68-A07	6~8 cm	SAMN40274820	JBCKOV000000000	GCA_038901995.1	8293184	7818088	7810155	7810152	595584	1542460	65.3632	158	41733	14749	0.626164	31.1059	0	1575	0.899096	d__Bacteria;p__Pseudomonadota;c__Gammaproteobacteria;o__Burkholderiales;f__Burkholderiaceae;g__PHCI01;s__	4.95873e+06	d__Bacteria;p__Pseudomonadota;c__Gammaproteobacteria;o__Burkholderiales;f__Burkholderiaceae;g__;s__	RS_GCF_000340795.1	82.25	0.00300228	Presence
SLM_MC1B_68-M17	6~8 cm	SAMN40274821	JBCKOW000000000	GCA_038902015.1	11195761	10648871	10642861	10642856	373716	1330285	48.0363	125	49078	20790	0.621387	29.023	0	1390	0.895144	d__Bacteria;p__Pseudomonadota;c__Gammaproteobacteria;o__Burkholderiales;f__Burkholderiaceae;g__Rhodoferax_A;s__	4.58356e+06	d__Bacteria;p__Pseudomonadota;c__Gammaproteobacteria;o__Burkholderiales;f__Burkholderiaceae;g__;s__	RS_GCF_003072465.1	86.28	0.0027689	Presence
SLM_MC1B_46-D09	4~6 cm	SAMN40274822	JBCKOX000000000	GCA_038902035.1	8037540	7567143	7562569	7562562	293546	781099	63.8014	105	40965	10418	0.621248	17.2414	0	849	0.891817	d__Bacteria;p__Pseudomonadota;c__Gammaproteobacteria;o__Burkholderiales;f__Burkholderiaceae;g__CANFOR01;s__	4.53037e+06	d__Bacteria;p__Pseudomonadota;c__Gammaproteobacteria;o__Burkholderiales;f__Burkholderiaceae;g__;s__	RS_GCF_022809125.1	74.3047	0.169947	Absence
SLM_MC1B_02-C09	0~2 cm	SAMN40274823	JBCKOY000000000	GCA_038901975.1	7803315	7282774	7278233	7278218	640347	1825446	60.1836	166	51323	19817	0.625707	47.1954	0	1879	0.901836	d__Bacteria;p__Pseudomonadota;c__Gammaproteobacteria;o__Burkholderiales;f__Burkholderiaceae;g__PHCI01;s__	3.86785e+06	d__Bacteria;p__Pseudomonadota;c__Gammaproteobacteria;o__Burkholderiales;f__Burkholderiaceae;g__;s__	RS_GCF_022809125.1	74.9	0.24221	Absence
SLM_MC1B_24-N15	2~4 cm	SAMN40274824	JBCKOZ000000000	GCA_038901955.1	10679010	10111701	10075213	10075069	337674	1182536	48.5337	122	39961	14655	0.62363	30.4505	0	1250	0.901823	d__Bacteria;p__Pseudomonadota;c__Gammaproteobacteria;o__Burkholderiales;f__Burkholderiaceae;g__JAURZS01;s__	3.88346e+06	d__Bacteria;p__Pseudomonadota;c__Gammaproteobacteria;o__Burkholderiales;f__Burkholderiaceae;g__;s__	RS_GCF_022809125.1	74.8678	0.231194	Absence
SLM_MC1B_24-L18	2~4 cm	SAMN40274825	JBCKPA000000000	GCA_038901935.1	10249175	9716689	9711311	9711111	430825	1427176	51.7288	142	58778	15634	0.622417	29.3515	0	1514	0.896248	d__Bacteria;p__Pseudomonadota;c__Gammaproteobacteria;o__Burkholderiales;f__Burkholderiaceae;g__Rhodoferax_A;s__	4.86235e+06	d__Bacteria;p__Pseudomonadota;c__Gammaproteobacteria;o__Burkholderiales;f__Burkholderiaceae;g__;s__	RS_GCF_000441555.1	82.56	0.00260158	Presence
SLM_MC1B_68-C06	6~8 cm	SAMN40274826	JBCKPB000000000	GCA_038901895.1	10361410	9789764	9776506	9776485	489159	1440146	57.5663	132	54658	18420	0.627681	41.4843	0	1493	0.907445	d__Bacteria;p__Pseudomonadota;c__Gammaproteobacteria;o__Burkholderiales;f__Burkholderiaceae;g__;s__	3.47154e+06	d__Bacteria;p__Pseudomonadota;c__Gammaproteobacteria;o__Burkholderiales;f__Burkholderiaceae;g__;s__	RS_GCF_022809125.1	74.4547	0.25764	Absence
SLM_MC1B_24-E16	2~4 cm	SAMN40274827	JBCKPC000000000	GCA_038901855.1	9926984	9534309	9519450	9519418	526768	1431550	63.7579	128	66361	19738	0.624827	38.8117	0	1492	0.904121	d__Bacteria;p__Pseudomonadota;c__Gammaproteobacteria;o__Burkholderiales;f__Burkholderiaceae;g__JAAFIY01;s__	3.68844e+06	d__Bacteria;p__Pseudomonadota;c__Gammaproteobacteria;o__Burkholderiales;f__Burkholderiaceae;g__;s__	GB_GCA_005503335.1	74.3292	0.23074	Absence
SLM_MC1B_68-D06	6~8 cm	SAMN40274828	JBCKPD000000000	GCA_038901905.1	8178347	7721594	7713621	7713616	713962	1868055	65.6746	153	102227	22421	0.627748	44.5197	0	1912	0.90845	d__Bacteria;p__Pseudomonadota;c__Gammaproteobacteria;o__Burkholderiales;f__Burkholderiaceae;g__;s__	4.19602e+06	d__Bacteria;p__Pseudomonadota;c__Gammaproteobacteria;o__Burkholderiales;f__Burkholderiaceae;g__;s__	RS_GCF_022809125.1	74.6075	0.236889	Absence
SLM_MC1B_68-M02	6~8 cm	SAMN40274829	JBCKPE000000000	GCA_038901875.1	6741867	6440297	6434295	6434286	839819	2309529	62.344	209	99824	19395	0.62581	55.4851	0	2425	0.8984	d__Bacteria;p__Pseudomonadota;c__Gammaproteobacteria;o__Burkholderiales;f__Burkholderiaceae;g__Rhodoferax_A;s__	4.16243e+06	d__Bacteria;p__Pseudomonadota;c__Gammaproteobacteria;o__Burkholderiales;f__Burkholderiaceae;g__;s__	RS_GCF_022809125.1	74.6314	0.245656	Presence
SLM_MC1B_68-K11	6~8 cm	SAMN40274830	JBCKPF000000000	GCA_038901835.1	8781029	8325054	8321004	8320979	592199	1629829	61.7891	162	89630	15992	0.624162	33.6247	0.0311526	1739	0.8986	d__Bacteria;p__Pseudomonadota;c__Gammaproteobacteria;o__Burkholderiales;f__Burkholderiaceae;g__PHCI01;s__	4.84712e+06	d__Bacteria;p__Pseudomonadota;c__Gammaproteobacteria;o__Burkholderiales;f__Burkholderiaceae;g__;s__	GB_GCA_005503335.1	74.8357	0.217475	Presence
SLM_MC1B_68-O13	6~8 cm	SAMN40274831	JBCKPG000000000	GCA_038901815.1	8939542	8409063	8400648	8400407	483220	1427200	58.0626	114	75365	17572	0.6255	35.4891	0	1528	0.901248	d__Bacteria;p__Pseudomonadota;c__Gammaproteobacteria;o__Burkholderiales;f__Burkholderiaceae;g__PHCI01;s__	4.02152e+06	d__Bacteria;p__Pseudomonadota;c__Gammaproteobacteria;o__Burkholderiales;f__Burkholderiaceae;g__;s__	RS_GCF_012184415.1	74.6661	0.20461	Presence
SLM_MC1B_24-P11	2~4 cm	SAMN40274832	JBCKPH000000000	GCA_038901755.1	8932433	8513457	8508009	8508002	1002570	2694265	65.228	216	66418	20816	0.627441	62.8744	0.46729	2808	0.906202	d__Bacteria;p__Pseudomonadota;c__Gammaproteobacteria;o__Burkholderiales;f__Burkholderiaceae;g__Rhodoferax_A;s__	4.28516e+06	d__Bacteria;p__Pseudomonadota;c__Gammaproteobacteria;o__Burkholderiales;f__Burkholderiaceae;g__;s__	RS_GCF_022809125.1	74.9228	0.230796	Presence
SLM_MC1B_68-F10	6~8 cm	SAMN40274833	JBCKPI000000000	GCA_038901795.1	7845033	7463441	7460162	7460157	285376	979700	49.6621	105	34696	13684	0.619743	28.6983	0	1060	0.90119	d__Bacteria;p__Pseudomonadota;c__Gammaproteobacteria;o__Burkholderiales;f__Burkholderiaceae;g__;s__	3.4138e+06	d__Bacteria;p__Pseudomonadota;c__Gammaproteobacteria;o__Burkholderiales;f__Burkholderiaceae;g__;s__	RS_GCF_022809125.1	74.3238	0.218846	Absence
SLM_MC1B_68-K14	6~8 cm	SAMN40274834	JBCKPJ000000000	GCA_038901735.1	8386988	7976049	7971972	7971971	288251	853461	57.3777	93	61945	14933	0.617535	22.4138	0	934	0.887797	d__Bacteria;p__Pseudomonadota;c__Gammaproteobacteria;o__Burkholderiales;f__Burkholderiaceae;g__Rhodoferax_A;s__	3.80775e+06	d__Bacteria;p__Pseudomonadota;c__Gammaproteobacteria;o__Burkholderiales;f__Burkholderiaceae;g__;s__	RS_GCF_000340865.1	78	0.00674235	Presence
SLM_MC1B_02-G13	0~2 cm	SAMN40274835	JBCKPK000000000	GCA_038901765.1	8871749	8331113	8326466	8326460	482349	1500013	52.1091	184	48393	13075	0.619717	33.2915	0	1658	0.888642	d__Bacteria;p__Pseudomonadota;c__Gammaproteobacteria;o__Burkholderiales;f__Burkholderiaceae;g__PHCI01;s__	4.50569e+06	d__Bacteria;p__Pseudomonadota;c__Gammaproteobacteria;o__Burkholderiales;f__Burkholderiaceae;g__;s__	RS_GCF_000441555.1	87.9	0.00136872	Presence
SLM_MC1B_68-J07	6~8 cm	SAMN40274836	JBCKPL000000000	GCA_038901715.1	7231901	6881661	6879229	6879216	418950	1105509	63.615	142	48524	10077	0.576544	35.8766	0	1138	0.881527	d__Bacteria;p__Pseudomonadota;c__Gammaproteobacteria;o__Burkholderiales;f__Usitatibacteraceae;g__UKL13-2;s__	3.08142e+06	d__Bacteria;p__Pseudomonadota;c__Gammaproteobacteria;o__Burkholderiales;f__Usitatibacteraceae;g__UKL13-2;s__	GB_GCA_001602455.1	73.3738	0.323862	Absence
SLM_MC1B_68-O16	6~8 cm	SAMN40274837	JBCKPM000000000	GCA_038901675.1	7422476	6961629	6959559	6959524	761410	1990577	66.8207	189	45979	17006	0.575819	58.8689	0	2023	0.883576	d__Bacteria;p__Pseudomonadota;c__Gammaproteobacteria;o__Burkholderiales;f__Usitatibacteraceae;g__UKL13-2;s__	3.38138e+06	d__Bacteria;p__Pseudomonadota;c__Gammaproteobacteria;o__Burkholderiales;f__Usitatibacteraceae;g__UKL13-2;s__	GB_GCA_001602455.1	73.6095	0.308961	Presence
SLM_MC1B_24-P16	2~4 cm	SAMN40274838	JBCKPN000000000	GCA_038901695.1	9402977	8812415	8808503	8808440	780522	2100421	67.1244	176	65324	19100	0.577795	65.5047	0.236967	2056	0.882504	d__Bacteria;p__Pseudomonadota;c__Gammaproteobacteria;o__Burkholderiales;f__Usitatibacteraceae;g__UKL13-2;s__	3.20652e+06	d__Bacteria;p__Pseudomonadota;c__Gammaproteobacteria;o__Burkholderiales;f__Usitatibacteraceae;g__UKL13-2;s__	GB_GCA_001602455.1	73.8979	0.329804	Presence
SLM_LV1_0208-I15	0.2~0.8 um	SAMN40274839	JBCKPO000000000	GCA_038901655.1	10184523	9471029	9468746	9468558	295736	750915	67.5362	71	42272	15507	0.549672	33.4189	0	831	0.858662	d__Bacteria;p__Pseudomonadota;c__Gammaproteobacteria;o__Burkholderiales;f__Gallionellaceae;g__Nitrotoga;s__	2.24698e+06	d__Bacteria;p__Pseudomonadota;c__Gammaproteobacteria;o__Burkholderiales;f__Gallionellaceae;g__Nitrotoga;s__	GB_GCA_009885195.1	79.2494	0.238189	Presence
SLM_LV1_0830-A01	0.8~3.0 um	SAMN40274840	JBCKPP000000000	GCA_038901615.1	9942607	9318135	9314218	9314139	119631	277543	68.3507	47	23507	6885	0.554058	16.0683	0	298	0.889913	d__Bacteria;p__Pseudomonadota;c__Gammaproteobacteria;o__Burkholderiales;f__Gallionellaceae;g__Nitrotoga;s__	1.72727e+06	d__Bacteria;p__Pseudomonadota;c__Gammaproteobacteria;o__Burkholderiales;f__Gallionellaceae;g__Nitrotoga;s__	GB_GCA_009885195.1	80.3193	0.280759	Absence
SLM_LV1_0208-L21	0.2~0.8 um	SAMN40274841	JBCKPQ000000000	GCA_038901635.1	9064151	8519955	8510512	8510477	262056	683054	66.635	99	28436	8865	0.552147	31.0345	0	717	0.873739	d__Bacteria;p__Pseudomonadota;c__Gammaproteobacteria;o__Burkholderiales;f__Gallionellaceae;g__Nitrotoga;s__	2.20095e+06	d__Bacteria;p__Pseudomonadota;c__Gammaproteobacteria;o__Burkholderiales;f__Gallionellaceae;g__Nitrotoga;s__	GB_GCA_009885195.1	79.3459	0.303314	Absence
SLM_LV1_0830-M21	0.8~3.0 um	SAMN40274842	JBCKPR000000000	GCA_038901575.1	9861245	9377091	9374412	9374402	401507	1085940	64.7221	107	32817	15905	0.555006	56.3218	3.44828	1121	0.873979	d__Bacteria;p__Pseudomonadota;c__Gammaproteobacteria;o__Burkholderiales;f__Gallionellaceae;g__Nitrotoga;s__	1.9281e+06	d__Bacteria;p__Pseudomonadota;c__Gammaproteobacteria;o__Burkholderiales;f__Gallionellaceae;g__Nitrotoga;s__	GB_GCA_009885195.1	79.3553	0.276951	Presence
SLM_LV1_0830-A17	0.8~3.0 um	SAMN40274843	JBCKPS000000000	GCA_038901595.1	8944360	8331922	8324880	8324644	203354	504025	63.6448	64	53144	9562	0.553897	20.0575	0	540	0.872183	d__Bacteria;p__Pseudomonadota;c__Gammaproteobacteria;o__Burkholderiales;f__Gallionellaceae;g__Nitrotoga;s__	2.51289e+06	d__Bacteria;p__Pseudomonadota;c__Gammaproteobacteria;o__Burkholderiales;f__Gallionellaceae;g__Nitrotoga;s__	GB_GCA_009885195.1	79.4318	0.271326	Presence
SLM_LV1_0830-J19	0.8~3.0 um	SAMN40274844	JBCKPT000000000	GCA_038901215.1	7553945	7127111	7124178	7124175	232918	641994	61.2544	76	32398	13587	0.55698	30.7635	0	651	0.870634	d__Bacteria;p__Pseudomonadota;c__Gammaproteobacteria;o__Burkholderiales;f__Gallionellaceae;g__Nitrotoga;s__	2.08687e+06	d__Bacteria;p__Pseudomonadota;c__Gammaproteobacteria;o__Burkholderiales;f__Gallionellaceae;g__Nitrotoga;s__	GB_GCA_009885195.1	79.3243	0.255948	Absence
SLM_LV1_30a-C22	>3.0 um	SAMN40274845	JBCKPU000000000	GCA_038901175.1	10482120	9789003	9785219	9785219	210066	501371	69.9172	59	35056	13516	0.556478	31.6534	0	535	0.865776	d__Bacteria;p__Pseudomonadota;c__Gammaproteobacteria;o__Burkholderiales;f__Gallionellaceae;g__Nitrotoga;s__	1.58394e+06	d__Bacteria;p__Pseudomonadota;c__Gammaproteobacteria;o__Burkholderiales;f__Gallionellaceae;g__Nitrotoga;s__	GB_GCA_009885195.1	79.7286	0.301141	Presence
SLM_LV1_30a-I06	>3.0 um	SAMN40274846	JBCKPV000000000	GCA_038901195.1	10069570	9545585	9544318	9544298	113337	250599	65.9862	49	12609	5695	0.54345	18.9655	0	276	0.872697	d__Bacteria;p__Pseudomonadota;c__Gammaproteobacteria;o__Burkholderiales;f__Gallionellaceae;g__Nitrotoga;s__	1.32134e+06	d__Bacteria;p__Pseudomonadota;c__Gammaproteobacteria;o__Burkholderiales;f__Gallionellaceae;g__Nitrotoga;s__	GB_GCA_009885195.1	79.78	0.176455	Absence
SLM_LV1_0830-L16	0.8~3.0 um	SAMN40274847	JBCKPW000000000	GCA_038901135.1	9597028	8999069	8984615	8984609	221581	520191	71.1509	55	45783	12932	0.547778	23.9601	0.947867	542	0.862156	d__Bacteria;p__Pseudomonadota;c__Gammaproteobacteria;o__Burkholderiales;f__Gallionellaceae;g__Nitrotoga;s__	2.17107e+06	d__Bacteria;p__Pseudomonadota;c__Gammaproteobacteria;o__Burkholderiales;f__Gallionellaceae;g__Nitrotoga;s__	GB_GCA_009885195.1	79.6738	0.301806	Absence
SLM_LV1_30a-G23	>3.0 um	SAMN40274848	JBCKPX000000000	GCA_038901155.1	10353275	9771233	9764216	9764209	223637	664736	65.4965	61	109020	16814	0.54932	32.2084	3.31754	716	0.862312	d__Bacteria;p__Pseudomonadota;c__Gammaproteobacteria;o__Burkholderiales;f__Gallionellaceae;g__Nitrotoga;s__	2.06386e+06	d__Bacteria;p__Pseudomonadota;c__Gammaproteobacteria;o__Burkholderiales;f__Gallionellaceae;g__Nitrotoga;s__	GB_GCA_009885195.1	78.794	0.220244	Absence
SLM_LV1_0830-A09	0.8~3.0 um	SAMN40274849	JBCKPY000000000	GCA_038901115.1	11054180	10111579	10106221	10105646	78785	172113	69.6872	23	21666	9363	0.545206	15.5172	0	175	0.839268	d__Bacteria;p__Pseudomonadota;c__Gammaproteobacteria;o__Burkholderiales;f__Gallionellaceae;g__;s__	1.10917e+06	d__Bacteria;p__Pseudomonadota;c__Gammaproteobacteria;o__Burkholderiales;f__Gallionellaceae;g__Nitrotoga;s__	GB_GCA_009885195.1	79.1106	0.22885	Presence
SLM_LV1_30a-F03	>3.0 um	SAMN40274850	JBCKPZ000000000	GCA_038901075.1	8808000	8282629	8280191	8280120	169541	388145	69.4834	55	39060	9896	0.54668	10.2926	0	422	0.845612	d__Bacteria;p__Pseudomonadota;c__Gammaproteobacteria;o__Burkholderiales;f__Gallionellaceae;g__Nitrotoga;s__	3.77111e+06	d__Bacteria;p__Pseudomonadota;c__Gammaproteobacteria;o__Burkholderiales;f__Gallionellaceae;g__Nitrotoga;s__	GB_GCA_009885195.1	79.4381	0.244601	Absence
SLM_LV1_0208-L20	0.2~0.8 um	SAMN40274851	JBCKQA000000000	GCA_038901095.1	8814113	8345104	8338636	8338611	536453	1377150	69.2635	117	51902	19963	0.549062	62.2756	2.60664	1431	0.874926	d__Bacteria;p__Pseudomonadota;c__Gammaproteobacteria;o__Burkholderiales;f__Gallionellaceae;g__Nitrotoga;s__	2.21138e+06	d__Bacteria;p__Pseudomonadota;c__Gammaproteobacteria;o__Burkholderiales;f__Gallionellaceae;g__Nitrotoga;s__	GB_GCA_009885195.1	79.7005	0.251646	Presence
SLM_LV1_0830-J14	0.8~3.0 um	SAMN40274852	JBCKQB000000000	GCA_038901055.1	10833709	10161553	10158577	10158557	210453	488388	66.7668	66	27220	10286	0.555917	29.0343	0	546	0.873359	d__Bacteria;p__Pseudomonadota;c__Gammaproteobacteria;o__Burkholderiales;f__Gallionellaceae;g__Nitrotoga;s__	1.68211e+06	d__Bacteria;p__Pseudomonadota;c__Gammaproteobacteria;o__Burkholderiales;f__Gallionellaceae;g__Nitrotoga;s__	GB_GCA_009885195.1	79.9285	0.330311	Absence
SLM_LV1_0830-E22	0.8~3.0 um	SAMN40274853	JBCKQC000000000	GCA_038901035.1	7163122	6716764	6711581	6709526	147638	379434	65.4354	56	22297	8127	0.541562	14.3417	0	430	0.869015	d__Bacteria;p__Pseudomonadota;c__Gammaproteobacteria;o__Burkholderiales;f__Gallionellaceae;g__Nitrotoga;s__	2.64567e+06	d__Bacteria;p__Pseudomonadota;c__Gammaproteobacteria;o__Burkholderiales;f__Gallionellaceae;g__Nitrotoga;s__	GB_GCA_009885195.1	79.1274	0.241903	Absence
SLM_LV1_30a-B05	>3.0 um	SAMN40274854	JBCKQD000000000	GCA_038900995.1	8134168	7619058	7616320	7616282	223669	630523	66.9099	58	51409	18488	0.552184	30.1513	3.88626	685	0.868373	d__Bacteria;p__Pseudomonadota;c__Gammaproteobacteria;o__Burkholderiales;f__Gallionellaceae;g__Nitrotoga;s__	2.0912e+06	d__Bacteria;p__Pseudomonadota;c__Gammaproteobacteria;o__Burkholderiales;f__Gallionellaceae;g__Nitrotoga;s__	GB_GCA_009885195.1	79.3857	0.291217	Absence
SLM_LV1_0830-B03	0.8~3.0 um	SAMN40274855	JBCKQE000000000	GCA_038901015.1	10485790	9889928	9884362	9884304	165718	433934	63.9463	50	25121	12526	0.558405	30.4499	0	475	0.883519	d__Bacteria;p__Pseudomonadota;c__Gammaproteobacteria;o__Burkholderiales;f__Gallionellaceae;g__Nitrotoga;s__	1.42508e+06	d__Bacteria;p__Pseudomonadota;c__Gammaproteobacteria;o__Burkholderiales;f__Gallionellaceae;g__Nitrotoga;s__	GB_GCA_009885195.1	79.1701	0.3106	Absence
SLM_LV1_30a-E19	>3.0 um	SAMN40274856	JBCKQF000000000	GCA_038900975.1	6998287	6536844	6535129	6535094	214362	562463	66.8191	54	41315	14246	0.54988	8.33333	0	605	0.868036	d__Bacteria;p__Pseudomonadota;c__Gammaproteobacteria;o__Burkholderiales;f__Gallionellaceae;g__Nitrotoga;s__	6.74956e+06	d__Bacteria;p__Pseudomonadota;c__Gammaproteobacteria;o__Burkholderiales;f__Gallionellaceae;g__Nitrotoga;s__	GB_GCA_009885195.1	79.5635	0.275211	Absence
SLM_LV1_0830-N14	0.8~3.0 um	SAMN40274857	JBCKQG000000000	GCA_038900955.1	9599198	9077415	9075014	9075012	191090	500791	60.8054	82	24425	7800	0.553906	29.2892	0.473934	552	0.867849	d__Bacteria;p__Pseudomonadota;c__Gammaproteobacteria;o__Burkholderiales;f__Gallionellaceae;g__Nitrotoga;s__	1.70981e+06	d__Bacteria;p__Pseudomonadota;c__Gammaproteobacteria;o__Burkholderiales;f__Gallionellaceae;g__Nitrotoga;s__	GB_GCA_009885195.1	79.3076	0.229489	Absence
SLM_LV1_30a-J21	>3.0 um	SAMN40274858	JBCKQH000000000	GCA_038900935.1	8980773	8499069	8496335	8496310	371414	978225	66.0973	89	54122	18060	0.54903	50.0407	2.1327	1007	0.870523	d__Bacteria;p__Pseudomonadota;c__Gammaproteobacteria;o__Burkholderiales;f__Gallionellaceae;g__Nitrotoga;s__	1.95486e+06	d__Bacteria;p__Pseudomonadota;c__Gammaproteobacteria;o__Burkholderiales;f__Gallionellaceae;g__Nitrotoga;s__	GB_GCA_009885195.1	79.1249	0.254583	Absence
SLM_LV1_30a-E04	>3.0 um	SAMN40274859	JBCKQI000000000	GCA_038900895.1	8413128	7911568	7904883	7904881	205301	598951	58.3084	71	34136	10263	0.556025	25.2351	0	624	0.867894	d__Bacteria;p__Pseudomonadota;c__Gammaproteobacteria;o__Burkholderiales;f__Gallionellaceae;g__Nitrotoga;s__	2.37348e+06	d__Bacteria;p__Pseudomonadota;c__Gammaproteobacteria;o__Burkholderiales;f__Gallionellaceae;g__Nitrotoga;s__	GB_GCA_009885195.1	79.3858	0.265691	Presence
SLM_LV1_0830-D03	0.8~3.0 um	SAMN40274860	JBCKQJ000000000	GCA_038900915.1	7470396	7051975	7050737	7050334	176405	472798	65.0554	71	20820	9363	0.554383	18.9655	0	511	0.857353	d__Bacteria;p__Pseudomonadota;c__Gammaproteobacteria;o__Burkholderiales;f__Gallionellaceae;g__Nitrotoga;s__	2.49293e+06	d__Bacteria;p__Pseudomonadota;c__Gammaproteobacteria;o__Burkholderiales;f__Gallionellaceae;g__Nitrotoga;s__	GB_GCA_009885195.1	79.4167	0.198558	Presence
SLM_LV1_30a-K02	>3.0 um	SAMN40274861	JBCKQK000000000	GCA_038900875.1	8465427	7908029	7899046	7898450	350862	950986	64.263	78	61929	21226	0.562724	51.8084	0.119048	966	0.87591	d__Bacteria;p__Pseudomonadota;c__Gammaproteobacteria;o__Burkholderiales;f__Gallionellaceae;g__Nitrotoga;s__	1.83558e+06	d__Bacteria;p__Pseudomonadota;c__Gammaproteobacteria;o__Burkholderiales;f__Gallionellaceae;g__Nitrotoga;s__	GB_GCA_009885195.1	79.4848	0.313036	Presence
SLM_LV1_30a-P17	>3.0 um	SAMN40274862	JBCKQL000000000	GCA_038900855.1	8857936	8399948	8396512	8396492	314111	836947	64.5995	86	67066	14064	0.55227	36.5399	0.0278784	909	0.857336	d__Bacteria;p__Pseudomonadota;c__Gammaproteobacteria;o__Burkholderiales;f__Gallionellaceae;g__Nitrotoga;s__	2.2905e+06	d__Bacteria;p__Pseudomonadota;c__Gammaproteobacteria;o__Burkholderiales;f__Gallionellaceae;g__Nitrotoga;s__	GB_GCA_009885195.1	79.0037	0.249551	Presence
SLM_LV1_0830-L19	0.8~3.0 um	SAMN40274863	JBCKQM000000000	GCA_038900835.1	10578433	9897377	9894559	9894554	130648	304131	62.6431	65	14295	5392	0.545551	17.2414	0	370	0.856023	d__Bacteria;p__Pseudomonadota;c__Gammaproteobacteria;o__Burkholderiales;f__Gallionellaceae;g__Nitrotoga;s__	1.76396e+06	d__Bacteria;p__Pseudomonadota;c__Gammaproteobacteria;o__Burkholderiales;f__Gallionellaceae;g__Nitrotoga;s__	GB_GCA_009885195.1	79.9409	0.207869	Absence
SLM_LV1_0830-G23	0.8~3.0 um	SAMN40275134	JBCKQN000000000	GCA_038930575.1	7891634	7450845	7449083	7449079	156603	410837	61.3865	67	30961	6901	0.551051	14.5199	0.236967	447	0.885422	d__Bacteria;p__Pseudomonadota;c__Gammaproteobacteria;o__Burkholderiales;f__Gallionellaceae;g__Nitrotoga;s__	2.82948e+06	d__Bacteria;p__Pseudomonadota;c__Gammaproteobacteria;o__Burkholderiales;f__Gallionellaceae;g__Nitrotoga;s__	GB_GCA_009885195.1	80.3873	0.217435	Absence
SLM_LV1_0208-O09	0.2~0.8 um	SAMN40275135	JBCKQO000000000	GCA_038930515.1	8334774	7827265	7824918	7824821	356765	940212	67.9756	97	46840	13242	0.556639	47.2041	3.63349	983	0.875062	d__Bacteria;p__Pseudomonadota;c__Gammaproteobacteria;o__Burkholderiales;f__Gallionellaceae;g__Nitrotoga;s__	1.9918e+06	d__Bacteria;p__Pseudomonadota;c__Gammaproteobacteria;o__Burkholderiales;f__Gallionellaceae;g__Nitrotoga;s__	GB_GCA_009885195.1	79.6179	0.256125	Absence
SLM_LV1_0830-P09	0.8~3.0 um	SAMN40275136	JBCKQP000000000	GCA_038930405.1	7703826	7324897	7322989	7322974	328589	853226	66.0762	86	58049	15709	0.552126	42.9755	0.0278784	901	0.867113	d__Bacteria;p__Pseudomonadota;c__Gammaproteobacteria;o__Burkholderiales;f__Gallionellaceae;g__Nitrotoga;s__	1.98538e+06	d__Bacteria;p__Pseudomonadota;c__Gammaproteobacteria;o__Burkholderiales;f__Gallionellaceae;g__Nitrotoga;s__	GB_GCA_009885195.1	79.7136	0.249111	Presence
SLM_LV1_0830-K10	0.8~3.0 um	SAMN40275137	JBCKQQ000000000	GCA_038930435.1	8949831	8341613	8328071	8327986	350209	841685	71.9215	72	41976	18966	0.552447	43.6549	0	884	0.86935	d__Bacteria;p__Pseudomonadota;c__Gammaproteobacteria;o__Burkholderiales;f__Gallionellaceae;g__Nitrotoga;s__	1.92804e+06	d__Bacteria;p__Pseudomonadota;c__Gammaproteobacteria;o__Burkholderiales;f__Gallionellaceae;g__Nitrotoga;s__	GB_GCA_009885195.1	80.0452	0.245278	Presence
SLM_LV1_0830-M17	0.8~3.0 um	SAMN40275138	JBCKQR000000000	GCA_038930375.1	9581707	9060971	9056215	9056198	506818	1449630	63.7691	103	80007	21768	0.552849	61.9034	2.7135	1488	0.873861	d__Bacteria;p__Pseudomonadota;c__Gammaproteobacteria;o__Burkholderiales;f__Gallionellaceae;g__Nitrotoga;s__	2.34176e+06	d__Bacteria;p__Pseudomonadota;c__Gammaproteobacteria;o__Burkholderiales;f__Gallionellaceae;g__Nitrotoga;s__	GB_GCA_009885195.1	79.5956	0.251606	Presence
SLM_LV1_0830-B08	0.8~3.0 um	SAMN40275139	JBCKQS000000000	GCA_038930315.1	8914674	8348472	8346463	8346354	95512	236618	65.4685	35	36686	9315	0.537212	7.5414	0	259	0.874333	d__Bacteria;p__Pseudomonadota;c__Gammaproteobacteria;o__Burkholderiales;f__Gallionellaceae;g__Nitrotoga;s__	3.13759e+06	d__Bacteria;p__Pseudomonadota;c__Gammaproteobacteria;o__Burkholderiales;f__Gallionellaceae;g__Nitrotoga;s__	GB_GCA_009885195.1	79.4856	0.176844	Absence
SLM_LV1_0830-L23	0.8~3.0 um	SAMN40275140	JBCKQT000000000	GCA_038930355.1	8664810	8188964	8185953	8185949	236242	581590	65.8646	79	25996	9284	0.558462	26.3575	0.236967	617	0.862472	d__Bacteria;p__Pseudomonadota;c__Gammaproteobacteria;o__Burkholderiales;f__Gallionellaceae;g__Nitrotoga;s__	2.20654e+06	d__Bacteria;p__Pseudomonadota;c__Gammaproteobacteria;o__Burkholderiales;f__Gallionellaceae;g__Nitrotoga;s__	GB_GCA_009885195.1	79.696	0.230102	Presence
SLM_LV1_0830-A08	0.8~3.0 um	SAMN40275141	JBCKQU000000000	GCA_038930275.1	9751578	9166741	9164366	9164312	303765	748673	67.0346	88	31891	11995	0.551673	46.2927	1.09456	830	0.867411	d__Bacteria;p__Pseudomonadota;c__Gammaproteobacteria;o__Burkholderiales;f__Gallionellaceae;g__Nitrotoga;s__	1.61726e+06	d__Bacteria;p__Pseudomonadota;c__Gammaproteobacteria;o__Burkholderiales;f__Gallionellaceae;g__Nitrotoga;s__	GB_GCA_009885195.1	80.1151	0.232356	Absence
SLM_LV1_0208-J21	0.2~0.8 um	SAMN40275142	JBCKQV000000000	GCA_038930245.1	9559361	9047768	9045366	9045269	199058	533644	66.0994	68	31181	9855	0.556388	22.4138	0	554	0.882958	d__Bacteria;p__Pseudomonadota;c__Gammaproteobacteria;o__Burkholderiales;f__Gallionellaceae;g__Nitrotoga;s__	2.38087e+06	d__Bacteria;p__Pseudomonadota;c__Gammaproteobacteria;o__Burkholderiales;f__Gallionellaceae;g__Nitrotoga;s__	GB_GCA_009885195.1	79.2548	0.238145	Absence
SLM_LV1_30a-J11	>3.0 um	SAMN40275143	JBCKQW000000000	GCA_038930215.1	8230901	7761160	7754662	7754636	273227	797451	59.3056	78	43290	16987	0.555722	34.4828	0	826	0.870381	d__Bacteria;p__Pseudomonadota;c__Gammaproteobacteria;o__Burkholderiales;f__Gallionellaceae;g__Nitrotoga;s__	2.31261e+06	d__Bacteria;p__Pseudomonadota;c__Gammaproteobacteria;o__Burkholderiales;f__Gallionellaceae;g__Nitrotoga;s__	GB_GCA_009885195.1	79.3363	0.271742	Presence
SLM_LV1_0208-D22	0.2~0.8 um	SAMN40275144	JBCKQX000000000	GCA_038930145.1	9253390	8533712	8531921	8531869	89539	217262	65.4958	38	18464	7684	0.557322	10.9359	0.541638	236	0.863501	d__Bacteria;p__Pseudomonadota;c__Gammaproteobacteria;o__Burkholderiales;f__Gallionellaceae;g__Nitrotoga;s__	1.98669e+06	d__Bacteria;p__Pseudomonadota;c__Gammaproteobacteria;o__Burkholderiales;f__Gallionellaceae;g__Nitrotoga;s__	GB_GCA_009885195.1	79.3108	0.267482	Presence
SLM_LV1_0208-K11	0.2~0.8 um	SAMN40275145	JBCKQY000000000	GCA_038930165.1	8580339	8104775	8095975	8095691	123442	307387	65.1138	39	29124	12036	0.549552	12.2257	0	337	0.843259	d__Bacteria;p__Pseudomonadota;c__Gammaproteobacteria;o__Burkholderiales;f__Gallionellaceae;g__Nitrotoga;s__	2.51427e+06	d__Bacteria;p__Pseudomonadota;c__Gammaproteobacteria;o__Burkholderiales;f__Gallionellaceae;g__Nitrotoga;s__	GB_GCA_009885195.1	80.4239	0.201343	Presence
SLM_LV1_0208-G16	0.2~0.8 um	SAMN40275146	JBCKQZ000000000	GCA_038930115.1	10459308	9936841	9932539	9932394	249448	726291	58.7406	88	54885	13154	0.557325	29.3103	0	741	0.875897	d__Bacteria;p__Pseudomonadota;c__Gammaproteobacteria;o__Burkholderiales;f__Gallionellaceae;g__Nitrotoga;s__	2.47793e+06	d__Bacteria;p__Pseudomonadota;c__Gammaproteobacteria;o__Burkholderiales;f__Gallionellaceae;g__Nitrotoga;s__	GB_GCA_009885195.1	79.1771	0.269183	Absence
SLM_LV1_0208-A16	0.2~0.8 um	SAMN40275147	JBCKRA000000000	GCA_038930045.1	9344882	8674511	8669781	8669734	210353	613372	56.7512	68	34943	14093	0.546929	26.2888	0.0805377	679	0.867594	d__Bacteria;p__Pseudomonadota;c__Gammaproteobacteria;o__Burkholderiales;f__Gallionellaceae;g__Nitrotoga;s__	2.33321e+06	d__Bacteria;p__Pseudomonadota;c__Gammaproteobacteria;o__Burkholderiales;f__Gallionellaceae;g__Nitrotoga;s__	GB_GCA_009885195.1	79.4581	0.236227	Absence
SLM_LV1_0830-F16	0.8~3.0 um	SAMN40275148	JBCKRB000000000	GCA_038930075.1	11642486	10958791	10954124	10954097	220063	551691	65.8639	75	40170	9087	0.552088	32.2374	0.236967	624	0.863134	d__Bacteria;p__Pseudomonadota;c__Gammaproteobacteria;o__Burkholderiales;f__Gallionellaceae;g__Nitrotoga;s__	1.71134e+06	d__Bacteria;p__Pseudomonadota;c__Gammaproteobacteria;o__Burkholderiales;f__Gallionellaceae;g__Nitrotoga;s__	GB_GCA_009885195.1	79.1027	0.259512	Presence
SLM_LV1_0208-J18	0.2~0.8 um	SAMN40275149	JBCKRC000000000	GCA_038929945.1	9812258	9257857	9252187	9252001	278613	735583	67.433	80	54762	13560	0.55563	8.62069	0	783	0.864249	d__Bacteria;p__Pseudomonadota;c__Gammaproteobacteria;o__Burkholderiales;f__Gallionellaceae;g__Nitrotoga;s__	8.53276e+06	d__Bacteria;p__Pseudomonadota;c__Gammaproteobacteria;o__Burkholderiales;f__Gallionellaceae;g__Nitrotoga;s__	GB_GCA_009885195.1	79.9395	0.189403	Presence
SLM_LV1_0208-L10	0.2~0.8 um	SAMN40275150	JBCKRD000000000	GCA_038930005.1	8856958	8357197	8351101	8350920	319488	921840	59.8434	99	48101	14283	0.554547	44.2947	3.44828	957	0.861187	d__Bacteria;p__Pseudomonadota;c__Gammaproteobacteria;o__Burkholderiales;f__Gallionellaceae;g__;s__	2.08115e+06	d__Bacteria;p__Pseudomonadota;c__Gammaproteobacteria;o__Burkholderiales;f__Gallionellaceae;g__Nitrotoga;s__	GB_GCA_009885195.1	79.5895	0.244275	Presence
SLM_LV1_0208-L05	0.2~0.8 um	SAMN40275151	JBCKRE000000000	GCA_038929985.1	7764761	7306163	7304013	7304003	392052	983717	68.2634	113	41989	11844	0.557789	37.931	0	1053	0.87475	d__Bacteria;p__Pseudomonadota;c__Gammaproteobacteria;o__Burkholderiales;f__Gallionellaceae;g__Nitrotoga;s__	2.59344e+06	d__Bacteria;p__Pseudomonadota;c__Gammaproteobacteria;o__Burkholderiales;f__Gallionellaceae;g__Nitrotoga;s__	GB_GCA_009885195.1	79.4504	0.269799	Absence
SLM_LV1_0208-C13	0.2~0.8 um	SAMN40275152	JBCKRF000000000	GCA_038929875.1	9680604	8973541	8967972	8967965	269847	679218	65.2131	82	33581	12797	0.557819	34.012	0.473934	713	0.873887	d__Bacteria;p__Pseudomonadota;c__Gammaproteobacteria;o__Burkholderiales;f__Gallionellaceae;g__Nitrotoga;s__	1.997e+06	d__Bacteria;p__Pseudomonadota;c__Gammaproteobacteria;o__Burkholderiales;f__Gallionellaceae;g__Nitrotoga;s__	GB_GCA_009885195.1	79.9767	0.274744	Absence
SLM_LV1_30a-O03	>3.0 um	SAMN40275153	JBCKRG000000000	GCA_038929895.1	8467424	7993103	7989576	7989574	269249	706187	63.2374	89	33145	9937	0.553135	22.6489	0	751	0.869864	d__Bacteria;p__Pseudomonadota;c__Gammaproteobacteria;o__Burkholderiales;f__Gallionellaceae;g__Nitrotoga;s__	3.11797e+06	d__Bacteria;p__Pseudomonadota;c__Gammaproteobacteria;o__Burkholderiales;f__Gallionellaceae;g__Nitrotoga;s__	GB_GCA_009885195.1	79.5581	0.235452	Absence
SLM_LV1_30a-D16	>3.0 um	SAMN40275154	JBCKRH000000000	GCA_038929845.1	10073816	9384618	9382314	9382299	254560	703830	59.1468	102	36479	8822	0.555677	41.6928	3.44828	749	0.871381	d__Bacteria;p__Pseudomonadota;c__Gammaproteobacteria;o__Burkholderiales;f__Gallionellaceae;g__Nitrotoga;s__	1.68813e+06	d__Bacteria;p__Pseudomonadota;c__Gammaproteobacteria;o__Burkholderiales;f__Gallionellaceae;g__Nitrotoga;s__	GB_GCA_009885195.1	79.2645	0.245616	Presence
SLM_LV1_0830-P15	0.8~3.0 um	SAMN40275155	JBCKRI000000000	GCA_038929815.1	8058500	7646425	7639786	7639774	239014	670739	63.2215	73	54784	13454	0.556258	19.279	1.72414	687	0.87574	d__Bacteria;p__Pseudomonadota;c__Gammaproteobacteria;o__Burkholderiales;f__Gallionellaceae;g__Nitrotoga;s__	3.47912e+06	d__Bacteria;p__Pseudomonadota;c__Gammaproteobacteria;o__Burkholderiales;f__Gallionellaceae;g__Nitrotoga;s__	GB_GCA_009885195.1	79.1498	0.235414	Absence
SLM_LV1_0208-K10	0.2~0.8 um	SAMN40275156	JBCKRJ000000000	GCA_038929785.1	7599079	7152747	7150877	7150763	333069	1056515	55.5197	90	59729	21505	0.547481	39.8119	1.72414	1100	0.867333	d__Bacteria;p__Pseudomonadota;c__Gammaproteobacteria;o__Burkholderiales;f__Gallionellaceae;g__Nitrotoga;s__	2.65377e+06	d__Bacteria;p__Pseudomonadota;c__Gammaproteobacteria;o__Burkholderiales;f__Gallionellaceae;g__Nitrotoga;s__	GB_GCA_009885195.1	80.0107	0.210758	Presence
SLM_LV1_30a-N14	>3.0 um	SAMN40275157	JBCKRK000000000	GCA_038929755.1	10051816	9597705	9594691	9594660	284479	801004	61.2062	82	37970	13536	0.54902	31.8755	1.00685	905	0.868348	d__Bacteria;p__Pseudomonadota;c__Gammaproteobacteria;o__Burkholderiales;f__Gallionellaceae;g__Nitrotoga;s__	2.51291e+06	d__Bacteria;p__Pseudomonadota;c__Gammaproteobacteria;o__Burkholderiales;f__Gallionellaceae;g__Nitrotoga;s__	GB_GCA_009885195.1	78.8926	0.227405	Presence
SLM_LV1_30a-I15	>3.0 um	SAMN40275158	JBCKRL000000000	GCA_038929725.1	10382129	9848289	9845718	9845687	142854	383600	68.6483	53	79164	10984	0.555028	17.9252	2.8436	427	0.852013	d__Bacteria;p__Pseudomonadota;c__Gammaproteobacteria;o__Burkholderiales;f__Gallionellaceae;g__Nitrotoga;s__	2.14e+06	d__Bacteria;p__Pseudomonadota;c__Gammaproteobacteria;o__Burkholderiales;f__Gallionellaceae;g__Nitrotoga;s__	GB_GCA_009885195.1	80.5057	0.247259	Absence
SLM_LV1_0208-J04	0.2~0.8 um	SAMN40275159	JBCKRM000000000	GCA_038929685.1	8282540	7778972	7777406	7777331	361047	1055673	60.5315	107	37903	16060	0.557371	46.1556	0.473934	1067	0.873207	d__Bacteria;p__Pseudomonadota;c__Gammaproteobacteria;o__Burkholderiales;f__Gallionellaceae;g__Nitrotoga;s__	2.2872e+06	d__Bacteria;p__Pseudomonadota;c__Gammaproteobacteria;o__Burkholderiales;f__Gallionellaceae;g__Nitrotoga;s__	GB_GCA_009885195.1	79.6761	0.245957	Presence
SLM_LV1_30a-P21	>3.0 um	SAMN40275160	JBCKRN000000000	GCA_038928155.1	7687548	7325046	7308826	7308825	273578	675478	71.7681	77	38006	13676	0.552062	32.7586	0	734	0.866669	d__Bacteria;p__Pseudomonadota;c__Gammaproteobacteria;o__Burkholderiales;f__Gallionellaceae;g__Nitrotoga;s__	2.06199e+06	d__Bacteria;p__Pseudomonadota;c__Gammaproteobacteria;o__Burkholderiales;f__Gallionellaceae;g__Nitrotoga;s__	GB_GCA_009885195.1	78.7512	0.242104	Presence
SLM_LV1_0208-M15	0.2~0.8 um	SAMN40275161	JBCKRO000000000	GCA_038928025.1	9857912	9309512	9307126	9306280	127815	309258	68.3377	57	27650	6593	0.554854	11.4241	0.473934	344	0.848091	d__Bacteria;p__Pseudomonadota;c__Gammaproteobacteria;o__Burkholderiales;f__Gallionellaceae;g__Nitrotoga;s__	2.70707e+06	d__Bacteria;p__Pseudomonadota;c__Gammaproteobacteria;o__Burkholderiales;f__Gallionellaceae;g__Nitrotoga;s__	GB_GCA_009885195.1	80.0904	0.291587	Absence
SLM_LV1_0830-B22	0.8~3.0 um	SAMN40275162	JBCKRP000000000	GCA_038927985.1	11359723	10717459	10711799	10711691	370090	971606	67.1645	97	59230	16601	0.554774	37.931	0	1024	0.871447	d__Bacteria;p__Pseudomonadota;c__Gammaproteobacteria;o__Burkholderiales;f__Gallionellaceae;g__Nitrotoga;s__	2.56151e+06	d__Bacteria;p__Pseudomonadota;c__Gammaproteobacteria;o__Burkholderiales;f__Gallionellaceae;g__Nitrotoga;s__	GB_GCA_009885195.1	79.9246	0.265656	Absence
SLM_LV1_0830-N18	0.8~3.0 um	SAMN40275163	JBCKRQ000000000	GCA_038927845.1	7611733	7247480	7244710	7244707	428622	1143212	65.0509	99	46835	17741	0.556607	59.1936	0.473934	1139	0.876891	d__Bacteria;p__Pseudomonadota;c__Gammaproteobacteria;o__Burkholderiales;f__Gallionellaceae;g__Nitrotoga;s__	1.93131e+06	d__Bacteria;p__Pseudomonadota;c__Gammaproteobacteria;o__Burkholderiales;f__Gallionellaceae;g__Nitrotoga;s__	GB_GCA_009885195.1	79.6538	0.267375	Absence
SLM_LV1_0208-J02	0.2~0.8 um	SAMN40275164	JBCKRR000000000	GCA_038927815.1	9720101	9092375	9090644	9090522	149630	377392	62.9299	65	23264	7459	0.549601	20.6897	0	405	0.857035	d__Bacteria;p__Pseudomonadota;c__Gammaproteobacteria;o__Burkholderiales;f__Gallionellaceae;g__Nitrotoga;s__	1.82406e+06	d__Bacteria;p__Pseudomonadota;c__Gammaproteobacteria;o__Burkholderiales;f__Gallionellaceae;g__Nitrotoga;s__	GB_GCA_009885195.1	79.6158	0.312661	Absence
SLM_LV1_0208-P01	0.2~0.8 um	SAMN40275165	JBCKRS000000000	GCA_038927775.1	9572155	9037945	9036254	9036104	238609	624483	65.2728	77	33432	11045	0.552806	17.7083	0	643	0.873223	d__Bacteria;p__Pseudomonadota;c__Gammaproteobacteria;o__Burkholderiales;f__Gallionellaceae;g__Nitrotoga;s__	3.52649e+06	d__Bacteria;p__Pseudomonadota;c__Gammaproteobacteria;o__Burkholderiales;f__Gallionellaceae;g__Nitrotoga;s__	GB_GCA_009885195.1	79.4148	0.210515	Absence
SLM_LV1_0208-O15	0.2~0.8 um	SAMN40275166	JBCKRT000000000	GCA_038927745.1	8374638	7926684	7923624	7923603	91733	234622	65.0597	41	16195	7250	0.552923	11.2069	0	264	0.867331	d__Bacteria;p__Pseudomonadota;c__Gammaproteobacteria;o__Burkholderiales;f__Gallionellaceae;g__Nitrotoga;s__	2.09355e+06	d__Bacteria;p__Pseudomonadota;c__Gammaproteobacteria;o__Burkholderiales;f__Gallionellaceae;g__Nitrotoga;s__	GB_GCA_009885195.1	78.6412	0.250854	Absence
SLM_LV1_0208-N11	0.2~0.8 um	SAMN40275167	JBCKRU000000000	GCA_038927685.1	7936587	7448009	7445444	7445215	139112	359144	64.0502	70	25502	5525	0.558055	11.3793	0	404	0.884331	d__Bacteria;p__Pseudomonadota;c__Gammaproteobacteria;o__Burkholderiales;f__Gallionellaceae;g__Nitrotoga;s__	3.15611e+06	d__Bacteria;p__Pseudomonadota;c__Gammaproteobacteria;o__Burkholderiales;f__Gallionellaceae;g__Nitrotoga;s__	GB_GCA_009885195.1	79.5569	0.205321	Absence
SLM_LV1_0830-A11	0.8~3.0 um	SAMN40275168	JBCKRV000000000	GCA_038927615.1	10155168	9544851	9542295	9542252	234479	627624	63.1432	71	32913	11971	0.549898	29.3179	0	661	0.882173	d__Bacteria;p__Pseudomonadota;c__Gammaproteobacteria;o__Burkholderiales;f__Gallionellaceae;g__Nitrotoga;s__	2.14075e+06	d__Bacteria;p__Pseudomonadota;c__Gammaproteobacteria;o__Burkholderiales;f__Gallionellaceae;g__Nitrotoga;s__	GB_GCA_009885195.1	79.3759	0.239011	Presence
SLM_LV1_30a-G03	>3.0 um	SAMN40275169	JBCKRW000000000	GCA_038927575.1	9679530	9149221	9146989	9146982	306542	758266	67.1469	91	63615	12206	0.555996	40.4019	0.947867	801	0.858815	d__Bacteria;p__Pseudomonadota;c__Gammaproteobacteria;o__Burkholderiales;f__Gallionellaceae;g__Nitrotoga;s__	1.87681e+06	d__Bacteria;p__Pseudomonadota;c__Gammaproteobacteria;o__Burkholderiales;f__Gallionellaceae;g__Nitrotoga;s__	GB_GCA_009885195.1	79.4456	0.290024	Presence
SLM_MC1B_46-C08	4~6 cm	SAMN40275170	JBCKRX000000000	GCA_038927535.1	10755545	10173987	10168431	10168429	283258	853927	58.301	78	81021	16745	0.553212	42.7116	0	864	0.869054	d__Bacteria;p__Pseudomonadota;c__Gammaproteobacteria;o__Burkholderiales;f__Gallionellaceae;g__Nitrotoga;s__	1.99928e+06	d__Bacteria;p__Pseudomonadota;c__Gammaproteobacteria;o__Burkholderiales;f__Gallionellaceae;g__Nitrotoga;s__	GB_GCA_009885195.1	79.1199	0.261256	Presence
SLM_LV1_02b-L21	<0.2 um	SAMN40275171	JBCKRY000000000	GCA_038927505.1	7803744	7299917	7296266	7296253	269893	720907	63.7045	90	35116	11068	0.553424	42.7273	0	772	0.877864	d__Bacteria;p__Pseudomonadota;c__Gammaproteobacteria;o__Burkholderiales;f__Gallionellaceae;g__Nitrotoga;s__	1.68723e+06	d__Bacteria;p__Pseudomonadota;c__Gammaproteobacteria;o__Burkholderiales;f__Gallionellaceae;g__Nitrotoga;s__	GB_GCA_009885195.1	79.1295	0.26925	Presence
SLM_MC1B_24-O15	2~4 cm	SAMN40275172	JBCKRZ000000000	GCA_038927455.1	7514213	7104594	7101809	7101609	732728	1706518	76.6021	114	85065	23987	0.559325	82.231	0.421274	1689	0.873552	d__Bacteria;p__Pseudomonadota;c__Gammaproteobacteria;o__Burkholderiales;f__Gallionellaceae;g__Nitrotoga;s__	2.07527e+06	d__Bacteria;p__Pseudomonadota;c__Gammaproteobacteria;o__Burkholderiales;f__Gallionellaceae;g__Nitrotoga;s__	GB_GCA_009885195.1	79.3758	0.281865	Presence
SLM_MC1B_24-K02	2~4 cm	SAMN40275173	JBCKSA000000000	GCA_038927365.1	7658066	7228511	7225838	7225759	336136	986708	58.5774	94	79732	14118	0.558768	42.9383	0.331754	1022	0.871752	d__Bacteria;p__Pseudomonadota;c__Gammaproteobacteria;o__Burkholderiales;f__Gallionellaceae;g__Nitrotoga;s__	2.29797e+06	d__Bacteria;p__Pseudomonadota;c__Gammaproteobacteria;o__Burkholderiales;f__Gallionellaceae;g__Nitrotoga;s__	GB_GCA_009885195.1	79.6228	0.251131	Presence
SLM_MC1B_24-M13	2~4 cm	SAMN40275174	JBCKSB000000000	GCA_038927325.1	9055309	8546568	8542820	8542730	610319	1481459	72.6789	107	68356	26976	0.560363	66.4332	0.0947867	1498	0.865767	d__Bacteria;p__Pseudomonadota;c__Gammaproteobacteria;o__Burkholderiales;f__Gallionellaceae;g__Nitrotoga;s__	2.23e+06	d__Bacteria;p__Pseudomonadota;c__Gammaproteobacteria;o__Burkholderiales;f__Gallionellaceae;g__Nitrotoga;s__	GB_GCA_009885195.1	79.5467	0.264735	Presence
SLM_LV1_BS-L15	BulkSediment	SAMN40275175	JBCKSC000000000	GCA_038927285.1	8824866	8331297	8329237	8329211	190202	473309	71.9392	21	112572	33546	0.558451	15.5172	0	477	0.859766	d__Bacteria;p__Pseudomonadota;c__Gammaproteobacteria;o__Burkholderiales;f__Gallionellaceae;g__Nitrotoga;s__	3.05021e+06	d__Bacteria;p__Pseudomonadota;c__Gammaproteobacteria;o__Burkholderiales;f__Gallionellaceae;g__Nitrotoga;s__	GB_GCA_009885195.1	80.0014	0.218181	Absence
SLM_MC1B_24-O14	2~4 cm	SAMN40275176	JBCKSD000000000	GCA_038927215.1	7526822	7108322	7104136	7103977	356825	913073	68.8664	70	50520	21977	0.556573	47.4138	1.72414	905	0.867187	d__Bacteria;p__Pseudomonadota;c__Gammaproteobacteria;o__Burkholderiales;f__Gallionellaceae;g__Nitrotoga;s__	1.92575e+06	d__Bacteria;p__Pseudomonadota;c__Gammaproteobacteria;o__Burkholderiales;f__Gallionellaceae;g__Nitrotoga;s__	GB_GCA_009885195.1	79.1635	0.287869	Absence
SLM_MC1B_24-N09	2~4 cm	SAMN40275177	JBCKSE000000000	GCA_038927185.1	7172704	6806090	6797455	6797355	300729	789400	63.8642	88	60571	13109	0.562569	38.9815	0	869	0.87431	d__Bacteria;p__Pseudomonadota;c__Gammaproteobacteria;o__Burkholderiales;f__Gallionellaceae;g__Nitrotoga;s__	2.02506e+06	d__Bacteria;p__Pseudomonadota;c__Gammaproteobacteria;o__Burkholderiales;f__Gallionellaceae;g__Nitrotoga;s__	GB_GCA_009885195.1	79.7881	0.263604	Absence
SLM_MC1B_46-N05	4~6 cm	SAMN40275178	JBCKSF000000000	GCA_038927125.1	9044947	8533264	8529752	8529714	382665	1010844	65.3914	98	44835	16786	0.559098	45.251	0.911006	1054	0.870593	d__Bacteria;p__Pseudomonadota;c__Gammaproteobacteria;o__Burkholderiales;f__Gallionellaceae;g__Nitrotoga;s__	2.23386e+06	d__Bacteria;p__Pseudomonadota;c__Gammaproteobacteria;o__Burkholderiales;f__Gallionellaceae;g__Nitrotoga;s__	GB_GCA_009885195.1	79.8461	0.258788	Presence
SLM_MC1B_68-I15	6~8 cm	SAMN40275179	JBCKSG000000000	GCA_038927015.1	6740663	6388032	6387020	6387015	204341	505534	66.9158	71	26043	9188	0.552744	29.5809	0	543	0.860055	d__Bacteria;p__Pseudomonadota;c__Gammaproteobacteria;o__Burkholderiales;f__Gallionellaceae;g__Nitrotoga;s__	1.70899e+06	d__Bacteria;p__Pseudomonadota;c__Gammaproteobacteria;o__Burkholderiales;f__Gallionellaceae;g__Nitrotoga;s__	GB_GCA_009885195.1	79.6657	0.2772	Presence
SLM_MC1B_02-E17	0~2 cm	SAMN40275180	JBCKSH000000000	GCA_038927075.1	9271470	8545175	8539740	8539675	509214	1311296	66.7272	107	50925	19576	0.557963	66.3793	0	1394	0.871293	d__Bacteria;p__Pseudomonadota;c__Gammaproteobacteria;o__Burkholderiales;f__Gallionellaceae;g__Nitrotoga;s__	1.97546e+06	d__Bacteria;p__Pseudomonadota;c__Gammaproteobacteria;o__Burkholderiales;f__Gallionellaceae;g__Nitrotoga;s__	GB_GCA_009885195.1	79.4992	0.243656	Presence
SLM_MC1B_24-M11	2~4 cm	SAMN40275181	JBCKSI000000000	GCA_038926955.1	8419005	7913449	7899268	7899194	529998	1341921	69.1538	107	68804	24189	0.56219	69.1376	0.947867	1321	0.877591	d__Bacteria;p__Pseudomonadota;c__Gammaproteobacteria;o__Burkholderiales;f__Gallionellaceae;g__Nitrotoga;s__	1.94094e+06	d__Bacteria;p__Pseudomonadota;c__Gammaproteobacteria;o__Burkholderiales;f__Gallionellaceae;g__Nitrotoga;s__	GB_GCA_009885195.1	79.2466	0.291587	Presence
SLM_MC1B_02-I05	0~2 cm	SAMN40275182	JBCKSJ000000000	GCA_038926895.1	8146274	7742851	7739507	7739503	576273	1521443	66.7763	125	73504	17736	0.557298	73.9964	0.73723	1552	0.873007	d__Bacteria;p__Pseudomonadota;c__Gammaproteobacteria;o__Burkholderiales;f__Gallionellaceae;g__Nitrotoga;s__	2.0561e+06	d__Bacteria;p__Pseudomonadota;c__Gammaproteobacteria;o__Burkholderiales;f__Gallionellaceae;g__Nitrotoga;s__	GB_GCA_009885195.1	79.777	0.242421	Presence
SLM_MC1B_24-F20	2~4 cm	SAMN40275183	JBCKSK000000000	GCA_038926865.1	7787027	7410496	7404033	7403970	694824	1663977	74.7311	90	126855	32322	0.560192	78.1433	0.805687	1657	0.872889	d__Bacteria;p__Pseudomonadota;c__Gammaproteobacteria;o__Burkholderiales;f__Gallionellaceae;g__Nitrotoga;s__	2.12939e+06	d__Bacteria;p__Pseudomonadota;c__Gammaproteobacteria;o__Burkholderiales;f__Gallionellaceae;g__Nitrotoga;s__	GB_GCA_009885195.1	79.539	0.253565	Presence
SLM_MC1B_46-O13	4~6 cm	SAMN40275184	JBCKSL000000000	GCA_038926735.1	7046887	6632551	6630321	6629337	385630	1073038	62.9748	91	70619	20826	0.555506	48.0357	0.342285	1121	0.870937	d__Bacteria;p__Pseudomonadota;c__Gammaproteobacteria;o__Burkholderiales;f__Gallionellaceae;g__Nitrotoga;s__	2.23383e+06	d__Bacteria;p__Pseudomonadota;c__Gammaproteobacteria;o__Burkholderiales;f__Gallionellaceae;g__Nitrotoga;s__	GB_GCA_009885195.1	79.6848	0.237375	Presence
SLM_MC1B_02-D05	0~2 cm	SAMN40275185	JBCKSM000000000	GCA_038926825.1	7557512	7089934	7086907	7086888	329797	960402	59.8695	98	35135	14686	0.558885	49.2805	0.473934	979	0.868239	d__Bacteria;p__Pseudomonadota;c__Gammaproteobacteria;o__Burkholderiales;f__Gallionellaceae;g__Nitrotoga;s__	1.94885e+06	d__Bacteria;p__Pseudomonadota;c__Gammaproteobacteria;o__Burkholderiales;f__Gallionellaceae;g__Nitrotoga;s__	GB_GCA_009885195.1	79.5692	0.271426	Presence
SLM_MC1B_24-M18	2~4 cm	SAMN40275186	JBCKSN000000000	GCA_038926765.1	8460795	8020117	8010908	8010780	156505	374183	75.2267	27	75960	19738	0.561648	24.1379	0	355	0.854101	d__Bacteria;p__Pseudomonadota;c__Gammaproteobacteria;o__Burkholderiales;f__Gallionellaceae;g__Nitrotoga;s__	1.55019e+06	d__Bacteria;p__Pseudomonadota;c__Gammaproteobacteria;o__Burkholderiales;f__Gallionellaceae;g__Nitrotoga;s__	GB_GCA_009885195.1	79.5259	0.283173	Presence
SLM_MC1B_24-M03	2~4 cm	SAMN40275187	JBCKSO000000000	GCA_038926675.1	8288597	7799008	7761417	7761348	173663	400248	72.3048	49	37732	12137	0.572423	15.6788	0	400	0.893004	d__Bacteria;p__Pseudomonadota;c__Gammaproteobacteria;o__Burkholderiales;f__Gallionellaceae;g__;s__	2.55279e+06	d__Bacteria;p__Pseudomonadota;c__Gammaproteobacteria;o__Burkholderiales;f__Gallionellaceae;g__Nitrotoga;s__	GB_GCA_009885195.1	79.992	0.325898	Absence
SLM_MC1B_24-G15	2~4 cm	SAMN40275188	JBCKSP000000000	GCA_038926645.1	7224000	6785691	6782106	6781929	340309	990767	60.5929	96	40283	14776	0.555471	47.8905	2.1485	1022	0.86337	d__Bacteria;p__Pseudomonadota;c__Gammaproteobacteria;o__Burkholderiales;f__Gallionellaceae;g__Nitrotoga;s__	2.06882e+06	d__Bacteria;p__Pseudomonadota;c__Gammaproteobacteria;o__Burkholderiales;f__Gallionellaceae;g__Nitrotoga;s__	GB_GCA_009885195.1	79.5189	0.24802	Presence
SLM_MC1B_68-O06	6~8 cm	SAMN40275189	JBCKSQ000000000	GCA_038926575.1	9937709	9374195	9368502	9368491	475661	1147509	72.5181	96	62509	16343	0.560224	54.96	0.0947867	1187	0.866052	d__Bacteria;p__Pseudomonadota;c__Gammaproteobacteria;o__Burkholderiales;f__Gallionellaceae;g__Nitrotoga;s__	2.0879e+06	d__Bacteria;p__Pseudomonadota;c__Gammaproteobacteria;o__Burkholderiales;f__Gallionellaceae;g__Nitrotoga;s__	GB_GCA_009885195.1	79.1534	0.293218	Presence
SLM_MC1B_02-G20	0~2 cm	SAMN40275190	JBCKSR000000000	GCA_038926515.1	9414113	8843518	8838323	8838323	371254	971843	66.5029	95	83366	14709	0.55539	43.049	0	1025	0.869406	d__Bacteria;p__Pseudomonadota;c__Gammaproteobacteria;o__Burkholderiales;f__Gallionellaceae;g__Nitrotoga;s__	2.25753e+06	d__Bacteria;p__Pseudomonadota;c__Gammaproteobacteria;o__Burkholderiales;f__Gallionellaceae;g__Nitrotoga;s__	GB_GCA_009885195.1	79.5486	0.262443	Presence
SLM_LV1_BS-J04	BulkSediment	SAMN40275191	JBCKSS000000000	GCA_038926465.1	9495369	8989082	8987226	8987218	363293	1021602	63.0951	88	72982	18287	0.559246	29.3103	0	1064	0.868717	d__Bacteria;p__Pseudomonadota;c__Gammaproteobacteria;o__Burkholderiales;f__Gallionellaceae;g__Nitrotoga;s__	3.48547e+06	d__Bacteria;p__Pseudomonadota;c__Gammaproteobacteria;o__Burkholderiales;f__Gallionellaceae;g__Nitrotoga;s__	GB_GCA_009885195.1	79.4809	0.255579	Presence
SLM_MC1B_810-D14	8~10 cm	SAMN40275192	JBCKST000000000	GCA_038926495.1	8255890	7608731	7606780	7606672	84485	166164	63.328	39	17310	4187	0.556107	8.23973	0	193	0.850455	d__Bacteria;p__Pseudomonadota;c__Gammaproteobacteria;o__Burkholderiales;f__Gallionellaceae;g__Nitrotoga;s__	2.01662e+06	d__Bacteria;p__Pseudomonadota;c__Gammaproteobacteria;o__Burkholderiales;f__Gallionellaceae;g__Nitrotoga;s__	GB_GCA_009885195.1	80.3426	0.251189	Absence
SLM_LV1_0830-J10	0.8~3.0 um	SAMN40275193	JBCKSU000000000	GCA_038926425.1	10890045	10077381	10064205	10064193	173215	460950	62.5866	75	26100	7179	0.555386	24.8251	0.7109	491	0.856896	d__Bacteria;p__Pseudomonadota;c__Gammaproteobacteria;o__Burkholderiales;f__Gallionellaceae;g__Nitrotoga;s__	1.85679e+06	d__Bacteria;p__Pseudomonadota;c__Gammaproteobacteria;o__Burkholderiales;f__Gallionellaceae;g__Nitrotoga;s__	GB_GCA_009885195.1	80.1811	0.262683	Presence
SLM_LV1_30a-P19	>3.0 um	SAMN40275194	JBCKSV000000000	GCA_038926305.1	11047935	10508658	10506955	10506949	182423	523468	61.3373	70	39875	9329	0.553111	27.5546	0.645076	556	0.861017	d__Bacteria;p__Pseudomonadota;c__Gammaproteobacteria;o__Burkholderiales;f__Gallionellaceae;g__Nitrotoga;s__	1.89975e+06	d__Bacteria;p__Pseudomonadota;c__Gammaproteobacteria;o__Burkholderiales;f__Gallionellaceae;g__Nitrotoga;s__	GB_GCA_009885195.1	79.1609	0.289098	Absence
SLM_LV1_0208-A11	0.2~0.8 um	SAMN40275195	JBCKSW000000000	GCA_038926335.1	9204903	8619561	8615980	8615970	75775	185791	64.6452	34	16076	7073	0.544677	6.7993	0.7109	229	0.849896	d__Bacteria;p__Pseudomonadota;c__Gammaproteobacteria;o__Burkholderiales;f__Gallionellaceae;g__;s__	2.7325e+06	d__Bacteria;p__Pseudomonadota;c__Gammaproteobacteria;o__Burkholderiales;f__Gallionellaceae;g__Nitrotoga;s__	GB_GCA_009885195.1	79.2519	0.238509	Absence
SLM_MC1B_24-E02	2~4 cm	SAMN40275196	JBCKSX000000000	GCA_038926195.1	8946133	8563318	8560663	8560653	185428	474910	70.3275	27	70567	37139	0.560022	32.7586	0	487	0.870965	d__Bacteria;p__Pseudomonadota;c__Gammaproteobacteria;o__Burkholderiales;f__Gallionellaceae;g__Nitrotoga;s__	1.44973e+06	d__Bacteria;p__Pseudomonadota;c__Gammaproteobacteria;o__Burkholderiales;f__Gallionellaceae;g__Nitrotoga;s__	GB_GCA_009885195.1	79.6898	0.251102	Absence
SLM_LV1_02b-L06	<0.2 um	SAMN40275197	JBCKSY000000000	GCA_038926255.1	9173480	8544172	8538433	8538414	180164	420177	66.099	68	28624	7845	0.553372	21.4778	0	445	0.85523	d__Bacteria;p__Pseudomonadota;c__Gammaproteobacteria;o__Burkholderiales;f__Gallionellaceae;g__Nitrotoga;s__	1.95633e+06	d__Bacteria;p__Pseudomonadota;c__Gammaproteobacteria;o__Burkholderiales;f__Gallionellaceae;g__Nitrotoga;s__	GB_GCA_009885195.1	79.8084	0.298915	Presence
SLM_LV1_0208-O06	0.2~0.8 um	SAMN40275198	JBCKSZ000000000	GCA_038926225.1	7981567	7547357	7525234	7525149	183183	531366	61.8861	64	38284	11918	0.55636	28.3939	0.974197	550	0.85704	d__Bacteria;p__Pseudomonadota;c__Gammaproteobacteria;o__Burkholderiales;f__Gallionellaceae;g__Nitrotoga;s__	1.87141e+06	d__Bacteria;p__Pseudomonadota;c__Gammaproteobacteria;o__Burkholderiales;f__Gallionellaceae;g__Nitrotoga;s__	GB_GCA_009885195.1	78.9204	0.266802	Presence
SLM_LV1_BS-G06	BulkSediment	SAMN40275199	JBCKTA000000000	GCA_038926085.1	9229722	8694565	8693216	8693211	288989	855095	58.6999	88	36371	16718	0.550808	42.9441	0.35545	871	0.863639	d__Bacteria;p__Pseudomonadota;c__Gammaproteobacteria;o__Burkholderiales;f__Gallionellaceae;g__Nitrotoga;s__	1.99118e+06	d__Bacteria;p__Pseudomonadota;c__Gammaproteobacteria;o__Burkholderiales;f__Gallionellaceae;g__Nitrotoga;s__	GB_GCA_009885195.1	79.529	0.292984	Presence
SLM_LV1_30a-M18	>3.0 um	SAMN40275200	JBCKTB000000000	GCA_038926115.1	7882549	7397124	7396114	7395697	138116	408733	56.1889	68	26727	7635	0.58088	17.7586	1.72414	466	0.870769	d__Bacteria;p__Pseudomonadota;c__Gammaproteobacteria;o__Burkholderiales;f__Gallionellaceae;g__Nitrotoga;s__	2.3016e+06	d__Bacteria;p__Pseudomonadota;c__Gammaproteobacteria;o__Burkholderiales;f__Gallionellaceae;g__Nitrotoga;s__	GB_GCA_009885195.1	80.5737	0.181979	Absence
SLM_LV1_0208-A05	0.2~0.8 um	SAMN40275201	JBCKTC000000000	GCA_038926015.1	8663433	7943526	7941582	7941495	247269	794299	55.6264	77	54697	16988	0.555755	41.5585	0.947867	819	0.877507	d__Bacteria;p__Pseudomonadota;c__Gammaproteobacteria;o__Burkholderiales;f__Gallionellaceae;g__Nitrotoga;s__	1.91128e+06	d__Bacteria;p__Pseudomonadota;c__Gammaproteobacteria;o__Burkholderiales;f__Gallionellaceae;g__Nitrotoga;s__	GB_GCA_009885195.1	79.494	0.257685	Absence
SLM_LV1_0208-N20	0.2~0.8 um	SAMN40275202	JBCKTD000000000	GCA_038926055.1	8190852	7747679	7745996	7745918	256605	774776	59.6385	94	44267	10189	0.556594	45.617	3.60615	835	0.87214	d__Bacteria;p__Pseudomonadota;c__Gammaproteobacteria;o__Burkholderiales;f__Gallionellaceae;g__Nitrotoga;s__	1.69844e+06	d__Bacteria;p__Pseudomonadota;c__Gammaproteobacteria;o__Burkholderiales;f__Gallionellaceae;g__Nitrotoga;s__	GB_GCA_009885195.1	79.4188	0.268305	Absence
SLM_LV1_30a-D08	>3.0 um	SAMN40275203	JBCKTE000000000	GCA_038925915.1	10463551	9809256	9805260	9805222	180204	428843	70.5886	53	34635	16355	0.558102	5.17241	0	450	0.868136	d__Bacteria;p__Pseudomonadota;c__Gammaproteobacteria;o__Burkholderiales;f__Gallionellaceae;g__;s__	8.29096e+06	d__Bacteria;p__Pseudomonadota;c__Gammaproteobacteria;o__Burkholderiales;f__Gallionellaceae;g__Nitrotoga;s__	GB_GCA_009885195.1	79.6333	0.267291	Absence
SLM_LV1_0830-K04	0.8~3.0 um	SAMN40275204	JBCKTF000000000	GCA_038925965.1	10465954	9685778	9678441	9678413	155579	399227	64.6619	60	17918	8232	0.562121	31.0345	0	422	0.847205	d__Bacteria;p__Pseudomonadota;c__Gammaproteobacteria;o__Burkholderiales;f__Gallionellaceae;g__Nitrotoga;s__	1.2864e+06	d__Bacteria;p__Pseudomonadota;c__Gammaproteobacteria;o__Burkholderiales;f__Gallionellaceae;g__Nitrotoga;s__	GB_GCA_009885195.1	80.2115	0.270391	Absence
SLM_LV1_0208-N06	0.2~0.8 um	SAMN40275205	JBCKTG000000000	GCA_038925865.1	9916898	9334550	9330695	9330583	174580	423659	62.6098	71	25326	6828	0.552451	15.047	0	455	0.868918	d__Bacteria;p__Pseudomonadota;c__Gammaproteobacteria;o__Burkholderiales;f__Gallionellaceae;g__Nitrotoga;s__	2.81557e+06	d__Bacteria;p__Pseudomonadota;c__Gammaproteobacteria;o__Burkholderiales;f__Gallionellaceae;g__Nitrotoga;s__	GB_GCA_009885195.1	79.8018	0.199051	Presence
SLM_LV1_0830-D15	0.8~3.0 um	SAMN40275206	JBCKTH000000000	GCA_038925845.1	10628869	9959811	9955558	9955479	175758	396413	68.6997	57	25380	9158	0.552729	14.6147	0	452	0.855434	d__Bacteria;p__Pseudomonadota;c__Gammaproteobacteria;o__Burkholderiales;f__Gallionellaceae;g__Nitrotoga;s__	2.71242e+06	d__Bacteria;p__Pseudomonadota;c__Gammaproteobacteria;o__Burkholderiales;f__Gallionellaceae;g__Nitrotoga;s__	GB_GCA_009885195.1	79.5459	0.187878	Absence
SLM_LV1_30a-D19	>3.0 um	SAMN40275207	JBCKTI000000000	GCA_038925825.1	10990589	10407030	10389906	10389903	262066	765671	61.532	75	75348	15839	0.548139	29.2531	0.947867	789	0.887674	d__Bacteria;p__Pseudomonadota;c__Gammaproteobacteria;o__Burkholderiales;f__Gallionellaceae;g__Nitrotoga;s__	2.6174e+06	d__Bacteria;p__Pseudomonadota;c__Gammaproteobacteria;o__Burkholderiales;f__Gallionellaceae;g__Nitrotoga;s__	GB_GCA_009885195.1	79.5967	0.239327	Presence
SLM_LV1_30a-K04	>3.0 um	SAMN40275208	JBCKTJ000000000	GCA_038925785.1	6826256	6337135	6332111	6332053	180407	471346	64.1274	62	28195	10030	0.550916	18.3386	0	504	0.870165	d__Bacteria;p__Pseudomonadota;c__Gammaproteobacteria;o__Burkholderiales;f__Gallionellaceae;g__Nitrotoga;s__	2.57025e+06	d__Bacteria;p__Pseudomonadota;c__Gammaproteobacteria;o__Burkholderiales;f__Gallionellaceae;g__Nitrotoga;s__	GB_GCA_009885195.1	78.8908	0.24552	Presence
SLM_LV1_0830-O05	0.8~3.0 um	SAMN40275209	JBCKTK000000000	GCA_038925735.1	8184316	7713885	7686517	7686090	325268	785377	70.6217	72	50568	16815	0.55691	34.5835	0.738779	832	0.889221	d__Bacteria;p__Pseudomonadota;c__Gammaproteobacteria;o__Burkholderiales;f__Gallionellaceae;g__Nitrotoga;s__	2.27096e+06	d__Bacteria;p__Pseudomonadota;c__Gammaproteobacteria;o__Burkholderiales;f__Gallionellaceae;g__Nitrotoga;s__	GB_GCA_009885195.1	79.566	0.263692	Absence
SLM_LV1_30a-L15	>3.0 um	SAMN40275210	JBCKTL000000000	GCA_038925645.1	7905543	7430388	7428263	7428227	218445	554731	68.4047	63	33333	13292	0.554184	29.4155	0	586	0.897574	d__Bacteria;p__Pseudomonadota;c__Gammaproteobacteria;o__Burkholderiales;f__Gallionellaceae;g__Nitrotoga;s__	1.88585e+06	d__Bacteria;p__Pseudomonadota;c__Gammaproteobacteria;o__Burkholderiales;f__Gallionellaceae;g__Nitrotoga;s__	GB_GCA_009885195.1	79.4169	0.2917	Absence
SLM_MC1B_02-G11	0~2 cm	SAMN40275211	JBCKTM000000000	GCA_038925675.1	8941187	8447769	8445548	8445534	354755	1001371	63.1548	81	53436	18857	0.548531	46.1349	0	1052	0.86365	d__Bacteria;p__Pseudomonadota;c__Gammaproteobacteria;o__Burkholderiales;f__Gallionellaceae;g__Nitrotoga;s__	2.17053e+06	d__Bacteria;p__Pseudomonadota;c__Gammaproteobacteria;o__Burkholderiales;f__Gallionellaceae;g__Nitrotoga;s__	GB_GCA_009885195.1	79.8664	0.246074	Presence
SLM_LV1_0208-D02	0.2~0.8 um	SAMN40275212	JBCKTN000000000	GCA_038925615.1	10092019	9439254	9436677	9436627	167212	422259	63.4437	73	19625	7618	0.549556	12.069	0	449	0.855063	d__Bacteria;p__Pseudomonadota;c__Gammaproteobacteria;o__Burkholderiales;f__Gallionellaceae;g__Nitrotoga;s__	3.49872e+06	d__Bacteria;p__Pseudomonadota;c__Gammaproteobacteria;o__Burkholderiales;f__Gallionellaceae;g__Nitrotoga;s__	GB_GCA_009885195.1	79.167	0.201569	Presence
SLM_MC1B_68-I20	6~8 cm	SAMN40275213	JBCKTO000000000	GCA_038925695.1	8674337	8210052	8207226	8207211	346252	880071	67.1963	98	48748	11740	0.54781	43.3689	0.473934	931	0.851518	d__Bacteria;p__Pseudomonadota;c__Gammaproteobacteria;o__Burkholderiales;f__Gallionellaceae;g__Nitrotoga;s__	2.02927e+06	d__Bacteria;p__Pseudomonadota;c__Gammaproteobacteria;o__Burkholderiales;f__Gallionellaceae;g__Nitrotoga;s__	GB_GCA_009885195.1	78.9893	0.247245	Presence
SLM_LV1_30a-B17	>3.0 um	SAMN40275214	JBCKTP000000000	GCA_038925445.1	7578325	7153585	7151137	7151132	196024	453934	66.6664	63	37120	10042	0.551992	21.843	0	518	0.86074	d__Bacteria;p__Pseudomonadota;c__Gammaproteobacteria;o__Burkholderiales;f__Gallionellaceae;g__Nitrotoga;s__	2.07817e+06	d__Bacteria;p__Pseudomonadota;c__Gammaproteobacteria;o__Burkholderiales;f__Gallionellaceae;g__Nitrotoga;s__	GB_GCA_009885195.1	79.0917	0.251566	Presence
SLM_LV1_0830-D20	0.8~3.0 um	SAMN40275215	JBCKTQ000000000	GCA_038925475.1	10392208	9809582	9806546	9806535	246487	596278	67.5275	83	25675	10408	0.544088	22.7198	0	626	0.873004	d__Bacteria;p__Pseudomonadota;c__Gammaproteobacteria;o__Burkholderiales;f__Gallionellaceae;g__Nitrotoga;s__	2.62449e+06	d__Bacteria;p__Pseudomonadota;c__Gammaproteobacteria;o__Burkholderiales;f__Gallionellaceae;g__Nitrotoga;s__	GB_GCA_009885195.1	80.133	0.209623	Absence
SLM_LV1_0830-K09	0.8~3.0 um	SAMN40275216	JBCKTR000000000	GCA_038925465.1	9234910	8690446	8689260	8689257	225873	532129	64.1016	86	25820	8198	0.501831	27.0115	0	641	0.827931	d__Bacteria;p__Pseudomonadota;c__Gammaproteobacteria;o__Burkholderiales;f__Gallionellaceae;g__Nitrotoga;s__	1.97001e+06	d__Bacteria;p__Pseudomonadota;c__Gammaproteobacteria;o__Burkholderiales;f__Gallionellaceae;g__Nitrotoga;s__	RS_GCF_927312905.1	88.2492	0.380474	Absence
SLM_LV1_30a-P07	>3.0 um	SAMN40275217	JBCKTS000000000	GCA_038925525.1	9811488	9271787	9270438	9270412	375810	1076923	62.8855	114	67534	13062	0.498828	33.5896	2.8436	1135	0.877763	d__Bacteria;p__Pseudomonadota;c__Gammaproteobacteria;o__Burkholderiales;f__Gallionellaceae;g__39-52-133;s__	3.20612e+06	d__Bacteria;p__Pseudomonadota;c__Gammaproteobacteria;o__Burkholderiales;f__Gallionellaceae;g__39-52-133;s__	GB_GCA_002278935.1	77.3752	0.351205	Presence
SLM_LV1_0830-I20	0.8~3.0 um	SAMN40275218	JBCKTT000000000	GCA_038925505.1	8375073	7910156	7908256	7908245	181497	404405	72.2522	71	23631	6112	0.505251	10.3448	1.72414	419	0.884932	d__Bacteria;p__Pseudomonadota;c__Gammaproteobacteria;o__Burkholderiales;f__Gallionellaceae;g__39-52-133;s__	3.90925e+06	d__Bacteria;p__Pseudomonadota;c__Gammaproteobacteria;o__Burkholderiales;f__Gallionellaceae;g__39-52-133;s__	GB_GCA_002278935.1	76.1737	0.39032	Absence
SLM_LV1_0830-N02	0.8~3.0 um	SAMN40275219	JBCKTU000000000	GCA_038925385.1	7522206	7110302	7108737	7108729	359719	997753	61.6201	97	36337	14937	0.500299	34.0115	0	1003	0.867762	d__Bacteria;p__Pseudomonadota;c__Gammaproteobacteria;o__Burkholderiales;f__Gallionellaceae;g__39-52-133;s__	2.93358e+06	d__Bacteria;p__Pseudomonadota;c__Gammaproteobacteria;o__Burkholderiales;f__Gallionellaceae;g__39-52-133;s__	GB_GCA_002278935.1	77.4766	0.392323	Presence
SLM_LV1_0830-G10	0.8~3.0 um	SAMN40275220	JBCKTV000000000	GCA_038925365.1	8065691	7486144	7482288	7482249	535718	1732246	55.6889	75	80989	48510	0.495078	73.3676	0.0278784	1679	0.898868	d__Bacteria;p__Pseudomonadota;c__Gammaproteobacteria;o__Burkholderiales;f__Gallionellaceae;g__39-52-133;s__	2.36105e+06	d__Bacteria;p__Pseudomonadota;c__Gammaproteobacteria;o__Burkholderiales;f__Gallionellaceae;g__39-52-133;s__	GB_GCA_002278935.1	77.3238	0.430785	Presence
SLM_LV1_30a-D17	>3.0 um	SAMN40275221	JBCKTW000000000	GCA_038925305.1	10221651	9694806	9692578	9692562	314141	882414	63.1024	93	70713	13218	0.508819	37.1784	0.758294	929	0.879589	d__Bacteria;p__Pseudomonadota;c__Gammaproteobacteria;o__Burkholderiales;f__Gallionellaceae;g__39-52-133;s__	2.37346e+06	d__Bacteria;p__Pseudomonadota;c__Gammaproteobacteria;o__Burkholderiales;f__Gallionellaceae;g__39-52-133;s__	GB_GCA_002278935.1	78.2567	0.400352	Presence
SLM_LV1_0208-A22	0.2~0.8 um	SAMN40275222	JBCKTX000000000	GCA_038925275.1	6721721	6277568	6276119	6276094	238296	680318	60.4991	78	30136	12434	0.508608	31.7734	0	702	0.880903	d__Bacteria;p__Pseudomonadota;c__Gammaproteobacteria;o__Burkholderiales;f__Gallionellaceae;g__39-52-133;s__	2.14116e+06	d__Bacteria;p__Pseudomonadota;c__Gammaproteobacteria;o__Burkholderiales;f__Gallionellaceae;g__39-52-133;s__	GB_GCA_002278935.1	78.5864	0.404724	Presence
SLM_LV1_0830-J03	0.8~3.0 um	SAMN40275223	JBCKTY000000000	GCA_038925265.1	8504901	8049654	8048321	8048312	323621	936086	60.4526	67	62807	18190	0.508333	46.3605	0	949	0.862702	d__Bacteria;p__Pseudomonadota;c__Gammaproteobacteria;o__Burkholderiales;f__Gallionellaceae;g__39-52-133;s__	2.01914e+06	d__Bacteria;p__Pseudomonadota;c__Gammaproteobacteria;o__Burkholderiales;f__Gallionellaceae;g__39-52-133;s__	GB_GCA_002278935.1	78.6524	0.429878	Presence
SLM_LV1_0830-N11	0.8~3.0 um	SAMN40275224	JBCKTZ000000000	GCA_038925245.1	10829733	10323684	10321758	10321750	494813	1429245	61.3344	83	91514	25463	0.509784	66.6308	0.119048	1455	0.866518	d__Bacteria;p__Pseudomonadota;c__Gammaproteobacteria;o__Burkholderiales;f__Gallionellaceae;g__39-52-133;s__	2.14502e+06	d__Bacteria;p__Pseudomonadota;c__Gammaproteobacteria;o__Burkholderiales;f__Gallionellaceae;g__39-52-133;s__	GB_GCA_002278935.1	78.3732	0.387342	Presence
SLM_LV1_0208-D04	0.2~0.8 um	SAMN40275225	JBCKUA000000000	GCA_038925155.1	7212518	6671279	6665018	6665008	100274	270727	61.8121	28	42773	18071	0.511567	20.6897	0	288	0.865521	d__Bacteria;p__Pseudomonadota;c__Gammaproteobacteria;o__Burkholderiales;f__Gallionellaceae;g__39-52-133;s__	1.30851e+06	d__Bacteria;p__Pseudomonadota;c__Gammaproteobacteria;o__Burkholderiales;f__Gallionellaceae;g__39-52-133;s__	GB_GCA_002278935.1	78.6725	0.424351	Absence
SLM_LV1_30a-G22	>3.0 um	SAMN40275226	JBCKUB000000000	GCA_038925175.1	8416229	7907623	7904880	7904876	256886	686678	65.5289	77	40157	13079	0.511043	30.9753	1.4218	733	0.878498	d__Bacteria;p__Pseudomonadota;c__Gammaproteobacteria;o__Burkholderiales;f__Gallionellaceae;g__39-52-133;s__	2.21685e+06	d__Bacteria;p__Pseudomonadota;c__Gammaproteobacteria;o__Burkholderiales;f__Gallionellaceae;g__39-52-133;s__	GB_GCA_002278935.1	78.5115	0.408389	Absence
SLM_LV1_30a-O22	>3.0 um	SAMN40275227	JBCKUC000000000	GCA_038925185.1	10121923	9475762	9474333	9474328	224008	649071	58.8018	88	25034	9781	0.503033	39.6552	1.72414	678	0.882124	d__Bacteria;p__Pseudomonadota;c__Gammaproteobacteria;o__Burkholderiales;f__Gallionellaceae;g__39-52-133;s__	1.63679e+06	d__Bacteria;p__Pseudomonadota;c__Gammaproteobacteria;o__Burkholderiales;f__Gallionellaceae;g__39-52-133;s__	GB_GCA_002278935.1	77.7425	0.401331	Absence
SLM_LV1_0830-P18	0.8~3.0 um	SAMN40275228	JBCKUD000000000	GCA_038925095.1	7989149	7518309	7513587	7513463	384601	1063588	61.5369	111	46909	13018	0.502589	30.9985	0	1107	0.880952	d__Bacteria;p__Pseudomonadota;c__Gammaproteobacteria;o__Burkholderiales;f__Gallionellaceae;g__39-52-133;s__	3.4311e+06	d__Bacteria;p__Pseudomonadota;c__Gammaproteobacteria;o__Burkholderiales;f__Gallionellaceae;g__39-52-133;s__	GB_GCA_002278935.1	77.7878	0.33593	Absence
SLM_LV1_0830-M22	0.8~3.0 um	SAMN40275229	JBCKUE000000000	GCA_038925125.1	7451291	7040826	7038738	7038732	400610	1162222	61.9357	136	68847	11514	0.517569	34.9926	0.952381	1174	0.866783	d__Bacteria;p__Pseudomonadota;c__Gammaproteobacteria;o__Burkholderiales;f__Gallionellaceae;g__39-52-133;s__	3.32134e+06	d__Bacteria;p__Pseudomonadota;c__Gammaproteobacteria;o__Burkholderiales;f__Gallionellaceae;g__39-52-133;s__	GB_GCA_002278935.1	78.5342	0.318602	Absence
SLM_LV1_0830-O14	0.8~3.0 um	SAMN40275230	JBCKUF000000000	GCA_038925045.1	6802039	6433753	6432731	6432708	320140	833264	67.2438	69	59747	18301	0.48467	40.137	0.502646	836	0.876112	d__Bacteria;p__Pseudomonadota;c__Gammaproteobacteria;o__Burkholderiales;f__Gallionellaceae;g__39-52-133;s__	2.07605e+06	d__Bacteria;p__Pseudomonadota;c__Gammaproteobacteria;o__Burkholderiales;f__Gallionellaceae;g__39-52-133;s__	GB_GCA_002278935.1	75.7826	0.425316	Presence
SLM_LV1_0830-A13	0.8~3.0 um	SAMN40275231	JBCKUG000000000	GCA_038925025.1	9926739	9401052	9397261	9397133	392954	998904	67.2367	79	44868	18502	0.557479	39.6552	0	1024	0.892027	d__Bacteria;p__Pseudomonadota;c__Gammaproteobacteria;o__Burkholderiales;f__RBG-16-58-11;g__RBG-16-58-11;s__	2.51898e+06	d__Bacteria;p__Pseudomonadota;c__Gammaproteobacteria;o__Burkholderiales;f__RBG-16-58-11;g__RBG-16-58-11;s__	GB_GCA_001770235.1	86.1755	0.313239	Absence
SLM_LV1_0208-A21	0.2~0.8 um	SAMN40275232	JBCKUH000000000	GCA_038924965.1	9063760	8492696	8490476	8490470	177952	455875	66.2246	58	39105	11441	0.501076	8.33333	0	526	0.897584	d__Bacteria;p__Pseudomonadota;c__Gammaproteobacteria;o__Burkholderiales;f__Methylophilaceae;g__JABFRO01;s__	5.4705e+06	d__Bacteria;p__Pseudomonadota;c__Gammaproteobacteria;o__Burkholderiales;f__Methylophilaceae;g__JADGRN01;s__	GB_GCA_017880825.1	74.2377	0.267465	Absence
SLM_LV1_0208-P02	0.2~0.8 um	SAMN40275233	JBCKUI000000000	GCA_038924995.1	7625937	7187628	7186195	7185996	327810	820896	70.9657	58	64346	23876	0.508621	36.2069	0	872	0.895375	d__Bacteria;p__Pseudomonadota;c__Gammaproteobacteria;o__Burkholderiales;f__Methylophilaceae;g__JADGRN01;s__	2.26724e+06	d__Bacteria;p__Pseudomonadota;c__Gammaproteobacteria;o__Burkholderiales;f__Methylophilaceae;g__JADGRN01;s__	GB_GCA_017880825.1	73.1245	0.290992	Presence
SLM_LV1_0830-K23	0.8~3.0 um	SAMN40275234	JBCKUJ000000000	GCA_038924945.1	8774443	8207036	8204935	8204913	250235	630188	69.854	62	34645	14236	0.502084	24.1379	1.72414	698	0.893237	d__Bacteria;p__Pseudomonadota;c__Gammaproteobacteria;o__Burkholderiales;f__Methylophilaceae;g__JABFRO01;s__	2.61078e+06	d__Bacteria;p__Pseudomonadota;c__Gammaproteobacteria;o__Burkholderiales;f__Methylophilaceae;g__JADGRN01;s__	GB_GCA_017880825.1	73.4283	0.260429	Presence
SLM_MC1B_02-C23	0~2 cm	SAMN40275235	JBCKUK000000000	GCA_038924905.1	7053159	6545302	6544284	6544251	566988	1569364	64.4548	91	95768	31796	0.506788	85.9076	1.7094	1742	0.903133	d__Bacteria;p__Pseudomonadota;c__Gammaproteobacteria;o__Burkholderiales;f__Methylophilaceae;g__JADGRN01;s__	1.8268e+06	d__Bacteria;p__Pseudomonadota;c__Gammaproteobacteria;o__Burkholderiales;f__Methylophilaceae;g__JADGRN01;s__	GB_GCA_017880825.1	73.5942	0.283076	Presence
SLM_MC1B_02-G15	0~2 cm	SAMN40275236	JBCKUL000000000	GCA_038924885.1	7086429	6676697	6675806	6675806	269596	762066	61.8807	56	74622	19997	0.503302	40.6749	0	829	0.908001	d__Bacteria;p__Pseudomonadota;c__Gammaproteobacteria;o__Burkholderiales;f__Methylophilaceae;g__JADGRN01;s__	1.87355e+06	d__Bacteria;p__Pseudomonadota;c__Gammaproteobacteria;o__Burkholderiales;f__Methylophilaceae;g__JADGRN01;s__	GB_GCA_017880825.1	73.8837	0.300013	Absence
SLM_LV1_30a-M09	>3.0 um	SAMN40275237	JBCKUM000000000	GCA_038924865.1	9453563	8925588	8923708	8923704	241922	650758	63.559	66	41567	16044	0.451472	18.9655	0	740	0.90334	d__Bacteria;p__Pseudomonadota;c__Gammaproteobacteria;o__Burkholderiales;f__Methylophilaceae;g__;s__	3.43127e+06	d__Bacteria;p__Pseudomonadota;c__Gammaproteobacteria;o__Burkholderiales;f__Methylophilaceae;g__;s__	GB_GCA_017880905.1	74.5565	0.360878	Absence
SLM_LV1_0830-C07	0.8~3.0 um	SAMN40275238	JBCKUN000000000	GCA_038924825.1	6963591	6566138	6564783	6563980	256109	657821	68.25	77	41310	12931	0.458926	33.0721	0	738	0.84746	d__Bacteria;p__Pseudomonadota;c__Gammaproteobacteria;o__Burkholderiales;f__Methylophilaceae;g__Methylotenera;s__	1.98905e+06	d__Bacteria;p__Pseudomonadota;c__Gammaproteobacteria;o__Burkholderiales;f__Methylophilaceae;g__Methylotenera;s__	GB_GCA_945872425.1	77.6183	0.331252	Absence
SLM_LV1_0208-C10	0.2~0.8 um	SAMN40275239	JBCKUO000000000	GCA_038924815.1	7259202	6819947	6818238	6818225	317529	839302	65.1272	88	40355	13128	0.443732	40.7263	0	855	0.865273	d__Bacteria;p__Pseudomonadota;c__Gammaproteobacteria;o__Burkholderiales;f__Methylophilaceae;g__JACMMS01;s__	2.06084e+06	d__Bacteria;p__Pseudomonadota;c__Gammaproteobacteria;o__Burkholderiales;f__Methylophilaceae;g__JACMMS01;s__	GB_GCA_014378915.1	75.2392	0.331481	Presence
SLM_LV1_0830-C18	0.8~3.0 um	SAMN40275240	JBCKUP000000000	GCA_038924755.1	9610027	9097817	9095861	9095328	263518	813149	61.3481	52	67306	30485	0.446116	57.3668	3.44828	779	0.885627	d__Bacteria;p__Pseudomonadota;c__Gammaproteobacteria;o__Burkholderiales;f__Methylophilaceae;g__JACMMS01;s__	1.41746e+06	d__Bacteria;p__Pseudomonadota;c__Gammaproteobacteria;o__Burkholderiales;f__Methylophilaceae;g__JACMMS01;s__	GB_GCA_014378915.1	75.0068	0.382459	Presence
[truncated: 467 more rows]
