# Supplementary material for: Genetic isolation and metabolic complexity of an Antarctic subglacial microbiome
Source: Nat Commun. 2025 Aug 18;16:7501. doi: 10.1038/s41467-025-62753-3 (PMC12361377; doi:10.1038/s41467-025-62753-3)
Supplement: Supplementary file 4 — Supplementary Data 2 [file 41467_2025_62753_MOESM4_ESM.xlsx]

## Sheet: Supplementary Data 2
Supplementary Data 2. The number of genomes across samples every taxonomic group from domain to species.
Rank	Taxa	# of SAGs in SLM	# of lake_small SAG	# of lake_SAGs	# of sediment_SAGs	# of SAGs from lake water (<0.2 um)	# of SAGs from lake water (0.2 to 0.8 um)	# of SAGs from lake water (0.8 to 3.0 um)	# of SAGs from lake water (>3.0 um)	# of SAGs from Bulk Sediment	# of SAGs from sediment (0 to 2 cm deep)	# of SAGs from sediment (2 to 4 cm deep)	# of SAGs from sediment (4 to 6 cm deep)	# of SAGs from sediment (6 to 8 cm deep)	# of SAGs from sediment (8 to 10 cm deep)
0.Root		1374	190	428	756	190	154	152	122	115	110	181	108	195	47
1.Domain	d__Archaea	7	2	5	0	2	1	2	2	0	0	0	0	0	0
1.Domain	d__Bacteria	1367	188	423	756	188	153	150	120	115	110	181	108	195	47
2.Phylum	d__Archaea;p__Nanoarchaeota	2	2	0	0	2	0	0	0	0	0	0	0	0	0
2.Phylum	d__Archaea;p__Thermoproteota	5	0	5	0	0	1	2	2	0	0	0	0	0	0
2.Phylum	d__Bacteria;p__Acidobacteriota	40	0	8	32	0	4	2	2	4	2	6	2	15	3
2.Phylum	d__Bacteria;p__Actinomycetota	627	19	85	523	19	31	28	26	80	56	135	87	142	23
2.Phylum	d__Bacteria;p__Bacteroidota	25	0	16	9	0	3	7	6	4	1	2	1	0	1
2.Phylum	d__Bacteria;p__Bdellovibrionota	4	1	3	0	1	1	2	0	0	0	0	0	0	0
2.Phylum	d__Bacteria;p__Chlamydiota	1	0	0	1	0	0	0	0	0	1	0	0	0	0
2.Phylum	d__Bacteria;p__Chloroflexota	73	2	14	57	2	6	5	3	20	5	7	5	11	9
2.Phylum	d__Bacteria;p__Dependentiae	1	1	0	0	1	0	0	0	0	0	0	0	0	0
2.Phylum	d__Bacteria;p__Elusimicrobiota	3	0	3	0	0	0	2	1	0	0	0	0	0	0
2.Phylum	d__Bacteria;p__Gemmatimonadota	2	0	2	0	0	1	1	0	0	0	0	0	0	0
2.Phylum	d__Bacteria;p__Hydrogenedentota	7	0	0	7	0	0	0	0	1	2	3	0	1	0
2.Phylum	d__Bacteria;p__Margulisbacteria	2	0	2	0	0	2	0	0	0	0	0	0	0	0
2.Phylum	d__Bacteria;p__Myxococcota	4	1	3	0	1	1	1	1	0	0	0	0	0	0
2.Phylum	d__Bacteria;p__Nitrospirota	4	0	4	0	0	2	1	1	0	0	0	0	0	0
2.Phylum	d__Bacteria;p__Patescibacteria	202	159	43	0	159	19	15	9	0	0	0	0	0	0
2.Phylum	d__Bacteria;p__Planctomycetota	7	0	7	0	0	2	2	3	0	0	0	0	0	0
2.Phylum	d__Bacteria;p__Pseudomonadota	362	5	230	127	5	80	82	68	6	43	28	13	26	11
2.Phylum	d__Bacteria;p__Verrucomicrobiota	3	0	3	0	0	1	2	0	0	0	0	0	0	0
3.Class	d__Archaea;p__Nanoarchaeota;c__Nanoarchaeia	2	2	0	0	2	0	0	0	0	0	0	0	0	0
3.Class	d__Archaea;p__Thermoproteota;c__Nitrososphaeria	5	0	5	0	0	1	2	2	0	0	0	0	0	0
3.Class	d__Bacteria;p__Acidobacteriota;c__Terriglobia	1	0	1	0	0	0	0	1	0	0	0	0	0	0
3.Class	d__Bacteria;p__Acidobacteriota;c__Vicinamibacteria	39	0	7	32	0	4	2	1	4	2	6	2	15	3
3.Class	d__Bacteria;p__Actinomycetota;c__Acidimicrobiia	32	1	29	2	1	12	7	10	0	0	0	0	1	1
3.Class	d__Bacteria;p__Actinomycetota;c__Actinomycetes	180	16	47	117	16	16	18	13	12	30	14	49	10	2
3.Class	d__Bacteria;p__Actinomycetota;c__Thermoleophilia	415	2	9	404	2	3	3	3	68	26	121	38	131	20
3.Class	d__Bacteria;p__Bacteroidota;c__Bacteroidia	25	0	16	9	0	3	7	6	4	1	2	1	0	1
3.Class	d__Bacteria;p__Bdellovibrionota;c__Bacteriovoracia	2	1	1	0	1	1	0	0	0	0	0	0	0	0
3.Class	d__Bacteria;p__Bdellovibrionota;c__Bdellovibrionia	1	0	1	0	0	0	1	0	0	0	0	0	0	0
3.Class	d__Bacteria;p__Bdellovibrionota;c__Oligoflexia	1	0	1	0	0	0	1	0	0	0	0	0	0	0
3.Class	d__Bacteria;p__Chlamydiota;c__Chlamydiia	1	0	0	1	0	0	0	0	0	1	0	0	0	0
3.Class	d__Bacteria;p__Chloroflexota;c__Anaerolineae	9	0	0	9	0	0	0	0	2	0	0	4	1	2
3.Class	d__Bacteria;p__Chloroflexota;c__Dehalococcoidia	11	0	6	5	0	3	3	0	1	0	0	0	2	2
3.Class	d__Bacteria;p__Chloroflexota;c__FW602-bin22	1	0	0	1	0	0	0	0	1	0	0	0	0	0
3.Class	d__Bacteria;p__Chloroflexota;c__Limnocylindria	49	2	6	41	2	3	1	2	16	5	7	1	7	5
3.Class	d__Bacteria;p__Chloroflexota;c__UBA6077	3	0	2	1	0	0	1	1	0	0	0	0	1	0
3.Class	d__Bacteria;p__Dependentiae;c__Babeliae	1	1	0	0	1	0	0	0	0	0	0	0	0	0
3.Class	d__Bacteria;p__Elusimicrobiota;c__Elusimicrobia	3	0	3	0	0	0	2	1	0	0	0	0	0	0
3.Class	d__Bacteria;p__Gemmatimonadota;c__Gemmatimonadetes	2	0	2	0	0	1	1	0	0	0	0	0	0	0
3.Class	d__Bacteria;p__Hydrogenedentota;c__Hydrogenedentia	7	0	0	7	0	0	0	0	1	2	3	0	1	0
3.Class	d__Bacteria;p__Margulisbacteria;c__Marinamargulisbacteria	2	0	2	0	0	2	0	0	0	0	0	0	0	0
3.Class	d__Bacteria;p__Myxococcota;c__Polyangia	1	0	1	0	0	0	1	0	0	0	0	0	0	0
3.Class	d__Bacteria;p__Myxococcota;c__UBA727	1	1	0	0	1	0	0	0	0	0	0	0	0	0
3.Class	d__Bacteria;p__Myxococcota;c__UBA796	1	0	1	0	0	1	0	0	0	0	0	0	0	0
3.Class	d__Bacteria;p__Myxococcota;c__UBA9042	1	0	1	0	0	0	0	1	0	0	0	0	0	0
3.Class	d__Bacteria;p__Nitrospirota;c__Nitrospiria	2	0	2	0	0	0	1	1	0	0	0	0	0	0
3.Class	d__Bacteria;p__Nitrospirota;c__Thermodesulfovibrionia	2	0	2	0	0	2	0	0	0	0	0	0	0	0
3.Class	d__Bacteria;p__Patescibacteria;c__ABY1	10	4	6	0	4	0	4	2	0	0	0	0	0	0
3.Class	d__Bacteria;p__Patescibacteria;c__Andersenbacteria	2	2	0	0	2	0	0	0	0	0	0	0	0	0
3.Class	d__Bacteria;p__Patescibacteria;c__Gracilibacteria	4	1	3	0	1	1	0	2	0	0	0	0	0	0
3.Class	d__Bacteria;p__Patescibacteria;c__JAEDAM01	3	1	2	0	1	0	1	1	0	0	0	0	0	0
3.Class	d__Bacteria;p__Patescibacteria;c__Microgenomatia	22	21	1	0	21	1	0	0	0	0	0	0	0	0
3.Class	d__Bacteria;p__Patescibacteria;c__Paceibacteria	152	126	26	0	126	14	8	4	0	0	0	0	0	0
3.Class	d__Bacteria;p__Patescibacteria;c__Saccharimonadia	8	3	5	0	3	3	2	0	0	0	0	0	0	0
3.Class	d__Bacteria;p__Patescibacteria;c__UBA1384	1	1	0	0	1	0	0	0	0	0	0	0	0	0
3.Class	d__Bacteria;p__Planctomycetota;c__Phycisphaerae	3	0	3	0	0	1	1	1	0	0	0	0	0	0
3.Class	d__Bacteria;p__Planctomycetota;c__Planctomycetia	4	0	4	0	0	1	1	2	0	0	0	0	0	0
3.Class	d__Bacteria;p__Pseudomonadota;c__Alphaproteobacteria	32	1	8	23	1	5	2	1	1	4	2	8	4	4
3.Class	d__Bacteria;p__Pseudomonadota;c__Gammaproteobacteria	330	4	222	104	4	75	80	67	5	39	26	5	22	7
3.Class	d__Bacteria;p__Verrucomicrobiota;c__Verrucomicrobiae	3	0	3	0	0	1	2	0	0	0	0	0	0	0
4.Order	d__Archaea;p__Nanoarchaeota;c__Nanoarchaeia;o__Pacearchaeales	2	2	0	0	2	0	0	0	0	0	0	0	0	0
4.Order	d__Archaea;p__Thermoproteota;c__Nitrososphaeria;o__Nitrososphaerales	5	0	5	0	0	1	2	2	0	0	0	0	0	0
4.Order	d__Bacteria;p__Acidobacteriota;c__Terriglobia;o__2-12-FULL-54-10	1	0	1	0	0	0	0	1	0	0	0	0	0	0
4.Order	d__Bacteria;p__Acidobacteriota;c__Vicinamibacteria;o__Vicinamibacterales	39	0	7	32	0	4	2	1	4	2	6	2	15	3
4.Order	d__Bacteria;p__Actinomycetota;c__Acidimicrobiia;o__Acidimicrobiales	23	1	21	1	1	8	3	10	0	0	0	0	0	1
4.Order	d__Bacteria;p__Actinomycetota;c__Acidimicrobiia;o__IMCC26256	8	0	8	0	0	4	4	0	0	0	0	0	0	0
4.Order	d__Bacteria;p__Actinomycetota;c__Acidimicrobiia;o__UBA2766	1	0	0	1	0	0	0	0	0	0	0	0	1	0
4.Order	d__Bacteria;p__Actinomycetota;c__Actinomycetes;o__Actinomycetales	2	0	2	0	0	1	1	0	0	0	0	0	0	0
4.Order	d__Bacteria;p__Actinomycetota;c__Actinomycetes;o__Nanopelagicales	58	15	40	3	15	12	16	12	1	0	2	0	0	0
4.Order	d__Bacteria;p__Actinomycetota;c__Actinomycetes;o__S36-B12	120	1	5	114	1	3	1	1	11	30	12	49	10	2
4.Order	d__Bacteria;p__Actinomycetota;c__Thermoleophilia;o__Gaiellales	205	0	2	203	0	1	1	0	58	10	53	18	48	16
4.Order	d__Bacteria;p__Actinomycetota;c__Thermoleophilia;o__Miltoncostaeales	118	0	4	114	0	1	1	2	5	5	32	12	58	2
4.Order	d__Bacteria;p__Actinomycetota;c__Thermoleophilia;o__Solirubrobacterales	92	2	3	87	2	1	1	1	5	11	36	8	25	2
4.Order	d__Bacteria;p__Bacteroidota;c__Bacteroidia;o__2-12-FULL-35-15	2	0	2	0	0	1	1	0	0	0	0	0	0	0
4.Order	d__Bacteria;p__Bacteroidota;c__Bacteroidia;o__Chitinophagales	14	0	7	7	0	1	3	3	4	0	1	1	0	1
4.Order	d__Bacteria;p__Bacteroidota;c__Bacteroidia;o__Flavobacteriales	2	0	2	0	0	0	1	1	0	0	0	0	0	0
4.Order	d__Bacteria;p__Bacteroidota;c__Bacteroidia;o__NS11-12g	1	0	1	0	0	1	0	0	0	0	0	0	0	0
4.Order	d__Bacteria;p__Bacteroidota;c__Bacteroidia;o__Palsa-948	4	0	4	0	0	0	2	2	0	0	0	0	0	0
4.Order	d__Bacteria;p__Bacteroidota;c__Bacteroidia;o__Sphingobacteriales	2	0	0	2	0	0	0	0	0	1	1	0	0	0
4.Order	d__Bacteria;p__Bdellovibrionota;c__Bacteriovoracia;o__Bacteriovoracales	2	1	1	0	1	1	0	0	0	0	0	0	0	0
4.Order	d__Bacteria;p__Bdellovibrionota;c__Bdellovibrionia;o__Bdellovibrionales	1	0	1	0	0	0	1	0	0	0	0	0	0	0
4.Order	d__Bacteria;p__Bdellovibrionota;c__Oligoflexia;o__Oligoflexales	1	0	1	0	0	0	1	0	0	0	0	0	0	0
4.Order	d__Bacteria;p__Chlamydiota;c__Chlamydiia;o__Chlamydiales	1	0	0	1	0	0	0	0	0	1	0	0	0	0
4.Order	d__Bacteria;p__Chloroflexota;c__Anaerolineae;o__Epilineales	9	0	0	9	0	0	0	0	2	0	0	4	1	2
4.Order	d__Bacteria;p__Chloroflexota;c__Dehalococcoidia;o__DSTF01	4	0	0	4	0	0	0	0	1	0	0	0	1	2
4.Order	d__Bacteria;p__Chloroflexota;c__Dehalococcoidia;o__GCA-2717565	1	0	0	1	0	0	0	0	0	0	0	0	1	0
4.Order	d__Bacteria;p__Chloroflexota;c__Dehalococcoidia;o__UBA1151	1	0	1	0	0	0	1	0	0	0	0	0	0	0
4.Order	d__Bacteria;p__Chloroflexota;c__Dehalococcoidia;o__UBA2979	5	0	5	0	0	3	2	0	0	0	0	0	0	0
4.Order	d__Bacteria;p__Chloroflexota;c__FW602-bin22;o__FW602-bin22	1	0	0	1	0	0	0	0	1	0	0	0	0	0
4.Order	d__Bacteria;p__Chloroflexota;c__Limnocylindria;o__Limnocylindrales	49	2	6	41	2	3	1	2	16	5	7	1	7	5
4.Order	d__Bacteria;p__Chloroflexota;c__UBA6077;o__UBA6077	3	0	2	1	0	0	1	1	0	0	0	0	1	0
4.Order	d__Bacteria;p__Dependentiae;c__Babeliae;o__Babeliales	1	1	0	0	1	0	0	0	0	0	0	0	0	0
4.Order	d__Bacteria;p__Elusimicrobiota;c__Elusimicrobia;o__UBA1565	3	0	3	0	0	0	2	1	0	0	0	0	0	0
4.Order	d__Bacteria;p__Gemmatimonadota;c__Gemmatimonadetes;o__Gemmatimonadales	2	0	2	0	0	1	1	0	0	0	0	0	0	0
4.Order	d__Bacteria;p__Hydrogenedentota;c__Hydrogenedentia;o__Hydrogenedentiales	7	0	0	7	0	0	0	0	1	2	3	0	1	0
4.Order	d__Bacteria;p__Margulisbacteria;c__Marinamargulisbacteria;o__SXXA01	1	0	1	0	0	1	0	0	0	0	0	0	0	0
4.Order	d__Bacteria;p__Margulisbacteria;c__Marinamargulisbacteria;o__UBA6595	1	0	1	0	0	1	0	0	0	0	0	0	0	0
4.Order	d__Bacteria;p__Myxococcota;c__Polyangia;o__Polyangiales	1	0	1	0	0	0	1	0	0	0	0	0	0	0
4.Order	d__Bacteria;p__Myxococcota;c__UBA727;o__UBA727	1	1	0	0	1	0	0	0	0	0	0	0	0	0
4.Order	d__Bacteria;p__Myxococcota;c__UBA796;o__UBA796	1	0	1	0	0	1	0	0	0	0	0	0	0	0
4.Order	d__Bacteria;p__Myxococcota;c__UBA9042;o__GCA-2863065	1	0	1	0	0	0	0	1	0	0	0	0	0	0
4.Order	d__Bacteria;p__Nitrospirota;c__Nitrospiria;o__JACQBZ01	1	0	1	0	0	0	0	1	0	0	0	0	0	0
4.Order	d__Bacteria;p__Nitrospirota;c__Nitrospiria;o__Nitrospirales	1	0	1	0	0	0	1	0	0	0	0	0	0	0
4.Order	d__Bacteria;p__Nitrospirota;c__Thermodesulfovibrionia;o__UBA6902	2	0	2	0	0	2	0	0	0	0	0	0	0	0
4.Order	d__Bacteria;p__Patescibacteria;c__ABY1;o__Buchananbacterales	1	0	1	0	0	0	0	1	0	0	0	0	0	0
4.Order	d__Bacteria;p__Patescibacteria;c__ABY1;o__Magasanikbacterales	3	1	2	0	1	0	2	0	0	0	0	0	0	0
4.Order	d__Bacteria;p__Patescibacteria;c__ABY1;o__SG8-24	4	1	3	0	1	0	2	1	0	0	0	0	0	0
4.Order	d__Bacteria;p__Patescibacteria;c__ABY1;o__Veblenbacterales	2	2	0	0	2	0	0	0	0	0	0	0	0	0
4.Order	d__Bacteria;p__Patescibacteria;c__Andersenbacteria;o__UBA10190	2	2	0	0	2	0	0	0	0	0	0	0	0	0
4.Order	d__Bacteria;p__Patescibacteria;c__Gracilibacteria;o__Peribacterales	1	1	0	0	1	0	0	0	0	0	0	0	0	0
4.Order	d__Bacteria;p__Patescibacteria;c__Gracilibacteria;o__UBA1369	1	0	1	0	0	0	0	1	0	0	0	0	0	0
4.Order	d__Bacteria;p__Patescibacteria;c__Gracilibacteria;o__UBA4473	1	0	1	0	0	1	0	0	0	0	0	0	0	0
4.Order	d__Bacteria;p__Patescibacteria;c__Gracilibacteria;o__UM-FILTER-43-11	1	0	1	0	0	0	0	1	0	0	0	0	0	0
4.Order	d__Bacteria;p__Patescibacteria;c__JAEDAM01;o__Absconditabacterales	2	1	1	0	1	0	0	1	0	0	0	0	0	0
4.Order	d__Bacteria;p__Patescibacteria;c__JAEDAM01;o__BD1-5	1	0	1	0	0	0	1	0	0	0	0	0	0	0
4.Order	d__Bacteria;p__Patescibacteria;c__Microgenomatia;o__Curtissbacterales	2	2	0	0	2	0	0	0	0	0	0	0	0	0
4.Order	d__Bacteria;p__Patescibacteria;c__Microgenomatia;o__Daviesbacterales	8	7	1	0	7	1	0	0	0	0	0	0	0	0
4.Order	d__Bacteria;p__Patescibacteria;c__Microgenomatia;o__GWA2-44-7	2	2	0	0	2	0	0	0	0	0	0	0	0	0
4.Order	d__Bacteria;p__Patescibacteria;c__Microgenomatia;o__Levybacterales	9	9	0	0	9	0	0	0	0	0	0	0	0	0
4.Order	d__Bacteria;p__Patescibacteria;c__Microgenomatia;o__UBA1400	1	1	0	0	1	0	0	0	0	0	0	0	0	0
4.Order	d__Bacteria;p__Patescibacteria;c__Paceibacteria;o__GWC2-36-17	1	0	1	0	0	1	0	0	0	0	0	0	0	0
4.Order	d__Bacteria;p__Patescibacteria;c__Paceibacteria;o__Paceibacterales	13	12	1	0	12	0	1	0	0	0	0	0	0	0
4.Order	d__Bacteria;p__Patescibacteria;c__Paceibacteria;o__UBA6257	10	10	0	0	10	0	0	0	0	0	0	0	0	0
4.Order	d__Bacteria;p__Patescibacteria;c__Paceibacteria;o__UBA9973	128	104	24	0	104	13	7	4	0	0	0	0	0	0
4.Order	d__Bacteria;p__Patescibacteria;c__Saccharimonadia;o__CAILAD01	4	0	4	0	0	3	1	0	0	0	0	0	0	0
4.Order	d__Bacteria;p__Patescibacteria;c__Saccharimonadia;o__Saccharimonadales	4	3	1	0	3	0	1	0	0	0	0	0	0	0
4.Order	d__Bacteria;p__Patescibacteria;c__UBA1384;o__CAJBMM01	1	1	0	0	1	0	0	0	0	0	0	0	0	0
4.Order	d__Bacteria;p__Planctomycetota;c__Phycisphaerae;o__Phycisphaerales	3	0	3	0	0	1	1	1	0	0	0	0	0	0
4.Order	d__Bacteria;p__Planctomycetota;c__Planctomycetia;o__Gemmatales	1	0	1	0	0	1	0	0	0	0	0	0	0	0
4.Order	d__Bacteria;p__Planctomycetota;c__Planctomycetia;o__Planctomycetales	3	0	3	0	0	0	1	2	0	0	0	0	0	0
4.Order	d__Bacteria;p__Pseudomonadota;c__Alphaproteobacteria;o__Acetobacterales	2	0	2	0	0	1	0	1	0	0	0	0	0	0
4.Order	d__Bacteria;p__Pseudomonadota;c__Alphaproteobacteria;o__Caulobacterales	3	1	2	0	1	1	1	0	0	0	0	0	0	0
4.Order	d__Bacteria;p__Pseudomonadota;c__Alphaproteobacteria;o__Rhizobiales	5	0	0	5	0	0	0	0	0	2	0	1	1	1
4.Order	d__Bacteria;p__Pseudomonadota;c__Alphaproteobacteria;o__Rhodobacterales	14	0	0	14	0	0	0	0	1	2	1	6	2	2
4.Order	d__Bacteria;p__Pseudomonadota;c__Alphaproteobacteria;o__Rickettsiales	1	0	1	0	0	1	0	0	0	0	0	0	0	0
4.Order	d__Bacteria;p__Pseudomonadota;c__Alphaproteobacteria;o__SP197	1	0	1	0	0	1	0	0	0	0	0	0	0	0
4.Order	d__Bacteria;p__Pseudomonadota;c__Alphaproteobacteria;o__Sphingomonadales	6	0	2	4	0	1	1	0	0	0	1	1	1	1
4.Order	d__Bacteria;p__Pseudomonadota;c__Gammaproteobacteria;o__Acidiferrobacterales	5	2	3	0	2	1	2	0	0	0	0	0	0	0
4.Order	d__Bacteria;p__Pseudomonadota;c__Gammaproteobacteria;o__Burkholderiales	274	2	176	96	2	55	64	57	5	35	24	4	21	7
4.Order	d__Bacteria;p__Pseudomonadota;c__Gammaproteobacteria;o__Ga0077536	1	0	1	0	0	1	0	0	0	0	0	0	0	0
4.Order	d__Bacteria;p__Pseudomonadota;c__Gammaproteobacteria;o__Legionellales	3	0	3	0	0	0	1	2	0	0	0	0	0	0
4.Order	d__Bacteria;p__Pseudomonadota;c__Gammaproteobacteria;o__Methylococcales	5	0	5	0	0	3	1	1	0	0	0	0	0	0
4.Order	d__Bacteria;p__Pseudomonadota;c__Gammaproteobacteria;o__Pseudomonadales	9	0	9	0	0	2	5	2	0	0	0	0	0	0
4.Order	d__Bacteria;p__Pseudomonadota;c__Gammaproteobacteria;o__SURF-13	27	0	25	2	0	13	7	5	0	2	0	0	0	0
4.Order	d__Bacteria;p__Pseudomonadota;c__Gammaproteobacteria;o__Steroidobacterales	1	0	0	1	0	0	0	0	0	0	0	0	1	0
4.Order	d__Bacteria;p__Pseudomonadota;c__Gammaproteobacteria;o__UBA4486	5	0	0	5	0	0	0	0	0	2	2	1	0	0
4.Order	d__Bacteria;p__Verrucomicrobiota;c__Verrucomicrobiae;o__Limisphaerales	2	0	2	0	0	0	2	0	0	0	0	0	0	0
4.Order	d__Bacteria;p__Verrucomicrobiota;c__Verrucomicrobiae;o__Opitutales	1	0	1	0	0	1	0	0	0	0	0	0	0	0
5.Family	d__Archaea;p__Nanoarchaeota;c__Nanoarchaeia;o__Pacearchaeales;f__GW2011-AR1	2	2	0	0	2	0	0	0	0	0	0	0	0	0
5.Family	d__Archaea;p__Thermoproteota;c__Nitrososphaeria;o__Nitrososphaerales;f__Nitrosopumilaceae	5	0	5	0	0	1	2	2	0	0	0	0	0	0
5.Family	d__Bacteria;p__Acidobacteriota;c__Terriglobia;o__2-12-FULL-54-10;f__2-12-FULL-54-10	1	0	1	0	0	0	0	1	0	0	0	0	0	0
5.Family	d__Bacteria;p__Acidobacteriota;c__Vicinamibacteria;o__Vicinamibacterales;f__SCN-69-37	4	0	0	4	0	0	0	0	0	1	1	0	1	1
5.Family	d__Bacteria;p__Acidobacteriota;c__Vicinamibacteria;o__Vicinamibacterales;f__UBA2999	35	0	7	28	0	4	2	1	4	1	5	2	14	2
5.Family	d__Bacteria;p__Actinomycetota;c__Acidimicrobiia;o__Acidimicrobiales;f__CAIXPF01	2	0	2	0	0	1	0	1	0	0	0	0	0	0
5.Family	d__Bacteria;p__Actinomycetota;c__Acidimicrobiia;o__Acidimicrobiales;f__Ilumatobacteraceae	20	1	18	1	1	7	3	8	0	0	0	0	0	1
5.Family	d__Bacteria;p__Actinomycetota;c__Acidimicrobiia;o__Acidimicrobiales;f__JACDCH01	1	0	1	0	0	0	0	1	0	0	0	0	0	0
5.Family	d__Bacteria;p__Actinomycetota;c__Acidimicrobiia;o__IMCC26256;f__PALSA-555	8	0	8	0	0	4	4	0	0	0	0	0	0	0
5.Family	d__Bacteria;p__Actinomycetota;c__Acidimicrobiia;o__UBA2766;f__UBA2766	1	0	0	1	0	0	0	0	0	0	0	0	1	0
5.Family	d__Bacteria;p__Actinomycetota;c__Actinomycetes;o__Actinomycetales;f__Microbacteriaceae	1	0	1	0	0	1	0	0	0	0	0	0	0	0
5.Family	d__Bacteria;p__Actinomycetota;c__Actinomycetes;o__Actinomycetales;f__Micrococcaceae	1	0	1	0	0	0	1	0	0	0	0	0	0	0
5.Family	d__Bacteria;p__Actinomycetota;c__Actinomycetes;o__Nanopelagicales;f__Nanopelagicaceae	58	15	40	3	15	12	16	12	1	0	2	0	0	0
5.Family	d__Bacteria;p__Actinomycetota;c__Actinomycetes;o__S36-B12;f__S36-B12	92	0	3	89	0	2	1	0	11	16	10	43	8	1
5.Family	d__Bacteria;p__Actinomycetota;c__Actinomycetes;o__S36-B12;f__UBA10799	26	0	1	25	0	0	0	1	0	14	2	6	2	1
5.Family	d__Bacteria;p__Actinomycetota;c__Actinomycetes;o__S36-B12;f__UBA5976	2	1	1	0	1	1	0	0	0	0	0	0	0	0
5.Family	d__Bacteria;p__Actinomycetota;c__Thermoleophilia;o__Gaiellales;f__F1-60-MAGs149	197	0	2	195	0	1	1	0	57	10	52	17	43	16
5.Family	d__Bacteria;p__Actinomycetota;c__Thermoleophilia;o__Gaiellales;f__Gaiellaceae	8	0	0	8	0	0	0	0	1	0	1	1	5	0
5.Family	d__Bacteria;p__Actinomycetota;c__Thermoleophilia;o__Miltoncostaeales;f__Miltoncostaeaceae	118	0	4	114	0	1	1	2	5	5	32	12	58	2
5.Family	d__Bacteria;p__Actinomycetota;c__Thermoleophilia;o__Solirubrobacterales;f__Solirubrobacteraceae	92	2	3	87	2	1	1	1	5	11	36	8	25	2
5.Family	d__Bacteria;p__Bacteroidota;c__Bacteroidia;o__2-12-FULL-35-15;f__2-12-FULL-35-15	2	0	2	0	0	1	1	0	0	0	0	0	0	0
5.Family	d__Bacteria;p__Bacteroidota;c__Bacteroidia;o__Chitinophagales;f__Chitinophagaceae	8	0	7	1	0	1	3	3	0	0	1	0	0	0
5.Family	d__Bacteria;p__Bacteroidota;c__Bacteroidia;o__Chitinophagales;f__Saprospiraceae	6	0	0	6	0	0	0	0	4	0	0	1	0	1
5.Family	d__Bacteria;p__Bacteroidota;c__Bacteroidia;o__Flavobacteriales;f__Flavobacteriaceae	2	0	2	0	0	0	1	1	0	0	0	0	0	0
5.Family	d__Bacteria;p__Bacteroidota;c__Bacteroidia;o__NS11-12g;f__UBA9320	1	0	1	0	0	1	0	0	0	0	0	0	0	0
5.Family	d__Bacteria;p__Bacteroidota;c__Bacteroidia;o__Palsa-948;f__Palsa-948	4	0	4	0	0	0	2	2	0	0	0	0	0	0
5.Family	d__Bacteria;p__Bacteroidota;c__Bacteroidia;o__Sphingobacteriales;f__Sphingobacteriaceae	2	0	0	2	0	0	0	0	0	1	1	0	0	0
5.Family	d__Bacteria;p__Bdellovibrionota;c__Bacteriovoracia;o__Bacteriovoracales;f__Bacteriovoracaceae	2	1	1	0	1	1	0	0	0	0	0	0	0	0
5.Family	d__Bacteria;p__Bdellovibrionota;c__Bdellovibrionia;o__Bdellovibrionales;f__Bdellovibrionaceae	1	0	1	0	0	0	1	0	0	0	0	0	0	0
5.Family	d__Bacteria;p__Bdellovibrionota;c__Oligoflexia;o__Oligoflexales;f__RGVZ01	1	0	1	0	0	0	1	0	0	0	0	0	0	0
5.Family	d__Bacteria;p__Chlamydiota;c__Chlamydiia;o__Chlamydiales;f__JAAKFR01	1	0	0	1	0	0	0	0	0	1	0	0	0	0
5.Family	d__Bacteria;p__Chloroflexota;c__Anaerolineae;o__Epilineales;f__Epilineaceae	9	0	0	9	0	0	0	0	2	0	0	4	1	2
5.Family	d__Bacteria;p__Chloroflexota;c__Dehalococcoidia;o__DSTF01;f__JACRBR01	2	0	0	2	0	0	0	0	0	0	0	0	1	1
5.Family	d__Bacteria;p__Chloroflexota;c__Dehalococcoidia;o__DSTF01;f__RBG-16-68-14	2	0	0	2	0	0	0	0	1	0	0	0	0	1
5.Family	d__Bacteria;p__Chloroflexota;c__Dehalococcoidia;o__GCA-2717565;f__GCA-2717565	1	0	0	1	0	0	0	0	0	0	0	0	1	0
5.Family	d__Bacteria;p__Chloroflexota;c__Dehalococcoidia;o__UBA1151;f__SHXW01	1	0	1	0	0	0	1	0	0	0	0	0	0	0
5.Family	d__Bacteria;p__Chloroflexota;c__Dehalococcoidia;o__UBA2979;f__UBA2979	5	0	5	0	0	3	2	0	0	0	0	0	0	0
5.Family	d__Bacteria;p__Chloroflexota;c__FW602-bin22;o__FW602-bin22;f__	1	0	0	1	0	0	0	0	1	0	0	0	0	0
5.Family	d__Bacteria;p__Chloroflexota;c__Limnocylindria;o__Limnocylindrales;f__CSP1-4	44	0	3	41	0	1	0	2	16	5	7	1	7	5
5.Family	d__Bacteria;p__Chloroflexota;c__Limnocylindria;o__Limnocylindrales;f__Limnocylindraceae	5	2	3	0	2	2	1	0	0	0	0	0	0	0
5.Family	d__Bacteria;p__Chloroflexota;c__UBA6077;o__UBA6077;f__SHYK01	3	0	2	1	0	0	1	1	0	0	0	0	1	0
5.Family	d__Bacteria;p__Dependentiae;c__Babeliae;o__Babeliales;f__JABCYS01	1	1	0	0	1	0	0	0	0	0	0	0	0	0
5.Family	d__Bacteria;p__Elusimicrobiota;c__Elusimicrobia;o__UBA1565;f__UBA9628	3	0	3	0	0	0	2	1	0	0	0	0	0	0
5.Family	d__Bacteria;p__Gemmatimonadota;c__Gemmatimonadetes;o__Gemmatimonadales;f__Gemmatimonadaceae	2	0	2	0	0	1	1	0	0	0	0	0	0	0
5.Family	d__Bacteria;p__Hydrogenedentota;c__Hydrogenedentia;o__Hydrogenedentiales;f__GCA-2746185	7	0	0	7	0	0	0	0	1	2	3	0	1	0
5.Family	d__Bacteria;p__Margulisbacteria;c__Marinamargulisbacteria;o__SXXA01;f__	1	0	1	0	0	1	0	0	0	0	0	0	0	0
5.Family	d__Bacteria;p__Margulisbacteria;c__Marinamargulisbacteria;o__UBA6595;f__	1	0	1	0	0	1	0	0	0	0	0	0	0	0
5.Family	d__Bacteria;p__Myxococcota;c__Polyangia;o__Polyangiales;f__JAFGIB01	1	0	1	0	0	0	1	0	0	0	0	0	0	0
5.Family	d__Bacteria;p__Myxococcota;c__UBA727;o__UBA727;f__JABDBI01	1	1	0	0	1	0	0	0	0	0	0	0	0	0
5.Family	d__Bacteria;p__Myxococcota;c__UBA796;o__UBA796;f__SXON01	1	0	1	0	0	1	0	0	0	0	0	0	0	0
5.Family	d__Bacteria;p__Myxococcota;c__UBA9042;o__GCA-2863065;f__GCA-2863065	1	0	1	0	0	0	0	1	0	0	0	0	0	0
5.Family	d__Bacteria;p__Nitrospirota;c__Nitrospiria;o__JACQBZ01;f__JACQBZ01	1	0	1	0	0	0	0	1	0	0	0	0	0	0
5.Family	d__Bacteria;p__Nitrospirota;c__Nitrospiria;o__Nitrospirales;f__Nitrospiraceae	1	0	1	0	0	0	1	0	0	0	0	0	0	0
5.Family	d__Bacteria;p__Nitrospirota;c__Thermodesulfovibrionia;o__UBA6902;f__UBA6902	2	0	2	0	0	2	0	0	0	0	0	0	0	0
5.Family	d__Bacteria;p__Patescibacteria;c__ABY1;o__Buchananbacterales;f__UBA6539	1	0	1	0	0	0	0	1	0	0	0	0	0	0
5.Family	d__Bacteria;p__Patescibacteria;c__ABY1;o__Magasanikbacterales;f__2-02-FULL-50-9b	1	0	1	0	0	0	1	0	0	0	0	0	0	0
5.Family	d__Bacteria;p__Patescibacteria;c__ABY1;o__Magasanikbacterales;f__UBA922	2	1	1	0	1	0	1	0	0	0	0	0	0	0
5.Family	d__Bacteria;p__Patescibacteria;c__ABY1;o__SG8-24;f__GWF2-40-263	1	1	0	0	1	0	0	0	0	0	0	0	0	0
5.Family	d__Bacteria;p__Patescibacteria;c__ABY1;o__SG8-24;f__UBA9934	3	0	3	0	0	0	2	1	0	0	0	0	0	0
5.Family	d__Bacteria;p__Patescibacteria;c__ABY1;o__Veblenbacterales;f__UBA10138	2	2	0	0	2	0	0	0	0	0	0	0	0	0
5.Family	d__Bacteria;p__Patescibacteria;c__Andersenbacteria;o__UBA10190;f__UBA10190	2	2	0	0	2	0	0	0	0	0	0	0	0	0
5.Family	d__Bacteria;p__Patescibacteria;c__Gracilibacteria;o__Peribacterales;f__Peribacteraceae	1	1	0	0	1	0	0	0	0	0	0	0	0	0
5.Family	d__Bacteria;p__Patescibacteria;c__Gracilibacteria;o__UBA1369;f__UBA1369	1	0	1	0	0	0	0	1	0	0	0	0	0	0
5.Family	d__Bacteria;p__Patescibacteria;c__Gracilibacteria;o__UBA4473;f__UBA4473	1	0	1	0	0	1	0	0	0	0	0	0	0	0
5.Family	d__Bacteria;p__Patescibacteria;c__Gracilibacteria;o__UM-FILTER-43-11;f__UM-FILTER-43-11	1	0	1	0	0	0	0	1	0	0	0	0	0	0
5.Family	d__Bacteria;p__Patescibacteria;c__JAEDAM01;o__Absconditabacterales;f__Absconditicoccaceae	2	1	1	0	1	0	0	1	0	0	0	0	0	0
5.Family	d__Bacteria;p__Patescibacteria;c__JAEDAM01;o__BD1-5;f__UBA6164	1	0	1	0	0	0	1	0	0	0	0	0	0	0
5.Family	d__Bacteria;p__Patescibacteria;c__Microgenomatia;o__Curtissbacterales;f__	1	1	0	0	1	0	0	0	0	0	0	0	0	0
5.Family	d__Bacteria;p__Patescibacteria;c__Microgenomatia;o__Curtissbacterales;f__GWA2-41-24	1	1	0	0	1	0	0	0	0	0	0	0	0	0
5.Family	d__Bacteria;p__Patescibacteria;c__Microgenomatia;o__Daviesbacterales;f__UBA10151	8	7	1	0	7	1	0	0	0	0	0	0	0	0
5.Family	d__Bacteria;p__Patescibacteria;c__Microgenomatia;o__GWA2-44-7;f__UBA10165	1	1	0	0	1	0	0	0	0	0	0	0	0	0
5.Family	d__Bacteria;p__Patescibacteria;c__Microgenomatia;o__GWA2-44-7;f__UBA8517	1	1	0	0	1	0	0	0	0	0	0	0	0	0
5.Family	d__Bacteria;p__Patescibacteria;c__Microgenomatia;o__Levybacterales;f__GWA1-39-11	3	3	0	0	3	0	0	0	0	0	0	0	0	0
5.Family	d__Bacteria;p__Patescibacteria;c__Microgenomatia;o__Levybacterales;f__UBA12049	6	6	0	0	6	0	0	0	0	0	0	0	0	0
5.Family	d__Bacteria;p__Patescibacteria;c__Microgenomatia;o__UBA1400;f__MFAQ01	1	1	0	0	1	0	0	0	0	0	0	0	0	0
5.Family	d__Bacteria;p__Patescibacteria;c__Paceibacteria;o__GWC2-36-17;f__WO2-46-25	1	0	1	0	0	1	0	0	0	0	0	0	0	0
5.Family	d__Bacteria;p__Patescibacteria;c__Paceibacteria;o__Paceibacterales;f__GWA2-46-15	1	1	0	0	1	0	0	0	0	0	0	0	0	0
5.Family	d__Bacteria;p__Patescibacteria;c__Paceibacteria;o__Paceibacterales;f__Staskawiczbacteraceae	12	11	1	0	11	0	1	0	0	0	0	0	0	0
5.Family	d__Bacteria;p__Patescibacteria;c__Paceibacteria;o__UBA6257;f__02-FULL-45-10c	1	1	0	0	1	0	0	0	0	0	0	0	0	0
5.Family	d__Bacteria;p__Patescibacteria;c__Paceibacteria;o__UBA6257;f__2-01-FULL-56-20	1	1	0	0	1	0	0	0	0	0	0	0	0	0
5.Family	d__Bacteria;p__Patescibacteria;c__Paceibacteria;o__UBA6257;f__Colwellbacteraceae	1	1	0	0	1	0	0	0	0	0	0	0	0	0
5.Family	d__Bacteria;p__Patescibacteria;c__Paceibacteria;o__UBA6257;f__UBA11618	6	6	0	0	6	0	0	0	0	0	0	0	0	0
5.Family	d__Bacteria;p__Patescibacteria;c__Paceibacteria;o__UBA6257;f__UBA9933	1	1	0	0	1	0	0	0	0	0	0	0	0	0
5.Family	d__Bacteria;p__Patescibacteria;c__Paceibacteria;o__UBA9973;f__CAIJYI01	1	1	0	0	1	0	0	0	0	0	0	0	0	0
5.Family	d__Bacteria;p__Patescibacteria;c__Paceibacteria;o__UBA9973;f__JACOZG01	2	2	0	0	2	0	0	0	0	0	0	0	0	0
5.Family	d__Bacteria;p__Patescibacteria;c__Paceibacteria;o__UBA9973;f__PALSA-1337	3	2	1	0	2	1	0	0	0	0	0	0	0	0
5.Family	d__Bacteria;p__Patescibacteria;c__Paceibacteria;o__UBA9973;f__SBAW01	5	4	1	0	4	1	0	0	0	0	0	0	0	0
5.Family	d__Bacteria;p__Patescibacteria;c__Paceibacteria;o__UBA9973;f__UBA12445	2	2	0	0	2	0	0	0	0	0	0	0	0	0
5.Family	d__Bacteria;p__Patescibacteria;c__Paceibacteria;o__UBA9973;f__UBA1550	34	28	6	0	28	3	2	1	0	0	0	0	0	0
5.Family	d__Bacteria;p__Patescibacteria;c__Paceibacteria;o__UBA9973;f__UBA2100	9	7	2	0	7	1	1	0	0	0	0	0	0	0
5.Family	d__Bacteria;p__Patescibacteria;c__Paceibacteria;o__UBA9973;f__UBA2103	27	21	6	0	21	2	1	3	0	0	0	0	0	0
5.Family	d__Bacteria;p__Patescibacteria;c__Paceibacteria;o__UBA9973;f__UBA5272	2	2	0	0	2	0	0	0	0	0	0	0	0	0
5.Family	d__Bacteria;p__Patescibacteria;c__Paceibacteria;o__UBA9973;f__UBA6065	1	1	0	0	1	0	0	0	0	0	0	0	0	0
5.Family	d__Bacteria;p__Patescibacteria;c__Paceibacteria;o__UBA9973;f__UBA918	9	6	3	0	6	3	0	0	0	0	0	0	0	0
5.Family	d__Bacteria;p__Patescibacteria;c__Paceibacteria;o__UBA9973;f__UBA9973	18	17	1	0	17	1	0	0	0	0	0	0	0	0
5.Family	d__Bacteria;p__Patescibacteria;c__Paceibacteria;o__UBA9973;f__VMEP01	1	1	0	0	1	0	0	0	0	0	0	0	0	0
5.Family	d__Bacteria;p__Patescibacteria;c__Paceibacteria;o__UBA9973;f__XYD1-FULL-46-19	2	2	0	0	2	0	0	0	0	0	0	0	0	0
5.Family	d__Bacteria;p__Patescibacteria;c__Paceibacteria;o__UBA9973;f__Zambryskibacteraceae	12	8	4	0	8	1	3	0	0	0	0	0	0	0
5.Family	d__Bacteria;p__Patescibacteria;c__Saccharimonadia;o__CAILAD01;f__BJGX01	4	0	4	0	0	3	1	0	0	0	0	0	0	0
5.Family	d__Bacteria;p__Patescibacteria;c__Saccharimonadia;o__Saccharimonadales;f__	1	1	0	0	1	0	0	0	0	0	0	0	0	0
5.Family	d__Bacteria;p__Patescibacteria;c__Saccharimonadia;o__Saccharimonadales;f__CALMSM01	1	1	0	0	1	0	0	0	0	0	0	0	0	0
5.Family	d__Bacteria;p__Patescibacteria;c__Saccharimonadia;o__Saccharimonadales;f__JACDFO01	1	1	0	0	1	0	0	0	0	0	0	0	0	0
5.Family	d__Bacteria;p__Patescibacteria;c__Saccharimonadia;o__Saccharimonadales;f__JAICHO01	1	0	1	0	0	0	1	0	0	0	0	0	0	0
5.Family	d__Bacteria;p__Patescibacteria;c__UBA1384;o__CAJBMM01;f__CAJBMM01	1	1	0	0	1	0	0	0	0	0	0	0	0	0
5.Family	d__Bacteria;p__Planctomycetota;c__Phycisphaerae;o__Phycisphaerales;f__SM1A02	2	0	2	0	0	1	0	1	0	0	0	0	0	0
5.Family	d__Bacteria;p__Planctomycetota;c__Phycisphaerae;o__Phycisphaerales;f__UBA1924	1	0	1	0	0	0	1	0	0	0	0	0	0	0
5.Family	d__Bacteria;p__Planctomycetota;c__Planctomycetia;o__Gemmatales;f__Gemmataceae	1	0	1	0	0	1	0	0	0	0	0	0	0	0
5.Family	d__Bacteria;p__Planctomycetota;c__Planctomycetia;o__Planctomycetales;f__Planctomycetaceae	3	0	3	0	0	0	1	2	0	0	0	0	0	0
5.Family	d__Bacteria;p__Pseudomonadota;c__Alphaproteobacteria;o__Acetobacterales;f__Acetobacteraceae	2	0	2	0	0	1	0	1	0	0	0	0	0	0
5.Family	d__Bacteria;p__Pseudomonadota;c__Alphaproteobacteria;o__Caulobacterales;f__Caulobacteraceae	3	1	2	0	1	1	1	0	0	0	0	0	0	0
5.Family	d__Bacteria;p__Pseudomonadota;c__Alphaproteobacteria;o__Rhizobiales;f__Kaistiaceae	5	0	0	5	0	0	0	0	0	2	0	1	1	1
5.Family	d__Bacteria;p__Pseudomonadota;c__Alphaproteobacteria;o__Rhodobacterales;f__Rhodobacteraceae	14	0	0	14	0	0	0	0	1	2	1	6	2	2
5.Family	d__Bacteria;p__Pseudomonadota;c__Alphaproteobacteria;o__Rickettsiales;f__UBA6187	1	0	1	0	0	1	0	0	0	0	0	0	0	0
5.Family	d__Bacteria;p__Pseudomonadota;c__Alphaproteobacteria;o__SP197;f__SP197	1	0	1	0	0	1	0	0	0	0	0	0	0	0
5.Family	d__Bacteria;p__Pseudomonadota;c__Alphaproteobacteria;o__Sphingomonadales;f__Sphingomonadaceae	6	0	2	4	0	1	1	0	0	0	1	1	1	1
5.Family	d__Bacteria;p__Pseudomonadota;c__Gammaproteobacteria;o__Acidiferrobacterales;f__Sulfurifustaceae	5	2	3	0	2	1	2	0	0	0	0	0	0	0
5.Family	d__Bacteria;p__Pseudomonadota;c__Gammaproteobacteria;o__Burkholderiales;f__Burkholderiaceae	65	0	34	31	0	9	9	16	2	5	10	1	13	0
5.Family	d__Bacteria;p__Pseudomonadota;c__Gammaproteobacteria;o__Burkholderiales;f__Gallionellaceae	122	2	94	26	2	28	38	28	3	5	11	3	3	1
5.Family	d__Bacteria;p__Pseudomonadota;c__Gammaproteobacteria;o__Burkholderiales;f__Methylophilaceae	10	0	7	3	0	3	3	1	0	2	0	0	1	0
5.Family	d__Bacteria;p__Pseudomonadota;c__Gammaproteobacteria;o__Burkholderiales;f__Nitrosomonadaceae	1	0	1	0	0	0	0	1	0	0	0	0	0	0
5.Family	d__Bacteria;p__Pseudomonadota;c__Gammaproteobacteria;o__Burkholderiales;f__RBG-16-58-11	1	0	1	0	0	0	1	0	0	0	0	0	0	0
5.Family	d__Bacteria;p__Pseudomonadota;c__Gammaproteobacteria;o__Burkholderiales;f__SG8-39	41	0	24	17	0	10	7	7	0	12	1	0	1	3
5.Family	d__Bacteria;p__Pseudomonadota;c__Gammaproteobacteria;o__Burkholderiales;f__SG8-41	31	0	15	16	0	5	6	4	0	11	1	0	1	3
5.Family	d__Bacteria;p__Pseudomonadota;c__Gammaproteobacteria;o__Burkholderiales;f__Usitatibacteraceae	3	0	0	3	0	0	0	0	0	0	1	0	2	0
5.Family	d__Bacteria;p__Pseudomonadota;c__Gammaproteobacteria;o__Ga0077536;f__Ga0077536	1	0	1	0	0	1	0	0	0	0	0	0	0	0
5.Family	d__Bacteria;p__Pseudomonadota;c__Gammaproteobacteria;o__Legionellales;f__Legionellaceae	3	0	3	0	0	0	1	2	0	0	0	0	0	0
5.Family	d__Bacteria;p__Pseudomonadota;c__Gammaproteobacteria;o__Methylococcales;f__Methylomonadaceae	5	0	5	0	0	3	1	1	0	0	0	0	0	0
5.Family	d__Bacteria;p__Pseudomonadota;c__Gammaproteobacteria;o__Pseudomonadales;f__Pseudohongiellaceae	9	0	9	0	0	2	5	2	0	0	0	0	0	0
5.Family	d__Bacteria;p__Pseudomonadota;c__Gammaproteobacteria;o__SURF-13;f__SURF-13	27	0	25	2	0	13	7	5	0	2	0	0	0	0
5.Family	d__Bacteria;p__Pseudomonadota;c__Gammaproteobacteria;o__Steroidobacterales;f__Steroidobacteraceae	1	0	0	1	0	0	0	0	0	0	0	0	1	0
5.Family	d__Bacteria;p__Pseudomonadota;c__Gammaproteobacteria;o__UBA4486;f__UBA4486	5	0	0	5	0	0	0	0	0	2	2	1	0	0
5.Family	d__Bacteria;p__Verrucomicrobiota;c__Verrucomicrobiae;o__Limisphaerales;f__F1-80-MAGS106	1	0	1	0	0	0	1	0	0	0	0	0	0	0
5.Family	d__Bacteria;p__Verrucomicrobiota;c__Verrucomicrobiae;o__Limisphaerales;f__UBA11358	1	0	1	0	0	0	1	0	0	0	0	0	0	0
5.Family	d__Bacteria;p__Verrucomicrobiota;c__Verrucomicrobiae;o__Opitutales;f__Opitutaceae	1	0	1	0	0	1	0	0	0	0	0	0	0	0
6.Genus	d__Archaea;p__Nanoarchaeota;c__Nanoarchaeia;o__Pacearchaeales;f__GW2011-AR1;g__	2	2	0	0	2	0	0	0	0	0	0	0	0	0
6.Genus	d__Archaea;p__Thermoproteota;c__Nitrososphaeria;o__Nitrososphaerales;f__Nitrosopumilaceae;g__Nitrosarchaeum	5	0	5	0	0	1	2	2	0	0	0	0	0	0
6.Genus	d__Bacteria;p__Acidobacteriota;c__Terriglobia;o__2-12-FULL-54-10;f__2-12-FULL-54-10;g__2-02-FULL-61-28	1	0	1	0	0	0	0	1	0	0	0	0	0	0
6.Genus	d__Bacteria;p__Acidobacteriota;c__Vicinamibacteria;o__Vicinamibacterales;f__SCN-69-37;g__	1	0	0	1	0	0	0	0	0	1	0	0	0	0
6.Genus	d__Bacteria;p__Acidobacteriota;c__Vicinamibacteria;o__Vicinamibacterales;f__SCN-69-37;g__SYFT01	3	0	0	3	0	0	0	0	0	0	1	0	1	1
6.Genus	d__Bacteria;p__Acidobacteriota;c__Vicinamibacteria;o__Vicinamibacterales;f__UBA2999;g__12-FULL-67-14b	32	0	4	28	0	2	2	0	4	1	5	2	14	2
6.Genus	d__Bacteria;p__Acidobacteriota;c__Vicinamibacteria;o__Vicinamibacterales;f__UBA2999;g__Gp6-AA40	3	0	3	0	0	2	0	1	0	0	0	0	0	0
6.Genus	d__Bacteria;p__Actinomycetota;c__Acidimicrobiia;o__Acidimicrobiales;f__CAIXPF01;g__CAIXPF01	2	0	2	0	0	1	0	1	0	0	0	0	0	0
6.Genus	d__Bacteria;p__Actinomycetota;c__Acidimicrobiia;o__Acidimicrobiales;f__Ilumatobacteraceae;g__UBA2093	3	1	2	0	1	0	1	1	0	0	0	0	0	0
6.Genus	d__Bacteria;p__Actinomycetota;c__Acidimicrobiia;o__Acidimicrobiales;f__Ilumatobacteraceae;g__UBA3006	16	0	16	0	0	7	2	7	0	0	0	0	0	0
6.Genus	d__Bacteria;p__Actinomycetota;c__Acidimicrobiia;o__Acidimicrobiales;f__Ilumatobacteraceae;g__UBA668	1	0	0	1	0	0	0	0	0	0	0	0	0	1
6.Genus	d__Bacteria;p__Actinomycetota;c__Acidimicrobiia;o__Acidimicrobiales;f__JACDCH01;g__VFJN01	1	0	1	0	0	0	0	1	0	0	0	0	0	0
6.Genus	d__Bacteria;p__Actinomycetota;c__Acidimicrobiia;o__IMCC26256;f__PALSA-555;g__SHUY01	8	0	8	0	0	4	4	0	0	0	0	0	0	0
6.Genus	d__Bacteria;p__Actinomycetota;c__Acidimicrobiia;o__UBA2766;f__UBA2766;g__	1	0	0	1	0	0	0	0	0	0	0	0	1	0
6.Genus	d__Bacteria;p__Actinomycetota;c__Actinomycetes;o__Actinomycetales;f__Microbacteriaceae;g__Microbacterium	1	0	1	0	0	1	0	0	0	0	0	0	0	0
6.Genus	d__Bacteria;p__Actinomycetota;c__Actinomycetes;o__Actinomycetales;f__Micrococcaceae;g__Arthrobacter	1	0	1	0	0	0	1	0	0	0	0	0	0	0
6.Genus	d__Bacteria;p__Actinomycetota;c__Actinomycetes;o__Nanopelagicales;f__Nanopelagicaceae;g__Planktophila	40	10	28	2	10	8	13	7	0	0	2	0	0	0
6.Genus	d__Bacteria;p__Actinomycetota;c__Actinomycetes;o__Nanopelagicales;f__Nanopelagicaceae;g__UBA7398	18	5	12	1	5	4	3	5	1	0	0	0	0	0
6.Genus	d__Bacteria;p__Actinomycetota;c__Actinomycetes;o__S36-B12;f__S36-B12;g__UBA4592	92	0	3	89	0	2	1	0	11	16	10	43	8	1
6.Genus	d__Bacteria;p__Actinomycetota;c__Actinomycetes;o__S36-B12;f__UBA10799;g__JAHEXM01	10	0	0	10	0	0	0	0	0	2	0	6	2	0
6.Genus	d__Bacteria;p__Actinomycetota;c__Actinomycetes;o__S36-B12;f__UBA10799;g__UBA10799	16	0	1	15	0	0	0	1	0	12	2	0	0	1
6.Genus	d__Bacteria;p__Actinomycetota;c__Actinomycetes;o__S36-B12;f__UBA5976;g__UBA5976	2	1	1	0	1	1	0	0	0	0	0	0	0	0
6.Genus	d__Bacteria;p__Actinomycetota;c__Thermoleophilia;o__Gaiellales;f__F1-60-MAGs149;g__F1-60-MAGs149	197	0	2	195	0	1	1	0	57	10	52	17	43	16
6.Genus	d__Bacteria;p__Actinomycetota;c__Thermoleophilia;o__Gaiellales;f__Gaiellaceae;g__	3	0	0	3	0	0	0	0	0	0	1	1	1	0
6.Genus	d__Bacteria;p__Actinomycetota;c__Thermoleophilia;o__Gaiellales;f__Gaiellaceae;g__GMQP-bins7	1	0	0	1	0	0	0	0	1	0	0	0	0	0
6.Genus	d__Bacteria;p__Actinomycetota;c__Thermoleophilia;o__Gaiellales;f__Gaiellaceae;g__Gaiella	1	0	0	1	0	0	0	0	0	0	0	0	1	0
6.Genus	d__Bacteria;p__Actinomycetota;c__Thermoleophilia;o__Gaiellales;f__Gaiellaceae;g__Gaiellasilicea	3	0	0	3	0	0	0	0	0	0	0	0	3	0
6.Genus	d__Bacteria;p__Actinomycetota;c__Thermoleophilia;o__Miltoncostaeales;f__Miltoncostaeaceae;g__SYFI01	118	0	4	114	0	1	1	2	5	5	32	12	58	2
6.Genus	d__Bacteria;p__Actinomycetota;c__Thermoleophilia;o__Solirubrobacterales;f__Solirubrobacteraceae;g__F1-60-MAGs163	92	2	3	87	2	1	1	1	5	11	36	8	25	2
6.Genus	d__Bacteria;p__Bacteroidota;c__Bacteroidia;o__2-12-FULL-35-15;f__2-12-FULL-35-15;g__2-12-FULL-35-15	2	0	2	0	0	1	1	0	0	0	0	0	0	0
6.Genus	d__Bacteria;p__Bacteroidota;c__Bacteroidia;o__Chitinophagales;f__Chitinophagaceae;g__Ferruginibacter	1	0	1	0	0	0	1	0	0	0	0	0	0	0
6.Genus	d__Bacteria;p__Bacteroidota;c__Bacteroidia;o__Chitinophagales;f__Chitinophagaceae;g__MGR-bin208	6	0	6	0	0	1	2	3	0	0	0	0	0	0
6.Genus	d__Bacteria;p__Bacteroidota;c__Bacteroidia;o__Chitinophagales;f__Chitinophagaceae;g__VBAS01	1	0	0	1	0	0	0	0	0	0	1	0	0	0
6.Genus	d__Bacteria;p__Bacteroidota;c__Bacteroidia;o__Chitinophagales;f__Saprospiraceae;g__M3007	2	0	0	2	0	0	0	0	1	0	0	1	0	0
6.Genus	d__Bacteria;p__Bacteroidota;c__Bacteroidia;o__Chitinophagales;f__Saprospiraceae;g__Opimibacter	4	0	0	4	0	0	0	0	3	0	0	0	0	1
6.Genus	d__Bacteria;p__Bacteroidota;c__Bacteroidia;o__Flavobacteriales;f__Flavobacteriaceae;g__JAGXRT01	2	0	2	0	0	0	1	1	0	0	0	0	0	0
6.Genus	d__Bacteria;p__Bacteroidota;c__Bacteroidia;o__NS11-12g;f__UBA9320;g__JABWCE01	1	0	1	0	0	1	0	0	0	0	0	0	0	0
6.Genus	d__Bacteria;p__Bacteroidota;c__Bacteroidia;o__Palsa-948;f__Palsa-948;g__Palsa-948	4	0	4	0	0	0	2	2	0	0	0	0	0	0
6.Genus	d__Bacteria;p__Bacteroidota;c__Bacteroidia;o__Sphingobacteriales;f__Sphingobacteriaceae;g__Daejeonella	1	0	0	1	0	0	0	0	0	0	1	0	0	0
6.Genus	d__Bacteria;p__Bacteroidota;c__Bacteroidia;o__Sphingobacteriales;f__Sphingobacteriaceae;g__Pedobacter	1	0	0	1	0	0	0	0	0	1	0	0	0	0
6.Genus	d__Bacteria;p__Bdellovibrionota;c__Bacteriovoracia;o__Bacteriovoracales;f__Bacteriovoracaceae;g__	1	1	0	0	1	0	0	0	0	0	0	0	0	0
6.Genus	d__Bacteria;p__Bdellovibrionota;c__Bacteriovoracia;o__Bacteriovoracales;f__Bacteriovoracaceae;g__Bacteriovorax	1	0	1	0	0	1	0	0	0	0	0	0	0	0
6.Genus	d__Bacteria;p__Bdellovibrionota;c__Bdellovibrionia;o__Bdellovibrionales;f__Bdellovibrionaceae;g__Pseudobdellovibrio	1	0	1	0	0	0	1	0	0	0	0	0	0	0
6.Genus	d__Bacteria;p__Bdellovibrionota;c__Oligoflexia;o__Oligoflexales;f__RGVZ01;g__CAMAXT01	1	0	1	0	0	0	1	0	0	0	0	0	0	0
6.Genus	d__Bacteria;p__Chlamydiota;c__Chlamydiia;o__Chlamydiales;f__JAAKFR01;g__JACKPM01	1	0	0	1	0	0	0	0	0	1	0	0	0	0
6.Genus	d__Bacteria;p__Chloroflexota;c__Anaerolineae;o__Epilineales;f__Epilineaceae;g__JAJCYU01	9	0	0	9	0	0	0	0	2	0	0	4	1	2
6.Genus	d__Bacteria;p__Chloroflexota;c__Dehalococcoidia;o__DSTF01;f__JACRBR01;g__DTUCFX13	1	0	0	1	0	0	0	0	0	0	0	0	1	0
6.Genus	d__Bacteria;p__Chloroflexota;c__Dehalococcoidia;o__DSTF01;f__JACRBR01;g__JACRBR01	1	0	0	1	0	0	0	0	0	0	0	0	0	1
6.Genus	d__Bacteria;p__Chloroflexota;c__Dehalococcoidia;o__DSTF01;f__RBG-16-68-14;g__RBG-16-68-14	2	0	0	2	0	0	0	0	1	0	0	0	0	1
6.Genus	d__Bacteria;p__Chloroflexota;c__Dehalococcoidia;o__GCA-2717565;f__GCA-2717565;g__SHYH01	1	0	0	1	0	0	0	0	0	0	0	0	1	0
6.Genus	d__Bacteria;p__Chloroflexota;c__Dehalococcoidia;o__UBA1151;f__SHXW01;g__SHXW01	1	0	1	0	0	0	1	0	0	0	0	0	0	0
6.Genus	d__Bacteria;p__Chloroflexota;c__Dehalococcoidia;o__UBA2979;f__UBA2979;g__RH-chloro-G1	2	0	2	0	0	0	2	0	0	0	0	0	0	0
6.Genus	d__Bacteria;p__Chloroflexota;c__Dehalococcoidia;o__UBA2979;f__UBA2979;g__SURF-43	3	0	3	0	0	3	0	0	0	0	0	0	0	0
6.Genus	d__Bacteria;p__Chloroflexota;c__FW602-bin22;o__FW602-bin22;f__;g__	1	0	0	1	0	0	0	0	1	0	0	0	0	0
6.Genus	d__Bacteria;p__Chloroflexota;c__Limnocylindria;o__Limnocylindrales;f__CSP1-4;g__CAKKPP01	2	0	0	2	0	0	0	0	1	0	0	0	0	1
6.Genus	d__Bacteria;p__Chloroflexota;c__Limnocylindria;o__Limnocylindrales;f__CSP1-4;g__SPCO01	40	0	2	38	0	1	0	1	14	5	7	1	7	4
6.Genus	d__Bacteria;p__Chloroflexota;c__Limnocylindria;o__Limnocylindrales;f__CSP1-4;g__UBA5189	2	0	1	1	0	0	0	1	1	0	0	0	0	0
6.Genus	d__Bacteria;p__Chloroflexota;c__Limnocylindria;o__Limnocylindrales;f__Limnocylindraceae;g__Limnocylindrus	5	2	3	0	2	2	1	0	0	0	0	0	0	0
6.Genus	d__Bacteria;p__Chloroflexota;c__UBA6077;o__UBA6077;f__SHYK01;g__	1	0	1	0	0	0	1	0	0	0	0	0	0	0
6.Genus	d__Bacteria;p__Chloroflexota;c__UBA6077;o__UBA6077;f__SHYK01;g__JACQOR01	1	0	0	1	0	0	0	0	0	0	0	0	1	0
6.Genus	d__Bacteria;p__Chloroflexota;c__UBA6077;o__UBA6077;f__SHYK01;g__SHYK01	1	0	1	0	0	0	0	1	0	0	0	0	0	0
6.Genus	d__Bacteria;p__Dependentiae;c__Babeliae;o__Babeliales;f__JABCYS01;g__JABCYS01	1	1	0	0	1	0	0	0	0	0	0	0	0	0
6.Genus	d__Bacteria;p__Elusimicrobiota;c__Elusimicrobia;o__UBA1565;f__UBA9628;g__GWA2-66-18	3	0	3	0	0	0	2	1	0	0	0	0	0	0
6.Genus	d__Bacteria;p__Gemmatimonadota;c__Gemmatimonadetes;o__Gemmatimonadales;f__Gemmatimonadaceae;g__Fen-1231	1	0	1	0	0	0	1	0	0	0	0	0	0	0
6.Genus	d__Bacteria;p__Gemmatimonadota;c__Gemmatimonadetes;o__Gemmatimonadales;f__Gemmatimonadaceae;g__PNKF01	1	0	1	0	0	1	0	0	0	0	0	0	0	0
6.Genus	d__Bacteria;p__Hydrogenedentota;c__Hydrogenedentia;o__Hydrogenedentiales;f__GCA-2746185;g__CANKTP01	1	0	0	1	0	0	0	0	0	1	0	0	0	0
6.Genus	d__Bacteria;p__Hydrogenedentota;c__Hydrogenedentia;o__Hydrogenedentiales;f__GCA-2746185;g__VFKU01	6	0	0	6	0	0	0	0	1	1	3	0	1	0
6.Genus	d__Bacteria;p__Margulisbacteria;c__Marinamargulisbacteria;o__SXXA01;f__;g__	1	0	1	0	0	1	0	0	0	0	0	0	0	0
6.Genus	d__Bacteria;p__Margulisbacteria;c__Marinamargulisbacteria;o__UBA6595;f__;g__	1	0	1	0	0	1	0	0	0	0	0	0	0	0
6.Genus	d__Bacteria;p__Myxococcota;c__Polyangia;o__Polyangiales;f__JAFGIB01;g__	1	0	1	0	0	0	1	0	0	0	0	0	0	0
6.Genus	d__Bacteria;p__Myxococcota;c__UBA727;o__UBA727;f__JABDBI01;g__JAHFEG01	1	1	0	0	1	0	0	0	0	0	0	0	0	0
6.Genus	d__Bacteria;p__Myxococcota;c__UBA796;o__UBA796;f__SXON01;g__SXON01	1	0	1	0	0	1	0	0	0	0	0	0	0	0
6.Genus	d__Bacteria;p__Myxococcota;c__UBA9042;o__GCA-2863065;f__GCA-2863065;g__	1	0	1	0	0	0	0	1	0	0	0	0	0	0
6.Genus	d__Bacteria;p__Nitrospirota;c__Nitrospiria;o__JACQBZ01;f__JACQBZ01;g__JACQFA01	1	0	1	0	0	0	0	1	0	0	0	0	0	0
6.Genus	d__Bacteria;p__Nitrospirota;c__Nitrospiria;o__Nitrospirales;f__Nitrospiraceae;g__Palsa-1315	1	0	1	0	0	0	1	0	0	0	0	0	0	0
6.Genus	d__Bacteria;p__Nitrospirota;c__Thermodesulfovibrionia;o__UBA6902;f__UBA6902;g__JACRPZ01	2	0	2	0	0	2	0	0	0	0	0	0	0	0
6.Genus	d__Bacteria;p__Patescibacteria;c__ABY1;o__Buchananbacterales;f__UBA6539;g__JAHFHR01	1	0	1	0	0	0	0	1	0	0	0	0	0	0
6.Genus	d__Bacteria;p__Patescibacteria;c__ABY1;o__Magasanikbacterales;f__2-02-FULL-50-9b;g__2-02-FULL-50-9b	1	0	1	0	0	0	1	0	0	0	0	0	0	0
6.Genus	d__Bacteria;p__Patescibacteria;c__ABY1;o__Magasanikbacterales;f__UBA922;g__	1	0	1	0	0	0	1	0	0	0	0	0	0	0
6.Genus	d__Bacteria;p__Patescibacteria;c__ABY1;o__Magasanikbacterales;f__UBA922;g__2-12-FULL-41-16	1	1	0	0	1	0	0	0	0	0	0	0	0	0
6.Genus	d__Bacteria;p__Patescibacteria;c__ABY1;o__SG8-24;f__GWF2-40-263;g__	1	1	0	0	1	0	0	0	0	0	0	0	0	0
6.Genus	d__Bacteria;p__Patescibacteria;c__ABY1;o__SG8-24;f__UBA9934;g__CAIKHN01	3	0	3	0	0	0	2	1	0	0	0	0	0	0
6.Genus	d__Bacteria;p__Patescibacteria;c__ABY1;o__Veblenbacterales;f__UBA10138;g__	1	1	0	0	1	0	0	0	0	0	0	0	0	0
6.Genus	d__Bacteria;p__Patescibacteria;c__ABY1;o__Veblenbacterales;f__UBA10138;g__UBA10001	1	1	0	0	1	0	0	0	0	0	0	0	0	0
6.Genus	d__Bacteria;p__Patescibacteria;c__Andersenbacteria;o__UBA10190;f__UBA10190;g__HO2-45-11b	2	2	0	0	2	0	0	0	0	0	0	0	0	0
6.Genus	d__Bacteria;p__Patescibacteria;c__Gracilibacteria;o__Peribacterales;f__Peribacteraceae;g__SICN01	1	1	0	0	1	0	0	0	0	0	0	0	0	0
6.Genus	d__Bacteria;p__Patescibacteria;c__Gracilibacteria;o__UBA1369;f__UBA1369;g__JADZCU01	1	0	1	0	0	0	0	1	0	0	0	0	0	0
6.Genus	d__Bacteria;p__Patescibacteria;c__Gracilibacteria;o__UBA4473;f__UBA4473;g__JAIPGU01	1	0	1	0	0	1	0	0	0	0	0	0	0	0
6.Genus	d__Bacteria;p__Patescibacteria;c__Gracilibacteria;o__UM-FILTER-43-11;f__UM-FILTER-43-11;g__FEN-1329	1	0	1	0	0	0	0	1	0	0	0	0	0	0
6.Genus	d__Bacteria;p__Patescibacteria;c__JAEDAM01;o__Absconditabacterales;f__Absconditicoccaceae;g__CAJBLF01	2	1	1	0	1	0	0	1	0	0	0	0	0	0
6.Genus	d__Bacteria;p__Patescibacteria;c__JAEDAM01;o__BD1-5;f__UBA6164;g__UBA6164	1	0	1	0	0	0	1	0	0	0	0	0	0	0
6.Genus	d__Bacteria;p__Patescibacteria;c__Microgenomatia;o__Curtissbacterales;f__;g__	1	1	0	0	1	0	0	0	0	0	0	0	0	0
6.Genus	d__Bacteria;p__Patescibacteria;c__Microgenomatia;o__Curtissbacterales;f__GWA2-41-24;g__JACPYZ01	1	1	0	0	1	0	0	0	0	0	0	0	0	0
6.Genus	d__Bacteria;p__Patescibacteria;c__Microgenomatia;o__Daviesbacterales;f__UBA10151;g__	2	2	0	0	2	0	0	0	0	0	0	0	0	0
6.Genus	d__Bacteria;p__Patescibacteria;c__Microgenomatia;o__Daviesbacterales;f__UBA10151;g__2-02-FULL-36-13	2	2	0	0	2	0	0	0	0	0	0	0	0	0
6.Genus	d__Bacteria;p__Patescibacteria;c__Microgenomatia;o__Daviesbacterales;f__UBA10151;g__CALRFD01	4	3	1	0	3	1	0	0	0	0	0	0	0	0
6.Genus	d__Bacteria;p__Patescibacteria;c__Microgenomatia;o__GWA2-44-7;f__UBA10165;g__VMGE01	1	1	0	0	1	0	0	0	0	0	0	0	0	0
6.Genus	d__Bacteria;p__Patescibacteria;c__Microgenomatia;o__GWA2-44-7;f__UBA8517;g__	1	1	0	0	1	0	0	0	0	0	0	0	0	0
6.Genus	d__Bacteria;p__Patescibacteria;c__Microgenomatia;o__Levybacterales;f__GWA1-39-11;g__JAUSNA01	3	3	0	0	3	0	0	0	0	0	0	0	0	0
6.Genus	d__Bacteria;p__Patescibacteria;c__Microgenomatia;o__Levybacterales;f__UBA12049;g__JACPDD01	5	5	0	0	5	0	0	0	0	0	0	0	0	0
6.Genus	d__Bacteria;p__Patescibacteria;c__Microgenomatia;o__Levybacterales;f__UBA12049;g__JACRFQ01	1	1	0	0	1	0	0	0	0	0	0	0	0	0
6.Genus	d__Bacteria;p__Patescibacteria;c__Microgenomatia;o__UBA1400;f__MFAQ01;g__MFAQ01	1	1	0	0	1	0	0	0	0	0	0	0	0	0
6.Genus	d__Bacteria;p__Patescibacteria;c__Paceibacteria;o__GWC2-36-17;f__WO2-46-25;g__WO2-46-25	1	0	1	0	0	1	0	0	0	0	0	0	0	0
6.Genus	d__Bacteria;p__Patescibacteria;c__Paceibacteria;o__Paceibacterales;f__GWA2-46-15;g__GWA2-46-15	1	1	0	0	1	0	0	0	0	0	0	0	0	0
6.Genus	d__Bacteria;p__Patescibacteria;c__Paceibacteria;o__Paceibacterales;f__Staskawiczbacteraceae;g__2-01-FULL-40-39	5	4	1	0	4	0	1	0	0	0	0	0	0	0
6.Genus	d__Bacteria;p__Patescibacteria;c__Paceibacteria;o__Paceibacterales;f__Staskawiczbacteraceae;g__2-02-FULL-43-16	7	7	0	0	7	0	0	0	0	0	0	0	0	0
6.Genus	d__Bacteria;p__Patescibacteria;c__Paceibacteria;o__UBA6257;f__02-FULL-45-10c;g__REEB48	1	1	0	0	1	0	0	0	0	0	0	0	0	0
6.Genus	d__Bacteria;p__Patescibacteria;c__Paceibacteria;o__UBA6257;f__2-01-FULL-56-20;g__	1	1	0	0	1	0	0	0	0	0	0	0	0	0
6.Genus	d__Bacteria;p__Patescibacteria;c__Paceibacteria;o__UBA6257;f__Colwellbacteraceae;g__GWA2-46-10	1	1	0	0	1	0	0	0	0	0	0	0	0	0
6.Genus	d__Bacteria;p__Patescibacteria;c__Paceibacteria;o__UBA6257;f__UBA11618;g__CALRGO01	6	6	0	0	6	0	0	0	0	0	0	0	0	0
6.Genus	d__Bacteria;p__Patescibacteria;c__Paceibacteria;o__UBA6257;f__UBA9933;g__JAJYWO01	1	1	0	0	1	0	0	0	0	0	0	0	0	0
6.Genus	d__Bacteria;p__Patescibacteria;c__Paceibacteria;o__UBA9973;f__CAIJYI01;g__	1	1	0	0	1	0	0	0	0	0	0	0	0	0
6.Genus	d__Bacteria;p__Patescibacteria;c__Paceibacteria;o__UBA9973;f__JACOZG01;g__	1	1	0	0	1	0	0	0	0	0	0	0	0	0
6.Genus	d__Bacteria;p__Patescibacteria;c__Paceibacteria;o__UBA9973;f__JACOZG01;g__JACOZG01	1	1	0	0	1	0	0	0	0	0	0	0	0	0
6.Genus	d__Bacteria;p__Patescibacteria;c__Paceibacteria;o__UBA9973;f__PALSA-1337;g__CAIOGI01	3	2	1	0	2	1	0	0	0	0	0	0	0	0
6.Genus	d__Bacteria;p__Patescibacteria;c__Paceibacteria;o__UBA9973;f__SBAW01;g__GWA1-54-10	5	4	1	0	4	1	0	0	0	0	0	0	0	0
6.Genus	d__Bacteria;p__Patescibacteria;c__Paceibacteria;o__UBA9973;f__UBA12445;g__JACQCV01	2	2	0	0	2	0	0	0	0	0	0	0	0	0
6.Genus	d__Bacteria;p__Patescibacteria;c__Paceibacteria;o__UBA9973;f__UBA1550;g__UBA1550	34	28	6	0	28	3	2	1	0	0	0	0	0	0
6.Genus	d__Bacteria;p__Patescibacteria;c__Paceibacteria;o__UBA9973;f__UBA2100;g__UBA10103	9	7	2	0	7	1	1	0	0	0	0	0	0	0
6.Genus	d__Bacteria;p__Patescibacteria;c__Paceibacteria;o__UBA9973;f__UBA2103;g__1-14-0-10-45-20	1	1	0	0	1	0	0	0	0	0	0	0	0	0
6.Genus	d__Bacteria;p__Patescibacteria;c__Paceibacteria;o__UBA9973;f__UBA2103;g__C7867-001	26	20	6	0	20	2	1	3	0	0	0	0	0	0
6.Genus	d__Bacteria;p__Patescibacteria;c__Paceibacteria;o__UBA9973;f__UBA5272;g__UBA11704	2	2	0	0	2	0	0	0	0	0	0	0	0	0
6.Genus	d__Bacteria;p__Patescibacteria;c__Paceibacteria;o__UBA9973;f__UBA6065;g__CAIMLU01	1	1	0	0	1	0	0	0	0	0	0	0	0	0
6.Genus	d__Bacteria;p__Patescibacteria;c__Paceibacteria;o__UBA9973;f__UBA918;g__JAIETH01	7	4	3	0	4	3	0	0	0	0	0	0	0	0
6.Genus	d__Bacteria;p__Patescibacteria;c__Paceibacteria;o__UBA9973;f__UBA918;g__OLB19	2	2	0	0	2	0	0	0	0	0	0	0	0	0
6.Genus	d__Bacteria;p__Patescibacteria;c__Paceibacteria;o__UBA9973;f__UBA9973;g__2-01-FULL-42-20	1	1	0	0	1	0	0	0	0	0	0	0	0	0
6.Genus	d__Bacteria;p__Patescibacteria;c__Paceibacteria;o__UBA9973;f__UBA9973;g__JAHFNP01	1	1	0	0	1	0	0	0	0	0	0	0	0	0
6.Genus	d__Bacteria;p__Patescibacteria;c__Paceibacteria;o__UBA9973;f__UBA9973;g__UBA8515	3	3	0	0	3	0	0	0	0	0	0	0	0	0
6.Genus	d__Bacteria;p__Patescibacteria;c__Paceibacteria;o__UBA9973;f__UBA9973;g__UBA9973	13	12	1	0	12	1	0	0	0	0	0	0	0	0
6.Genus	d__Bacteria;p__Patescibacteria;c__Paceibacteria;o__UBA9973;f__VMEP01;g__JAUYLU01	1	1	0	0	1	0	0	0	0	0	0	0	0	0
6.Genus	d__Bacteria;p__Patescibacteria;c__Paceibacteria;o__UBA9973;f__XYD1-FULL-46-19;g__	1	1	0	0	1	0	0	0	0	0	0	0	0	0
6.Genus	d__Bacteria;p__Patescibacteria;c__Paceibacteria;o__UBA9973;f__XYD1-FULL-46-19;g__JAGORB01	1	1	0	0	1	0	0	0	0	0	0	0	0	0
6.Genus	d__Bacteria;p__Patescibacteria;c__Paceibacteria;o__UBA9973;f__Zambryskibacteraceae;g__	1	0	1	0	0	0	1	0	0	0	0	0	0	0
6.Genus	d__Bacteria;p__Patescibacteria;c__Paceibacteria;o__UBA9973;f__Zambryskibacteraceae;g__C7867-006	2	2	0	0	2	0	0	0	0	0	0	0	0	0
6.Genus	d__Bacteria;p__Patescibacteria;c__Paceibacteria;o__UBA9973;f__Zambryskibacteraceae;g__CAIOTC01	1	1	0	0	1	0	0	0	0	0	0	0	0	0
6.Genus	d__Bacteria;p__Patescibacteria;c__Paceibacteria;o__UBA9973;f__Zambryskibacteraceae;g__JAHFOF01	2	0	2	0	0	1	1	0	0	0	0	0	0	0
6.Genus	d__Bacteria;p__Patescibacteria;c__Paceibacteria;o__UBA9973;f__Zambryskibacteraceae;g__SICJ01	2	1	1	0	1	0	1	0	0	0	0	0	0	0
6.Genus	d__Bacteria;p__Patescibacteria;c__Paceibacteria;o__UBA9973;f__Zambryskibacteraceae;g__UBA5004	4	4	0	0	4	0	0	0	0	0	0	0	0	0
6.Genus	d__Bacteria;p__Patescibacteria;c__Saccharimonadia;o__CAILAD01;f__BJGX01;g__JAPLVO01	4	0	4	0	0	3	1	0	0	0	0	0	0	0
6.Genus	d__Bacteria;p__Patescibacteria;c__Saccharimonadia;o__Saccharimonadales;f__;g__	1	1	0	0	1	0	0	0	0	0	0	0	0	0
6.Genus	d__Bacteria;p__Patescibacteria;c__Saccharimonadia;o__Saccharimonadales;f__CALMSM01;g__CALMSM01	1	1	0	0	1	0	0	0	0	0	0	0	0	0
6.Genus	d__Bacteria;p__Patescibacteria;c__Saccharimonadia;o__Saccharimonadales;f__JACDFO01;g__JACDFO01	1	1	0	0	1	0	0	0	0	0	0	0	0	0
6.Genus	d__Bacteria;p__Patescibacteria;c__Saccharimonadia;o__Saccharimonadales;f__JAICHO01;g__JAICHO01	1	0	1	0	0	0	1	0	0	0	0	0	0	0
6.Genus	d__Bacteria;p__Patescibacteria;c__UBA1384;o__CAJBMM01;f__CAJBMM01;g__	1	1	0	0	1	0	0	0	0	0	0	0	0	0
6.Genus	d__Bacteria;p__Planctomycetota;c__Phycisphaerae;o__Phycisphaerales;f__SM1A02;g__F1-60-MAGs104	2	0	2	0	0	1	0	1	0	0	0	0	0	0
6.Genus	d__Bacteria;p__Planctomycetota;c__Phycisphaerae;o__Phycisphaerales;f__UBA1924;g__	1	0	1	0	0	0	1	0	0	0	0	0	0	0
6.Genus	d__Bacteria;p__Planctomycetota;c__Planctomycetia;o__Gemmatales;f__Gemmataceae;g__UBA4732	1	0	1	0	0	1	0	0	0	0	0	0	0	0
6.Genus	d__Bacteria;p__Planctomycetota;c__Planctomycetia;o__Planctomycetales;f__Planctomycetaceae;g__SXKJ01	1	0	1	0	0	0	0	1	0	0	0	0	0	0
6.Genus	d__Bacteria;p__Planctomycetota;c__Planctomycetia;o__Planctomycetales;f__Planctomycetaceae;g__SXXK01	2	0	2	0	0	0	1	1	0	0	0	0	0	0
6.Genus	d__Bacteria;p__Pseudomonadota;c__Alphaproteobacteria;o__Acetobacterales;f__Acetobacteraceae;g__CAMDGX01	1	0	1	0	0	1	0	0	0	0	0	0	0	0
6.Genus	d__Bacteria;p__Pseudomonadota;c__Alphaproteobacteria;o__Acetobacterales;f__Acetobacteraceae;g__SHWF01	1	0	1	0	0	0	0	1	0	0	0	0	0	0
6.Genus	d__Bacteria;p__Pseudomonadota;c__Alphaproteobacteria;o__Caulobacterales;f__Caulobacteraceae;g__Brevundimonas	1	1	0	0	1	0	0	0	0	0	0	0	0	0
6.Genus	d__Bacteria;p__Pseudomonadota;c__Alphaproteobacteria;o__Caulobacterales;f__Caulobacteraceae;g__Phenylobacterium	2	0	2	0	0	1	1	0	0	0	0	0	0	0
6.Genus	d__Bacteria;p__Pseudomonadota;c__Alphaproteobacteria;o__Rhizobiales;f__Kaistiaceae;g__JADLGL01	5	0	0	5	0	0	0	0	0	2	0	1	1	1
6.Genus	d__Bacteria;p__Pseudomonadota;c__Alphaproteobacteria;o__Rhodobacterales;f__Rhodobacteraceae;g__	11	0	0	11	0	0	0	0	1	1	1	5	2	1
6.Genus	d__Bacteria;p__Pseudomonadota;c__Alphaproteobacteria;o__Rhodobacterales;f__Rhodobacteraceae;g__CAMBWO01	1	0	0	1	0	0	0	0	0	0	0	0	0	1
6.Genus	d__Bacteria;p__Pseudomonadota;c__Alphaproteobacteria;o__Rhodobacterales;f__Rhodobacteraceae;g__JAIYDJ01	2	0	0	2	0	0	0	0	0	1	0	1	0	0
6.Genus	d__Bacteria;p__Pseudomonadota;c__Alphaproteobacteria;o__Rickettsiales;f__UBA6187;g__UBA6187	1	0	1	0	0	1	0	0	0	0	0	0	0	0
6.Genus	d__Bacteria;p__Pseudomonadota;c__Alphaproteobacteria;o__SP197;f__SP197;g__SHVY01	1	0	1	0	0	1	0	0	0	0	0	0	0	0
6.Genus	d__Bacteria;p__Pseudomonadota;c__Alphaproteobacteria;o__Sphingomonadales;f__Sphingomonadaceae;g__Novosphingobium	3	0	2	1	0	1	1	0	0	0	0	0	0	1
6.Genus	d__Bacteria;p__Pseudomonadota;c__Alphaproteobacteria;o__Sphingomonadales;f__Sphingomonadaceae;g__Sphingopyxis	3	0	0	3	0	0	0	0	0	0	1	1	1	0
6.Genus	d__Bacteria;p__Pseudomonadota;c__Gammaproteobacteria;o__Acidiferrobacterales;f__Sulfurifustaceae;g__SCRL01	5	2	3	0	2	1	2	0	0	0	0	0	0	0
6.Genus	d__Bacteria;p__Pseudomonadota;c__Gammaproteobacteria;o__Burkholderiales;f__Burkholderiaceae;g__	19	0	0	19	0	0	0	0	0	2	4	1	12	0
6.Genus	d__Bacteria;p__Pseudomonadota;c__Gammaproteobacteria;o__Burkholderiales;f__Burkholderiaceae;g__Polaromonas	45	0	33	12	0	8	9	16	2	3	6	0	1	0
6.Genus	d__Bacteria;p__Pseudomonadota;c__Gammaproteobacteria;o__Burkholderiales;f__Burkholderiaceae;g__Rhodoferax	1	0	1	0	0	1	0	0	0	0	0	0	0	0
6.Genus	d__Bacteria;p__Pseudomonadota;c__Gammaproteobacteria;o__Burkholderiales;f__Gallionellaceae;g__39-52-133	14	0	14	0	0	2	8	4	0	0	0	0	0	0
6.Genus	d__Bacteria;p__Pseudomonadota;c__Gammaproteobacteria;o__Burkholderiales;f__Gallionellaceae;g__Nitrotoga	108	2	80	26	2	26	30	24	3	5	11	3	3	1
6.Genus	d__Bacteria;p__Pseudomonadota;c__Gammaproteobacteria;o__Burkholderiales;f__Methylophilaceae;g__	2	0	1	1	0	0	0	1	0	0	0	0	1	0
6.Genus	d__Bacteria;p__Pseudomonadota;c__Gammaproteobacteria;o__Burkholderiales;f__Methylophilaceae;g__JACMMS01	2	0	2	0	0	1	1	0	0	0	0	0	0	0
6.Genus	d__Bacteria;p__Pseudomonadota;c__Gammaproteobacteria;o__Burkholderiales;f__Methylophilaceae;g__JADGRN01	5	0	3	2	0	2	1	0	0	2	0	0	0	0
6.Genus	d__Bacteria;p__Pseudomonadota;c__Gammaproteobacteria;o__Burkholderiales;f__Methylophilaceae;g__Methylotenera	1	0	1	0	0	0	1	0	0	0	0	0	0	0
6.Genus	d__Bacteria;p__Pseudomonadota;c__Gammaproteobacteria;o__Burkholderiales;f__Nitrosomonadaceae;g__	1	0	1	0	0	0	0	1	0	0	0	0	0	0
6.Genus	d__Bacteria;p__Pseudomonadota;c__Gammaproteobacteria;o__Burkholderiales;f__RBG-16-58-11;g__RBG-16-58-11	1	0	1	0	0	0	1	0	0	0	0	0	0	0
6.Genus	d__Bacteria;p__Pseudomonadota;c__Gammaproteobacteria;o__Burkholderiales;f__SG8-39;g__2-02-FULL-62-17	2	0	1	1	0	1	0	0	0	1	0	0	0	0
6.Genus	d__Bacteria;p__Pseudomonadota;c__Gammaproteobacteria;o__Burkholderiales;f__SG8-39;g__2-12-FULL-64-23	1	0	0	1	0	0	0	0	0	0	1	0	0	0
6.Genus	d__Bacteria;p__Pseudomonadota;c__Gammaproteobacteria;o__Burkholderiales;f__SG8-39;g__RBG-16-66-20	33	0	18	15	0	6	6	6	0	11	0	0	1	3
6.Genus	d__Bacteria;p__Pseudomonadota;c__Gammaproteobacteria;o__Burkholderiales;f__SG8-39;g__SZAS-79	5	0	5	0	0	3	1	1	0	0	0	0	0	0
6.Genus	d__Bacteria;p__Pseudomonadota;c__Gammaproteobacteria;o__Burkholderiales;f__SG8-41;g__	5	0	5	0	0	1	2	2	0	0	0	0	0	0
6.Genus	d__Bacteria;p__Pseudomonadota;c__Gammaproteobacteria;o__Burkholderiales;f__SG8-41;g__CAKKQX01	5	0	2	3	0	0	2	0	0	3	0	0	0	0
6.Genus	d__Bacteria;p__Pseudomonadota;c__Gammaproteobacteria;o__Burkholderiales;f__SG8-41;g__Ga0077527	3	0	2	1	0	0	1	1	0	1	0	0	0	0
6.Genus	d__Bacteria;p__Pseudomonadota;c__Gammaproteobacteria;o__Burkholderiales;f__SG8-41;g__PALSA-1004	15	0	6	9	0	4	1	1	0	5	1	0	1	2
6.Genus	d__Bacteria;p__Pseudomonadota;c__Gammaproteobacteria;o__Burkholderiales;f__SG8-41;g__SG8-41	3	0	0	3	0	0	0	0	0	2	0	0	0	1
6.Genus	d__Bacteria;p__Pseudomonadota;c__Gammaproteobacteria;o__Burkholderiales;f__Usitatibacteraceae;g__UKL13-2	3	0	0	3	0	0	0	0	0	0	1	0	2	0
6.Genus	d__Bacteria;p__Pseudomonadota;c__Gammaproteobacteria;o__Ga0077536;f__Ga0077536;g__	1	0	1	0	0	1	0	0	0	0	0	0	0	0
6.Genus	d__Bacteria;p__Pseudomonadota;c__Gammaproteobacteria;o__Legionellales;f__Legionellaceae;g__DDPF01	3	0	3	0	0	0	1	2	0	0	0	0	0	0
6.Genus	d__Bacteria;p__Pseudomonadota;c__Gammaproteobacteria;o__Methylococcales;f__Methylomonadaceae;g__Methylobacter_A	5	0	5	0	0	3	1	1	0	0	0	0	0	0
6.Genus	d__Bacteria;p__Pseudomonadota;c__Gammaproteobacteria;o__Pseudomonadales;f__Pseudohongiellaceae;g__	7	0	7	0	0	2	3	2	0	0	0	0	0	0
6.Genus	d__Bacteria;p__Pseudomonadota;c__Gammaproteobacteria;o__Pseudomonadales;f__Pseudohongiellaceae;g__CAILUG01	2	0	2	0	0	0	2	0	0	0	0	0	0	0
6.Genus	d__Bacteria;p__Pseudomonadota;c__Gammaproteobacteria;o__SURF-13;f__SURF-13;g__SURF-13	27	0	25	2	0	13	7	5	0	2	0	0	0	0
6.Genus	d__Bacteria;p__Pseudomonadota;c__Gammaproteobacteria;o__Steroidobacterales;f__Steroidobacteraceae;g__SCUD01	1	0	0	1	0	0	0	0	0	0	0	0	1	0
6.Genus	d__Bacteria;p__Pseudomonadota;c__Gammaproteobacteria;o__UBA4486;f__UBA4486;g__2-02-FULL-47-50	2	0	0	2	0	0	0	0	0	2	0	0	0	0
6.Genus	d__Bacteria;p__Pseudomonadota;c__Gammaproteobacteria;o__UBA4486;f__UBA4486;g__CAMBTO01	3	0	0	3	0	0	0	0	0	0	2	1	0	0
6.Genus	d__Bacteria;p__Verrucomicrobiota;c__Verrucomicrobiae;o__Limisphaerales;f__F1-80-MAGS106;g__F1-80-MAGS106	1	0	1	0	0	0	1	0	0	0	0	0	0	0
6.Genus	d__Bacteria;p__Verrucomicrobiota;c__Verrucomicrobiae;o__Limisphaerales;f__UBA11358;g__CAIKLQ01	1	0	1	0	0	0	1	0	0	0	0	0	0	0
6.Genus	d__Bacteria;p__Verrucomicrobiota;c__Verrucomicrobiae;o__Opitutales;f__Opitutaceae;g__	1	0	1	0	0	1	0	0	0	0	0	0	0	0
7.Species	d__Archaea;p__Nanoarchaeota;c__Nanoarchaeia;o__Pacearchaeales;f__GW2011-AR1;g__;s__	2	2	0	0	2	0	0	0	0	0	0	0	0	0
7.Species	d__Archaea;p__Thermoproteota;c__Nitrososphaeria;o__Nitrososphaerales;f__Nitrosopumilaceae;g__Nitrosarchaeum;s__	5	0	5	0	0	1	2	2	0	0	0	0	0	0
7.Species	d__Bacteria;p__Acidobacteriota;c__Terriglobia;o__2-12-FULL-54-10;f__2-12-FULL-54-10;g__2-02-FULL-61-28;s__	1	0	1	0	0	0	0	1	0	0	0	0	0	0
7.Species	d__Bacteria;p__Acidobacteriota;c__Vicinamibacteria;o__Vicinamibacterales;f__SCN-69-37;g__;s__	1	0	0	1	0	0	0	0	0	1	0	0	0	0
7.Species	d__Bacteria;p__Acidobacteriota;c__Vicinamibacteria;o__Vicinamibacterales;f__SCN-69-37;g__SYFT01;s__	3	0	0	3	0	0	0	0	0	0	1	0	1	1
7.Species	d__Bacteria;p__Acidobacteriota;c__Vicinamibacteria;o__Vicinamibacterales;f__UBA2999;g__12-FULL-67-14b;s__	32	0	4	28	0	2	2	0	4	1	5	2	14	2
7.Species	d__Bacteria;p__Acidobacteriota;c__Vicinamibacteria;o__Vicinamibacterales;f__UBA2999;g__Gp6-AA40;s__	3	0	3	0	0	2	0	1	0	0	0	0	0	0
7.Species	d__Bacteria;p__Actinomycetota;c__Acidimicrobiia;o__Acidimicrobiales;f__CAIXPF01;g__CAIXPF01;s__	2	0	2	0	0	1	0	1	0	0	0	0	0	0
7.Species	d__Bacteria;p__Actinomycetota;c__Acidimicrobiia;o__Acidimicrobiales;f__Ilumatobacteraceae;g__UBA2093;s__	3	1	2	0	1	0	1	1	0	0	0	0	0	0
7.Species	d__Bacteria;p__Actinomycetota;c__Acidimicrobiia;o__Acidimicrobiales;f__Ilumatobacteraceae;g__UBA3006;s__	16	0	16	0	0	7	2	7	0	0	0	0	0	0
7.Species	d__Bacteria;p__Actinomycetota;c__Acidimicrobiia;o__Acidimicrobiales;f__Ilumatobacteraceae;g__UBA668;s__	1	0	0	1	0	0	0	0	0	0	0	0	0	1
7.Species	d__Bacteria;p__Actinomycetota;c__Acidimicrobiia;o__Acidimicrobiales;f__JACDCH01;g__VFJN01;s__	1	0	1	0	0	0	0	1	0	0	0	0	0	0
7.Species	d__Bacteria;p__Actinomycetota;c__Acidimicrobiia;o__IMCC26256;f__PALSA-555;g__SHUY01;s__	8	0	8	0	0	4	4	0	0	0	0	0	0	0
7.Species	d__Bacteria;p__Actinomycetota;c__Acidimicrobiia;o__UBA2766;f__UBA2766;g__;s__	1	0	0	1	0	0	0	0	0	0	0	0	1	0
7.Species	d__Bacteria;p__Actinomycetota;c__Actinomycetes;o__Actinomycetales;f__Microbacteriaceae;g__Microbacterium;s__Microbacterium profundi	1	0	1	0	0	1	0	0	0	0	0	0	0	0
7.Species	d__Bacteria;p__Actinomycetota;c__Actinomycetes;o__Actinomycetales;f__Micrococcaceae;g__Arthrobacter;s__Arthrobacter sp021800405	1	0	1	0	0	0	1	0	0	0	0	0	0	0
7.Species	d__Bacteria;p__Actinomycetota;c__Actinomycetes;o__Nanopelagicales;f__Nanopelagicaceae;g__Planktophila;s__	40	10	28	2	10	8	13	7	0	0	2	0	0	0
7.Species	d__Bacteria;p__Actinomycetota;c__Actinomycetes;o__Nanopelagicales;f__Nanopelagicaceae;g__UBA7398;s__	18	5	12	1	5	4	3	5	1	0	0	0	0	0
7.Species	d__Bacteria;p__Actinomycetota;c__Actinomycetes;o__S36-B12;f__S36-B12;g__UBA4592;s__	92	0	3	89	0	2	1	0	11	16	10	43	8	1
7.Species	d__Bacteria;p__Actinomycetota;c__Actinomycetes;o__S36-B12;f__UBA10799;g__JAHEXM01;s__	10	0	0	10	0	0	0	0	0	2	0	6	2	0
7.Species	d__Bacteria;p__Actinomycetota;c__Actinomycetes;o__S36-B12;f__UBA10799;g__UBA10799;s__	16	0	1	15	0	0	0	1	0	12	2	0	0	1
7.Species	d__Bacteria;p__Actinomycetota;c__Actinomycetes;o__S36-B12;f__UBA5976;g__UBA5976;s__	2	1	1	0	1	1	0	0	0	0	0	0	0	0
7.Species	d__Bacteria;p__Actinomycetota;c__Thermoleophilia;o__Gaiellales;f__F1-60-MAGs149;g__F1-60-MAGs149;s__	197	0	2	195	0	1	1	0	57	10	52	17	43	16
7.Species	d__Bacteria;p__Actinomycetota;c__Thermoleophilia;o__Gaiellales;f__Gaiellaceae;g__;s__	3	0	0	3	0	0	0	0	0	0	1	1	1	0
7.Species	d__Bacteria;p__Actinomycetota;c__Thermoleophilia;o__Gaiellales;f__Gaiellaceae;g__GMQP-bins7;s__	1	0	0	1	0	0	0	0	1	0	0	0	0	0
7.Species	d__Bacteria;p__Actinomycetota;c__Thermoleophilia;o__Gaiellales;f__Gaiellaceae;g__Gaiella;s__	1	0	0	1	0	0	0	0	0	0	0	0	1	0
7.Species	d__Bacteria;p__Actinomycetota;c__Thermoleophilia;o__Gaiellales;f__Gaiellaceae;g__Gaiellasilicea;s__	3	0	0	3	0	0	0	0	0	0	0	0	3	0
7.Species	d__Bacteria;p__Actinomycetota;c__Thermoleophilia;o__Miltoncostaeales;f__Miltoncostaeaceae;g__SYFI01;s__	118	0	4	114	0	1	1	2	5	5	32	12	58	2
7.Species	d__Bacteria;p__Actinomycetota;c__Thermoleophilia;o__Solirubrobacterales;f__Solirubrobacteraceae;g__F1-60-MAGs163;s__	92	2	3	87	2	1	1	1	5	11	36	8	25	2
7.Species	d__Bacteria;p__Bacteroidota;c__Bacteroidia;o__2-12-FULL-35-15;f__2-12-FULL-35-15;g__2-12-FULL-35-15;s__	2	0	2	0	0	1	1	0	0	0	0	0	0	0
7.Species	d__Bacteria;p__Bacteroidota;c__Bacteroidia;o__Chitinophagales;f__Chitinophagaceae;g__Ferruginibacter;s__	1	0	1	0	0	0	1	0	0	0	0	0	0	0
7.Species	d__Bacteria;p__Bacteroidota;c__Bacteroidia;o__Chitinophagales;f__Chitinophagaceae;g__MGR-bin208;s__	6	0	6	0	0	1	2	3	0	0	0	0	0	0
7.Species	d__Bacteria;p__Bacteroidota;c__Bacteroidia;o__Chitinophagales;f__Chitinophagaceae;g__VBAS01;s__	1	0	0	1	0	0	0	0	0	0	1	0	0	0
7.Species	d__Bacteria;p__Bacteroidota;c__Bacteroidia;o__Chitinophagales;f__Saprospiraceae;g__M3007;s__	2	0	0	2	0	0	0	0	1	0	0	1	0	0
7.Species	d__Bacteria;p__Bacteroidota;c__Bacteroidia;o__Chitinophagales;f__Saprospiraceae;g__Opimibacter;s__	4	0	0	4	0	0	0	0	3	0	0	0	0	1
7.Species	d__Bacteria;p__Bacteroidota;c__Bacteroidia;o__Flavobacteriales;f__Flavobacteriaceae;g__JAGXRT01;s__	2	0	2	0	0	0	1	1	0	0	0	0	0	0
7.Species	d__Bacteria;p__Bacteroidota;c__Bacteroidia;o__NS11-12g;f__UBA9320;g__JABWCE01;s__	1	0	1	0	0	1	0	0	0	0	0	0	0	0
7.Species	d__Bacteria;p__Bacteroidota;c__Bacteroidia;o__Palsa-948;f__Palsa-948;g__Palsa-948;s__	4	0	4	0	0	0	2	2	0	0	0	0	0	0
7.Species	d__Bacteria;p__Bacteroidota;c__Bacteroidia;o__Sphingobacteriales;f__Sphingobacteriaceae;g__Daejeonella;s__	1	0	0	1	0	0	0	0	0	0	1	0	0	0
7.Species	d__Bacteria;p__Bacteroidota;c__Bacteroidia;o__Sphingobacteriales;f__Sphingobacteriaceae;g__Pedobacter;s__	1	0	0	1	0	0	0	0	0	1	0	0	0	0
7.Species	d__Bacteria;p__Bdellovibrionota;c__Bacteriovoracia;o__Bacteriovoracales;f__Bacteriovoracaceae;g__;s__	1	1	0	0	1	0	0	0	0	0	0	0	0	0
7.Species	d__Bacteria;p__Bdellovibrionota;c__Bacteriovoracia;o__Bacteriovoracales;f__Bacteriovoracaceae;g__Bacteriovorax;s__	1	0	1	0	0	1	0	0	0	0	0	0	0	0
7.Species	d__Bacteria;p__Bdellovibrionota;c__Bdellovibrionia;o__Bdellovibrionales;f__Bdellovibrionaceae;g__Pseudobdellovibrio;s__	1	0	1	0	0	0	1	0	0	0	0	0	0	0
7.Species	d__Bacteria;p__Bdellovibrionota;c__Oligoflexia;o__Oligoflexales;f__RGVZ01;g__CAMAXT01;s__	1	0	1	0	0	0	1	0	0	0	0	0	0	0
7.Species	d__Bacteria;p__Chlamydiota;c__Chlamydiia;o__Chlamydiales;f__JAAKFR01;g__JACKPM01;s__	1	0	0	1	0	0	0	0	0	1	0	0	0	0
7.Species	d__Bacteria;p__Chloroflexota;c__Anaerolineae;o__Epilineales;f__Epilineaceae;g__JAJCYU01;s__	9	0	0	9	0	0	0	0	2	0	0	4	1	2
7.Species	d__Bacteria;p__Chloroflexota;c__Dehalococcoidia;o__DSTF01;f__JACRBR01;g__DTUCFX13;s__	1	0	0	1	0	0	0	0	0	0	0	0	1	0
7.Species	d__Bacteria;p__Chloroflexota;c__Dehalococcoidia;o__DSTF01;f__JACRBR01;g__JACRBR01;s__	1	0	0	1	0	0	0	0	0	0	0	0	0	1
7.Species	d__Bacteria;p__Chloroflexota;c__Dehalococcoidia;o__DSTF01;f__RBG-16-68-14;g__RBG-16-68-14;s__	2	0	0	2	0	0	0	0	1	0	0	0	0	1
7.Species	d__Bacteria;p__Chloroflexota;c__Dehalococcoidia;o__GCA-2717565;f__GCA-2717565;g__SHYH01;s__	1	0	0	1	0	0	0	0	0	0	0	0	1	0
7.Species	d__Bacteria;p__Chloroflexota;c__Dehalococcoidia;o__UBA1151;f__SHXW01;g__SHXW01;s__	1	0	1	0	0	0	1	0	0	0	0	0	0	0
7.Species	d__Bacteria;p__Chloroflexota;c__Dehalococcoidia;o__UBA2979;f__UBA2979;g__RH-chloro-G1;s__	2	0	2	0	0	0	2	0	0	0	0	0	0	0
7.Species	d__Bacteria;p__Chloroflexota;c__Dehalococcoidia;o__UBA2979;f__UBA2979;g__SURF-43;s__	3	0	3	0	0	3	0	0	0	0	0	0	0	0
7.Species	d__Bacteria;p__Chloroflexota;c__FW602-bin22;o__FW602-bin22;f__;g__;s__	1	0	0	1	0	0	0	0	1	0	0	0	0	0
7.Species	d__Bacteria;p__Chloroflexota;c__Limnocylindria;o__Limnocylindrales;f__CSP1-4;g__CAKKPP01;s__	2	0	0	2	0	0	0	0	1	0	0	0	0	1
7.Species	d__Bacteria;p__Chloroflexota;c__Limnocylindria;o__Limnocylindrales;f__CSP1-4;g__SPCO01;s__	40	0	2	38	0	1	0	1	14	5	7	1	7	4
7.Species	d__Bacteria;p__Chloroflexota;c__Limnocylindria;o__Limnocylindrales;f__CSP1-4;g__UBA5189;s__	2	0	1	1	0	0	0	1	1	0	0	0	0	0
7.Species	d__Bacteria;p__Chloroflexota;c__Limnocylindria;o__Limnocylindrales;f__Limnocylindraceae;g__Limnocylindrus;s__	5	2	3	0	2	2	1	0	0	0	0	0	0	0
7.Species	d__Bacteria;p__Chloroflexota;c__UBA6077;o__UBA6077;f__SHYK01;g__;s__	1	0	1	0	0	0	1	0	0	0	0	0	0	0
7.Species	d__Bacteria;p__Chloroflexota;c__UBA6077;o__UBA6077;f__SHYK01;g__JACQOR01;s__	1	0	0	1	0	0	0	0	0	0	0	0	1	0
7.Species	d__Bacteria;p__Chloroflexota;c__UBA6077;o__UBA6077;f__SHYK01;g__SHYK01;s__	1	0	1	0	0	0	0	1	0	0	0	0	0	0
7.Species	d__Bacteria;p__Dependentiae;c__Babeliae;o__Babeliales;f__JABCYS01;g__JABCYS01;s__	1	1	0	0	1	0	0	0	0	0	0	0	0	0
7.Species	d__Bacteria;p__Elusimicrobiota;c__Elusimicrobia;o__UBA1565;f__UBA9628;g__GWA2-66-18;s__	3	0	3	0	0	0	2	1	0	0	0	0	0	0
7.Species	d__Bacteria;p__Gemmatimonadota;c__Gemmatimonadetes;o__Gemmatimonadales;f__Gemmatimonadaceae;g__Fen-1231;s__	1	0	1	0	0	0	1	0	0	0	0	0	0	0
7.Species	d__Bacteria;p__Gemmatimonadota;c__Gemmatimonadetes;o__Gemmatimonadales;f__Gemmatimonadaceae;g__PNKF01;s__	1	0	1	0	0	1	0	0	0	0	0	0	0	0
7.Species	d__Bacteria;p__Hydrogenedentota;c__Hydrogenedentia;o__Hydrogenedentiales;f__GCA-2746185;g__CANKTP01;s__	1	0	0	1	0	0	0	0	0	1	0	0	0	0
7.Species	d__Bacteria;p__Hydrogenedentota;c__Hydrogenedentia;o__Hydrogenedentiales;f__GCA-2746185;g__VFKU01;s__	6	0	0	6	0	0	0	0	1	1	3	0	1	0
7.Species	d__Bacteria;p__Margulisbacteria;c__Marinamargulisbacteria;o__SXXA01;f__;g__;s__	1	0	1	0	0	1	0	0	0	0	0	0	0	0
7.Species	d__Bacteria;p__Margulisbacteria;c__Marinamargulisbacteria;o__UBA6595;f__;g__;s__	1	0	1	0	0	1	0	0	0	0	0	0	0	0
7.Species	d__Bacteria;p__Myxococcota;c__Polyangia;o__Polyangiales;f__JAFGIB01;g__;s__	1	0	1	0	0	0	1	0	0	0	0	0	0	0
7.Species	d__Bacteria;p__Myxococcota;c__UBA727;o__UBA727;f__JABDBI01;g__JAHFEG01;s__	1	1	0	0	1	0	0	0	0	0	0	0	0	0
7.Species	d__Bacteria;p__Myxococcota;c__UBA796;o__UBA796;f__SXON01;g__SXON01;s__	1	0	1	0	0	1	0	0	0	0	0	0	0	0
7.Species	d__Bacteria;p__Myxococcota;c__UBA9042;o__GCA-2863065;f__GCA-2863065;g__;s__	1	0	1	0	0	0	0	1	0	0	0	0	0	0
7.Species	d__Bacteria;p__Nitrospirota;c__Nitrospiria;o__JACQBZ01;f__JACQBZ01;g__JACQFA01;s__	1	0	1	0	0	0	0	1	0	0	0	0	0	0
7.Species	d__Bacteria;p__Nitrospirota;c__Nitrospiria;o__Nitrospirales;f__Nitrospiraceae;g__Palsa-1315;s__	1	0	1	0	0	0	1	0	0	0	0	0	0	0
7.Species	d__Bacteria;p__Nitrospirota;c__Thermodesulfovibrionia;o__UBA6902;f__UBA6902;g__JACRPZ01;s__	2	0	2	0	0	2	0	0	0	0	0	0	0	0
7.Species	d__Bacteria;p__Patescibacteria;c__ABY1;o__Buchananbacterales;f__UBA6539;g__JAHFHR01;s__	1	0	1	0	0	0	0	1	0	0	0	0	0	0
7.Species	d__Bacteria;p__Patescibacteria;c__ABY1;o__Magasanikbacterales;f__2-02-FULL-50-9b;g__2-02-FULL-50-9b;s__	1	0	1	0	0	0	1	0	0	0	0	0	0	0
7.Species	d__Bacteria;p__Patescibacteria;c__ABY1;o__Magasanikbacterales;f__UBA922;g__2-12-FULL-41-16;s__	1	1	0	0	1	0	0	0	0	0	0	0	0	0
7.Species	d__Bacteria;p__Patescibacteria;c__ABY1;o__Magasanikbacterales;f__UBA922;g__;s__	1	0	1	0	0	0	1	0	0	0	0	0	0	0
7.Species	d__Bacteria;p__Patescibacteria;c__ABY1;o__SG8-24;f__GWF2-40-263;g__;s__	1	1	0	0	1	0	0	0	0	0	0	0	0	0
7.Species	d__Bacteria;p__Patescibacteria;c__ABY1;o__SG8-24;f__UBA9934;g__CAIKHN01;s__	3	0	3	0	0	0	2	1	0	0	0	0	0	0
7.Species	d__Bacteria;p__Patescibacteria;c__ABY1;o__Veblenbacterales;f__UBA10138;g__;s__	1	1	0	0	1	0	0	0	0	0	0	0	0	0
7.Species	d__Bacteria;p__Patescibacteria;c__ABY1;o__Veblenbacterales;f__UBA10138;g__UBA10001;s__	1	1	0	0	1	0	0	0	0	0	0	0	0	0
7.Species	d__Bacteria;p__Patescibacteria;c__Andersenbacteria;o__UBA10190;f__UBA10190;g__HO2-45-11b;s__	2	2	0	0	2	0	0	0	0	0	0	0	0	0
7.Species	d__Bacteria;p__Patescibacteria;c__Gracilibacteria;o__Peribacterales;f__Peribacteraceae;g__SICN01;s__	1	1	0	0	1	0	0	0	0	0	0	0	0	0
7.Species	d__Bacteria;p__Patescibacteria;c__Gracilibacteria;o__UBA1369;f__UBA1369;g__JADZCU01;s__	1	0	1	0	0	0	0	1	0	0	0	0	0	0
7.Species	d__Bacteria;p__Patescibacteria;c__Gracilibacteria;o__UBA4473;f__UBA4473;g__JAIPGU01;s__	1	0	1	0	0	1	0	0	0	0	0	0	0	0
7.Species	d__Bacteria;p__Patescibacteria;c__Gracilibacteria;o__UM-FILTER-43-11;f__UM-FILTER-43-11;g__FEN-1329;s__	1	0	1	0	0	0	0	1	0	0	0	0	0	0
7.Species	d__Bacteria;p__Patescibacteria;c__JAEDAM01;o__Absconditabacterales;f__Absconditicoccaceae;g__CAJBLF01;s__	2	1	1	0	1	0	0	1	0	0	0	0	0	0
7.Species	d__Bacteria;p__Patescibacteria;c__JAEDAM01;o__BD1-5;f__UBA6164;g__UBA6164;s__	1	0	1	0	0	0	1	0	0	0	0	0	0	0
7.Species	d__Bacteria;p__Patescibacteria;c__Microgenomatia;o__Curtissbacterales;f__;g__;s__	1	1	0	0	1	0	0	0	0	0	0	0	0	0
7.Species	d__Bacteria;p__Patescibacteria;c__Microgenomatia;o__Curtissbacterales;f__GWA2-41-24;g__JACPYZ01;s__	1	1	0	0	1	0	0	0	0	0	0	0	0	0
7.Species	d__Bacteria;p__Patescibacteria;c__Microgenomatia;o__Daviesbacterales;f__UBA10151;g__2-02-FULL-36-13;s__	2	2	0	0	2	0	0	0	0	0	0	0	0	0
7.Species	d__Bacteria;p__Patescibacteria;c__Microgenomatia;o__Daviesbacterales;f__UBA10151;g__;s__	2	2	0	0	2	0	0	0	0	0	0	0	0	0
7.Species	d__Bacteria;p__Patescibacteria;c__Microgenomatia;o__Daviesbacterales;f__UBA10151;g__CALRFD01;s__	4	3	1	0	3	1	0	0	0	0	0	0	0	0
7.Species	d__Bacteria;p__Patescibacteria;c__Microgenomatia;o__GWA2-44-7;f__UBA10165;g__VMGE01;s__	1	1	0	0	1	0	0	0	0	0	0	0	0	0
7.Species	d__Bacteria;p__Patescibacteria;c__Microgenomatia;o__GWA2-44-7;f__UBA8517;g__;s__	1	1	0	0	1	0	0	0	0	0	0	0	0	0
7.Species	d__Bacteria;p__Patescibacteria;c__Microgenomatia;o__Levybacterales;f__GWA1-39-11;g__JAUSNA01;s__	3	3	0	0	3	0	0	0	0	0	0	0	0	0
7.Species	d__Bacteria;p__Patescibacteria;c__Microgenomatia;o__Levybacterales;f__UBA12049;g__JACPDD01;s__	5	5	0	0	5	0	0	0	0	0	0	0	0	0
7.Species	d__Bacteria;p__Patescibacteria;c__Microgenomatia;o__Levybacterales;f__UBA12049;g__JACRFQ01;s__	1	1	0	0	1	0	0	0	0	0	0	0	0	0
7.Species	d__Bacteria;p__Patescibacteria;c__Microgenomatia;o__UBA1400;f__MFAQ01;g__MFAQ01;s__	1	1	0	0	1	0	0	0	0	0	0	0	0	0
7.Species	d__Bacteria;p__Patescibacteria;c__Paceibacteria;o__GWC2-36-17;f__WO2-46-25;g__WO2-46-25;s__	1	0	1	0	0	1	0	0	0	0	0	0	0	0
7.Species	d__Bacteria;p__Patescibacteria;c__Paceibacteria;o__Paceibacterales;f__GWA2-46-15;g__GWA2-46-15;s__	1	1	0	0	1	0	0	0	0	0	0	0	0	0
7.Species	d__Bacteria;p__Patescibacteria;c__Paceibacteria;o__Paceibacterales;f__Staskawiczbacteraceae;g__2-01-FULL-40-39;s__	5	4	1	0	4	0	1	0	0	0	0	0	0	0
7.Species	d__Bacteria;p__Patescibacteria;c__Paceibacteria;o__Paceibacterales;f__Staskawiczbacteraceae;g__2-02-FULL-43-16;s__	7	7	0	0	7	0	0	0	0	0	0	0	0	0
7.Species	d__Bacteria;p__Patescibacteria;c__Paceibacteria;o__UBA6257;f__02-FULL-45-10c;g__REEB48;s__	1	1	0	0	1	0	0	0	0	0	0	0	0	0
7.Species	d__Bacteria;p__Patescibacteria;c__Paceibacteria;o__UBA6257;f__2-01-FULL-56-20;g__;s__	1	1	0	0	1	0	0	0	0	0	0	0	0	0
7.Species	d__Bacteria;p__Patescibacteria;c__Paceibacteria;o__UBA6257;f__Colwellbacteraceae;g__GWA2-46-10;s__	1	1	0	0	1	0	0	0	0	0	0	0	0	0
7.Species	d__Bacteria;p__Patescibacteria;c__Paceibacteria;o__UBA6257;f__UBA11618;g__CALRGO01;s__	6	6	0	0	6	0	0	0	0	0	0	0	0	0
7.Species	d__Bacteria;p__Patescibacteria;c__Paceibacteria;o__UBA6257;f__UBA9933;g__JAJYWO01;s__	1	1	0	0	1	0	0	0	0	0	0	0	0	0
7.Species	d__Bacteria;p__Patescibacteria;c__Paceibacteria;o__UBA9973;f__CAIJYI01;g__;s__	1	1	0	0	1	0	0	0	0	0	0	0	0	0
7.Species	d__Bacteria;p__Patescibacteria;c__Paceibacteria;o__UBA9973;f__JACOZG01;g__;s__	1	1	0	0	1	0	0	0	0	0	0	0	0	0
7.Species	d__Bacteria;p__Patescibacteria;c__Paceibacteria;o__UBA9973;f__JACOZG01;g__JACOZG01;s__	1	1	0	0	1	0	0	0	0	0	0	0	0	0
7.Species	d__Bacteria;p__Patescibacteria;c__Paceibacteria;o__UBA9973;f__PALSA-1337;g__CAIOGI01;s__	3	2	1	0	2	1	0	0	0	0	0	0	0	0
7.Species	d__Bacteria;p__Patescibacteria;c__Paceibacteria;o__UBA9973;f__SBAW01;g__GWA1-54-10;s__	5	4	1	0	4	1	0	0	0	0	0	0	0	0
7.Species	d__Bacteria;p__Patescibacteria;c__Paceibacteria;o__UBA9973;f__UBA12445;g__JACQCV01;s__	2	2	0	0	2	0	0	0	0	0	0	0	0	0
7.Species	d__Bacteria;p__Patescibacteria;c__Paceibacteria;o__UBA9973;f__UBA1550;g__UBA1550;s__	34	28	6	0	28	3	2	1	0	0	0	0	0	0
7.Species	d__Bacteria;p__Patescibacteria;c__Paceibacteria;o__UBA9973;f__UBA2100;g__UBA10103;s__	9	7	2	0	7	1	1	0	0	0	0	0	0	0
7.Species	d__Bacteria;p__Patescibacteria;c__Paceibacteria;o__UBA9973;f__UBA2103;g__1-14-0-10-45-20;s__	1	1	0	0	1	0	0	0	0	0	0	0	0	0
7.Species	d__Bacteria;p__Patescibacteria;c__Paceibacteria;o__UBA9973;f__UBA2103;g__C7867-001;s__	26	20	6	0	20	2	1	3	0	0	0	0	0	0
7.Species	d__Bacteria;p__Patescibacteria;c__Paceibacteria;o__UBA9973;f__UBA5272;g__UBA11704;s__	2	2	0	0	2	0	0	0	0	0	0	0	0	0
7.Species	d__Bacteria;p__Patescibacteria;c__Paceibacteria;o__UBA9973;f__UBA6065;g__CAIMLU01;s__	1	1	0	0	1	0	0	0	0	0	0	0	0	0
7.Species	d__Bacteria;p__Patescibacteria;c__Paceibacteria;o__UBA9973;f__UBA918;g__JAIETH01;s__	7	4	3	0	4	3	0	0	0	0	0	0	0	0
7.Species	d__Bacteria;p__Patescibacteria;c__Paceibacteria;o__UBA9973;f__UBA918;g__OLB19;s__	2	2	0	0	2	0	0	0	0	0	0	0	0	0
7.Species	d__Bacteria;p__Patescibacteria;c__Paceibacteria;o__UBA9973;f__UBA9973;g__2-01-FULL-42-20;s__	1	1	0	0	1	0	0	0	0	0	0	0	0	0
7.Species	d__Bacteria;p__Patescibacteria;c__Paceibacteria;o__UBA9973;f__UBA9973;g__JAHFNP01;s__	1	1	0	0	1	0	0	0	0	0	0	0	0	0
7.Species	d__Bacteria;p__Patescibacteria;c__Paceibacteria;o__UBA9973;f__UBA9973;g__UBA8515;s__	3	3	0	0	3	0	0	0	0	0	0	0	0	0
7.Species	d__Bacteria;p__Patescibacteria;c__Paceibacteria;o__UBA9973;f__UBA9973;g__UBA9973;s__	13	12	1	0	12	1	0	0	0	0	0	0	0	0
7.Species	d__Bacteria;p__Patescibacteria;c__Paceibacteria;o__UBA9973;f__VMEP01;g__JAUYLU01;s__	1	1	0	0	1	0	0	0	0	0	0	0	0	0
7.Species	d__Bacteria;p__Patescibacteria;c__Paceibacteria;o__UBA9973;f__XYD1-FULL-46-19;g__;s__	1	1	0	0	1	0	0	0	0	0	0	0	0	0
7.Species	d__Bacteria;p__Patescibacteria;c__Paceibacteria;o__UBA9973;f__XYD1-FULL-46-19;g__JAGORB01;s__	1	1	0	0	1	0	0	0	0	0	0	0	0	0
7.Species	d__Bacteria;p__Patescibacteria;c__Paceibacteria;o__UBA9973;f__Zambryskibacteraceae;g__;s__	1	0	1	0	0	0	1	0	0	0	0	0	0	0
7.Species	d__Bacteria;p__Patescibacteria;c__Paceibacteria;o__UBA9973;f__Zambryskibacteraceae;g__C7867-006;s__	2	2	0	0	2	0	0	0	0	0	0	0	0	0
7.Species	d__Bacteria;p__Patescibacteria;c__Paceibacteria;o__UBA9973;f__Zambryskibacteraceae;g__CAIOTC01;s__	1	1	0	0	1	0	0	0	0	0	0	0	0	0
7.Species	d__Bacteria;p__Patescibacteria;c__Paceibacteria;o__UBA9973;f__Zambryskibacteraceae;g__JAHFOF01;s__	2	0	2	0	0	1	1	0	0	0	0	0	0	0
7.Species	d__Bacteria;p__Patescibacteria;c__Paceibacteria;o__UBA9973;f__Zambryskibacteraceae;g__SICJ01;s__	2	1	1	0	1	0	1	0	0	0	0	0	0	0
7.Species	d__Bacteria;p__Patescibacteria;c__Paceibacteria;o__UBA9973;f__Zambryskibacteraceae;g__UBA5004;s__	4	4	0	0	4	0	0	0	0	0	0	0	0	0
7.Species	d__Bacteria;p__Patescibacteria;c__Saccharimonadia;o__CAILAD01;f__BJGX01;g__JAPLVO01;s__	4	0	4	0	0	3	1	0	0	0	0	0	0	0
7.Species	d__Bacteria;p__Patescibacteria;c__Saccharimonadia;o__Saccharimonadales;f__;g__;s__	1	1	0	0	1	0	0	0	0	0	0	0	0	0
7.Species	d__Bacteria;p__Patescibacteria;c__Saccharimonadia;o__Saccharimonadales;f__CALMSM01;g__CALMSM01;s__	1	1	0	0	1	0	0	0	0	0	0	0	0	0
7.Species	d__Bacteria;p__Patescibacteria;c__Saccharimonadia;o__Saccharimonadales;f__JACDFO01;g__JACDFO01;s__	1	1	0	0	1	0	0	0	0	0	0	0	0	0
7.Species	d__Bacteria;p__Patescibacteria;c__Saccharimonadia;o__Saccharimonadales;f__JAICHO01;g__JAICHO01;s__	1	0	1	0	0	0	1	0	0	0	0	0	0	0
7.Species	d__Bacteria;p__Patescibacteria;c__UBA1384;o__CAJBMM01;f__CAJBMM01;g__;s__	1	1	0	0	1	0	0	0	0	0	0	0	0	0
7.Species	d__Bacteria;p__Planctomycetota;c__Phycisphaerae;o__Phycisphaerales;f__SM1A02;g__F1-60-MAGs104;s__	2	0	2	0	0	1	0	1	0	0	0	0	0	0
7.Species	d__Bacteria;p__Planctomycetota;c__Phycisphaerae;o__Phycisphaerales;f__UBA1924;g__;s__	1	0	1	0	0	0	1	0	0	0	0	0	0	0
7.Species	d__Bacteria;p__Planctomycetota;c__Planctomycetia;o__Gemmatales;f__Gemmataceae;g__UBA4732;s__	1	0	1	0	0	1	0	0	0	0	0	0	0	0
7.Species	d__Bacteria;p__Planctomycetota;c__Planctomycetia;o__Planctomycetales;f__Planctomycetaceae;g__SXKJ01;s__	1	0	1	0	0	0	0	1	0	0	0	0	0	0
7.Species	d__Bacteria;p__Planctomycetota;c__Planctomycetia;o__Planctomycetales;f__Planctomycetaceae;g__SXXK01;s__	2	0	2	0	0	0	1	1	0	0	0	0	0	0
7.Species	d__Bacteria;p__Pseudomonadota;c__Alphaproteobacteria;o__Acetobacterales;f__Acetobacteraceae;g__CAMDGX01;s__	1	0	1	0	0	1	0	0	0	0	0	0	0	0
7.Species	d__Bacteria;p__Pseudomonadota;c__Alphaproteobacteria;o__Acetobacterales;f__Acetobacteraceae;g__SHWF01;s__	1	0	1	0	0	0	0	1	0	0	0	0	0	0
7.Species	d__Bacteria;p__Pseudomonadota;c__Alphaproteobacteria;o__Caulobacterales;f__Caulobacteraceae;g__Brevundimonas;s__	1	1	0	0	1	0	0	0	0	0	0	0	0	0
7.Species	d__Bacteria;p__Pseudomonadota;c__Alphaproteobacteria;o__Caulobacterales;f__Caulobacteraceae;g__Phenylobacterium;s__	2	0	2	0	0	1	1	0	0	0	0	0	0	0
7.Species	d__Bacteria;p__Pseudomonadota;c__Alphaproteobacteria;o__Rhizobiales;f__Kaistiaceae;g__JADLGL01;s__	5	0	0	5	0	0	0	0	0	2	0	1	1	1
7.Species	d__Bacteria;p__Pseudomonadota;c__Alphaproteobacteria;o__Rhodobacterales;f__Rhodobacteraceae;g__;s__	11	0	0	11	0	0	0	0	1	1	1	5	2	1
7.Species	d__Bacteria;p__Pseudomonadota;c__Alphaproteobacteria;o__Rhodobacterales;f__Rhodobacteraceae;g__CAMBWO01;s__	1	0	0	1	0	0	0	0	0	0	0	0	0	1
7.Species	d__Bacteria;p__Pseudomonadota;c__Alphaproteobacteria;o__Rhodobacterales;f__Rhodobacteraceae;g__JAIYDJ01;s__	2	0	0	2	0	0	0	0	0	1	0	1	0	0
7.Species	d__Bacteria;p__Pseudomonadota;c__Alphaproteobacteria;o__Rickettsiales;f__UBA6187;g__UBA6187;s__	1	0	1	0	0	1	0	0	0	0	0	0	0	0
7.Species	d__Bacteria;p__Pseudomonadota;c__Alphaproteobacteria;o__SP197;f__SP197;g__SHVY01;s__	1	0	1	0	0	1	0	0	0	0	0	0	0	0
7.Species	d__Bacteria;p__Pseudomonadota;c__Alphaproteobacteria;o__Sphingomonadales;f__Sphingomonadaceae;g__Novosphingobium;s__	3	0	2	1	0	1	1	0	0	0	0	0	0	1
7.Species	d__Bacteria;p__Pseudomonadota;c__Alphaproteobacteria;o__Sphingomonadales;f__Sphingomonadaceae;g__Sphingopyxis;s__	3	0	0	3	0	0	0	0	0	0	1	1	1	0
7.Species	d__Bacteria;p__Pseudomonadota;c__Gammaproteobacteria;o__Acidiferrobacterales;f__Sulfurifustaceae;g__SCRL01;s__	5	2	3	0	2	1	2	0	0	0	0	0	0	0
7.Species	d__Bacteria;p__Pseudomonadota;c__Gammaproteobacteria;o__Burkholderiales;f__Burkholderiaceae;g__;s__	19	0	0	19	0	0	0	0	0	2	4	1	12	0
7.Species	d__Bacteria;p__Pseudomonadota;c__Gammaproteobacteria;o__Burkholderiales;f__Burkholderiaceae;g__Polaromonas;s__	45	0	33	12	0	8	9	16	2	3	6	0	1	0
7.Species	d__Bacteria;p__Pseudomonadota;c__Gammaproteobacteria;o__Burkholderiales;f__Burkholderiaceae;g__Rhodoferax;s__	1	0	1	0	0	1	0	0	0	0	0	0	0	0
7.Species	d__Bacteria;p__Pseudomonadota;c__Gammaproteobacteria;o__Burkholderiales;f__Gallionellaceae;g__39-52-133;s__	14	0	14	0	0	2	8	4	0	0	0	0	0	0
7.Species	d__Bacteria;p__Pseudomonadota;c__Gammaproteobacteria;o__Burkholderiales;f__Gallionellaceae;g__Nitrotoga;s__	108	2	80	26	2	26	30	24	3	5	11	3	3	1
7.Species	d__Bacteria;p__Pseudomonadota;c__Gammaproteobacteria;o__Burkholderiales;f__Methylophilaceae;g__;s__	2	0	1	1	0	0	0	1	0	0	0	0	1	0
7.Species	d__Bacteria;p__Pseudomonadota;c__Gammaproteobacteria;o__Burkholderiales;f__Methylophilaceae;g__JACMMS01;s__	2	0	2	0	0	1	1	0	0	0	0	0	0	0
7.Species	d__Bacteria;p__Pseudomonadota;c__Gammaproteobacteria;o__Burkholderiales;f__Methylophilaceae;g__JADGRN01;s__	5	0	3	2	0	2	1	0	0	2	0	0	0	0
7.Species	d__Bacteria;p__Pseudomonadota;c__Gammaproteobacteria;o__Burkholderiales;f__Methylophilaceae;g__Methylotenera;s__	1	0	1	0	0	0	1	0	0	0	0	0	0	0
7.Species	d__Bacteria;p__Pseudomonadota;c__Gammaproteobacteria;o__Burkholderiales;f__Nitrosomonadaceae;g__;s__	1	0	1	0	0	0	0	1	0	0	0	0	0	0
7.Species	d__Bacteria;p__Pseudomonadota;c__Gammaproteobacteria;o__Burkholderiales;f__RBG-16-58-11;g__RBG-16-58-11;s__	1	0	1	0	0	0	1	0	0	0	0	0	0	0
7.Species	d__Bacteria;p__Pseudomonadota;c__Gammaproteobacteria;o__Burkholderiales;f__SG8-39;g__2-02-FULL-62-17;s__	2	0	1	1	0	1	0	0	0	1	0	0	0	0
7.Species	d__Bacteria;p__Pseudomonadota;c__Gammaproteobacteria;o__Burkholderiales;f__SG8-39;g__2-12-FULL-64-23;s__	1	0	0	1	0	0	0	0	0	0	1	0	0	0
7.Species	d__Bacteria;p__Pseudomonadota;c__Gammaproteobacteria;o__Burkholderiales;f__SG8-39;g__RBG-16-66-20;s__	33	0	18	15	0	6	6	6	0	11	0	0	1	3
7.Species	d__Bacteria;p__Pseudomonadota;c__Gammaproteobacteria;o__Burkholderiales;f__SG8-39;g__SZAS-79;s__	5	0	5	0	0	3	1	1	0	0	0	0	0	0
7.Species	d__Bacteria;p__Pseudomonadota;c__Gammaproteobacteria;o__Burkholderiales;f__SG8-41;g__;s__	5	0	5	0	0	1	2	2	0	0	0	0	0	0
7.Species	d__Bacteria;p__Pseudomonadota;c__Gammaproteobacteria;o__Burkholderiales;f__SG8-41;g__CAKKQX01;s__	5	0	2	3	0	0	2	0	0	3	0	0	0	0
7.Species	d__Bacteria;p__Pseudomonadota;c__Gammaproteobacteria;o__Burkholderiales;f__SG8-41;g__Ga0077527;s__	3	0	2	1	0	0	1	1	0	1	0	0	0	0
7.Species	d__Bacteria;p__Pseudomonadota;c__Gammaproteobacteria;o__Burkholderiales;f__SG8-41;g__PALSA-1004;s__	15	0	6	9	0	4	1	1	0	5	1	0	1	2
7.Species	d__Bacteria;p__Pseudomonadota;c__Gammaproteobacteria;o__Burkholderiales;f__SG8-41;g__SG8-41;s__	3	0	0	3	0	0	0	0	0	2	0	0	0	1
7.Species	d__Bacteria;p__Pseudomonadota;c__Gammaproteobacteria;o__Burkholderiales;f__Usitatibacteraceae;g__UKL13-2;s__	3	0	0	3	0	0	0	0	0	0	1	0	2	0
7.Species	d__Bacteria;p__Pseudomonadota;c__Gammaproteobacteria;o__Ga0077536;f__Ga0077536;g__;s__	1	0	1	0	0	1	0	0	0	0	0	0	0	0
7.Species	d__Bacteria;p__Pseudomonadota;c__Gammaproteobacteria;o__Legionellales;f__Legionellaceae;g__DDPF01;s__	3	0	3	0	0	0	1	2	0	0	0	0	0	0
7.Species	d__Bacteria;p__Pseudomonadota;c__Gammaproteobacteria;o__Methylococcales;f__Methylomonadaceae;g__Methylobacter_A;s__	5	0	5	0	0	3	1	1	0	0	0	0	0	0
7.Species	d__Bacteria;p__Pseudomonadota;c__Gammaproteobacteria;o__Pseudomonadales;f__Pseudohongiellaceae;g__;s__	7	0	7	0	0	2	3	2	0	0	0	0	0	0
7.Species	d__Bacteria;p__Pseudomonadota;c__Gammaproteobacteria;o__Pseudomonadales;f__Pseudohongiellaceae;g__CAILUG01;s__	2	0	2	0	0	0	2	0	0	0	0	0	0	0
7.Species	d__Bacteria;p__Pseudomonadota;c__Gammaproteobacteria;o__SURF-13;f__SURF-13;g__SURF-13;s__	27	0	25	2	0	13	7	5	0	2	0	0	0	0
7.Species	d__Bacteria;p__Pseudomonadota;c__Gammaproteobacteria;o__Steroidobacterales;f__Steroidobacteraceae;g__SCUD01;s__	1	0	0	1	0	0	0	0	0	0	0	0	1	0
7.Species	d__Bacteria;p__Pseudomonadota;c__Gammaproteobacteria;o__UBA4486;f__UBA4486;g__2-02-FULL-47-50;s__	2	0	0	2	0	0	0	0	0	2	0	0	0	0
7.Species	d__Bacteria;p__Pseudomonadota;c__Gammaproteobacteria;o__UBA4486;f__UBA4486;g__CAMBTO01;s__	3	0	0	3	0	0	0	0	0	0	2	1	0	0
7.Species	d__Bacteria;p__Verrucomicrobiota;c__Verrucomicrobiae;o__Limisphaerales;f__F1-80-MAGS106;g__F1-80-MAGS106;s__	1	0	1	0	0	0	1	0	0	0	0	0	0	0
7.Species	d__Bacteria;p__Verrucomicrobiota;c__Verrucomicrobiae;o__Limisphaerales;f__UBA11358;g__CAIKLQ01;s__	1	0	1	0	0	0	1	0	0	0	0	0	0	0
7.Species	d__Bacteria;p__Verrucomicrobiota;c__Verrucomicrobiae;o__Opitutales;f__Opitutaceae;g__;s__	1	0	1	0	0	1	0	0	0	0	0	0	0	0
