# Supplementary material for: Genetic isolation and metabolic complexity of an Antarctic subglacial microbiome
Source: Nat Commun. 2025 Aug 18;16:7501. doi: 10.1038/s41467-025-62753-3 (PMC12361377; doi:10.1038/s41467-025-62753-3)
Supplement: Supplementary file 5 — Supplementary Data 3 [file 41467_2025_62753_MOESM5_ESM.xlsx]

## Sheet: Supplementary Data 3
Supplementary Data 3. Dictionary for defining the relationships between keywords and habitat flags. Keywords correspond to genomic isolation sources, and habitat flags are broad categories of habitats encompassing keywords. Searching keywords against genomic isiolation information was made in case-insensitive manner, dealing with plural forms.
Habitat flag	Keywords
Host	["sponge", "pig", "dog", "cow", "chicken", "human-associated", "homosapience", "sheep", "horse", "canine", "goat", "rat", "mouse", "bovine", "potato", "cattle", "crop", "oat", "soybean", "corn", "rice", "wheat", "arabidopsis", "drosophila", "crow", "worm", "fish", "cat", "bird", "avian", "mammal", "sine", "gallus", "taurus", "termite", "rodent", "duck", "sativa", "shellfish", "larva", "shrimp", "…
Artificial	["foodborne", "food", "drink", "meat", "seafood", "cheese", "milk", "wine"]
Ambiguous	["mangrove"]
Freshwater	["freshwater", "lake", "river", "reservoir", "lenthic", "lentic", "lotic"]
Groundwater	["groundwater", "ground-water"]
Spring	["hotspring", "spring"]
Bog	["bog", "swamp"]
Ice	["cryoconite", "ice", "snow", "glacier", "glacial", "subglacial", "permafrost"]
Lagoon	["lagoon"]
Marine	["marine", "seawater", "sea", "ocean", "seafloor", "seabed", "submarine"]
Brackish	["estuary", "estuarine", "brackish", "coastal"]
Hydrothermal	["hydrothermalvent"]
Hypersaline	["hypersaline"]
Acidmine	["acidmine"]
Biofilm	["biofilm"]
Soil	["soil", "rock", "endolithic", "endolith", "stone", "mud", "sand", "wetland", "root", "mycorrhiza", "rhizosphere", "rhizobia", "nodule", "desert"]
Sediment	["sediment", "sedimentary", "seafloor", "seabed"]
Modified	["contamination", "contaminated", "human", "sewage", "wastewater", "waste", "reactor", "bioreactor", "artificial", "sludge", "industrial", "farm", "agriculture", "agricultural", "mesocosm", "microcosm", "enrichment", "mine"]
Pond	["pond"]
