# Supplementary material for: Genetic isolation and metabolic complexity of an Antarctic subglacial microbiome
Source: Nat Commun. 2025 Aug 18;16:7501. doi: 10.1038/s41467-025-62753-3 (PMC12361377; doi:10.1038/s41467-025-62753-3)
Supplement: Supplementary file 6 — Supplementary Data 4 [file 41467_2025_62753_MOESM6_ESM.xlsx]

## Sheet: Supplementary Data 4
Supplementary Data 4. Habitat flag (column) and Habitat (row). See Results and Supplementary Data 5 to understand how a genomic habitat is determined based on Supplementary Data 3 & 4. The similar habitats of “FW”, “FWsed”, “GW”, “Spring” and “Ice” were combined into a freshwater origin in this study.
Habitat / Habitat flag	Host	Artificial	Ambiguous	Freshwater	Groundwater	Spring	Bog	Ice	Lagoon	Marine	Brackish	Hydrothermal	Hypersaline	Acidmine	Biofilm	Soil	Sediment	Modified	Pond
FW	Off	Off	Off	On	Off	Off	Off	Off	Off	Off	Off	Off	Off	Off	Off	Off	Off	Off	Negligible
FWSed	Off	Off	Off	On	Off	Off	Off	Off	Off	Off	Off	Off	Off	Off	Off	Negligible	On	Off	Negligible
GW	Off	Off	Off	Negligible	On	Off	Off	Off	Off	Off	Off	Off	Off	Off	Off	Negligible	Negligible	Off	Off
Spring	Off	Off	Off	Negligible	Negligible	On	Off	Off	Off	Off	Off	Off	Off	Off	Off	Off	Off	Off	Negligible
Bog	Off	Off	Off	Negligible	Off	Off	On	Off	Off	Off	Off	Off	Off	Off	Off	Negligible	Negligible	Off	Negligible
Ice	Off	Off	Off	Negligible	Off	Off	Off	On	Off	Off	Off	Off	Off	Off	Off	Negligible	Off	Off	Off
Lagoon	Off	Off	Off	Negligible	Off	Off	Off	Off	On	Negligible	Negligible	Off	Off	Off	Off	Negligible	Negligible	Off	Off
Marine	Off	Off	Off	Off	Off	Off	Off	Off	Off	On	Off	Off	Off	Off	Off	Off	Off	Off	Off
MarineSed	Off	Off	Off	Off	Off	Off	Off	Off	Off	On	Off	Off	Off	Off	Off	Negligible	On	Off	Off
Brackish	Off	Off	Off	Off	Off	Off	Off	Off	Off	Negligible	On	Off	Off	Off	Off	Off	Off	Off	Off
BrackishSed	Off	Off	Off	Off	Off	Off	Off	Off	Off	Negligible	On	Off	Off	Off	Off	Negligible	On	Off	Off
Hyd.Vent	Off	Off	Off	Off	Off	Off	Off	Off	Off	Negligible	Negligible	On	Off	Off	Off	Negligible	Negligible	Off	Off
Hypersaline	Off	Off	Off	Negligible	Negligible	Negligible	Negligible	Negligible	Negligible	Off	Negligible	Negligible	On	Off	Off	Negligible	Negligible	Off	Off
Acidmine	Off	Off	Off	Negligible	Negligible	Negligible	Negligible	Off	Off	Off	Off	Off	Negligible	On	Off	Negligible	Negligible	Negligible	Off
Biofilm	Off	Off	Off	Negligible	Negligible	Negligible	Negligible	Negligible	Negligible	Negligible	Negligible	Negligible	Negligible	Negligible	On	Negligible	Negligible	Negligible	Negligible
Soil	Off	Off	Off	Off	Off	Off	Off	Off	Off	Off	Off	Off	Off	Off	Off	On	Negligible	Off	Off
Modified	Off	Off	Off	Negligible	Negligible	Negligible	Negligible	Negligible	Negligible	Negligible	Negligible	Negligible	Negligible	Off	Negligible	Negligible	Negligible	On	Negligible
Unspecified	Off	Off	Off	Off	Off	Off	Off	Off	Off	Off	Off	Off	Off	Off	Off	Off	Off	Off	Negligible
Others	Negligible	Negligible	Negligible	Negligible	Negligible	Negligible	Negligible	Negligible	Negligible	Negligible	Negligible	Negligible	Negligible	Negligible	Negligible	Negligible	Negligible	Negligible	Negligible
