# Supplementary material for: Genetic isolation and metabolic complexity of an Antarctic subglacial microbiome
Source: Nat Commun. 2025 Aug 18;16:7501. doi: 10.1038/s41467-025-62753-3 (PMC12361377; doi:10.1038/s41467-025-62753-3)
Supplement: Supplementary file 7 — Supplementary Data 5 [file 41467_2025_62753_MOESM7_ESM.xlsx]

## Sheet: Supplementary Data 5
Supplementary Data 5. Habitat decision (the last column in pink) for GTDB genomes based on their metadata (Bioproject & Biosample) referring to Habitat flags and keywords (Supplementary Data 3 and 4).
GTDB genome assembly accession	GTDB taxonomy	NCBI Bioproject accession	Title from Bioproject	Description from Bioproject	Habitat Flags activated from Bioproject	NCBI Biosample accession	Title from Biosample	Geological location name from Biosample	Isolation source from Biosample	Sample environment from Biosample	Habitat Flags activated from Biosample	Habitat decision
GB_GCA_001768615.1	d__Bacteria;p__Acidobacteriota;c__Vicinamibacteria;o__Vicinamibacterales;f__UBA2999;g__12-FULL-67-14b;s__12-FULL-67-14b sp001768615	PRJNA288027	Terrestrial subsurface C, N, S and H cycles cross-linked by metabolic handoffs	Subsurface processes impact the composition and functioning of the biosphere and atmosphere over both short and geological timescales. Below the soil zone, the microorganisms that mediate transformations of nutrients, trace gases and contaminants are particularly poorly understood. Here, we analyzed 2,542 high-quality draft and complete bacterial and archaeal genomes newly reconstructed from tera…	Groundwater,Soil,Sediment	SAMN04316117	Metagenome or environmental sample from Acidobacteria bacterium RIFCSPLOWO2_12_FULL_67_14b	USA: Rifle, CO	Rifle well FP-101 under low O2 conditions; 1.2 micron filter; full assembly			GW
GB_GCA_945897165.1	d__Bacteria;p__Acidobacteriota;c__Vicinamibacteria;o__Vicinamibacterales;f__UBA2999;g__12-FULL-67-14b;s__12-FULL-67-14b sp002737365	PRJEB35640	Freshwater metagenomes from different European and Asian lakes	This study describes the microbial communities of different lakes in Europe and Asia using high throughput sequencing. Water samples from different depths representing the epi- and hypolimnion were taken at the deepest part of the lakes. 1-4 L of water were prefiltered through a plankton net (20 關m) and a 5-關m filter and then filtered onto polysulfone filters with a pore size of 0.22 關m. DNA was …	Freshwater,	SAMEA110380338	ERS6344556	Switzerland	Freshwater lake	freshwater lake|fresh water|lake	Freshwater,	FW
GB_GCA_947443925.1	d__Bacteria;p__Acidobacteriota;c__Vicinamibacteria;o__Vicinamibacterales;f__UBA2999;g__12-FULL-67-14b;s__12-FULL-67-14b sp002737365	PRJEB35770	Freshwater Metagenomes from European Lakes and Reservoirs (including time-series metagenomes)	This study describes the microbial communities of different lakes and reservoirs in Europe using high throughput metagenome sequencing. Water samples from different depths representing the epi- and hypolimnion were collected. Approximately 10L of water were pre-filtered through a plankton net (20 關m) and a 5-關m filter and then filtered onto filters with a pore size of 0.22 關m. DNA was extracted f…	Freshwater,	SAMEA112172330	CH-Oct18-20	Switzerland	lake water	freshwater ecosystem|freshwater lake biome|freshwater lake biome	Freshwater,	FW
GB_GCA_947445685.1	d__Bacteria;p__Acidobacteriota;c__Vicinamibacteria;o__Vicinamibacterales;f__UBA2999;g__12-FULL-67-14b;s__12-FULL-67-14b sp002737365	PRJEB35770	Freshwater Metagenomes from European Lakes and Reservoirs (including time-series metagenomes)	This study describes the microbial communities of different lakes and reservoirs in Europe using high throughput metagenome sequencing. Water samples from different depths representing the epi- and hypolimnion were collected. Approximately 10L of water were pre-filtered through a plankton net (20 關m) and a 5-關m filter and then filtered onto filters with a pore size of 0.22 關m. DNA was extracted f…	Freshwater,	SAMEA112172223	CH-Jul18-202	Switzerland	lake water	freshwater ecosystem|freshwater lake biome|freshwater lake biome	Freshwater,	FW
GB_GCA_002737365.1	d__Bacteria;p__Acidobacteriota;c__Vicinamibacteria;o__Vicinamibacterales;f__UBA2999;g__12-FULL-67-14b;s__12-FULL-67-14b sp002737365	PRJNA396997	Lake Baikal Metagenome	Lake Baikal represents the world셲 deepest (1637 m) and largest volume of fresh liquid water (23,000 km3), 20% of the earth셲 unfrozen freshwater. This study describes the microbial communities of the Lake using high throughput sequencing. Water samples from two horizons (5 and 20 m) were taken on 14 March 2016 at the station of the ice camp, located in 7 km from the Listvyanka settlement, with the…	Freshwater,Ice,	SAMN07460793	Acidobacterium-Baikal-G1	Russia: Lake Baikal	water samples from two horizons (5 m and 20 m) were filtered through the net (size 27-um) and then filtered through nitrocellulose filters with a pore size of 0.22 um	Freshwater biome	Freshwater,Ice	Ice
GB_GCA_009694685.1	d__Bacteria;p__Acidobacteriota;c__Vicinamibacteria;o__Vicinamibacterales;f__UBA2999;g__12-FULL-67-14b;s__12-FULL-67-14b sp002737365	PRJNA521725	Lake Baikal Deep Metagenome	Lake Baikal represents the world셲 deepest (1637 m) and largest volume of fresh liquid water (23,000 km3), accounting for nearly 20% of the earth셲 unfrozen freshwater. This study describes the microbial communities of the deep water column using high throughput sequencing. Water samples from two deep horizons (1250 and 1350 m) were taken on 29 March 2018 at the station of the ice camp, located in …	Freshwater,Ice,	SAMN10915619	Luteitaleales bacterium Baikal-deep-G13	Russia: Lake Baikal	freshwater	Freshwater biome	Freshwater,	Ice
GB_GCA_005779205.1	d__Bacteria;p__Acidobacteriota;c__Vicinamibacteria;o__Vicinamibacterales;f__UBA2999;g__12-FULL-67-14b;s__12-FULL-67-14b sp002737365	PRJNA531348	Lake Fuxian metagenomes	Microorganisms living in different depths of the monomictic Lake Fuxian using metagenomics.	Freshwater,	SAMN11368665	MAGs of Lake Fuxian sample	China: Fuxian Lake, Yuxi	freshwater		Freshwater,	FW
GB_GCA_005790575.1	d__Bacteria;p__Acidobacteriota;c__Vicinamibacteria;o__Vicinamibacterales;f__UBA2999;g__12-FULL-67-14b;s__12-FULL-67-14b sp002737365	PRJNA531348	Lake Fuxian metagenomes	Microorganisms living in different depths of the monomictic Lake Fuxian using metagenomics.	Freshwater,	SAMN11368966	MAGs of Lake Fuxian sample	China: Fuxian Lake, Yuxi	freshwater		Freshwater,	FW
GB_GCA_005800845.1	d__Bacteria;p__Acidobacteriota;c__Vicinamibacteria;o__Vicinamibacterales;f__UBA2999;g__12-FULL-67-14b;s__12-FULL-67-14b sp002737365	PRJNA531348	Lake Fuxian metagenomes	Microorganisms living in different depths of the monomictic Lake Fuxian using metagenomics.	Freshwater,	SAMN11369248	MAGs of Lake Fuxian sample	China: Fuxian Lake, Yuxi	freshwater		Freshwater,	FW
GB_GCA_005804325.1	d__Bacteria;p__Acidobacteriota;c__Vicinamibacteria;o__Vicinamibacterales;f__UBA2999;g__12-FULL-67-14b;s__12-FULL-67-14b sp002737365	PRJNA531348	Lake Fuxian metagenomes	Microorganisms living in different depths of the monomictic Lake Fuxian using metagenomics.	Freshwater,	SAMN11369529	MAGs of Lake Fuxian sample	China: Fuxian Lake, Yuxi	freshwater		Freshwater,	FW
GB_GCA_009694735.1	d__Bacteria;p__Acidobacteriota;c__Vicinamibacteria;o__Vicinamibacterales;f__UBA2999;g__12-FULL-67-14b;s__12-FULL-67-14b sp009694735	PRJNA521725	Lake Baikal Deep Metagenome	Lake Baikal represents the world셲 deepest (1637 m) and largest volume of fresh liquid water (23,000 km3), accounting for nearly 20% of the earth셲 unfrozen freshwater. This study describes the microbial communities of the deep water column using high throughput sequencing. Water samples from two deep horizons (1250 and 1350 m) were taken on 29 March 2018 at the station of the ice camp, located in …	Freshwater,Ice,	SAMN10915618	Luteitaleales bacterium Baikal-deep-G12	Russia: Lake Baikal	freshwater	Freshwater biome	Freshwater,	Ice
GB_GCA_016871275.1	d__Bacteria;p__Acidobacteriota;c__Vicinamibacteria;o__Vicinamibacterales;f__UBA2999;g__12-FULL-67-14b;s__12-FULL-67-14b sp016871275	PRJNA523022	Lake Tanganyika Metagenome-Assembled Genomes Metagenome	Metagenome assembled genomes obtained from Lake Tanganyika	Freshwater,	SAMN10966236	Microbe sample from Acidimicrobiia bacterium	Tanzania: Lake Tanganyika, Mahale	freshwater lake	freshwater lake [ENVO:00000021]	Freshwater,	FW
GB_GCA_019752015.1	d__Bacteria;p__Acidobacteriota;c__Vicinamibacteria;o__Vicinamibacterales;f__UBA2999;g__12-FULL-67-14b;s__12-FULL-67-14b sp019752015	PRJNA745370	Dereplicated MAGs: Evaluating de novo assembly and binning strategies for time-series drinking water metagenomes	Utilizing multiple assembly and binning strategies followed by dereplication to maximize the recovery of non-redundant MAGs that may more fully represent the microbial populations in drinking water samples.		SAMN20165017	dRep.mag.090, co.spades.CONCOCT.2.5kb_103	USA: Boston	Commercial building tap, chloraminated drinking water	Commercial building tap|Tap|Chloraminated water		Unspecified
GB_GCA_021730945.1	d__Bacteria;p__Acidobacteriota;c__Vicinamibacteria;o__Vicinamibacterales;f__UBA2999;g__12-FULL-67-14b;s__12-FULL-67-14b sp021730945	PRJNA533545	Metagenome raw sequence reads from drinking water distribution systems with and without disinfectant residual	To investigate the impact of disinfection strategy on drinking water microbiome in distribution system		SAMN14080640	MIMAG Metagenome-assembled Genome sample from Acidobacteriota bacterium	Netherlands	disinfectant-free drinking water, site 5	ENVO:00002030|not applicable|ENVO:00003064		Unspecified
GB_GCA_030650395.1	d__Bacteria;p__Acidobacteriota;c__Vicinamibacteria;o__Vicinamibacterales;f__UBA2999;g__12-FULL-67-14b;s__12-FULL-67-14b sp030650395	PRJNA700657	Alberta groundwater Metagenome	Investigate the microbial diversity and functions in the Alberta groundwater	Groundwater,	SAMN36304141	MIMAG Metagenome-assembled Genome sample from Acidobacteriota bacterium	Canada: Alberta	groundwater	groundwater|Alberta groundwater|groundwater	Groundwater,	GW
GB_GCA_030697165.1	d__Bacteria;p__Acidobacteriota;c__Vicinamibacteria;o__Vicinamibacterales;f__UBA2999;g__12-FULL-67-14b;s__12-FULL-67-14b sp030697165	PRJNA700657	Alberta groundwater Metagenome	Investigate the microbial diversity and functions in the Alberta groundwater	Groundwater,	SAMN36730132	MIMAG Metagenome-assembled Genome sample from Acidobacteriota bacterium	Canada: Alberta	groundwater	groundwater|Alberta groundwater|groundwater	Groundwater,	GW
GB_GCA_945866285.1	d__Bacteria;p__Acidobacteriota;c__Vicinamibacteria;o__Vicinamibacterales;f__UBA2999;g__12-FULL-67-14b;s__12-FULL-67-14b sp945866285	PRJEB35640	Freshwater metagenomes from different European and Asian lakes	This study describes the microbial communities of different lakes in Europe and Asia using high throughput sequencing. Water samples from different depths representing the epi- and hypolimnion were taken at the deepest part of the lakes. 1-4 L of water were prefiltered through a plankton net (20 關m) and a 5-關m filter and then filtered onto polysulfone filters with a pore size of 0.22 關m. DNA was …	Freshwater,	SAMEA110380098	ERS4065073	Austria	Freshwater lake	freshwater lake|fresh water|lake	Freshwater,	FW
GB_GCA_947464945.1	d__Bacteria;p__Acidobacteriota;c__Vicinamibacteria;o__Vicinamibacterales;f__UBA2999;g__12-FULL-67-14b;s__12-FULL-67-14b sp945866285	PRJEB35770	Freshwater Metagenomes from European Lakes and Reservoirs (including time-series metagenomes)	This study describes the microbial communities of different lakes and reservoirs in Europe using high throughput metagenome sequencing. Water samples from different depths representing the epi- and hypolimnion were collected. Approximately 10L of water were pre-filtered through a plankton net (20 關m) and a 5-關m filter and then filtered onto filters with a pore size of 0.22 關m. DNA was extracted f…	Freshwater,	SAMEA112174227	RE-4nov15-215	Czech Republic	lake water	freshwater ecosystem|freshwater lake biome|freshwater lake biome	Freshwater,	FW
GB_GCA_947467115.1	d__Bacteria;p__Acidobacteriota;c__Vicinamibacteria;o__Vicinamibacterales;f__UBA2999;g__12-FULL-67-14b;s__12-FULL-67-14b sp945866285	PRJEB35770	Freshwater Metagenomes from European Lakes and Reservoirs (including time-series metagenomes)	This study describes the microbial communities of different lakes and reservoirs in Europe using high throughput metagenome sequencing. Water samples from different depths representing the epi- and hypolimnion were collected. Approximately 10L of water were pre-filtered through a plankton net (20 關m) and a 5-關m filter and then filtered onto filters with a pore size of 0.22 關m. DNA was extracted f…	Freshwater,	SAMEA112174398	RE-9nov16-271	Czech Republic	lake water	freshwater ecosystem|freshwater lake biome|freshwater lake biome	Freshwater,	FW
GB_GCA_016871195.1	d__Bacteria;p__Acidobacteriota;c__Vicinamibacteria;o__Vicinamibacterales;f__UBA2999;g__VFZN01;s__VFZN01 sp016871195	PRJNA523022	Lake Tanganyika Metagenome-Assembled Genomes Metagenome	Metagenome assembled genomes obtained from Lake Tanganyika	Freshwater,	SAMN10966243	Microbe sample from Acidobacteriota bacterium	Tanzania: Lake Tanganyika, Mahale	freshwater lake	freshwater lake [ENVO:00000021]	Freshwater,	FW
GB_GCA_020851325.1	d__Bacteria;p__Acidobacteriota;c__Vicinamibacteria;o__Vicinamibacterales;f__UBA2999;g__VFZN01;s__VFZN01 sp020851325	PRJNA611787	Disturbance-based management of ecosystem services and disservices in partial nitritation anammox biofilms	On this experiment partial nitritation anammox (PNA) biofilms treating water from a high rate activated sludge process removing organic matter (mainstream wastewater), were constantly or intermittently exposed to the effluent of anaerobic sewage sludge digestion dewatering (sidestream wastewater).	Biofilm,Modified	SAMN16439460	Uncultivated Acidobacteria bacterium SJ750	Sweden: Sjolunda WWTP	Partial nitritation anammox bioreactor	waste water treatment plant|biofilm [ENVO_00002034]|waste water [ENVO:00002001]	Modified,Biofilm	Biofilm
GB_GCA_020851565.1	d__Bacteria;p__Acidobacteriota;c__Vicinamibacteria;o__Vicinamibacterales;f__UBA2999;g__VFZN01;s__VFZN01 sp020851565	PRJNA611787	Disturbance-based management of ecosystem services and disservices in partial nitritation anammox biofilms	On this experiment partial nitritation anammox (PNA) biofilms treating water from a high rate activated sludge process removing organic matter (mainstream wastewater), were constantly or intermittently exposed to the effluent of anaerobic sewage sludge digestion dewatering (sidestream wastewater).	Biofilm,Modified	SAMN16439459	Uncultivated Acidobacteria bacterium SJ725	Sweden: Sjolunda WWTP	Partial nitritation anammox bioreactor	waste water treatment plant|biofilm [ENVO_00002034]|waste water [ENVO:00002001]	Modified,Biofilm	Biofilm
GB_GCA_020851835.1	d__Bacteria;p__Acidobacteriota;c__Vicinamibacteria;o__Vicinamibacterales;f__UBA2999;g__VFZN01;s__VFZN01 sp020851835	PRJNA611787	Disturbance-based management of ecosystem services and disservices in partial nitritation anammox biofilms	On this experiment partial nitritation anammox (PNA) biofilms treating water from a high rate activated sludge process removing organic matter (mainstream wastewater), were constantly or intermittently exposed to the effluent of anaerobic sewage sludge digestion dewatering (sidestream wastewater).	Biofilm,Modified	SAMN16439462	Uncultivated Acidobacteria bacterium SJ70	Sweden: Sjolunda WWTP	Partial nitritation anammox bioreactor	waste water treatment plant|biofilm [ENVO_00002034]|waste water [ENVO:00002001]	Modified,Biofilm	Biofilm
GB_GCA_963169195.1	d__Bacteria;p__Acidobacteriota;c__Vicinamibacteria;o__Vicinamibacterales;f__UBA2999;g__VFZN01;s__VFZN01 sp963169195	PRJEB58181	Partial nitritation anammox biofilm colonization	Partial nitritation anammox (PNA) is a biological nitrogen removal process commonly used in wastewater treatment plants during treatment of the warm and nitrogen rich sludge liquor from anaerobic digestion, also known as sidestream wastewater. In these systems biofilms are frequently used to retain biomass from ammonia oxidizing bacteria and anammox bacteria, which together convert ammonium to ni…	Biofilm,Modified,	SAMEA114247971	Acidobacteriota bacterium KLAP208	Sweden|Klagshman WWTP	Biofilm from a full-scale sidestream partial nitritation anammox MBBR	wastewater treatment plant (ENVO:00002043)|waste water (ENVO:00002001)|biofilm (ENVO_00002034)	Biofilm,Modified,	Biofilm
GB_GCA_002737635.1	d__Bacteria;p__Actinomycetota;c__Acidimicrobiia;o__Acidimicrobiales;f__Ilumatobacteraceae;g__BACL27;s__BACL27 sp002737635	PRJNA396997	Lake Baikal Metagenome	Lake Baikal represents the world셲 deepest (1637 m) and largest volume of fresh liquid water (23,000 km3), 20% of the earth셲 unfrozen freshwater. This study describes the microbial communities of the Lake using high throughput sequencing. Water samples from two horizons (5 and 20 m) were taken on 14 March 2016 at the station of the ice camp, located in 7 km from the Listvyanka settlement, with the…	Freshwater,Ice,	SAMN07460802	Acidimicrobium-Baikal-G1	Russia: Lake Baikal	water samples from two horizons (5 m and 20 m) were filtered through the net (size 27-um) and then filtered through nitrocellulose filters with a pore size of 0.22 um	Freshwater biome	Freshwater,Ice	Ice
GB_GCA_003535455.1	d__Bacteria;p__Actinomycetota;c__Acidimicrobiia;o__Acidimicrobiales;f__Ilumatobacteraceae;g__BACL27;s__BACL27 sp003535455	PRJNA417962	Collection of 3,087 bacterial metagenome-assembled genomes recovered from metagenomes available from the Sequence Read Archive.	Collection of 3,087 bacterial metagenome-assembled genomes (MAGs) recovered from metagenomes available from the Sequence Read Archive. These MAGs comprise part of the data set used to define a standardised bacterial taxonomy based on a concatenated protein phylogeny that conservatively removes polyphyletic groups and normalises ranks based on relative evolutionary divergence.		SAMN08018489	Uncultivated Acidimicrobium bacterium UBA8923 genome recovered from SRX331965	not applicable	freshwater		Freshwater	FW
GB_GCA_009927765.1	d__Bacteria;p__Actinomycetota;c__Acidimicrobiia;o__Acidimicrobiales;f__Ilumatobacteraceae;g__BACL27;s__BACL27 sp003535455	PRJNA495371	Chattahoochee River Iterative Subtractive Binning	Iterative Subtractive Binning of metagenomic samples from 5 lacustrine and 2 estuarine locations along the Chattahoochee River, Southeast USA, between June/2010 and December/2014.	Freshwater,Brackish,	SAMN10222726	Microbe sample from Actinomycetes bacterium	USA: Chattahoochee River	water samples from lakes and estuaries along the Chattahoochee River collected between June/2010 and December/2014	lake	Freshwater,	Others
GB_GCA_010021325.1	d__Bacteria;p__Actinomycetota;c__Acidimicrobiia;o__Acidimicrobiales;f__Ilumatobacteraceae;g__BACL27;s__BACL27 sp003535455	PRJNA495371	Chattahoochee River Iterative Subtractive Binning	Iterative Subtractive Binning of metagenomic samples from 5 lacustrine and 2 estuarine locations along the Chattahoochee River, Southeast USA, between June/2010 and December/2014.	Freshwater,Brackish,	SAMN10223452	Microbe sample from Acidimicrobiia bacterium	USA: Chattahoochee River	water samples from lakes and estuaries along the Chattahoochee River collected between June/2010 and December/2014	lake	Freshwater,	Others
GB_GCA_010026425.1	d__Bacteria;p__Actinomycetota;c__Acidimicrobiia;o__Acidimicrobiales;f__Ilumatobacteraceae;g__BACL27;s__BACL27 sp003535455	PRJNA495371	Chattahoochee River Iterative Subtractive Binning	Iterative Subtractive Binning of metagenomic samples from 5 lacustrine and 2 estuarine locations along the Chattahoochee River, Southeast USA, between June/2010 and December/2014.	Freshwater,Brackish,	SAMN10223707	Microbe sample from Actinomycetes bacterium	USA: Chattahoochee River	water samples from lakes and estuaries along the Chattahoochee River collected between June/2010 and December/2014	estuary	Freshwater,Brackish	Others
GB_GCA_010030665.1	d__Bacteria;p__Actinomycetota;c__Acidimicrobiia;o__Acidimicrobiales;f__Ilumatobacteraceae;g__BACL27;s__BACL27 sp003535455	PRJNA495371	Chattahoochee River Iterative Subtractive Binning	Iterative Subtractive Binning of metagenomic samples from 5 lacustrine and 2 estuarine locations along the Chattahoochee River, Southeast USA, between June/2010 and December/2014.	Freshwater,Brackish,	SAMN10223875	Microbe sample from Actinomycetes bacterium	USA: Chattahoochee River	water samples from lakes and estuaries along the Chattahoochee River collected between June/2010 and December/2014	lake	Freshwater,	Others
GB_GCA_010031295.1	d__Bacteria;p__Actinomycetota;c__Acidimicrobiia;o__Acidimicrobiales;f__Ilumatobacteraceae;g__BACL27;s__BACL27 sp003535455	PRJNA495371	Chattahoochee River Iterative Subtractive Binning	Iterative Subtractive Binning of metagenomic samples from 5 lacustrine and 2 estuarine locations along the Chattahoochee River, Southeast USA, between June/2010 and December/2014.	Freshwater,Brackish,	SAMN10223841	Microbe sample from Actinomycetes bacterium	USA: Chattahoochee River	water samples from lakes and estuaries along the Chattahoochee River collected between June/2010 and December/2014	lake	Freshwater,	Others
GB_GCA_010031965.1	d__Bacteria;p__Actinomycetota;c__Acidimicrobiia;o__Acidimicrobiales;f__Ilumatobacteraceae;g__BACL27;s__BACL27 sp003535455	PRJNA495371	Chattahoochee River Iterative Subtractive Binning	Iterative Subtractive Binning of metagenomic samples from 5 lacustrine and 2 estuarine locations along the Chattahoochee River, Southeast USA, between June/2010 and December/2014.	Freshwater,Brackish,	SAMN10223783	Microbe sample from Actinomycetes bacterium	USA: Chattahoochee River	water samples from lakes and estuaries along the Chattahoochee River collected between June/2010 and December/2014	lake	Freshwater,	Others
GB_GCA_003569125.1	d__Bacteria;p__Actinomycetota;c__Acidimicrobiia;o__Acidimicrobiales;f__Ilumatobacteraceae;g__BACL27;s__BACL27 sp003569125	PRJDB6656	Culture-independent metagenomic and metaepigenomic analysis of prokaryotes in Lake Biwa, Japan	We conducted metagenomic and metaepigenomic analysis using long Circular Consensus Sequence (CCS) reads generated using the PacBio Sequel platform to profile the freshwater microbiome of Lake Biwa, the largest lake in Japan.	Freshwater,	SAMD00117319	draft genome assembled from metagenomic data collected in Lake Biwa at 5m depth, no.4	Japan:Shiga, Otsu, Lake Biwa			Freshwater,	FW
GB_GCA_005777075.1	d__Bacteria;p__Actinomycetota;c__Acidimicrobiia;o__Acidimicrobiales;f__Ilumatobacteraceae;g__BACL27;s__BACL27 sp005805045	PRJNA531348	Lake Fuxian metagenomes	Microorganisms living in different depths of the monomictic Lake Fuxian using metagenomics.	Freshwater,	SAMN11368770	MAGs of Lake Fuxian sample	China: Fuxian Lake, Yuxi	freshwater		Freshwater,	FW
GB_GCA_005788095.1	d__Bacteria;p__Actinomycetota;c__Acidimicrobiia;o__Acidimicrobiales;f__Ilumatobacteraceae;g__BACL27;s__BACL27 sp005805045	PRJNA531348	Lake Fuxian metagenomes	Microorganisms living in different depths of the monomictic Lake Fuxian using metagenomics.	Freshwater,	SAMN11369096	MAGs of Lake Fuxian sample	China: Fuxian Lake, Yuxi	freshwater		Freshwater,	FW
GB_GCA_005805045.1	d__Bacteria;p__Actinomycetota;c__Acidimicrobiia;o__Acidimicrobiales;f__Ilumatobacteraceae;g__BACL27;s__BACL27 sp005805045	PRJNA531348	Lake Fuxian metagenomes	Microorganisms living in different depths of the monomictic Lake Fuxian using metagenomics.	Freshwater,	SAMN11369516	MAGs of Lake Fuxian sample	China: Fuxian Lake, Yuxi	freshwater		Freshwater,	FW
GB_GCA_947461905.1	d__Bacteria;p__Actinomycetota;c__Acidimicrobiia;o__Acidimicrobiales;f__Ilumatobacteraceae;g__BACL27;s__BACL27 sp009703975	PRJEB35770	Freshwater Metagenomes from European Lakes and Reservoirs (including time-series metagenomes)	This study describes the microbial communities of different lakes and reservoirs in Europe using high throughput metagenome sequencing. Water samples from different depths representing the epi- and hypolimnion were collected. Approximately 10L of water were pre-filtered through a plankton net (20 關m) and a 5-關m filter and then filtered onto filters with a pore size of 0.22 關m. DNA was extracted f…	Freshwater,	SAMEA112173813	RE-20apr16-35	Czech Republic	lake water	freshwater ecosystem|freshwater lake biome|freshwater lake biome	Freshwater,	FW
GB_GCA_947466815.1	d__Bacteria;p__Actinomycetota;c__Acidimicrobiia;o__Acidimicrobiales;f__Ilumatobacteraceae;g__BACL27;s__BACL27 sp009703975	PRJEB35770	Freshwater Metagenomes from European Lakes and Reservoirs (including time-series metagenomes)	This study describes the microbial communities of different lakes and reservoirs in Europe using high throughput metagenome sequencing. Water samples from different depths representing the epi- and hypolimnion were collected. Approximately 10L of water were pre-filtered through a plankton net (20 關m) and a 5-關m filter and then filtered onto filters with a pore size of 0.22 關m. DNA was extracted f…	Freshwater,	SAMEA112174415	RE-9nov16-2	Czech Republic	lake water	freshwater ecosystem|freshwater lake biome|freshwater lake biome	Freshwater,	FW
GB_GCA_009700945.1	d__Bacteria;p__Actinomycetota;c__Acidimicrobiia;o__Acidimicrobiales;f__Ilumatobacteraceae;g__BACL27;s__BACL27 sp009703975	PRJNA449258	Freshwater Genomic Bins	This bioproject contains reconstructed genomic bins belonging to the uncultured prokaryotes. These genomic bins originate from metagenomes of different freshwater environments.	Freshwater,	SAMN12745172	MIMAG Metagenome-assembled Genome sample from Actinomycetes bacterium	Czech Republic: Rimov Reservoir	freshwater	aquatic|freshwater|water	Freshwater,	FW
GB_GCA_009702765.1	d__Bacteria;p__Actinomycetota;c__Acidimicrobiia;o__Acidimicrobiales;f__Ilumatobacteraceae;g__BACL27;s__BACL27 sp009703975	PRJNA449258	Freshwater Genomic Bins	This bioproject contains reconstructed genomic bins belonging to the uncultured prokaryotes. These genomic bins originate from metagenomes of different freshwater environments.	Freshwater,	SAMN12745075	MIMAG Metagenome-assembled Genome sample from Actinomycetes bacterium	Czech Republic: Rimov Reservoir	freshwater	aquatic|freshwater|water	Freshwater,	FW
GB_GCA_009703975.1	d__Bacteria;p__Actinomycetota;c__Acidimicrobiia;o__Acidimicrobiales;f__Ilumatobacteraceae;g__BACL27;s__BACL27 sp009703975	PRJNA449258	Freshwater Genomic Bins	This bioproject contains reconstructed genomic bins belonging to the uncultured prokaryotes. These genomic bins originate from metagenomes of different freshwater environments.	Freshwater,	SAMN12745014	MIMAG Metagenome-assembled Genome sample from Actinomycetes bacterium	Czech Republic: Rimov Reservoir	freshwater	aquatic|freshwater|water	Freshwater,	FW
GB_GCA_009705295.1	d__Bacteria;p__Actinomycetota;c__Acidimicrobiia;o__Acidimicrobiales;f__Ilumatobacteraceae;g__BACL27;s__BACL27 sp009703975	PRJNA449258	Freshwater Genomic Bins	This bioproject contains reconstructed genomic bins belonging to the uncultured prokaryotes. These genomic bins originate from metagenomes of different freshwater environments.	Freshwater,	SAMN12744948	MIMAG Metagenome-assembled Genome sample from Actinomycetes bacterium	Czech Republic: Rimov Reservoir	freshwater	aquatic|freshwater|water	Freshwater,	FW
GB_GCA_009923685.1	d__Bacteria;p__Actinomycetota;c__Acidimicrobiia;o__Acidimicrobiales;f__Ilumatobacteraceae;g__BACL27;s__BACL27 sp009923685	PRJNA495371	Chattahoochee River Iterative Subtractive Binning	Iterative Subtractive Binning of metagenomic samples from 5 lacustrine and 2 estuarine locations along the Chattahoochee River, Southeast USA, between June/2010 and December/2014.	Freshwater,Brackish,	SAMN10222899	Microbe sample from Actinomycetes bacterium	USA: Chattahoochee River	water samples from lakes and estuaries along the Chattahoochee River collected between June/2010 and December/2014	estuary	Freshwater,Brackish	Others
GB_GCA_009927565.1	d__Bacteria;p__Actinomycetota;c__Acidimicrobiia;o__Acidimicrobiales;f__Ilumatobacteraceae;g__BACL27;s__BACL27 sp009927565	PRJNA495371	Chattahoochee River Iterative Subtractive Binning	Iterative Subtractive Binning of metagenomic samples from 5 lacustrine and 2 estuarine locations along the Chattahoochee River, Southeast USA, between June/2010 and December/2014.	Freshwater,Brackish,	SAMN10222736	Microbe sample from Acidimicrobiia bacterium	USA: Chattahoochee River	water samples from lakes and estuaries along the Chattahoochee River collected between June/2010 and December/2014	lake	Freshwater,	Others
GB_GCA_013204455.1	d__Bacteria;p__Actinomycetota;c__Acidimicrobiia;o__Acidimicrobiales;f__Ilumatobacteraceae;g__BACL27;s__BACL27 sp013204455	PRJNA616293	High-Arctic meromictic Lake A Metagenome	Metagenomic analysis of microbial communities from High-Arctic meromictic Lake A	Freshwater,	SAMN14944524	bin.158_Unclassified_Acidimicrobiaceae_LakeA	Canada:Ellesmere Island, Lake A	High-Arctic meromictic Lake A	aquatic ecosystems [ENVO:00002030]|saline lake [ENVO:00000019]|not applicable	Freshwater,	FW
GB_GCA_014190055.1	d__Bacteria;p__Actinomycetota;c__Acidimicrobiia;o__Acidimicrobiales;f__Ilumatobacteraceae;g__BACL27;s__BACL27 sp014190055	PRJDB6644	Shotgun metagenomics of bacterioplankton in Lake Biwa (2016)	Shotgun metagenome sequencing was performed to reveal eco-physiology of bacterioplankton in Lake Biwa, Japan. Water samples were collected from the epliminion (5 m) and hypolimnion (65 m) at a pelagic station of the lake. Bacterioplankton was collected from 0.2-5 micrometre size fraction, and the DNA was extracted, fragmented, and sequenced by the Miseq platform (2 x 300 bp).	Freshwater,	SAMD00166051	Metagenome-assembled genome of Lake Biwa bacterioplankton Actinobacteria_epi.bin5_acIV	Japan:Lake Biwa		holomictic lake|freshwater lake|water	Freshwater,	FW
GB_GCA_947488415.1	d__Bacteria;p__Actinomycetota;c__Acidimicrobiia;o__Acidimicrobiales;f__Ilumatobacteraceae;g__BACL27;s__BACL27 sp014190055	PRJEB35770	Freshwater Metagenomes from European Lakes and Reservoirs (including time-series metagenomes)	This study describes the microbial communities of different lakes and reservoirs in Europe using high throughput metagenome sequencing. Water samples from different depths representing the epi- and hypolimnion were collected. Approximately 10L of water were pre-filtered through a plankton net (20 關m) and a 5-關m filter and then filtered onto filters with a pore size of 0.22 關m. DNA was extracted f…	Freshwater,	SAMEA112176626	ZE-Oct18-149	Switzerland	lake water	freshwater ecosystem|freshwater lake biome|freshwater lake biome	Freshwater,	FW
GB_GCA_014190295.1	d__Bacteria;p__Actinomycetota;c__Acidimicrobiia;o__Acidimicrobiales;f__Ilumatobacteraceae;g__BACL27;s__BACL27 sp014190295	PRJDB6644	Shotgun metagenomics of bacterioplankton in Lake Biwa (2016)	Shotgun metagenome sequencing was performed to reveal eco-physiology of bacterioplankton in Lake Biwa, Japan. Water samples were collected from the epliminion (5 m) and hypolimnion (65 m) at a pelagic station of the lake. Bacterioplankton was collected from 0.2-5 micrometre size fraction, and the DNA was extracted, fragmented, and sequenced by the Miseq platform (2 x 300 bp).	Freshwater,	SAMD00166061	Metagenome-assembled genome of Lake Biwa bacterioplankton Actinobacteria_hypo.bin9_acIV	Japan:Lake Biwa		holomictic lake|freshwater lake|water	Freshwater,	FW
GB_GCA_937129905.1	d__Bacteria;p__Actinomycetota;c__Acidimicrobiia;o__Acidimicrobiales;f__Ilumatobacteraceae;g__BACL27;s__BACL27 sp016462185	PRJEB51071	Large-scale analysis of novel cellular microbes from the aquatic biome	Shotgun metagenomics provides access to genomic information of microbes that have not or can not be cultured. The recovery of metagenomic assembled genomes (MAGs) of these organisms enables in depth analysis of these elusive organisms. But while prokaryotic MAGs are routinely collected and studied, MAGs of eukaryotic species are seldom reported. As MGnify is the largest collection of assembled me…	Soil,	SAMEA13959278	Metagenome-assembled genome: SRR5468194_bin.225_CONCOCT_v1.1_MAG	USA	aquatic metagenome	Environmental|Aquatic|Aquatic	Freshwater,Brackish	Others
GB_GCA_016462185.1	d__Bacteria;p__Actinomycetota;c__Acidimicrobiia;o__Acidimicrobiales;f__Ilumatobacteraceae;g__BACL27;s__BACL27 sp016462185	PRJNA663590	Cyanobacterial bloom metagenome	Metagenome sequences and genomes associated with Cyanobacteria blooms from 2018 in Lake Superior. During the bloom in 2018, we collected samples from in and near the bloom along the eastern shoreline of the western arm of Lake Superior. Metagenome sequencing was performed to assess whether the bloom contained cyanobacterial species capable of producing cyano toxins.	Freshwater,	SAMN16655441	MIMAG Metagenome-assembled Genome sample from Ilumatobacteraceae bacterium	USA: western arm Lake Superior	freshwater cyanobacterial bloom	freshwater lake|near shore|freshwater	Freshwater,	FW
GB_GCA_016463065.1	d__Bacteria;p__Actinomycetota;c__Acidimicrobiia;o__Acidimicrobiales;f__Ilumatobacteraceae;g__BACL27;s__BACL27 sp016462185	PRJNA663590	Cyanobacterial bloom metagenome	Metagenome sequences and genomes associated with Cyanobacteria blooms from 2018 in Lake Superior. During the bloom in 2018, we collected samples from in and near the bloom along the eastern shoreline of the western arm of Lake Superior. Metagenome sequencing was performed to assess whether the bloom contained cyanobacterial species capable of producing cyano toxins.	Freshwater,	SAMN16655396	MIMAG Metagenome-assembled Genome sample from Ilumatobacteraceae bacterium	USA: western arm Lake Superior	freshwater cyanobacterial bloom	freshwater lake|near shore|freshwater	Freshwater,	FW
GB_GCA_945861285.1	d__Bacteria;p__Actinomycetota;c__Acidimicrobiia;o__Acidimicrobiales;f__Ilumatobacteraceae;g__BACL27;s__BACL27 sp016463105	PRJEB35640	Freshwater metagenomes from different European and Asian lakes	This study describes the microbial communities of different lakes in Europe and Asia using high throughput sequencing. Water samples from different depths representing the epi- and hypolimnion were taken at the deepest part of the lakes. 1-4 L of water were prefiltered through a plankton net (20 關m) and a 5-關m filter and then filtered onto polysulfone filters with a pore size of 0.22 關m. DNA was …	Freshwater,	SAMEA110379453	ERS4065071	Italy	Freshwater lake	freshwater lake|fresh water|lake	Freshwater,	FW
GB_GCA_945861475.1	d__Bacteria;p__Actinomycetota;c__Acidimicrobiia;o__Acidimicrobiales;f__Ilumatobacteraceae;g__BACL27;s__BACL27 sp016463105	PRJEB35640	Freshwater metagenomes from different European and Asian lakes	This study describes the microbial communities of different lakes in Europe and Asia using high throughput sequencing. Water samples from different depths representing the epi- and hypolimnion were taken at the deepest part of the lakes. 1-4 L of water were prefiltered through a plankton net (20 關m) and a 5-關m filter and then filtered onto polysulfone filters with a pore size of 0.22 關m. DNA was …	Freshwater,	SAMEA110379527	ERS6344546	Italy	Freshwater lake	freshwater lake|fresh water|lake	Freshwater,	FW
GB_GCA_945872865.1	d__Bacteria;p__Actinomycetota;c__Acidimicrobiia;o__Acidimicrobiales;f__Ilumatobacteraceae;g__BACL27;s__BACL27 sp016463105	PRJEB35640	Freshwater metagenomes from different European and Asian lakes	This study describes the microbial communities of different lakes in Europe and Asia using high throughput sequencing. Water samples from different depths representing the epi- and hypolimnion were taken at the deepest part of the lakes. 1-4 L of water were prefiltered through a plankton net (20 關m) and a 5-關m filter and then filtered onto polysulfone filters with a pore size of 0.22 關m. DNA was …	Freshwater,	SAMEA110379481	ERS6344545	Italy	Freshwater lake	freshwater lake|fresh water|lake	Freshwater,	FW
GB_GCA_945875775.1	d__Bacteria;p__Actinomycetota;c__Acidimicrobiia;o__Acidimicrobiales;f__Ilumatobacteraceae;g__BACL27;s__BACL27 sp016463105	PRJEB35640	Freshwater metagenomes from different European and Asian lakes	This study describes the microbial communities of different lakes in Europe and Asia using high throughput sequencing. Water samples from different depths representing the epi- and hypolimnion were taken at the deepest part of the lakes. 1-4 L of water were prefiltered through a plankton net (20 關m) and a 5-關m filter and then filtered onto polysulfone filters with a pore size of 0.22 關m. DNA was …	Freshwater,	SAMEA110380309	ERS4065064	Switzerland	Freshwater lake	freshwater lake|fresh water|lake	Freshwater,	FW
GB_GCA_945875945.1	d__Bacteria;p__Actinomycetota;c__Acidimicrobiia;o__Acidimicrobiales;f__Ilumatobacteraceae;g__BACL27;s__BACL27 sp016463105	PRJEB35640	Freshwater metagenomes from different European and Asian lakes	This study describes the microbial communities of different lakes in Europe and Asia using high throughput sequencing. Water samples from different depths representing the epi- and hypolimnion were taken at the deepest part of the lakes. 1-4 L of water were prefiltered through a plankton net (20 關m) and a 5-關m filter and then filtered onto polysulfone filters with a pore size of 0.22 關m. DNA was …	Freshwater,	SAMEA110379231	ERS4065074	Austria	Freshwater lake	freshwater lake|fresh water|lake	Freshwater,	FW
GB_GCA_945878475.1	d__Bacteria;p__Actinomycetota;c__Acidimicrobiia;o__Acidimicrobiales;f__Ilumatobacteraceae;g__BACL27;s__BACL27 sp016463105	PRJEB35640	Freshwater metagenomes from different European and Asian lakes	This study describes the microbial communities of different lakes in Europe and Asia using high throughput sequencing. Water samples from different depths representing the epi- and hypolimnion were taken at the deepest part of the lakes. 1-4 L of water were prefiltered through a plankton net (20 關m) and a 5-關m filter and then filtered onto polysulfone filters with a pore size of 0.22 關m. DNA was …	Freshwater,	SAMEA110379393	ERS4065070	Italy	Freshwater lake	freshwater lake|fresh water|lake	Freshwater,	FW
GB_GCA_945899535.1	d__Bacteria;p__Actinomycetota;c__Acidimicrobiia;o__Acidimicrobiales;f__Ilumatobacteraceae;g__BACL27;s__BACL27 sp016463105	PRJEB35640	Freshwater metagenomes from different European and Asian lakes	This study describes the microbial communities of different lakes in Europe and Asia using high throughput sequencing. Water samples from different depths representing the epi- and hypolimnion were taken at the deepest part of the lakes. 1-4 L of water were prefiltered through a plankton net (20 關m) and a 5-關m filter and then filtered onto polysulfone filters with a pore size of 0.22 關m. DNA was …	Freshwater,	SAMEA110380394	ERS4065065	Switzerland	Freshwater lake	freshwater lake|fresh water|lake	Freshwater,	FW
GB_GCA_945906845.1	d__Bacteria;p__Actinomycetota;c__Acidimicrobiia;o__Acidimicrobiales;f__Ilumatobacteraceae;g__BACL27;s__BACL27 sp016463105	PRJEB35640	Freshwater metagenomes from different European and Asian lakes	This study describes the microbial communities of different lakes in Europe and Asia using high throughput sequencing. Water samples from different depths representing the epi- and hypolimnion were taken at the deepest part of the lakes. 1-4 L of water were prefiltered through a plankton net (20 關m) and a 5-關m filter and then filtered onto polysulfone filters with a pore size of 0.22 關m. DNA was …	Freshwater,	SAMEA110380452	ERS6344558	Austria	Freshwater lake	freshwater lake|fresh water|lake	Freshwater,	FW
GB_GCA_945906865.1	d__Bacteria;p__Actinomycetota;c__Acidimicrobiia;o__Acidimicrobiales;f__Ilumatobacteraceae;g__BACL27;s__BACL27 sp016463105	PRJEB35640	Freshwater metagenomes from different European and Asian lakes	This study describes the microbial communities of different lakes in Europe and Asia using high throughput sequencing. Water samples from different depths representing the epi- and hypolimnion were taken at the deepest part of the lakes. 1-4 L of water were prefiltered through a plankton net (20 關m) and a 5-關m filter and then filtered onto polysulfone filters with a pore size of 0.22 關m. DNA was …	Freshwater,	SAMEA110380496	ERS4065077	Austria	Freshwater lake	freshwater lake|fresh water|lake	Freshwater,	FW
GB_GCA_945906955.1	d__Bacteria;p__Actinomycetota;c__Acidimicrobiia;o__Acidimicrobiales;f__Ilumatobacteraceae;g__BACL27;s__BACL27 sp016463105	PRJEB35640	Freshwater metagenomes from different European and Asian lakes	This study describes the microbial communities of different lakes in Europe and Asia using high throughput sequencing. Water samples from different depths representing the epi- and hypolimnion were taken at the deepest part of the lakes. 1-4 L of water were prefiltered through a plankton net (20 關m) and a 5-關m filter and then filtered onto polysulfone filters with a pore size of 0.22 關m. DNA was …	Freshwater,	SAMEA110380542	ERS6344559	Austria	Freshwater lake	freshwater lake|fresh water|lake	Freshwater,	FW
GB_GCA_947504235.1	d__Bacteria;p__Actinomycetota;c__Acidimicrobiia;o__Acidimicrobiales;f__Ilumatobacteraceae;g__BACL27;s__BACL27 sp016463105	PRJEB35770	Freshwater Metagenomes from European Lakes and Reservoirs (including time-series metagenomes)	This study describes the microbial communities of different lakes and reservoirs in Europe using high throughput metagenome sequencing. Water samples from different depths representing the epi- and hypolimnion were collected. Approximately 10L of water were pre-filtered through a plankton net (20 關m) and a 5-關m filter and then filtered onto filters with a pore size of 0.22 關m. DNA was extracted f…	Freshwater,	SAMEA112176835	ZH-15may19-43	Switzerland	lake water	freshwater ecosystem|freshwater lake biome|freshwater lake biome	Freshwater,	FW
GB_GCA_027728305.1	d__Bacteria;p__Actinomycetota;c__Acidimicrobiia;o__Acidimicrobiales;f__Ilumatobacteraceae;g__BACL27;s__BACL27 sp016463105	PRJNA279271	Brackish Caspian Sea Metagenome	The Caspian Sea is the world's largest enclosed body of water. The northern part of the Caspian sea is largely a freshwater habitat. Salinity increases gradually towards the middle part, and the southernmost part is a stable brackish ecosystem with 1.1% salinty (ca. one third of the open ocean). This bioproject contains metagenomic data from the brackish, southern region of the Caspian. A single …	Brackish,Marine,Freshwater	SAMN32185201	MIMAG Metagenome-assembled Genome sample from Actinomycetota bacterium	Iran: Caspian Sea near Babolsar	Caspian sea 150 m depth	aquatic biome|Brackish water|water	Marine,Brackish,	Others
GB_GCA_947489055.1	d__Bacteria;p__Actinomycetota;c__Acidimicrobiia;o__Acidimicrobiales;f__Ilumatobacteraceae;g__BACL27;s__BACL27 sp016463105	PRJNA428721	Freshwater metagenomes from Lake Zurich, Switzerland	Lake Zurich is a large (68km2), deep (136m), prealpine lake in Switzerland. This study describes the microbial communities of the Lake using high throughput sequencing. Water samples from different times and different depths representing the epi- and hypolimnion were taken at the deepest part of the lake (47째18 N 8째34 E). 1-4 L of water were prefiltered through a plankton net (20 關m) and a 5-關m f…	Freshwater,	SAMEA112176432	ZE-17mar17-129	Switzerland	lake water	freshwater ecosystem|freshwater lake biome|freshwater lake biome	Freshwater,	FW
GB_GCA_947499575.1	d__Bacteria;p__Actinomycetota;c__Acidimicrobiia;o__Acidimicrobiales;f__Ilumatobacteraceae;g__BACL27;s__BACL27 sp016463105	PRJNA428721	Freshwater metagenomes from Lake Zurich, Switzerland	Lake Zurich is a large (68km2), deep (136m), prealpine lake in Switzerland. This study describes the microbial communities of the Lake using high throughput sequencing. Water samples from different times and different depths representing the epi- and hypolimnion were taken at the deepest part of the lake (47째18 N 8째34 E). 1-4 L of water were prefiltered through a plankton net (20 關m) and a 5-關m f…	Freshwater,	SAMEA112176726	ZH-13may13-91	Switzerland	lake water	freshwater ecosystem|freshwater lake biome|freshwater lake biome	Freshwater,	FW
GB_GCA_947499815.1	d__Bacteria;p__Actinomycetota;c__Acidimicrobiia;o__Acidimicrobiales;f__Ilumatobacteraceae;g__BACL27;s__BACL27 sp016463105	PRJNA428721	Freshwater metagenomes from Lake Zurich, Switzerland	Lake Zurich is a large (68km2), deep (136m), prealpine lake in Switzerland. This study describes the microbial communities of the Lake using high throughput sequencing. Water samples from different times and different depths representing the epi- and hypolimnion were taken at the deepest part of the lake (47째18 N 8째34 E). 1-4 L of water were prefiltered through a plankton net (20 關m) and a 5-關m f…	Freshwater,	SAMEA112176923	ZH-3nov15-24	Switzerland	lake water	freshwater ecosystem|freshwater lake biome|freshwater lake biome	Freshwater,	FW
GB_GCA_016463105.1	d__Bacteria;p__Actinomycetota;c__Acidimicrobiia;o__Acidimicrobiales;f__Ilumatobacteraceae;g__BACL27;s__BACL27 sp016463105	PRJNA663590	Cyanobacterial bloom metagenome	Metagenome sequences and genomes associated with Cyanobacteria blooms from 2018 in Lake Superior. During the bloom in 2018, we collected samples from in and near the bloom along the eastern shoreline of the western arm of Lake Superior. Metagenome sequencing was performed to assess whether the bloom contained cyanobacterial species capable of producing cyano toxins.	Freshwater,	SAMN16655397	MIMAG Metagenome-assembled Genome sample from Ilumatobacteraceae bacterium	USA: western arm Lake Superior	freshwater cyanobacterial bloom	freshwater lake|near shore|freshwater	Freshwater,	FW
GB_GCA_026393715.1	d__Bacteria;p__Actinomycetota;c__Acidimicrobiia;o__Acidimicrobiales;f__Ilumatobacteraceae;g__BACL27;s__BACL27 sp016463105	PRJNA852163	Microbial communities from the meromictic Lac Pavin	Microbial communities from the water column and shallow sediments of Lac Pavin (France) were sampled across a three year time course (2017-2019). DNA was extracted and sequenced with Illumina HiSeq/NovaSeq. Subsequently, bacterial, archaeal, and viral genomes from metagenomes were assembled, binned, and characterized.	Sediment,	SAMN30025963	MIMAG Metagenome-assembled Genome sample from Actinomycetota bacterium	France: Besse-et-Saint-Anastaise, Lac Pavin	lake water column	lake water column microbiome|not applicable|not applicable	Freshwater,	FWSed.
GB_GCA_016870935.1	d__Bacteria;p__Actinomycetota;c__Acidimicrobiia;o__Acidimicrobiales;f__Ilumatobacteraceae;g__BACL27;s__BACL27 sp016870935	PRJNA523022	Lake Tanganyika Metagenome-Assembled Genomes Metagenome	Metagenome assembled genomes obtained from Lake Tanganyika	Freshwater,	SAMN10966257	Microbe sample from Actinomycetes bacterium	Tanzania: Lake Tanganyika, Mahale	freshwater lake	freshwater lake [ENVO:00000021]	Freshwater,	FW
GB_GCA_016871295.1	d__Bacteria;p__Actinomycetota;c__Acidimicrobiia;o__Acidimicrobiales;f__Ilumatobacteraceae;g__BACL27;s__BACL27 sp016871295	PRJNA523022	Lake Tanganyika Metagenome-Assembled Genomes Metagenome	Metagenome assembled genomes obtained from Lake Tanganyika	Freshwater,	SAMN10966233	Microbe sample from Actinomycetes bacterium	Tanzania: Lake Tanganyika, Mahale	freshwater lake	freshwater lake [ENVO:00000021]	Freshwater,	FW
GB_GCA_026393655.1	d__Bacteria;p__Actinomycetota;c__Acidimicrobiia;o__Acidimicrobiales;f__Ilumatobacteraceae;g__BACL27;s__BACL27 sp026393655	PRJNA852163	Microbial communities from the meromictic Lac Pavin	Microbial communities from the water column and shallow sediments of Lac Pavin (France) were sampled across a three year time course (2017-2019). DNA was extracted and sequenced with Illumina HiSeq/NovaSeq. Subsequently, bacterial, archaeal, and viral genomes from metagenomes were assembled, binned, and characterized.	Sediment,	SAMN30025964	MIMAG Metagenome-assembled Genome sample from Actinomycetota bacterium	France: Besse-et-Saint-Anastaise, Lac Pavin	lake water column	lake water column microbiome|not applicable|not applicable	Freshwater,	FWSed.
GB_GCA_027729785.1	d__Bacteria;p__Actinomycetota;c__Acidimicrobiia;o__Acidimicrobiales;f__Ilumatobacteraceae;g__BACL27;s__BACL27 sp027729785	PRJNA279271	Brackish Caspian Sea Metagenome	The Caspian Sea is the world's largest enclosed body of water. The northern part of the Caspian sea is largely a freshwater habitat. Salinity increases gradually towards the middle part, and the southernmost part is a stable brackish ecosystem with 1.1% salinty (ca. one third of the open ocean). This bioproject contains metagenomic data from the brackish, southern region of the Caspian. A single …	Brackish,Marine,Freshwater	SAMN32185445	MIMAG Metagenome-assembled Genome sample from Actinomycetota bacterium	Iran: Caspian Sea near Babolsar	Caspian sea 15m depth	aquatic biome|Brackish water|water	Marine,Brackish,	Others
GB_GCA_027727905.1	d__Bacteria;p__Actinomycetota;c__Acidimicrobiia;o__Acidimicrobiales;f__Ilumatobacteraceae;g__BACL27;s__BACL27 sp027731085	PRJNA279271	Brackish Caspian Sea Metagenome	The Caspian Sea is the world's largest enclosed body of water. The northern part of the Caspian sea is largely a freshwater habitat. Salinity increases gradually towards the middle part, and the southernmost part is a stable brackish ecosystem with 1.1% salinty (ca. one third of the open ocean). This bioproject contains metagenomic data from the brackish, southern region of the Caspian. A single …	Brackish,Marine,Freshwater	SAMN32185323	MIMAG Metagenome-assembled Genome sample from Actinomycetota bacterium	Iran: Caspian Sea near Babolsar	Caspian sea 150 m depth	aquatic biome|Brackish water|water	Marine,Brackish,	Others
GB_GCA_027731085.1	d__Bacteria;p__Actinomycetota;c__Acidimicrobiia;o__Acidimicrobiales;f__Ilumatobacteraceae;g__BACL27;s__BACL27 sp027731085	PRJNA279271	Brackish Caspian Sea Metagenome	The Caspian Sea is the world's largest enclosed body of water. The northern part of the Caspian sea is largely a freshwater habitat. Salinity increases gradually towards the middle part, and the southernmost part is a stable brackish ecosystem with 1.1% salinty (ca. one third of the open ocean). This bioproject contains metagenomic data from the brackish, southern region of the Caspian. A single …	Brackish,Marine,Freshwater	SAMN32185427	MIMAG Metagenome-assembled Genome sample from Actinomycetota bacterium	Iran: Caspian Sea near Babolsar	Caspian sea 15m depth	aquatic biome|Brackish water|water	Marine,Brackish,	Others
GB_GCA_027727805.1	d__Bacteria;p__Actinomycetota;c__Acidimicrobiia;o__Acidimicrobiales;f__Ilumatobacteraceae;g__BACL27;s__BACL27 sp030727685	PRJNA279271	Brackish Caspian Sea Metagenome	The Caspian Sea is the world's largest enclosed body of water. The northern part of the Caspian sea is largely a freshwater habitat. Salinity increases gradually towards the middle part, and the southernmost part is a stable brackish ecosystem with 1.1% salinty (ca. one third of the open ocean). This bioproject contains metagenomic data from the brackish, southern region of the Caspian. A single …	Brackish,Marine,Freshwater	SAMN32185354	MIMAG Metagenome-assembled Genome sample from Actinomycetota bacterium	Iran: Caspian Sea near Babolsar	Caspian sea 15m depth	aquatic biome|Brackish water|water	Marine,Brackish,	Others
GB_GCA_027728685.1	d__Bacteria;p__Actinomycetota;c__Acidimicrobiia;o__Acidimicrobiales;f__Ilumatobacteraceae;g__BACL27;s__BACL27 sp030727685	PRJNA279271	Brackish Caspian Sea Metagenome	The Caspian Sea is the world's largest enclosed body of water. The northern part of the Caspian sea is largely a freshwater habitat. Salinity increases gradually towards the middle part, and the southernmost part is a stable brackish ecosystem with 1.1% salinty (ca. one third of the open ocean). This bioproject contains metagenomic data from the brackish, southern region of the Caspian. A single …	Brackish,Marine,Freshwater	SAMN32185258	MIMAG Metagenome-assembled Genome sample from Actinomycetota bacterium	Iran: Caspian Sea near Babolsar	Caspian sea 150 m depth	aquatic biome|Brackish water|water	Marine,Brackish,	Others
GB_GCA_027732005.1	d__Bacteria;p__Actinomycetota;c__Acidimicrobiia;o__Acidimicrobiales;f__Ilumatobacteraceae;g__BACL27;s__BACL27 sp030727685	PRJNA279271	Brackish Caspian Sea Metagenome	The Caspian Sea is the world's largest enclosed body of water. The northern part of the Caspian sea is largely a freshwater habitat. Salinity increases gradually towards the middle part, and the southernmost part is a stable brackish ecosystem with 1.1% salinty (ca. one third of the open ocean). This bioproject contains metagenomic data from the brackish, southern region of the Caspian. A single …	Brackish,Marine,Freshwater	SAMN32185556	MIMAG Metagenome-assembled Genome sample from Actinomycetota bacterium	Iran: Caspian Sea near Babolsar	Caspian sea 50 m depth	aquatic biome|Brackish water|water	Marine,Brackish,	Others
GB_GCA_030827485.1	d__Bacteria;p__Actinomycetota;c__Acidimicrobiia;o__Acidimicrobiales;f__Ilumatobacteraceae;g__BACL27;s__BACL27 sp030727685	PRJNA819083	San Francisco Bay water column metagenomic assembly	Genome-resolved metagenomic characterization of pelagic bacteria and archaea in San Francisco Bay in October 2013 from bottom water samples collected along the salinity gradient in the estuary.	Brackish	SAMN35716849	MIMAG Metagenome-assembled Genome sample from Acidimicrobiales bacterium	USA: California, San Francisco Bay	estuarine water	estuarine biome|channel|estuarine water	Brackish,Marine	Brackish
GB_GCA_030726425.1	d__Bacteria;p__Actinomycetota;c__Acidimicrobiia;o__Acidimicrobiales;f__Ilumatobacteraceae;g__BACL27;s__BACL27 sp030727685	PRJNA855638	Prokaryotes and viruses from sea-surface microlayer of a brackish surface slick	In this study, we investigated the bacterial and viral community from samples of sea-surface microlayer sampled inside and outside a natural surface slick in the Baltic Sea by sequencing metagenomes from larger than 5 um and 5-0.2 um filtered fraction and the small than 0.2 um viral fraction.	Brackish,Marine,	SAMN29881512	MIMAG Metagenome-assembled Genome sample from Ilumatobacteraceae bacterium	Sweden: Baltic Sea coastal region, Kalmar Sound	seawater	missing|missing|missing	Marine,Brackish	Brackish
GB_GCA_030727045.1	d__Bacteria;p__Actinomycetota;c__Acidimicrobiia;o__Acidimicrobiales;f__Ilumatobacteraceae;g__BACL27;s__BACL27 sp030727685	PRJNA855638	Prokaryotes and viruses from sea-surface microlayer of a brackish surface slick	In this study, we investigated the bacterial and viral community from samples of sea-surface microlayer sampled inside and outside a natural surface slick in the Baltic Sea by sequencing metagenomes from larger than 5 um and 5-0.2 um filtered fraction and the small than 0.2 um viral fraction.	Brackish,Marine,	SAMN29881479	MIMAG Metagenome-assembled Genome sample from Ilumatobacteraceae bacterium	Sweden: Baltic Sea coastal region, Kalmar Sound	seawater	missing|missing|missing	Marine,Brackish	Brackish
GB_GCA_030727685.1	d__Bacteria;p__Actinomycetota;c__Acidimicrobiia;o__Acidimicrobiales;f__Ilumatobacteraceae;g__BACL27;s__BACL27 sp030727685	PRJNA855638	Prokaryotes and viruses from sea-surface microlayer of a brackish surface slick	In this study, we investigated the bacterial and viral community from samples of sea-surface microlayer sampled inside and outside a natural surface slick in the Baltic Sea by sequencing metagenomes from larger than 5 um and 5-0.2 um filtered fraction and the small than 0.2 um viral fraction.	Brackish,Marine,	SAMN29881442	MIMAG Metagenome-assembled Genome sample from Ilumatobacteraceae bacterium	Sweden: Baltic Sea coastal region, Kalmar Sound	seawater under a natural surface slick	missing|missing|missing	Marine,Brackish	Brackish
GB_GCA_030728385.1	d__Bacteria;p__Actinomycetota;c__Acidimicrobiia;o__Acidimicrobiales;f__Ilumatobacteraceae;g__BACL27;s__BACL27 sp030727685	PRJNA855638	Prokaryotes and viruses from sea-surface microlayer of a brackish surface slick	In this study, we investigated the bacterial and viral community from samples of sea-surface microlayer sampled inside and outside a natural surface slick in the Baltic Sea by sequencing metagenomes from larger than 5 um and 5-0.2 um filtered fraction and the small than 0.2 um viral fraction.	Brackish,Marine,	SAMN29881405	MIMAG Metagenome-assembled Genome sample from Ilumatobacteraceae bacterium	Sweden: Baltic Sea coastal region, Kalmar Sound	seawater under a natural surface slick	missing|missing|missing	Marine,Brackish	Brackish
GB_GCA_030729165.1	d__Bacteria;p__Actinomycetota;c__Acidimicrobiia;o__Acidimicrobiales;f__Ilumatobacteraceae;g__BACL27;s__BACL27 sp030727685	PRJNA855638	Prokaryotes and viruses from sea-surface microlayer of a brackish surface slick	In this study, we investigated the bacterial and viral community from samples of sea-surface microlayer sampled inside and outside a natural surface slick in the Baltic Sea by sequencing metagenomes from larger than 5 um and 5-0.2 um filtered fraction and the small than 0.2 um viral fraction.	Brackish,Marine,	SAMN29881362	MIMAG Metagenome-assembled Genome sample from Ilumatobacteraceae bacterium	Sweden: Baltic Sea coastal region, Kalmar Sound	sea-surface microlayer	missing|missing|missing	Marine,Brackish	Brackish
GB_GCA_030729865.1	d__Bacteria;p__Actinomycetota;c__Acidimicrobiia;o__Acidimicrobiales;f__Ilumatobacteraceae;g__BACL27;s__BACL27 sp030727685	PRJNA855638	Prokaryotes and viruses from sea-surface microlayer of a brackish surface slick	In this study, we investigated the bacterial and viral community from samples of sea-surface microlayer sampled inside and outside a natural surface slick in the Baltic Sea by sequencing metagenomes from larger than 5 um and 5-0.2 um filtered fraction and the small than 0.2 um viral fraction.	Brackish,Marine,	SAMN29881323	MIMAG Metagenome-assembled Genome sample from Ilumatobacteraceae bacterium	Sweden: Baltic Sea coastal region, Kalmar Sound	sea-surface microlayer	missing|missing|missing	Marine,Brackish	Brackish
GB_GCA_017853655.1	d__Bacteria;p__Actinomycetota;c__Acidimicrobiia;o__Acidimicrobiales;f__Ilumatobacteraceae;g__BACL27;s__BACL27 sp030827545	PRJNA699965	MAGs from the Chesapeake and Delaware Bay metagenomes	Metagenomic samples were collected from different salinity points of the Chesapeake and Delaware Bays. Metagenome Assembled Genomes (MAGs) from these metagenomic samples will help determining the functional potential of bacteria from these estuaries. Moreover, these MAGs will help to compare functional potential of bacteria coming from free-living and particle-attached size-fractions in different…		SAMN17496178	Metagenome Assembled Genome (MAG) of Ilumatobacteraceae sp.	USA: Delaware Bay	Bay water	estuarine biome [ENVO:01000020]|bay [ENVO:00000032]|estuarine water [ENVO:01000301]	Brackish,Freshwater	Others
GB_GCA_017853875.1	d__Bacteria;p__Actinomycetota;c__Acidimicrobiia;o__Acidimicrobiales;f__Ilumatobacteraceae;g__BACL27;s__BACL27 sp030827545	PRJNA699965	MAGs from the Chesapeake and Delaware Bay metagenomes	Metagenomic samples were collected from different salinity points of the Chesapeake and Delaware Bays. Metagenome Assembled Genomes (MAGs) from these metagenomic samples will help determining the functional potential of bacteria from these estuaries. Moreover, these MAGs will help to compare functional potential of bacteria coming from free-living and particle-attached size-fractions in different…		SAMN17496166	Metagenome Assembled Genome (MAG) of Ilumatobacteraceae sp.	USA: Delaware Bay	Bay water	estuarine biome [ENVO:01000020]|bay [ENVO:00000032]|estuarine water [ENVO:01000301]	Brackish,Freshwater	Others
GB_GCA_017853935.1	d__Bacteria;p__Actinomycetota;c__Acidimicrobiia;o__Acidimicrobiales;f__Ilumatobacteraceae;g__BACL27;s__BACL27 sp030827545	PRJNA699965	MAGs from the Chesapeake and Delaware Bay metagenomes	Metagenomic samples were collected from different salinity points of the Chesapeake and Delaware Bays. Metagenome Assembled Genomes (MAGs) from these metagenomic samples will help determining the functional potential of bacteria from these estuaries. Moreover, these MAGs will help to compare functional potential of bacteria coming from free-living and particle-attached size-fractions in different…		SAMN17496164	Metagenome Assembled Genome (MAG) of Ilumatobacteraceae sp.	USA: Delaware Bay	Bay water	estuarine biome [ENVO:01000020]|bay [ENVO:00000032]|estuarine water [ENVO:01000301]	Brackish,Freshwater	Others
GB_GCA_017855015.1	d__Bacteria;p__Actinomycetota;c__Acidimicrobiia;o__Acidimicrobiales;f__Ilumatobacteraceae;g__BACL27;s__BACL27 sp030827545	PRJNA699965	MAGs from the Chesapeake and Delaware Bay metagenomes	Metagenomic samples were collected from different salinity points of the Chesapeake and Delaware Bays. Metagenome Assembled Genomes (MAGs) from these metagenomic samples will help determining the functional potential of bacteria from these estuaries. Moreover, these MAGs will help to compare functional potential of bacteria coming from free-living and particle-attached size-fractions in different…		SAMN17496117	Metagenome Assembled Genome (MAG) of Ilumatobacteraceae sp.	USA: Delaware Bay	Bay water	estuarine biome [ENVO:01000020]|bay [ENVO:00000032]|estuarine water [ENVO:01000301]	Brackish,Freshwater	Others
GB_GCA_017855075.1	d__Bacteria;p__Actinomycetota;c__Acidimicrobiia;o__Acidimicrobiales;f__Ilumatobacteraceae;g__BACL27;s__BACL27 sp030827545	PRJNA699965	MAGs from the Chesapeake and Delaware Bay metagenomes	Metagenomic samples were collected from different salinity points of the Chesapeake and Delaware Bays. Metagenome Assembled Genomes (MAGs) from these metagenomic samples will help determining the functional potential of bacteria from these estuaries. Moreover, these MAGs will help to compare functional potential of bacteria coming from free-living and particle-attached size-fractions in different…		SAMN17496116	Metagenome Assembled Genome (MAG) of Ilumatobacteraceae sp.	USA: Delaware Bay	Aquous sample from salinity gradient	estuarine biome [ENVO:01000020]|bay [ENVO:00000032]|estuarine water [ENVO:01000301]	Brackish,Freshwater	Others
GB_GCA_017856485.1	d__Bacteria;p__Actinomycetota;c__Acidimicrobiia;o__Acidimicrobiales;f__Ilumatobacteraceae;g__BACL27;s__BACL27 sp030827545	PRJNA699965	MAGs from the Chesapeake and Delaware Bay metagenomes	Metagenomic samples were collected from different salinity points of the Chesapeake and Delaware Bays. Metagenome Assembled Genomes (MAGs) from these metagenomic samples will help determining the functional potential of bacteria from these estuaries. Moreover, these MAGs will help to compare functional potential of bacteria coming from free-living and particle-attached size-fractions in different…		SAMN17496069	Metagenome Assembled Genome (MAG) of Ilumatobacteraceae sp.	USA: Chesapeake Bay	Chesapeake Bay	estuarine biome [ENVO:01000020]|bay [ENVO:00000032]|estuarine water [ENVO:01000301]	Brackish	Brackish
GB_GCA_017856785.1	d__Bacteria;p__Actinomycetota;c__Acidimicrobiia;o__Acidimicrobiales;f__Ilumatobacteraceae;g__BACL27;s__BACL27 sp030827545	PRJNA699965	MAGs from the Chesapeake and Delaware Bay metagenomes	Metagenomic samples were collected from different salinity points of the Chesapeake and Delaware Bays. Metagenome Assembled Genomes (MAGs) from these metagenomic samples will help determining the functional potential of bacteria from these estuaries. Moreover, these MAGs will help to compare functional potential of bacteria coming from free-living and particle-attached size-fractions in different…		SAMN17496055	Metagenome Assembled Genome (MAG) of Ilumatobacteraceae sp.	USA: Chesapeake Bay	Chesapeake Bay	estuarine biome [ENVO:01000020]|bay [ENVO:00000032]|estuarine water [ENVO:01000301]	Brackish	Brackish
GB_GCA_030827545.1	d__Bacteria;p__Actinomycetota;c__Acidimicrobiia;o__Acidimicrobiales;f__Ilumatobacteraceae;g__BACL27;s__BACL27 sp030827545	PRJNA819083	San Francisco Bay water column metagenomic assembly	Genome-resolved metagenomic characterization of pelagic bacteria and archaea in San Francisco Bay in October 2013 from bottom water samples collected along the salinity gradient in the estuary.	Brackish	SAMN35716847	MIMAG Metagenome-assembled Genome sample from Acidimicrobiales bacterium	USA: California, San Francisco Bay	estuarine water	estuarine biome|channel|estuarine water	Brackish,Marine	Brackish
GB_GCA_937890395.1	d__Bacteria;p__Actinomycetota;c__Acidimicrobiia;o__Acidimicrobiales;f__Ilumatobacteraceae;g__BACL27;s__BACL27 sp937890395	PRJEB51078	Large-scale analysis of novel cellular microbes from the marine biome	Shotgun metagenomics provides access to genomic information of microbes that have not or can not be cultured. The recovery of metagenomic assembled genomes (MAGs) of these organisms enables in depth analysis of these elusive organisms. But while prokaryotic MAGs are routinely collected and studied, MAGs of eukaryotic species are seldom reported. As MGnify is the largest collection of assembled me…	Marine,Soil,	SAMEA14074831	Metagenome-assembled genome: ERR2206771_bin.13_CONCOCT_v1.1_MAG	Baltic Sea	marine metagenome	Environmental|Aquatic|Marine	Marine,Brackish	Others
GB_GCA_945860575.1	d__Bacteria;p__Actinomycetota;c__Acidimicrobiia;o__Acidimicrobiales;f__Ilumatobacteraceae;g__BACL27;s__BACL27 sp945860575	PRJEB35640	Freshwater metagenomes from different European and Asian lakes	This study describes the microbial communities of different lakes in Europe and Asia using high throughput sequencing. Water samples from different depths representing the epi- and hypolimnion were taken at the deepest part of the lakes. 1-4 L of water were prefiltered through a plankton net (20 關m) and a 5-關m filter and then filtered onto polysulfone filters with a pore size of 0.22 關m. DNA was …	Freshwater,	SAMEA110379252	ERS6344540	Austria	Freshwater lake	freshwater lake|fresh water|lake	Freshwater,	FW
GB_GCA_945878815.1	d__Bacteria;p__Actinomycetota;c__Acidimicrobiia;o__Acidimicrobiales;f__Ilumatobacteraceae;g__BACL27;s__BACL27 sp945860575	PRJEB35640	Freshwater metagenomes from different European and Asian lakes	This study describes the microbial communities of different lakes in Europe and Asia using high throughput sequencing. Water samples from different depths representing the epi- and hypolimnion were taken at the deepest part of the lakes. 1-4 L of water were prefiltered through a plankton net (20 關m) and a 5-關m filter and then filtered onto polysulfone filters with a pore size of 0.22 關m. DNA was …	Freshwater,	SAMEA110380344	ERS6344556	Switzerland	Freshwater lake	freshwater lake|fresh water|lake	Freshwater,	FW
GB_GCA_945861325.1	d__Bacteria;p__Actinomycetota;c__Acidimicrobiia;o__Acidimicrobiales;f__Ilumatobacteraceae;g__BACL27;s__BACL27 sp945861325	PRJEB35640	Freshwater metagenomes from different European and Asian lakes	This study describes the microbial communities of different lakes in Europe and Asia using high throughput sequencing. Water samples from different depths representing the epi- and hypolimnion were taken at the deepest part of the lakes. 1-4 L of water were prefiltered through a plankton net (20 關m) and a 5-關m filter and then filtered onto polysulfone filters with a pore size of 0.22 關m. DNA was …	Freshwater,	SAMEA110379555	ERS6344547	Italy	Freshwater lake	freshwater lake|fresh water|lake	Freshwater,	FW
GB_GCA_947491085.1	d__Bacteria;p__Actinomycetota;c__Acidimicrobiia;o__Acidimicrobiales;f__Ilumatobacteraceae;g__BACL27;s__BACL27 sp945861325	PRJEB35770	Freshwater Metagenomes from European Lakes and Reservoirs (including time-series metagenomes)	This study describes the microbial communities of different lakes and reservoirs in Europe using high throughput metagenome sequencing. Water samples from different depths representing the epi- and hypolimnion were collected. Approximately 10L of water were pre-filtered through a plankton net (20 關m) and a 5-關m filter and then filtered onto filters with a pore size of 0.22 關m. DNA was extracted f…	Freshwater,	SAMEA112176236	TH-Jun18-69	Switzerland	lake water	freshwater ecosystem|freshwater lake biome|freshwater lake biome	Freshwater,	FW
GB_GCA_945862025.1	d__Bacteria;p__Actinomycetota;c__Acidimicrobiia;o__Acidimicrobiales;f__Ilumatobacteraceae;g__BACL27;s__BACL27 sp945862025	PRJEB35640	Freshwater metagenomes from different European and Asian lakes	This study describes the microbial communities of different lakes in Europe and Asia using high throughput sequencing. Water samples from different depths representing the epi- and hypolimnion were taken at the deepest part of the lakes. 1-4 L of water were prefiltered through a plankton net (20 關m) and a 5-關m filter and then filtered onto polysulfone filters with a pore size of 0.22 關m. DNA was …	Freshwater,	SAMEA110379644	ERS4065078	Czech Republic	Freshwater lake	freshwater lake|fresh water|lake	Freshwater,	FW
GB_GCA_945862375.1	d__Bacteria;p__Actinomycetota;c__Acidimicrobiia;o__Acidimicrobiales;f__Ilumatobacteraceae;g__BACL27;s__BACL27 sp945865395	PRJEB35640	Freshwater metagenomes from different European and Asian lakes	This study describes the microbial communities of different lakes in Europe and Asia using high throughput sequencing. Water samples from different depths representing the epi- and hypolimnion were taken at the deepest part of the lakes. 1-4 L of water were prefiltered through a plankton net (20 關m) and a 5-關m filter and then filtered onto polysulfone filters with a pore size of 0.22 關m. DNA was …	Freshwater,	SAMEA110379735	ERS4065079	Czech Republic	Freshwater lake	freshwater lake|fresh water|lake	Freshwater,	FW
GB_GCA_945865395.1	d__Bacteria;p__Actinomycetota;c__Acidimicrobiia;o__Acidimicrobiales;f__Ilumatobacteraceae;g__BACL27;s__BACL27 sp945865395	PRJEB35640	Freshwater metagenomes from different European and Asian lakes	This study describes the microbial communities of different lakes in Europe and Asia using high throughput sequencing. Water samples from different depths representing the epi- and hypolimnion were taken at the deepest part of the lakes. 1-4 L of water were prefiltered through a plankton net (20 關m) and a 5-關m filter and then filtered onto polysulfone filters with a pore size of 0.22 關m. DNA was …	Freshwater,	SAMEA110380292	ERS4065089	Czech Republic	Freshwater lake	freshwater lake|fresh water|lake	Freshwater,	FW
GB_GCA_945866315.1	d__Bacteria;p__Actinomycetota;c__Acidimicrobiia;o__Acidimicrobiales;f__Ilumatobacteraceae;g__BACL27;s__BACL27 sp945865395	PRJEB35640	Freshwater metagenomes from different European and Asian lakes	This study describes the microbial communities of different lakes in Europe and Asia using high throughput sequencing. Water samples from different depths representing the epi- and hypolimnion were taken at the deepest part of the lakes. 1-4 L of water were prefiltered through a plankton net (20 關m) and a 5-關m filter and then filtered onto polysulfone filters with a pore size of 0.22 關m. DNA was …	Freshwater,	SAMEA110380015	ERS4065090	Czech Republic	Freshwater lake	freshwater lake|fresh water|lake	Freshwater,	FW
GB_GCA_945882605.1	d__Bacteria;p__Actinomycetota;c__Acidimicrobiia;o__Acidimicrobiales;f__Ilumatobacteraceae;g__BACL27;s__BACL27 sp945865395	PRJEB35640	Freshwater metagenomes from different European and Asian lakes	This study describes the microbial communities of different lakes in Europe and Asia using high throughput sequencing. Water samples from different depths representing the epi- and hypolimnion were taken at the deepest part of the lakes. 1-4 L of water were prefiltered through a plankton net (20 關m) and a 5-關m filter and then filtered onto polysulfone filters with a pore size of 0.22 關m. DNA was …	Freshwater,	SAMEA110379832	ERS6344550	Czech Republic	Freshwater lake	freshwater lake|fresh water|lake	Freshwater,	FW
GB_GCA_945887445.1	d__Bacteria;p__Actinomycetota;c__Acidimicrobiia;o__Acidimicrobiales;f__Ilumatobacteraceae;g__BACL27;s__BACL27 sp945865395	PRJEB35640	Freshwater metagenomes from different European and Asian lakes	This study describes the microbial communities of different lakes in Europe and Asia using high throughput sequencing. Water samples from different depths representing the epi- and hypolimnion were taken at the deepest part of the lakes. 1-4 L of water were prefiltered through a plankton net (20 關m) and a 5-關m filter and then filtered onto polysulfone filters with a pore size of 0.22 關m. DNA was …	Freshwater,	SAMEA110379819	ERS6344549	Czech Republic	Freshwater lake	freshwater lake|fresh water|lake	Freshwater,	FW
GB_GCA_947483515.1	d__Bacteria;p__Actinomycetota;c__Acidimicrobiia;o__Acidimicrobiales;f__Ilumatobacteraceae;g__BACL27;s__BACL27 sp945865395	PRJEB35640	Freshwater metagenomes from different European and Asian lakes	This study describes the microbial communities of different lakes in Europe and Asia using high throughput sequencing. Water samples from different depths representing the epi- and hypolimnion were taken at the deepest part of the lakes. 1-4 L of water were prefiltered through a plankton net (20 關m) and a 5-關m filter and then filtered onto polysulfone filters with a pore size of 0.22 關m. DNA was …	Freshwater,	SAMEA112176075	TE-Jun18-219	Switzerland	lake water	freshwater ecosystem|freshwater lake biome|freshwater lake biome	Freshwater,	FW
GB_GCA_947440935.1	d__Bacteria;p__Actinomycetota;c__Acidimicrobiia;o__Acidimicrobiales;f__Ilumatobacteraceae;g__BACL27;s__BACL27 sp945865395	PRJEB35770	Freshwater Metagenomes from European Lakes and Reservoirs (including time-series metagenomes)	This study describes the microbial communities of different lakes and reservoirs in Europe using high throughput metagenome sequencing. Water samples from different depths representing the epi- and hypolimnion were collected. Approximately 10L of water were pre-filtered through a plankton net (20 關m) and a 5-關m filter and then filtered onto filters with a pore size of 0.22 關m. DNA was extracted f…	Freshwater,	SAMEA112172138	CE-Oct18-192	Switzerland	lake water	freshwater ecosystem|freshwater lake biome|freshwater lake biome	Freshwater,	FW
GB_GCA_947486865.1	d__Bacteria;p__Actinomycetota;c__Acidimicrobiia;o__Acidimicrobiales;f__Ilumatobacteraceae;g__BACL27;s__BACL27 sp945865395	PRJEB35770	Freshwater Metagenomes from European Lakes and Reservoirs (including time-series metagenomes)	This study describes the microbial communities of different lakes and reservoirs in Europe using high throughput metagenome sequencing. Water samples from different depths representing the epi- and hypolimnion were collected. Approximately 10L of water were pre-filtered through a plankton net (20 關m) and a 5-關m filter and then filtered onto filters with a pore size of 0.22 關m. DNA was extracted f…	Freshwater,	SAMEA112176387	ZE-15may19-230	Switzerland	lake water	freshwater ecosystem|freshwater lake biome|freshwater lake biome	Freshwater,	FW
GB_GCA_947489865.1	d__Bacteria;p__Actinomycetota;c__Acidimicrobiia;o__Acidimicrobiales;f__Ilumatobacteraceae;g__BACL27;s__BACL27 sp945865395	PRJEB35770	Freshwater Metagenomes from European Lakes and Reservoirs (including time-series metagenomes)	This study describes the microbial communities of different lakes and reservoirs in Europe using high throughput metagenome sequencing. Water samples from different depths representing the epi- and hypolimnion were collected. Approximately 10L of water were pre-filtered through a plankton net (20 關m) and a 5-關m filter and then filtered onto filters with a pore size of 0.22 關m. DNA was extracted f…	Freshwater,	SAMEA112176621	ZE-Oct18-124	Switzerland	lake water	freshwater ecosystem|freshwater lake biome|freshwater lake biome	Freshwater,	FW
GB_GCA_947492125.1	d__Bacteria;p__Actinomycetota;c__Acidimicrobiia;o__Acidimicrobiales;f__Ilumatobacteraceae;g__BACL27;s__BACL27 sp945865395	PRJEB35770	Freshwater Metagenomes from European Lakes and Reservoirs (including time-series metagenomes)	This study describes the microbial communities of different lakes and reservoirs in Europe using high throughput metagenome sequencing. Water samples from different depths representing the epi- and hypolimnion were collected. Approximately 10L of water were pre-filtered through a plankton net (20 關m) and a 5-關m filter and then filtered onto filters with a pore size of 0.22 關m. DNA was extracted f…	Freshwater,	SAMEA112176797	ZH-15may19-221	Switzerland	lake water	freshwater ecosystem|freshwater lake biome|freshwater lake biome	Freshwater,	FW
GB_GCA_947487855.1	d__Bacteria;p__Actinomycetota;c__Acidimicrobiia;o__Acidimicrobiales;f__Ilumatobacteraceae;g__BACL27;s__BACL27 sp945865395	PRJNA428721	Freshwater metagenomes from Lake Zurich, Switzerland	Lake Zurich is a large (68km2), deep (136m), prealpine lake in Switzerland. This study describes the microbial communities of the Lake using high throughput sequencing. Water samples from different times and different depths representing the epi- and hypolimnion were taken at the deepest part of the lake (47째18 N 8째34 E). 1-4 L of water were prefiltered through a plankton net (20 關m) and a 5-關m f…	Freshwater,	SAMEA112176484	ZE-17mar17-8	Switzerland	lake water	freshwater ecosystem|freshwater lake biome|freshwater lake biome	Freshwater,	FW
GB_GCA_947490765.1	d__Bacteria;p__Actinomycetota;c__Acidimicrobiia;o__Acidimicrobiales;f__Ilumatobacteraceae;g__BACL27;s__BACL27 sp945865395	PRJNA428721	Freshwater metagenomes from Lake Zurich, Switzerland	Lake Zurich is a large (68km2), deep (136m), prealpine lake in Switzerland. This study describes the microbial communities of the Lake using high throughput sequencing. Water samples from different times and different depths representing the epi- and hypolimnion were taken at the deepest part of the lake (47째18 N 8째34 E). 1-4 L of water were prefiltered through a plankton net (20 關m) and a 5-關m f…	Freshwater,	SAMEA112176307	ZE-13oct10-107	Switzerland	lake water	freshwater ecosystem|freshwater lake biome|freshwater lake biome	Freshwater,	FW
GB_GCA_947504065.1	d__Bacteria;p__Actinomycetota;c__Acidimicrobiia;o__Acidimicrobiales;f__Ilumatobacteraceae;g__BACL27;s__BACL27 sp945865395	PRJNA428721	Freshwater metagenomes from Lake Zurich, Switzerland	Lake Zurich is a large (68km2), deep (136m), prealpine lake in Switzerland. This study describes the microbial communities of the Lake using high throughput sequencing. Water samples from different times and different depths representing the epi- and hypolimnion were taken at the deepest part of the lake (47째18 N 8째34 E). 1-4 L of water were prefiltered through a plankton net (20 關m) and a 5-關m f…	Freshwater,	SAMEA112176517	ZE-3nov15-176	Switzerland	lake water	freshwater ecosystem|freshwater lake biome|freshwater lake biome	Freshwater,	FW
GB_GCA_947505555.1	d__Bacteria;p__Actinomycetota;c__Acidimicrobiia;o__Acidimicrobiales;f__Ilumatobacteraceae;g__BACL27;s__BACL27 sp945865395	PRJNA428721	Freshwater metagenomes from Lake Zurich, Switzerland	Lake Zurich is a large (68km2), deep (136m), prealpine lake in Switzerland. This study describes the microbial communities of the Lake using high throughput sequencing. Water samples from different times and different depths representing the epi- and hypolimnion were taken at the deepest part of the lake (47째18 N 8째34 E). 1-4 L of water were prefiltered through a plankton net (20 關m) and a 5-關m f…	Freshwater,	SAMEA112176944	ZH-3nov15-73	Switzerland	lake water	freshwater ecosystem|freshwater lake biome|freshwater lake biome	Freshwater,	FW
GB_GCA_945871625.1	d__Bacteria;p__Actinomycetota;c__Acidimicrobiia;o__Acidimicrobiales;f__Ilumatobacteraceae;g__BACL27;s__BACL27 sp945871625	PRJEB35640	Freshwater metagenomes from different European and Asian lakes	This study describes the microbial communities of different lakes in Europe and Asia using high throughput sequencing. Water samples from different depths representing the epi- and hypolimnion were taken at the deepest part of the lakes. 1-4 L of water were prefiltered through a plankton net (20 關m) and a 5-關m filter and then filtered onto polysulfone filters with a pore size of 0.22 關m. DNA was …	Freshwater,	SAMEA110380090	ERS4065073	Austria	Freshwater lake	freshwater lake|fresh water|lake	Freshwater,	FW
GB_GCA_945947605.1	d__Bacteria;p__Actinomycetota;c__Acidimicrobiia;o__Acidimicrobiales;f__Ilumatobacteraceae;g__BACL27;s__BACL27 sp945871625	PRJEB35640	Freshwater metagenomes from different European and Asian lakes	This study describes the microbial communities of different lakes in Europe and Asia using high throughput sequencing. Water samples from different depths representing the epi- and hypolimnion were taken at the deepest part of the lakes. 1-4 L of water were prefiltered through a plankton net (20 關m) and a 5-關m filter and then filtered onto polysulfone filters with a pore size of 0.22 關m. DNA was …	Freshwater,	SAMEA110379237	ERS4065074	Austria	Freshwater lake	freshwater lake|fresh water|lake	Freshwater,	FW
GB_GCA_947505455.1	d__Bacteria;p__Actinomycetota;c__Acidimicrobiia;o__Acidimicrobiales;f__Ilumatobacteraceae;g__BACL27;s__BACL27 sp945871625	PRJEB35770	Freshwater Metagenomes from European Lakes and Reservoirs (including time-series metagenomes)	This study describes the microbial communities of different lakes and reservoirs in Europe using high throughput metagenome sequencing. Water samples from different depths representing the epi- and hypolimnion were collected. Approximately 10L of water were pre-filtered through a plankton net (20 關m) and a 5-關m filter and then filtered onto filters with a pore size of 0.22 關m. DNA was extracted f…	Freshwater,	SAMEA112177101	ZH-Oct18-84	Switzerland	lake water	freshwater ecosystem|freshwater lake biome|freshwater lake biome	Freshwater,	FW
GB_GCA_947491685.1	d__Bacteria;p__Actinomycetota;c__Acidimicrobiia;o__Acidimicrobiales;f__Ilumatobacteraceae;g__BACL27;s__BACL27 sp945871625	PRJNA428721	Freshwater metagenomes from Lake Zurich, Switzerland	Lake Zurich is a large (68km2), deep (136m), prealpine lake in Switzerland. This study describes the microbial communities of the Lake using high throughput sequencing. Water samples from different times and different depths representing the epi- and hypolimnion were taken at the deepest part of the lake (47째18 N 8째34 E). 1-4 L of water were prefiltered through a plankton net (20 關m) and a 5-關m f…	Freshwater,	SAMEA112176429	ZE-17mar17-11	Switzerland	lake water	freshwater ecosystem|freshwater lake biome|freshwater lake biome	Freshwater,	FW
GB_GCA_947502485.1	d__Bacteria;p__Actinomycetota;c__Acidimicrobiia;o__Acidimicrobiales;f__Ilumatobacteraceae;g__BACL27;s__BACL27 sp945871625	PRJNA428721	Freshwater metagenomes from Lake Zurich, Switzerland	Lake Zurich is a large (68km2), deep (136m), prealpine lake in Switzerland. This study describes the microbial communities of the Lake using high throughput sequencing. Water samples from different times and different depths representing the epi- and hypolimnion were taken at the deepest part of the lake (47째18 N 8째34 E). 1-4 L of water were prefiltered through a plankton net (20 關m) and a 5-關m f…	Freshwater,	SAMEA112176879	ZH-3nov15-128	Switzerland	lake water	freshwater ecosystem|freshwater lake biome|freshwater lake biome	Freshwater,	FW
GB_GCA_945860855.1	d__Bacteria;p__Actinomycetota;c__Acidimicrobiia;o__Acidimicrobiales;f__Ilumatobacteraceae;g__BACL27;s__BACL27 sp945878705	PRJEB35640	Freshwater metagenomes from different European and Asian lakes	This study describes the microbial communities of different lakes in Europe and Asia using high throughput sequencing. Water samples from different depths representing the epi- and hypolimnion were taken at the deepest part of the lakes. 1-4 L of water were prefiltered through a plankton net (20 關m) and a 5-關m filter and then filtered onto polysulfone filters with a pore size of 0.22 關m. DNA was …	Freshwater,	SAMEA110379474	ERS6344545	Italy	Freshwater lake	freshwater lake|fresh water|lake	Freshwater,	FW
GB_GCA_945878705.1	d__Bacteria;p__Actinomycetota;c__Acidimicrobiia;o__Acidimicrobiales;f__Ilumatobacteraceae;g__BACL27;s__BACL27 sp945878705	PRJEB35640	Freshwater metagenomes from different European and Asian lakes	This study describes the microbial communities of different lakes in Europe and Asia using high throughput sequencing. Water samples from different depths representing the epi- and hypolimnion were taken at the deepest part of the lakes. 1-4 L of water were prefiltered through a plankton net (20 關m) and a 5-關m filter and then filtered onto polysulfone filters with a pore size of 0.22 關m. DNA was …	Freshwater,	SAMEA110380269	ERS4065083	Czech Republic	Freshwater lake	freshwater lake|fresh water|lake	Freshwater,	FW
GB_GCA_945897405.1	d__Bacteria;p__Actinomycetota;c__Acidimicrobiia;o__Acidimicrobiales;f__Ilumatobacteraceae;g__BACL27;s__BACL27 sp945878705	PRJEB35640	Freshwater metagenomes from different European and Asian lakes	This study describes the microbial communities of different lakes in Europe and Asia using high throughput sequencing. Water samples from different depths representing the epi- and hypolimnion were taken at the deepest part of the lakes. 1-4 L of water were prefiltered through a plankton net (20 關m) and a 5-關m filter and then filtered onto polysulfone filters with a pore size of 0.22 關m. DNA was …	Freshwater,	SAMEA110380092	ERS4065073	Austria	Freshwater lake	freshwater lake|fresh water|lake	Freshwater,	FW
GB_GCA_945885515.1	d__Bacteria;p__Actinomycetota;c__Acidimicrobiia;o__Acidimicrobiales;f__Ilumatobacteraceae;g__BACL27;s__BACL27 sp945885515	PRJEB35640	Freshwater metagenomes from different European and Asian lakes	This study describes the microbial communities of different lakes in Europe and Asia using high throughput sequencing. Water samples from different depths representing the epi- and hypolimnion were taken at the deepest part of the lakes. 1-4 L of water were prefiltered through a plankton net (20 關m) and a 5-關m filter and then filtered onto polysulfone filters with a pore size of 0.22 關m. DNA was …	Freshwater,	SAMEA110379795	ERS6344549	Czech Republic	Freshwater lake	freshwater lake|fresh water|lake	Freshwater,	FW
GB_GCA_945893395.1	d__Bacteria;p__Actinomycetota;c__Acidimicrobiia;o__Acidimicrobiales;f__Ilumatobacteraceae;g__BACL27;s__BACL27 sp945893395	PRJEB35640	Freshwater metagenomes from different European and Asian lakes	This study describes the microbial communities of different lakes in Europe and Asia using high throughput sequencing. Water samples from different depths representing the epi- and hypolimnion were taken at the deepest part of the lakes. 1-4 L of water were prefiltered through a plankton net (20 關m) and a 5-關m filter and then filtered onto polysulfone filters with a pore size of 0.22 關m. DNA was …	Freshwater,	SAMEA110379556	ERS6344547	Italy	Freshwater lake	freshwater lake|fresh water|lake	Freshwater,	FW
GB_GCA_947445255.1	d__Bacteria;p__Actinomycetota;c__Acidimicrobiia;o__Acidimicrobiales;f__Ilumatobacteraceae;g__BACL27;s__BACL27 sp945893395	PRJEB35770	Freshwater Metagenomes from European Lakes and Reservoirs (including time-series metagenomes)	This study describes the microbial communities of different lakes and reservoirs in Europe using high throughput metagenome sequencing. Water samples from different depths representing the epi- and hypolimnion were collected. Approximately 10L of water were pre-filtered through a plankton net (20 關m) and a 5-關m filter and then filtered onto filters with a pore size of 0.22 關m. DNA was extracted f…	Freshwater,	SAMEA112172274	CH-Jul18-77	Switzerland	lake water	freshwater ecosystem|freshwater lake biome|freshwater lake biome	Freshwater,	FW
GB_GCA_947445945.1	d__Bacteria;p__Actinomycetota;c__Acidimicrobiia;o__Acidimicrobiales;f__Ilumatobacteraceae;g__BACL27;s__BACL27 sp945893395	PRJEB35770	Freshwater Metagenomes from European Lakes and Reservoirs (including time-series metagenomes)	This study describes the microbial communities of different lakes and reservoirs in Europe using high throughput metagenome sequencing. Water samples from different depths representing the epi- and hypolimnion were collected. Approximately 10L of water were pre-filtered through a plankton net (20 關m) and a 5-關m filter and then filtered onto filters with a pore size of 0.22 關m. DNA was extracted f…	Freshwater,	SAMEA112172307	CH-Oct18-134	Switzerland	lake water	freshwater ecosystem|freshwater lake biome|freshwater lake biome	Freshwater,	FW
GB_GCA_947488455.1	d__Bacteria;p__Actinomycetota;c__Acidimicrobiia;o__Acidimicrobiales;f__Ilumatobacteraceae;g__BACL27;s__BACL27 sp945893395	PRJEB35770	Freshwater Metagenomes from European Lakes and Reservoirs (including time-series metagenomes)	This study describes the microbial communities of different lakes and reservoirs in Europe using high throughput metagenome sequencing. Water samples from different depths representing the epi- and hypolimnion were collected. Approximately 10L of water were pre-filtered through a plankton net (20 關m) and a 5-關m filter and then filtered onto filters with a pore size of 0.22 關m. DNA was extracted f…	Freshwater,	SAMEA112176249	TH-Jun18-89	Switzerland	lake water	freshwater ecosystem|freshwater lake biome|freshwater lake biome	Freshwater,	FW
GB_GCA_947488385.1	d__Bacteria;p__Actinomycetota;c__Acidimicrobiia;o__Acidimicrobiales;f__Ilumatobacteraceae;g__BACL27;s__BACL27 sp947488385	PRJNA428721	Freshwater metagenomes from Lake Zurich, Switzerland	Lake Zurich is a large (68km2), deep (136m), prealpine lake in Switzerland. This study describes the microbial communities of the Lake using high throughput sequencing. Water samples from different times and different depths representing the epi- and hypolimnion were taken at the deepest part of the lake (47째18 N 8째34 E). 1-4 L of water were prefiltered through a plankton net (20 關m) and a 5-關m f…	Freshwater,	SAMEA112176473	ZE-17mar17-6	Switzerland	lake water	freshwater ecosystem|freshwater lake biome|freshwater lake biome	Freshwater,	FW
GB_GCA_947490975.1	d__Bacteria;p__Actinomycetota;c__Acidimicrobiia;o__Acidimicrobiales;f__Ilumatobacteraceae;g__BACL27;s__BACL27 sp947490975	PRJNA428721	Freshwater metagenomes from Lake Zurich, Switzerland	Lake Zurich is a large (68km2), deep (136m), prealpine lake in Switzerland. This study describes the microbial communities of the Lake using high throughput sequencing. Water samples from different times and different depths representing the epi- and hypolimnion were taken at the deepest part of the lake (47째18 N 8째34 E). 1-4 L of water were prefiltered through a plankton net (20 關m) and a 5-關m f…	Freshwater,	SAMEA112176331	ZE-13oct10-192	Switzerland	lake water	freshwater ecosystem|freshwater lake biome|freshwater lake biome	Freshwater,	FW
GB_GCA_947494765.1	d__Bacteria;p__Actinomycetota;c__Acidimicrobiia;o__Acidimicrobiales;f__Ilumatobacteraceae;g__BACL27;s__BACL27 sp947490975	PRJNA428721	Freshwater metagenomes from Lake Zurich, Switzerland	Lake Zurich is a large (68km2), deep (136m), prealpine lake in Switzerland. This study describes the microbial communities of the Lake using high throughput sequencing. Water samples from different times and different depths representing the epi- and hypolimnion were taken at the deepest part of the lake (47째18 N 8째34 E). 1-4 L of water were prefiltered through a plankton net (20 關m) and a 5-關m f…	Freshwater,	SAMEA112176551	ZE-3nov15-9	Switzerland	lake water	freshwater ecosystem|freshwater lake biome|freshwater lake biome	Freshwater,	FW
GB_GCA_030827345.1	d__Bacteria;p__Actinomycetota;c__Acidimicrobiia;o__Acidimicrobiales;f__Ilumatobacteraceae;g__BACL27;s__BACL27 sp947490975	PRJNA819083	San Francisco Bay water column metagenomic assembly	Genome-resolved metagenomic characterization of pelagic bacteria and archaea in San Francisco Bay in October 2013 from bottom water samples collected along the salinity gradient in the estuary.	Brackish	SAMN35716850	MIMAG Metagenome-assembled Genome sample from Acidimicrobiales bacterium	USA: California, San Francisco Bay	estuarine water	estuarine biome|channel|estuarine water	Brackish,Marine	Brackish
GB_GCA_014189975.1	d__Bacteria;p__Actinomycetota;c__Acidimicrobiia;o__Acidimicrobiales;f__Ilumatobacteraceae;g__F1-60-MAGs027;s__F1-60-MAGs027 sp005793215	PRJDB6644	Shotgun metagenomics of bacterioplankton in Lake Biwa (2016)	Shotgun metagenome sequencing was performed to reveal eco-physiology of bacterioplankton in Lake Biwa, Japan. Water samples were collected from the epliminion (5 m) and hypolimnion (65 m) at a pelagic station of the lake. Bacterioplankton was collected from 0.2-5 micrometre size fraction, and the DNA was extracted, fragmented, and sequenced by the Miseq platform (2 x 300 bp).	Freshwater,	SAMD00166048	Metagenome-assembled genome of Lake Biwa bacterioplankton Actinobacteria_epi.bin2_acIV	Japan:Lake Biwa		holomictic lake|freshwater lake|water	Freshwater,	FW
GB_GCA_005773205.1	d__Bacteria;p__Actinomycetota;c__Acidimicrobiia;o__Acidimicrobiales;f__Ilumatobacteraceae;g__F1-60-MAGs027;s__F1-60-MAGs027 sp005793215	PRJNA531348	Lake Fuxian metagenomes	Microorganisms living in different depths of the monomictic Lake Fuxian using metagenomics.	Freshwater,	SAMN11368593	MAGs of Lake Fuxian sample	China: Fuxian Lake, Yuxi	freshwater		Freshwater,	FW
GB_GCA_005793215.1	d__Bacteria;p__Actinomycetota;c__Acidimicrobiia;o__Acidimicrobiales;f__Ilumatobacteraceae;g__F1-60-MAGs027;s__F1-60-MAGs027 sp005793215	PRJNA531348	Lake Fuxian metagenomes	Microorganisms living in different depths of the monomictic Lake Fuxian using metagenomics.	Freshwater,	SAMN11368832	MAGs of Lake Fuxian sample	China: Fuxian Lake, Yuxi	freshwater		Freshwater,	FW
GB_GCA_005799325.1	d__Bacteria;p__Actinomycetota;c__Acidimicrobiia;o__Acidimicrobiales;f__Ilumatobacteraceae;g__F1-60-MAGs027;s__F1-60-MAGs027 sp005793215	PRJNA531348	Lake Fuxian metagenomes	Microorganisms living in different depths of the monomictic Lake Fuxian using metagenomics.	Freshwater,	SAMN11369329	MAGs of Lake Fuxian sample	China: Fuxian Lake, Yuxi	freshwater		Freshwater,	FW
GB_GCA_030827195.1	d__Bacteria;p__Actinomycetota;c__Acidimicrobiia;o__Acidimicrobiales;f__Ilumatobacteraceae;g__F1-60-MAGs027;s__F1-60-MAGs027 sp005793215	PRJNA819083	San Francisco Bay water column metagenomic assembly	Genome-resolved metagenomic characterization of pelagic bacteria and archaea in San Francisco Bay in October 2013 from bottom water samples collected along the salinity gradient in the estuary.	Brackish	SAMN35716864	MIMAG Metagenome-assembled Genome sample from Acidimicrobiales bacterium	USA: California, San Francisco Bay	estuarine water	estuarine biome|channel|estuarine water	Brackish,Marine	Brackish
GB_GCA_005793785.1	d__Bacteria;p__Actinomycetota;c__Acidimicrobiia;o__Acidimicrobiales;f__Ilumatobacteraceae;g__F1-60-MAGs027;s__F1-60-MAGs027 sp005793785	PRJNA531348	Lake Fuxian metagenomes	Microorganisms living in different depths of the monomictic Lake Fuxian using metagenomics.	Freshwater,	SAMN11368833	MAGs of Lake Fuxian sample	China: Fuxian Lake, Yuxi	freshwater		Freshwater,	FW
GB_GCA_005799295.1	d__Bacteria;p__Actinomycetota;c__Acidimicrobiia;o__Acidimicrobiales;f__Ilumatobacteraceae;g__F1-60-MAGs027;s__F1-60-MAGs027 sp005793785	PRJNA531348	Lake Fuxian metagenomes	Microorganisms living in different depths of the monomictic Lake Fuxian using metagenomics.	Freshwater,	SAMN11369328	MAGs of Lake Fuxian sample	China: Fuxian Lake, Yuxi	freshwater		Freshwater,	FW
GB_GCA_005808605.1	d__Bacteria;p__Actinomycetota;c__Acidimicrobiia;o__Acidimicrobiales;f__Ilumatobacteraceae;g__F1-60-MAGs027;s__F1-60-MAGs027 sp005793785	PRJNA531348	Lake Fuxian metagenomes	Microorganisms living in different depths of the monomictic Lake Fuxian using metagenomics.	Freshwater,	SAMN11369452	MAGs of Lake Fuxian sample	China: Fuxian Lake, Yuxi	freshwater		Freshwater,	FW
GB_GCA_018970365.1	d__Bacteria;p__Actinomycetota;c__Acidimicrobiia;o__Acidimicrobiales;f__Ilumatobacteraceae;g__F1-60-MAGs027;s__F1-60-MAGs027 sp005793785	PRJNA675967	Metagenome-assembled genomes (MAGs) were retrieved from this rare earth elements acid mine drainage contaminated river	Acid mine drainage (AMD) generated by rare earth deposits, which leads to the release of high concentrations of rare earth elements (REEs), ammonium and sulfate, poses severe hazards to aquatic environment. Here, the microbial communities collected from rare earth elements-acid mine drainage (REEs-AMD) contaminated river were profiled by genome-resolved metagenomics.	Freshwater,Acidmine,Modified,	SAMN16745368	MIMAG Metagenome-assembled Genome sample from Acidobacteriota bacterium	China:Jiangxi	rare earth elements-acid mine drainage (REEs-AMD) contaminated river water	mine [ENVO: 00000076]|mine drainage [ENVO: 00001996]|water [CHEBI:15377]|water [CHEBI:15377]	Modified,Freshwater,Acidmine	Acidmine
GB_GCA_005800965.1	d__Bacteria;p__Actinomycetota;c__Acidimicrobiia;o__Acidimicrobiales;f__Ilumatobacteraceae;g__F1-60-MAGs027;s__F1-60-MAGs027 sp005800965	PRJNA531348	Lake Fuxian metagenomes	Microorganisms living in different depths of the monomictic Lake Fuxian using metagenomics.	Freshwater,	SAMN11369237	MAGs of Lake Fuxian sample	China: Fuxian Lake, Yuxi	freshwater		Freshwater,	FW
GB_GCA_009926705.1	d__Bacteria;p__Actinomycetota;c__Acidimicrobiia;o__Acidimicrobiales;f__Ilumatobacteraceae;g__F1-60-MAGs027;s__F1-60-MAGs027 sp009926705	PRJNA495371	Chattahoochee River Iterative Subtractive Binning	Iterative Subtractive Binning of metagenomic samples from 5 lacustrine and 2 estuarine locations along the Chattahoochee River, Southeast USA, between June/2010 and December/2014.	Freshwater,Brackish,	SAMN10222778	Microbe sample from Acidimicrobiia bacterium	USA: Chattahoochee River	water samples from lakes and estuaries along the Chattahoochee River collected between June/2010 and December/2014	lake	Freshwater,	Others
GB_GCA_009927665.1	d__Bacteria;p__Actinomycetota;c__Acidimicrobiia;o__Acidimicrobiales;f__Ilumatobacteraceae;g__F1-60-MAGs027;s__F1-60-MAGs027 sp009927665	PRJNA495371	Chattahoochee River Iterative Subtractive Binning	Iterative Subtractive Binning of metagenomic samples from 5 lacustrine and 2 estuarine locations along the Chattahoochee River, Southeast USA, between June/2010 and December/2014.	Freshwater,Brackish,	SAMN10222729	Microbe sample from Actinomycetes bacterium	USA: Chattahoochee River	water samples from lakes and estuaries along the Chattahoochee River collected between June/2010 and December/2014	lake	Freshwater,	Others
GB_GCA_010027245.1	d__Bacteria;p__Actinomycetota;c__Acidimicrobiia;o__Acidimicrobiales;f__Ilumatobacteraceae;g__F1-60-MAGs027;s__F1-60-MAGs027 sp009927665	PRJNA495371	Chattahoochee River Iterative Subtractive Binning	Iterative Subtractive Binning of metagenomic samples from 5 lacustrine and 2 estuarine locations along the Chattahoochee River, Southeast USA, between June/2010 and December/2014.	Freshwater,Brackish,	SAMN10223640	Microbe sample from Actinomycetes bacterium	USA: Chattahoochee River	water samples from lakes and estuaries along the Chattahoochee River collected between June/2010 and December/2014	lake	Freshwater,	Others
GB_GCA_010031725.1	d__Bacteria;p__Actinomycetota;c__Acidimicrobiia;o__Acidimicrobiales;f__Ilumatobacteraceae;g__F1-60-MAGs027;s__F1-60-MAGs027 sp009927665	PRJNA495371	Chattahoochee River Iterative Subtractive Binning	Iterative Subtractive Binning of metagenomic samples from 5 lacustrine and 2 estuarine locations along the Chattahoochee River, Southeast USA, between June/2010 and December/2014.	Freshwater,Brackish,	SAMN10223795	Microbe sample from Actinomycetes bacterium	USA: Chattahoochee River	water samples from lakes and estuaries along the Chattahoochee River collected between June/2010 and December/2014	lake	Freshwater,	Others
GB_GCA_009922845.1	d__Bacteria;p__Actinomycetota;c__Acidimicrobiia;o__Acidimicrobiales;f__Ilumatobacteraceae;g__F1-60-MAGs027;s__F1-60-MAGs027 sp010025655	PRJNA495371	Chattahoochee River Iterative Subtractive Binning	Iterative Subtractive Binning of metagenomic samples from 5 lacustrine and 2 estuarine locations along the Chattahoochee River, Southeast USA, between June/2010 and December/2014.	Freshwater,Brackish,	SAMN10222943	Microbe sample from Actinomycetes bacterium	USA: Chattahoochee River	water samples from lakes and estuaries along the Chattahoochee River collected between June/2010 and December/2014	lake	Freshwater,	Others
GB_GCA_010025655.1	d__Bacteria;p__Actinomycetota;c__Acidimicrobiia;o__Acidimicrobiales;f__Ilumatobacteraceae;g__F1-60-MAGs027;s__F1-60-MAGs027 sp010025655	PRJNA495371	Chattahoochee River Iterative Subtractive Binning	Iterative Subtractive Binning of metagenomic samples from 5 lacustrine and 2 estuarine locations along the Chattahoochee River, Southeast USA, between June/2010 and December/2014.	Freshwater,Brackish,	SAMN10223570	Microbe sample from Acidimicrobiia bacterium	USA: Chattahoochee River	water samples from lakes and estuaries along the Chattahoochee River collected between June/2010 and December/2014	lake	Freshwater,	Others
GB_GCA_010025735.1	d__Bacteria;p__Actinomycetota;c__Acidimicrobiia;o__Acidimicrobiales;f__Ilumatobacteraceae;g__F1-60-MAGs027;s__F1-60-MAGs027 sp010025655	PRJNA495371	Chattahoochee River Iterative Subtractive Binning	Iterative Subtractive Binning of metagenomic samples from 5 lacustrine and 2 estuarine locations along the Chattahoochee River, Southeast USA, between June/2010 and December/2014.	Freshwater,Brackish,	SAMN10223567	Microbe sample from Actinomycetes bacterium	USA: Chattahoochee River	water samples from lakes and estuaries along the Chattahoochee River collected between June/2010 and December/2014	lake	Freshwater,	Others
GB_GCA_010025795.1	d__Bacteria;p__Actinomycetota;c__Acidimicrobiia;o__Acidimicrobiales;f__Ilumatobacteraceae;g__F1-60-MAGs027;s__F1-60-MAGs027 sp010025655	PRJNA495371	Chattahoochee River Iterative Subtractive Binning	Iterative Subtractive Binning of metagenomic samples from 5 lacustrine and 2 estuarine locations along the Chattahoochee River, Southeast USA, between June/2010 and December/2014.	Freshwater,Brackish,	SAMN10223564	Microbe sample from Actinomycetes bacterium	USA: Chattahoochee River	water samples from lakes and estuaries along the Chattahoochee River collected between June/2010 and December/2014	lake	Freshwater,	Others
GB_GCA_010025825.1	d__Bacteria;p__Actinomycetota;c__Acidimicrobiia;o__Acidimicrobiales;f__Ilumatobacteraceae;g__F1-60-MAGs027;s__F1-60-MAGs027 sp010025655	PRJNA495371	Chattahoochee River Iterative Subtractive Binning	Iterative Subtractive Binning of metagenomic samples from 5 lacustrine and 2 estuarine locations along the Chattahoochee River, Southeast USA, between June/2010 and December/2014.	Freshwater,Brackish,	SAMN10223558	Microbe sample from Acidimicrobiia bacterium	USA: Chattahoochee River	water samples from lakes and estuaries along the Chattahoochee River collected between June/2010 and December/2014	lake	Freshwater,	Others
GB_GCA_010025865.1	d__Bacteria;p__Actinomycetota;c__Acidimicrobiia;o__Acidimicrobiales;f__Ilumatobacteraceae;g__F1-60-MAGs027;s__F1-60-MAGs027 sp010025655	PRJNA495371	Chattahoochee River Iterative Subtractive Binning	Iterative Subtractive Binning of metagenomic samples from 5 lacustrine and 2 estuarine locations along the Chattahoochee River, Southeast USA, between June/2010 and December/2014.	Freshwater,Brackish,	SAMN10223556	Microbe sample from Acidimicrobiia bacterium	USA: Chattahoochee River	water samples from lakes and estuaries along the Chattahoochee River collected between June/2010 and December/2014	lake	Freshwater,	Others
GB_GCA_010026885.1	d__Bacteria;p__Actinomycetota;c__Acidimicrobiia;o__Acidimicrobiales;f__Ilumatobacteraceae;g__F1-60-MAGs027;s__F1-60-MAGs027 sp010025655	PRJNA495371	Chattahoochee River Iterative Subtractive Binning	Iterative Subtractive Binning of metagenomic samples from 5 lacustrine and 2 estuarine locations along the Chattahoochee River, Southeast USA, between June/2010 and December/2014.	Freshwater,Brackish,	SAMN10223660	Microbe sample from Actinomycetes bacterium	USA: Chattahoochee River	water samples from lakes and estuaries along the Chattahoochee River collected between June/2010 and December/2014	lake	Freshwater,	Others
GB_GCA_010027705.1	d__Bacteria;p__Actinomycetota;c__Acidimicrobiia;o__Acidimicrobiales;f__Ilumatobacteraceae;g__F1-60-MAGs027;s__F1-60-MAGs027 sp010025655	PRJNA495371	Chattahoochee River Iterative Subtractive Binning	Iterative Subtractive Binning of metagenomic samples from 5 lacustrine and 2 estuarine locations along the Chattahoochee River, Southeast USA, between June/2010 and December/2014.	Freshwater,Brackish,	SAMN10223618	Microbe sample from Actinomycetes bacterium	USA: Chattahoochee River	water samples from lakes and estuaries along the Chattahoochee River collected between June/2010 and December/2014	lake	Freshwater,	Others
GB_GCA_010030545.1	d__Bacteria;p__Actinomycetota;c__Acidimicrobiia;o__Acidimicrobiales;f__Ilumatobacteraceae;g__F1-60-MAGs027;s__F1-60-MAGs027 sp010025655	PRJNA495371	Chattahoochee River Iterative Subtractive Binning	Iterative Subtractive Binning of metagenomic samples from 5 lacustrine and 2 estuarine locations along the Chattahoochee River, Southeast USA, between June/2010 and December/2014.	Freshwater,Brackish,	SAMN10223881	Microbe sample from Actinomycetes bacterium	USA: Chattahoochee River	water samples from lakes and estuaries along the Chattahoochee River collected between June/2010 and December/2014	lake	Freshwater,	Others
GB_GCA_010030695.1	d__Bacteria;p__Actinomycetota;c__Acidimicrobiia;o__Acidimicrobiales;f__Ilumatobacteraceae;g__F1-60-MAGs027;s__F1-60-MAGs027 sp010025655	PRJNA495371	Chattahoochee River Iterative Subtractive Binning	Iterative Subtractive Binning of metagenomic samples from 5 lacustrine and 2 estuarine locations along the Chattahoochee River, Southeast USA, between June/2010 and December/2014.	Freshwater,Brackish,	SAMN10223871	Microbe sample from Actinomycetes bacterium	USA: Chattahoochee River	water samples from lakes and estuaries along the Chattahoochee River collected between June/2010 and December/2014	lake	Freshwater,	Others
GB_GCA_010032735.1	d__Bacteria;p__Actinomycetota;c__Acidimicrobiia;o__Acidimicrobiales;f__Ilumatobacteraceae;g__F1-60-MAGs027;s__F1-60-MAGs027 sp010025655	PRJNA495371	Chattahoochee River Iterative Subtractive Binning	Iterative Subtractive Binning of metagenomic samples from 5 lacustrine and 2 estuarine locations along the Chattahoochee River, Southeast USA, between June/2010 and December/2014.	Freshwater,Brackish,	SAMN10223560	Microbe sample from Actinomycetes bacterium	USA: Chattahoochee River	water samples from lakes and estuaries along the Chattahoochee River collected between June/2010 and December/2014	lake	Freshwater,	Others
GB_GCA_945871925.1	d__Bacteria;p__Actinomycetota;c__Acidimicrobiia;o__Acidimicrobiales;f__Ilumatobacteraceae;g__F1-60-MAGs027;s__F1-60-MAGs027 sp016463775	PRJEB35640	Freshwater metagenomes from different European and Asian lakes	This study describes the microbial communities of different lakes in Europe and Asia using high throughput sequencing. Water samples from different depths representing the epi- and hypolimnion were taken at the deepest part of the lakes. 1-4 L of water were prefiltered through a plankton net (20 關m) and a 5-關m filter and then filtered onto polysulfone filters with a pore size of 0.22 關m. DNA was …	Freshwater,	SAMEA110380363	ERS6344556	Switzerland	Freshwater lake	freshwater lake|fresh water|lake	Freshwater,	FW
GB_GCA_947484605.1	d__Bacteria;p__Actinomycetota;c__Acidimicrobiia;o__Acidimicrobiales;f__Ilumatobacteraceae;g__F1-60-MAGs027;s__F1-60-MAGs027 sp016463775	PRJEB35640	Freshwater metagenomes from different European and Asian lakes	This study describes the microbial communities of different lakes in Europe and Asia using high throughput sequencing. Water samples from different depths representing the epi- and hypolimnion were taken at the deepest part of the lakes. 1-4 L of water were prefiltered through a plankton net (20 關m) and a 5-關m filter and then filtered onto polysulfone filters with a pore size of 0.22 關m. DNA was …	Freshwater,	SAMEA112176103	TE-Jun18-42	Switzerland	lake water	freshwater ecosystem|freshwater lake biome|freshwater lake biome	Freshwater,	FW
GB_GCA_016463775.1	d__Bacteria;p__Actinomycetota;c__Acidimicrobiia;o__Acidimicrobiales;f__Ilumatobacteraceae;g__F1-60-MAGs027;s__F1-60-MAGs027 sp016463775	PRJNA663590	Cyanobacterial bloom metagenome	Metagenome sequences and genomes associated with Cyanobacteria blooms from 2018 in Lake Superior. During the bloom in 2018, we collected samples from in and near the bloom along the eastern shoreline of the western arm of Lake Superior. Metagenome sequencing was performed to assess whether the bloom contained cyanobacterial species capable of producing cyano toxins.	Freshwater,	SAMN16655363	MIMAG Metagenome-assembled Genome sample from Ilumatobacteraceae bacterium	USA: western arm Lake Superior	freshwater cyanobacterial bloom	freshwater lake|near shore|freshwater	Freshwater,	FW
GB_GCA_016870295.1	d__Bacteria;p__Actinomycetota;c__Acidimicrobiia;o__Acidimicrobiales;f__Ilumatobacteraceae;g__F1-60-MAGs027;s__F1-60-MAGs027 sp016870295	PRJNA523022	Lake Tanganyika Metagenome-Assembled Genomes Metagenome	Metagenome assembled genomes obtained from Lake Tanganyika	Freshwater,	SAMN10966307	Microbe sample from Actinomycetes bacterium	Tanzania: Lake Tanganyika, Kigoma	freshwater lake	freshwater lake [ENVO:00000021]	Freshwater,	FW
GB_GCA_021298695.1	d__Bacteria;p__Actinomycetota;c__Acidimicrobiia;o__Acidimicrobiales;f__Ilumatobacteraceae;g__F1-60-MAGs027;s__F1-60-MAGs027 sp017853375	PRJNA464361	lake water metagenome Metagenome	Metagenomic sequencing of free-living and particle-attached microbial communities in western Lake Erie cyanobacterial blooms in 2014	Freshwater,	SAMN23604989	MIMAG Metagenome-assembled Genome sample from Ilumatobacteraceae bacterium	USA: Ohio, western Lake Erie, NOAA Station WE12	lake water	ENVO:00000891|ENVO:01000548|ENVO:01001019|ENVO:00002011	Freshwater,	FW
GB_GCA_017853375.1	d__Bacteria;p__Actinomycetota;c__Acidimicrobiia;o__Acidimicrobiales;f__Ilumatobacteraceae;g__F1-60-MAGs027;s__F1-60-MAGs027 sp017853375	PRJNA699965	MAGs from the Chesapeake and Delaware Bay metagenomes	Metagenomic samples were collected from different salinity points of the Chesapeake and Delaware Bays. Metagenome Assembled Genomes (MAGs) from these metagenomic samples will help determining the functional potential of bacteria from these estuaries. Moreover, these MAGs will help to compare functional potential of bacteria coming from free-living and particle-attached size-fractions in different…		SAMN17496191	Metagenome Assembled Genome (MAG) of Actinobacteria sp.	USA: Delaware Bay	Bay water	estuarine biome [ENVO:01000020]|bay [ENVO:00000032]|estuarine water [ENVO:01000301]	Brackish,Freshwater	Others
GB_GCA_017856115.1	d__Bacteria;p__Actinomycetota;c__Acidimicrobiia;o__Acidimicrobiales;f__Ilumatobacteraceae;g__F1-60-MAGs027;s__F1-60-MAGs027 sp017856115	PRJNA699965	MAGs from the Chesapeake and Delaware Bay metagenomes	Metagenomic samples were collected from different salinity points of the Chesapeake and Delaware Bays. Metagenome Assembled Genomes (MAGs) from these metagenomic samples will help determining the functional potential of bacteria from these estuaries. Moreover, these MAGs will help to compare functional potential of bacteria coming from free-living and particle-attached size-fractions in different…		SAMN17496084	Metagenome Assembled Genome (MAG) of Actinobacteria sp.	USA: Chesapeake Bay	bay water	estuarine biome [ENVO:01000020]|bay [ENVO:00000032]|estuarine water [ENVO:01000301]	Brackish	Brackish
GB_GCA_030834345.1	d__Bacteria;p__Actinomycetota;c__Acidimicrobiia;o__Acidimicrobiales;f__Ilumatobacteraceae;g__F1-60-MAGs027;s__F1-60-MAGs027 sp017856115	PRJNA819083	San Francisco Bay water column metagenomic assembly	Genome-resolved metagenomic characterization of pelagic bacteria and archaea in San Francisco Bay in October 2013 from bottom water samples collected along the salinity gradient in the estuary.	Brackish	SAMN35716865	MIMAG Metagenome-assembled Genome sample from Acidimicrobiales bacterium	USA: California, San Francisco Bay	estuarine water	estuarine biome|channel|estuarine water	Brackish,Marine	Brackish
GB_GCA_023262255.1	d__Bacteria;p__Actinomycetota;c__Acidimicrobiia;o__Acidimicrobiales;f__Ilumatobacteraceae;g__F1-60-MAGs027;s__F1-60-MAGs027 sp023262255	PRJNA730330	Estuarine ecology	metagenomic study of estuaries	Brackish,	SAMN27163826	MIMAG Metagenome-assembled Genome sample from Ilumatobacteraceae bacterium	China:Esturies of South China	estuarine open water surface layer	estuarine biome [ENVO:01000020]|estuarine open water surface layer [ENVO:01001315]|estuarine water [ENVO:01000301]	Brackish,	Brackish
GB_GCA_029978265.1	d__Bacteria;p__Actinomycetota;c__Acidimicrobiia;o__Acidimicrobiales;f__Ilumatobacteraceae;g__F1-60-MAGs027;s__F1-60-MAGs027 sp023262255	PRJNA878949	Metagenomic study along the Pearl River Estuary salinity gradient	High-through sequencing data, assembly and metagenome-assembled genomes data for research on microbial salinity adaptation in the Pearl River Estuary.	Freshwater,Brackish,	SAMN31727319	MIMAG Metagenome-assembled Genome sample from bacterium	China: the Pearl River Estuary	Water column in the Pearl River Estuary	estuarine biome [ENVO: 01000020]|estuarine coastal surface layer [ENVO: 01001302]|estuarine water [ENVO: 01000301]	Brackish,Freshwater	Others
GB_GCA_937876075.1	d__Bacteria;p__Actinomycetota;c__Acidimicrobiia;o__Acidimicrobiales;f__Ilumatobacteraceae;g__F1-60-MAGs027;s__F1-60-MAGs027 sp030728545	PRJEB51078	Large-scale analysis of novel cellular microbes from the marine biome	Shotgun metagenomics provides access to genomic information of microbes that have not or can not be cultured. The recovery of metagenomic assembled genomes (MAGs) of these organisms enables in depth analysis of these elusive organisms. But while prokaryotic MAGs are routinely collected and studied, MAGs of eukaryotic species are seldom reported. As MGnify is the largest collection of assembled me…	Marine,Soil,	SAMEA14074867	Metagenome-assembled genome: ERR2206775_bin.83_CONCOCT_v1.1_MAG	Baltic Sea	marine metagenome	Environmental|Aquatic|Marine	Marine,Brackish	Others
GB_GCA_030827305.1	d__Bacteria;p__Actinomycetota;c__Acidimicrobiia;o__Acidimicrobiales;f__Ilumatobacteraceae;g__F1-60-MAGs027;s__F1-60-MAGs027 sp030728545	PRJNA819083	San Francisco Bay water column metagenomic assembly	Genome-resolved metagenomic characterization of pelagic bacteria and archaea in San Francisco Bay in October 2013 from bottom water samples collected along the salinity gradient in the estuary.	Brackish	SAMN35716867	MIMAG Metagenome-assembled Genome sample from Acidimicrobiales bacterium	USA: California, San Francisco Bay	estuarine water	estuarine biome|channel|estuarine water	Brackish,Marine	Brackish
GB_GCA_030726505.1	d__Bacteria;p__Actinomycetota;c__Acidimicrobiia;o__Acidimicrobiales;f__Ilumatobacteraceae;g__F1-60-MAGs027;s__F1-60-MAGs027 sp030728545	PRJNA855638	Prokaryotes and viruses from sea-surface microlayer of a brackish surface slick	In this study, we investigated the bacterial and viral community from samples of sea-surface microlayer sampled inside and outside a natural surface slick in the Baltic Sea by sequencing metagenomes from larger than 5 um and 5-0.2 um filtered fraction and the small than 0.2 um viral fraction.	Brackish,Marine,	SAMN29881511	MIMAG Metagenome-assembled Genome sample from Ilumatobacteraceae bacterium	Sweden: Baltic Sea coastal region, Kalmar Sound	seawater	missing|missing|missing	Marine,Brackish	Brackish
GB_GCA_030728545.1	d__Bacteria;p__Actinomycetota;c__Acidimicrobiia;o__Acidimicrobiales;f__Ilumatobacteraceae;g__F1-60-MAGs027;s__F1-60-MAGs027 sp030728545	PRJNA855638	Prokaryotes and viruses from sea-surface microlayer of a brackish surface slick	In this study, we investigated the bacterial and viral community from samples of sea-surface microlayer sampled inside and outside a natural surface slick in the Baltic Sea by sequencing metagenomes from larger than 5 um and 5-0.2 um filtered fraction and the small than 0.2 um viral fraction.	Brackish,Marine,	SAMN29881404	MIMAG Metagenome-assembled Genome sample from Ilumatobacteraceae bacterium	Sweden: Baltic Sea coastal region, Kalmar Sound	seawater under a natural surface slick	missing|missing|missing	Marine,Brackish	Brackish
GB_GCA_945862045.1	d__Bacteria;p__Actinomycetota;c__Acidimicrobiia;o__Acidimicrobiales;f__Ilumatobacteraceae;g__F1-60-MAGs027;s__F1-60-MAGs027 sp945862045	PRJEB35640	Freshwater metagenomes from different European and Asian lakes	This study describes the microbial communities of different lakes in Europe and Asia using high throughput sequencing. Water samples from different depths representing the epi- and hypolimnion were taken at the deepest part of the lakes. 1-4 L of water were prefiltered through a plankton net (20 關m) and a 5-關m filter and then filtered onto polysulfone filters with a pore size of 0.22 關m. DNA was …	Freshwater,	SAMEA110379600	ERS4065069	Italy	Freshwater lake	freshwater lake|fresh water|lake	Freshwater,	FW
GB_GCA_945903285.1	d__Bacteria;p__Actinomycetota;c__Acidimicrobiia;o__Acidimicrobiales;f__Ilumatobacteraceae;g__F1-60-MAGs027;s__F1-60-MAGs027 sp945862045	PRJEB35640	Freshwater metagenomes from different European and Asian lakes	This study describes the microbial communities of different lakes in Europe and Asia using high throughput sequencing. Water samples from different depths representing the epi- and hypolimnion were taken at the deepest part of the lakes. 1-4 L of water were prefiltered through a plankton net (20 關m) and a 5-關m filter and then filtered onto polysulfone filters with a pore size of 0.22 關m. DNA was …	Freshwater,	SAMEA110380511	ERS4065077	Austria	Freshwater lake	freshwater lake|fresh water|lake	Freshwater,	FW
GB_GCA_001438985.1	d__Bacteria;p__Actinomycetota;c__Acidimicrobiia;o__Acidimicrobiales;f__Ilumatobacteraceae;g__UBA3006;s__UBA3006 sp001438985	PRJNA273799	Baltic Sea Surface Water Metagenome	Surface water collected in the Baltic Proper, 10 km east of 횜land in the Baltic Proper (N 56째55.851, E 17째03.640)	Brackish,Marine,	SAMN03741960	Microbe sample from Acidimicrobium sp. BACL17 MAG-120823-bin42	Baltic Sea	surface water brackish water collected from the surface of the Baltic Sea	Brackish water	Brackish,Marine	Brackish
GB_GCA_027592715.1	d__Bacteria;p__Actinomycetota;c__Acidimicrobiia;o__Acidimicrobiales;f__Ilumatobacteraceae;g__UBA3006;s__UBA3006 sp001438985	PRJNA279271	Brackish Caspian Sea Metagenome	The Caspian Sea is the world's largest enclosed body of water. The northern part of the Caspian sea is largely a freshwater habitat. Salinity increases gradually towards the middle part, and the southernmost part is a stable brackish ecosystem with 1.1% salinty (ca. one third of the open ocean). This bioproject contains metagenomic data from the brackish, southern region of the Caspian. A single …	Brackish,Marine,Freshwater	SAMN32185628	MIMAG Metagenome-assembled Genome sample from Actinomycetota bacterium	Iran: Caspian Sea near Babolsar	Caspian sea 50 m depth	aquatic biome|Brackish water|water	Marine,Brackish,	Others
GB_GCA_027728445.1	d__Bacteria;p__Actinomycetota;c__Acidimicrobiia;o__Acidimicrobiales;f__Ilumatobacteraceae;g__UBA3006;s__UBA3006 sp001438985	PRJNA279271	Brackish Caspian Sea Metagenome	The Caspian Sea is the world's largest enclosed body of water. The northern part of the Caspian sea is largely a freshwater habitat. Salinity increases gradually towards the middle part, and the southernmost part is a stable brackish ecosystem with 1.1% salinty (ca. one third of the open ocean). This bioproject contains metagenomic data from the brackish, southern region of the Caspian. A single …	Brackish,Marine,Freshwater	SAMN32185187	MIMAG Metagenome-assembled Genome sample from Actinomycetota bacterium	Iran: Caspian Sea near Babolsar	Caspian sea 150 m depth	aquatic biome|Brackish water|water	Marine,Brackish,	Others
GB_GCA_027732145.1	d__Bacteria;p__Actinomycetota;c__Acidimicrobiia;o__Acidimicrobiales;f__Ilumatobacteraceae;g__UBA3006;s__UBA3006 sp001438985	PRJNA279271	Brackish Caspian Sea Metagenome	The Caspian Sea is the world's largest enclosed body of water. The northern part of the Caspian sea is largely a freshwater habitat. Salinity increases gradually towards the middle part, and the southernmost part is a stable brackish ecosystem with 1.1% salinty (ca. one third of the open ocean). This bioproject contains metagenomic data from the brackish, southern region of the Caspian. A single …	Brackish,Marine,Freshwater	SAMN32185422	MIMAG Metagenome-assembled Genome sample from Actinomycetota bacterium	Iran: Caspian Sea near Babolsar	Caspian sea 15m depth	aquatic biome|Brackish water|water	Marine,Brackish,	Others
GB_GCA_017857795.1	d__Bacteria;p__Actinomycetota;c__Acidimicrobiia;o__Acidimicrobiales;f__Ilumatobacteraceae;g__UBA3006;s__UBA3006 sp001438985	PRJNA699965	MAGs from the Chesapeake and Delaware Bay metagenomes	Metagenomic samples were collected from different salinity points of the Chesapeake and Delaware Bays. Metagenome Assembled Genomes (MAGs) from these metagenomic samples will help determining the functional potential of bacteria from these estuaries. Moreover, these MAGs will help to compare functional potential of bacteria coming from free-living and particle-attached size-fractions in different…		SAMN17496003	Metagenome Assembled Genome (MAG) of Ilumatobacteraceae sp.	USA: Chesapeake Bay	bay water	estuarine biome [ENVO:01000020]|bay [ENVO:00000032]|estuarine water [ENVO:01000301]	Brackish	Brackish
GB_GCA_937876235.1	d__Bacteria;p__Actinomycetota;c__Acidimicrobiia;o__Acidimicrobiales;f__Ilumatobacteraceae;g__UBA3006;s__UBA3006 sp002367695	PRJEB51078	Large-scale analysis of novel cellular microbes from the marine biome	Shotgun metagenomics provides access to genomic information of microbes that have not or can not be cultured. The recovery of metagenomic assembled genomes (MAGs) of these organisms enables in depth analysis of these elusive organisms. But while prokaryotic MAGs are routinely collected and studied, MAGs of eukaryotic species are seldom reported. As MGnify is the largest collection of assembled me…	Marine,Soil,	SAMEA14074878	Metagenome-assembled genome: ERR2206779_bin.136_CONCOCT_v1.1_MAG	Baltic Sea	marine metagenome	Environmental|Aquatic|Marine	Marine,Brackish	Others
GB_GCA_001437765.1	d__Bacteria;p__Actinomycetota;c__Acidimicrobiia;o__Acidimicrobiales;f__Ilumatobacteraceae;g__UBA3006;s__UBA3006 sp002367695	PRJNA273799	Baltic Sea Surface Water Metagenome	Surface water collected in the Baltic Proper, 10 km east of 횜land in the Baltic Proper (N 56째55.851, E 17째03.640)	Brackish,Marine,	SAMN03741970	Microbe sample from Acidimicrobiia bacterium BACL6 MAG-120322-bin79	Baltic Sea	surface water brackish water collected from the surface of the Baltic Sea	Brackish water	Brackish,Marine	Brackish
GB_GCA_001437785.1	d__Bacteria;p__Actinomycetota;c__Acidimicrobiia;o__Acidimicrobiales;f__Ilumatobacteraceae;g__UBA3006;s__UBA3006 sp002367695	PRJNA273799	Baltic Sea Surface Water Metagenome	Surface water collected in the Baltic Proper, 10 km east of 횜land in the Baltic Proper (N 56째55.851, E 17째03.640)	Brackish,Marine,	SAMN03741971	Microbe sample from Acidimicrobiia bacterium BACL6 MAG-120910-bin40	Baltic Sea	surface water brackish water collected from the surface of the Baltic Sea	Brackish water	Brackish,Marine	Brackish
GB_GCA_002346915.1	d__Bacteria;p__Actinomycetota;c__Acidimicrobiia;o__Acidimicrobiales;f__Ilumatobacteraceae;g__UBA3006;s__UBA3006 sp002367695	PRJNA348753	Recovery of nearly 8,000 uncultivated bacterial and archaeal genomes substantially flesh out the tree of life	Challenges in cultivating microorganisms have limited the phylogenetic diversity of currently available microbial genomes. This is being addressed by advances in sequencing throughput and computational techniques that allow for the cultivation-independent recovery of high-quality bacterial and archaeal genomes directly from metagenomic data. In this study, we recovered 7,903 uncultivated genomes …		SAMN06452133	Uncultivated Acidimicrobium sp. UBA3010 genome recovered from SRX1050755	Baltic Sea	water		Marine,Brackish	Brackish
GB_GCA_002365785.1	d__Bacteria;p__Actinomycetota;c__Acidimicrobiia;o__Acidimicrobiales;f__Ilumatobacteraceae;g__UBA3006;s__UBA3006 sp002367695	PRJNA348753	Recovery of nearly 8,000 uncultivated bacterial and archaeal genomes substantially flesh out the tree of life	Challenges in cultivating microorganisms have limited the phylogenetic diversity of currently available microbial genomes. This is being addressed by advances in sequencing throughput and computational techniques that allow for the cultivation-independent recovery of high-quality bacterial and archaeal genomes directly from metagenomic data. In this study, we recovered 7,903 uncultivated genomes …		SAMN06454517	Uncultivated Acidimicrobium sp. UBA3116 genome recovered from SRX1050758	Baltic Sea	water		Marine,Brackish	Brackish
GB_GCA_002367695.1	d__Bacteria;p__Actinomycetota;c__Acidimicrobiia;o__Acidimicrobiales;f__Ilumatobacteraceae;g__UBA3006;s__UBA3006 sp002367695	PRJNA348753	Recovery of nearly 8,000 uncultivated bacterial and archaeal genomes substantially flesh out the tree of life	Challenges in cultivating microorganisms have limited the phylogenetic diversity of currently available microbial genomes. This is being addressed by advances in sequencing throughput and computational techniques that allow for the cultivation-independent recovery of high-quality bacterial and archaeal genomes directly from metagenomic data. In this study, we recovered 7,903 uncultivated genomes …		SAMN06457443	Uncultivated Acidimicrobium sp. UBA3029 genome recovered from SRX1050759	Baltic Sea	water		Marine,Brackish	Brackish
GB_GCA_002382455.1	d__Bacteria;p__Actinomycetota;c__Acidimicrobiia;o__Acidimicrobiales;f__Ilumatobacteraceae;g__UBA3006;s__UBA3006 sp002367695	PRJNA348753	Recovery of nearly 8,000 uncultivated bacterial and archaeal genomes substantially flesh out the tree of life	Challenges in cultivating microorganisms have limited the phylogenetic diversity of currently available microbial genomes. This is being addressed by advances in sequencing throughput and computational techniques that allow for the cultivation-independent recovery of high-quality bacterial and archaeal genomes directly from metagenomic data. In this study, we recovered 7,903 uncultivated genomes …		SAMN06457603	Uncultivated Acidimicrobium sp. UBA4025 genome recovered from SRX1050770	Baltic Sea	water		Marine,Brackish	Brackish
GB_GCA_002430235.1	d__Bacteria;p__Actinomycetota;c__Acidimicrobiia;o__Acidimicrobiales;f__Ilumatobacteraceae;g__UBA3006;s__UBA3006 sp002367695	PRJNA348753	Recovery of nearly 8,000 uncultivated bacterial and archaeal genomes substantially flesh out the tree of life	Challenges in cultivating microorganisms have limited the phylogenetic diversity of currently available microbial genomes. This is being addressed by advances in sequencing throughput and computational techniques that allow for the cultivation-independent recovery of high-quality bacterial and archaeal genomes directly from metagenomic data. In this study, we recovered 7,903 uncultivated genomes …		SAMN06455492	Uncultivated bacterium UBA5966 genome recovered from SRX1033067	Baltic Sea	water		Marine,Brackish	Brackish
GB_GCA_007279905.1	d__Bacteria;p__Actinomycetota;c__Acidimicrobiia;o__Acidimicrobiales;f__Ilumatobacteraceae;g__UBA3006;s__UBA3006 sp007279905	PRJNA489439	Meromictic Lake Metagenome and Taxonomy	Functional and taxonomic characterization of the geomicrobiology of permanently stratified Powell Lake, containing ancient seawater.	Freshwater,Marine,	SAMN09989710	MIGS Cultured Bacterial/Archaeal sample from Actinomycetes bacterium	Canada: Powell Lake South basin, British Columbia	lake water	meromictic lake|water column|water	Freshwater,	Others
GB_GCA_947464605.1	d__Bacteria;p__Actinomycetota;c__Acidimicrobiia;o__Acidimicrobiales;f__Ilumatobacteraceae;g__UBA3006;s__UBA3006 sp009698745	PRJEB35770	Freshwater Metagenomes from European Lakes and Reservoirs (including time-series metagenomes)	This study describes the microbial communities of different lakes and reservoirs in Europe using high throughput metagenome sequencing. Water samples from different depths representing the epi- and hypolimnion were collected. Approximately 10L of water were pre-filtered through a plankton net (20 關m) and a 5-關m filter and then filtered onto filters with a pore size of 0.22 關m. DNA was extracted f…	Freshwater,	SAMEA112174226	RE-4nov15-214	Czech Republic	lake water	freshwater ecosystem|freshwater lake biome|freshwater lake biome	Freshwater,	FW
GB_GCA_947466015.1	d__Bacteria;p__Actinomycetota;c__Acidimicrobiia;o__Acidimicrobiales;f__Ilumatobacteraceae;g__UBA3006;s__UBA3006 sp009698745	PRJEB35770	Freshwater Metagenomes from European Lakes and Reservoirs (including time-series metagenomes)	This study describes the microbial communities of different lakes and reservoirs in Europe using high throughput metagenome sequencing. Water samples from different depths representing the epi- and hypolimnion were collected. Approximately 10L of water were pre-filtered through a plankton net (20 關m) and a 5-關m filter and then filtered onto filters with a pore size of 0.22 關m. DNA was extracted f…	Freshwater,	SAMEA112174404	RE-9nov16-279	Czech Republic	lake water	freshwater ecosystem|freshwater lake biome|freshwater lake biome	Freshwater,	FW
GB_GCA_947470545.1	d__Bacteria;p__Actinomycetota;c__Acidimicrobiia;o__Acidimicrobiales;f__Ilumatobacteraceae;g__UBA3006;s__UBA3006 sp009698745	PRJEB35770	Freshwater Metagenomes from European Lakes and Reservoirs (including time-series metagenomes)	This study describes the microbial communities of different lakes and reservoirs in Europe using high throughput metagenome sequencing. Water samples from different depths representing the epi- and hypolimnion were collected. Approximately 10L of water were pre-filtered through a plankton net (20 關m) and a 5-關m filter and then filtered onto filters with a pore size of 0.22 關m. DNA was extracted f…	Freshwater,	SAMEA112174616	RH-14apr17-422	Czech Republic	lake water	freshwater ecosystem|freshwater lake biome|freshwater lake biome	Freshwater,	FW
GB_GCA_947480345.1	d__Bacteria;p__Actinomycetota;c__Acidimicrobiia;o__Acidimicrobiales;f__Ilumatobacteraceae;g__UBA3006;s__UBA3006 sp009698745	PRJEB35770	Freshwater Metagenomes from European Lakes and Reservoirs (including time-series metagenomes)	This study describes the microbial communities of different lakes and reservoirs in Europe using high throughput metagenome sequencing. Water samples from different depths representing the epi- and hypolimnion were collected. Approximately 10L of water were pre-filtered through a plankton net (20 關m) and a 5-關m filter and then filtered onto filters with a pore size of 0.22 關m. DNA was extracted f…	Freshwater,	SAMEA112175751	RH-27jun17-184	Czech Republic	lake water	freshwater ecosystem|freshwater lake biome|freshwater lake biome	Freshwater,	FW
GB_GCA_009698745.1	d__Bacteria;p__Actinomycetota;c__Acidimicrobiia;o__Acidimicrobiales;f__Ilumatobacteraceae;g__UBA3006;s__UBA3006 sp009698745	PRJNA449258	Freshwater Genomic Bins	This bioproject contains reconstructed genomic bins belonging to the uncultured prokaryotes. These genomic bins originate from metagenomes of different freshwater environments.	Freshwater,	SAMN12745287	MIMAG Metagenome-assembled Genome sample from Actinomycetes bacterium	Czech Republic: Rimov Reservoir	freshwater	aquatic|freshwater|water	Freshwater,	FW
GB_GCA_009699485.1	d__Bacteria;p__Actinomycetota;c__Acidimicrobiia;o__Acidimicrobiales;f__Ilumatobacteraceae;g__UBA3006;s__UBA3006 sp009698745	PRJNA449258	Freshwater Genomic Bins	This bioproject contains reconstructed genomic bins belonging to the uncultured prokaryotes. These genomic bins originate from metagenomes of different freshwater environments.	Freshwater,	SAMN12745249	MIMAG Metagenome-assembled Genome sample from Actinomycetes bacterium	Czech Republic: Rimov Reservoir	freshwater	aquatic|freshwater|water	Freshwater,	FW
GB_GCA_009701105.1	d__Bacteria;p__Actinomycetota;c__Acidimicrobiia;o__Acidimicrobiales;f__Ilumatobacteraceae;g__UBA3006;s__UBA3006 sp009701105	PRJNA449258	Freshwater Genomic Bins	This bioproject contains reconstructed genomic bins belonging to the uncultured prokaryotes. These genomic bins originate from metagenomes of different freshwater environments.	Freshwater,	SAMN12745163	MIMAG Metagenome-assembled Genome sample from Actinomycetes bacterium	Czech Republic: Rimov Reservoir	freshwater	aquatic|freshwater|water	Freshwater,	FW
GB_GCA_009927375.1	d__Bacteria;p__Actinomycetota;c__Acidimicrobiia;o__Acidimicrobiales;f__Ilumatobacteraceae;g__UBA3006;s__UBA3006 sp009927375	PRJNA495371	Chattahoochee River Iterative Subtractive Binning	Iterative Subtractive Binning of metagenomic samples from 5 lacustrine and 2 estuarine locations along the Chattahoochee River, Southeast USA, between June/2010 and December/2014.	Freshwater,Brackish,	SAMN10222747	Microbe sample from Actinomycetes bacterium	USA: Chattahoochee River	water samples from lakes and estuaries along the Chattahoochee River collected between June/2010 and December/2014	lake	Freshwater,	Others
GB_GCA_014190095.1	d__Bacteria;p__Actinomycetota;c__Acidimicrobiia;o__Acidimicrobiales;f__Ilumatobacteraceae;g__UBA3006;s__UBA3006 sp014190095	PRJDB6644	Shotgun metagenomics of bacterioplankton in Lake Biwa (2016)	Shotgun metagenome sequencing was performed to reveal eco-physiology of bacterioplankton in Lake Biwa, Japan. Water samples were collected from the epliminion (5 m) and hypolimnion (65 m) at a pelagic station of the lake. Bacterioplankton was collected from 0.2-5 micrometre size fraction, and the DNA was extracted, fragmented, and sequenced by the Miseq platform (2 x 300 bp).	Freshwater,	SAMD00166052	Metagenome-assembled genome of Lake Biwa bacterioplankton Actinobacteria_epi.bin6_acIV	Japan:Lake Biwa		holomictic lake|freshwater lake|water	Freshwater,	FW
GB_GCA_017853385.1	d__Bacteria;p__Actinomycetota;c__Acidimicrobiia;o__Acidimicrobiales;f__Ilumatobacteraceae;g__UBA3006;s__UBA3006 sp017853385	PRJNA699965	MAGs from the Chesapeake and Delaware Bay metagenomes	Metagenomic samples were collected from different salinity points of the Chesapeake and Delaware Bays. Metagenome Assembled Genomes (MAGs) from these metagenomic samples will help determining the functional potential of bacteria from these estuaries. Moreover, these MAGs will help to compare functional potential of bacteria coming from free-living and particle-attached size-fractions in different…		SAMN17496193	Metagenome Assembled Genome (MAG) of Ilumatobacteraceae sp.	USA: Delaware Bay	Bay water	estuarine biome [ENVO:01000020]|bay [ENVO:00000032]|estuarine water [ENVO:01000301]	Brackish,Freshwater	Others
GB_GCA_017856375.1	d__Bacteria;p__Actinomycetota;c__Acidimicrobiia;o__Acidimicrobiales;f__Ilumatobacteraceae;g__UBA3006;s__UBA3006 sp017856375	PRJNA699965	MAGs from the Chesapeake and Delaware Bay metagenomes	Metagenomic samples were collected from different salinity points of the Chesapeake and Delaware Bays. Metagenome Assembled Genomes (MAGs) from these metagenomic samples will help determining the functional potential of bacteria from these estuaries. Moreover, these MAGs will help to compare functional potential of bacteria coming from free-living and particle-attached size-fractions in different…		SAMN17496074	Metagenome Assembled Genome (MAG) of Ilumatobacteraceae sp.	USA: Chesapeake Bay	Chesapeake Bay	estuarine biome [ENVO:01000020]|bay [ENVO:00000032]|estuarine water [ENVO:01000301]	Brackish	Brackish
GB_GCA_018969685.1	d__Bacteria;p__Actinomycetota;c__Acidimicrobiia;o__Acidimicrobiales;f__Ilumatobacteraceae;g__UBA3006;s__UBA3006 sp018969685	PRJNA675967	Metagenome-assembled genomes (MAGs) were retrieved from this rare earth elements acid mine drainage contaminated river	Acid mine drainage (AMD) generated by rare earth deposits, which leads to the release of high concentrations of rare earth elements (REEs), ammonium and sulfate, poses severe hazards to aquatic environment. Here, the microbial communities collected from rare earth elements-acid mine drainage (REEs-AMD) contaminated river were profiled by genome-resolved metagenomics.	Freshwater,Acidmine,Modified,	SAMN16745406	MIMAG Metagenome-assembled Genome sample from Acidobacteriota bacterium	China:Jiangxi	rare earth elements-acid mine drainage (REEs-AMD) contaminated river water	mine [ENVO: 00000076]|mine drainage [ENVO: 00001996]|water [CHEBI:15377]|water [CHEBI:15377]	Modified,Freshwater,Acidmine	Acidmine
GB_GCA_021741795.1	d__Bacteria;p__Actinomycetota;c__Acidimicrobiia;o__Acidimicrobiales;f__Ilumatobacteraceae;g__UBA3006;s__UBA3006 sp021741795	PRJNA639779	Metagenomes and MAGs from the crenogenic meromictic Lake El Tobar (Spain)	The case study is focused on the crenogenic meromictic Lake El Tobar (Spain), a continental karstified system formed by the sink and solution of a combination of Cretaceous dolomites and Triassic salt-rich Keuper. One of the peculiarities of this system is the formation of a salinity gradient from 0.6 to > 200 mS cm-1, that generates an anoxic saline monimolimnion starting at 13-14 m and reaching…	Freshwater,	SAMN21020313	Ilumatobacteraceae bacterium Tobar12.5m-G6	Spain: Laguna del Tobar	aquatic biome		Freshwater	FW
GB_GCA_023254985.1	d__Bacteria;p__Actinomycetota;c__Acidimicrobiia;o__Acidimicrobiales;f__Ilumatobacteraceae;g__UBA3006;s__UBA3006 sp023254985	PRJNA730330	Estuarine ecology	metagenomic study of estuaries	Brackish,	SAMN27176996	MIMAG Metagenome-assembled Genome sample from Ilumatobacteraceae bacterium	China:Esturies of South China	estuarine open water surface layer	estuarine biome [ENVO:01000020]|estuarine open water surface layer [ENVO:01001315]|estuarine water [ENVO:01000301]	Brackish,	Brackish
GB_GCA_023263465.1	d__Bacteria;p__Actinomycetota;c__Acidimicrobiia;o__Acidimicrobiales;f__Ilumatobacteraceae;g__UBA3006;s__UBA3006 sp023263465	PRJNA730330	Estuarine ecology	metagenomic study of estuaries	Brackish,	SAMN27163698	MIMAG Metagenome-assembled Genome sample from Ilumatobacteraceae bacterium	China:Esturies of South China	estuarine open water surface layer	estuarine biome [ENVO:01000020]|estuarine open water surface layer [ENVO:01001315]|estuarine water [ENVO:01000301]	Brackish,	Brackish
GB_GCA_023263695.1	d__Bacteria;p__Actinomycetota;c__Acidimicrobiia;o__Acidimicrobiales;f__Ilumatobacteraceae;g__UBA3006;s__UBA3006 sp023263695	PRJNA730330	Estuarine ecology	metagenomic study of estuaries	Brackish,	SAMN27163650	MIMAG Metagenome-assembled Genome sample from Ilumatobacteraceae bacterium	China:Esturies of South China	estuarine open water surface layer	estuarine biome [ENVO:01000020]|estuarine open water surface layer [ENVO:01001315]|estuarine water [ENVO:01000301]	Brackish,	Brackish
GB_GCA_027592925.1	d__Bacteria;p__Actinomycetota;c__Acidimicrobiia;o__Acidimicrobiales;f__Ilumatobacteraceae;g__UBA3006;s__UBA3006 sp027592925	PRJNA279271	Brackish Caspian Sea Metagenome	The Caspian Sea is the world's largest enclosed body of water. The northern part of the Caspian sea is largely a freshwater habitat. Salinity increases gradually towards the middle part, and the southernmost part is a stable brackish ecosystem with 1.1% salinty (ca. one third of the open ocean). This bioproject contains metagenomic data from the brackish, southern region of the Caspian. A single …	Brackish,Marine,Freshwater	SAMN32185591	MIMAG Metagenome-assembled Genome sample from Actinomycetota bacterium	Iran: Caspian Sea near Babolsar	Caspian sea 50 m depth	aquatic biome|Brackish water|water	Marine,Brackish,	Others
GB_GCA_029977615.1	d__Bacteria;p__Actinomycetota;c__Acidimicrobiia;o__Acidimicrobiales;f__Ilumatobacteraceae;g__UBA3006;s__UBA3006 sp029977615	PRJNA878949	Metagenomic study along the Pearl River Estuary salinity gradient	High-through sequencing data, assembly and metagenome-assembled genomes data for research on microbial salinity adaptation in the Pearl River Estuary.	Freshwater,Brackish,	SAMN31727340	MIMAG Metagenome-assembled Genome sample from bacterium	China: the Pearl River Estuary	Water column in the Pearl River Estuary	estuarine biome [ENVO: 01000020]|estuarine coastal surface layer [ENVO: 01001302]|estuarine water [ENVO: 01000301]	Brackish,Freshwater	Others
GB_GCA_030832455.1	d__Bacteria;p__Actinomycetota;c__Acidimicrobiia;o__Acidimicrobiales;f__Ilumatobacteraceae;g__UBA3006;s__UBA3006 sp030832455	PRJNA819083	San Francisco Bay water column metagenomic assembly	Genome-resolved metagenomic characterization of pelagic bacteria and archaea in San Francisco Bay in October 2013 from bottom water samples collected along the salinity gradient in the estuary.	Brackish	SAMN35716872	MIMAG Metagenome-assembled Genome sample from Acidimicrobiales bacterium	USA: California, San Francisco Bay	estuarine water	estuarine biome|channel|estuarine water	Brackish,Marine	Brackish
GB_GCA_947481335.1	d__Bacteria;p__Actinomycetota;c__Acidimicrobiia;o__Acidimicrobiales;f__Ilumatobacteraceae;g__UBA3006;s__UBA3006 sp903850275	PRJEB35770	Freshwater Metagenomes from European Lakes and Reservoirs (including time-series metagenomes)	This study describes the microbial communities of different lakes and reservoirs in Europe using high throughput metagenome sequencing. Water samples from different depths representing the epi- and hypolimnion were collected. Approximately 10L of water were pre-filtered through a plankton net (20 關m) and a 5-關m filter and then filtered onto filters with a pore size of 0.22 關m. DNA was extracted f…	Freshwater,	SAMEA112175787	RH-27jun17-251	Czech Republic	lake water	freshwater ecosystem|freshwater lake biome|freshwater lake biome	Freshwater,	FW
GB_GCA_903850275.1	d__Bacteria;p__Actinomycetota;c__Acidimicrobiia;o__Acidimicrobiales;f__Ilumatobacteraceae;g__UBA3006;s__UBA3006 sp903850275	PRJEB38681	Comprehensive dataset of shotgun metagenomes from stratified freshwater lakes and ponds	Stratified lakes and ponds that feature steep oxygen gradients are known to be significant net sources of greenhouse gases and hotspots in the carbon cycle. Despite their significant biogeochemical roles, the resident microbial communities, especially in the oxygen depleted hypolimnetic compartments are poorly known. In this paper, we present a comprehensive metagenome dataset including shotgun m…	Freshwater,Pond,	SAMEA6951046	MAG Erken-D10_bin-0455 from assembly ERS4600391	Sweden|Uppsala	lake water	lentic water body|lake|water	Freshwater,	FW
GB_GCA_947503675.1	d__Bacteria;p__Actinomycetota;c__Acidimicrobiia;o__Acidimicrobiales;f__Ilumatobacteraceae;g__UBA3006;s__UBA3006 sp903850275	PRJNA428721	Freshwater metagenomes from Lake Zurich, Switzerland	Lake Zurich is a large (68km2), deep (136m), prealpine lake in Switzerland. This study describes the microbial communities of the Lake using high throughput sequencing. Water samples from different times and different depths representing the epi- and hypolimnion were taken at the deepest part of the lake (47째18 N 8째34 E). 1-4 L of water were prefiltered through a plankton net (20 關m) and a 5-關m f…	Freshwater,	SAMEA112176492	ZE-3nov15-109	Switzerland	lake water	freshwater ecosystem|freshwater lake biome|freshwater lake biome	Freshwater,	FW
GB_GCA_009703155.1	d__Bacteria;p__Actinomycetota;c__Acidimicrobiia;o__Acidimicrobiales;f__Ilumatobacteraceae;g__UBA3006;s__UBA3006 sp903850275	PRJNA449258	Freshwater Genomic Bins	This bioproject contains reconstructed genomic bins belonging to the uncultured prokaryotes. These genomic bins originate from metagenomes of different freshwater environments.	Freshwater,	SAMN12745056	MIMAG Metagenome-assembled Genome sample from Actinomycetes bacterium	Czech Republic: Rimov Reservoir	freshwater	aquatic|freshwater|water	Freshwater,	FW
GB_GCA_026393555.1	d__Bacteria;p__Actinomycetota;c__Acidimicrobiia;o__Acidimicrobiales;f__Ilumatobacteraceae;g__UBA3006;s__UBA3006 sp903850275	PRJNA852163	Microbial communities from the meromictic Lac Pavin	Microbial communities from the water column and shallow sediments of Lac Pavin (France) were sampled across a three year time course (2017-2019). DNA was extracted and sequenced with Illumina HiSeq/NovaSeq. Subsequently, bacterial, archaeal, and viral genomes from metagenomes were assembled, binned, and characterized.	Sediment,	SAMN30025970	MIMAG Metagenome-assembled Genome sample from Actinomycetota bacterium	France: Besse-et-Saint-Anastaise, Lac Pavin	lake water column	lake water column microbiome|not applicable|not applicable	Freshwater,	FWSed.
GB_GCA_903853285.1	d__Bacteria;p__Actinomycetota;c__Acidimicrobiia;o__Acidimicrobiales;f__Ilumatobacteraceae;g__UBA3006;s__UBA3006 sp903853285	PRJEB38681	Comprehensive dataset of shotgun metagenomes from stratified freshwater lakes and ponds	Stratified lakes and ponds that feature steep oxygen gradients are known to be significant net sources of greenhouse gases and hotspots in the carbon cycle. Despite their significant biogeochemical roles, the resident microbial communities, especially in the oxygen depleted hypolimnetic compartments are poorly known. In this paper, we present a comprehensive metagenome dataset including shotgun m…	Freshwater,Pond,	SAMEA6950586	MAG LJ-3-4m_bin-0966 from assembly ERS4600455	Finland|Evo	lake water	lentic water body|lake|water	Freshwater,	FW
GB_GCA_903891625.1	d__Bacteria;p__Actinomycetota;c__Acidimicrobiia;o__Acidimicrobiales;f__Ilumatobacteraceae;g__UBA3006;s__UBA3006 sp903853285	PRJEB38681	Comprehensive dataset of shotgun metagenomes from stratified freshwater lakes and ponds	Stratified lakes and ponds that feature steep oxygen gradients are known to be significant net sources of greenhouse gases and hotspots in the carbon cycle. Despite their significant biogeochemical roles, the resident microbial communities, especially in the oxygen depleted hypolimnetic compartments are poorly known. In this paper, we present a comprehensive metagenome dataset including shotgun m…	Freshwater,Pond,	SAMEA6947197	MAG LJ-7-9m_bin-0322 from assembly ERS4600459	Finland|Evo	lake water	lentic water body|lake|water	Freshwater,	FW
GB_GCA_903921555.1	d__Bacteria;p__Actinomycetota;c__Acidimicrobiia;o__Acidimicrobiales;f__Ilumatobacteraceae;g__UBA3006;s__UBA3006 sp903853285	PRJEB38681	Comprehensive dataset of shotgun metagenomes from stratified freshwater lakes and ponds	Stratified lakes and ponds that feature steep oxygen gradients are known to be significant net sources of greenhouse gases and hotspots in the carbon cycle. Despite their significant biogeochemical roles, the resident microbial communities, especially in the oxygen depleted hypolimnetic compartments are poorly known. In this paper, we present a comprehensive metagenome dataset including shotgun m…	Freshwater,Pond,	SAMEA6949026	MAG Ja2-D2_bin-1045 from assembly ERS4600415	Sweden|J채mtland	lake water	lentic water body|lake|water	Freshwater,	FW
GB_GCA_010023845.1	d__Bacteria;p__Actinomycetota;c__Acidimicrobiia;o__Acidimicrobiales;f__Ilumatobacteraceae;g__UBA3006;s__UBA3006 sp903853285	PRJNA495371	Chattahoochee River Iterative Subtractive Binning	Iterative Subtractive Binning of metagenomic samples from 5 lacustrine and 2 estuarine locations along the Chattahoochee River, Southeast USA, between June/2010 and December/2014.	Freshwater,Brackish,	SAMN10223295	Microbe sample from bacterium	USA: Chattahoochee River	water samples from lakes and estuaries along the Chattahoochee River collected between June/2010 and December/2014	lake	Freshwater,	Others
GB_GCA_903852865.1	d__Bacteria;p__Actinomycetota;c__Acidimicrobiia;o__Acidimicrobiales;f__Ilumatobacteraceae;g__UBA3006;s__UBA3006 sp903895515	PRJEB38681	Comprehensive dataset of shotgun metagenomes from stratified freshwater lakes and ponds	Stratified lakes and ponds that feature steep oxygen gradients are known to be significant net sources of greenhouse gases and hotspots in the carbon cycle. Despite their significant biogeochemical roles, the resident microbial communities, especially in the oxygen depleted hypolimnetic compartments are poorly known. In this paper, we present a comprehensive metagenome dataset including shotgun m…	Freshwater,Pond,	SAMEA6948780	MAG Ki3-D4_bin-419 from assembly ERS4600428	Sweden|Kiruna	lake water	lentic water body|lake|water	Freshwater,	FW
GB_GCA_903892005.1	d__Bacteria;p__Actinomycetota;c__Acidimicrobiia;o__Acidimicrobiales;f__Ilumatobacteraceae;g__UBA3006;s__UBA3006 sp903895515	PRJEB38681	Comprehensive dataset of shotgun metagenomes from stratified freshwater lakes and ponds	Stratified lakes and ponds that feature steep oxygen gradients are known to be significant net sources of greenhouse gases and hotspots in the carbon cycle. Despite their significant biogeochemical roles, the resident microbial communities, especially in the oxygen depleted hypolimnetic compartments are poorly known. In this paper, we present a comprehensive metagenome dataset including shotgun m…	Freshwater,Pond,	SAMEA6949016	MAG Ja2-D2_bin-0529 from assembly ERS4600415	Sweden|J채mtland	lake water	lentic water body|lake|water	Freshwater,	FW
GB_GCA_903895515.1	d__Bacteria;p__Actinomycetota;c__Acidimicrobiia;o__Acidimicrobiales;f__Ilumatobacteraceae;g__UBA3006;s__UBA3006 sp903895515	PRJEB38681	Comprehensive dataset of shotgun metagenomes from stratified freshwater lakes and ponds	Stratified lakes and ponds that feature steep oxygen gradients are known to be significant net sources of greenhouse gases and hotspots in the carbon cycle. Despite their significant biogeochemical roles, the resident microbial communities, especially in the oxygen depleted hypolimnetic compartments are poorly known. In this paper, we present a comprehensive metagenome dataset including shotgun m…	Freshwater,Pond,	SAMEA6951126	MAG Ki3-D1_bin-0491 from assembly ERS4600425	Sweden|Kiruna	lake water	lentic water body|lake|water	Freshwater,	FW
GB_GCA_945897875.1	d__Bacteria;p__Actinomycetota;c__Acidimicrobiia;o__Acidimicrobiales;f__Ilumatobacteraceae;g__UBA3006;s__UBA3006 sp945900735	PRJEB35640	Freshwater metagenomes from different European and Asian lakes	This study describes the microbial communities of different lakes in Europe and Asia using high throughput sequencing. Water samples from different depths representing the epi- and hypolimnion were taken at the deepest part of the lakes. 1-4 L of water were prefiltered through a plankton net (20 關m) and a 5-關m filter and then filtered onto polysulfone filters with a pore size of 0.22 關m. DNA was …	Freshwater,	SAMEA110380070	ERS6344552	Austria	Freshwater lake	freshwater lake|fresh water|lake	Freshwater,	FW
GB_GCA_945900735.1	d__Bacteria;p__Actinomycetota;c__Acidimicrobiia;o__Acidimicrobiales;f__Ilumatobacteraceae;g__UBA3006;s__UBA3006 sp945900735	PRJEB35640	Freshwater metagenomes from different European and Asian lakes	This study describes the microbial communities of different lakes in Europe and Asia using high throughput sequencing. Water samples from different depths representing the epi- and hypolimnion were taken at the deepest part of the lakes. 1-4 L of water were prefiltered through a plankton net (20 關m) and a 5-關m filter and then filtered onto polysulfone filters with a pore size of 0.22 關m. DNA was …	Freshwater,	SAMEA110380275	ERS4065083	Czech Republic	Freshwater lake	freshwater lake|fresh water|lake	Freshwater,	FW
GB_GCA_947458565.1	d__Bacteria;p__Actinomycetota;c__Acidimicrobiia;o__Acidimicrobiales;f__Ilumatobacteraceae;g__UBA3006;s__UBA3006 sp947458565	PRJEB35770	Freshwater Metagenomes from European Lakes and Reservoirs (including time-series metagenomes)	This study describes the microbial communities of different lakes and reservoirs in Europe using high throughput metagenome sequencing. Water samples from different depths representing the epi- and hypolimnion were collected. Approximately 10L of water were pre-filtered through a plankton net (20 關m) and a 5-關m filter and then filtered onto filters with a pore size of 0.22 關m. DNA was extracted f…	Freshwater,	SAMEA112173598	RE-16jun15-108	Czech Republic	lake water	freshwater ecosystem|freshwater lake biome|freshwater lake biome	Freshwater,	FW
GB_GCA_947467375.1	d__Bacteria;p__Actinomycetota;c__Acidimicrobiia;o__Acidimicrobiales;f__Ilumatobacteraceae;g__UBA3006;s__UBA3006 sp947467375	PRJEB35770	Freshwater Metagenomes from European Lakes and Reservoirs (including time-series metagenomes)	This study describes the microbial communities of different lakes and reservoirs in Europe using high throughput metagenome sequencing. Water samples from different depths representing the epi- and hypolimnion were collected. Approximately 10L of water were pre-filtered through a plankton net (20 關m) and a 5-關m filter and then filtered onto filters with a pore size of 0.22 關m. DNA was extracted f…	Freshwater,	SAMEA112174363	RE-9nov16-224	Czech Republic	lake water	freshwater ecosystem|freshwater lake biome|freshwater lake biome	Freshwater,	FW
GB_GCA_947486675.1	d__Bacteria;p__Actinomycetota;c__Acidimicrobiia;o__Acidimicrobiales;f__Ilumatobacteraceae;g__UBA3006;s__UBA3006 sp947486675	PRJNA428721	Freshwater metagenomes from Lake Zurich, Switzerland	Lake Zurich is a large (68km2), deep (136m), prealpine lake in Switzerland. This study describes the microbial communities of the Lake using high throughput sequencing. Water samples from different times and different depths representing the epi- and hypolimnion were taken at the deepest part of the lake (47째18 N 8째34 E). 1-4 L of water were prefiltered through a plankton net (20 關m) and a 5-關m f…	Freshwater,	SAMEA112176285	ZE-13may13-33	Switzerland	lake water	freshwater ecosystem|freshwater lake biome|freshwater lake biome	Freshwater,	FW
GB_GCA_947487095.1	d__Bacteria;p__Actinomycetota;c__Acidimicrobiia;o__Acidimicrobiales;f__Ilumatobacteraceae;g__UBA3006;s__UBA3006 sp947487095	PRJNA428721	Freshwater metagenomes from Lake Zurich, Switzerland	Lake Zurich is a large (68km2), deep (136m), prealpine lake in Switzerland. This study describes the microbial communities of the Lake using high throughput sequencing. Water samples from different times and different depths representing the epi- and hypolimnion were taken at the deepest part of the lake (47째18 N 8째34 E). 1-4 L of water were prefiltered through a plankton net (20 關m) and a 5-關m f…	Freshwater,	SAMEA112176326	ZE-13oct10-155	Switzerland	lake water	freshwater ecosystem|freshwater lake biome|freshwater lake biome	Freshwater,	FW
GB_GCA_002347935.1	d__Bacteria;p__Actinomycetota;c__Actinomycetes;o__Nanopelagicales;f__Nanopelagicaceae;g__MAG-120802;s__MAG-120802 sp002347935	PRJNA348753	Recovery of nearly 8,000 uncultivated bacterial and archaeal genomes substantially flesh out the tree of life	Challenges in cultivating microorganisms have limited the phylogenetic diversity of currently available microbial genomes. This is being addressed by advances in sequencing throughput and computational techniques that allow for the cultivation-independent recovery of high-quality bacterial and archaeal genomes directly from metagenomic data. In this study, we recovered 7,903 uncultivated genomes …		SAMN06453797	Uncultivated Actinobacteria bacterium UBA2236 genome recovered from SRX331965	USA: Georgia	Lake Lanier		Freshwater	FW
GB_GCA_002366845.1	d__Bacteria;p__Actinomycetota;c__Actinomycetes;o__Nanopelagicales;f__Nanopelagicaceae;g__MAG-120802;s__MAG-120802 sp002347935	PRJNA348753	Recovery of nearly 8,000 uncultivated bacterial and archaeal genomes substantially flesh out the tree of life	Challenges in cultivating microorganisms have limited the phylogenetic diversity of currently available microbial genomes. This is being addressed by advances in sequencing throughput and computational techniques that allow for the cultivation-independent recovery of high-quality bacterial and archaeal genomes directly from metagenomic data. In this study, we recovered 7,903 uncultivated genomes …		SAMN06450393	Uncultivated Actinobacteria bacterium UBA3066 genome recovered from SRX330942	USA: Georgia	Lake Lanier		Freshwater	FW
GB_GCA_009918015.1	d__Bacteria;p__Actinomycetota;c__Actinomycetes;o__Nanopelagicales;f__Nanopelagicaceae;g__MAG-120802;s__MAG-120802 sp002347935	PRJNA495371	Chattahoochee River Iterative Subtractive Binning	Iterative Subtractive Binning of metagenomic samples from 5 lacustrine and 2 estuarine locations along the Chattahoochee River, Southeast USA, between June/2010 and December/2014.	Freshwater,Brackish,	SAMN10223215	Microbe sample from Actinomycetes bacterium	USA: Chattahoochee River	water samples from lakes and estuaries along the Chattahoochee River collected between June/2010 and December/2014	lake	Freshwater,	Others
GB_GCA_009918045.1	d__Bacteria;p__Actinomycetota;c__Actinomycetes;o__Nanopelagicales;f__Nanopelagicaceae;g__MAG-120802;s__MAG-120802 sp002347935	PRJNA495371	Chattahoochee River Iterative Subtractive Binning	Iterative Subtractive Binning of metagenomic samples from 5 lacustrine and 2 estuarine locations along the Chattahoochee River, Southeast USA, between June/2010 and December/2014.	Freshwater,Brackish,	SAMN10223211	Microbe sample from Actinomycetes bacterium	USA: Chattahoochee River	water samples from lakes and estuaries along the Chattahoochee River collected between June/2010 and December/2014	lake	Freshwater,	Others
GB_GCA_009918325.1	d__Bacteria;p__Actinomycetota;c__Actinomycetes;o__Nanopelagicales;f__Nanopelagicaceae;g__MAG-120802;s__MAG-120802 sp002347935	PRJNA495371	Chattahoochee River Iterative Subtractive Binning	Iterative Subtractive Binning of metagenomic samples from 5 lacustrine and 2 estuarine locations along the Chattahoochee River, Southeast USA, between June/2010 and December/2014.	Freshwater,Brackish,	SAMN10223194	Microbe sample from Actinomycetes bacterium	USA: Chattahoochee River	water samples from lakes and estuaries along the Chattahoochee River collected between June/2010 and December/2014	estuary	Freshwater,Brackish	Others
GB_GCA_009918445.1	d__Bacteria;p__Actinomycetota;c__Actinomycetes;o__Nanopelagicales;f__Nanopelagicaceae;g__MAG-120802;s__MAG-120802 sp002347935	PRJNA495371	Chattahoochee River Iterative Subtractive Binning	Iterative Subtractive Binning of metagenomic samples from 5 lacustrine and 2 estuarine locations along the Chattahoochee River, Southeast USA, between June/2010 and December/2014.	Freshwater,Brackish,	SAMN10223181	Microbe sample from Actinomycetes bacterium	USA: Chattahoochee River	water samples from lakes and estuaries along the Chattahoochee River collected between June/2010 and December/2014	lake	Freshwater,	Others
GB_GCA_009918545.1	d__Bacteria;p__Actinomycetota;c__Actinomycetes;o__Nanopelagicales;f__Nanopelagicaceae;g__MAG-120802;s__MAG-120802 sp002347935	PRJNA495371	Chattahoochee River Iterative Subtractive Binning	Iterative Subtractive Binning of metagenomic samples from 5 lacustrine and 2 estuarine locations along the Chattahoochee River, Southeast USA, between June/2010 and December/2014.	Freshwater,Brackish,	SAMN10223176	Microbe sample from Actinomycetes bacterium	USA: Chattahoochee River	water samples from lakes and estuaries along the Chattahoochee River collected between June/2010 and December/2014	lake	Freshwater,	Others
GB_GCA_009919285.1	d__Bacteria;p__Actinomycetota;c__Actinomycetes;o__Nanopelagicales;f__Nanopelagicaceae;g__MAG-120802;s__MAG-120802 sp002347935	PRJNA495371	Chattahoochee River Iterative Subtractive Binning	Iterative Subtractive Binning of metagenomic samples from 5 lacustrine and 2 estuarine locations along the Chattahoochee River, Southeast USA, between June/2010 and December/2014.	Freshwater,Brackish,	SAMN10223137	Microbe sample from Actinomycetes bacterium	USA: Chattahoochee River	water samples from lakes and estuaries along the Chattahoochee River collected between June/2010 and December/2014	lake	Freshwater,	Others
GB_GCA_009919665.1	d__Bacteria;p__Actinomycetota;c__Actinomycetes;o__Nanopelagicales;f__Nanopelagicaceae;g__MAG-120802;s__MAG-120802 sp002347935	PRJNA495371	Chattahoochee River Iterative Subtractive Binning	Iterative Subtractive Binning of metagenomic samples from 5 lacustrine and 2 estuarine locations along the Chattahoochee River, Southeast USA, between June/2010 and December/2014.	Freshwater,Brackish,	SAMN10223117	Microbe sample from Actinomycetes bacterium	USA: Chattahoochee River	water samples from lakes and estuaries along the Chattahoochee River collected between June/2010 and December/2014	lake	Freshwater,	Others
GB_GCA_009919805.1	d__Bacteria;p__Actinomycetota;c__Actinomycetes;o__Nanopelagicales;f__Nanopelagicaceae;g__MAG-120802;s__MAG-120802 sp002347935	PRJNA495371	Chattahoochee River Iterative Subtractive Binning	Iterative Subtractive Binning of metagenomic samples from 5 lacustrine and 2 estuarine locations along the Chattahoochee River, Southeast USA, between June/2010 and December/2014.	Freshwater,Brackish,	SAMN10223110	Microbe sample from Actinomycetes bacterium	USA: Chattahoochee River	water samples from lakes and estuaries along the Chattahoochee River collected between June/2010 and December/2014	lake	Freshwater,	Others
GB_GCA_009927875.1	d__Bacteria;p__Actinomycetota;c__Actinomycetes;o__Nanopelagicales;f__Nanopelagicaceae;g__MAG-120802;s__MAG-120802 sp002347935	PRJNA495371	Chattahoochee River Iterative Subtractive Binning	Iterative Subtractive Binning of metagenomic samples from 5 lacustrine and 2 estuarine locations along the Chattahoochee River, Southeast USA, between June/2010 and December/2014.	Freshwater,Brackish,	SAMN10222720	Microbe sample from Actinomycetes bacterium	USA: Chattahoochee River	water samples from lakes and estuaries along the Chattahoochee River collected between June/2010 and December/2014	lake	Freshwater,	Others
GB_GCA_010021195.1	d__Bacteria;p__Actinomycetota;c__Actinomycetes;o__Nanopelagicales;f__Nanopelagicaceae;g__MAG-120802;s__MAG-120802 sp002347935	PRJNA495371	Chattahoochee River Iterative Subtractive Binning	Iterative Subtractive Binning of metagenomic samples from 5 lacustrine and 2 estuarine locations along the Chattahoochee River, Southeast USA, between June/2010 and December/2014.	Freshwater,Brackish,	SAMN10223463	Microbe sample from Actinomycetes bacterium	USA: Chattahoochee River	water samples from lakes and estuaries along the Chattahoochee River collected between June/2010 and December/2014	lake	Freshwater,	Others
GB_GCA_010021305.1	d__Bacteria;p__Actinomycetota;c__Actinomycetes;o__Nanopelagicales;f__Nanopelagicaceae;g__MAG-120802;s__MAG-120802 sp002347935	PRJNA495371	Chattahoochee River Iterative Subtractive Binning	Iterative Subtractive Binning of metagenomic samples from 5 lacustrine and 2 estuarine locations along the Chattahoochee River, Southeast USA, between June/2010 and December/2014.	Freshwater,Brackish,	SAMN10223454	Microbe sample from Actinomycetes bacterium	USA: Chattahoochee River	water samples from lakes and estuaries along the Chattahoochee River collected between June/2010 and December/2014	lake	Freshwater,	Others
GB_GCA_010021875.1	d__Bacteria;p__Actinomycetota;c__Actinomycetes;o__Nanopelagicales;f__Nanopelagicaceae;g__MAG-120802;s__MAG-120802 sp002347935	PRJNA495371	Chattahoochee River Iterative Subtractive Binning	Iterative Subtractive Binning of metagenomic samples from 5 lacustrine and 2 estuarine locations along the Chattahoochee River, Southeast USA, between June/2010 and December/2014.	Freshwater,Brackish,	SAMN10223406	Microbe sample from Actinomycetes bacterium	USA: Chattahoochee River	water samples from lakes and estuaries along the Chattahoochee River collected between June/2010 and December/2014	lake	Freshwater,	Others
GB_GCA_010024775.1	d__Bacteria;p__Actinomycetota;c__Actinomycetes;o__Nanopelagicales;f__Nanopelagicaceae;g__MAG-120802;s__MAG-120802 sp002347935	PRJNA495371	Chattahoochee River Iterative Subtractive Binning	Iterative Subtractive Binning of metagenomic samples from 5 lacustrine and 2 estuarine locations along the Chattahoochee River, Southeast USA, between June/2010 and December/2014.	Freshwater,Brackish,	SAMN10223242	Microbe sample from Actinomycetes bacterium	USA: Chattahoochee River	water samples from lakes and estuaries along the Chattahoochee River collected between June/2010 and December/2014	lake	Freshwater,	Others
GB_GCA_010024825.1	d__Bacteria;p__Actinomycetota;c__Actinomycetes;o__Nanopelagicales;f__Nanopelagicaceae;g__MAG-120802;s__MAG-120802 sp002347935	PRJNA495371	Chattahoochee River Iterative Subtractive Binning	Iterative Subtractive Binning of metagenomic samples from 5 lacustrine and 2 estuarine locations along the Chattahoochee River, Southeast USA, between June/2010 and December/2014.	Freshwater,Brackish,	SAMN10223239	Microbe sample from Actinomycetes bacterium	USA: Chattahoochee River	water samples from lakes and estuaries along the Chattahoochee River collected between June/2010 and December/2014	lake	Freshwater,	Others
GB_GCA_010024985.1	d__Bacteria;p__Actinomycetota;c__Actinomycetes;o__Nanopelagicales;f__Nanopelagicaceae;g__MAG-120802;s__MAG-120802 sp002347935	PRJNA495371	Chattahoochee River Iterative Subtractive Binning	Iterative Subtractive Binning of metagenomic samples from 5 lacustrine and 2 estuarine locations along the Chattahoochee River, Southeast USA, between June/2010 and December/2014.	Freshwater,Brackish,	SAMN10223232	Microbe sample from Actinomycetes bacterium	USA: Chattahoochee River	water samples from lakes and estuaries along the Chattahoochee River collected between June/2010 and December/2014	lake	Freshwater,	Others
GB_GCA_010026125.1	d__Bacteria;p__Actinomycetota;c__Actinomycetes;o__Nanopelagicales;f__Nanopelagicaceae;g__MAG-120802;s__MAG-120802 sp002347935	PRJNA495371	Chattahoochee River Iterative Subtractive Binning	Iterative Subtractive Binning of metagenomic samples from 5 lacustrine and 2 estuarine locations along the Chattahoochee River, Southeast USA, between June/2010 and December/2014.	Freshwater,Brackish,	SAMN10223482	Microbe sample from Actinomycetes bacterium	USA: Chattahoochee River	water samples from lakes and estuaries along the Chattahoochee River collected between June/2010 and December/2014	lake	Freshwater,	Others
GB_GCA_010026405.1	d__Bacteria;p__Actinomycetota;c__Actinomycetes;o__Nanopelagicales;f__Nanopelagicaceae;g__MAG-120802;s__MAG-120802 sp002347935	PRJNA495371	Chattahoochee River Iterative Subtractive Binning	Iterative Subtractive Binning of metagenomic samples from 5 lacustrine and 2 estuarine locations along the Chattahoochee River, Southeast USA, between June/2010 and December/2014.	Freshwater,Brackish,	SAMN10223712	Microbe sample from Actinomycetes bacterium	USA: Chattahoochee River	water samples from lakes and estuaries along the Chattahoochee River collected between June/2010 and December/2014	lake	Freshwater,	Others
GB_GCA_010026725.1	d__Bacteria;p__Actinomycetota;c__Actinomycetes;o__Nanopelagicales;f__Nanopelagicaceae;g__MAG-120802;s__MAG-120802 sp002347935	PRJNA495371	Chattahoochee River Iterative Subtractive Binning	Iterative Subtractive Binning of metagenomic samples from 5 lacustrine and 2 estuarine locations along the Chattahoochee River, Southeast USA, between June/2010 and December/2014.	Freshwater,Brackish,	SAMN10223681	Microbe sample from Actinomycetes bacterium	USA: Chattahoochee River	water samples from lakes and estuaries along the Chattahoochee River collected between June/2010 and December/2014	lake	Freshwater,	Others
GB_GCA_010027035.1	d__Bacteria;p__Actinomycetota;c__Actinomycetes;o__Nanopelagicales;f__Nanopelagicaceae;g__MAG-120802;s__MAG-120802 sp002347935	PRJNA495371	Chattahoochee River Iterative Subtractive Binning	Iterative Subtractive Binning of metagenomic samples from 5 lacustrine and 2 estuarine locations along the Chattahoochee River, Southeast USA, between June/2010 and December/2014.	Freshwater,Brackish,	SAMN10223651	Microbe sample from Actinomycetes bacterium	USA: Chattahoochee River	water samples from lakes and estuaries along the Chattahoochee River collected between June/2010 and December/2014	lake	Freshwater,	Others
GB_GCA_010028645.1	d__Bacteria;p__Actinomycetota;c__Actinomycetes;o__Nanopelagicales;f__Nanopelagicaceae;g__MAG-120802;s__MAG-120802 sp002347935	PRJNA495371	Chattahoochee River Iterative Subtractive Binning	Iterative Subtractive Binning of metagenomic samples from 5 lacustrine and 2 estuarine locations along the Chattahoochee River, Southeast USA, between June/2010 and December/2014.	Freshwater,Brackish,	SAMN10223832	Microbe sample from Actinomycetes bacterium	USA: Chattahoochee River	water samples from lakes and estuaries along the Chattahoochee River collected between June/2010 and December/2014	lake	Freshwater,	Others
GB_GCA_010029205.1	d__Bacteria;p__Actinomycetota;c__Actinomycetes;o__Nanopelagicales;f__Nanopelagicaceae;g__MAG-120802;s__MAG-120802 sp002347935	PRJNA495371	Chattahoochee River Iterative Subtractive Binning	Iterative Subtractive Binning of metagenomic samples from 5 lacustrine and 2 estuarine locations along the Chattahoochee River, Southeast USA, between June/2010 and December/2014.	Freshwater,Brackish,	SAMN10223420	Microbe sample from Actinomycetes bacterium	USA: Chattahoochee River	water samples from lakes and estuaries along the Chattahoochee River collected between June/2010 and December/2014	lake	Freshwater,	Others
GB_GCA_010029445.1	d__Bacteria;p__Actinomycetota;c__Actinomycetes;o__Nanopelagicales;f__Nanopelagicaceae;g__MAG-120802;s__MAG-120802 sp002347935	PRJNA495371	Chattahoochee River Iterative Subtractive Binning	Iterative Subtractive Binning of metagenomic samples from 5 lacustrine and 2 estuarine locations along the Chattahoochee River, Southeast USA, between June/2010 and December/2014.	Freshwater,Brackish,	SAMN10223686	Microbe sample from Actinomycetes bacterium	USA: Chattahoochee River	water samples from lakes and estuaries along the Chattahoochee River collected between June/2010 and December/2014	estuary	Freshwater,Brackish	Others
GB_GCA_010029625.1	d__Bacteria;p__Actinomycetota;c__Actinomycetes;o__Nanopelagicales;f__Nanopelagicaceae;g__MAG-120802;s__MAG-120802 sp002347935	PRJNA495371	Chattahoochee River Iterative Subtractive Binning	Iterative Subtractive Binning of metagenomic samples from 5 lacustrine and 2 estuarine locations along the Chattahoochee River, Southeast USA, between June/2010 and December/2014.	Freshwater,Brackish,	SAMN10223676	Microbe sample from Actinomycetes bacterium	USA: Chattahoochee River	water samples from lakes and estuaries along the Chattahoochee River collected between June/2010 and December/2014	lake	Freshwater,	Others
GB_GCA_010030715.1	d__Bacteria;p__Actinomycetota;c__Actinomycetes;o__Nanopelagicales;f__Nanopelagicaceae;g__MAG-120802;s__MAG-120802 sp002347935	PRJNA495371	Chattahoochee River Iterative Subtractive Binning	Iterative Subtractive Binning of metagenomic samples from 5 lacustrine and 2 estuarine locations along the Chattahoochee River, Southeast USA, between June/2010 and December/2014.	Freshwater,Brackish,	SAMN10223870	Microbe sample from Actinomycetes bacterium	USA: Chattahoochee River	water samples from lakes and estuaries along the Chattahoochee River collected between June/2010 and December/2014	lake	Freshwater,	Others
GB_GCA_010031015.1	d__Bacteria;p__Actinomycetota;c__Actinomycetes;o__Nanopelagicales;f__Nanopelagicaceae;g__MAG-120802;s__MAG-120802 sp002347935	PRJNA495371	Chattahoochee River Iterative Subtractive Binning	Iterative Subtractive Binning of metagenomic samples from 5 lacustrine and 2 estuarine locations along the Chattahoochee River, Southeast USA, between June/2010 and December/2014.	Freshwater,Brackish,	SAMN10223855	Microbe sample from Actinomycetes bacterium	USA: Chattahoochee River	water samples from lakes and estuaries along the Chattahoochee River collected between June/2010 and December/2014	lake	Freshwater,	Others
GB_GCA_010031505.1	d__Bacteria;p__Actinomycetota;c__Actinomycetes;o__Nanopelagicales;f__Nanopelagicaceae;g__MAG-120802;s__MAG-120802 sp002347935	PRJNA495371	Chattahoochee River Iterative Subtractive Binning	Iterative Subtractive Binning of metagenomic samples from 5 lacustrine and 2 estuarine locations along the Chattahoochee River, Southeast USA, between June/2010 and December/2014.	Freshwater,Brackish,	SAMN10223807	Microbe sample from Actinomycetes bacterium	USA: Chattahoochee River	water samples from lakes and estuaries along the Chattahoochee River collected between June/2010 and December/2014	lake	Freshwater,	Others
GB_GCA_014189935.1	d__Bacteria;p__Actinomycetota;c__Actinomycetes;o__Nanopelagicales;f__Nanopelagicaceae;g__MAG-120802;s__MAG-120802 sp003569145	PRJDB6644	Shotgun metagenomics of bacterioplankton in Lake Biwa (2016)	Shotgun metagenome sequencing was performed to reveal eco-physiology of bacterioplankton in Lake Biwa, Japan. Water samples were collected from the epliminion (5 m) and hypolimnion (65 m) at a pelagic station of the lake. Bacterioplankton was collected from 0.2-5 micrometre size fraction, and the DNA was extracted, fragmented, and sequenced by the Miseq platform (2 x 300 bp).	Freshwater,	SAMD00166047	Metagenome-assembled genome of Lake Biwa bacterioplankton Actinobacteria_epi.bin1_acI	Japan:Lake Biwa		holomictic lake|freshwater lake|water	Freshwater,	FW
GB_GCA_003569145.1	d__Bacteria;p__Actinomycetota;c__Actinomycetes;o__Nanopelagicales;f__Nanopelagicaceae;g__MAG-120802;s__MAG-120802 sp003569145	PRJDB6656	Culture-independent metagenomic and metaepigenomic analysis of prokaryotes in Lake Biwa, Japan	We conducted metagenomic and metaepigenomic analysis using long Circular Consensus Sequence (CCS) reads generated using the PacBio Sequel platform to profile the freshwater microbiome of Lake Biwa, the largest lake in Japan.	Freshwater,	SAMD00117320	draft genome assembled from metagenomic data collected in Lake Biwa at 5m depth, no.5	Japan:Shiga, Otsu, Lake Biwa			Freshwater,	FW
GB_GCA_030832805.1	d__Bacteria;p__Actinomycetota;c__Actinomycetes;o__Nanopelagicales;f__Nanopelagicaceae;g__MAG-120802;s__MAG-120802 sp003569145	PRJNA819083	San Francisco Bay water column metagenomic assembly	Genome-resolved metagenomic characterization of pelagic bacteria and archaea in San Francisco Bay in October 2013 from bottom water samples collected along the salinity gradient in the estuary.	Brackish	SAMN35716892	MIMAG Metagenome-assembled Genome sample from Candidatus Nanopelagicales bacterium	USA: California, San Francisco Bay	estuarine water	estuarine biome|channel|estuarine water	Brackish,Marine	Brackish
GB_GCA_005777515.1	d__Bacteria;p__Actinomycetota;c__Actinomycetes;o__Nanopelagicales;f__Nanopelagicaceae;g__MAG-120802;s__MAG-120802 sp005777515	PRJNA531348	Lake Fuxian metagenomes	Microorganisms living in different depths of the monomictic Lake Fuxian using metagenomics.	Freshwater,	SAMN11368724	MAGs of Lake Fuxian sample	China: Fuxian Lake, Yuxi	freshwater		Freshwater,	FW
GB_GCA_005793005.1	d__Bacteria;p__Actinomycetota;c__Actinomycetes;o__Nanopelagicales;f__Nanopelagicaceae;g__MAG-120802;s__MAG-120802 sp005777515	PRJNA531348	Lake Fuxian metagenomes	Microorganisms living in different depths of the monomictic Lake Fuxian using metagenomics.	Freshwater,	SAMN11368844	MAGs of Lake Fuxian sample	China: Fuxian Lake, Yuxi	freshwater		Freshwater,	FW
GB_GCA_005805265.1	d__Bacteria;p__Actinomycetota;c__Actinomycetes;o__Nanopelagicales;f__Nanopelagicaceae;g__MAG-120802;s__MAG-120802 sp005777515	PRJNA531348	Lake Fuxian metagenomes	Microorganisms living in different depths of the monomictic Lake Fuxian using metagenomics.	Freshwater,	SAMN11369490	MAGs of Lake Fuxian sample	China: Fuxian Lake, Yuxi	freshwater		Freshwater,	FW
GB_GCA_009924185.1	d__Bacteria;p__Actinomycetota;c__Actinomycetes;o__Nanopelagicales;f__Nanopelagicaceae;g__MAG-120802;s__MAG-120802 sp009924185	PRJNA495371	Chattahoochee River Iterative Subtractive Binning	Iterative Subtractive Binning of metagenomic samples from 5 lacustrine and 2 estuarine locations along the Chattahoochee River, Southeast USA, between June/2010 and December/2014.	Freshwater,Brackish,	SAMN10222875	Microbe sample from Actinomycetes bacterium	USA: Chattahoochee River	water samples from lakes and estuaries along the Chattahoochee River collected between June/2010 and December/2014	lake	Freshwater,	Others
GB_GCA_937864105.1	d__Bacteria;p__Actinomycetota;c__Actinomycetes;o__Nanopelagicales;f__Nanopelagicaceae;g__MAG-120802;s__MAG-120802 sp009927705	PRJEB51074	Large-scale analysis of novel cellular microbes from the freshwater biome	Shotgun metagenomics provides access to genomic information of microbes that have not or can not be cultured. The recovery of metagenomic assembled genomes (MAGs) of these organisms enables in depth analysis of these elusive organisms. But while prokaryotic MAGs are routinely collected and studied, MAGs of eukaryotic species are seldom reported. As MGnify is the largest collection of assembled me…	Freshwater,Soil,	SAMEA14036299	Metagenome-assembled genome: SRR5997543_bin.17_CONCOCT_v1.1_MAG	Singapore	freshwater metagenome	Environmental|Aquatic|Freshwater	Freshwater,	Others
GB_GCA_009927705.1	d__Bacteria;p__Actinomycetota;c__Actinomycetes;o__Nanopelagicales;f__Nanopelagicaceae;g__MAG-120802;s__MAG-120802 sp009927705	PRJNA495371	Chattahoochee River Iterative Subtractive Binning	Iterative Subtractive Binning of metagenomic samples from 5 lacustrine and 2 estuarine locations along the Chattahoochee River, Southeast USA, between June/2010 and December/2014.	Freshwater,Brackish,	SAMN10222727	Microbe sample from Actinomycetes bacterium	USA: Chattahoochee River	water samples from lakes and estuaries along the Chattahoochee River collected between June/2010 and December/2014	lake	Freshwater,	Others
GB_GCA_010024865.1	d__Bacteria;p__Actinomycetota;c__Actinomycetes;o__Nanopelagicales;f__Nanopelagicaceae;g__MAG-120802;s__MAG-120802 sp009927705	PRJNA495371	Chattahoochee River Iterative Subtractive Binning	Iterative Subtractive Binning of metagenomic samples from 5 lacustrine and 2 estuarine locations along the Chattahoochee River, Southeast USA, between June/2010 and December/2014.	Freshwater,Brackish,	SAMN10223235	Microbe sample from Actinomycetes bacterium	USA: Chattahoochee River	water samples from lakes and estuaries along the Chattahoochee River collected between June/2010 and December/2014	lake	Freshwater,	Others
GB_GCA_010021975.1	d__Bacteria;p__Actinomycetota;c__Actinomycetes;o__Nanopelagicales;f__Nanopelagicaceae;g__MAG-120802;s__MAG-120802 sp010023045	PRJNA495371	Chattahoochee River Iterative Subtractive Binning	Iterative Subtractive Binning of metagenomic samples from 5 lacustrine and 2 estuarine locations along the Chattahoochee River, Southeast USA, between June/2010 and December/2014.	Freshwater,Brackish,	SAMN10223398	Microbe sample from Actinomycetes bacterium	USA: Chattahoochee River	water samples from lakes and estuaries along the Chattahoochee River collected between June/2010 and December/2014	estuary	Freshwater,Brackish	Others
GB_GCA_010022255.1	d__Bacteria;p__Actinomycetota;c__Actinomycetes;o__Nanopelagicales;f__Nanopelagicaceae;g__MAG-120802;s__MAG-120802 sp010023045	PRJNA495371	Chattahoochee River Iterative Subtractive Binning	Iterative Subtractive Binning of metagenomic samples from 5 lacustrine and 2 estuarine locations along the Chattahoochee River, Southeast USA, between June/2010 and December/2014.	Freshwater,Brackish,	SAMN10223382	Microbe sample from Actinomycetes bacterium	USA: Chattahoochee River	water samples from lakes and estuaries along the Chattahoochee River collected between June/2010 and December/2014	estuary	Freshwater,Brackish	Others
GB_GCA_010022285.1	d__Bacteria;p__Actinomycetota;c__Actinomycetes;o__Nanopelagicales;f__Nanopelagicaceae;g__MAG-120802;s__MAG-120802 sp010023045	PRJNA495371	Chattahoochee River Iterative Subtractive Binning	Iterative Subtractive Binning of metagenomic samples from 5 lacustrine and 2 estuarine locations along the Chattahoochee River, Southeast USA, between June/2010 and December/2014.	Freshwater,Brackish,	SAMN10223381	Microbe sample from Actinomycetes bacterium	USA: Chattahoochee River	water samples from lakes and estuaries along the Chattahoochee River collected between June/2010 and December/2014	estuary	Freshwater,Brackish	Others
GB_GCA_010022795.1	d__Bacteria;p__Actinomycetota;c__Actinomycetes;o__Nanopelagicales;f__Nanopelagicaceae;g__MAG-120802;s__MAG-120802 sp010023045	PRJNA495371	Chattahoochee River Iterative Subtractive Binning	Iterative Subtractive Binning of metagenomic samples from 5 lacustrine and 2 estuarine locations along the Chattahoochee River, Southeast USA, between June/2010 and December/2014.	Freshwater,Brackish,	SAMN10223351	Microbe sample from Actinomycetes bacterium	USA: Chattahoochee River	water samples from lakes and estuaries along the Chattahoochee River collected between June/2010 and December/2014	estuary	Freshwater,Brackish	Others
GB_GCA_010022865.1	d__Bacteria;p__Actinomycetota;c__Actinomycetes;o__Nanopelagicales;f__Nanopelagicaceae;g__MAG-120802;s__MAG-120802 sp010023045	PRJNA495371	Chattahoochee River Iterative Subtractive Binning	Iterative Subtractive Binning of metagenomic samples from 5 lacustrine and 2 estuarine locations along the Chattahoochee River, Southeast USA, between June/2010 and December/2014.	Freshwater,Brackish,	SAMN10223347	Microbe sample from Actinomycetes bacterium	USA: Chattahoochee River	water samples from lakes and estuaries along the Chattahoochee River collected between June/2010 and December/2014	estuary	Freshwater,Brackish	Others
GB_GCA_010023045.1	d__Bacteria;p__Actinomycetota;c__Actinomycetes;o__Nanopelagicales;f__Nanopelagicaceae;g__MAG-120802;s__MAG-120802 sp010023045	PRJNA495371	Chattahoochee River Iterative Subtractive Binning	Iterative Subtractive Binning of metagenomic samples from 5 lacustrine and 2 estuarine locations along the Chattahoochee River, Southeast USA, between June/2010 and December/2014.	Freshwater,Brackish,	SAMN10223338	Microbe sample from Actinomycetes bacterium	USA: Chattahoochee River	water samples from lakes and estuaries along the Chattahoochee River collected between June/2010 and December/2014	lake	Freshwater,	Others
GB_GCA_010023515.1	d__Bacteria;p__Actinomycetota;c__Actinomycetes;o__Nanopelagicales;f__Nanopelagicaceae;g__MAG-120802;s__MAG-120802 sp010023045	PRJNA495371	Chattahoochee River Iterative Subtractive Binning	Iterative Subtractive Binning of metagenomic samples from 5 lacustrine and 2 estuarine locations along the Chattahoochee River, Southeast USA, between June/2010 and December/2014.	Freshwater,Brackish,	SAMN10223313	Microbe sample from Actinomycetes bacterium	USA: Chattahoochee River	water samples from lakes and estuaries along the Chattahoochee River collected between June/2010 and December/2014	lake	Freshwater,	Others
GB_GCA_010023655.1	d__Bacteria;p__Actinomycetota;c__Actinomycetes;o__Nanopelagicales;f__Nanopelagicaceae;g__MAG-120802;s__MAG-120802 sp010023045	PRJNA495371	Chattahoochee River Iterative Subtractive Binning	Iterative Subtractive Binning of metagenomic samples from 5 lacustrine and 2 estuarine locations along the Chattahoochee River, Southeast USA, between June/2010 and December/2014.	Freshwater,Brackish,	SAMN10223305	Microbe sample from Actinomycetes bacterium	USA: Chattahoochee River	water samples from lakes and estuaries along the Chattahoochee River collected between June/2010 and December/2014	lake	Freshwater,	Others
GB_GCA_010023985.1	d__Bacteria;p__Actinomycetota;c__Actinomycetes;o__Nanopelagicales;f__Nanopelagicaceae;g__MAG-120802;s__MAG-120802 sp010023045	PRJNA495371	Chattahoochee River Iterative Subtractive Binning	Iterative Subtractive Binning of metagenomic samples from 5 lacustrine and 2 estuarine locations along the Chattahoochee River, Southeast USA, between June/2010 and December/2014.	Freshwater,Brackish,	SAMN10223285	Microbe sample from Actinomycetes bacterium	USA: Chattahoochee River	water samples from lakes and estuaries along the Chattahoochee River collected between June/2010 and December/2014	lake	Freshwater,	Others
GB_GCA_010024365.1	d__Bacteria;p__Actinomycetota;c__Actinomycetes;o__Nanopelagicales;f__Nanopelagicaceae;g__MAG-120802;s__MAG-120802 sp010023045	PRJNA495371	Chattahoochee River Iterative Subtractive Binning	Iterative Subtractive Binning of metagenomic samples from 5 lacustrine and 2 estuarine locations along the Chattahoochee River, Southeast USA, between June/2010 and December/2014.	Freshwater,Brackish,	SAMN10223267	Microbe sample from Actinomycetes bacterium	USA: Chattahoochee River	water samples from lakes and estuaries along the Chattahoochee River collected between June/2010 and December/2014	lake	Freshwater,	Others
GB_GCA_010029395.1	d__Bacteria;p__Actinomycetota;c__Actinomycetes;o__Nanopelagicales;f__Nanopelagicaceae;g__MAG-120802;s__MAG-120802 sp010023045	PRJNA495371	Chattahoochee River Iterative Subtractive Binning	Iterative Subtractive Binning of metagenomic samples from 5 lacustrine and 2 estuarine locations along the Chattahoochee River, Southeast USA, between June/2010 and December/2014.	Freshwater,Brackish,	SAMN10223691	Microbe sample from Actinomycetes bacterium	USA: Chattahoochee River	water samples from lakes and estuaries along the Chattahoochee River collected between June/2010 and December/2014	estuary	Freshwater,Brackish	Others
GB_GCA_010032065.1	d__Bacteria;p__Actinomycetota;c__Actinomycetes;o__Nanopelagicales;f__Nanopelagicaceae;g__MAG-120802;s__MAG-120802 sp010023045	PRJNA495371	Chattahoochee River Iterative Subtractive Binning	Iterative Subtractive Binning of metagenomic samples from 5 lacustrine and 2 estuarine locations along the Chattahoochee River, Southeast USA, between June/2010 and December/2014.	Freshwater,Brackish,	SAMN10223778	Microbe sample from Actinomycetes bacterium	USA: Chattahoochee River	water samples from lakes and estuaries along the Chattahoochee River collected between June/2010 and December/2014	lake	Freshwater,	Others
GB_GCA_010022085.1	d__Bacteria;p__Actinomycetota;c__Actinomycetes;o__Nanopelagicales;f__Nanopelagicaceae;g__MAG-120802;s__MAG-120802 sp010032085	PRJNA495371	Chattahoochee River Iterative Subtractive Binning	Iterative Subtractive Binning of metagenomic samples from 5 lacustrine and 2 estuarine locations along the Chattahoochee River, Southeast USA, between June/2010 and December/2014.	Freshwater,Brackish,	SAMN10223391	Microbe sample from Actinomycetes bacterium	USA: Chattahoochee River	water samples from lakes and estuaries along the Chattahoochee River collected between June/2010 and December/2014	estuary	Freshwater,Brackish	Others
GB_GCA_010029675.1	d__Bacteria;p__Actinomycetota;c__Actinomycetes;o__Nanopelagicales;f__Nanopelagicaceae;g__MAG-120802;s__MAG-120802 sp010032085	PRJNA495371	Chattahoochee River Iterative Subtractive Binning	Iterative Subtractive Binning of metagenomic samples from 5 lacustrine and 2 estuarine locations along the Chattahoochee River, Southeast USA, between June/2010 and December/2014.	Freshwater,Brackish,	SAMN10223671	Microbe sample from Actinomycetes bacterium	USA: Chattahoochee River	water samples from lakes and estuaries along the Chattahoochee River collected between June/2010 and December/2014	lake	Freshwater,	Others
GB_GCA_010032085.1	d__Bacteria;p__Actinomycetota;c__Actinomycetes;o__Nanopelagicales;f__Nanopelagicaceae;g__MAG-120802;s__MAG-120802 sp010032085	PRJNA495371	Chattahoochee River Iterative Subtractive Binning	Iterative Subtractive Binning of metagenomic samples from 5 lacustrine and 2 estuarine locations along the Chattahoochee River, Southeast USA, between June/2010 and December/2014.	Freshwater,Brackish,	SAMN10223777	Microbe sample from Actinomycetes bacterium	USA: Chattahoochee River	water samples from lakes and estuaries along the Chattahoochee River collected between June/2010 and December/2014	lake	Freshwater,	Others
GB_GCA_010024445.1	d__Bacteria;p__Actinomycetota;c__Actinomycetes;o__Nanopelagicales;f__Nanopelagicaceae;g__MAG-120802;s__MAG-120802 sp010032125	PRJNA495371	Chattahoochee River Iterative Subtractive Binning	Iterative Subtractive Binning of metagenomic samples from 5 lacustrine and 2 estuarine locations along the Chattahoochee River, Southeast USA, between June/2010 and December/2014.	Freshwater,Brackish,	SAMN10223263	Microbe sample from Actinomycetes bacterium	USA: Chattahoochee River	water samples from lakes and estuaries along the Chattahoochee River collected between June/2010 and December/2014	lake	Freshwater,	Others
GB_GCA_010032125.1	d__Bacteria;p__Actinomycetota;c__Actinomycetes;o__Nanopelagicales;f__Nanopelagicaceae;g__MAG-120802;s__MAG-120802 sp010032125	PRJNA495371	Chattahoochee River Iterative Subtractive Binning	Iterative Subtractive Binning of metagenomic samples from 5 lacustrine and 2 estuarine locations along the Chattahoochee River, Southeast USA, between June/2010 and December/2014.	Freshwater,Brackish,	SAMN10223838	Microbe sample from Actinomycetes bacterium	USA: Chattahoochee River	water samples from lakes and estuaries along the Chattahoochee River collected between June/2010 and December/2014	lake	Freshwater,	Others
GB_GCA_017853345.1	d__Bacteria;p__Actinomycetota;c__Actinomycetes;o__Nanopelagicales;f__Nanopelagicaceae;g__MAG-120802;s__MAG-120802 sp010032125	PRJNA699965	MAGs from the Chesapeake and Delaware Bay metagenomes	Metagenomic samples were collected from different salinity points of the Chesapeake and Delaware Bays. Metagenome Assembled Genomes (MAGs) from these metagenomic samples will help determining the functional potential of bacteria from these estuaries. Moreover, these MAGs will help to compare functional potential of bacteria coming from free-living and particle-attached size-fractions in different…		SAMN17496195	Metagenome Assembled Genome (MAG) of Nanopelagicaceae sp.	USA: Delaware Bay	Bay water	estuarine biome [ENVO:01000020]|bay [ENVO:00000032]|estuarine water [ENVO:01000301]	Brackish,Freshwater	Others
GB_GCA_016870365.1	d__Bacteria;p__Actinomycetota;c__Actinomycetes;o__Nanopelagicales;f__Nanopelagicaceae;g__MAG-120802;s__MAG-120802 sp016870365	PRJNA523022	Lake Tanganyika Metagenome-Assembled Genomes Metagenome	Metagenome assembled genomes obtained from Lake Tanganyika	Freshwater,	SAMN10966305	Microbe sample from Actinomycetes bacterium	Tanzania: Lake Tanganyika, Kigoma	freshwater lake	freshwater lake [ENVO:00000021]	Freshwater,	FW
GB_GCA_016870795.1	d__Bacteria;p__Actinomycetota;c__Actinomycetes;o__Nanopelagicales;f__Nanopelagicaceae;g__MAG-120802;s__MAG-120802 sp016870795	PRJNA523022	Lake Tanganyika Metagenome-Assembled Genomes Metagenome	Metagenome assembled genomes obtained from Lake Tanganyika	Freshwater,	SAMN10966266	Microbe sample from Actinomycetes bacterium	Tanzania: Lake Tanganyika, Mahale	freshwater lake	freshwater lake [ENVO:00000021]	Freshwater,	FW
GB_GCA_016870835.1	d__Bacteria;p__Actinomycetota;c__Actinomycetes;o__Nanopelagicales;f__Nanopelagicaceae;g__MAG-120802;s__MAG-120802 sp016870835	PRJNA523022	Lake Tanganyika Metagenome-Assembled Genomes Metagenome	Metagenome assembled genomes obtained from Lake Tanganyika	Freshwater,	SAMN10966263	Microbe sample from Actinomycetes bacterium	Tanzania: Lake Tanganyika, Mahale	freshwater lake	freshwater lake [ENVO:00000021]	Freshwater,	FW
GB_GCA_016870855.1	d__Bacteria;p__Actinomycetota;c__Actinomycetes;o__Nanopelagicales;f__Nanopelagicaceae;g__MAG-120802;s__MAG-120802 sp016870855	PRJNA523022	Lake Tanganyika Metagenome-Assembled Genomes Metagenome	Metagenome assembled genomes obtained from Lake Tanganyika	Freshwater,	SAMN10966261	Microbe sample from Actinomycetes bacterium	Tanzania: Lake Tanganyika, Mahale	freshwater lake	freshwater lake [ENVO:00000021]	Freshwater,	FW
GB_GCA_016870975.1	d__Bacteria;p__Actinomycetota;c__Actinomycetes;o__Nanopelagicales;f__Nanopelagicaceae;g__MAG-120802;s__MAG-120802 sp016870975	PRJNA523022	Lake Tanganyika Metagenome-Assembled Genomes Metagenome	Metagenome assembled genomes obtained from Lake Tanganyika	Freshwater,	SAMN10966260	Microbe sample from Actinomycetes bacterium	Tanzania: Lake Tanganyika, Mahale	freshwater lake	freshwater lake [ENVO:00000021]	Freshwater,	FW
GB_GCA_018882735.1	d__Bacteria;p__Actinomycetota;c__Actinomycetes;o__Nanopelagicales;f__Nanopelagicaceae;g__MAG-120802;s__MAG-120802 sp018882735	PRJNA369078	Lake at Sao Paulo Zoo Metagenome	We aim to understand microbial diversity at Sao Paulo Zoo's Lake	Freshwater,	SAMN11867357	Microbe sample from Candidatus Nanopelagicaceae bacterium	Brazil: Sao Paulo Zoo	lake water from Sao Paulo's Zoo		Freshwater,	FW
GB_GCA_018882745.1	d__Bacteria;p__Actinomycetota;c__Actinomycetes;o__Nanopelagicales;f__Nanopelagicaceae;g__MAG-120802;s__MAG-120802 sp018882745	PRJNA369078	Lake at Sao Paulo Zoo Metagenome	We aim to understand microbial diversity at Sao Paulo Zoo's Lake	Freshwater,	SAMN11867353	Microbe sample from Candidatus Nanopelagicaceae bacterium	Brazil: Sao Paulo Zoo	lake water from Sao Paulo's Zoo		Freshwater,	FW
GB_GCA_018882885.1	d__Bacteria;p__Actinomycetota;c__Actinomycetes;o__Nanopelagicales;f__Nanopelagicaceae;g__MAG-120802;s__MAG-120802 sp018882885	PRJNA369078	Lake at Sao Paulo Zoo Metagenome	We aim to understand microbial diversity at Sao Paulo Zoo's Lake	Freshwater,	SAMN11867341	Microbe sample from Candidatus Nanopelagicaceae bacterium	Brazil: Sao Paulo Zoo	lake water from Sao Paulo's Zoo		Freshwater,	FW
GB_GCA_018883365.1	d__Bacteria;p__Actinomycetota;c__Actinomycetes;o__Nanopelagicales;f__Nanopelagicaceae;g__MAG-120802;s__MAG-120802 sp018883365	PRJNA369078	Lake at Sao Paulo Zoo Metagenome	We aim to understand microbial diversity at Sao Paulo Zoo's Lake	Freshwater,	SAMN11867343	Microbe sample from Candidatus Nanopelagicaceae bacterium	Brazil: Sao Paulo Zoo	lake water from Sao Paulo's Zoo		Freshwater,	FW
GB_GCA_018969585.1	d__Bacteria;p__Actinomycetota;c__Actinomycetes;o__Nanopelagicales;f__Nanopelagicaceae;g__MAG-120802;s__MAG-120802 sp018969585	PRJNA675967	Metagenome-assembled genomes (MAGs) were retrieved from this rare earth elements acid mine drainage contaminated river	Acid mine drainage (AMD) generated by rare earth deposits, which leads to the release of high concentrations of rare earth elements (REEs), ammonium and sulfate, poses severe hazards to aquatic environment. Here, the microbial communities collected from rare earth elements-acid mine drainage (REEs-AMD) contaminated river were profiled by genome-resolved metagenomics.	Freshwater,Acidmine,Modified,	SAMN16745410	MIMAG Metagenome-assembled Genome sample from Actinomycetales bacterium	China:Jiangxi	rare earth elements-acid mine drainage (REEs-AMD) contaminated river water	mine [ENVO: 00000076]|mine drainage [ENVO: 00001996]|water [CHEBI:15377]|water [CHEBI:15377]	Modified,Freshwater,Acidmine	Acidmine
GB_GCA_023254845.1	d__Bacteria;p__Actinomycetota;c__Actinomycetes;o__Nanopelagicales;f__Nanopelagicaceae;g__MAG-120802;s__MAG-120802 sp023254845	PRJNA730330	Estuarine ecology	metagenomic study of estuaries	Brackish,	SAMN27177007	MIMAG Metagenome-assembled Genome sample from Candidatus Nanopelagicaceae bacterium	China:Esturies of South China	estuarine open water surface layer	estuarine biome [ENVO:01000020]|estuarine open water surface layer [ENVO:01001315]|estuarine water [ENVO:01000301]	Brackish,	Brackish
GB_GCA_029978425.1	d__Bacteria;p__Actinomycetota;c__Actinomycetes;o__Nanopelagicales;f__Nanopelagicaceae;g__MAG-120802;s__MAG-120802 sp029978425	PRJNA878949	Metagenomic study along the Pearl River Estuary salinity gradient	High-through sequencing data, assembly and metagenome-assembled genomes data for research on microbial salinity adaptation in the Pearl River Estuary.	Freshwater,Brackish,	SAMN31727311	MIMAG Metagenome-assembled Genome sample from Actinomycetota bacterium	China: the Pearl River Estuary	Water column in the Pearl River Estuary	estuarine biome [ENVO: 01000020]|estuarine coastal surface layer [ENVO: 01001302]|estuarine water [ENVO: 01000301]	Brackish,Freshwater	Others
GB_GCA_030725925.1	d__Bacteria;p__Actinomycetota;c__Actinomycetes;o__Nanopelagicales;f__Nanopelagicaceae;g__MAG-120802;s__MAG-120802 sp030730425	PRJNA855638	Prokaryotes and viruses from sea-surface microlayer of a brackish surface slick	In this study, we investigated the bacterial and viral community from samples of sea-surface microlayer sampled inside and outside a natural surface slick in the Baltic Sea by sequencing metagenomes from larger than 5 um and 5-0.2 um filtered fraction and the small than 0.2 um viral fraction.	Brackish,Marine,	SAMN29881546	MIMAG Metagenome-assembled Genome sample from Candidatus Nanopelagicales bacterium	Sweden: Baltic Sea coastal region, Kalmar Sound	seawater	missing|missing|missing	Marine,Brackish	Brackish
GB_GCA_030726565.1	d__Bacteria;p__Actinomycetota;c__Actinomycetes;o__Nanopelagicales;f__Nanopelagicaceae;g__MAG-120802;s__MAG-120802 sp030730425	PRJNA855638	Prokaryotes and viruses from sea-surface microlayer of a brackish surface slick	In this study, we investigated the bacterial and viral community from samples of sea-surface microlayer sampled inside and outside a natural surface slick in the Baltic Sea by sequencing metagenomes from larger than 5 um and 5-0.2 um filtered fraction and the small than 0.2 um viral fraction.	Brackish,Marine,	SAMN29881505	MIMAG Metagenome-assembled Genome sample from Candidatus Nanopelagicales bacterium	Sweden: Baltic Sea coastal region, Kalmar Sound	seawater	missing|missing|missing	Marine,Brackish	Brackish
GB_GCA_030727285.1	d__Bacteria;p__Actinomycetota;c__Actinomycetes;o__Nanopelagicales;f__Nanopelagicaceae;g__MAG-120802;s__MAG-120802 sp030730425	PRJNA855638	Prokaryotes and viruses from sea-surface microlayer of a brackish surface slick	In this study, we investigated the bacterial and viral community from samples of sea-surface microlayer sampled inside and outside a natural surface slick in the Baltic Sea by sequencing metagenomes from larger than 5 um and 5-0.2 um filtered fraction and the small than 0.2 um viral fraction.	Brackish,Marine,	SAMN29881465	MIMAG Metagenome-assembled Genome sample from Candidatus Nanopelagicales bacterium	Sweden: Baltic Sea coastal region, Kalmar Sound	seawater under a natural surface slick	missing|missing|missing	Marine,Brackish	Brackish
GB_GCA_030729285.1	d__Bacteria;p__Actinomycetota;c__Actinomycetes;o__Nanopelagicales;f__Nanopelagicaceae;g__MAG-120802;s__MAG-120802 sp030730425	PRJNA855638	Prokaryotes and viruses from sea-surface microlayer of a brackish surface slick	In this study, we investigated the bacterial and viral community from samples of sea-surface microlayer sampled inside and outside a natural surface slick in the Baltic Sea by sequencing metagenomes from larger than 5 um and 5-0.2 um filtered fraction and the small than 0.2 um viral fraction.	Brackish,Marine,	SAMN29881355	MIMAG Metagenome-assembled Genome sample from Candidatus Nanopelagicaceae bacterium	Sweden: Baltic Sea coastal region, Kalmar Sound	sea-surface microlayer	missing|missing|missing	Marine,Brackish	Brackish
GB_GCA_030730425.1	d__Bacteria;p__Actinomycetota;c__Actinomycetes;o__Nanopelagicales;f__Nanopelagicaceae;g__MAG-120802;s__MAG-120802 sp030730425	PRJNA855638	Prokaryotes and viruses from sea-surface microlayer of a brackish surface slick	In this study, we investigated the bacterial and viral community from samples of sea-surface microlayer sampled inside and outside a natural surface slick in the Baltic Sea by sequencing metagenomes from larger than 5 um and 5-0.2 um filtered fraction and the small than 0.2 um viral fraction.	Brackish,Marine,	SAMN29881291	MIMAG Metagenome-assembled Genome sample from Candidatus Nanopelagicaceae bacterium	Sweden: Baltic Sea coastal region, Kalmar Sound	sea-surface microlayer sampled inside a natural surface slick	missing|missing|missing	Marine,Brackish	Brackish
GB_GCA_030758525.1	d__Bacteria;p__Actinomycetota;c__Actinomycetes;o__Nanopelagicales;f__Nanopelagicaceae;g__MAG-120802;s__MAG-120802 sp030730425	PRJNA855638	Prokaryotes and viruses from sea-surface microlayer of a brackish surface slick	In this study, we investigated the bacterial and viral community from samples of sea-surface microlayer sampled inside and outside a natural surface slick in the Baltic Sea by sequencing metagenomes from larger than 5 um and 5-0.2 um filtered fraction and the small than 0.2 um viral fraction.	Brackish,Marine,	SAMN29881386	MIMAG Metagenome-assembled Genome sample from Candidatus Nanopelagicaceae bacterium	Sweden: Baltic Sea coastal region, Kalmar Sound	sea-surface microlayer	missing|missing|missing	Marine,Brackish	Brackish
GB_GCA_030830475.1	d__Bacteria;p__Actinomycetota;c__Actinomycetes;o__Nanopelagicales;f__Nanopelagicaceae;g__MAG-120802;s__MAG-120802 sp030830475	PRJNA819083	San Francisco Bay water column metagenomic assembly	Genome-resolved metagenomic characterization of pelagic bacteria and archaea in San Francisco Bay in October 2013 from bottom water samples collected along the salinity gradient in the estuary.	Brackish	SAMN35716895	MIMAG Metagenome-assembled Genome sample from Candidatus Nanopelagicales bacterium	USA: California, San Francisco Bay	estuarine water	estuarine biome|channel|estuarine water	Brackish,Marine	Brackish
GB_GCA_030832365.1	d__Bacteria;p__Actinomycetota;c__Actinomycetes;o__Nanopelagicales;f__Nanopelagicaceae;g__MAG-120802;s__MAG-120802 sp030832365	PRJNA819083	San Francisco Bay water column metagenomic assembly	Genome-resolved metagenomic characterization of pelagic bacteria and archaea in San Francisco Bay in October 2013 from bottom water samples collected along the salinity gradient in the estuary.	Brackish	SAMN35716893	MIMAG Metagenome-assembled Genome sample from Candidatus Nanopelagicales bacterium	USA: California, San Francisco Bay	estuarine water	estuarine biome|channel|estuarine water	Brackish,Marine	Brackish
GB_GCA_937883945.1	d__Bacteria;p__Actinomycetota;c__Actinomycetes;o__Nanopelagicales;f__Nanopelagicaceae;g__MAG-120802;s__MAG-120802 sp937883945	PRJEB51078	Large-scale analysis of novel cellular microbes from the marine biome	Shotgun metagenomics provides access to genomic information of microbes that have not or can not be cultured. The recovery of metagenomic assembled genomes (MAGs) of these organisms enables in depth analysis of these elusive organisms. But while prokaryotic MAGs are routinely collected and studied, MAGs of eukaryotic species are seldom reported. As MGnify is the largest collection of assembled me…	Marine,Soil,	SAMEA14075524	Metagenome-assembled genome: SRR5468220_bin.112_CONCOCT_v1.1_MAG	USA	marine metagenome	Environmental|Aquatic|Marine	Marine,Freshwater,Brackish	Others
GB_GCA_947503395.1	d__Bacteria;p__Actinomycetota;c__Actinomycetes;o__Nanopelagicales;f__Nanopelagicaceae;g__MAG-120802;s__MAG-120802 sp947503395	PRJNA428721	Freshwater metagenomes from Lake Zurich, Switzerland	Lake Zurich is a large (68km2), deep (136m), prealpine lake in Switzerland. This study describes the microbial communities of the Lake using high throughput sequencing. Water samples from different times and different depths representing the epi- and hypolimnion were taken at the deepest part of the lake (47째18 N 8째34 E). 1-4 L of water were prefiltered through a plankton net (20 關m) and a 5-關m f…	Freshwater,	SAMEA112176463	ZE-17mar17-53	Switzerland	lake water	freshwater ecosystem|freshwater lake biome|freshwater lake biome	Freshwater,	FW
RS_GCF_002287965.1	d__Bacteria;p__Actinomycetota;c__Actinomycetes;o__Nanopelagicales;f__Nanopelagicaceae;g__Planktophila;s__Planktophila dulcis	PRJNA327031	genomes of freshwater actinobacteria of the acI lineage	Planktonic freshwater actinobacteria of the so far uncultivated acI lineage were isolated via dilution to extinction from Lake Zurich, Switzerland. Genomes of 17 isolates were sequenced.	Freshwater	SAMN05296530	Microbe sample from Candidatus Planktophila dulcis	Switzerland: Lake Zurich	Switzerland: Lake Zurich, 5 m depth	Freshwater	Freshwater	FW
RS_GCF_002288045.1	d__Bacteria;p__Actinomycetota;c__Actinomycetes;o__Nanopelagicales;f__Nanopelagicaceae;g__Planktophila;s__Planktophila dulcis	PRJNA327031	genomes of freshwater actinobacteria of the acI lineage	Planktonic freshwater actinobacteria of the so far uncultivated acI lineage were isolated via dilution to extinction from Lake Zurich, Switzerland. Genomes of 17 isolates were sequenced.	Freshwater	SAMN05296522	Microbe sample from Candidatus Planktophila dulcis	Switzerland: Lake Zurich	Switzerland: Lake Zurich, 5 m depth	Freshwater	Freshwater	FW
RS_GCF_002288225.1	d__Bacteria;p__Actinomycetota;c__Actinomycetes;o__Nanopelagicales;f__Nanopelagicaceae;g__Planktophila;s__Planktophila dulcis	PRJNA327031	genomes of freshwater actinobacteria of the acI lineage	Planktonic freshwater actinobacteria of the so far uncultivated acI lineage were isolated via dilution to extinction from Lake Zurich, Switzerland. Genomes of 17 isolates were sequenced.	Freshwater	SAMN05296532	Microbe sample from Candidatus Planktophila dulcis	Switzerland: Lake Zurich	Switzerland: Lake Zurich, 5 m depth	Freshwater	Freshwater	FW
GB_GCA_947487455.1	d__Bacteria;p__Actinomycetota;c__Actinomycetes;o__Nanopelagicales;f__Nanopelagicaceae;g__Planktophila;s__Planktophila dulcis	PRJNA428721	Freshwater metagenomes from Lake Zurich, Switzerland	Lake Zurich is a large (68km2), deep (136m), prealpine lake in Switzerland. This study describes the microbial communities of the Lake using high throughput sequencing. Water samples from different times and different depths representing the epi- and hypolimnion were taken at the deepest part of the lake (47째18 N 8째34 E). 1-4 L of water were prefiltered through a plankton net (20 關m) and a 5-關m f…	Freshwater,	SAMEA112176276	ZE-13may13-187	Switzerland	lake water	freshwater ecosystem|freshwater lake biome|freshwater lake biome	Freshwater,	FW
RS_GCF_002287925.1	d__Bacteria;p__Actinomycetota;c__Actinomycetes;o__Nanopelagicales;f__Nanopelagicaceae;g__Planktophila;s__Planktophila lacus_C	PRJNA327031	genomes of freshwater actinobacteria of the acI lineage	Planktonic freshwater actinobacteria of the so far uncultivated acI lineage were isolated via dilution to extinction from Lake Zurich, Switzerland. Genomes of 17 isolates were sequenced.	Freshwater	SAMN05296529	Microbe sample from Candidatus Planktophila lacus	Switzerland: Lake Zurich	Switzerland: Lake Zurich, 5 m depth	Freshwater	Freshwater	FW
RS_GCF_002288325.1	d__Bacteria;p__Actinomycetota;c__Actinomycetes;o__Nanopelagicales;f__Nanopelagicaceae;g__Planktophila;s__Planktophila lacus_C	PRJNA327031	genomes of freshwater actinobacteria of the acI lineage	Planktonic freshwater actinobacteria of the so far uncultivated acI lineage were isolated via dilution to extinction from Lake Zurich, Switzerland. Genomes of 17 isolates were sequenced.	Freshwater	SAMN05296526	Microbe sample from Candidatus Planktophila lacus	Switzerland: Lake Zurich	Switzerland: Lake Zurich, 5 m depth	Freshwater	Freshwater	FW
RS_GCF_002288385.1	d__Bacteria;p__Actinomycetota;c__Actinomycetes;o__Nanopelagicales;f__Nanopelagicaceae;g__Planktophila;s__Planktophila lacus_D	PRJNA327031	genomes of freshwater actinobacteria of the acI lineage	Planktonic freshwater actinobacteria of the so far uncultivated acI lineage were isolated via dilution to extinction from Lake Zurich, Switzerland. Genomes of 17 isolates were sequenced.	Freshwater	SAMN05296524	Microbe sample from Candidatus Planktophila lacus	Switzerland: Lake Zurich	Switzerland: Lake Zurich, 5 m depth	Freshwater	Freshwater	FW
GB_GCA_903820645.1	d__Bacteria;p__Actinomycetota;c__Actinomycetes;o__Nanopelagicales;f__Nanopelagicaceae;g__Planktophila;s__Planktophila limnetica	PRJEB38681	Comprehensive dataset of shotgun metagenomes from stratified freshwater lakes and ponds	Stratified lakes and ponds that feature steep oxygen gradients are known to be significant net sources of greenhouse gases and hotspots in the carbon cycle. Despite their significant biogeochemical roles, the resident microbial communities, especially in the oxygen depleted hypolimnetic compartments are poorly known. In this paper, we present a comprehensive metagenome dataset including shotgun m…	Freshwater,Pond,	SAMEA6948826	MAG Erken-D7_bin-0771 from assembly ERS4600398	Sweden|Uppsala	lake water	lentic water body|lake|water	Freshwater,	FW
GB_GCA_903848825.1	d__Bacteria;p__Actinomycetota;c__Actinomycetes;o__Nanopelagicales;f__Nanopelagicaceae;g__Planktophila;s__Planktophila limnetica	PRJEB38681	Comprehensive dataset of shotgun metagenomes from stratified freshwater lakes and ponds	Stratified lakes and ponds that feature steep oxygen gradients are known to be significant net sources of greenhouse gases and hotspots in the carbon cycle. Despite their significant biogeochemical roles, the resident microbial communities, especially in the oxygen depleted hypolimnetic compartments are poorly known. In this paper, we present a comprehensive metagenome dataset including shotgun m…	Freshwater,Pond,	SAMEA6947389	MAG Erken-D8_bin-0335 from assembly ERS4600399	Sweden|Uppsala	lake water	lentic water body|lake|water	Freshwater,	FW
GB_GCA_903893965.1	d__Bacteria;p__Actinomycetota;c__Actinomycetes;o__Nanopelagicales;f__Nanopelagicaceae;g__Planktophila;s__Planktophila limnetica	PRJEB38681	Comprehensive dataset of shotgun metagenomes from stratified freshwater lakes and ponds	Stratified lakes and ponds that feature steep oxygen gradients are known to be significant net sources of greenhouse gases and hotspots in the carbon cycle. Despite their significant biogeochemical roles, the resident microbial communities, especially in the oxygen depleted hypolimnetic compartments are poorly known. In this paper, we present a comprehensive metagenome dataset including shotgun m…	Freshwater,Pond,	SAMEA6947027	MAG Erken-D9_bin-0154 from assembly ERS4600400	Sweden|Uppsala	lake water	lentic water body|lake|water	Freshwater,	FW
GB_GCA_903918955.1	d__Bacteria;p__Actinomycetota;c__Actinomycetes;o__Nanopelagicales;f__Nanopelagicaceae;g__Planktophila;s__Planktophila limnetica	PRJEB38681	Comprehensive dataset of shotgun metagenomes from stratified freshwater lakes and ponds	Stratified lakes and ponds that feature steep oxygen gradients are known to be significant net sources of greenhouse gases and hotspots in the carbon cycle. Despite their significant biogeochemical roles, the resident microbial communities, especially in the oxygen depleted hypolimnetic compartments are poorly known. In this paper, we present a comprehensive metagenome dataset including shotgun m…	Freshwater,Pond,	SAMEA6949485	MAG Erken-D4_bin-1415 from assembly ERS4600395	Sweden|Uppsala	lake water	lentic water body|lake|water	Freshwater,	FW
RS_GCF_002288365.1	d__Bacteria;p__Actinomycetota;c__Actinomycetes;o__Nanopelagicales;f__Nanopelagicaceae;g__Planktophila;s__Planktophila limnetica	PRJNA327031	genomes of freshwater actinobacteria of the acI lineage	Planktonic freshwater actinobacteria of the so far uncultivated acI lineage were isolated via dilution to extinction from Lake Zurich, Switzerland. Genomes of 17 isolates were sequenced.	Freshwater	SAMN05296534	Microbe sample from Candidatus Planktophila limnetica	Switzerland: Lake Zurich	Switzerland: Lake Zurich, 5 m depth	Freshwater	Freshwater	FW
GB_GCA_947487435.1	d__Bacteria;p__Actinomycetota;c__Actinomycetes;o__Nanopelagicales;f__Nanopelagicaceae;g__Planktophila;s__Planktophila limnetica	PRJNA428721	Freshwater metagenomes from Lake Zurich, Switzerland	Lake Zurich is a large (68km2), deep (136m), prealpine lake in Switzerland. This study describes the microbial communities of the Lake using high throughput sequencing. Water samples from different times and different depths representing the epi- and hypolimnion were taken at the deepest part of the lake (47째18 N 8째34 E). 1-4 L of water were prefiltered through a plankton net (20 關m) and a 5-關m f…	Freshwater,	SAMEA112176358	ZE-13oct10-97	Switzerland	lake water	freshwater ecosystem|freshwater lake biome|freshwater lake biome	Freshwater,	FW
GB_GCA_029979485.1	d__Bacteria;p__Actinomycetota;c__Actinomycetes;o__Nanopelagicales;f__Nanopelagicaceae;g__Planktophila;s__Planktophila limnetica_A	PRJNA878949	Metagenomic study along the Pearl River Estuary salinity gradient	High-through sequencing data, assembly and metagenome-assembled genomes data for research on microbial salinity adaptation in the Pearl River Estuary.	Freshwater,Brackish,	SAMN31727258	MIMAG Metagenome-assembled Genome sample from Candidatus Planktophila limnetica	China: the Pearl River Estuary	Water column in the Pearl River Estuary	estuarine biome [ENVO: 01000020]|estuarine coastal surface layer [ENVO: 01001302]|estuarine water [ENVO: 01000301]	Brackish,Freshwater	Others
GB_GCA_000372185.1	d__Bacteria;p__Actinomycetota;c__Actinomycetes;o__Nanopelagicales;f__Nanopelagicaceae;g__Planktophila;s__Planktophila sp000372185	PRJNA77629	actinobacterium SCGC AAA278-O22 Genome sequencing and assembly	Lakes and other freshwaters play a crucial role in the global cycling of carbon and associated elements and also provide water for consumption and technical use to society. The microorganisms that inhabit these ecosystems are the key drivers of freshwater biogeochemical processes but our understanding of how individual microbes and microbial groups evolve and contribute to diversity and specific …	Freshwater,	SAMN02261280	MIGS Cultured Bacterial/Archaeal sample from actinobacterium SCGC AAA278-O22	Missing		Aquatic; Fresh water|not provided; submitted under MIGS 2.1|missing|not provided; submitted under MIGS 2.1|not provided; submitted under MIGS 2.1	Freshwater,	FW
GB_GCA_903898345.1	d__Bacteria;p__Actinomycetota;c__Actinomycetes;o__Nanopelagicales;f__Nanopelagicaceae;g__Planktophila;s__Planktophila sp000378885	PRJEB38681	Comprehensive dataset of shotgun metagenomes from stratified freshwater lakes and ponds	Stratified lakes and ponds that feature steep oxygen gradients are known to be significant net sources of greenhouse gases and hotspots in the carbon cycle. Despite their significant biogeochemical roles, the resident microbial communities, especially in the oxygen depleted hypolimnetic compartments are poorly known. In this paper, we present a comprehensive metagenome dataset including shotgun m…	Freshwater,Pond,	SAMEA6946089	MAG LinL5_bin-0921 from assembly ERS4600452	Sweden|Link철ping	lake water	lentic water body|lake|water	Freshwater,	FW
GB_GCA_000504645.1	d__Bacteria;p__Actinomycetota;c__Actinomycetes;o__Nanopelagicales;f__Nanopelagicaceae;g__Planktophila;s__Planktophila sp000378885	PRJNA183355	actinobacterium SCGC AAA041-L13	Genome wide diversity and population genetics in uncultured aquatic bacteria: single cell genomics of the freshwater SAR11 group and the ubiquitous Actinobacteria ac1 lineage	Freshwater,	SAMN02597173	MIGS Cultured Bacterial/Archaeal sample from actinobacterium SCGC AAA041-L13	missing		not provided; submitted under MIGS 2.1|missing|not provided; submitted under MIGS 2.1|not provided; submitted under MIGS 2.1		FW
GB_GCA_000378885.1	d__Bacteria;p__Actinomycetota;c__Actinomycetes;o__Nanopelagicales;f__Nanopelagicaceae;g__Planktophila;s__Planktophila sp000378885	PRJNA77633	actinobacterium SCGC AAA044-N04 Genome sequencing and assembly	Lakes and other freshwaters play a crucial role in the global cycling of carbon and associated elements and also provide water for consumption and technical use to society. The microorganisms that inhabit these ecosystems are the key drivers of freshwater biogeochemical processes but our understanding of how individual microbes and microbial groups evolve and contribute to diversity and specific …	Freshwater,	SAMN02261282	MIGS Cultured Bacterial/Archaeal sample from actinobacterium SCGC AAA044-N04	Missing		Aquatic; Fresh water|not provided; submitted under MIGS 2.1|missing|not provided; submitted under MIGS 2.1|not provided; submitted under MIGS 2.1	Freshwater,	FW
GB_GCA_937919495.1	d__Bacteria;p__Actinomycetota;c__Actinomycetes;o__Nanopelagicales;f__Nanopelagicaceae;g__Planktophila;s__Planktophila sp001438925	PRJEB51078	Large-scale analysis of novel cellular microbes from the marine biome	Shotgun metagenomics provides access to genomic information of microbes that have not or can not be cultured. The recovery of metagenomic assembled genomes (MAGs) of these organisms enables in depth analysis of these elusive organisms. But while prokaryotic MAGs are routinely collected and studied, MAGs of eukaryotic species are seldom reported. As MGnify is the largest collection of assembled me…	Marine,Soil,	SAMEA14074877	Metagenome-assembled genome: ERR2206778_bin.47_CONCOCT_v1.1_MAG	Baltic Sea	marine metagenome	Environmental|Aquatic|Marine	Marine,Brackish	Others
GB_GCA_001438925.1	d__Bacteria;p__Actinomycetota;c__Actinomycetes;o__Nanopelagicales;f__Nanopelagicaceae;g__Planktophila;s__Planktophila sp001438925	PRJNA273799	Baltic Sea Surface Water Metagenome	Surface water collected in the Baltic Proper, 10 km east of 횜land in the Baltic Proper (N 56째55.851, E 17째03.640)	Brackish,Marine,	SAMN03741947	Microbe sample from Actinobacteria bacterium BACL15 MAG-120619-bin91	Baltic Sea	surface water brackish water collected from the surface of the Baltic Sea	Brackish water	Brackish,Marine	Brackish
GB_GCA_002346325.1	d__Bacteria;p__Actinomycetota;c__Actinomycetes;o__Nanopelagicales;f__Nanopelagicaceae;g__Planktophila;s__Planktophila sp001438925	PRJNA348753	Recovery of nearly 8,000 uncultivated bacterial and archaeal genomes substantially flesh out the tree of life	Challenges in cultivating microorganisms have limited the phylogenetic diversity of currently available microbial genomes. This is being addressed by advances in sequencing throughput and computational techniques that allow for the cultivation-independent recovery of high-quality bacterial and archaeal genomes directly from metagenomic data. In this study, we recovered 7,903 uncultivated genomes …		SAMN06457210	Uncultivated Actinobacteria bacterium UBA3009 genome recovered from SRX1050755	Baltic Sea	water		Marine,Brackish	Brackish
GB_GCA_002346845.1	d__Bacteria;p__Actinomycetota;c__Actinomycetes;o__Nanopelagicales;f__Nanopelagicaceae;g__Planktophila;s__Planktophila sp001438925	PRJNA348753	Recovery of nearly 8,000 uncultivated bacterial and archaeal genomes substantially flesh out the tree of life	Challenges in cultivating microorganisms have limited the phylogenetic diversity of currently available microbial genomes. This is being addressed by advances in sequencing throughput and computational techniques that allow for the cultivation-independent recovery of high-quality bacterial and archaeal genomes directly from metagenomic data. In this study, we recovered 7,903 uncultivated genomes …		SAMN06452127	Uncultivated Actinobacteria bacterium UBA3016 genome recovered from SRX1050754	Baltic Sea	water		Marine,Brackish	Brackish
GB_GCA_002367655.1	d__Bacteria;p__Actinomycetota;c__Actinomycetes;o__Nanopelagicales;f__Nanopelagicaceae;g__Planktophila;s__Planktophila sp001438925	PRJNA348753	Recovery of nearly 8,000 uncultivated bacterial and archaeal genomes substantially flesh out the tree of life	Challenges in cultivating microorganisms have limited the phylogenetic diversity of currently available microbial genomes. This is being addressed by advances in sequencing throughput and computational techniques that allow for the cultivation-independent recovery of high-quality bacterial and archaeal genomes directly from metagenomic data. In this study, we recovered 7,903 uncultivated genomes …		SAMN06454661	Uncultivated Actinobacteria bacterium UBA3030 genome recovered from SRX1050759	Baltic Sea	water		Marine,Brackish	Brackish
GB_GCA_002384085.1	d__Bacteria;p__Actinomycetota;c__Actinomycetes;o__Nanopelagicales;f__Nanopelagicaceae;g__Planktophila;s__Planktophila sp001438925	PRJNA348753	Recovery of nearly 8,000 uncultivated bacterial and archaeal genomes substantially flesh out the tree of life	Challenges in cultivating microorganisms have limited the phylogenetic diversity of currently available microbial genomes. This is being addressed by advances in sequencing throughput and computational techniques that allow for the cultivation-independent recovery of high-quality bacterial and archaeal genomes directly from metagenomic data. In this study, we recovered 7,903 uncultivated genomes …		SAMN06455273	Uncultivated Actinobacteria bacterium UBA4016 genome recovered from SRX1050775	Baltic Sea	water		Marine,Brackish	Brackish
GB_GCA_002284855.1	d__Bacteria;p__Actinomycetota;c__Actinomycetes;o__Nanopelagicales;f__Nanopelagicaceae;g__Planktophila;s__Planktophila sp002284855	PRJNA321001	Bacterial genome sequencing facilitated by MDA of multiple cells	The purpose of this study is to obtain (nearly) complete bacterial genomes by the application of MDA (multiple displacement amplification) to tens to thousands of cells cultured by dilution-to-extinction method.		SAMN04961843	Microbe sample from Actinobacteria bacterium IMCC25003	South Korea: Lake Soyang	freshwater		Freshwater	FW
GB_GCA_013467635.1	d__Bacteria;p__Actinomycetota;c__Actinomycetes;o__Nanopelagicales;f__Nanopelagicaceae;g__Planktophila;s__Planktophila sp002284855	PRJNA472830	Actinobacteria bacterium IMCC25003 Genome sequencing	The purpose of this study is to obtain the complete genome sequence of strain IMCC25003 from cell pellets using Illumina MiSeq platfrom.		SAMN09244936	Microbe sample from Actinobacteria bacterium IMCC25003	South Korea: Lake Soyang	freshwater		Freshwater	FW
GB_GCA_002284875.1	d__Bacteria;p__Actinomycetota;c__Actinomycetes;o__Nanopelagicales;f__Nanopelagicaceae;g__Planktophila;s__Planktophila sp002284875	PRJNA321003	Bacterial genome sequencing facilitated by MDA of multiple cells	The purpose of this study is to obtain (nearly) complete bacterial genomes by the application of MDA (multiple displacement amplification) to tens to thousands of cells cultured by dilution-to-extinction method.		SAMN04961844	Microbe sample from Actinobacteria bacterium IMCC26103	South Korea: Lake Soyang	freshwater		Freshwater	FW
GB_GCA_013467655.1	d__Bacteria;p__Actinomycetota;c__Actinomycetes;o__Nanopelagicales;f__Nanopelagicaceae;g__Planktophila;s__Planktophila sp002284875	PRJNA472831	Actinobacteria bacterium IMCC26103 Genome sequencing	The purpose of this study is to obtain the complete genome sequence of strain IMCC26103 from cell pellets using Illumina MiSeq platform.		SAMN09244937	Microbe sample from Actinobacteria bacterium IMCC26103	South Korea: Lake Soyang	freshwater		Freshwater	FW
GB_GCA_002284895.1	d__Bacteria;p__Actinomycetota;c__Actinomycetes;o__Nanopelagicales;f__Nanopelagicaceae;g__Planktophila;s__Planktophila sp002284895	PRJNA321006	Bacterial genome sequencing facilitated by MDA of multiple cells	The purpose of this study is to obtain (nearly) complete bacterial genomes by the application of MDA (multiple displacement amplification) to tens to thousands of cells cultured by dilution-to-extinction method.		SAMN04961845	Microbe sample from Actinobacteria bacterium IMCC19121	South Korea: Lake Soyang	freshwater		Freshwater	FW
GB_GCA_937876265.1	d__Bacteria;p__Actinomycetota;c__Actinomycetes;o__Nanopelagicales;f__Nanopelagicaceae;g__Planktophila;s__Planktophila sp002430075	PRJEB51078	Large-scale analysis of novel cellular microbes from the marine biome	Shotgun metagenomics provides access to genomic information of microbes that have not or can not be cultured. The recovery of metagenomic assembled genomes (MAGs) of these organisms enables in depth analysis of these elusive organisms. But while prokaryotic MAGs are routinely collected and studied, MAGs of eukaryotic species are seldom reported. As MGnify is the largest collection of assembled me…	Marine,Soil,	SAMEA14074866	Metagenome-assembled genome: ERR2206774_bin.93_CONCOCT_v1.1_MAG	Baltic Sea	marine metagenome	Environmental|Aquatic|Marine	Marine,Brackish	Others
GB_GCA_002430075.1	d__Bacteria;p__Actinomycetota;c__Actinomycetes;o__Nanopelagicales;f__Nanopelagicaceae;g__Planktophila;s__Planktophila sp002430075	PRJNA348753	Recovery of nearly 8,000 uncultivated bacterial and archaeal genomes substantially flesh out the tree of life	Challenges in cultivating microorganisms have limited the phylogenetic diversity of currently available microbial genomes. This is being addressed by advances in sequencing throughput and computational techniques that allow for the cultivation-independent recovery of high-quality bacterial and archaeal genomes directly from metagenomic data. In this study, we recovered 7,903 uncultivated genomes …		SAMN06450807	Uncultivated Actinobacteria bacterium UBA5975 genome recovered from SRX1033067	Baltic Sea	water		Marine,Brackish	Brackish
GB_GCA_014190115.1	d__Bacteria;p__Actinomycetota;c__Actinomycetes;o__Nanopelagicales;f__Nanopelagicaceae;g__Planktophila;s__Planktophila sp003569265	PRJDB6644	Shotgun metagenomics of bacterioplankton in Lake Biwa (2016)	Shotgun metagenome sequencing was performed to reveal eco-physiology of bacterioplankton in Lake Biwa, Japan. Water samples were collected from the epliminion (5 m) and hypolimnion (65 m) at a pelagic station of the lake. Bacterioplankton was collected from 0.2-5 micrometre size fraction, and the DNA was extracted, fragmented, and sequenced by the Miseq platform (2 x 300 bp).	Freshwater,	SAMD00166053	Metagenome-assembled genome of Lake Biwa bacterioplankton Actinobacteria_hypo.bin1_acI-A7	Japan:Lake Biwa		holomictic lake|freshwater lake|water	Freshwater,	FW
GB_GCA_003569265.1	d__Bacteria;p__Actinomycetota;c__Actinomycetes;o__Nanopelagicales;f__Nanopelagicaceae;g__Planktophila;s__Planktophila sp003569265	PRJDB6656	Culture-independent metagenomic and metaepigenomic analysis of prokaryotes in Lake Biwa, Japan	We conducted metagenomic and metaepigenomic analysis using long Circular Consensus Sequence (CCS) reads generated using the PacBio Sequel platform to profile the freshwater microbiome of Lake Biwa, the largest lake in Japan.	Freshwater,	SAMD00117326	draft genome assembled from metagenomic data collected in Lake Biwa at 5m depth, no.11	Japan:Shiga, Otsu, Lake Biwa			Freshwater,	FW
GB_GCA_005789205.1	d__Bacteria;p__Actinomycetota;c__Actinomycetes;o__Nanopelagicales;f__Nanopelagicaceae;g__Planktophila;s__Planktophila sp005789205	PRJNA531348	Lake Fuxian metagenomes	Microorganisms living in different depths of the monomictic Lake Fuxian using metagenomics.	Freshwater,	SAMN11369081	MAGs of Lake Fuxian sample	China: Fuxian Lake, Yuxi	freshwater		Freshwater,	FW
GB_GCA_005779625.1	d__Bacteria;p__Actinomycetota;c__Actinomycetes;o__Nanopelagicales;f__Nanopelagicaceae;g__Planktophila;s__Planktophila sp005800815	PRJNA531348	Lake Fuxian metagenomes	Microorganisms living in different depths of the monomictic Lake Fuxian using metagenomics.	Freshwater,	SAMN11368662	MAGs of Lake Fuxian sample	China: Fuxian Lake, Yuxi	freshwater		Freshwater,	FW
GB_GCA_005792705.1	d__Bacteria;p__Actinomycetota;c__Actinomycetes;o__Nanopelagicales;f__Nanopelagicaceae;g__Planktophila;s__Planktophila sp005800815	PRJNA531348	Lake Fuxian metagenomes	Microorganisms living in different depths of the monomictic Lake Fuxian using metagenomics.	Freshwater,	SAMN11368870	MAGs of Lake Fuxian sample	China: Fuxian Lake, Yuxi	freshwater		Freshwater,	FW
GB_GCA_005800815.1	d__Bacteria;p__Actinomycetota;c__Actinomycetes;o__Nanopelagicales;f__Nanopelagicaceae;g__Planktophila;s__Planktophila sp005800815	PRJNA531348	Lake Fuxian metagenomes	Microorganisms living in different depths of the monomictic Lake Fuxian using metagenomics.	Freshwater,	SAMN11369250	MAGs of Lake Fuxian sample	China: Fuxian Lake, Yuxi	freshwater		Freshwater,	FW
GB_GCA_005809035.1	d__Bacteria;p__Actinomycetota;c__Actinomycetes;o__Nanopelagicales;f__Nanopelagicaceae;g__Planktophila;s__Planktophila sp005800815	PRJNA531348	Lake Fuxian metagenomes	Microorganisms living in different depths of the monomictic Lake Fuxian using metagenomics.	Freshwater,	SAMN11369458	MAGs of Lake Fuxian sample	China: Fuxian Lake, Yuxi	freshwater		Freshwater,	FW
GB_GCA_007279945.1	d__Bacteria;p__Actinomycetota;c__Actinomycetes;o__Nanopelagicales;f__Nanopelagicaceae;g__Planktophila;s__Planktophila sp007279945	PRJNA489439	Meromictic Lake Metagenome and Taxonomy	Functional and taxonomic characterization of the geomicrobiology of permanently stratified Powell Lake, containing ancient seawater.	Freshwater,Marine,	SAMN09989711	MIGS Cultured Bacterial/Archaeal sample from Streptomycetaceae bacterium	Canada: Powell Lake South basin, British Columbia	lake water	meromictic lake|water column|water	Freshwater,	Others
GB_GCA_009691135.1	d__Bacteria;p__Actinomycetota;c__Actinomycetes;o__Nanopelagicales;f__Nanopelagicaceae;g__Planktophila;s__Planktophila sp009691135	PRJNA521725	Lake Baikal Deep Metagenome	Lake Baikal represents the world셲 deepest (1637 m) and largest volume of fresh liquid water (23,000 km3), accounting for nearly 20% of the earth셲 unfrozen freshwater. This study describes the microbial communities of the deep water column using high throughput sequencing. Water samples from two deep horizons (1250 and 1350 m) were taken on 29 March 2018 at the station of the ice camp, located in …	Freshwater,Ice,	SAMN10915643	Ca. Planktophila sp. Baikal-deep-G29	Russia: Lake Baikal	freshwater	Freshwater biome	Freshwater,	Ice
GB_GCA_009691145.1	d__Bacteria;p__Actinomycetota;c__Actinomycetes;o__Nanopelagicales;f__Nanopelagicaceae;g__Planktophila;s__Planktophila sp009691145	PRJNA521725	Lake Baikal Deep Metagenome	Lake Baikal represents the world셲 deepest (1637 m) and largest volume of fresh liquid water (23,000 km3), accounting for nearly 20% of the earth셲 unfrozen freshwater. This study describes the microbial communities of the deep water column using high throughput sequencing. Water samples from two deep horizons (1250 and 1350 m) were taken on 29 March 2018 at the station of the ice camp, located in …	Freshwater,Ice,	SAMN10915644	Ca. Planktophila sp. Baikal-deep-G30	Russia: Lake Baikal	freshwater	Freshwater biome	Freshwater,	Ice
GB_GCA_009691125.1	d__Bacteria;p__Actinomycetota;c__Actinomycetes;o__Nanopelagicales;f__Nanopelagicaceae;g__Planktophila;s__Planktophila sp009694515	PRJNA521725	Lake Baikal Deep Metagenome	Lake Baikal represents the world셲 deepest (1637 m) and largest volume of fresh liquid water (23,000 km3), accounting for nearly 20% of the earth셲 unfrozen freshwater. This study describes the microbial communities of the deep water column using high throughput sequencing. Water samples from two deep horizons (1250 and 1350 m) were taken on 29 March 2018 at the station of the ice camp, located in …	Freshwater,Ice,	SAMN10915646	Ca. Planktophila sp. Baikal-deep-G32	Russia: Lake Baikal	freshwater	Freshwater biome	Freshwater,	Ice
GB_GCA_009694515.1	d__Bacteria;p__Actinomycetota;c__Actinomycetes;o__Nanopelagicales;f__Nanopelagicaceae;g__Planktophila;s__Planktophila sp009694515	PRJNA521725	Lake Baikal Deep Metagenome	Lake Baikal represents the world셲 deepest (1637 m) and largest volume of fresh liquid water (23,000 km3), accounting for nearly 20% of the earth셲 unfrozen freshwater. This study describes the microbial communities of the deep water column using high throughput sequencing. Water samples from two deep horizons (1250 and 1350 m) were taken on 29 March 2018 at the station of the ice camp, located in …	Freshwater,Ice,	SAMN10915633	Ca. Planktophila sp. Baikal-deep-G19	Russia: Lake Baikal	freshwater	Freshwater biome	Freshwater,	Ice
GB_GCA_947464875.1	d__Bacteria;p__Actinomycetota;c__Actinomycetes;o__Nanopelagicales;f__Nanopelagicaceae;g__Planktophila;s__Planktophila sp009698295	PRJEB35770	Freshwater Metagenomes from European Lakes and Reservoirs (including time-series metagenomes)	This study describes the microbial communities of different lakes and reservoirs in Europe using high throughput metagenome sequencing. Water samples from different depths representing the epi- and hypolimnion were collected. Approximately 10L of water were pre-filtered through a plankton net (20 關m) and a 5-關m filter and then filtered onto filters with a pore size of 0.22 關m. DNA was extracted f…	Freshwater,	SAMEA112174207	RE-4nov15-169	Czech Republic	lake water	freshwater ecosystem|freshwater lake biome|freshwater lake biome	Freshwater,	FW
GB_GCA_947467445.1	d__Bacteria;p__Actinomycetota;c__Actinomycetes;o__Nanopelagicales;f__Nanopelagicaceae;g__Planktophila;s__Planktophila sp009698295	PRJEB35770	Freshwater Metagenomes from European Lakes and Reservoirs (including time-series metagenomes)	This study describes the microbial communities of different lakes and reservoirs in Europe using high throughput metagenome sequencing. Water samples from different depths representing the epi- and hypolimnion were collected. Approximately 10L of water were pre-filtered through a plankton net (20 關m) and a 5-關m filter and then filtered onto filters with a pore size of 0.22 關m. DNA was extracted f…	Freshwater,	SAMEA112174377	RE-9nov16-244	Czech Republic	lake water	freshwater ecosystem|freshwater lake biome|freshwater lake biome	Freshwater,	FW
GB_GCA_947483995.1	d__Bacteria;p__Actinomycetota;c__Actinomycetes;o__Nanopelagicales;f__Nanopelagicaceae;g__Planktophila;s__Planktophila sp009698295	PRJEB35770	Freshwater Metagenomes from European Lakes and Reservoirs (including time-series metagenomes)	This study describes the microbial communities of different lakes and reservoirs in Europe using high throughput metagenome sequencing. Water samples from different depths representing the epi- and hypolimnion were collected. Approximately 10L of water were pre-filtered through a plankton net (20 關m) and a 5-關m filter and then filtered onto filters with a pore size of 0.22 關m. DNA was extracted f…	Freshwater,	SAMEA112175982	RH-9nov16-292	Czech Republic	lake water	freshwater ecosystem|freshwater lake biome|freshwater lake biome	Freshwater,	FW
GB_GCA_009698295.1	d__Bacteria;p__Actinomycetota;c__Actinomycetes;o__Nanopelagicales;f__Nanopelagicaceae;g__Planktophila;s__Planktophila sp009698295	PRJNA449258	Freshwater Genomic Bins	This bioproject contains reconstructed genomic bins belonging to the uncultured prokaryotes. These genomic bins originate from metagenomes of different freshwater environments.	Freshwater,	SAMN12745313	MIMAG Metagenome-assembled Genome sample from Actinomycetes bacterium	Czech Republic: Rimov Reservoir	freshwater	aquatic|freshwater|water	Freshwater,	FW
GB_GCA_009701215.1	d__Bacteria;p__Actinomycetota;c__Actinomycetes;o__Nanopelagicales;f__Nanopelagicaceae;g__Planktophila;s__Planktophila sp009698295	PRJNA449258	Freshwater Genomic Bins	This bioproject contains reconstructed genomic bins belonging to the uncultured prokaryotes. These genomic bins originate from metagenomes of different freshwater environments.	Freshwater,	SAMN12745155	MIMAG Metagenome-assembled Genome sample from Actinomycetes bacterium	Czech Republic: Rimov Reservoir	freshwater	aquatic|freshwater|water	Freshwater,	FW
GB_GCA_947480155.1	d__Bacteria;p__Actinomycetota;c__Actinomycetes;o__Nanopelagicales;f__Nanopelagicaceae;g__Planktophila;s__Planktophila sp009698445	PRJEB35770	Freshwater Metagenomes from European Lakes and Reservoirs (including time-series metagenomes)	This study describes the microbial communities of different lakes and reservoirs in Europe using high throughput metagenome sequencing. Water samples from different depths representing the epi- and hypolimnion were collected. Approximately 10L of water were pre-filtered through a plankton net (20 關m) and a 5-關m filter and then filtered onto filters with a pore size of 0.22 關m. DNA was extracted f…	Freshwater,	SAMEA112175755	RH-27jun17-195	Czech Republic	lake water	freshwater ecosystem|freshwater lake biome|freshwater lake biome	Freshwater,	FW
GB_GCA_943323965.2	d__Bacteria;p__Actinomycetota;c__Actinomycetes;o__Nanopelagicales;f__Nanopelagicaceae;g__Planktophila;s__Planktophila sp009698445	PRJEB52406	High resolution sampling of freshwater reservoir in Czech Republic	A high-resolution sampling of Rimov reservoir during the spring of 2018.Samples were taken from 03.Apr.2018 to 09.May.2018 at 0.5m and 30m and filtered using three different filter sizes (5um, 0.8um, and 0.22um )	Freshwater,Spring	SAMEA14434006	ERS11712862	Czech Republic	Freshwater lake	freshwater lake|lake|fresh water	Freshwater,	Spring
GB_GCA_943327715.2	d__Bacteria;p__Actinomycetota;c__Actinomycetes;o__Nanopelagicales;f__Nanopelagicaceae;g__Planktophila;s__Planktophila sp009698445	PRJEB52406	High resolution sampling of freshwater reservoir in Czech Republic	A high-resolution sampling of Rimov reservoir during the spring of 2018.Samples were taken from 03.Apr.2018 to 09.May.2018 at 0.5m and 30m and filtered using three different filter sizes (5um, 0.8um, and 0.22um )	Freshwater,Spring	SAMEA110041759	ERS11712893	Czech Republic	Freshwater lake	freshwater lake|lake|fresh water	Freshwater,	Spring
GB_GCA_943332005.1	d__Bacteria;p__Actinomycetota;c__Actinomycetes;o__Nanopelagicales;f__Nanopelagicaceae;g__Planktophila;s__Planktophila sp009698445	PRJEB52406	High resolution sampling of freshwater reservoir in Czech Republic	A high-resolution sampling of Rimov reservoir during the spring of 2018.Samples were taken from 03.Apr.2018 to 09.May.2018 at 0.5m and 30m and filtered using three different filter sizes (5um, 0.8um, and 0.22um )	Freshwater,Spring	SAMEA14435126	ERS11712895	Czech Republic	Freshwater lake	freshwater lake|lake|fresh water	Freshwater,	Spring
GB_GCA_943332975.1	d__Bacteria;p__Actinomycetota;c__Actinomycetes;o__Nanopelagicales;f__Nanopelagicaceae;g__Planktophila;s__Planktophila sp009698445	PRJEB52406	High resolution sampling of freshwater reservoir in Czech Republic	A high-resolution sampling of Rimov reservoir during the spring of 2018.Samples were taken from 03.Apr.2018 to 09.May.2018 at 0.5m and 30m and filtered using three different filter sizes (5um, 0.8um, and 0.22um )	Freshwater,Spring	SAMEA14435028	ERS11712894	Czech Republic	Freshwater lake	freshwater lake|lake|fresh water	Freshwater,	Spring
GB_GCA_009698445.1	d__Bacteria;p__Actinomycetota;c__Actinomycetes;o__Nanopelagicales;f__Nanopelagicaceae;g__Planktophila;s__Planktophila sp009698445	PRJNA449258	Freshwater Genomic Bins	This bioproject contains reconstructed genomic bins belonging to the uncultured prokaryotes. These genomic bins originate from metagenomes of different freshwater environments.	Freshwater,	SAMN12745305	MIMAG Metagenome-assembled Genome sample from Actinomycetes bacterium	Czech Republic: Rimov Reservoir	freshwater	aquatic|freshwater|water	Freshwater,	FW
GB_GCA_009700615.1	d__Bacteria;p__Actinomycetota;c__Actinomycetes;o__Nanopelagicales;f__Nanopelagicaceae;g__Planktophila;s__Planktophila sp009698445	PRJNA449258	Freshwater Genomic Bins	This bioproject contains reconstructed genomic bins belonging to the uncultured prokaryotes. These genomic bins originate from metagenomes of different freshwater environments.	Freshwater,	SAMN12745186	MIMAG Metagenome-assembled Genome sample from Actinomycetes bacterium	Czech Republic: Rimov Reservoir	freshwater	aquatic|freshwater|water	Freshwater,	FW
GB_GCA_009701915.1	d__Bacteria;p__Actinomycetota;c__Actinomycetes;o__Nanopelagicales;f__Nanopelagicaceae;g__Planktophila;s__Planktophila sp009698445	PRJNA449258	Freshwater Genomic Bins	This bioproject contains reconstructed genomic bins belonging to the uncultured prokaryotes. These genomic bins originate from metagenomes of different freshwater environments.	Freshwater,	SAMN12745121	MIMAG Metagenome-assembled Genome sample from Actinomycetes bacterium	Czech Republic: Rimov Reservoir	freshwater	aquatic|freshwater|water	Freshwater,	FW
GB_GCA_009698675.1	d__Bacteria;p__Actinomycetota;c__Actinomycetes;o__Nanopelagicales;f__Nanopelagicaceae;g__Planktophila;s__Planktophila sp009698675	PRJNA449258	Freshwater Genomic Bins	This bioproject contains reconstructed genomic bins belonging to the uncultured prokaryotes. These genomic bins originate from metagenomes of different freshwater environments.	Freshwater,	SAMN12745292	MIMAG Metagenome-assembled Genome sample from Actinomycetes bacterium	Czech Republic: Rimov Reservoir	freshwater	aquatic|freshwater|water	Freshwater,	FW
GB_GCA_009699215.1	d__Bacteria;p__Actinomycetota;c__Actinomycetes;o__Nanopelagicales;f__Nanopelagicaceae;g__Planktophila;s__Planktophila sp009698675	PRJNA449258	Freshwater Genomic Bins	This bioproject contains reconstructed genomic bins belonging to the uncultured prokaryotes. These genomic bins originate from metagenomes of different freshwater environments.	Freshwater,	SAMN12745261	MIMAG Metagenome-assembled Genome sample from Actinomycetes bacterium	Czech Republic: Rimov Reservoir	freshwater	aquatic|freshwater|water	Freshwater,	FW
GB_GCA_009700825.1	d__Bacteria;p__Actinomycetota;c__Actinomycetes;o__Nanopelagicales;f__Nanopelagicaceae;g__Planktophila;s__Planktophila sp009698675	PRJNA449258	Freshwater Genomic Bins	This bioproject contains reconstructed genomic bins belonging to the uncultured prokaryotes. These genomic bins originate from metagenomes of different freshwater environments.	Freshwater,	SAMN12745177	MIMAG Metagenome-assembled Genome sample from Actinomycetes bacterium	Czech Republic: Rimov Reservoir	freshwater	aquatic|freshwater|water	Freshwater,	FW
GB_GCA_009702035.1	d__Bacteria;p__Actinomycetota;c__Actinomycetes;o__Nanopelagicales;f__Nanopelagicaceae;g__Planktophila;s__Planktophila sp009698675	PRJNA449258	Freshwater Genomic Bins	This bioproject contains reconstructed genomic bins belonging to the uncultured prokaryotes. These genomic bins originate from metagenomes of different freshwater environments.	Freshwater,	SAMN12745111	MIMAG Metagenome-assembled Genome sample from Actinomycetes bacterium	Czech Republic: Rimov Reservoir	freshwater	aquatic|freshwater|water	Freshwater,	FW
GB_GCA_009705335.1	d__Bacteria;p__Actinomycetota;c__Actinomycetes;o__Nanopelagicales;f__Nanopelagicaceae;g__Planktophila;s__Planktophila sp009698675	PRJNA449258	Freshwater Genomic Bins	This bioproject contains reconstructed genomic bins belonging to the uncultured prokaryotes. These genomic bins originate from metagenomes of different freshwater environments.	Freshwater,	SAMN12745391	MIMAG Metagenome-assembled Genome sample from Actinomycetes bacterium	Czech Republic: Rimov Reservoir	freshwater	aquatic|freshwater|water	Freshwater,	FW
GB_GCA_947440775.1	d__Bacteria;p__Actinomycetota;c__Actinomycetes;o__Nanopelagicales;f__Nanopelagicaceae;g__Planktophila;s__Planktophila sp009698815	PRJEB35770	Freshwater Metagenomes from European Lakes and Reservoirs (including time-series metagenomes)	This study describes the microbial communities of different lakes and reservoirs in Europe using high throughput metagenome sequencing. Water samples from different depths representing the epi- and hypolimnion were collected. Approximately 10L of water were pre-filtered through a plankton net (20 關m) and a 5-關m filter and then filtered onto filters with a pore size of 0.22 關m. DNA was extracted f…	Freshwater,	SAMEA112172173	CH-Jul18-120	Switzerland	lake water	freshwater ecosystem|freshwater lake biome|freshwater lake biome	Freshwater,	FW
GB_GCA_947461895.1	d__Bacteria;p__Actinomycetota;c__Actinomycetes;o__Nanopelagicales;f__Nanopelagicaceae;g__Planktophila;s__Planktophila sp009698815	PRJEB35770	Freshwater Metagenomes from European Lakes and Reservoirs (including time-series metagenomes)	This study describes the microbial communities of different lakes and reservoirs in Europe using high throughput metagenome sequencing. Water samples from different depths representing the epi- and hypolimnion were collected. Approximately 10L of water were pre-filtered through a plankton net (20 關m) and a 5-關m filter and then filtered onto filters with a pore size of 0.22 關m. DNA was extracted f…	Freshwater,	SAMEA112173811	RE-20apr16-329	Czech Republic	lake water	freshwater ecosystem|freshwater lake biome|freshwater lake biome	Freshwater,	FW
GB_GCA_947503325.1	d__Bacteria;p__Actinomycetota;c__Actinomycetes;o__Nanopelagicales;f__Nanopelagicaceae;g__Planktophila;s__Planktophila sp009698815	PRJNA428721	Freshwater metagenomes from Lake Zurich, Switzerland	Lake Zurich is a large (68km2), deep (136m), prealpine lake in Switzerland. This study describes the microbial communities of the Lake using high throughput sequencing. Water samples from different times and different depths representing the epi- and hypolimnion were taken at the deepest part of the lake (47째18 N 8째34 E). 1-4 L of water were prefiltered through a plankton net (20 關m) and a 5-關m f…	Freshwater,	SAMEA112176457	ZE-17mar17-38	Switzerland	lake water	freshwater ecosystem|freshwater lake biome|freshwater lake biome	Freshwater,	FW
GB_GCA_009697645.1	d__Bacteria;p__Actinomycetota;c__Actinomycetes;o__Nanopelagicales;f__Nanopelagicaceae;g__Planktophila;s__Planktophila sp009698815	PRJNA449258	Freshwater Genomic Bins	This bioproject contains reconstructed genomic bins belonging to the uncultured prokaryotes. These genomic bins originate from metagenomes of different freshwater environments.	Freshwater,	SAMN12745308	MIMAG Metagenome-assembled Genome sample from Actinomycetes bacterium	Czech Republic: Rimov Reservoir	freshwater	aquatic|freshwater|water	Freshwater,	FW
GB_GCA_009697925.1	d__Bacteria;p__Actinomycetota;c__Actinomycetes;o__Nanopelagicales;f__Nanopelagicaceae;g__Planktophila;s__Planktophila sp009698815	PRJNA449258	Freshwater Genomic Bins	This bioproject contains reconstructed genomic bins belonging to the uncultured prokaryotes. These genomic bins originate from metagenomes of different freshwater environments.	Freshwater,	SAMN12745336	MIMAG Metagenome-assembled Genome sample from Actinomycetes bacterium	Czech Republic: Rimov Reservoir	freshwater	aquatic|freshwater|water	Freshwater,	FW
GB_GCA_009698815.1	d__Bacteria;p__Actinomycetota;c__Actinomycetes;o__Nanopelagicales;f__Nanopelagicaceae;g__Planktophila;s__Planktophila sp009698815	PRJNA449258	Freshwater Genomic Bins	This bioproject contains reconstructed genomic bins belonging to the uncultured prokaryotes. These genomic bins originate from metagenomes of different freshwater environments.	Freshwater,	SAMN12745282	MIMAG Metagenome-assembled Genome sample from Actinomycetes bacterium	Czech Republic: Rimov Reservoir	freshwater	aquatic|freshwater|water	Freshwater,	FW
GB_GCA_009700335.1	d__Bacteria;p__Actinomycetota;c__Actinomycetes;o__Nanopelagicales;f__Nanopelagicaceae;g__Planktophila;s__Planktophila sp009698815	PRJNA449258	Freshwater Genomic Bins	This bioproject contains reconstructed genomic bins belonging to the uncultured prokaryotes. These genomic bins originate from metagenomes of different freshwater environments.	Freshwater,	SAMN12745201	MIMAG Metagenome-assembled Genome sample from Actinomycetes bacterium	Czech Republic: Rimov Reservoir	freshwater	aquatic|freshwater|water	Freshwater,	FW
GB_GCA_009700885.1	d__Bacteria;p__Actinomycetota;c__Actinomycetes;o__Nanopelagicales;f__Nanopelagicaceae;g__Planktophila;s__Planktophila sp009698815	PRJNA449258	Freshwater Genomic Bins	This bioproject contains reconstructed genomic bins belonging to the uncultured prokaryotes. These genomic bins originate from metagenomes of different freshwater environments.	Freshwater,	SAMN12745173	MIMAG Metagenome-assembled Genome sample from Actinomycetes bacterium	Czech Republic: Rimov Reservoir	freshwater	aquatic|freshwater|water	Freshwater,	FW
GB_GCA_009701535.1	d__Bacteria;p__Actinomycetota;c__Actinomycetes;o__Nanopelagicales;f__Nanopelagicaceae;g__Planktophila;s__Planktophila sp009698815	PRJNA449258	Freshwater Genomic Bins	This bioproject contains reconstructed genomic bins belonging to the uncultured prokaryotes. These genomic bins originate from metagenomes of different freshwater environments.	Freshwater,	SAMN12745141	MIMAG Metagenome-assembled Genome sample from Actinomycetes bacterium	Czech Republic: Rimov Reservoir	freshwater	aquatic|freshwater|water	Freshwater,	FW
GB_GCA_009701805.1	d__Bacteria;p__Actinomycetota;c__Actinomycetes;o__Nanopelagicales;f__Nanopelagicaceae;g__Planktophila;s__Planktophila sp009698815	PRJNA449258	Freshwater Genomic Bins	This bioproject contains reconstructed genomic bins belonging to the uncultured prokaryotes. These genomic bins originate from metagenomes of different freshwater environments.	Freshwater,	SAMN12745126	MIMAG Metagenome-assembled Genome sample from Actinomycetes bacterium	Czech Republic: Rimov Reservoir	freshwater	aquatic|freshwater|water	Freshwater,	FW
GB_GCA_009702615.1	d__Bacteria;p__Actinomycetota;c__Actinomycetes;o__Nanopelagicales;f__Nanopelagicaceae;g__Planktophila;s__Planktophila sp009698815	PRJNA449258	Freshwater Genomic Bins	This bioproject contains reconstructed genomic bins belonging to the uncultured prokaryotes. These genomic bins originate from metagenomes of different freshwater environments.	Freshwater,	SAMN12745082	MIMAG Metagenome-assembled Genome sample from Actinomycetes bacterium	Czech Republic: Rimov Reservoir	freshwater	aquatic|freshwater|water	Freshwater,	FW
GB_GCA_009704015.1	d__Bacteria;p__Actinomycetota;c__Actinomycetes;o__Nanopelagicales;f__Nanopelagicaceae;g__Planktophila;s__Planktophila sp009698815	PRJNA449258	Freshwater Genomic Bins	This bioproject contains reconstructed genomic bins belonging to the uncultured prokaryotes. These genomic bins originate from metagenomes of different freshwater environments.	Freshwater,	SAMN12745013	MIMAG Metagenome-assembled Genome sample from Actinomycetes bacterium	Czech Republic: Rimov Reservoir	freshwater	aquatic|freshwater|water	Freshwater,	FW
GB_GCA_009705485.1	d__Bacteria;p__Actinomycetota;c__Actinomycetes;o__Nanopelagicales;f__Nanopelagicaceae;g__Planktophila;s__Planktophila sp009698815	PRJNA449258	Freshwater Genomic Bins	This bioproject contains reconstructed genomic bins belonging to the uncultured prokaryotes. These genomic bins originate from metagenomes of different freshwater environments.	Freshwater,	SAMN12745383	MIMAG Metagenome-assembled Genome sample from Actinomycetes bacterium	Czech Republic: Rimov Reservoir	freshwater	aquatic|freshwater|water	Freshwater,	FW
GB_GCA_947465115.1	d__Bacteria;p__Actinomycetota;c__Actinomycetes;o__Nanopelagicales;f__Nanopelagicaceae;g__Planktophila;s__Planktophila sp009698845	PRJEB35770	Freshwater Metagenomes from European Lakes and Reservoirs (including time-series metagenomes)	This study describes the microbial communities of different lakes and reservoirs in Europe using high throughput metagenome sequencing. Water samples from different depths representing the epi- and hypolimnion were collected. Approximately 10L of water were pre-filtered through a plankton net (20 關m) and a 5-關m filter and then filtered onto filters with a pore size of 0.22 關m. DNA was extracted f…	Freshwater,	SAMEA112174239	RE-4nov15-249	Czech Republic	lake water	freshwater ecosystem|freshwater lake biome|freshwater lake biome	Freshwater,	FW
GB_GCA_947466475.1	d__Bacteria;p__Actinomycetota;c__Actinomycetes;o__Nanopelagicales;f__Nanopelagicaceae;g__Planktophila;s__Planktophila sp009698845	PRJEB35770	Freshwater Metagenomes from European Lakes and Reservoirs (including time-series metagenomes)	This study describes the microbial communities of different lakes and reservoirs in Europe using high throughput metagenome sequencing. Water samples from different depths representing the epi- and hypolimnion were collected. Approximately 10L of water were pre-filtered through a plankton net (20 關m) and a 5-關m filter and then filtered onto filters with a pore size of 0.22 關m. DNA was extracted f…	Freshwater,	SAMEA112174475	RE-9nov16-78	Czech Republic	lake water	freshwater ecosystem|freshwater lake biome|freshwater lake biome	Freshwater,	FW
GB_GCA_009698845.1	d__Bacteria;p__Actinomycetota;c__Actinomycetes;o__Nanopelagicales;f__Nanopelagicaceae;g__Planktophila;s__Planktophila sp009698845	PRJNA449258	Freshwater Genomic Bins	This bioproject contains reconstructed genomic bins belonging to the uncultured prokaryotes. These genomic bins originate from metagenomes of different freshwater environments.	Freshwater,	SAMN12745281	MIMAG Metagenome-assembled Genome sample from Actinomycetes bacterium	Czech Republic: Rimov Reservoir	freshwater	aquatic|freshwater|water	Freshwater,	FW
GB_GCA_009698975.1	d__Bacteria;p__Actinomycetota;c__Actinomycetes;o__Nanopelagicales;f__Nanopelagicaceae;g__Planktophila;s__Planktophila sp009698975	PRJNA449258	Freshwater Genomic Bins	This bioproject contains reconstructed genomic bins belonging to the uncultured prokaryotes. These genomic bins originate from metagenomes of different freshwater environments.	Freshwater,	SAMN12745274	MIMAG Metagenome-assembled Genome sample from Actinomycetes bacterium	Czech Republic: Rimov Reservoir	freshwater	aquatic|freshwater|water	Freshwater,	FW
GB_GCA_903831565.1	d__Bacteria;p__Actinomycetota;c__Actinomycetes;o__Nanopelagicales;f__Nanopelagicaceae;g__Planktophila;s__Planktophila sp009699165	PRJEB38681	Comprehensive dataset of shotgun metagenomes from stratified freshwater lakes and ponds	Stratified lakes and ponds that feature steep oxygen gradients are known to be significant net sources of greenhouse gases and hotspots in the carbon cycle. Despite their significant biogeochemical roles, the resident microbial communities, especially in the oxygen depleted hypolimnetic compartments are poorly known. In this paper, we present a comprehensive metagenome dataset including shotgun m…	Freshwater,Pond,	SAMEA6954466	MAG Ja_bin-3223 from assembly ERS4649287	Sweden|J채mtland	lake water	lentic water body|lake|water	Freshwater,	FW
GB_GCA_903902975.1	d__Bacteria;p__Actinomycetota;c__Actinomycetes;o__Nanopelagicales;f__Nanopelagicaceae;g__Planktophila;s__Planktophila sp009699165	PRJEB38681	Comprehensive dataset of shotgun metagenomes from stratified freshwater lakes and ponds	Stratified lakes and ponds that feature steep oxygen gradients are known to be significant net sources of greenhouse gases and hotspots in the carbon cycle. Despite their significant biogeochemical roles, the resident microbial communities, especially in the oxygen depleted hypolimnetic compartments are poorly known. In this paper, we present a comprehensive metagenome dataset including shotgun m…	Freshwater,Pond,	SAMEA6955970	MAG KT_bin-0425 from assembly ERS4649291	Sweden|J채mtland	lake water	lentic water body|lake|water	Freshwater,	FW
GB_GCA_903927395.1	d__Bacteria;p__Actinomycetota;c__Actinomycetes;o__Nanopelagicales;f__Nanopelagicaceae;g__Planktophila;s__Planktophila sp009699165	PRJEB38681	Comprehensive dataset of shotgun metagenomes from stratified freshwater lakes and ponds	Stratified lakes and ponds that feature steep oxygen gradients are known to be significant net sources of greenhouse gases and hotspots in the carbon cycle. Despite their significant biogeochemical roles, the resident microbial communities, especially in the oxygen depleted hypolimnetic compartments are poorly known. In this paper, we present a comprehensive metagenome dataset including shotgun m…	Freshwater,Pond,	SAMEA6944940	MAG Ja2-D4_bin-0640 from assembly ERS4600416	Sweden|J채mtland	lake water	lentic water body|lake|water	Freshwater,	FW
GB_GCA_009699165.1	d__Bacteria;p__Actinomycetota;c__Actinomycetes;o__Nanopelagicales;f__Nanopelagicaceae;g__Planktophila;s__Planktophila sp009699165	PRJNA449258	Freshwater Genomic Bins	This bioproject contains reconstructed genomic bins belonging to the uncultured prokaryotes. These genomic bins originate from metagenomes of different freshwater environments.	Freshwater,	SAMN12745264	MIMAG Metagenome-assembled Genome sample from Actinomycetes bacterium	Czech Republic: Rimov Reservoir	freshwater	aquatic|freshwater|water	Freshwater,	FW
GB_GCA_009699575.1	d__Bacteria;p__Actinomycetota;c__Actinomycetes;o__Nanopelagicales;f__Nanopelagicaceae;g__Planktophila;s__Planktophila sp009699575	PRJNA449258	Freshwater Genomic Bins	This bioproject contains reconstructed genomic bins belonging to the uncultured prokaryotes. These genomic bins originate from metagenomes of different freshwater environments.	Freshwater,	SAMN12745245	MIMAG Metagenome-assembled Genome sample from Actinomycetes bacterium	Czech Republic: Rimov Reservoir	freshwater	aquatic|freshwater|water	Freshwater,	FW
GB_GCA_945881935.1	d__Bacteria;p__Actinomycetota;c__Actinomycetes;o__Nanopelagicales;f__Nanopelagicaceae;g__Planktophila;s__Planktophila sp009699645	PRJEB35640	Freshwater metagenomes from different European and Asian lakes	This study describes the microbial communities of different lakes in Europe and Asia using high throughput sequencing. Water samples from different depths representing the epi- and hypolimnion were taken at the deepest part of the lakes. 1-4 L of water were prefiltered through a plankton net (20 關m) and a 5-關m filter and then filtered onto polysulfone filters with a pore size of 0.22 關m. DNA was …	Freshwater,	SAMEA110379721	ERS4065079	Czech Republic	Freshwater lake	freshwater lake|fresh water|lake	Freshwater,	FW
GB_GCA_947477185.1	d__Bacteria;p__Actinomycetota;c__Actinomycetes;o__Nanopelagicales;f__Nanopelagicaceae;g__Planktophila;s__Planktophila sp009699645	PRJEB35770	Freshwater Metagenomes from European Lakes and Reservoirs (including time-series metagenomes)	This study describes the microbial communities of different lakes and reservoirs in Europe using high throughput metagenome sequencing. Water samples from different depths representing the epi- and hypolimnion were collected. Approximately 10L of water were pre-filtered through a plankton net (20 關m) and a 5-關m filter and then filtered onto filters with a pore size of 0.22 關m. DNA was extracted f…	Freshwater,	SAMEA112175634	RH-26jul17-263	Czech Republic	lake water	freshwater ecosystem|freshwater lake biome|freshwater lake biome	Freshwater,	FW
GB_GCA_947499485.1	d__Bacteria;p__Actinomycetota;c__Actinomycetes;o__Nanopelagicales;f__Nanopelagicaceae;g__Planktophila;s__Planktophila sp009699645	PRJNA428721	Freshwater metagenomes from Lake Zurich, Switzerland	Lake Zurich is a large (68km2), deep (136m), prealpine lake in Switzerland. This study describes the microbial communities of the Lake using high throughput sequencing. Water samples from different times and different depths representing the epi- and hypolimnion were taken at the deepest part of the lake (47째18 N 8째34 E). 1-4 L of water were prefiltered through a plankton net (20 關m) and a 5-關m f…	Freshwater,	SAMEA112176708	ZH-13may13-52	Switzerland	lake water	freshwater ecosystem|freshwater lake biome|freshwater lake biome	Freshwater,	FW
GB_GCA_009699645.1	d__Bacteria;p__Actinomycetota;c__Actinomycetes;o__Nanopelagicales;f__Nanopelagicaceae;g__Planktophila;s__Planktophila sp009699645	PRJNA449258	Freshwater Genomic Bins	This bioproject contains reconstructed genomic bins belonging to the uncultured prokaryotes. These genomic bins originate from metagenomes of different freshwater environments.	Freshwater,	SAMN12745241	MIMAG Metagenome-assembled Genome sample from Actinomycetes bacterium	Czech Republic: Rimov Reservoir	freshwater	aquatic|freshwater|water	Freshwater,	FW
GB_GCA_009699765.1	d__Bacteria;p__Actinomycetota;c__Actinomycetes;o__Nanopelagicales;f__Nanopelagicaceae;g__Planktophila;s__Planktophila sp009699765	PRJNA449258	Freshwater Genomic Bins	This bioproject contains reconstructed genomic bins belonging to the uncultured prokaryotes. These genomic bins originate from metagenomes of different freshwater environments.	Freshwater,	SAMN12745234	MIMAG Metagenome-assembled Genome sample from Actinomycetes bacterium	Czech Republic: Rimov Reservoir	freshwater	aquatic|freshwater|water	Freshwater,	FW
GB_GCA_947464525.1	d__Bacteria;p__Actinomycetota;c__Actinomycetes;o__Nanopelagicales;f__Nanopelagicaceae;g__Planktophila;s__Planktophila sp009699795	PRJEB35770	Freshwater Metagenomes from European Lakes and Reservoirs (including time-series metagenomes)	This study describes the microbial communities of different lakes and reservoirs in Europe using high throughput metagenome sequencing. Water samples from different depths representing the epi- and hypolimnion were collected. Approximately 10L of water were pre-filtered through a plankton net (20 關m) and a 5-關m filter and then filtered onto filters with a pore size of 0.22 關m. DNA was extracted f…	Freshwater,	SAMEA112174299	RE-9nov16-107	Czech Republic	lake water	freshwater ecosystem|freshwater lake biome|freshwater lake biome	Freshwater,	FW
GB_GCA_009699795.1	d__Bacteria;p__Actinomycetota;c__Actinomycetes;o__Nanopelagicales;f__Nanopelagicaceae;g__Planktophila;s__Planktophila sp009699795	PRJNA449258	Freshwater Genomic Bins	This bioproject contains reconstructed genomic bins belonging to the uncultured prokaryotes. These genomic bins originate from metagenomes of different freshwater environments.	Freshwater,	SAMN12745231	MIMAG Metagenome-assembled Genome sample from Actinomycetes bacterium	Czech Republic: Rimov Reservoir	freshwater	aquatic|freshwater|water	Freshwater,	FW
GB_GCA_947468365.1	d__Bacteria;p__Actinomycetota;c__Actinomycetes;o__Nanopelagicales;f__Nanopelagicaceae;g__Planktophila;s__Planktophila sp009699825	PRJEB35770	Freshwater Metagenomes from European Lakes and Reservoirs (including time-series metagenomes)	This study describes the microbial communities of different lakes and reservoirs in Europe using high throughput metagenome sequencing. Water samples from different depths representing the epi- and hypolimnion were collected. Approximately 10L of water were pre-filtered through a plankton net (20 關m) and a 5-關m filter and then filtered onto filters with a pore size of 0.22 關m. DNA was extracted f…	Freshwater,	SAMEA112174582	RH-14apr17-324	Czech Republic	lake water	freshwater ecosystem|freshwater lake biome|freshwater lake biome	Freshwater,	FW
GB_GCA_947477495.1	d__Bacteria;p__Actinomycetota;c__Actinomycetes;o__Nanopelagicales;f__Nanopelagicaceae;g__Planktophila;s__Planktophila sp009699825	PRJEB35770	Freshwater Metagenomes from European Lakes and Reservoirs (including time-series metagenomes)	This study describes the microbial communities of different lakes and reservoirs in Europe using high throughput metagenome sequencing. Water samples from different depths representing the epi- and hypolimnion were collected. Approximately 10L of water were pre-filtered through a plankton net (20 關m) and a 5-關m filter and then filtered onto filters with a pore size of 0.22 關m. DNA was extracted f…	Freshwater,	SAMEA112175651	RH-26jul17-309	Czech Republic	lake water	freshwater ecosystem|freshwater lake biome|freshwater lake biome	Freshwater,	FW
GB_GCA_009697745.1	d__Bacteria;p__Actinomycetota;c__Actinomycetes;o__Nanopelagicales;f__Nanopelagicaceae;g__Planktophila;s__Planktophila sp009699825	PRJNA449258	Freshwater Genomic Bins	This bioproject contains reconstructed genomic bins belonging to the uncultured prokaryotes. These genomic bins originate from metagenomes of different freshwater environments.	Freshwater,	SAMN12745342	MIMAG Metagenome-assembled Genome sample from Actinomycetes bacterium	Czech Republic: Rimov Reservoir	freshwater	aquatic|freshwater|water	Freshwater,	FW
GB_GCA_009699825.1	d__Bacteria;p__Actinomycetota;c__Actinomycetes;o__Nanopelagicales;f__Nanopelagicaceae;g__Planktophila;s__Planktophila sp009699825	PRJNA449258	Freshwater Genomic Bins	This bioproject contains reconstructed genomic bins belonging to the uncultured prokaryotes. These genomic bins originate from metagenomes of different freshwater environments.	Freshwater,	SAMN12745233	MIMAG Metagenome-assembled Genome sample from Actinomycetes bacterium	Czech Republic: Rimov Reservoir	freshwater	aquatic|freshwater|water	Freshwater,	FW
GB_GCA_009701555.1	d__Bacteria;p__Actinomycetota;c__Actinomycetes;o__Nanopelagicales;f__Nanopelagicaceae;g__Planktophila;s__Planktophila sp009699825	PRJNA449258	Freshwater Genomic Bins	This bioproject contains reconstructed genomic bins belonging to the uncultured prokaryotes. These genomic bins originate from metagenomes of different freshwater environments.	Freshwater,	SAMN12745139	MIMAG Metagenome-assembled Genome sample from Actinomycetes bacterium	Czech Republic: Rimov Reservoir	freshwater	aquatic|freshwater|water	Freshwater,	FW
GB_GCA_009700025.1	d__Bacteria;p__Actinomycetota;c__Actinomycetes;o__Nanopelagicales;f__Nanopelagicaceae;g__Planktophila;s__Planktophila sp009700025	PRJNA449258	Freshwater Genomic Bins	This bioproject contains reconstructed genomic bins belonging to the uncultured prokaryotes. These genomic bins originate from metagenomes of different freshwater environments.	Freshwater,	SAMN12745217	MIMAG Metagenome-assembled Genome sample from Actinomycetes bacterium	Czech Republic: Rimov Reservoir	freshwater	aquatic|freshwater|water	Freshwater,	FW
GB_GCA_943331585.1	d__Bacteria;p__Actinomycetota;c__Actinomycetes;o__Nanopelagicales;f__Nanopelagicaceae;g__Planktophila;s__Planktophila sp009700365	PRJEB52406	High resolution sampling of freshwater reservoir in Czech Republic	A high-resolution sampling of Rimov reservoir during the spring of 2018.Samples were taken from 03.Apr.2018 to 09.May.2018 at 0.5m and 30m and filtered using three different filter sizes (5um, 0.8um, and 0.22um )	Freshwater,Spring	SAMEA14434988	ERS11712894	Czech Republic	Freshwater lake	freshwater lake|lake|fresh water	Freshwater,	Spring
GB_GCA_943331845.1	d__Bacteria;p__Actinomycetota;c__Actinomycetes;o__Nanopelagicales;f__Nanopelagicaceae;g__Planktophila;s__Planktophila sp009700365	PRJEB52406	High resolution sampling of freshwater reservoir in Czech Republic	A high-resolution sampling of Rimov reservoir during the spring of 2018.Samples were taken from 03.Apr.2018 to 09.May.2018 at 0.5m and 30m and filtered using three different filter sizes (5um, 0.8um, and 0.22um )	Freshwater,Spring	SAMEA14435123	ERS11712895	Czech Republic	Freshwater lake	freshwater lake|lake|fresh water	Freshwater,	Spring
GB_GCA_009700365.1	d__Bacteria;p__Actinomycetota;c__Actinomycetes;o__Nanopelagicales;f__Nanopelagicaceae;g__Planktophila;s__Planktophila sp009700365	PRJNA449258	Freshwater Genomic Bins	This bioproject contains reconstructed genomic bins belonging to the uncultured prokaryotes. These genomic bins originate from metagenomes of different freshwater environments.	Freshwater,	SAMN12745199	MIMAG Metagenome-assembled Genome sample from Actinomycetes bacterium	Czech Republic: Rimov Reservoir	freshwater	aquatic|freshwater|water	Freshwater,	FW
GB_GCA_009706125.1	d__Bacteria;p__Actinomycetota;c__Actinomycetes;o__Nanopelagicales;f__Nanopelagicaceae;g__Planktophila;s__Planktophila sp009700365	PRJNA449258	Freshwater Genomic Bins	This bioproject contains reconstructed genomic bins belonging to the uncultured prokaryotes. These genomic bins originate from metagenomes of different freshwater environments.	Freshwater,	SAMN12745347	MIMAG Metagenome-assembled Genome sample from Actinomycetes bacterium	Czech Republic: Rimov Reservoir	freshwater	aquatic|freshwater|water	Freshwater,	FW
GB_GCA_947465325.1	d__Bacteria;p__Actinomycetota;c__Actinomycetes;o__Nanopelagicales;f__Nanopelagicaceae;g__Planktophila;s__Planktophila sp009700715	PRJEB35770	Freshwater Metagenomes from European Lakes and Reservoirs (including time-series metagenomes)	This study describes the microbial communities of different lakes and reservoirs in Europe using high throughput metagenome sequencing. Water samples from different depths representing the epi- and hypolimnion were collected. Approximately 10L of water were pre-filtered through a plankton net (20 關m) and a 5-關m filter and then filtered onto filters with a pore size of 0.22 關m. DNA was extracted f…	Freshwater,	SAMEA112174309	RE-9nov16-137	Czech Republic	lake water	freshwater ecosystem|freshwater lake biome|freshwater lake biome	Freshwater,	FW
GB_GCA_943322965.2	d__Bacteria;p__Actinomycetota;c__Actinomycetes;o__Nanopelagicales;f__Nanopelagicaceae;g__Planktophila;s__Planktophila sp009700715	PRJEB52406	High resolution sampling of freshwater reservoir in Czech Republic	A high-resolution sampling of Rimov reservoir during the spring of 2018.Samples were taken from 03.Apr.2018 to 09.May.2018 at 0.5m and 30m and filtered using three different filter sizes (5um, 0.8um, and 0.22um )	Freshwater,Spring	SAMEA110029574	ERS11712859	Czech Republic	Freshwater lake	freshwater lake|lake|fresh water	Freshwater,	Spring
GB_GCA_943323385.2	d__Bacteria;p__Actinomycetota;c__Actinomycetes;o__Nanopelagicales;f__Nanopelagicaceae;g__Planktophila;s__Planktophila sp009700715	PRJEB52406	High resolution sampling of freshwater reservoir in Czech Republic	A high-resolution sampling of Rimov reservoir during the spring of 2018.Samples were taken from 03.Apr.2018 to 09.May.2018 at 0.5m and 30m and filtered using three different filter sizes (5um, 0.8um, and 0.22um )	Freshwater,Spring	SAMEA110035096	ERS11712860	Czech Republic	Freshwater lake	freshwater lake|lake|fresh water	Freshwater,	Spring
GB_GCA_009700715.1	d__Bacteria;p__Actinomycetota;c__Actinomycetes;o__Nanopelagicales;f__Nanopelagicaceae;g__Planktophila;s__Planktophila sp009700715	PRJNA449258	Freshwater Genomic Bins	This bioproject contains reconstructed genomic bins belonging to the uncultured prokaryotes. These genomic bins originate from metagenomes of different freshwater environments.	Freshwater,	SAMN12745181	MIMAG Metagenome-assembled Genome sample from Actinomycetes bacterium	Czech Republic: Rimov Reservoir	freshwater	aquatic|freshwater|water	Freshwater,	FW
GB_GCA_943328525.2	d__Bacteria;p__Actinomycetota;c__Actinomycetes;o__Nanopelagicales;f__Nanopelagicaceae;g__Planktophila;s__Planktophila sp009701085	PRJEB52406	High resolution sampling of freshwater reservoir in Czech Republic	A high-resolution sampling of Rimov reservoir during the spring of 2018.Samples were taken from 03.Apr.2018 to 09.May.2018 at 0.5m and 30m and filtered using three different filter sizes (5um, 0.8um, and 0.22um )	Freshwater,Spring	SAMEA14434895	ERS11712904	Czech Republic	Freshwater lake	freshwater lake|lake|fresh water	Freshwater,	Spring
GB_GCA_009701085.1	d__Bacteria;p__Actinomycetota;c__Actinomycetes;o__Nanopelagicales;f__Nanopelagicaceae;g__Planktophila;s__Planktophila sp009701085	PRJNA449258	Freshwater Genomic Bins	This bioproject contains reconstructed genomic bins belonging to the uncultured prokaryotes. These genomic bins originate from metagenomes of different freshwater environments.	Freshwater,	SAMN12745164	MIMAG Metagenome-assembled Genome sample from Actinomycetes bacterium	Czech Republic: Rimov Reservoir	freshwater	aquatic|freshwater|water	Freshwater,	FW
GB_GCA_009705805.1	d__Bacteria;p__Actinomycetota;c__Actinomycetes;o__Nanopelagicales;f__Nanopelagicaceae;g__Planktophila;s__Planktophila sp009701085	PRJNA449258	Freshwater Genomic Bins	This bioproject contains reconstructed genomic bins belonging to the uncultured prokaryotes. These genomic bins originate from metagenomes of different freshwater environments.	Freshwater,	SAMN12745365	MIMAG Metagenome-assembled Genome sample from Actinomycetes bacterium	Czech Republic: Rimov Reservoir	freshwater	aquatic|freshwater|water	Freshwater,	FW
GB_GCA_947463965.1	d__Bacteria;p__Actinomycetota;c__Actinomycetes;o__Nanopelagicales;f__Nanopelagicaceae;g__Planktophila;s__Planktophila sp009701185	PRJEB35770	Freshwater Metagenomes from European Lakes and Reservoirs (including time-series metagenomes)	This study describes the microbial communities of different lakes and reservoirs in Europe using high throughput metagenome sequencing. Water samples from different depths representing the epi- and hypolimnion were collected. Approximately 10L of water were pre-filtered through a plankton net (20 關m) and a 5-關m filter and then filtered onto filters with a pore size of 0.22 關m. DNA was extracted f…	Freshwater,	SAMEA112174248	RE-4nov15-288	Czech Republic	lake water	freshwater ecosystem|freshwater lake biome|freshwater lake biome	Freshwater,	FW
GB_GCA_947465755.1	d__Bacteria;p__Actinomycetota;c__Actinomycetes;o__Nanopelagicales;f__Nanopelagicaceae;g__Planktophila;s__Planktophila sp009701185	PRJEB35770	Freshwater Metagenomes from European Lakes and Reservoirs (including time-series metagenomes)	This study describes the microbial communities of different lakes and reservoirs in Europe using high throughput metagenome sequencing. Water samples from different depths representing the epi- and hypolimnion were collected. Approximately 10L of water were pre-filtered through a plankton net (20 關m) and a 5-關m filter and then filtered onto filters with a pore size of 0.22 關m. DNA was extracted f…	Freshwater,	SAMEA112174422	RE-9nov16-322	Czech Republic	lake water	freshwater ecosystem|freshwater lake biome|freshwater lake biome	Freshwater,	FW
GB_GCA_947472125.1	d__Bacteria;p__Actinomycetota;c__Actinomycetes;o__Nanopelagicales;f__Nanopelagicaceae;g__Planktophila;s__Planktophila sp009701185	PRJEB35770	Freshwater Metagenomes from European Lakes and Reservoirs (including time-series metagenomes)	This study describes the microbial communities of different lakes and reservoirs in Europe using high throughput metagenome sequencing. Water samples from different depths representing the epi- and hypolimnion were collected. Approximately 10L of water were pre-filtered through a plankton net (20 關m) and a 5-關m filter and then filtered onto filters with a pore size of 0.22 關m. DNA was extracted f…	Freshwater,	SAMEA112174998	RH-18aug17-83	Czech Republic	lake water	freshwater ecosystem|freshwater lake biome|freshwater lake biome	Freshwater,	FW
GB_GCA_947476025.1	d__Bacteria;p__Actinomycetota;c__Actinomycetes;o__Nanopelagicales;f__Nanopelagicaceae;g__Planktophila;s__Planktophila sp009701185	PRJEB35770	Freshwater Metagenomes from European Lakes and Reservoirs (including time-series metagenomes)	This study describes the microbial communities of different lakes and reservoirs in Europe using high throughput metagenome sequencing. Water samples from different depths representing the epi- and hypolimnion were collected. Approximately 10L of water were pre-filtered through a plankton net (20 關m) and a 5-關m filter and then filtered onto filters with a pore size of 0.22 關m. DNA was extracted f…	Freshwater,	SAMEA112175459	RH-23may17-730	Czech Republic	lake water	freshwater ecosystem|freshwater lake biome|freshwater lake biome	Freshwater,	FW
GB_GCA_947477285.1	d__Bacteria;p__Actinomycetota;c__Actinomycetes;o__Nanopelagicales;f__Nanopelagicaceae;g__Planktophila;s__Planktophila sp009701185	PRJEB35770	Freshwater Metagenomes from European Lakes and Reservoirs (including time-series metagenomes)	This study describes the microbial communities of different lakes and reservoirs in Europe using high throughput metagenome sequencing. Water samples from different depths representing the epi- and hypolimnion were collected. Approximately 10L of water were pre-filtered through a plankton net (20 關m) and a 5-關m filter and then filtered onto filters with a pore size of 0.22 關m. DNA was extracted f…	Freshwater,	SAMEA112175669	RH-26jul17-373	Czech Republic	lake water	freshwater ecosystem|freshwater lake biome|freshwater lake biome	Freshwater,	FW
GB_GCA_903831525.1	d__Bacteria;p__Actinomycetota;c__Actinomycetes;o__Nanopelagicales;f__Nanopelagicaceae;g__Planktophila;s__Planktophila sp009701185	PRJEB38681	Comprehensive dataset of shotgun metagenomes from stratified freshwater lakes and ponds	Stratified lakes and ponds that feature steep oxygen gradients are known to be significant net sources of greenhouse gases and hotspots in the carbon cycle. Despite their significant biogeochemical roles, the resident microbial communities, especially in the oxygen depleted hypolimnetic compartments are poorly known. In this paper, we present a comprehensive metagenome dataset including shotgun m…	Freshwater,Pond,	SAMEA6954459	MAG Ja_bin-2810 from assembly ERS4649287	Sweden|J채mtland	lake water	lentic water body|lake|water	Freshwater,	FW
GB_GCA_903855635.1	d__Bacteria;p__Actinomycetota;c__Actinomycetes;o__Nanopelagicales;f__Nanopelagicaceae;g__Planktophila;s__Planktophila sp009701185	PRJEB38681	Comprehensive dataset of shotgun metagenomes from stratified freshwater lakes and ponds	Stratified lakes and ponds that feature steep oxygen gradients are known to be significant net sources of greenhouse gases and hotspots in the carbon cycle. Despite their significant biogeochemical roles, the resident microbial communities, especially in the oxygen depleted hypolimnetic compartments are poorly known. In this paper, we present a comprehensive metagenome dataset including shotgun m…	Freshwater,Pond,	SAMEA6944926	MAG Ja2-D4_bin-0282 from assembly ERS4600416	Sweden|J채mtland	lake water	lentic water body|lake|water	Freshwater,	FW
GB_GCA_009701185.1	d__Bacteria;p__Actinomycetota;c__Actinomycetes;o__Nanopelagicales;f__Nanopelagicaceae;g__Planktophila;s__Planktophila sp009701185	PRJNA449258	Freshwater Genomic Bins	This bioproject contains reconstructed genomic bins belonging to the uncultured prokaryotes. These genomic bins originate from metagenomes of different freshwater environments.	Freshwater,	SAMN12745159	MIMAG Metagenome-assembled Genome sample from Actinomycetes bacterium	Czech Republic: Rimov Reservoir	freshwater	aquatic|freshwater|water	Freshwater,	FW
GB_GCA_009705565.1	d__Bacteria;p__Actinomycetota;c__Actinomycetes;o__Nanopelagicales;f__Nanopelagicaceae;g__Planktophila;s__Planktophila sp009701185	PRJNA449258	Freshwater Genomic Bins	This bioproject contains reconstructed genomic bins belonging to the uncultured prokaryotes. These genomic bins originate from metagenomes of different freshwater environments.	Freshwater,	SAMN12745379	MIMAG Metagenome-assembled Genome sample from Actinomycetes bacterium	Czech Republic: Rimov Reservoir	freshwater	aquatic|freshwater|water	Freshwater,	FW
GB_GCA_009705985.1	d__Bacteria;p__Actinomycetota;c__Actinomycetes;o__Nanopelagicales;f__Nanopelagicaceae;g__Planktophila;s__Planktophila sp009701185	PRJNA449258	Freshwater Genomic Bins	This bioproject contains reconstructed genomic bins belonging to the uncultured prokaryotes. These genomic bins originate from metagenomes of different freshwater environments.	Freshwater,	SAMN12745354	MIMAG Metagenome-assembled Genome sample from Actinomycetes bacterium	Czech Republic: Rimov Reservoir	freshwater	aquatic|freshwater|water	Freshwater,	FW
GB_GCA_009726175.1	d__Bacteria;p__Actinomycetota;c__Actinomycetes;o__Nanopelagicales;f__Nanopelagicaceae;g__Planktophila;s__Planktophila sp009701185	PRJNA449258	Freshwater Genomic Bins	This bioproject contains reconstructed genomic bins belonging to the uncultured prokaryotes. These genomic bins originate from metagenomes of different freshwater environments.	Freshwater,	SAMN12745116	MIMAG Metagenome-assembled Genome sample from Actinomycetes bacterium	Czech Republic: Rimov Reservoir	freshwater	aquatic|freshwater|water	Freshwater,	FW
GB_GCA_947462665.1	d__Bacteria;p__Actinomycetota;c__Actinomycetes;o__Nanopelagicales;f__Nanopelagicaceae;g__Planktophila;s__Planktophila sp009701945	PRJEB35770	Freshwater Metagenomes from European Lakes and Reservoirs (including time-series metagenomes)	This study describes the microbial communities of different lakes and reservoirs in Europe using high throughput metagenome sequencing. Water samples from different depths representing the epi- and hypolimnion were collected. Approximately 10L of water were pre-filtered through a plankton net (20 關m) and a 5-關m filter and then filtered onto filters with a pore size of 0.22 關m. DNA was extracted f…	Freshwater,	SAMEA112173843	RE-20apr16-97	Czech Republic	lake water	freshwater ecosystem|freshwater lake biome|freshwater lake biome	Freshwater,	FW
GB_GCA_009701945.1	d__Bacteria;p__Actinomycetota;c__Actinomycetes;o__Nanopelagicales;f__Nanopelagicaceae;g__Planktophila;s__Planktophila sp009701945	PRJNA449258	Freshwater Genomic Bins	This bioproject contains reconstructed genomic bins belonging to the uncultured prokaryotes. These genomic bins originate from metagenomes of different freshwater environments.	Freshwater,	SAMN12745122	MIMAG Metagenome-assembled Genome sample from Actinomycetes bacterium	Czech Republic: Rimov Reservoir	freshwater	aquatic|freshwater|water	Freshwater,	FW
GB_GCA_009703815.1	d__Bacteria;p__Actinomycetota;c__Actinomycetes;o__Nanopelagicales;f__Nanopelagicaceae;g__Planktophila;s__Planktophila sp009701945	PRJNA449258	Freshwater Genomic Bins	This bioproject contains reconstructed genomic bins belonging to the uncultured prokaryotes. These genomic bins originate from metagenomes of different freshwater environments.	Freshwater,	SAMN12745022	MIMAG Metagenome-assembled Genome sample from Actinomycetes bacterium	Czech Republic: Rimov Reservoir	freshwater	aquatic|freshwater|water	Freshwater,	FW
GB_GCA_947480405.1	d__Bacteria;p__Actinomycetota;c__Actinomycetes;o__Nanopelagicales;f__Nanopelagicaceae;g__Planktophila;s__Planktophila sp009702525	PRJEB35770	Freshwater Metagenomes from European Lakes and Reservoirs (including time-series metagenomes)	This study describes the microbial communities of different lakes and reservoirs in Europe using high throughput metagenome sequencing. Water samples from different depths representing the epi- and hypolimnion were collected. Approximately 10L of water were pre-filtered through a plankton net (20 關m) and a 5-關m filter and then filtered onto filters with a pore size of 0.22 關m. DNA was extracted f…	Freshwater,	SAMEA112175726	RH-27jun17-136	Czech Republic	lake water	freshwater ecosystem|freshwater lake biome|freshwater lake biome	Freshwater,	FW
GB_GCA_009700555.1	d__Bacteria;p__Actinomycetota;c__Actinomycetes;o__Nanopelagicales;f__Nanopelagicaceae;g__Planktophila;s__Planktophila sp009702525	PRJNA449258	Freshwater Genomic Bins	This bioproject contains reconstructed genomic bins belonging to the uncultured prokaryotes. These genomic bins originate from metagenomes of different freshwater environments.	Freshwater,	SAMN12745190	MIMAG Metagenome-assembled Genome sample from Actinomycetes bacterium	Czech Republic: Rimov Reservoir	freshwater	aquatic|freshwater|water	Freshwater,	FW
GB_GCA_009702525.1	d__Bacteria;p__Actinomycetota;c__Actinomycetes;o__Nanopelagicales;f__Nanopelagicaceae;g__Planktophila;s__Planktophila sp009702525	PRJNA449258	Freshwater Genomic Bins	This bioproject contains reconstructed genomic bins belonging to the uncultured prokaryotes. These genomic bins originate from metagenomes of different freshwater environments.	Freshwater,	SAMN12745087	MIMAG Metagenome-assembled Genome sample from Actinomycetes bacterium	Czech Republic: Rimov Reservoir	freshwater	aquatic|freshwater|water	Freshwater,	FW
GB_GCA_947467865.1	d__Bacteria;p__Actinomycetota;c__Actinomycetes;o__Nanopelagicales;f__Nanopelagicaceae;g__Planktophila;s__Planktophila sp009702835	PRJEB35770	Freshwater Metagenomes from European Lakes and Reservoirs (including time-series metagenomes)	This study describes the microbial communities of different lakes and reservoirs in Europe using high throughput metagenome sequencing. Water samples from different depths representing the epi- and hypolimnion were collected. Approximately 10L of water were pre-filtered through a plankton net (20 關m) and a 5-關m filter and then filtered onto filters with a pore size of 0.22 關m. DNA was extracted f…	Freshwater,	SAMEA112174546	RH-14apr17-242	Czech Republic	lake water	freshwater ecosystem|freshwater lake biome|freshwater lake biome	Freshwater,	FW
GB_GCA_947476995.1	d__Bacteria;p__Actinomycetota;c__Actinomycetes;o__Nanopelagicales;f__Nanopelagicaceae;g__Planktophila;s__Planktophila sp009702835	PRJEB35770	Freshwater Metagenomes from European Lakes and Reservoirs (including time-series metagenomes)	This study describes the microbial communities of different lakes and reservoirs in Europe using high throughput metagenome sequencing. Water samples from different depths representing the epi- and hypolimnion were collected. Approximately 10L of water were pre-filtered through a plankton net (20 關m) and a 5-關m filter and then filtered onto filters with a pore size of 0.22 關m. DNA was extracted f…	Freshwater,	SAMEA112175272	RH-23may17-199	Czech Republic	lake water	freshwater ecosystem|freshwater lake biome|freshwater lake biome	Freshwater,	FW
GB_GCA_943322975.2	d__Bacteria;p__Actinomycetota;c__Actinomycetes;o__Nanopelagicales;f__Nanopelagicaceae;g__Planktophila;s__Planktophila sp009702835	PRJEB52406	High resolution sampling of freshwater reservoir in Czech Republic	A high-resolution sampling of Rimov reservoir during the spring of 2018.Samples were taken from 03.Apr.2018 to 09.May.2018 at 0.5m and 30m and filtered using three different filter sizes (5um, 0.8um, and 0.22um )	Freshwater,Spring	SAMEA110024406	ERS11712854	Czech Republic	Freshwater lake	freshwater lake|lake|fresh water	Freshwater,	Spring
GB_GCA_943328215.2	d__Bacteria;p__Actinomycetota;c__Actinomycetes;o__Nanopelagicales;f__Nanopelagicaceae;g__Planktophila;s__Planktophila sp009702835	PRJEB52406	High resolution sampling of freshwater reservoir in Czech Republic	A high-resolution sampling of Rimov reservoir during the spring of 2018.Samples were taken from 03.Apr.2018 to 09.May.2018 at 0.5m and 30m and filtered using three different filter sizes (5um, 0.8um, and 0.22um )	Freshwater,Spring	SAMEA14434920	ERS11712893	Czech Republic	Freshwater lake	freshwater lake|lake|fresh water	Freshwater,	Spring
GB_GCA_943331475.1	d__Bacteria;p__Actinomycetota;c__Actinomycetes;o__Nanopelagicales;f__Nanopelagicaceae;g__Planktophila;s__Planktophila sp009702835	PRJEB52406	High resolution sampling of freshwater reservoir in Czech Republic	A high-resolution sampling of Rimov reservoir during the spring of 2018.Samples were taken from 03.Apr.2018 to 09.May.2018 at 0.5m and 30m and filtered using three different filter sizes (5um, 0.8um, and 0.22um )	Freshwater,Spring	SAMEA14435074	ERS11712895	Czech Republic	Freshwater lake	freshwater lake|lake|fresh water	Freshwater,	Spring
GB_GCA_943332015.1	d__Bacteria;p__Actinomycetota;c__Actinomycetes;o__Nanopelagicales;f__Nanopelagicaceae;g__Planktophila;s__Planktophila sp009702835	PRJEB52406	High resolution sampling of freshwater reservoir in Czech Republic	A high-resolution sampling of Rimov reservoir during the spring of 2018.Samples were taken from 03.Apr.2018 to 09.May.2018 at 0.5m and 30m and filtered using three different filter sizes (5um, 0.8um, and 0.22um )	Freshwater,Spring	SAMEA14435019	ERS11712894	Czech Republic	Freshwater lake	freshwater lake|lake|fresh water	Freshwater,	Spring
GB_GCA_009702835.1	d__Bacteria;p__Actinomycetota;c__Actinomycetes;o__Nanopelagicales;f__Nanopelagicaceae;g__Planktophila;s__Planktophila sp009702835	PRJNA449258	Freshwater Genomic Bins	This bioproject contains reconstructed genomic bins belonging to the uncultured prokaryotes. These genomic bins originate from metagenomes of different freshwater environments.	Freshwater,	SAMN12745070	MIMAG Metagenome-assembled Genome sample from Actinomycetes bacterium	Czech Republic: Rimov Reservoir	freshwater	aquatic|freshwater|water	Freshwater,	FW
GB_GCA_009705895.1	d__Bacteria;p__Actinomycetota;c__Actinomycetes;o__Nanopelagicales;f__Nanopelagicaceae;g__Planktophila;s__Planktophila sp009702835	PRJNA449258	Freshwater Genomic Bins	This bioproject contains reconstructed genomic bins belonging to the uncultured prokaryotes. These genomic bins originate from metagenomes of different freshwater environments.	Freshwater,	SAMN12745359	MIMAG Metagenome-assembled Genome sample from Actinomycetes bacterium	Czech Republic: Rimov Reservoir	freshwater	aquatic|freshwater|water	Freshwater,	FW
GB_GCA_009705965.1	d__Bacteria;p__Actinomycetota;c__Actinomycetes;o__Nanopelagicales;f__Nanopelagicaceae;g__Planktophila;s__Planktophila sp009702835	PRJNA449258	Freshwater Genomic Bins	This bioproject contains reconstructed genomic bins belonging to the uncultured prokaryotes. These genomic bins originate from metagenomes of different freshwater environments.	Freshwater,	SAMN12745356	MIMAG Metagenome-assembled Genome sample from Actinomycetes bacterium	Czech Republic: Rimov Reservoir	freshwater	aquatic|freshwater|water	Freshwater,	FW
GB_GCA_947465575.1	d__Bacteria;p__Actinomycetota;c__Actinomycetes;o__Nanopelagicales;f__Nanopelagicaceae;g__Planktophila;s__Planktophila sp009702845	PRJEB35770	Freshwater Metagenomes from European Lakes and Reservoirs (including time-series metagenomes)	This study describes the microbial communities of different lakes and reservoirs in Europe using high throughput metagenome sequencing. Water samples from different depths representing the epi- and hypolimnion were collected. Approximately 10L of water were pre-filtered through a plankton net (20 關m) and a 5-關m filter and then filtered onto filters with a pore size of 0.22 關m. DNA was extracted f…	Freshwater,	SAMEA112174461	RE-9nov16-410	Czech Republic	lake water	freshwater ecosystem|freshwater lake biome|freshwater lake biome	Freshwater,	FW
GB_GCA_009702845.1	d__Bacteria;p__Actinomycetota;c__Actinomycetes;o__Nanopelagicales;f__Nanopelagicaceae;g__Planktophila;s__Planktophila sp009702845	PRJNA449258	Freshwater Genomic Bins	This bioproject contains reconstructed genomic bins belonging to the uncultured prokaryotes. These genomic bins originate from metagenomes of different freshwater environments.	Freshwater,	SAMN12745071	MIMAG Metagenome-assembled Genome sample from Actinomycetes bacterium	Czech Republic: Rimov Reservoir	freshwater	aquatic|freshwater|water	Freshwater,	FW
GB_GCA_009702925.1	d__Bacteria;p__Actinomycetota;c__Actinomycetes;o__Nanopelagicales;f__Nanopelagicaceae;g__Planktophila;s__Planktophila sp009702925	PRJNA449258	Freshwater Genomic Bins	This bioproject contains reconstructed genomic bins belonging to the uncultured prokaryotes. These genomic bins originate from metagenomes of different freshwater environments.	Freshwater,	SAMN12745067	MIMAG Metagenome-assembled Genome sample from Actinomycetes bacterium	Czech Republic: Rimov Reservoir	freshwater	aquatic|freshwater|water	Freshwater,	FW
GB_GCA_009703025.1	d__Bacteria;p__Actinomycetota;c__Actinomycetes;o__Nanopelagicales;f__Nanopelagicaceae;g__Planktophila;s__Planktophila sp009702925	PRJNA449258	Freshwater Genomic Bins	This bioproject contains reconstructed genomic bins belonging to the uncultured prokaryotes. These genomic bins originate from metagenomes of different freshwater environments.	Freshwater,	SAMN12745062	MIMAG Metagenome-assembled Genome sample from Actinomycetes bacterium	Czech Republic: Rimov Reservoir	freshwater	aquatic|freshwater|water	Freshwater,	FW
GB_GCA_009703265.1	d__Bacteria;p__Actinomycetota;c__Actinomycetes;o__Nanopelagicales;f__Nanopelagicaceae;g__Planktophila;s__Planktophila sp009702925	PRJNA449258	Freshwater Genomic Bins	This bioproject contains reconstructed genomic bins belonging to the uncultured prokaryotes. These genomic bins originate from metagenomes of different freshwater environments.	Freshwater,	SAMN12745051	MIMAG Metagenome-assembled Genome sample from Actinomycetes bacterium	Czech Republic: Rimov Reservoir	freshwater	aquatic|freshwater|water	Freshwater,	FW
GB_GCA_945872075.1	d__Bacteria;p__Actinomycetota;c__Actinomycetes;o__Nanopelagicales;f__Nanopelagicaceae;g__Planktophila;s__Planktophila sp009702965	PRJEB35640	Freshwater metagenomes from different European and Asian lakes	This study describes the microbial communities of different lakes in Europe and Asia using high throughput sequencing. Water samples from different depths representing the epi- and hypolimnion were taken at the deepest part of the lakes. 1-4 L of water were prefiltered through a plankton net (20 關m) and a 5-關m filter and then filtered onto polysulfone filters with a pore size of 0.22 關m. DNA was …	Freshwater,	SAMEA110380027	ERS4065090	Czech Republic	Freshwater lake	freshwater lake|fresh water|lake	Freshwater,	FW
GB_GCA_009702965.1	d__Bacteria;p__Actinomycetota;c__Actinomycetes;o__Nanopelagicales;f__Nanopelagicaceae;g__Planktophila;s__Planktophila sp009702965	PRJNA449258	Freshwater Genomic Bins	This bioproject contains reconstructed genomic bins belonging to the uncultured prokaryotes. These genomic bins originate from metagenomes of different freshwater environments.	Freshwater,	SAMN12745066	MIMAG Metagenome-assembled Genome sample from Actinomycetes bacterium	Czech Republic: Rimov Reservoir	freshwater	aquatic|freshwater|water	Freshwater,	FW
GB_GCA_009703165.1	d__Bacteria;p__Actinomycetota;c__Actinomycetes;o__Nanopelagicales;f__Nanopelagicaceae;g__Planktophila;s__Planktophila sp009703165	PRJNA449258	Freshwater Genomic Bins	This bioproject contains reconstructed genomic bins belonging to the uncultured prokaryotes. These genomic bins originate from metagenomes of different freshwater environments.	Freshwater,	SAMN12745054	MIMAG Metagenome-assembled Genome sample from Actinomycetes bacterium	Czech Republic: Rimov Reservoir	freshwater	aquatic|freshwater|water	Freshwater,	FW
GB_GCA_009704445.1	d__Bacteria;p__Actinomycetota;c__Actinomycetes;o__Nanopelagicales;f__Nanopelagicaceae;g__Planktophila;s__Planktophila sp009704445	PRJNA449258	Freshwater Genomic Bins	This bioproject contains reconstructed genomic bins belonging to the uncultured prokaryotes. These genomic bins originate from metagenomes of different freshwater environments.	Freshwater,	SAMN12744990	MIMAG Metagenome-assembled Genome sample from Actinomycetes bacterium	Czech Republic: Rimov Reservoir	freshwater	aquatic|freshwater|water	Freshwater,	FW
GB_GCA_009704505.1	d__Bacteria;p__Actinomycetota;c__Actinomycetes;o__Nanopelagicales;f__Nanopelagicaceae;g__Planktophila;s__Planktophila sp009704505	PRJNA449258	Freshwater Genomic Bins	This bioproject contains reconstructed genomic bins belonging to the uncultured prokaryotes. These genomic bins originate from metagenomes of different freshwater environments.	Freshwater,	SAMN12744988	MIMAG Metagenome-assembled Genome sample from Actinomycetes bacterium	Czech Republic: Rimov Reservoir	freshwater	aquatic|freshwater|water	Freshwater,	FW
GB_GCA_021294895.1	d__Bacteria;p__Actinomycetota;c__Actinomycetes;o__Nanopelagicales;f__Nanopelagicaceae;g__Planktophila;s__Planktophila sp009704505	PRJNA464361	lake water metagenome Metagenome	Metagenomic sequencing of free-living and particle-attached microbial communities in western Lake Erie cyanobacterial blooms in 2014	Freshwater,	SAMN23605008	MIMAG Metagenome-assembled Genome sample from Streptomycetaceae bacterium	USA: Ohio, western Lake Erie, NOAA Station WE12	lake water	ENVO:00000891|ENVO:01000548|ENVO:01001019|ENVO:00002011	Freshwater,	FW
GB_GCA_009704515.1	d__Bacteria;p__Actinomycetota;c__Actinomycetes;o__Nanopelagicales;f__Nanopelagicaceae;g__Planktophila;s__Planktophila sp009704515	PRJNA449258	Freshwater Genomic Bins	This bioproject contains reconstructed genomic bins belonging to the uncultured prokaryotes. These genomic bins originate from metagenomes of different freshwater environments.	Freshwater,	SAMN12744986	MIMAG Metagenome-assembled Genome sample from Actinomycetes bacterium	Czech Republic: Rimov Reservoir	freshwater	aquatic|freshwater|water	Freshwater,	FW
GB_GCA_943331545.1	d__Bacteria;p__Actinomycetota;c__Actinomycetes;o__Nanopelagicales;f__Nanopelagicaceae;g__Planktophila;s__Planktophila sp009705025	PRJEB52406	High resolution sampling of freshwater reservoir in Czech Republic	A high-resolution sampling of Rimov reservoir during the spring of 2018.Samples were taken from 03.Apr.2018 to 09.May.2018 at 0.5m and 30m and filtered using three different filter sizes (5um, 0.8um, and 0.22um )	Freshwater,Spring	SAMEA14435097	ERS11712895	Czech Republic	Freshwater lake	freshwater lake|lake|fresh water	Freshwater,	Spring
GB_GCA_943332575.1	d__Bacteria;p__Actinomycetota;c__Actinomycetes;o__Nanopelagicales;f__Nanopelagicaceae;g__Planktophila;s__Planktophila sp009705025	PRJEB52406	High resolution sampling of freshwater reservoir in Czech Republic	A high-resolution sampling of Rimov reservoir during the spring of 2018.Samples were taken from 03.Apr.2018 to 09.May.2018 at 0.5m and 30m and filtered using three different filter sizes (5um, 0.8um, and 0.22um )	Freshwater,Spring	SAMEA14434985	ERS11712894	Czech Republic	Freshwater lake	freshwater lake|lake|fresh water	Freshwater,	Spring
GB_GCA_009702655.1	d__Bacteria;p__Actinomycetota;c__Actinomycetes;o__Nanopelagicales;f__Nanopelagicaceae;g__Planktophila;s__Planktophila sp009705025	PRJNA449258	Freshwater Genomic Bins	This bioproject contains reconstructed genomic bins belonging to the uncultured prokaryotes. These genomic bins originate from metagenomes of different freshwater environments.	Freshwater,	SAMN12745080	MIMAG Metagenome-assembled Genome sample from Actinomycetes bacterium	Czech Republic: Rimov Reservoir	freshwater	aquatic|freshwater|water	Freshwater,	FW
GB_GCA_009705025.1	d__Bacteria;p__Actinomycetota;c__Actinomycetes;o__Nanopelagicales;f__Nanopelagicaceae;g__Planktophila;s__Planktophila sp009705025	PRJNA449258	Freshwater Genomic Bins	This bioproject contains reconstructed genomic bins belonging to the uncultured prokaryotes. These genomic bins originate from metagenomes of different freshwater environments.	Freshwater,	SAMN12744961	MIMAG Metagenome-assembled Genome sample from Actinomycetes bacterium	Czech Republic: Rimov Reservoir	freshwater	aquatic|freshwater|water	Freshwater,	FW
GB_GCA_009703585.1	d__Bacteria;p__Actinomycetota;c__Actinomycetes;o__Nanopelagicales;f__Nanopelagicaceae;g__Planktophila;s__Planktophila sp009705035	PRJNA449258	Freshwater Genomic Bins	This bioproject contains reconstructed genomic bins belonging to the uncultured prokaryotes. These genomic bins originate from metagenomes of different freshwater environments.	Freshwater,	SAMN12745033	MIMAG Metagenome-assembled Genome sample from Actinomycetes bacterium	Czech Republic: Rimov Reservoir	freshwater	aquatic|freshwater|water	Freshwater,	FW
GB_GCA_009705035.1	d__Bacteria;p__Actinomycetota;c__Actinomycetes;o__Nanopelagicales;f__Nanopelagicaceae;g__Planktophila;s__Planktophila sp009705035	PRJNA449258	Freshwater Genomic Bins	This bioproject contains reconstructed genomic bins belonging to the uncultured prokaryotes. These genomic bins originate from metagenomes of different freshwater environments.	Freshwater,	SAMN12744962	MIMAG Metagenome-assembled Genome sample from Actinomycetes bacterium	Czech Republic: Rimov Reservoir	freshwater	aquatic|freshwater|water	Freshwater,	FW
GB_GCA_009705165.1	d__Bacteria;p__Actinomycetota;c__Actinomycetes;o__Nanopelagicales;f__Nanopelagicaceae;g__Planktophila;s__Planktophila sp009705165	PRJNA449258	Freshwater Genomic Bins	This bioproject contains reconstructed genomic bins belonging to the uncultured prokaryotes. These genomic bins originate from metagenomes of different freshwater environments.	Freshwater,	SAMN12744955	MIMAG Metagenome-assembled Genome sample from Actinomycetes bacterium	Czech Republic: Rimov Reservoir	freshwater	aquatic|freshwater|water	Freshwater,	FW
GB_GCA_947459495.1	d__Bacteria;p__Actinomycetota;c__Actinomycetes;o__Nanopelagicales;f__Nanopelagicaceae;g__Planktophila;s__Planktophila sp009705185	PRJEB35770	Freshwater Metagenomes from European Lakes and Reservoirs (including time-series metagenomes)	This study describes the microbial communities of different lakes and reservoirs in Europe using high throughput metagenome sequencing. Water samples from different depths representing the epi- and hypolimnion were collected. Approximately 10L of water were pre-filtered through a plankton net (20 關m) and a 5-關m filter and then filtered onto filters with a pore size of 0.22 關m. DNA was extracted f…	Freshwater,	SAMEA112173757	RE-20apr16-126	Czech Republic	lake water	freshwater ecosystem|freshwater lake biome|freshwater lake biome	Freshwater,	FW
GB_GCA_009705185.1	d__Bacteria;p__Actinomycetota;c__Actinomycetes;o__Nanopelagicales;f__Nanopelagicaceae;g__Planktophila;s__Planktophila sp009705185	PRJNA449258	Freshwater Genomic Bins	This bioproject contains reconstructed genomic bins belonging to the uncultured prokaryotes. These genomic bins originate from metagenomes of different freshwater environments.	Freshwater,	SAMN12744953	MIMAG Metagenome-assembled Genome sample from Actinomycetes bacterium	Czech Republic: Rimov Reservoir	freshwater	aquatic|freshwater|water	Freshwater,	FW
GB_GCA_009705235.1	d__Bacteria;p__Actinomycetota;c__Actinomycetes;o__Nanopelagicales;f__Nanopelagicaceae;g__Planktophila;s__Planktophila sp009705235	PRJNA449258	Freshwater Genomic Bins	This bioproject contains reconstructed genomic bins belonging to the uncultured prokaryotes. These genomic bins originate from metagenomes of different freshwater environments.	Freshwater,	SAMN12744952	MIMAG Metagenome-assembled Genome sample from Actinomycetes bacterium	Czech Republic: Rimov Reservoir	freshwater	aquatic|freshwater|water	Freshwater,	FW
GB_GCA_009706135.1	d__Bacteria;p__Actinomycetota;c__Actinomycetes;o__Nanopelagicales;f__Nanopelagicaceae;g__Planktophila;s__Planktophila sp009706135	PRJNA449258	Freshwater Genomic Bins	This bioproject contains reconstructed genomic bins belonging to the uncultured prokaryotes. These genomic bins originate from metagenomes of different freshwater environments.	Freshwater,	SAMN12745348	MIMAG Metagenome-assembled Genome sample from Actinomycetes bacterium	Czech Republic: Rimov Reservoir	freshwater	aquatic|freshwater|water	Freshwater,	FW
GB_GCA_009698365.1	d__Bacteria;p__Actinomycetota;c__Actinomycetes;o__Nanopelagicales;f__Nanopelagicaceae;g__Planktophila;s__Planktophila sp009726135	PRJNA449258	Freshwater Genomic Bins	This bioproject contains reconstructed genomic bins belonging to the uncultured prokaryotes. These genomic bins originate from metagenomes of different freshwater environments.	Freshwater,	SAMN12745310	MIMAG Metagenome-assembled Genome sample from Actinomycetes bacterium	Czech Republic: Rimov Reservoir	freshwater	aquatic|freshwater|water	Freshwater,	FW
GB_GCA_009700185.1	d__Bacteria;p__Actinomycetota;c__Actinomycetes;o__Nanopelagicales;f__Nanopelagicaceae;g__Planktophila;s__Planktophila sp009726135	PRJNA449258	Freshwater Genomic Bins	This bioproject contains reconstructed genomic bins belonging to the uncultured prokaryotes. These genomic bins originate from metagenomes of different freshwater environments.	Freshwater,	SAMN12745209	MIMAG Metagenome-assembled Genome sample from Actinomycetes bacterium	Czech Republic: Rimov Reservoir	freshwater	aquatic|freshwater|water	Freshwater,	FW
GB_GCA_009700795.1	d__Bacteria;p__Actinomycetota;c__Actinomycetes;o__Nanopelagicales;f__Nanopelagicaceae;g__Planktophila;s__Planktophila sp009726135	PRJNA449258	Freshwater Genomic Bins	This bioproject contains reconstructed genomic bins belonging to the uncultured prokaryotes. These genomic bins originate from metagenomes of different freshwater environments.	Freshwater,	SAMN12745178	MIMAG Metagenome-assembled Genome sample from Actinomycetes bacterium	Czech Republic: Rimov Reservoir	freshwater	aquatic|freshwater|water	Freshwater,	FW
GB_GCA_009705735.1	d__Bacteria;p__Actinomycetota;c__Actinomycetes;o__Nanopelagicales;f__Nanopelagicaceae;g__Planktophila;s__Planktophila sp009726135	PRJNA449258	Freshwater Genomic Bins	This bioproject contains reconstructed genomic bins belonging to the uncultured prokaryotes. These genomic bins originate from metagenomes of different freshwater environments.	Freshwater,	SAMN12745368	MIMAG Metagenome-assembled Genome sample from Actinomycetes bacterium	Czech Republic: Rimov Reservoir	freshwater	aquatic|freshwater|water	Freshwater,	FW
GB_GCA_009705975.1	d__Bacteria;p__Actinomycetota;c__Actinomycetes;o__Nanopelagicales;f__Nanopelagicaceae;g__Planktophila;s__Planktophila sp009726135	PRJNA449258	Freshwater Genomic Bins	This bioproject contains reconstructed genomic bins belonging to the uncultured prokaryotes. These genomic bins originate from metagenomes of different freshwater environments.	Freshwater,	SAMN12745355	MIMAG Metagenome-assembled Genome sample from Actinomycetes bacterium	Czech Republic: Rimov Reservoir	freshwater	aquatic|freshwater|water	Freshwater,	FW
GB_GCA_009726135.1	d__Bacteria;p__Actinomycetota;c__Actinomycetes;o__Nanopelagicales;f__Nanopelagicaceae;g__Planktophila;s__Planktophila sp009726135	PRJNA449258	Freshwater Genomic Bins	This bioproject contains reconstructed genomic bins belonging to the uncultured prokaryotes. These genomic bins originate from metagenomes of different freshwater environments.	Freshwater,	SAMN12745107	MIMAG Metagenome-assembled Genome sample from Actinomycetes bacterium	Czech Republic: Rimov Reservoir	freshwater	aquatic|freshwater|water	Freshwater,	FW
GB_GCA_009923805.1	d__Bacteria;p__Actinomycetota;c__Actinomycetes;o__Nanopelagicales;f__Nanopelagicaceae;g__Planktophila;s__Planktophila sp009923805	PRJNA495371	Chattahoochee River Iterative Subtractive Binning	Iterative Subtractive Binning of metagenomic samples from 5 lacustrine and 2 estuarine locations along the Chattahoochee River, Southeast USA, between June/2010 and December/2014.	Freshwater,Brackish,	SAMN10222897	Microbe sample from Actinomycetes bacterium	USA: Chattahoochee River	water samples from lakes and estuaries along the Chattahoochee River collected between June/2010 and December/2014	estuary	Freshwater,Brackish	Others
GB_GCA_009924725.1	d__Bacteria;p__Actinomycetota;c__Actinomycetes;o__Nanopelagicales;f__Nanopelagicaceae;g__Planktophila;s__Planktophila sp009924725	PRJNA495371	Chattahoochee River Iterative Subtractive Binning	Iterative Subtractive Binning of metagenomic samples from 5 lacustrine and 2 estuarine locations along the Chattahoochee River, Southeast USA, between June/2010 and December/2014.	Freshwater,Brackish,	SAMN10222847	Microbe sample from Actinomycetes bacterium	USA: Chattahoochee River	water samples from lakes and estuaries along the Chattahoochee River collected between June/2010 and December/2014	lake	Freshwater,	Others
GB_GCA_010021245.1	d__Bacteria;p__Actinomycetota;c__Actinomycetes;o__Nanopelagicales;f__Nanopelagicaceae;g__Planktophila;s__Planktophila sp010024385	PRJNA495371	Chattahoochee River Iterative Subtractive Binning	Iterative Subtractive Binning of metagenomic samples from 5 lacustrine and 2 estuarine locations along the Chattahoochee River, Southeast USA, between June/2010 and December/2014.	Freshwater,Brackish,	SAMN10223461	Microbe sample from Actinomycetes bacterium	USA: Chattahoochee River	water samples from lakes and estuaries along the Chattahoochee River collected between June/2010 and December/2014	lake	Freshwater,	Others
GB_GCA_010021385.1	d__Bacteria;p__Actinomycetota;c__Actinomycetes;o__Nanopelagicales;f__Nanopelagicaceae;g__Planktophila;s__Planktophila sp010024385	PRJNA495371	Chattahoochee River Iterative Subtractive Binning	Iterative Subtractive Binning of metagenomic samples from 5 lacustrine and 2 estuarine locations along the Chattahoochee River, Southeast USA, between June/2010 and December/2014.	Freshwater,Brackish,	SAMN10223451	Microbe sample from Actinomycetes bacterium	USA: Chattahoochee River	water samples from lakes and estuaries along the Chattahoochee River collected between June/2010 and December/2014	lake	Freshwater,	Others
GB_GCA_010021995.1	d__Bacteria;p__Actinomycetota;c__Actinomycetes;o__Nanopelagicales;f__Nanopelagicaceae;g__Planktophila;s__Planktophila sp010024385	PRJNA495371	Chattahoochee River Iterative Subtractive Binning	Iterative Subtractive Binning of metagenomic samples from 5 lacustrine and 2 estuarine locations along the Chattahoochee River, Southeast USA, between June/2010 and December/2014.	Freshwater,Brackish,	SAMN10223396	Microbe sample from Actinomycetes bacterium	USA: Chattahoochee River	water samples from lakes and estuaries along the Chattahoochee River collected between June/2010 and December/2014	estuary	Freshwater,Brackish	Others
GB_GCA_010022245.1	d__Bacteria;p__Actinomycetota;c__Actinomycetes;o__Nanopelagicales;f__Nanopelagicaceae;g__Planktophila;s__Planktophila sp010024385	PRJNA495371	Chattahoochee River Iterative Subtractive Binning	Iterative Subtractive Binning of metagenomic samples from 5 lacustrine and 2 estuarine locations along the Chattahoochee River, Southeast USA, between June/2010 and December/2014.	Freshwater,Brackish,	SAMN10223383	Microbe sample from Actinomycetes bacterium	USA: Chattahoochee River	water samples from lakes and estuaries along the Chattahoochee River collected between June/2010 and December/2014	estuary	Freshwater,Brackish	Others
GB_GCA_010022475.1	d__Bacteria;p__Actinomycetota;c__Actinomycetes;o__Nanopelagicales;f__Nanopelagicaceae;g__Planktophila;s__Planktophila sp010024385	PRJNA495371	Chattahoochee River Iterative Subtractive Binning	Iterative Subtractive Binning of metagenomic samples from 5 lacustrine and 2 estuarine locations along the Chattahoochee River, Southeast USA, between June/2010 and December/2014.	Freshwater,Brackish,	SAMN10223371	Microbe sample from Actinomycetes bacterium	USA: Chattahoochee River	water samples from lakes and estuaries along the Chattahoochee River collected between June/2010 and December/2014	estuary	Freshwater,Brackish	Others
GB_GCA_010022825.1	d__Bacteria;p__Actinomycetota;c__Actinomycetes;o__Nanopelagicales;f__Nanopelagicaceae;g__Planktophila;s__Planktophila sp010024385	PRJNA495371	Chattahoochee River Iterative Subtractive Binning	Iterative Subtractive Binning of metagenomic samples from 5 lacustrine and 2 estuarine locations along the Chattahoochee River, Southeast USA, between June/2010 and December/2014.	Freshwater,Brackish,	SAMN10223348	Microbe sample from Actinomycetes bacterium	USA: Chattahoochee River	water samples from lakes and estuaries along the Chattahoochee River collected between June/2010 and December/2014	estuary	Freshwater,Brackish	Others
GB_GCA_010023745.1	d__Bacteria;p__Actinomycetota;c__Actinomycetes;o__Nanopelagicales;f__Nanopelagicaceae;g__Planktophila;s__Planktophila sp010024385	PRJNA495371	Chattahoochee River Iterative Subtractive Binning	Iterative Subtractive Binning of metagenomic samples from 5 lacustrine and 2 estuarine locations along the Chattahoochee River, Southeast USA, between June/2010 and December/2014.	Freshwater,Brackish,	SAMN10223300	Microbe sample from Actinomycetes bacterium	USA: Chattahoochee River	water samples from lakes and estuaries along the Chattahoochee River collected between June/2010 and December/2014	lake	Freshwater,	Others
GB_GCA_010024015.1	d__Bacteria;p__Actinomycetota;c__Actinomycetes;o__Nanopelagicales;f__Nanopelagicaceae;g__Planktophila;s__Planktophila sp010024385	PRJNA495371	Chattahoochee River Iterative Subtractive Binning	Iterative Subtractive Binning of metagenomic samples from 5 lacustrine and 2 estuarine locations along the Chattahoochee River, Southeast USA, between June/2010 and December/2014.	Freshwater,Brackish,	SAMN10223284	Microbe sample from Actinomycetes bacterium	USA: Chattahoochee River	water samples from lakes and estuaries along the Chattahoochee River collected between June/2010 and December/2014	lake	Freshwater,	Others
GB_GCA_010024385.1	d__Bacteria;p__Actinomycetota;c__Actinomycetes;o__Nanopelagicales;f__Nanopelagicaceae;g__Planktophila;s__Planktophila sp010024385	PRJNA495371	Chattahoochee River Iterative Subtractive Binning	Iterative Subtractive Binning of metagenomic samples from 5 lacustrine and 2 estuarine locations along the Chattahoochee River, Southeast USA, between June/2010 and December/2014.	Freshwater,Brackish,	SAMN10223266	Microbe sample from Actinomycetes bacterium	USA: Chattahoochee River	water samples from lakes and estuaries along the Chattahoochee River collected between June/2010 and December/2014	lake	Freshwater,	Others
GB_GCA_010026835.1	d__Bacteria;p__Actinomycetota;c__Actinomycetes;o__Nanopelagicales;f__Nanopelagicaceae;g__Planktophila;s__Planktophila sp010024385	PRJNA495371	Chattahoochee River Iterative Subtractive Binning	Iterative Subtractive Binning of metagenomic samples from 5 lacustrine and 2 estuarine locations along the Chattahoochee River, Southeast USA, between June/2010 and December/2014.	Freshwater,Brackish,	SAMN10223664	Microbe sample from Actinomycetes bacterium	USA: Chattahoochee River	water samples from lakes and estuaries along the Chattahoochee River collected between June/2010 and December/2014	lake	Freshwater,	Others
GB_GCA_010029485.1	d__Bacteria;p__Actinomycetota;c__Actinomycetes;o__Nanopelagicales;f__Nanopelagicaceae;g__Planktophila;s__Planktophila sp010024385	PRJNA495371	Chattahoochee River Iterative Subtractive Binning	Iterative Subtractive Binning of metagenomic samples from 5 lacustrine and 2 estuarine locations along the Chattahoochee River, Southeast USA, between June/2010 and December/2014.	Freshwater,Brackish,	SAMN10223685	Microbe sample from Actinomycetes bacterium	USA: Chattahoochee River	water samples from lakes and estuaries along the Chattahoochee River collected between June/2010 and December/2014	estuary	Freshwater,Brackish	Others
GB_GCA_010031195.1	d__Bacteria;p__Actinomycetota;c__Actinomycetes;o__Nanopelagicales;f__Nanopelagicaceae;g__Planktophila;s__Planktophila sp010024385	PRJNA495371	Chattahoochee River Iterative Subtractive Binning	Iterative Subtractive Binning of metagenomic samples from 5 lacustrine and 2 estuarine locations along the Chattahoochee River, Southeast USA, between June/2010 and December/2014.	Freshwater,Brackish,	SAMN10223846	Microbe sample from Actinomycetes bacterium	USA: Chattahoochee River	water samples from lakes and estuaries along the Chattahoochee River collected between June/2010 and December/2014	estuary	Freshwater,Brackish	Others
GB_GCA_010032005.1	d__Bacteria;p__Actinomycetota;c__Actinomycetes;o__Nanopelagicales;f__Nanopelagicaceae;g__Planktophila;s__Planktophila sp010024385	PRJNA495371	Chattahoochee River Iterative Subtractive Binning	Iterative Subtractive Binning of metagenomic samples from 5 lacustrine and 2 estuarine locations along the Chattahoochee River, Southeast USA, between June/2010 and December/2014.	Freshwater,Brackish,	SAMN10223782	Microbe sample from Actinomycetes bacterium	USA: Chattahoochee River	water samples from lakes and estuaries along the Chattahoochee River collected between June/2010 and December/2014	lake	Freshwater,	Others
GB_GCA_010032875.1	d__Bacteria;p__Actinomycetota;c__Actinomycetes;o__Nanopelagicales;f__Nanopelagicaceae;g__Planktophila;s__Planktophila sp010032875	PRJNA495371	Chattahoochee River Iterative Subtractive Binning	Iterative Subtractive Binning of metagenomic samples from 5 lacustrine and 2 estuarine locations along the Chattahoochee River, Southeast USA, between June/2010 and December/2014.	Freshwater,Brackish,	SAMN10223550	Microbe sample from Actinomycetes bacterium	USA: Chattahoochee River	water samples from lakes and estuaries along the Chattahoochee River collected between June/2010 and December/2014	estuary	Freshwater,Brackish	Others
GB_GCA_010033045.1	d__Bacteria;p__Actinomycetota;c__Actinomycetes;o__Nanopelagicales;f__Nanopelagicaceae;g__Planktophila;s__Planktophila sp010032875	PRJNA495371	Chattahoochee River Iterative Subtractive Binning	Iterative Subtractive Binning of metagenomic samples from 5 lacustrine and 2 estuarine locations along the Chattahoochee River, Southeast USA, between June/2010 and December/2014.	Freshwater,Brackish,	SAMN10223540	Microbe sample from Actinomycetes bacterium	USA: Chattahoochee River	water samples from lakes and estuaries along the Chattahoochee River collected between June/2010 and December/2014	estuary	Freshwater,Brackish	Others
GB_GCA_945873795.1	d__Bacteria;p__Actinomycetota;c__Actinomycetes;o__Nanopelagicales;f__Nanopelagicaceae;g__Planktophila;s__Planktophila sp013205535	PRJEB35640	Freshwater metagenomes from different European and Asian lakes	This study describes the microbial communities of different lakes in Europe and Asia using high throughput sequencing. Water samples from different depths representing the epi- and hypolimnion were taken at the deepest part of the lakes. 1-4 L of water were prefiltered through a plankton net (20 關m) and a 5-關m filter and then filtered onto polysulfone filters with a pore size of 0.22 關m. DNA was …	Freshwater,	SAMEA110380263	ERS4065083	Czech Republic	Freshwater lake	freshwater lake|fresh water|lake	Freshwater,	FW
GB_GCA_945877665.1	d__Bacteria;p__Actinomycetota;c__Actinomycetes;o__Nanopelagicales;f__Nanopelagicaceae;g__Planktophila;s__Planktophila sp013205535	PRJEB35640	Freshwater metagenomes from different European and Asian lakes	This study describes the microbial communities of different lakes in Europe and Asia using high throughput sequencing. Water samples from different depths representing the epi- and hypolimnion were taken at the deepest part of the lakes. 1-4 L of water were prefiltered through a plankton net (20 關m) and a 5-關m filter and then filtered onto polysulfone filters with a pore size of 0.22 關m. DNA was …	Freshwater,	SAMEA110379399	ERS4065070	Italy	Freshwater lake	freshwater lake|fresh water|lake	Freshwater,	FW
GB_GCA_947499205.1	d__Bacteria;p__Actinomycetota;c__Actinomycetes;o__Nanopelagicales;f__Nanopelagicaceae;g__Planktophila;s__Planktophila sp013205535	PRJEB35770	Freshwater Metagenomes from European Lakes and Reservoirs (including time-series metagenomes)	This study describes the microbial communities of different lakes and reservoirs in Europe using high throughput metagenome sequencing. Water samples from different depths representing the epi- and hypolimnion were collected. Approximately 10L of water were pre-filtered through a plankton net (20 關m) and a 5-關m filter and then filtered onto filters with a pore size of 0.22 關m. DNA was extracted f…	Freshwater,	SAMEA112176826	ZH-15may19-287	Switzerland	lake water	freshwater ecosystem|freshwater lake biome|freshwater lake biome	Freshwater,	FW
GB_GCA_947491915.1	d__Bacteria;p__Actinomycetota;c__Actinomycetes;o__Nanopelagicales;f__Nanopelagicaceae;g__Planktophila;s__Planktophila sp013205535	PRJNA428721	Freshwater metagenomes from Lake Zurich, Switzerland	Lake Zurich is a large (68km2), deep (136m), prealpine lake in Switzerland. This study describes the microbial communities of the Lake using high throughput sequencing. Water samples from different times and different depths representing the epi- and hypolimnion were taken at the deepest part of the lake (47째18 N 8째34 E). 1-4 L of water were prefiltered through a plankton net (20 關m) and a 5-關m f…	Freshwater,	SAMEA112176471	ZE-17mar17-68	Switzerland	lake water	freshwater ecosystem|freshwater lake biome|freshwater lake biome	Freshwater,	FW
GB_GCA_947499825.1	d__Bacteria;p__Actinomycetota;c__Actinomycetes;o__Nanopelagicales;f__Nanopelagicaceae;g__Planktophila;s__Planktophila sp013205535	PRJNA428721	Freshwater metagenomes from Lake Zurich, Switzerland	Lake Zurich is a large (68km2), deep (136m), prealpine lake in Switzerland. This study describes the microbial communities of the Lake using high throughput sequencing. Water samples from different times and different depths representing the epi- and hypolimnion were taken at the deepest part of the lake (47째18 N 8째34 E). 1-4 L of water were prefiltered through a plankton net (20 關m) and a 5-關m f…	Freshwater,	SAMEA112176927	ZH-3nov15-29	Switzerland	lake water	freshwater ecosystem|freshwater lake biome|freshwater lake biome	Freshwater,	FW
GB_GCA_013205535.1	d__Bacteria;p__Actinomycetota;c__Actinomycetes;o__Nanopelagicales;f__Nanopelagicaceae;g__Planktophila;s__Planktophila sp013205535	PRJNA616293	High-Arctic meromictic Lake A Metagenome	Metagenomic analysis of microbial communities from High-Arctic meromictic Lake A	Freshwater,	SAMN14944489	bin.171_Unclassified_Planktophila_LakeA	Canada:Ellesmere Island, Lake A	High-Arctic meromictic Lake A	aquatic ecosystems [ENVO:00002030]|saline lake [ENVO:00000019]|not applicable	Freshwater,	FW
GB_GCA_014190015.1	d__Bacteria;p__Actinomycetota;c__Actinomycetes;o__Nanopelagicales;f__Nanopelagicaceae;g__Planktophila;s__Planktophila sp014190015	PRJDB6644	Shotgun metagenomics of bacterioplankton in Lake Biwa (2016)	Shotgun metagenome sequencing was performed to reveal eco-physiology of bacterioplankton in Lake Biwa, Japan. Water samples were collected from the epliminion (5 m) and hypolimnion (65 m) at a pelagic station of the lake. Bacterioplankton was collected from 0.2-5 micrometre size fraction, and the DNA was extracted, fragmented, and sequenced by the Miseq platform (2 x 300 bp).	Freshwater,	SAMD00166049	Metagenome-assembled genome of Lake Biwa bacterioplankton Actinobacteria_epi.bin3_acI-Phila	Japan:Lake Biwa		holomictic lake|freshwater lake|water	Freshwater,	FW
GB_GCA_015660815.1	d__Bacteria;p__Actinomycetota;c__Actinomycetes;o__Nanopelagicales;f__Nanopelagicaceae;g__Planktophila;s__Planktophila sp015660815	PRJNA579838	East River Metagenome	East River metagenomic samples.	Freshwater,	SAMN15194769	Microbe sample from Actinomycetes bacterium	USA: Colorado	hyporheic zone		Freshwater	FW
GB_GCA_017858325.1	d__Bacteria;p__Actinomycetota;c__Actinomycetes;o__Nanopelagicales;f__Nanopelagicaceae;g__Planktophila;s__Planktophila sp017858325	PRJNA699965	MAGs from the Chesapeake and Delaware Bay metagenomes	Metagenomic samples were collected from different salinity points of the Chesapeake and Delaware Bays. Metagenome Assembled Genomes (MAGs) from these metagenomic samples will help determining the functional potential of bacteria from these estuaries. Moreover, these MAGs will help to compare functional potential of bacteria coming from free-living and particle-attached size-fractions in different…		SAMN17495987	Metagenome Assembled Genome (MAG) of Planktophila sp.	USA: Chesapeake Bay	bay water	estuarine biome [ENVO:01000020]|bay [ENVO:00000032]|estuarine water [ENVO:01000301]	Brackish	Brackish
GB_GCA_018969355.1	d__Bacteria;p__Actinomycetota;c__Actinomycetes;o__Nanopelagicales;f__Nanopelagicaceae;g__Planktophila;s__Planktophila sp018969355	PRJNA675967	Metagenome-assembled genomes (MAGs) were retrieved from this rare earth elements acid mine drainage contaminated river	Acid mine drainage (AMD) generated by rare earth deposits, which leads to the release of high concentrations of rare earth elements (REEs), ammonium and sulfate, poses severe hazards to aquatic environment. Here, the microbial communities collected from rare earth elements-acid mine drainage (REEs-AMD) contaminated river were profiled by genome-resolved metagenomics.	Freshwater,Acidmine,Modified,	SAMN16745423	MIMAG Metagenome-assembled Genome sample from Actinomycetales bacterium	China:Jiangxi	rare earth elements-acid mine drainage (REEs-AMD) contaminated river water	mine [ENVO: 00000076]|mine drainage [ENVO: 00001996]|water [CHEBI:15377]|water [CHEBI:15377]	Modified,Freshwater,Acidmine	Acidmine
GB_GCA_018970885.1	d__Bacteria;p__Actinomycetota;c__Actinomycetes;o__Nanopelagicales;f__Nanopelagicaceae;g__Planktophila;s__Planktophila sp018970885	PRJNA675967	Metagenome-assembled genomes (MAGs) were retrieved from this rare earth elements acid mine drainage contaminated river	Acid mine drainage (AMD) generated by rare earth deposits, which leads to the release of high concentrations of rare earth elements (REEs), ammonium and sulfate, poses severe hazards to aquatic environment. Here, the microbial communities collected from rare earth elements-acid mine drainage (REEs-AMD) contaminated river were profiled by genome-resolved metagenomics.	Freshwater,Acidmine,Modified,	SAMN16745342	MIMAG Metagenome-assembled Genome sample from Actinomycetales bacterium	China:Jiangxi	rare earth elements-acid mine drainage (REEs-AMD) contaminated river water	mine [ENVO: 00000076]|mine drainage [ENVO: 00001996]|water [CHEBI:15377]|water [CHEBI:15377]	Modified,Freshwater,Acidmine	Acidmine
GB_GCA_021741905.1	d__Bacteria;p__Actinomycetota;c__Actinomycetes;o__Nanopelagicales;f__Nanopelagicaceae;g__Planktophila;s__Planktophila sp021741905	PRJNA639779	Metagenomes and MAGs from the crenogenic meromictic Lake El Tobar (Spain)	The case study is focused on the crenogenic meromictic Lake El Tobar (Spain), a continental karstified system formed by the sink and solution of a combination of Cretaceous dolomites and Triassic salt-rich Keuper. One of the peculiarities of this system is the formation of a salinity gradient from 0.6 to > 200 mS cm-1, that generates an anoxic saline monimolimnion starting at 13-14 m and reaching…	Freshwater,	SAMN21020241	Planktophila sp. Tobar2m-G3	Spain: Laguna del Tobar	aquatic biome		Freshwater	FW
GB_GCA_024641555.1	d__Bacteria;p__Actinomycetota;c__Actinomycetes;o__Nanopelagicales;f__Nanopelagicaceae;g__Planktophila;s__Planktophila sp024641555	PRJNA668816	Waiwera River metagenomic sequencing and assembly	We study the community dynamics and nutrient acquisition strategies in benthic sediments and the overlying water column across a stream to marine transect.	Freshwater,Marine,Sediment,	SAMN19289875	MIMAG Metagenome-assembled Genome sample from Candidatus Planktophila sp.	New Zealand: Waiwera River, Auckland	Water column	river microbiome|estuarine microbiome|Freshwater zone|Freshwater water	Freshwater,	Others
GB_GCA_025360085.1	d__Bacteria;p__Actinomycetota;c__Actinomycetes;o__Nanopelagicales;f__Nanopelagicaceae;g__Planktophila;s__Planktophila sp025360085	PRJNA781406	Vanishing Glaciers Project	Investigating the microbiomes associated to glacier-fed streams around the world	Ice,	SAMN30205550	MIMAG Metagenome-assembled Genome sample from Actinomycetes bacterium	Uganda: Stanley glacier	rock	Small river biome|stream|stream	Ice,Soil,Freshwater	Ice
GB_GCA_026392765.1	d__Bacteria;p__Actinomycetota;c__Actinomycetes;o__Nanopelagicales;f__Nanopelagicaceae;g__Planktophila;s__Planktophila sp026392765	PRJNA852163	Microbial communities from the meromictic Lac Pavin	Microbial communities from the water column and shallow sediments of Lac Pavin (France) were sampled across a three year time course (2017-2019). DNA was extracted and sequenced with Illumina HiSeq/NovaSeq. Subsequently, bacterial, archaeal, and viral genomes from metagenomes were assembled, binned, and characterized.	Sediment,	SAMN30026008	MIMAG Metagenome-assembled Genome sample from Actinomycetota bacterium	France: Besse-et-Saint-Anastaise, Lac Pavin	lake water column	lake water column microbiome|not applicable|not applicable	Freshwater,	FWSed.
GB_GCA_026392775.1	d__Bacteria;p__Actinomycetota;c__Actinomycetes;o__Nanopelagicales;f__Nanopelagicaceae;g__Planktophila;s__Planktophila sp026392775	PRJNA852163	Microbial communities from the meromictic Lac Pavin	Microbial communities from the water column and shallow sediments of Lac Pavin (France) were sampled across a three year time course (2017-2019). DNA was extracted and sequenced with Illumina HiSeq/NovaSeq. Subsequently, bacterial, archaeal, and viral genomes from metagenomes were assembled, binned, and characterized.	Sediment,	SAMN30026007	MIMAG Metagenome-assembled Genome sample from Actinomycetota bacterium	France: Besse-et-Saint-Anastaise, Lac Pavin	lake water column	lake water column microbiome|not applicable|not applicable	Freshwater,	FWSed.
GB_GCA_026392815.1	d__Bacteria;p__Actinomycetota;c__Actinomycetes;o__Nanopelagicales;f__Nanopelagicaceae;g__Planktophila;s__Planktophila sp026392815	PRJNA852163	Microbial communities from the meromictic Lac Pavin	Microbial communities from the water column and shallow sediments of Lac Pavin (France) were sampled across a three year time course (2017-2019). DNA was extracted and sequenced with Illumina HiSeq/NovaSeq. Subsequently, bacterial, archaeal, and viral genomes from metagenomes were assembled, binned, and characterized.	Sediment,	SAMN30026005	MIMAG Metagenome-assembled Genome sample from Actinomycetota bacterium	France: Besse-et-Saint-Anastaise, Lac Pavin	lake water column	lake water column microbiome|not applicable|not applicable	Freshwater,	FWSed.
GB_GCA_026392825.1	d__Bacteria;p__Actinomycetota;c__Actinomycetes;o__Nanopelagicales;f__Nanopelagicaceae;g__Planktophila;s__Planktophila sp026392825	PRJNA852163	Microbial communities from the meromictic Lac Pavin	Microbial communities from the water column and shallow sediments of Lac Pavin (France) were sampled across a three year time course (2017-2019). DNA was extracted and sequenced with Illumina HiSeq/NovaSeq. Subsequently, bacterial, archaeal, and viral genomes from metagenomes were assembled, binned, and characterized.	Sediment,	SAMN30026002	MIMAG Metagenome-assembled Genome sample from Actinomycetota bacterium	France: Besse-et-Saint-Anastaise, Lac Pavin	lake water column	lake water column microbiome|not applicable|not applicable	Freshwater,	FWSed.
GB_GCA_026392845.1	d__Bacteria;p__Actinomycetota;c__Actinomycetes;o__Nanopelagicales;f__Nanopelagicaceae;g__Planktophila;s__Planktophila sp026392845	PRJNA852163	Microbial communities from the meromictic Lac Pavin	Microbial communities from the water column and shallow sediments of Lac Pavin (France) were sampled across a three year time course (2017-2019). DNA was extracted and sequenced with Illumina HiSeq/NovaSeq. Subsequently, bacterial, archaeal, and viral genomes from metagenomes were assembled, binned, and characterized.	Sediment,	SAMN30026006	MIMAG Metagenome-assembled Genome sample from Actinomycetota bacterium	France: Besse-et-Saint-Anastaise, Lac Pavin	lake water column	lake water column microbiome|not applicable|not applicable	Freshwater,	FWSed.
GB_GCA_026392935.1	d__Bacteria;p__Actinomycetota;c__Actinomycetes;o__Nanopelagicales;f__Nanopelagicaceae;g__Planktophila;s__Planktophila sp026392935	PRJNA852163	Microbial communities from the meromictic Lac Pavin	Microbial communities from the water column and shallow sediments of Lac Pavin (France) were sampled across a three year time course (2017-2019). DNA was extracted and sequenced with Illumina HiSeq/NovaSeq. Subsequently, bacterial, archaeal, and viral genomes from metagenomes were assembled, binned, and characterized.	Sediment,	SAMN30026001	MIMAG Metagenome-assembled Genome sample from Actinomycetota bacterium	France: Besse-et-Saint-Anastaise, Lac Pavin	lake water column	lake water column microbiome|not applicable|not applicable	Freshwater,	FWSed.
GB_GCA_026393075.1	d__Bacteria;p__Actinomycetota;c__Actinomycetes;o__Nanopelagicales;f__Nanopelagicaceae;g__Planktophila;s__Planktophila sp026393075	PRJNA852163	Microbial communities from the meromictic Lac Pavin	Microbial communities from the water column and shallow sediments of Lac Pavin (France) were sampled across a three year time course (2017-2019). DNA was extracted and sequenced with Illumina HiSeq/NovaSeq. Subsequently, bacterial, archaeal, and viral genomes from metagenomes were assembled, binned, and characterized.	Sediment,	SAMN30025993	MIMAG Metagenome-assembled Genome sample from Actinomycetota bacterium	France: Besse-et-Saint-Anastaise, Lac Pavin	lake water column	lake water column microbiome|not applicable|not applicable	Freshwater,	FWSed.
GB_GCA_027483765.1	d__Bacteria;p__Actinomycetota;c__Actinomycetes;o__Nanopelagicales;f__Nanopelagicaceae;g__Planktophila;s__Planktophila sp027483765	PRJNA767443	LEAP 2016 Bacterioplankton metagenomic reads	Shotgun metagenomic sequencing fastq samples come from a time-series mesocosm experiment at the Large Experimental Array of Ponds (LEAP, in Canada), where pulses of the pesticide RoundUp (glyphosate) were applied isolated in different nutrient backgrounds.	Pond,Modified	SAMN21888896	MAG_00054 in pond C8	Canada: Gault Nature Reserve	pond C8 freshwater mesocosm in the Large Experimental Array of Ponds platform	Freshwater biome|Mesocosm pond|Freshwater	Freshwater,Pond,Modified	Modified
GB_GCA_027486075.1	d__Bacteria;p__Actinomycetota;c__Actinomycetes;o__Nanopelagicales;f__Nanopelagicaceae;g__Planktophila;s__Planktophila sp027486075	PRJNA767443	LEAP 2016 Bacterioplankton metagenomic reads	Shotgun metagenomic sequencing fastq samples come from a time-series mesocosm experiment at the Large Experimental Array of Ponds (LEAP, in Canada), where pulses of the pesticide RoundUp (glyphosate) were applied isolated in different nutrient backgrounds.	Pond,Modified	SAMN21888790	MAG_00074 in pond C1	Canada: Gault Nature Reserve	pond C1 freshwater mesocosm in the Large Experimental Array of Ponds platform	Freshwater biome|Mesocosm pond|Freshwater	Freshwater,Pond,Modified	Modified
GB_GCA_027488165.1	d__Bacteria;p__Actinomycetota;c__Actinomycetes;o__Nanopelagicales;f__Nanopelagicaceae;g__Planktophila;s__Planktophila sp027488165	PRJNA767443	LEAP 2016 Bacterioplankton metagenomic reads	Shotgun metagenomic sequencing fastq samples come from a time-series mesocosm experiment at the Large Experimental Array of Ponds (LEAP, in Canada), where pulses of the pesticide RoundUp (glyphosate) were applied isolated in different nutrient backgrounds.	Pond,Modified	SAMN21899567	MAG_00068 in pond E1	Canada: Gault Nature Reserve	pond E1 freshwater mesocosm in the Large Experimental Array of Ponds platform	Freshwater biome|Mesocosm pond|Freshwater	Freshwater,Pond,Modified	Modified
GB_GCA_027488575.1	d__Bacteria;p__Actinomycetota;c__Actinomycetes;o__Nanopelagicales;f__Nanopelagicaceae;g__Planktophila;s__Planktophila sp027488575	PRJNA767443	LEAP 2016 Bacterioplankton metagenomic reads	Shotgun metagenomic sequencing fastq samples come from a time-series mesocosm experiment at the Large Experimental Array of Ponds (LEAP, in Canada), where pulses of the pesticide RoundUp (glyphosate) were applied isolated in different nutrient backgrounds.	Pond,Modified	SAMN21899545	MAG_00040 in pond E1	Canada: Gault Nature Reserve	pond E1 freshwater mesocosm in the Large Experimental Array of Ponds platform	Freshwater biome|Mesocosm pond|Freshwater	Freshwater,Pond,Modified	Modified
GB_GCA_947463535.1	d__Bacteria;p__Actinomycetota;c__Actinomycetes;o__Nanopelagicales;f__Nanopelagicaceae;g__Planktophila;s__Planktophila sp027490415	PRJEB35770	Freshwater Metagenomes from European Lakes and Reservoirs (including time-series metagenomes)	This study describes the microbial communities of different lakes and reservoirs in Europe using high throughput metagenome sequencing. Water samples from different depths representing the epi- and hypolimnion were collected. Approximately 10L of water were pre-filtered through a plankton net (20 關m) and a 5-關m filter and then filtered onto filters with a pore size of 0.22 關m. DNA was extracted f…	Freshwater,	SAMEA112174061	RE-26jul17-176	Czech Republic	lake water	freshwater ecosystem|freshwater lake biome|freshwater lake biome	Freshwater,	FW
GB_GCA_027484745.1	d__Bacteria;p__Actinomycetota;c__Actinomycetes;o__Nanopelagicales;f__Nanopelagicaceae;g__Planktophila;s__Planktophila sp027490415	PRJNA767443	LEAP 2016 Bacterioplankton metagenomic reads	Shotgun metagenomic sequencing fastq samples come from a time-series mesocosm experiment at the Large Experimental Array of Ponds (LEAP, in Canada), where pulses of the pesticide RoundUp (glyphosate) were applied isolated in different nutrient backgrounds.	Pond,Modified	SAMN21888856	MAG_00096 in pond C4	Canada: Gault Nature Reserve	pond C4 freshwater mesocosm in the Large Experimental Array of Ponds platform	Freshwater biome|Mesocosm pond|Freshwater	Freshwater,Pond,Modified	Modified
GB_GCA_027490415.1	d__Bacteria;p__Actinomycetota;c__Actinomycetes;o__Nanopelagicales;f__Nanopelagicaceae;g__Planktophila;s__Planktophila sp027490415	PRJNA767443	LEAP 2016 Bacterioplankton metagenomic reads	Shotgun metagenomic sequencing fastq samples come from a time-series mesocosm experiment at the Large Experimental Array of Ponds (LEAP, in Canada), where pulses of the pesticide RoundUp (glyphosate) were applied isolated in different nutrient backgrounds.	Pond,Modified	SAMN21899461	MAG_00080 in pond D4	Canada: Gault Nature Reserve	pond D4 freshwater mesocosm in the Large Experimental Array of Ponds platform	Freshwater biome|Mesocosm pond|Freshwater	Freshwater,Pond,Modified	Modified
GB_GCA_027490815.1	d__Bacteria;p__Actinomycetota;c__Actinomycetes;o__Nanopelagicales;f__Nanopelagicaceae;g__Planktophila;s__Planktophila sp027490815	PRJNA767443	LEAP 2016 Bacterioplankton metagenomic reads	Shotgun metagenomic sequencing fastq samples come from a time-series mesocosm experiment at the Large Experimental Array of Ponds (LEAP, in Canada), where pulses of the pesticide RoundUp (glyphosate) were applied isolated in different nutrient backgrounds.	Pond,Modified	SAMN21899441	MAG_00049 in pond D4	Canada: Gault Nature Reserve	pond D4 freshwater mesocosm in the Large Experimental Array of Ponds platform	Freshwater biome|Mesocosm pond|Freshwater	Freshwater,Pond,Modified	Modified
GB_GCA_945867205.1	d__Bacteria;p__Actinomycetota;c__Actinomycetes;o__Nanopelagicales;f__Nanopelagicaceae;g__Planktophila;s__Planktophila sp027728065	PRJEB35640	Freshwater metagenomes from different European and Asian lakes	This study describes the microbial communities of different lakes in Europe and Asia using high throughput sequencing. Water samples from different depths representing the epi- and hypolimnion were taken at the deepest part of the lakes. 1-4 L of water were prefiltered through a plankton net (20 關m) and a 5-關m filter and then filtered onto polysulfone filters with a pore size of 0.22 關m. DNA was …	Freshwater,	SAMEA110380409	ERS6344557	Switzerland	Freshwater lake	freshwater lake|fresh water|lake	Freshwater,	FW
GB_GCA_947483465.1	d__Bacteria;p__Actinomycetota;c__Actinomycetes;o__Nanopelagicales;f__Nanopelagicaceae;g__Planktophila;s__Planktophila sp027728065	PRJEB35770	Freshwater Metagenomes from European Lakes and Reservoirs (including time-series metagenomes)	This study describes the microbial communities of different lakes and reservoirs in Europe using high throughput metagenome sequencing. Water samples from different depths representing the epi- and hypolimnion were collected. Approximately 10L of water were pre-filtered through a plankton net (20 關m) and a 5-關m filter and then filtered onto filters with a pore size of 0.22 關m. DNA was extracted f…	Freshwater,	SAMEA112176134	TH-Jun18-120	Switzerland	lake water	freshwater ecosystem|freshwater lake biome|freshwater lake biome	Freshwater,	FW
GB_GCA_027728065.1	d__Bacteria;p__Actinomycetota;c__Actinomycetes;o__Nanopelagicales;f__Nanopelagicaceae;g__Planktophila;s__Planktophila sp027728065	PRJNA279271	Brackish Caspian Sea Metagenome	The Caspian Sea is the world's largest enclosed body of water. The northern part of the Caspian sea is largely a freshwater habitat. Salinity increases gradually towards the middle part, and the southernmost part is a stable brackish ecosystem with 1.1% salinty (ca. one third of the open ocean). This bioproject contains metagenomic data from the brackish, southern region of the Caspian. A single …	Brackish,Marine,Freshwater	SAMN32185227	MIMAG Metagenome-assembled Genome sample from Actinomycetota bacterium	Iran: Caspian Sea near Babolsar	Caspian sea 150 m depth	aquatic biome|Brackish water|water	Marine,Brackish,	Others
GB_GCA_027731885.1	d__Bacteria;p__Actinomycetota;c__Actinomycetes;o__Nanopelagicales;f__Nanopelagicaceae;g__Planktophila;s__Planktophila sp027731885	PRJNA279271	Brackish Caspian Sea Metagenome	The Caspian Sea is the world's largest enclosed body of water. The northern part of the Caspian sea is largely a freshwater habitat. Salinity increases gradually towards the middle part, and the southernmost part is a stable brackish ecosystem with 1.1% salinty (ca. one third of the open ocean). This bioproject contains metagenomic data from the brackish, southern region of the Caspian. A single …	Brackish,Marine,Freshwater	SAMN32185357	MIMAG Metagenome-assembled Genome sample from Actinomycetota bacterium	Iran: Caspian Sea near Babolsar	Caspian sea 15m depth	aquatic biome|Brackish water|water	Marine,Brackish,	Others
GB_GCA_029977785.1	d__Bacteria;p__Actinomycetota;c__Actinomycetes;o__Nanopelagicales;f__Nanopelagicaceae;g__Planktophila;s__Planktophila sp029977785	PRJNA878949	Metagenomic study along the Pearl River Estuary salinity gradient	High-through sequencing data, assembly and metagenome-assembled genomes data for research on microbial salinity adaptation in the Pearl River Estuary.	Freshwater,Brackish,	SAMN31727332	MIMAG Metagenome-assembled Genome sample from Actinomycetota bacterium	China: the Pearl River Estuary	Water column in the Pearl River Estuary	estuarine biome [ENVO: 01000020]|estuarine coastal surface layer [ENVO: 01001302]|estuarine water [ENVO: 01000301]	Brackish,Freshwater	Others
GB_GCA_029978465.1	d__Bacteria;p__Actinomycetota;c__Actinomycetes;o__Nanopelagicales;f__Nanopelagicaceae;g__Planktophila;s__Planktophila sp029978465	PRJNA878949	Metagenomic study along the Pearl River Estuary salinity gradient	High-through sequencing data, assembly and metagenome-assembled genomes data for research on microbial salinity adaptation in the Pearl River Estuary.	Freshwater,Brackish,	SAMN31727310	MIMAG Metagenome-assembled Genome sample from Actinomycetota bacterium	China: the Pearl River Estuary	Water column in the Pearl River Estuary	estuarine biome [ENVO: 01000020]|estuarine coastal surface layer [ENVO: 01001302]|estuarine water [ENVO: 01000301]	Brackish,Freshwater	Others
GB_GCA_030649935.1	d__Bacteria;p__Actinomycetota;c__Actinomycetes;o__Nanopelagicales;f__Nanopelagicaceae;g__Planktophila;s__Planktophila sp030649935	PRJNA700657	Alberta groundwater Metagenome	Investigate the microbial diversity and functions in the Alberta groundwater	Groundwater,	SAMN36304182	MIMAG Metagenome-assembled Genome sample from Candidatus Planktophila sp.	Canada: Alberta	groundwater	groundwater|Alberta groundwater|groundwater	Groundwater,	GW
GB_GCA_030681675.1	d__Bacteria;p__Actinomycetota;c__Actinomycetes;o__Nanopelagicales;f__Nanopelagicaceae;g__Planktophila;s__Planktophila sp030681675	PRJNA700657	Alberta groundwater Metagenome	Investigate the microbial diversity and functions in the Alberta groundwater	Groundwater,	SAMN36729485	MIMAG Metagenome-assembled Genome sample from Candidatus Planktophila sp.	Canada: Alberta	groundwater	groundwater|Alberta groundwater|groundwater	Groundwater,	GW
GB_GCA_030832135.1	d__Bacteria;p__Actinomycetota;c__Actinomycetes;o__Nanopelagicales;f__Nanopelagicaceae;g__Planktophila;s__Planktophila sp030832135	PRJNA819083	San Francisco Bay water column metagenomic assembly	Genome-resolved metagenomic characterization of pelagic bacteria and archaea in San Francisco Bay in October 2013 from bottom water samples collected along the salinity gradient in the estuary.	Brackish	SAMN35716903	MIMAG Metagenome-assembled Genome sample from Candidatus Planktophila sp.	USA: California, San Francisco Bay	estuarine water	estuarine biome|channel|estuarine water	Brackish,Marine	Brackish
GB_GCA_903820565.1	d__Bacteria;p__Actinomycetota;c__Actinomycetes;o__Nanopelagicales;f__Nanopelagicaceae;g__Planktophila;s__Planktophila sp903820565	PRJEB38681	Comprehensive dataset of shotgun metagenomes from stratified freshwater lakes and ponds	Stratified lakes and ponds that feature steep oxygen gradients are known to be significant net sources of greenhouse gases and hotspots in the carbon cycle. Despite their significant biogeochemical roles, the resident microbial communities, especially in the oxygen depleted hypolimnetic compartments are poorly known. In this paper, we present a comprehensive metagenome dataset including shotgun m…	Freshwater,Pond,	SAMEA6949002	MAG Ja2-D2_bin-0117 from assembly ERS4600415	Sweden|J채mtland	lake water	lentic water body|lake|water	Freshwater,	FW
GB_GCA_026392875.1	d__Bacteria;p__Actinomycetota;c__Actinomycetes;o__Nanopelagicales;f__Nanopelagicaceae;g__Planktophila;s__Planktophila sp903820565	PRJNA852163	Microbial communities from the meromictic Lac Pavin	Microbial communities from the water column and shallow sediments of Lac Pavin (France) were sampled across a three year time course (2017-2019). DNA was extracted and sequenced with Illumina HiSeq/NovaSeq. Subsequently, bacterial, archaeal, and viral genomes from metagenomes were assembled, binned, and characterized.	Sediment,	SAMN30026003	MIMAG Metagenome-assembled Genome sample from Actinomycetota bacterium	France: Besse-et-Saint-Anastaise, Lac Pavin	lake water column	lake water column microbiome|not applicable|not applicable	Freshwater,	FWSed.
GB_GCA_903823235.1	d__Bacteria;p__Actinomycetota;c__Actinomycetes;o__Nanopelagicales;f__Nanopelagicaceae;g__Planktophila;s__Planktophila sp903825015	PRJEB38681	Comprehensive dataset of shotgun metagenomes from stratified freshwater lakes and ponds	Stratified lakes and ponds that feature steep oxygen gradients are known to be significant net sources of greenhouse gases and hotspots in the carbon cycle. Despite their significant biogeochemical roles, the resident microbial communities, especially in the oxygen depleted hypolimnetic compartments are poorly known. In this paper, we present a comprehensive metagenome dataset including shotgun m…	Freshwater,Pond,	SAMEA6948095	MAG Ja1-D2_bin-1109 from assembly ERS4600412	Sweden|J채mtland	lake water	lentic water body|lake|water	Freshwater,	FW
GB_GCA_903825015.1	d__Bacteria;p__Actinomycetota;c__Actinomycetes;o__Nanopelagicales;f__Nanopelagicaceae;g__Planktophila;s__Planktophila sp903825015	PRJEB38681	Comprehensive dataset of shotgun metagenomes from stratified freshwater lakes and ponds	Stratified lakes and ponds that feature steep oxygen gradients are known to be significant net sources of greenhouse gases and hotspots in the carbon cycle. Despite their significant biogeochemical roles, the resident microbial communities, especially in the oxygen depleted hypolimnetic compartments are poorly known. In this paper, we present a comprehensive metagenome dataset including shotgun m…	Freshwater,Pond,	SAMEA6954451	MAG Ja_bin-2679 from assembly ERS4649287	Sweden|J채mtland	lake water	lentic water body|lake|water	Freshwater,	FW
GB_GCA_903861095.1	d__Bacteria;p__Actinomycetota;c__Actinomycetes;o__Nanopelagicales;f__Nanopelagicaceae;g__Planktophila;s__Planktophila sp903825015	PRJEB38681	Comprehensive dataset of shotgun metagenomes from stratified freshwater lakes and ponds	Stratified lakes and ponds that feature steep oxygen gradients are known to be significant net sources of greenhouse gases and hotspots in the carbon cycle. Despite their significant biogeochemical roles, the resident microbial communities, especially in the oxygen depleted hypolimnetic compartments are poorly known. In this paper, we present a comprehensive metagenome dataset including shotgun m…	Freshwater,Pond,	SAMEA6952160	MAG Ja1_bin-4066 from assembly ERS4649288	Sweden|J채mtland	lake water	lentic water body|lake|water	Freshwater,	FW
GB_GCA_903880705.1	d__Bacteria;p__Actinomycetota;c__Actinomycetes;o__Nanopelagicales;f__Nanopelagicaceae;g__Planktophila;s__Planktophila sp903825015	PRJEB38681	Comprehensive dataset of shotgun metagenomes from stratified freshwater lakes and ponds	Stratified lakes and ponds that feature steep oxygen gradients are known to be significant net sources of greenhouse gases and hotspots in the carbon cycle. Despite their significant biogeochemical roles, the resident microbial communities, especially in the oxygen depleted hypolimnetic compartments are poorly known. In this paper, we present a comprehensive metagenome dataset including shotgun m…	Freshwater,Pond,	SAMEA6948762	MAG Ja1-D4_bin-926 from assembly ERS4600413	Sweden|J채mtland	lake water	lentic water body|lake|water	Freshwater,	FW
GB_GCA_903832395.1	d__Bacteria;p__Actinomycetota;c__Actinomycetes;o__Nanopelagicales;f__Nanopelagicaceae;g__Planktophila;s__Planktophila sp903832395	PRJEB38681	Comprehensive dataset of shotgun metagenomes from stratified freshwater lakes and ponds	Stratified lakes and ponds that feature steep oxygen gradients are known to be significant net sources of greenhouse gases and hotspots in the carbon cycle. Despite their significant biogeochemical roles, the resident microbial communities, especially in the oxygen depleted hypolimnetic compartments are poorly known. In this paper, we present a comprehensive metagenome dataset including shotgun m…	Freshwater,Pond,	SAMEA6944154	MAG Ki2-D2_bin-1482 from assembly ERS4600422	Sweden|Kiruna	lake water	lentic water body|lake|water	Freshwater,	FW
GB_GCA_903876055.1	d__Bacteria;p__Actinomycetota;c__Actinomycetes;o__Nanopelagicales;f__Nanopelagicaceae;g__Planktophila;s__Planktophila sp903832395	PRJEB38681	Comprehensive dataset of shotgun metagenomes from stratified freshwater lakes and ponds	Stratified lakes and ponds that feature steep oxygen gradients are known to be significant net sources of greenhouse gases and hotspots in the carbon cycle. Despite their significant biogeochemical roles, the resident microbial communities, especially in the oxygen depleted hypolimnetic compartments are poorly known. In this paper, we present a comprehensive metagenome dataset including shotgun m…	Freshwater,Pond,	SAMEA6948349	MAG Ki2-D3_bin-1286 from assembly ERS4600423	Sweden|Kiruna	lake water	lentic water body|lake|water	Freshwater,	FW
GB_GCA_903881945.1	d__Bacteria;p__Actinomycetota;c__Actinomycetes;o__Nanopelagicales;f__Nanopelagicaceae;g__Planktophila;s__Planktophila sp903832395	PRJEB38681	Comprehensive dataset of shotgun metagenomes from stratified freshwater lakes and ponds	Stratified lakes and ponds that feature steep oxygen gradients are known to be significant net sources of greenhouse gases and hotspots in the carbon cycle. Despite their significant biogeochemical roles, the resident microbial communities, especially in the oxygen depleted hypolimnetic compartments are poorly known. In this paper, we present a comprehensive metagenome dataset including shotgun m…	Freshwater,Pond,	SAMEA6945062	MAG Umea1p2_bin-1105 from assembly ERS4600560	Sweden|Ume책	lake water	lentic water body|lake|water	Freshwater,	FW
GB_GCA_903894635.1	d__Bacteria;p__Actinomycetota;c__Actinomycetes;o__Nanopelagicales;f__Nanopelagicaceae;g__Planktophila;s__Planktophila sp903832395	PRJEB38681	Comprehensive dataset of shotgun metagenomes from stratified freshwater lakes and ponds	Stratified lakes and ponds that feature steep oxygen gradients are known to be significant net sources of greenhouse gases and hotspots in the carbon cycle. Despite their significant biogeochemical roles, the resident microbial communities, especially in the oxygen depleted hypolimnetic compartments are poorly known. In this paper, we present a comprehensive metagenome dataset including shotgun m…	Freshwater,Pond,	SAMEA6953922	MAG Kiruna_bin-06805 from assembly ERS4649293	Sweden|Kiruna	lake water	lentic water body|lake|water	Freshwater,	FW
GB_GCA_903897405.1	d__Bacteria;p__Actinomycetota;c__Actinomycetes;o__Nanopelagicales;f__Nanopelagicaceae;g__Planktophila;s__Planktophila sp903832395	PRJEB38681	Comprehensive dataset of shotgun metagenomes from stratified freshwater lakes and ponds	Stratified lakes and ponds that feature steep oxygen gradients are known to be significant net sources of greenhouse gases and hotspots in the carbon cycle. Despite their significant biogeochemical roles, the resident microbial communities, especially in the oxygen depleted hypolimnetic compartments are poorly known. In this paper, we present a comprehensive metagenome dataset including shotgun m…	Freshwater,Pond,	SAMEA6949927	MAG Umea1p3_bin-673 from assembly ERS4600561	Sweden|Ume책	lake water	lentic water body|lake|water	Freshwater,	FW
GB_GCA_903927165.1	d__Bacteria;p__Actinomycetota;c__Actinomycetes;o__Nanopelagicales;f__Nanopelagicaceae;g__Planktophila;s__Planktophila sp903832395	PRJEB38681	Comprehensive dataset of shotgun metagenomes from stratified freshwater lakes and ponds	Stratified lakes and ponds that feature steep oxygen gradients are known to be significant net sources of greenhouse gases and hotspots in the carbon cycle. Despite their significant biogeochemical roles, the resident microbial communities, especially in the oxygen depleted hypolimnetic compartments are poorly known. In this paper, we present a comprehensive metagenome dataset including shotgun m…	Freshwater,Pond,	SAMEA6954323	MAG Kiruna2_bin-1041 from assembly ERS4649295	Sweden|Kiruna	lake water	lentic water body|lake|water	Freshwater,	FW
GB_GCA_903839585.1	d__Bacteria;p__Actinomycetota;c__Actinomycetes;o__Nanopelagicales;f__Nanopelagicaceae;g__Planktophila;s__Planktophila sp903839585	PRJEB38681	Comprehensive dataset of shotgun metagenomes from stratified freshwater lakes and ponds	Stratified lakes and ponds that feature steep oxygen gradients are known to be significant net sources of greenhouse gases and hotspots in the carbon cycle. Despite their significant biogeochemical roles, the resident microbial communities, especially in the oxygen depleted hypolimnetic compartments are poorly known. In this paper, we present a comprehensive metagenome dataset including shotgun m…	Freshwater,Pond,	SAMEA6951762	MAG Loclat_bin-07230 from assembly ERS4649301	Switzerland|Neuch창tel	lake water	lentic water body|lake|water	Freshwater,	FW
GB_GCA_030831745.1	d__Bacteria;p__Actinomycetota;c__Actinomycetes;o__Nanopelagicales;f__Nanopelagicaceae;g__Planktophila;s__Planktophila sp903839585	PRJNA819083	San Francisco Bay water column metagenomic assembly	Genome-resolved metagenomic characterization of pelagic bacteria and archaea in San Francisco Bay in October 2013 from bottom water samples collected along the salinity gradient in the estuary.	Brackish	SAMN35716900	MIMAG Metagenome-assembled Genome sample from Candidatus Planktophila sp.	USA: California, San Francisco Bay	estuarine water	estuarine biome|channel|estuarine water	Brackish,Marine	Brackish
GB_GCA_903844585.1	d__Bacteria;p__Actinomycetota;c__Actinomycetes;o__Nanopelagicales;f__Nanopelagicaceae;g__Planktophila;s__Planktophila sp903844585	PRJEB38681	Comprehensive dataset of shotgun metagenomes from stratified freshwater lakes and ponds	Stratified lakes and ponds that feature steep oxygen gradients are known to be significant net sources of greenhouse gases and hotspots in the carbon cycle. Despite their significant biogeochemical roles, the resident microbial communities, especially in the oxygen depleted hypolimnetic compartments are poorly known. In this paper, we present a comprehensive metagenome dataset including shotgun m…	Freshwater,Pond,	SAMEA6953906	MAG Kiruna_bin-06071 from assembly ERS4649293	Sweden|Kiruna	lake water	lentic water body|lake|water	Freshwater,	FW
GB_GCA_903826295.1	d__Bacteria;p__Actinomycetota;c__Actinomycetes;o__Nanopelagicales;f__Nanopelagicaceae;g__Planktophila;s__Planktophila sp903845465	PRJEB38681	Comprehensive dataset of shotgun metagenomes from stratified freshwater lakes and ponds	Stratified lakes and ponds that feature steep oxygen gradients are known to be significant net sources of greenhouse gases and hotspots in the carbon cycle. Despite their significant biogeochemical roles, the resident microbial communities, especially in the oxygen depleted hypolimnetic compartments are poorly known. In this paper, we present a comprehensive metagenome dataset including shotgun m…	Freshwater,Pond,	SAMEA6944519	MAG Umea1p1_bin-038 from assembly ERS4600559	Sweden|Ume책	lake water	lentic water body|lake|water	Freshwater,	FW
GB_GCA_903836915.1	d__Bacteria;p__Actinomycetota;c__Actinomycetes;o__Nanopelagicales;f__Nanopelagicaceae;g__Planktophila;s__Planktophila sp903845465	PRJEB38681	Comprehensive dataset of shotgun metagenomes from stratified freshwater lakes and ponds	Stratified lakes and ponds that feature steep oxygen gradients are known to be significant net sources of greenhouse gases and hotspots in the carbon cycle. Despite their significant biogeochemical roles, the resident microbial communities, especially in the oxygen depleted hypolimnetic compartments are poorly known. In this paper, we present a comprehensive metagenome dataset including shotgun m…	Freshwater,Pond,	SAMEA6950434	MAG Ki2-D1_bin-0734 from assembly ERS4600421	Sweden|Kiruna	lake water	lentic water body|lake|water	Freshwater,	FW
GB_GCA_903845465.1	d__Bacteria;p__Actinomycetota;c__Actinomycetes;o__Nanopelagicales;f__Nanopelagicaceae;g__Planktophila;s__Planktophila sp903845465	PRJEB38681	Comprehensive dataset of shotgun metagenomes from stratified freshwater lakes and ponds	Stratified lakes and ponds that feature steep oxygen gradients are known to be significant net sources of greenhouse gases and hotspots in the carbon cycle. Despite their significant biogeochemical roles, the resident microbial communities, especially in the oxygen depleted hypolimnetic compartments are poorly known. In this paper, we present a comprehensive metagenome dataset including shotgun m…	Freshwater,Pond,	SAMEA6944129	MAG Ki2-D2_bin-0643 from assembly ERS4600422	Sweden|Kiruna	lake water	lentic water body|lake|water	Freshwater,	FW
GB_GCA_903873435.1	d__Bacteria;p__Actinomycetota;c__Actinomycetes;o__Nanopelagicales;f__Nanopelagicaceae;g__Planktophila;s__Planktophila sp903845465	PRJEB38681	Comprehensive dataset of shotgun metagenomes from stratified freshwater lakes and ponds	Stratified lakes and ponds that feature steep oxygen gradients are known to be significant net sources of greenhouse gases and hotspots in the carbon cycle. Despite their significant biogeochemical roles, the resident microbial communities, especially in the oxygen depleted hypolimnetic compartments are poorly known. In this paper, we present a comprehensive metagenome dataset including shotgun m…	Freshwater,Pond,	SAMEA6951577	MAG Kiruna2_bin-3214 from assembly ERS4649295	Sweden|Kiruna	lake water	lentic water body|lake|water	Freshwater,	FW
GB_GCA_903916065.1	d__Bacteria;p__Actinomycetota;c__Actinomycetes;o__Nanopelagicales;f__Nanopelagicaceae;g__Planktophila;s__Planktophila sp903845465	PRJEB38681	Comprehensive dataset of shotgun metagenomes from stratified freshwater lakes and ponds	Stratified lakes and ponds that feature steep oxygen gradients are known to be significant net sources of greenhouse gases and hotspots in the carbon cycle. Despite their significant biogeochemical roles, the resident microbial communities, especially in the oxygen depleted hypolimnetic compartments are poorly known. In this paper, we present a comprehensive metagenome dataset including shotgun m…	Freshwater,Pond,	SAMEA6953868	MAG Kiruna_bin-04508 from assembly ERS4649293	Sweden|Kiruna	lake water	lentic water body|lake|water	Freshwater,	FW
GB_GCA_903852815.1	d__Bacteria;p__Actinomycetota;c__Actinomycetes;o__Nanopelagicales;f__Nanopelagicaceae;g__Planktophila;s__Planktophila sp903852815	PRJEB38681	Comprehensive dataset of shotgun metagenomes from stratified freshwater lakes and ponds	Stratified lakes and ponds that feature steep oxygen gradients are known to be significant net sources of greenhouse gases and hotspots in the carbon cycle. Despite their significant biogeochemical roles, the resident microbial communities, especially in the oxygen depleted hypolimnetic compartments are poorly known. In this paper, we present a comprehensive metagenome dataset including shotgun m…	Freshwater,Pond,	SAMEA6946410	MAG KT2_bin-177 from assembly ERS4600435	Sweden|J채mtland	lake water	lentic water body|lake|water	Freshwater,	FW
GB_GCA_903863685.1	d__Bacteria;p__Actinomycetota;c__Actinomycetes;o__Nanopelagicales;f__Nanopelagicaceae;g__Planktophila;s__Planktophila sp903852815	PRJEB38681	Comprehensive dataset of shotgun metagenomes from stratified freshwater lakes and ponds	Stratified lakes and ponds that feature steep oxygen gradients are known to be significant net sources of greenhouse gases and hotspots in the carbon cycle. Despite their significant biogeochemical roles, the resident microbial communities, especially in the oxygen depleted hypolimnetic compartments are poorly known. In this paper, we present a comprehensive metagenome dataset including shotgun m…	Freshwater,Pond,	SAMEA6945865	MAG KT1_bin-646 from assembly ERS4600434	Sweden|J채mtland	lake water	lentic water body|lake|water	Freshwater,	FW
GB_GCA_903884955.1	d__Bacteria;p__Actinomycetota;c__Actinomycetes;o__Nanopelagicales;f__Nanopelagicaceae;g__Planktophila;s__Planktophila sp903852815	PRJEB38681	Comprehensive dataset of shotgun metagenomes from stratified freshwater lakes and ponds	Stratified lakes and ponds that feature steep oxygen gradients are known to be significant net sources of greenhouse gases and hotspots in the carbon cycle. Despite their significant biogeochemical roles, the resident microbial communities, especially in the oxygen depleted hypolimnetic compartments are poorly known. In this paper, we present a comprehensive metagenome dataset including shotgun m…	Freshwater,Pond,	SAMEA6948275	MAG KT3_bin-541 from assembly ERS4600436	Sweden|J채mtland	lake water	lentic water body|lake|water	Freshwater,	FW
GB_GCA_903910985.1	d__Bacteria;p__Actinomycetota;c__Actinomycetes;o__Nanopelagicales;f__Nanopelagicaceae;g__Planktophila;s__Planktophila sp903852815	PRJEB38681	Comprehensive dataset of shotgun metagenomes from stratified freshwater lakes and ponds	Stratified lakes and ponds that feature steep oxygen gradients are known to be significant net sources of greenhouse gases and hotspots in the carbon cycle. Despite their significant biogeochemical roles, the resident microbial communities, especially in the oxygen depleted hypolimnetic compartments are poorly known. In this paper, we present a comprehensive metagenome dataset including shotgun m…	Freshwater,Pond,	SAMEA6949995	MAG KT6_bin-107 from assembly ERS4600439	Sweden|J채mtland	lake water	lentic water body|lake|water	Freshwater,	FW
GB_GCA_903845025.1	d__Bacteria;p__Actinomycetota;c__Actinomycetes;o__Nanopelagicales;f__Nanopelagicaceae;g__Planktophila;s__Planktophila sp903852955	PRJEB38681	Comprehensive dataset of shotgun metagenomes from stratified freshwater lakes and ponds	Stratified lakes and ponds that feature steep oxygen gradients are known to be significant net sources of greenhouse gases and hotspots in the carbon cycle. Despite their significant biogeochemical roles, the resident microbial communities, especially in the oxygen depleted hypolimnetic compartments are poorly known. In this paper, we present a comprehensive metagenome dataset including shotgun m…	Freshwater,Pond,	SAMEA6954472	MAG Ja_bin-3350 from assembly ERS4649287	Sweden|J채mtland	lake water	lentic water body|lake|water	Freshwater,	FW
GB_GCA_903852955.1	d__Bacteria;p__Actinomycetota;c__Actinomycetes;o__Nanopelagicales;f__Nanopelagicaceae;g__Planktophila;s__Planktophila sp903852955	PRJEB38681	Comprehensive dataset of shotgun metagenomes from stratified freshwater lakes and ponds	Stratified lakes and ponds that feature steep oxygen gradients are known to be significant net sources of greenhouse gases and hotspots in the carbon cycle. Despite their significant biogeochemical roles, the resident microbial communities, especially in the oxygen depleted hypolimnetic compartments are poorly known. In this paper, we present a comprehensive metagenome dataset including shotgun m…	Freshwater,Pond,	SAMEA6949022	MAG Ja2-D2_bin-0824 from assembly ERS4600415	Sweden|J채mtland	lake water	lentic water body|lake|water	Freshwater,	FW
GB_GCA_009701375.1	d__Bacteria;p__Actinomycetota;c__Actinomycetes;o__Nanopelagicales;f__Nanopelagicaceae;g__Planktophila;s__Planktophila sp903852955	PRJNA449258	Freshwater Genomic Bins	This bioproject contains reconstructed genomic bins belonging to the uncultured prokaryotes. These genomic bins originate from metagenomes of different freshwater environments.	Freshwater,	SAMN12745151	MIMAG Metagenome-assembled Genome sample from Actinomycetes bacterium	Czech Republic: Rimov Reservoir	freshwater	aquatic|freshwater|water	Freshwater,	FW
GB_GCA_009705835.1	d__Bacteria;p__Actinomycetota;c__Actinomycetes;o__Nanopelagicales;f__Nanopelagicaceae;g__Planktophila;s__Planktophila sp903852955	PRJNA449258	Freshwater Genomic Bins	This bioproject contains reconstructed genomic bins belonging to the uncultured prokaryotes. These genomic bins originate from metagenomes of different freshwater environments.	Freshwater,	SAMN12745363	MIMAG Metagenome-assembled Genome sample from Actinomycetes bacterium	Czech Republic: Rimov Reservoir	freshwater	aquatic|freshwater|water	Freshwater,	FW
GB_GCA_903858325.1	d__Bacteria;p__Actinomycetota;c__Actinomycetes;o__Nanopelagicales;f__Nanopelagicaceae;g__Planktophila;s__Planktophila sp903858325	PRJEB38681	Comprehensive dataset of shotgun metagenomes from stratified freshwater lakes and ponds	Stratified lakes and ponds that feature steep oxygen gradients are known to be significant net sources of greenhouse gases and hotspots in the carbon cycle. Despite their significant biogeochemical roles, the resident microbial communities, especially in the oxygen depleted hypolimnetic compartments are poorly known. In this paper, we present a comprehensive metagenome dataset including shotgun m…	Freshwater,Pond,	SAMEA6954429	MAG Ja_bin-1687 from assembly ERS4649287	Sweden|J채mtland	lake water	lentic water body|lake|water	Freshwater,	FW
GB_GCA_947446785.1	d__Bacteria;p__Actinomycetota;c__Actinomycetes;o__Nanopelagicales;f__Nanopelagicaceae;g__Planktophila;s__Planktophila sp903865885	PRJEB35770	Freshwater Metagenomes from European Lakes and Reservoirs (including time-series metagenomes)	This study describes the microbial communities of different lakes and reservoirs in Europe using high throughput metagenome sequencing. Water samples from different depths representing the epi- and hypolimnion were collected. Approximately 10L of water were pre-filtered through a plankton net (20 關m) and a 5-關m filter and then filtered onto filters with a pore size of 0.22 關m. DNA was extracted f…	Freshwater,	SAMEA112172542	Jr-11may16-75	Czech Republic	lake water	freshwater ecosystem|freshwater lake biome|freshwater lake biome	Freshwater,	FW
GB_GCA_947452395.1	d__Bacteria;p__Actinomycetota;c__Actinomycetes;o__Nanopelagicales;f__Nanopelagicaceae;g__Planktophila;s__Planktophila sp903865885	PRJEB35770	Freshwater Metagenomes from European Lakes and Reservoirs (including time-series metagenomes)	This study describes the microbial communities of different lakes and reservoirs in Europe using high throughput metagenome sequencing. Water samples from different depths representing the epi- and hypolimnion were collected. Approximately 10L of water were pre-filtered through a plankton net (20 關m) and a 5-關m filter and then filtered onto filters with a pore size of 0.22 關m. DNA was extracted f…	Freshwater,	SAMEA112173017	Jr-25may17-33	Czech Republic	lake water	freshwater ecosystem|freshwater lake biome|freshwater lake biome	Freshwater,	FW
GB_GCA_947454565.1	d__Bacteria;p__Actinomycetota;c__Actinomycetes;o__Nanopelagicales;f__Nanopelagicaceae;g__Planktophila;s__Planktophila sp903865885	PRJEB35770	Freshwater Metagenomes from European Lakes and Reservoirs (including time-series metagenomes)	This study describes the microbial communities of different lakes and reservoirs in Europe using high throughput metagenome sequencing. Water samples from different depths representing the epi- and hypolimnion were collected. Approximately 10L of water were pre-filtered through a plankton net (20 關m) and a 5-關m filter and then filtered onto filters with a pore size of 0.22 關m. DNA was extracted f…	Freshwater,	SAMEA112173182	Jr-28jun17-181	Czech Republic	lake water	freshwater ecosystem|freshwater lake biome|freshwater lake biome	Freshwater,	FW
GB_GCA_947454775.1	d__Bacteria;p__Actinomycetota;c__Actinomycetes;o__Nanopelagicales;f__Nanopelagicaceae;g__Planktophila;s__Planktophila sp903865885	PRJEB35770	Freshwater Metagenomes from European Lakes and Reservoirs (including time-series metagenomes)	This study describes the microbial communities of different lakes and reservoirs in Europe using high throughput metagenome sequencing. Water samples from different depths representing the epi- and hypolimnion were collected. Approximately 10L of water were pre-filtered through a plankton net (20 關m) and a 5-關m filter and then filtered onto filters with a pore size of 0.22 關m. DNA was extracted f…	Freshwater,	SAMEA112173273	Jr-7aug17-144	Czech Republic	lake water	freshwater ecosystem|freshwater lake biome|freshwater lake biome	Freshwater,	FW
GB_GCA_903865885.1	d__Bacteria;p__Actinomycetota;c__Actinomycetes;o__Nanopelagicales;f__Nanopelagicaceae;g__Planktophila;s__Planktophila sp903865885	PRJEB38681	Comprehensive dataset of shotgun metagenomes from stratified freshwater lakes and ponds	Stratified lakes and ponds that feature steep oxygen gradients are known to be significant net sources of greenhouse gases and hotspots in the carbon cycle. Despite their significant biogeochemical roles, the resident microbial communities, especially in the oxygen depleted hypolimnetic compartments are poorly known. In this paper, we present a comprehensive metagenome dataset including shotgun m…	Freshwater,Pond,	SAMEA6949727	MAG LinL3_bin-1127 from assembly ERS4600450	Sweden|Link철ping	lake water	lentic water body|lake|water	Freshwater,	FW
GB_GCA_947374805.1	d__Bacteria;p__Actinomycetota;c__Actinomycetes;o__Nanopelagicales;f__Nanopelagicaceae;g__Planktophila;s__Planktophila sp903865885	PRJEB56877	Role of inflow bacteria for microbial resilience in small waterbodies	This project contains metagenomic and 16S rRNA data from a mesocosm experiment conducted at the site of Ji힂ick찼 Pond in Novohradsk챕 mountains, Czechia, in May 2019. This experiment was performed to investigate the role of the inflow stream microbiome in the establishment of pond microbial communities, in the presence and absence of light. Stream water and pond water captured in mesocosms was incu…	Pond,Modified,	SAMEA112147887	ERS14236934	Czech Republic	mesocosm experiment	freshwater ecosystem|mesocosm|mesocosm	Modified,Freshwater,	Modified
GB_GCA_947375045.1	d__Bacteria;p__Actinomycetota;c__Actinomycetes;o__Nanopelagicales;f__Nanopelagicaceae;g__Planktophila;s__Planktophila sp903865885	PRJEB56877	Role of inflow bacteria for microbial resilience in small waterbodies	This project contains metagenomic and 16S rRNA data from a mesocosm experiment conducted at the site of Ji힂ick찼 Pond in Novohradsk챕 mountains, Czechia, in May 2019. This experiment was performed to investigate the role of the inflow stream microbiome in the establishment of pond microbial communities, in the presence and absence of light. Stream water and pond water captured in mesocosms was incu…	Pond,Modified,	SAMEA112147366	ERS14236927	Czech Republic	lake water	freshwater ecosystem|freshwater lake biome|freshwater lake biome	Freshwater,	Modified
GB_GCA_947378975.1	d__Bacteria;p__Actinomycetota;c__Actinomycetes;o__Nanopelagicales;f__Nanopelagicaceae;g__Planktophila;s__Planktophila sp903865885	PRJEB56877	Role of inflow bacteria for microbial resilience in small waterbodies	This project contains metagenomic and 16S rRNA data from a mesocosm experiment conducted at the site of Ji힂ick찼 Pond in Novohradsk챕 mountains, Czechia, in May 2019. This experiment was performed to investigate the role of the inflow stream microbiome in the establishment of pond microbial communities, in the presence and absence of light. Stream water and pond water captured in mesocosms was incu…	Pond,Modified,	SAMEA112147924	ERS14236935	Czech Republic	mesocosm experiment	freshwater ecosystem|mesocosm|mesocosm	Modified,Freshwater,	Modified
GB_GCA_947380325.1	d__Bacteria;p__Actinomycetota;c__Actinomycetes;o__Nanopelagicales;f__Nanopelagicaceae;g__Planktophila;s__Planktophila sp903865885	PRJEB56877	Role of inflow bacteria for microbial resilience in small waterbodies	This project contains metagenomic and 16S rRNA data from a mesocosm experiment conducted at the site of Ji힂ick찼 Pond in Novohradsk챕 mountains, Czechia, in May 2019. This experiment was performed to investigate the role of the inflow stream microbiome in the establishment of pond microbial communities, in the presence and absence of light. Stream water and pond water captured in mesocosms was incu…	Pond,Modified,	SAMEA112148105	ERS14236936	Czech Republic	mesocosm experiment	freshwater ecosystem|mesocosm|mesocosm	Modified,Freshwater,	Modified
GB_GCA_947449205.1	d__Bacteria;p__Actinomycetota;c__Actinomycetes;o__Nanopelagicales;f__Nanopelagicaceae;g__Planktophila;s__Planktophila sp903865885	PRJNA429145	Freshwater metagenomes from Jiricka pond, Czech Republic	The study aims to describe the microbiota of a freshwater humic pond using high throughput sequencing time series. The pond is called Jiricka and is located in the Czech Republic. Water samples have been collected since May 2016 and filtered through a series of polycarbonate filters. DNA was extracted from the 0.2 micron filters to obtain genomic DNA of the microbial community and sequencing.	Freshwater,Pond,	SAMEA112172664	Jr-14may18-62	Czech Republic	lake water	freshwater ecosystem|freshwater lake biome|freshwater lake biome	Freshwater,	FW
GB_GCA_947449285.1	d__Bacteria;p__Actinomycetota;c__Actinomycetes;o__Nanopelagicales;f__Nanopelagicaceae;g__Planktophila;s__Planktophila sp903865885	PRJNA429145	Freshwater metagenomes from Jiricka pond, Czech Republic	The study aims to describe the microbiota of a freshwater humic pond using high throughput sequencing time series. The pond is called Jiricka and is located in the Czech Republic. Water samples have been collected since May 2016 and filtered through a series of polycarbonate filters. DNA was extracted from the 0.2 micron filters to obtain genomic DNA of the microbial community and sequencing.	Freshwater,Pond,	SAMEA112172776	Jr-16oct17-309	Czech Republic	lake water	freshwater ecosystem|freshwater lake biome|freshwater lake biome	Freshwater,	FW
GB_GCA_947450995.1	d__Bacteria;p__Actinomycetota;c__Actinomycetes;o__Nanopelagicales;f__Nanopelagicaceae;g__Planktophila;s__Planktophila sp903865885	PRJNA429145	Freshwater metagenomes from Jiricka pond, Czech Republic	The study aims to describe the microbiota of a freshwater humic pond using high throughput sequencing time series. The pond is called Jiricka and is located in the Czech Republic. Water samples have been collected since May 2016 and filtered through a series of polycarbonate filters. DNA was extracted from the 0.2 micron filters to obtain genomic DNA of the microbial community and sequencing.	Freshwater,Pond,	SAMEA112172901	Jr-20nov17-2	Czech Republic	lake water	freshwater ecosystem|freshwater lake biome|freshwater lake biome	Freshwater,	FW
GB_GCA_903826675.1	d__Bacteria;p__Actinomycetota;c__Actinomycetes;o__Nanopelagicales;f__Nanopelagicaceae;g__Planktophila;s__Planktophila sp903874255	PRJEB38681	Comprehensive dataset of shotgun metagenomes from stratified freshwater lakes and ponds	Stratified lakes and ponds that feature steep oxygen gradients are known to be significant net sources of greenhouse gases and hotspots in the carbon cycle. Despite their significant biogeochemical roles, the resident microbial communities, especially in the oxygen depleted hypolimnetic compartments are poorly known. In this paper, we present a comprehensive metagenome dataset including shotgun m…	Freshwater,Pond,	SAMEA6948262	MAG KT3_bin-246 from assembly ERS4600436	Sweden|J채mtland	lake water	lentic water body|lake|water	Freshwater,	FW
GB_GCA_903874255.1	d__Bacteria;p__Actinomycetota;c__Actinomycetes;o__Nanopelagicales;f__Nanopelagicaceae;g__Planktophila;s__Planktophila sp903874255	PRJEB38681	Comprehensive dataset of shotgun metagenomes from stratified freshwater lakes and ponds	Stratified lakes and ponds that feature steep oxygen gradients are known to be significant net sources of greenhouse gases and hotspots in the carbon cycle. Despite their significant biogeochemical roles, the resident microbial communities, especially in the oxygen depleted hypolimnetic compartments are poorly known. In this paper, we present a comprehensive metagenome dataset including shotgun m…	Freshwater,Pond,	SAMEA6944955	MAG Ja2-D4_bin-1048 from assembly ERS4600416	Sweden|J채mtland	lake water	lentic water body|lake|water	Freshwater,	FW
GB_GCA_903874515.1	d__Bacteria;p__Actinomycetota;c__Actinomycetes;o__Nanopelagicales;f__Nanopelagicaceae;g__Planktophila;s__Planktophila sp903874255	PRJEB38681	Comprehensive dataset of shotgun metagenomes from stratified freshwater lakes and ponds	Stratified lakes and ponds that feature steep oxygen gradients are known to be significant net sources of greenhouse gases and hotspots in the carbon cycle. Despite their significant biogeochemical roles, the resident microbial communities, especially in the oxygen depleted hypolimnetic compartments are poorly known. In this paper, we present a comprehensive metagenome dataset including shotgun m…	Freshwater,Pond,	SAMEA6945869	MAG KT1_bin-806 from assembly ERS4600434	Sweden|J채mtland	lake water	lentic water body|lake|water	Freshwater,	FW
GB_GCA_903896225.1	d__Bacteria;p__Actinomycetota;c__Actinomycetes;o__Nanopelagicales;f__Nanopelagicaceae;g__Planktophila;s__Planktophila sp903874255	PRJEB38681	Comprehensive dataset of shotgun metagenomes from stratified freshwater lakes and ponds	Stratified lakes and ponds that feature steep oxygen gradients are known to be significant net sources of greenhouse gases and hotspots in the carbon cycle. Despite their significant biogeochemical roles, the resident microbial communities, especially in the oxygen depleted hypolimnetic compartments are poorly known. In this paper, we present a comprehensive metagenome dataset including shotgun m…	Freshwater,Pond,	SAMEA6949003	MAG Ja2-D2_bin-0140 from assembly ERS4600415	Sweden|J채mtland	lake water	lentic water body|lake|water	Freshwater,	FW
GB_GCA_903846275.1	d__Bacteria;p__Actinomycetota;c__Actinomycetes;o__Nanopelagicales;f__Nanopelagicaceae;g__Planktophila;s__Planktophila sp903890345	PRJEB38681	Comprehensive dataset of shotgun metagenomes from stratified freshwater lakes and ponds	Stratified lakes and ponds that feature steep oxygen gradients are known to be significant net sources of greenhouse gases and hotspots in the carbon cycle. Despite their significant biogeochemical roles, the resident microbial communities, especially in the oxygen depleted hypolimnetic compartments are poorly known. In this paper, we present a comprehensive metagenome dataset including shotgun m…	Freshwater,Pond,	SAMEA6946429	MAG KT2_bin-837 from assembly ERS4600435	Sweden|J채mtland	lake water	lentic water body|lake|water	Freshwater,	FW
GB_GCA_903881055.1	d__Bacteria;p__Actinomycetota;c__Actinomycetes;o__Nanopelagicales;f__Nanopelagicaceae;g__Planktophila;s__Planktophila sp903890345	PRJEB38681	Comprehensive dataset of shotgun metagenomes from stratified freshwater lakes and ponds	Stratified lakes and ponds that feature steep oxygen gradients are known to be significant net sources of greenhouse gases and hotspots in the carbon cycle. Despite their significant biogeochemical roles, the resident microbial communities, especially in the oxygen depleted hypolimnetic compartments are poorly known. In this paper, we present a comprehensive metagenome dataset including shotgun m…	Freshwater,Pond,	SAMEA6953403	MAG UppL5_bin-1037 from assembly ERS4600575	Sweden|Uppsala	lake water	lentic water body|lake|water	Freshwater,	FW
GB_GCA_903890345.1	d__Bacteria;p__Actinomycetota;c__Actinomycetes;o__Nanopelagicales;f__Nanopelagicaceae;g__Planktophila;s__Planktophila sp903890345	PRJEB38681	Comprehensive dataset of shotgun metagenomes from stratified freshwater lakes and ponds	Stratified lakes and ponds that feature steep oxygen gradients are known to be significant net sources of greenhouse gases and hotspots in the carbon cycle. Despite their significant biogeochemical roles, the resident microbial communities, especially in the oxygen depleted hypolimnetic compartments are poorly known. In this paper, we present a comprehensive metagenome dataset including shotgun m…	Freshwater,Pond,	SAMEA6944952	MAG Ja2-D4_bin-0899 from assembly ERS4600416	Sweden|J채mtland	lake water	lentic water body|lake|water	Freshwater,	FW
GB_GCA_903896255.1	d__Bacteria;p__Actinomycetota;c__Actinomycetes;o__Nanopelagicales;f__Nanopelagicaceae;g__Planktophila;s__Planktophila sp903890345	PRJEB38681	Comprehensive dataset of shotgun metagenomes from stratified freshwater lakes and ponds	Stratified lakes and ponds that feature steep oxygen gradients are known to be significant net sources of greenhouse gases and hotspots in the carbon cycle. Despite their significant biogeochemical roles, the resident microbial communities, especially in the oxygen depleted hypolimnetic compartments are poorly known. In this paper, we present a comprehensive metagenome dataset including shotgun m…	Freshwater,Pond,	SAMEA6948898	MAG Ki3-D3_bin-1042 from assembly ERS4600427	Sweden|Kiruna	lake water	lentic water body|lake|water	Freshwater,	FW
GB_GCA_026392915.1	d__Bacteria;p__Actinomycetota;c__Actinomycetes;o__Nanopelagicales;f__Nanopelagicaceae;g__Planktophila;s__Planktophila sp903890345	PRJNA852163	Microbial communities from the meromictic Lac Pavin	Microbial communities from the water column and shallow sediments of Lac Pavin (France) were sampled across a three year time course (2017-2019). DNA was extracted and sequenced with Illumina HiSeq/NovaSeq. Subsequently, bacterial, archaeal, and viral genomes from metagenomes were assembled, binned, and characterized.	Sediment,	SAMN30026000	MIMAG Metagenome-assembled Genome sample from Actinomycetota bacterium	France: Besse-et-Saint-Anastaise, Lac Pavin	lake water column	lake water column microbiome|not applicable|not applicable	Freshwater,	FWSed.
GB_GCA_903893085.1	d__Bacteria;p__Actinomycetota;c__Actinomycetes;o__Nanopelagicales;f__Nanopelagicaceae;g__Planktophila;s__Planktophila sp903893085	PRJEB38681	Comprehensive dataset of shotgun metagenomes from stratified freshwater lakes and ponds	Stratified lakes and ponds that feature steep oxygen gradients are known to be significant net sources of greenhouse gases and hotspots in the carbon cycle. Despite their significant biogeochemical roles, the resident microbial communities, especially in the oxygen depleted hypolimnetic compartments are poorly known. In this paper, we present a comprehensive metagenome dataset including shotgun m…	Freshwater,Pond,	SAMEA6948100	MAG Ja1-D2_bin-1316 from assembly ERS4600412	Sweden|J채mtland	lake water	lentic water body|lake|water	Freshwater,	FW
GB_GCA_903894425.1	d__Bacteria;p__Actinomycetota;c__Actinomycetes;o__Nanopelagicales;f__Nanopelagicaceae;g__Planktophila;s__Planktophila sp903894425	PRJEB38681	Comprehensive dataset of shotgun metagenomes from stratified freshwater lakes and ponds	Stratified lakes and ponds that feature steep oxygen gradients are known to be significant net sources of greenhouse gases and hotspots in the carbon cycle. Despite their significant biogeochemical roles, the resident microbial communities, especially in the oxygen depleted hypolimnetic compartments are poorly known. In this paper, we present a comprehensive metagenome dataset including shotgun m…	Freshwater,Pond,	SAMEA6949524	MAG UppL4_bin-187 from assembly ERS4600574	Sweden|Uppsala	lake water	lentic water body|lake|water	Freshwater,	FW
GB_GCA_903901905.1	d__Bacteria;p__Actinomycetota;c__Actinomycetes;o__Nanopelagicales;f__Nanopelagicaceae;g__Planktophila;s__Planktophila sp903901905	PRJEB38681	Comprehensive dataset of shotgun metagenomes from stratified freshwater lakes and ponds	Stratified lakes and ponds that feature steep oxygen gradients are known to be significant net sources of greenhouse gases and hotspots in the carbon cycle. Despite their significant biogeochemical roles, the resident microbial communities, especially in the oxygen depleted hypolimnetic compartments are poorly known. In this paper, we present a comprehensive metagenome dataset including shotgun m…	Freshwater,Pond,	SAMEA6952479	MAG ErkenSummer_bin-5016 from assembly ERS4649283	Sweden|Uppsala	lake water	lentic water body|lake|water	Freshwater,	FW
GB_GCA_903852225.1	d__Bacteria;p__Actinomycetota;c__Actinomycetes;o__Nanopelagicales;f__Nanopelagicaceae;g__Planktophila;s__Planktophila sp903904665	PRJEB38681	Comprehensive dataset of shotgun metagenomes from stratified freshwater lakes and ponds	Stratified lakes and ponds that feature steep oxygen gradients are known to be significant net sources of greenhouse gases and hotspots in the carbon cycle. Despite their significant biogeochemical roles, the resident microbial communities, especially in the oxygen depleted hypolimnetic compartments are poorly known. In this paper, we present a comprehensive metagenome dataset including shotgun m…	Freshwater,Pond,	SAMEA6944946	MAG Ja2-D4_bin-0791 from assembly ERS4600416	Sweden|J채mtland	lake water	lentic water body|lake|water	Freshwater,	FW
GB_GCA_903904665.1	d__Bacteria;p__Actinomycetota;c__Actinomycetes;o__Nanopelagicales;f__Nanopelagicaceae;g__Planktophila;s__Planktophila sp903904665	PRJEB38681	Comprehensive dataset of shotgun metagenomes from stratified freshwater lakes and ponds	Stratified lakes and ponds that feature steep oxygen gradients are known to be significant net sources of greenhouse gases and hotspots in the carbon cycle. Despite their significant biogeochemical roles, the resident microbial communities, especially in the oxygen depleted hypolimnetic compartments are poorly known. In this paper, we present a comprehensive metagenome dataset including shotgun m…	Freshwater,Pond,	SAMEA6954492	MAG Ja_bin-4290 from assembly ERS4649287	Sweden|J채mtland	lake water	lentic water body|lake|water	Freshwater,	FW
GB_GCA_903864015.1	d__Bacteria;p__Actinomycetota;c__Actinomycetes;o__Nanopelagicales;f__Nanopelagicaceae;g__Planktophila;s__Planktophila sp903918325	PRJEB38681	Comprehensive dataset of shotgun metagenomes from stratified freshwater lakes and ponds	Stratified lakes and ponds that feature steep oxygen gradients are known to be significant net sources of greenhouse gases and hotspots in the carbon cycle. Despite their significant biogeochemical roles, the resident microbial communities, especially in the oxygen depleted hypolimnetic compartments are poorly known. In this paper, we present a comprehensive metagenome dataset including shotgun m…	Freshwater,Pond,	SAMEA6949941	MAG Umea1p3_bin-775 from assembly ERS4600561	Sweden|Ume책	lake water	lentic water body|lake|water	Freshwater,	FW
GB_GCA_903872135.1	d__Bacteria;p__Actinomycetota;c__Actinomycetes;o__Nanopelagicales;f__Nanopelagicaceae;g__Planktophila;s__Planktophila sp903918325	PRJEB38681	Comprehensive dataset of shotgun metagenomes from stratified freshwater lakes and ponds	Stratified lakes and ponds that feature steep oxygen gradients are known to be significant net sources of greenhouse gases and hotspots in the carbon cycle. Despite their significant biogeochemical roles, the resident microbial communities, especially in the oxygen depleted hypolimnetic compartments are poorly known. In this paper, we present a comprehensive metagenome dataset including shotgun m…	Freshwater,Pond,	SAMEA6956385	MAG Umea_bin-08044 from assembly ERS4649307	Sweden|Ume책	lake water	lentic water body|lake|water	Freshwater,	FW
GB_GCA_903883365.1	d__Bacteria;p__Actinomycetota;c__Actinomycetes;o__Nanopelagicales;f__Nanopelagicaceae;g__Planktophila;s__Planktophila sp903918325	PRJEB38681	Comprehensive dataset of shotgun metagenomes from stratified freshwater lakes and ponds	Stratified lakes and ponds that feature steep oxygen gradients are known to be significant net sources of greenhouse gases and hotspots in the carbon cycle. Despite their significant biogeochemical roles, the resident microbial communities, especially in the oxygen depleted hypolimnetic compartments are poorly known. In this paper, we present a comprehensive metagenome dataset including shotgun m…	Freshwater,Pond,	SAMEA6944551	MAG Umea1p1_bin-901 from assembly ERS4600559	Sweden|Ume책	lake water	lentic water body|lake|water	Freshwater,	FW
GB_GCA_903918325.1	d__Bacteria;p__Actinomycetota;c__Actinomycetes;o__Nanopelagicales;f__Nanopelagicaceae;g__Planktophila;s__Planktophila sp903918325	PRJEB38681	Comprehensive dataset of shotgun metagenomes from stratified freshwater lakes and ponds	Stratified lakes and ponds that feature steep oxygen gradients are known to be significant net sources of greenhouse gases and hotspots in the carbon cycle. Despite their significant biogeochemical roles, the resident microbial communities, especially in the oxygen depleted hypolimnetic compartments are poorly known. In this paper, we present a comprehensive metagenome dataset including shotgun m…	Freshwater,Pond,	SAMEA6947951	MAG Umea1p4_bin-577 from assembly ERS4600562	Sweden|Ume책	lake water	lentic water body|lake|water	Freshwater,	FW
GB_GCA_947450375.1	d__Bacteria;p__Actinomycetota;c__Actinomycetes;o__Nanopelagicales;f__Nanopelagicaceae;g__Planktophila;s__Planktophila sp903918325	PRJNA429145	Freshwater metagenomes from Jiricka pond, Czech Republic	The study aims to describe the microbiota of a freshwater humic pond using high throughput sequencing time series. The pond is called Jiricka and is located in the Czech Republic. Water samples have been collected since May 2016 and filtered through a series of polycarbonate filters. DNA was extracted from the 0.2 micron filters to obtain genomic DNA of the microbial community and sequencing.	Freshwater,Pond,	SAMEA112172722	Jr-16oct17-193	Czech Republic	lake water	freshwater ecosystem|freshwater lake biome|freshwater lake biome	Freshwater,	FW
GB_GCA_947451645.1	d__Bacteria;p__Actinomycetota;c__Actinomycetes;o__Nanopelagicales;f__Nanopelagicaceae;g__Planktophila;s__Planktophila sp903918325	PRJNA429145	Freshwater metagenomes from Jiricka pond, Czech Republic	The study aims to describe the microbiota of a freshwater humic pond using high throughput sequencing time series. The pond is called Jiricka and is located in the Czech Republic. Water samples have been collected since May 2016 and filtered through a series of polycarbonate filters. DNA was extracted from the 0.2 micron filters to obtain genomic DNA of the microbial community and sequencing.	Freshwater,Pond,	SAMEA112172890	Jr-20nov17-181	Czech Republic	lake water	freshwater ecosystem|freshwater lake biome|freshwater lake biome	Freshwater,	FW
GB_GCA_903920065.1	d__Bacteria;p__Actinomycetota;c__Actinomycetes;o__Nanopelagicales;f__Nanopelagicaceae;g__Planktophila;s__Planktophila sp903920065	PRJEB38681	Comprehensive dataset of shotgun metagenomes from stratified freshwater lakes and ponds	Stratified lakes and ponds that feature steep oxygen gradients are known to be significant net sources of greenhouse gases and hotspots in the carbon cycle. Despite their significant biogeochemical roles, the resident microbial communities, especially in the oxygen depleted hypolimnetic compartments are poorly known. In this paper, we present a comprehensive metagenome dataset including shotgun m…	Freshwater,Pond,	SAMEA6956537	MAG Kiruna3_bin-4935 from assembly ERS4649296	Sweden|Kiruna	lake water	lentic water body|lake|water	Freshwater,	FW
GB_GCA_947465155.1	d__Bacteria;p__Actinomycetota;c__Actinomycetes;o__Nanopelagicales;f__Nanopelagicaceae;g__Planktophila;s__Planktophila sp903921405	PRJEB35770	Freshwater Metagenomes from European Lakes and Reservoirs (including time-series metagenomes)	This study describes the microbial communities of different lakes and reservoirs in Europe using high throughput metagenome sequencing. Water samples from different depths representing the epi- and hypolimnion were collected. Approximately 10L of water were pre-filtered through a plankton net (20 關m) and a 5-關m filter and then filtered onto filters with a pore size of 0.22 關m. DNA was extracted f…	Freshwater,	SAMEA112174257	RE-4nov15-316	Czech Republic	lake water	freshwater ecosystem|freshwater lake biome|freshwater lake biome	Freshwater,	FW
GB_GCA_947467475.1	d__Bacteria;p__Actinomycetota;c__Actinomycetes;o__Nanopelagicales;f__Nanopelagicaceae;g__Planktophila;s__Planktophila sp903921405	PRJEB35770	Freshwater Metagenomes from European Lakes and Reservoirs (including time-series metagenomes)	This study describes the microbial communities of different lakes and reservoirs in Europe using high throughput metagenome sequencing. Water samples from different depths representing the epi- and hypolimnion were collected. Approximately 10L of water were pre-filtered through a plankton net (20 關m) and a 5-關m filter and then filtered onto filters with a pore size of 0.22 關m. DNA was extracted f…	Freshwater,	SAMEA112174367	RE-9nov16-229	Czech Republic	lake water	freshwater ecosystem|freshwater lake biome|freshwater lake biome	Freshwater,	FW
GB_GCA_947476975.1	d__Bacteria;p__Actinomycetota;c__Actinomycetes;o__Nanopelagicales;f__Nanopelagicaceae;g__Planktophila;s__Planktophila sp903921405	PRJEB35770	Freshwater Metagenomes from European Lakes and Reservoirs (including time-series metagenomes)	This study describes the microbial communities of different lakes and reservoirs in Europe using high throughput metagenome sequencing. Water samples from different depths representing the epi- and hypolimnion were collected. Approximately 10L of water were pre-filtered through a plankton net (20 關m) and a 5-關m filter and then filtered onto filters with a pore size of 0.22 關m. DNA was extracted f…	Freshwater,	SAMEA112175292	RH-23may17-305	Czech Republic	lake water	freshwater ecosystem|freshwater lake biome|freshwater lake biome	Freshwater,	FW
GB_GCA_947479495.1	d__Bacteria;p__Actinomycetota;c__Actinomycetes;o__Nanopelagicales;f__Nanopelagicaceae;g__Planktophila;s__Planktophila sp903921405	PRJEB35770	Freshwater Metagenomes from European Lakes and Reservoirs (including time-series metagenomes)	This study describes the microbial communities of different lakes and reservoirs in Europe using high throughput metagenome sequencing. Water samples from different depths representing the epi- and hypolimnion were collected. Approximately 10L of water were pre-filtered through a plankton net (20 關m) and a 5-關m filter and then filtered onto filters with a pore size of 0.22 關m. DNA was extracted f…	Freshwater,	SAMEA112175606	RH-26jul17-202	Czech Republic	lake water	freshwater ecosystem|freshwater lake biome|freshwater lake biome	Freshwater,	FW
GB_GCA_947505745.1	d__Bacteria;p__Actinomycetota;c__Actinomycetes;o__Nanopelagicales;f__Nanopelagicaceae;g__Planktophila;s__Planktophila sp903921405	PRJEB35770	Freshwater Metagenomes from European Lakes and Reservoirs (including time-series metagenomes)	This study describes the microbial communities of different lakes and reservoirs in Europe using high throughput metagenome sequencing. Water samples from different depths representing the epi- and hypolimnion were collected. Approximately 10L of water were pre-filtered through a plankton net (20 關m) and a 5-關m filter and then filtered onto filters with a pore size of 0.22 關m. DNA was extracted f…	Freshwater,	SAMEA112176999	ZH-Jul18-177	Switzerland	lake water	freshwater ecosystem|freshwater lake biome|freshwater lake biome	Freshwater,	FW
GB_GCA_903834495.1	d__Bacteria;p__Actinomycetota;c__Actinomycetes;o__Nanopelagicales;f__Nanopelagicaceae;g__Planktophila;s__Planktophila sp903921405	PRJEB38681	Comprehensive dataset of shotgun metagenomes from stratified freshwater lakes and ponds	Stratified lakes and ponds that feature steep oxygen gradients are known to be significant net sources of greenhouse gases and hotspots in the carbon cycle. Despite their significant biogeochemical roles, the resident microbial communities, especially in the oxygen depleted hypolimnetic compartments are poorly known. In this paper, we present a comprehensive metagenome dataset including shotgun m…	Freshwater,Pond,	SAMEA6953948	MAG Kiruna_bin-07755 from assembly ERS4649293	Sweden|Kiruna	lake water	lentic water body|lake|water	Freshwater,	FW
[truncated: 1,226 more rows]
