# Supplementary material for: Genetic isolation and metabolic complexity of an Antarctic subglacial microbiome
Source: Nat Commun. 2025 Aug 18;16:7501. doi: 10.1038/s41467-025-62753-3 (PMC12361377; doi:10.1038/s41467-025-62753-3)
Supplement: Supplementary file 8 — Supplementary Data 6 [file 41467_2025_62753_MOESM8_ESM.xlsx]

## Sheet: Supplementary Data 6
Supplementary Data 6. Accessions and functions of genes involving single step pathways.
Functional category	Single step pathway*	Abbreviation**	Gene	Gene accession***	functional description of gene	Notes or references
Sulfur metabolism	Sulfate reduction (Rev). Sulfate to APS	SO₃²⁻ oxidation (APS to SO₄²⁻)	sat	K00958	sulfate adenylyltransferase	Sulfate <=> APS
Sulfur metabolism	Sulfate reduction (Rev). APS to Sulfite	SO₃²⁻ oxidation (SO₃²⁻ to APS)	aprAB	K00394-5	adenylylsulfate reductase	APS <=> Sulfite
Sulfur metabolism	Sulfate reduction (Rev). APS to Sulfite	SO₃²⁻ oxidation (SO₃²⁻ to APS)	aprM	BLAST:Alvin_1119		APS <=> Sulfite, T. Watanabe et al 20191
Sulfur metabolism	Sulfate reduction (Rev). APS to Sulfite	SO₃²⁻ oxidation (SO₃²⁻ to APS)	qmoABC	K16885-7	quinone-modifying oxidoreductase	APS <=> Sulfite
Sulfur metabolism	Sulfur oxidation	S⁰ oxidation	dsrAB	K11180-1	dissimilatory sulfite reductase	According to Phylogenetic analysis of S. Figure 10a, all the dsrA of SAGs likely acts as sulfite oxidizer
Sulfur metabolism	Sulfur oxidation	S⁰ oxidation	fsrNC(F420)	K21816	sulfite reductase (coenzyme F420)
Sulfur metabolism	Sulfur oxidation	S⁰ oxidation	Hdr-like	BLAST:AEK59000.1a	heterodisulfide reductase (Hdr)-like system	Vigneron et al. 20212
Sulfur metabolism	Sulfite oxidation	SO₃²⁻ oxidation (SO₃²⁻ to SO₄²⁻)	soeABC	K21307-9	sulfite dehydrogenase
Sulfur metabolism	Sulfite oxidation	SO₃²⁻ oxidation (SO₃²⁻ to SO₄²⁻)	sorAB	K05301,K00386	sulfite dehydrogenase cytochrome
Sulfur metabolism	Sulfite oxidation	SO₃²⁻ oxidation (SO₃²⁻ to SO₄²⁻)	SUOX	K00387	sulfite oxidase
Sulfur metabolism	Sulfide oxidation	HS⁻ oxidation	sqr	K17218	sulfide:quinone oxidoreductase
Sulfur metabolism	Sulfide oxidation	HS⁻ oxidation	fccAB	K17229-30	sulfide dehydrogenase [flavocytochrome c]
Sulfur metabolism	Sulfite reduction	SO₃²⁻ reduction	asrAB	K16951-2	anaerobic sulfite reductase
Sulfur metabolism	Sulfur reduction	S⁰ reduction	Npsr_rho	BLAST:A3QAV3d	Nadph dependant persulfitde reductase	Vigneron et al. 20212
Sulfur metabolism	Sulfur reduction	S⁰ reduction	psrA	K08352	polysulfide reductase
Sulfur metabolism	Sulfur reduction	S⁰ reduction	sreABC	K17219-21	sulfur reductase
Sulfur metabolism	Sulfur reduction	S⁰ reduction	hydABDG	K17993-6	sulfhydrogenase
Sulfur metabolism	Sulfur reduction	S⁰ reduction	Npsr_Mod	BLAST:Ga0364475_1298991618e	Nadph dependant persulfitde reductase	Vigneron et al. 20212
Sulfur metabolism	Thiosulfate oxidation to sulfate	S₂O₃²⁻ oxidation (SO₄²⁻)	soxABXYZCD	K17222-7,K22622	sulfur-oxidizing complex	soxCD is known to optional for oxidizing the SoxZY-[S-], but it is added in here because very high co-occurrence with soxABXYZ observed from SAGs. T. Watanabe et al 20191
Sulfur metabolism	Thiosulfate oxidation to sulfite	S₂O₃²⁻ oxidation (SO₃²⁻)	glpE/TST	K02439	thiosulfate sulfurtransferase
Sulfur metabolism	Thiosulfate oxidation to tetrathionate	S₂O₃²⁻ oxidation (S₄O₆²⁻)	doxD	K16937	thiosulfate dehydrogenase [quinone] large subunit
Sulfur metabolism	Thiosulfate oxidation to tetrathionate	S₂O₃²⁻ oxidation (S₄O₆²⁻)	tsdA	K19713	thiosulfate dehydrogenase
Sulfur metabolism	Tetrathionate reduction to thiosulfate	S₄O₆²⁻ reduction (S₂O₃²⁻)	OTR	BLAST:Q8E9W8	octoheme tetrathionate reductase	Vigneron et al. 20212
Sulfur metabolism	Tetrathionate reduction to thiosulfate	S₄O₆²⁻ reduction (S₂O₃²⁻)	ttrABC	K08357-9	tetrathionate reductase
Sulfur metabolism	Tetrathionate oxidation to thiosulfate-sulfur-sulfate	S₄O₆²⁻ oxidation (S₂O₃²⁻,S⁰,SO₄²⁻)	tetH	BLAST:AFE_0029	pyrroloquinoline quinone (PQQ)-binding tetrathionate hydrolase	Rammez et al 20193
Sulfur metabolism	Thiosulfate oxidation to sulfur-sulfite	S₂O₃²⁻ oxidation (S⁰,SO₃²⁻)	phsABC	K08353-4	thiosulfate reductase
Sulfur metabolism	Sulfur mineralization (Methionine)	Methionine ox.	mgl	K01761	methionine-gamma-lyase	Sulfur mineralization
Sulfur metabolism	Sulfur mineralization (Cysteine)	Cysteine ox.	dcyD, cuyA2	K05396	cysteine desulfhydrase	Sulfur mineralization
Sulfur metabolism	Sulfur mineralization (Cysteine)	Cysteine ox.	cuyA	K17950	cysteate sulfo-lyase	Sulfur mineralization
Sulfur metabolism	Sulfur mineralization (Methanesulfonate)	Methanesulfonate ox.	msmAB	K16968-9	methanesulfonate monooxygenase	Sulfur mineralization
Sulfur metabolism	Sulfur mineralization (Sulfopropanediol)	Sulfopropanediol ox.	hspN	K15509	sulfopropanediol 3-dehydrogenase	Sulfur mineralization
Sulfur metabolism	Sulfur mineralization (Taurine)	Taurine ox.	tauD	K03119	taurine dioxygenase	Sulfur mineralization
Sulfur metabolism	Sulfur mineralization (Sulfoacetaldehyde)	Sulfoacetaldehyde ox.	xsc	K03852	sulfoacetaldehyde acetyltransferase	Sulfur mineralization
Sulfur metabolism	Sulfur mineralization (Sulfate esters)	Sulfate esterase	betC	K01133	choline-sulfatase	Sulfur mineralization
Sulfur metabolism	Sulfur mineralization (Sulfate esters)	Sulfate esterase	aslA	K01130	aryl-sulfatase	Sulfur mineralization
Sulfur metabolism	Sulfur mineralization (Alkanesulfonate)	Alkanesulfonate ox.	ssuD	K04091	alkanesulfonate monooxygenase	Sulfur mineralization
Nitrogen metabolism	Nitrate reduction (Rev)	NO₃⁻ reduction (nar,nxr)	narGHI	K00370-1,K00374	nitrate reductase	Indistinguishable with genes for nitrite oxidase (nxrABC)
Nitrogen metabolism	Nitrate reduction	NO₃⁻ reduction (nap)	napAB	K02567-8	nitrate reductase (cytochrome)
Nitrogen metabolism	Nitrite reduction to Ammonia	NO₂⁻ reduction (NH₄⁺)	nirBD	K00362-3	nitrite reductase (NADH) large subunit	Involved in DNRA
Nitrogen metabolism	Nitrite reduction to Ammonia	NO₂⁻ reduction (NH₄⁺)	nrfAH	K03385,K15876	nitrite reductase (cytochrome c-552)	Involved in DNRA
Nitrogen metabolism	Nitrite reduction to Ammonia	NO₂⁻ reduction (NH₄⁺)	nrfBCDEFG	K04013-8	formate-dependent nitrite reductase	Involved in DNRA
Nitrogen metabolism	Nitrite reduction to Nitric oxide (Rev)	NO₂⁻ reduction (NO) (narK)	nirK	K00368	nitrite reductase (NO-forming)	Involved in Denitrification
Nitrogen metabolism	Nitrite reduction to Nitric oxide	NO₂⁻ reduction (NO) (narS)	nirS	K15864	nitrite reductase (NO-forming) / hydroxylamine reductase	Involved in Denitrification
Nitrogen metabolism	Nitric oxide reduction to Nitrous oxide	NO reduction	norBC	K04561,K02305	nitric oxide reductase
Nitrogen metabolism	Nitric oxide reduction to Nitrous oxide	NO reduction	hcp	K05601	hydroxylamine reductase
Nitrogen metabolism	Nitrous oxide reduction	N₂O reduction	nosZ	K00376	nitrous-oxide reductase
Nitrogen metabolism	Nitrogen fixation	N₂ fixation	nifHDKG	K02588,K02586,K02591,K00531	nitrogenase
Nitrogen metabolism	Nitrogen fixation	N₂ fixation	vnfDKGH	K22896-9	vanadium-dependent nitrogenase
Nitrogen metabolism	Ammonia oxidation	NH₄⁺ oxidation	amoABC	K10944-6	methane/ammonia monooxygenase	Distinguished from pmoABC by taxonomy affilation of SAG
Nitrogen metabolism	Hydroxylamine oxidation (Rev)	NH₂OH oxidation	hao/hox	K10535	hydroxylamine dehydrogenase
Nitrogen metabolism	Nitric oxide dioxidation	NO dioxidation	NOD	K05916	nitric oxide dioxygenase
Nitrogen metabolism	Hydrazine synthesis	N₂H₄ synthesis	hzs	K20932-4	hydrazine synthase
Nitrogen metabolism	Hydrazine dehydrogenesis to Nitrogen gas	N₂H₄ dehydrogenesis (N₂)	hdh	K20935	hydrazine dehydrogenase
Nitrogen metabolism	Urea hydrolysis	Urea hydrolysis	ureABC	K01428-30	urease	Nitrogen mineralization
Nitrogen metabolism	Urea hydrolysis	Urea hydrolysis	ureAB.C	K01428,K14048	urease	Nitrogen mineralization, ureAB means the composite protein of ureA and ureB
Nitrogen metabolism	Urea hydrolysis	Urea hydrolysis	URE	K01427	urease	Nitrogen mineralization
Nitrogen metabolism	Urea amidolyase	Urea amidolyase	UCA,atzF	K01941,K01457	urea carboxylase	Nitrogen mineralization,Urea oxidation through intermediate (allophanate). Generate 1 less ATP than urease (ureABC)
Nitrogen metabolism	Urea amidolyase	Urea amidolyase	DUR1	K14541	urea carboxylase / allophanate hydrolase	Nitrogen mineralization, Urea oxidation through intermediate (allophanate). Generate 1 less ATP than urease (ureABC)
Nitrogen metabolism	Glutamate deamination	Glutamate (diamination)	gltS	K00284	glutamate synthase (ferredoxin)	Nitrogen mineralization
Nitrogen metabolism	Glutamate deamination	Glutamate (diamination)	gudB	K00260	glutamate dehydrogenase	Nitrogen mineralization
Nitrogen metabolism	Cyanide deamination	Cyanide (diamination)	cynS	K01725	cyanate lyase	Nitrogen mineralization
Nitrogen metabolism	Nitrile deamination	Nitrile (diamination)	NIT	K01501	nitrilase	Nitrogen mineralization
Nitrogen metabolism	Nitroalkane deamination	Nitroalkane (diamination)	ncd2	K00459	nitronate monooxygenase	Nitrogen mineralization
Nitrogen metabolism	Nitroalkane deamination	Nitroalkane (diamination)	NAO	K19823	nitroalkane oxidase	Nitrogen mineralization
Iron metabolism	Acidophilic Iron oxidation	Acidophilic Iron oxdiation	Cyc1	FeGenie:Cyc1		Garber et al 20204, Hotaling et al 20175
Iron metabolism	Neutrophilic Iron oxidation	Neutrophilic Iron oxidation	Cyc2_repCluster1	FeGenie:Cyc2_repCluster1		Garber et al 20204, Hotaling et al 20175
Iron metabolism	Probable Neutrophilic Iron oxidation	Iron oxidation (MtoAB)	MtoAB	FeGenie:MtoA,MtrB_TIGR03509		Garber et al 20204, Hotaling et al 20175
Iron metabolism	Acidophilic Iron oxidation	Acidophilic Iron oxdiation	Cyc2_repCluster2	FeGenie:Cyc2_repCluster2		Garber et al 20204, Hotaling et al 20175
Iron metabolism	Acidophilic Iron oxidation	Acidophilic Iron oxdiation	Cyc2_repCluster3	FeGenie:Cyc2_repCluster3		Garber et al 20204, Hotaling et al 20175
Iron metabolism	Iron reduction	Iron reduction	MtrABC	FeGenie:MtrA,MtrB_TIGR03509,MtrC_TIGR03507		Garber et al 20204, Hotaling et al 20175. MtrAB of "Probable iron reduction" sorted regarded as iron reduction
Iron metabolism	Iron reduction	Iron reduction	OmcS	FeGenie:OmcS		Garber et al 20204, Hotaling et al 20175
Iron metabolism	Iron reduction	Iron reduction	DFE_0461-6	FeGenie:DFE_0461,DFE_0462,DFE_0463		Garber et al 20204, Hotaling et al 20175
Hydrogen metabolism	Hydrogen oxidation	Hydrogen oxidation	hoxHFUY	K00436,K18005-7	NAD-reducing hydrogenase
Hydrogen metabolism	Hydrogen oxidation	Hydrogen oxidation	hndABCD	K17992,K18330-2	NADP-reducing hydrogenase
Hydrogen metabolism	Hydrogen oxidation	Hydrogen oxidation	hyaABC	K03620,K06281-2	NiFe hydrogenase Hyd-1
Hydrogen metabolism	Hydrogen oxidation	Hydrogen oxidation	hyaABC2	K00437,K18008,K03620	NiFe hydrogenase
Hydrogen metabolism	Hydrogen oxidation	Hydrogen oxidation	mbhLKJ	K18023,K18016-7	membrane-bound hydrogenase
Oxygen reduction	Low affinity cytochrome c oxidase aa3	Cyt aa₃	coxABCD	K02274-7	Low affinity cytochrome c oxidase aa3	Frequently called as Cyt aa3
Oxygen reduction	Low affinity cytochrome c oxidase aa3	Cyt aa₃	coxAC.BC	K15408,K02275,K02277	Low affinity cytochrome c oxidase aa3	Frequently called as Cyt aa3. subunit I+III
Oxygen reduction	High affinity cytochrome c oxidase cbb3	Cyt cbb₃	ccoNOPQ	K00404-7	High affinity cytochrome c oxidase cbb3	Frequently called as Cyt cbb3
Oxygen reduction	High affinity cytochrome c oxidase cbb3	Cyt cbb₃	ccoNO.PQ	K15862,K00406-7	High affinity cytochrome c oxidase cbb3	Frequently called as Cyt cbb3. subunit I/II
Carbon metabolism	Methane oxidation	Methane oxidation	pmoABC	K10944-6	methane/ammonia monooxygenase	Distinguished from amoABC by taxonomy affilation of SAG
Carbon metabolism	Aerobic methanogenesis	Aerobic methanogenesis	phnJ	K06163	alpha-D-ribose 1-methylphosphonate 5-phosphate C-P lyase	C-P Lyase
Carbon metabolism	Anaerobic carbon monoxide oxidation (Rev)	Anaerobic CO oxidation	cdhAB	K00192,K00195	anaerobic carbon-monoxide dehydrogenase, CODH/ACS complex
Carbon metabolism	Anaerobic carbon monoxide oxidation (Rev)	Anaerobic CO oxidation	cooFS	K00196,K00198	anaerobic carbon-monoxide dehydrogenase
Carbon metabolism	Aerobic carbon monoxide oxidation (Rev)	Aerobic CO oxidation	coxLMS	form I coxL	aerobic carbon-monoxide dehydrogenase	The form I coxL was specified by phylogenetic analysis (See Figure S10b and Supplement result).
Carbon metabolism	CBB Cycle	CBB Cycle	pbp,RuBiscoLS	K00855,K01601-2	phosphoribulokinase, ribulose-bisphosphate carboxylase
Carbon metabolism	Acetyle CoA Synthesis (Bacteria, WL)	Bacteria WL pathway	acsBCD	K00194,K00197,K14138	acetyl-CoA decarbonylase/synthase, CODH/ACS complex
Carbon metabolism	Acetyle CoA Synthesis (Archaea, WL)	Archaea WL pathway	cdhCDE	K00193,K00194,K00197	acetyl-CoA decarbonylase/synthase, CODH/ACS complex
Carbon metabolism	phosphorylation ED pathway	pED pathway	edd,eda	K01690,K01625	phosphogluconate dehydratase, 2-dehydro-3-deoxyphosphogluconate aldolase / (4S)-4-hydroxy-2-oxoglutarate aldolase	For M00008. Ahmed et al 20056
Carbon metabolism	semi-phosphorylation ED pathway	spED pathway	kdgK,eda	K00874,K01625	2-dehydro-3-deoxygluconokinase, 2-dehydro-3-deoxyphosphogluconate aldolase / (4S)-4-hydroxy-2-oxoglutarate aldolase	For M00308. Ahmed et al 20056
Carbon metabolism	semi-phosphorylation ED pathway alternative	spED pathway 2	sskdgK,kdpgA	K18126,K11395	2-dehydro-3-deoxygluconokinase / 2-dehydro-3-deoxygalactonokinase, 2-dehydro-3-deoxy-phosphogluconate/2-dehydro-3-deoxy-6-phosphogalactonate aldolase	For M00633. Alternative of M00308 produce 1 less ATP. Ahmed et al 20056
Fermentation	glucose to pyruvate and acetyl-P	glucose to pyruvate and acetyl-P	Xfp,xpk	K01621	Phosphoketolase. For heterolactic pathway (lactate and ethanol)
Fermentation	pyruvate to lactate	pyruvate to lactate	L-ldhA	K00016	L-lactate dehydrogenase
Fermentation	pyruvate to lactate	pyruvate to lactate	D-ldhA	K03778	D-lactate dehydrogenase
Fermentation	lactate to acetate	lactate to acetate	lldA	K00467	lactate 2-monooxygenase
Fermentation	pyruvate to acetate	pyruvate to acetate	poxB	K00156	pyruvate dehydrogenase (quinone)
Fermentation	pyruvate to Acetyl-P	pyruvate to Acetyl-P	poxL	K00158	pyruvate oxidase
Fermentation	acetyl-P to acetate	acetyl-P to acetate	acyP	K01512	acylphosphatase
Fermentation	acetyl-P to acetate	acetyl-P to acetate	ackA	K00925	acetate kinase
Fermentation	Acetyl-CoA to Acetate	Acetyl-CoA to Acetate	ACH1	K01067	acetyl-CoA hydrolase
Fermentation	Acetyl-CoA to Acetyl-P	Acetyl-CoA to Acetyl-P	pta	K13788	Phosphate acetyltransferase
Fermentation	Acetyl-CoA to Acetyl-P	Acetyl-CoA to Acetyl-P	eutD	K04020	phosphotransacetylase
Fermentation	Acetaldehyde to Acetate	Acetaldehyde to Acetate	ALDH	K00128	Acetaldehyde dehydrogenase (NAD+)
Fermentation	Acetaldehyde to Acetate	Acetaldehyde to Acetate	ALDH9A1	K00149	aldehyde dehydrogenase family 9 member A1
Fermentation	Acetaldehyde to Acetate	Acetaldehyde to Acetate	ALDH7A1	K14085	aldehyde dehydrogenase family 7 member A1
Fermentation	Acetaldehyde to Acetate	Acetaldehyde to Acetate	ALDH3	K00129	aldehyde dehydrogenase (NAD(P)+)
Fermentation	Acetaldehyde to Acetate	Acetaldehyde to Acetate	aldB	K00138	Aldehyde dehydrogenase
Fermentation	Acetyl-CoA to Acetaldehyde	Acetyl-CoA to Acetaldehyde	adhE	K00132	acetaldehyde dehydrogenase (acetylating)
Fermentation	Acetyl-CoA to Acetaldehyde	Acetyl-CoA to Acetaldehyde	adhE_2	K04072	acetaldehyde dehydrogenase / alcohol dehydrogenase
Fermentation	Acetyl-CoA to Acetaldehyde	Acetyl-CoA to Acetaldehyde	mhpF	K04073	acetaldehyde dehydrogenase
Fermentation	Acetyl-CoA to Acetaldehyde	Acetyl-CoA to Acetaldehyde	bphJ	K18366	acetaldehyde/propanal dehydrogenase
Fermentation	Acetyl-CoA to Acetaldehyde	Acetyl-CoA to Acetaldehyde	eutE	K04021	aldehyde dehydrogenase
Fermentation	Acetaldehyde to Ethanol	Acetaldehyde to Ethanol	ADH1_7	K13951	alcohol dehydrogenase 1/7
Fermentation	Acetaldehyde to Ethanol	Acetaldehyde to Ethanol	ADH4	K13980	alcohol dehydrogenase 4
Fermentation	Acetaldehyde to Ethanol	Acetaldehyde to Ethanol	ADH6	K13952	alcohol dehydrogenase 6
Fermentation	Acetaldehyde to Ethanol	Acetaldehyde to Ethanol	adhP	K13953	alcohol dehydrogenase, propanol-preferring
Fermentation	Acetaldehyde to Ethanol	Acetaldehyde to Ethanol	ylaY	K13954	alcohol dehydrogenase
Fermentation	Acetaldehyde to Ethanol	Acetaldehyde to Ethanol	adh	K00001	alcohol dehydrogenase
Fermentation	Acetaldehyde to Ethanol	Acetaldehyde to Ethanol	ADH5	K00121	alcohol dehydrogenase
Fermentation	Acetaldehyde to Ethanol	Acetaldehyde to Ethanol	adhE	K04072	acetaldehyde dehydrogenase / alcohol dehydrogenase
Fermentation	Acetaldehyde to Ethanol	Acetaldehyde to Ethanol	ADH1	K18857	alcohol dehydrogenase class-P
Fermentation	Acetaldehyde to Ethanol	Acetaldehyde to Ethanol	mdh1,2	K14028-9	methanol dehydrogenase (cytochrome c) subunit 1,2
Fermentation	Acetaldehyde to Ethanol	Acetaldehyde to Ethanol	exaA	K00114	alcohol dehydrogenase (cytochrome c)
Fermentation	Acetaldehyde to Ethanol	Acetaldehyde to Ethanol	adh	K00002	alcohol dehydrogenase (NADP+)
Fermentation	Acetaldehyde to Ethanol	Acetaldehyde to Ethanol	autG	K04022	alcohol dehydrogenase
Fermentation	Acetaldehyde to Ethanol	Acetaldehyde to Ethanol	adhABS	K22473-5	alcohol dehydrogenase
Fermentation	Pyruvate to propionate	Pyruvate to propionate	ygfH	K18118	Succinyl-CoA:acetate CoA-transferase. Key enzymes for propionate metabolism
Fermentation	Pyruvate to butylate	Pyruvate to butylate	ptb, buk	K00634,K00929	Through butyl-P. phosphate butyryltransferase and butyrate kinase
Fermentation	Pyruvate to butanol	Pyruvate to butanol	bdhAB	K00100	Butanol dehydrogenase
Fermentation	Pyruvate to Butanediol	Pyruvate to Butanediol	alsD,butB	K01575,K00004	Key enzymes for butanediol metabolism. acetolactate decarboxylase / (R,R)-butanediol dehydrogenase
Fermentation	pyruvate to formate and Acetyl-CoA	pyruvate to formate and Acetyl-CoA	pf1D	K00656	Formate C-acetyltransferase
Fermentation	Formate to CO2 & H2	Formate to CO2 & H2	FDH	K00122	Formate dehydrogenase. Major subunit (molybdenum)
Fermentation	Formate to CO2 & H2	Formate to CO2 & H2	fdhF	K00123	Formate dehydrogenase. Major subunit (molybdenum)
Fermentation	Formate to CO2 & H2	Formate to CO2 & H2	fdhF_2	K22015	Formate dehydrogenase. Major subunit (molybdenum)
Fermentation	Formate to CO2 & H2	Formate to CO2 & H2	fdhF2	K22341	Formate dehydrogenase. Major subunit (molybdenum)
Fermentation	Formate to CO2 & H2	Formate to CO2 & H2	fdhA	K05299	Formate dehydrogenase. Major subunit (molybdenum)
Fermentation	Formate to CO2 & H2	Formate to CO2 & H2	fdhA_2	K22516	Formate dehydrogenase. Major subunit (molybdenum)
Fermentation	Formate to CO2 & H2	Formate to CO2 & H2	fdnG	K08348	Formate dehydrogenase. Major subunit (molybdenum)
*"(Rev)" is tagged for revesible pathway. The Following pathways that are not exhibited by SAGs were ommited in this table: Nitric oxide dismutase; Hydroxylamine oxidation (eHAO); Nitrite reduction Ammonia (OTR); Anaerobic methanogenesis; soluble methane monooxygenase (mmoXYZC); 3-hydroxypropionate bi-cycle; hydroxypropionate-hydroxybutylate cycle; dicarboxylate-hydroxybutyrate; reductive TCA cyc…
**Pathways included in Fig. 5 were indicated in bold.
***Gene accessions starting with letters 'K', 'BLAST:', and 'FeGenie:' originate from KEGG orthologs, references of previous studies, and a tool FeGenie, respectively.
1Watanabe, T. et al. Genomes of Neutrophilic Sulfur-Oxidizing Chemolithoautotrophs Representing 9 Proteobacterial Species From 8 Genera. Frontiers in Microbiology 10, doi:10.3389/fmicb.2019.00316 (2019).
2Vigneron, A. et al. Genomic evidence for sulfur intermediates as new biogeochemical hubs in a model aquatic microbial ecosystem. Microbiome 9, 46, doi:10.1186/s40168-021-00999-x (2021).
3Rameez, M. J. et al. Two pathways for thiosulfate oxidation in the alphaproteobacterial chemolithotroph Paracoccus thiocyanatus SST. Microbiol Res 230, 126345, doi:10.1016/j.micres.2019.126345 (2020).
4Garber, A. I. et al. FeGenie: A Comprehensive Tool for the Identification of Iron Genes and Iron Gene Neighborhoods in Genome and Metagenome Assemblies. Front Microbiol 11, 37, doi:10.3389/fmicb.2020.00037 (2020).
5Hotaling, S., Hood, E. & Hamilton, T. L. Microbial ecology of mountain glacier ecosystems: biodiversity, ecological connections and implications of a warming climate. Environmental Microbiology 19, 2935-2948, doi:10.1111/1462-2920.13766 (2017).
6Ahmed, H. et al. The semi-phosphorylative Entner-Doudoroff pathway in hyperthermophilic archaea: a re-evaluation. Biochem J 390, 529-540, doi:10.1042/BJ20041711 (2005).
