# Supplementary material for: Genetic isolation and metabolic complexity of an Antarctic subglacial microbiome
Source: Nat Commun. 2025 Aug 18;16:7501. doi: 10.1038/s41467-025-62753-3 (PMC12361377; doi:10.1038/s41467-025-62753-3)
Supplement: Supplementary file 9 — Supplementary Data 7 [file 41467_2025_62753_MOESM9_ESM.xlsx]

## Sheet: Supplementary Data 7
Supplementary Data 7. Accessions and fucntions of genes involving multi-step pathways.
Functional category	Multiple step pathway	Abbreviation*	KEGG module	Decision criteria	Key enzymes**	Note & references
Carbon metabolism	Glycolysis (Embden-Meyerhof pathway), glucose => pyruvate	EMP pathway	M00001	Five or more out of 9 steps should be found, where either the 3rd or 9th steps should be included.	3: phosphofructokinase, 9: pyruvate kinase	K21071 ATP-dependent phosphofructokinase / diphosphate-dependent phosphofructokinase were included in 3rd step.
Carbon metabolism	Gluconeogenesis, oxaloacetate => fructose-6P	Gluconeogenesis	M00003	Four or more out of seven steps should be found, where either the 1st or 7th steps should be included.	1: phosphoenolpyruvate carboxykinase, 7: fructose 1,6-bisphosphate aldolase/phosphatase
Carbon metabolism	Citrate cycle (TCA cycle, Krebs cycle)	TCA cycle	M00009	Four or more out of 8 steps should be found, where either the 3rd or 4th steps should be included.	3: isocitrate dehydrogenase, 4: oxoglutarate dehydrogenase
Carbon metabolism	Glyoxylate cycle	Glyoxylate shunt	M00012	Three or miore out of five steps should be found, where either the 3rd or 4th steps should be included.	3: isocitrate lyase, 4: malate synthase
Carbon metabolism	Non-phosphorylative Entner-Doudoroff pathway, gluconate/galactonate => glycerate	npED pathway	M00309	Both the 2nd and 3rd steps should be found.	2: KD(P)G aldolase, 3: aldehyde dehydrogenase/aldehyde oxidoreductase	Ahmed et al 20051
Carbon metabolism	beta-Oxidation	Beta-oxidation	M00087	Two or more out of three steps should be found, where the 2nd step should be included.	2 : fadB
*Pathways included in Fig. 5 were indicated in bold.
**A number before a colon indicates the step number of a key enzyme in a pathway.
1Ahmed, H. et al. The semi-phosphorylative Entner-Doudoroff pathway in hyperthermophilic archaea: a re-evaluation. Biochem J 390, 529-540, doi:10.1042/BJ20041711 (2005).
