# Supplementary material for: Genetic isolation and metabolic complexity of an Antarctic subglacial microbiome
Source: Nat Commun. 2025 Aug 18;16:7501. doi: 10.1038/s41467-025-62753-3 (PMC12361377; doi:10.1038/s41467-025-62753-3)
Supplement: Supplementary file 10 — Supplementary Data 8 [file 41467_2025_62753_MOESM10_ESM.xlsx]

## Sheet: Supplementary Data 8
Supplementary Data 8. The presence and absence of metabolic pathways across 1,374 SAGs.
	Broad functional category :	Sulfur	Sulfur	Sulfur	Sulfur	Sulfur	Sulfur	Sulfur	Sulfur	Sulfur	Sulfur	Sulfur	Sulfur	Sulfur	Sulfur	Sulfur	Sulfur	Sulfur	Sulfur	Sulfur	Sulfur	Sulfur	Fermentation	Fermentation	Fermentation	Fermentation	Fermentation	Fermentation	Fermentation	Fermentation	Fermentation	Fermentation	Fermentation	Fermentation	Fermentation	Fermentation	Fermentation	Fermentation	Fermentation	Carbon	Carbon	Carbon	Carbon	Carbon	Carbon	Carbon	Carbon	Carbon	Carbon
SAG Name	Taxa	Sulfate reduction (Rev). Sulfate to APS	Sulfate reduction (Rev). APS to Sulfite	Sulfur oxidation	Sulfite oxidation	Sulfide oxidation	Sulfite reduction	Sulfur reduction	Thiosulfate oxidation to sulfate	Thiosulfate oxidation to sulfite	Thiosulfate oxidation to tetrathionate	Tetrathionate reduction to thiosulfate	Tetrathionate oxidation to thiosulfate Sulfur Sulfate	Thiosulfate oxidation to sulfur-sulfite	Sulfur mineralization (Methionine)	Sulfur mineralization (Cysteine)	Sulfur mineralization (Methanesulfonate)	Sulfur mineralization (Sulfopropanediol)	Sulfur mineralization (Taurine)	Sulfur mineralization (Sulfoacetaldehyde)	Sulfur mineralization (Sulfate esters)	Sulfur mineralization (Alkanesulfonate)	glucose to pyruvate and acetyl-P	pyruvate to lactate	lactate to acetate	pyruvate to acetate	pyruvate to Acetyl-P	acetyl-P to acetate	Acetyl-CoA to Acetate	Acetyl-CoA to Acetyl-P	Acetaldehyde to Acetate	Acetyl-CoA to Acetaldehyde	Acetaldehyde to Ethanol	Pyruvate to propionate	Pyruvate to butylate	Pyruvate to butanol	Pyruvate to Butanediol	pyruvate to formate and Acetyl-CoA	Formate to CO2 & H2	Methane oxidation	Aerobic methanogenesis	Anaerobic carbon monoxide oxidation (Rev)	Aerobic carbon monoxide oxidation (Rev)	CBB Cycle	Acetyle CoA Synthesis (Bacteria, WL)	Acetyle CoA Synthesis (Archaea, WL)	phosphorylation ED pathway	semi-phosphorylation ED pathway	semi-phosphorylation ED pathway alternative
SLM_LV1_02b-F20	d__Archaea;p__Nanoarchaeota;c__Nanoarchaeia;o__Pacearchaeales;f__GW2011-AR1;g__;s__	N	N	N	N	N	N	N	N	N	Y	N	N	N	N	N	N	N	N	N	N	N	N	Y	N	N	N	Y	N	N	N	N	N	N	N	N	N	N	N	N	N	N	N	N	N	N	N	N	N
SLM_LV1_02b-G20	d__Archaea;p__Nanoarchaeota;c__Nanoarchaeia;o__Pacearchaeales;f__GW2011-AR1;g__;s__	N	N	N	N	N	N	N	N	N	Y	N	N	N	N	N	N	N	N	N	N	N	N	Y	N	N	N	N	N	N	N	N	N	N	N	N	N	N	N	N	N	N	N	N	N	N	N	N	N
SLM_LV1_0208-F17	d__Archaea;p__Thermoproteota;c__Nitrososphaeria;o__Nitrososphaerales;f__Nitrosopumilaceae;g__Nitrosarchaeum;s__	Y	N	N	N	N	N	N	N	N	N	N	N	N	N	N	N	N	N	N	N	N	N	N	N	N	N	N	N	N	N	N	Y	N	N	N	N	N	N	N	N	N	N	N	N	N	N	N	N
SLM_LV1_0830-G05	d__Archaea;p__Thermoproteota;c__Nitrososphaeria;o__Nitrososphaerales;f__Nitrosopumilaceae;g__Nitrosarchaeum;s__	N	N	N	N	N	N	N	N	N	N	N	N	N	N	N	N	N	N	N	N	N	N	N	N	N	N	N	N	N	N	N	Y	N	N	N	N	N	N	N	N	N	N	N	N	N	N	N	N
SLM_LV1_0830-N07	d__Archaea;p__Thermoproteota;c__Nitrososphaeria;o__Nitrososphaerales;f__Nitrosopumilaceae;g__Nitrosarchaeum;s__	Y	N	N	N	N	N	N	N	N	N	N	N	N	N	N	N	N	N	N	Y	N	N	N	N	N	N	N	N	N	N	N	N	N	N	N	N	N	N	N	N	N	N	N	N	N	N	N	N
SLM_LV1_30a-A21	d__Archaea;p__Thermoproteota;c__Nitrososphaeria;o__Nitrososphaerales;f__Nitrosopumilaceae;g__Nitrosarchaeum;s__	Y	N	N	N	Y	N	N	N	N	N	N	N	N	N	N	N	N	N	N	N	N	N	N	N	N	N	N	N	N	N	N	N	N	N	N	N	N	N	N	N	N	N	N	N	N	N	N	N
SLM_LV1_30a-F17	d__Archaea;p__Thermoproteota;c__Nitrososphaeria;o__Nitrososphaerales;f__Nitrosopumilaceae;g__Nitrosarchaeum;s__	N	N	N	N	Y	N	N	N	N	N	N	N	N	N	N	N	N	N	N	N	N	N	N	N	N	N	N	N	N	N	N	N	N	N	N	N	N	N	N	N	N	N	N	N	N	N	N	N
SLM_LV1_30a-I16	d__Bacteria;p__Acidobacteriota;c__Terriglobia;o__2-12-FULL-54-10;f__2-12-FULL-54-10;g__2-02-FULL-61-28;s__	Y	Y	N	N	N	N	N	N	N	N	N	N	N	N	N	N	N	N	N	N	N	N	Y	N	N	N	Y	N	N	N	N	Y	N	N	N	N	N	N	N	N	N	N	N	N	N	N	N	N
SLM_MC1B_02-N06	d__Bacteria;p__Acidobacteriota;c__Vicinamibacteria;o__Vicinamibacterales;f__SCN-69-37;g__;s__	Y	N	N	N	N	N	N	N	N	N	N	N	N	Y	N	N	N	N	N	Y	N	N	Y	N	N	N	Y	N	N	N	Y	Y	N	N	N	N	N	N	N	N	N	N	N	N	N	Y	Y	N
SLM_MC1B_24-G04	d__Bacteria;p__Acidobacteriota;c__Vicinamibacteria;o__Vicinamibacterales;f__SCN-69-37;g__SYFT01;s__	N	N	N	N	N	N	N	N	N	N	N	N	N	N	N	N	N	N	N	Y	N	N	N	N	N	N	N	N	N	Y	N	N	N	N	N	N	N	N	N	N	N	N	N	N	N	N	N	N
SLM_MC1B_68-L08	d__Bacteria;p__Acidobacteriota;c__Vicinamibacteria;o__Vicinamibacterales;f__SCN-69-37;g__SYFT01;s__	N	N	N	Y	Y	N	N	N	N	N	N	N	N	Y	N	N	N	N	N	N	N	N	N	N	N	N	N	N	N	Y	Y	N	N	N	N	N	N	Y	N	N	N	N	N	N	N	N	N	N
SLM_MC1B_810-A18	d__Bacteria;p__Acidobacteriota;c__Vicinamibacteria;o__Vicinamibacterales;f__SCN-69-37;g__SYFT01;s__	N	N	N	N	N	N	N	N	N	N	N	N	N	Y	N	N	N	N	N	Y	N	N	N	N	N	N	N	N	N	Y	Y	Y	N	N	N	N	N	Y	N	N	N	N	N	N	N	N	N	N
SLM_LV1_0208-D17	d__Bacteria;p__Acidobacteriota;c__Vicinamibacteria;o__Vicinamibacterales;f__UBA2999;g__12-FULL-67-14b;s__	N	N	N	N	N	N	N	N	N	Y	N	N	N	N	N	N	N	N	N	N	N	N	N	N	N	N	N	N	N	N	N	Y	N	N	N	N	N	N	N	N	N	N	N	N	N	N	N	N
SLM_LV1_0208-M10	d__Bacteria;p__Acidobacteriota;c__Vicinamibacteria;o__Vicinamibacterales;f__UBA2999;g__12-FULL-67-14b;s__	N	N	N	N	N	N	N	N	N	N	N	N	N	N	Y	N	N	N	N	N	N	N	N	N	N	N	N	N	N	Y	N	Y	N	N	N	N	N	Y	N	N	N	N	N	N	N	N	N	N
SLM_LV1_0830-B04	d__Bacteria;p__Acidobacteriota;c__Vicinamibacteria;o__Vicinamibacterales;f__UBA2999;g__12-FULL-67-14b;s__	N	N	N	N	N	N	N	N	N	Y	N	N	N	N	N	N	N	N	N	Y	N	N	N	N	N	N	N	N	N	Y	N	N	N	N	N	N	N	N	N	N	N	N	N	N	N	N	N	N
SLM_LV1_0830-N17	d__Bacteria;p__Acidobacteriota;c__Vicinamibacteria;o__Vicinamibacterales;f__UBA2999;g__12-FULL-67-14b;s__	N	N	N	Y	Y	N	N	N	N	N	N	N	N	N	N	N	N	N	N	N	N	N	N	N	N	N	N	N	N	N	N	N	N	N	N	N	N	N	N	N	N	N	N	N	N	N	N	N
SLM_LV1_BS-A11	d__Bacteria;p__Acidobacteriota;c__Vicinamibacteria;o__Vicinamibacterales;f__UBA2999;g__12-FULL-67-14b;s__	N	N	N	Y	N	N	N	N	N	N	N	N	N	N	Y	N	N	N	N	N	N	N	N	N	N	N	N	N	N	Y	N	Y	N	N	N	N	N	Y	N	N	N	N	N	N	N	N	N	N
SLM_LV1_BS-A16	d__Bacteria;p__Acidobacteriota;c__Vicinamibacteria;o__Vicinamibacterales;f__UBA2999;g__12-FULL-67-14b;s__	N	N	N	Y	N	N	N	N	N	N	N	N	N	N	N	N	N	N	N	N	N	N	N	N	N	N	Y	N	N	N	N	Y	N	N	N	N	N	N	N	N	N	N	N	N	N	N	N	N
SLM_LV1_BS-G23	d__Bacteria;p__Acidobacteriota;c__Vicinamibacteria;o__Vicinamibacterales;f__UBA2999;g__12-FULL-67-14b;s__	N	N	N	Y	Y	N	N	N	N	N	N	N	N	Y	Y	N	N	N	N	Y	N	N	N	N	N	N	N	N	N	Y	N	Y	N	N	N	N	N	Y	N	N	N	N	N	N	N	N	N	N
SLM_LV1_BS-L11	d__Bacteria;p__Acidobacteriota;c__Vicinamibacteria;o__Vicinamibacterales;f__UBA2999;g__12-FULL-67-14b;s__	N	N	N	Y	N	N	N	N	N	N	N	N	N	Y	N	N	N	N	N	Y	N	N	N	N	N	N	Y	N	N	N	Y	Y	N	N	N	N	N	Y	N	N	N	N	N	N	N	N	N	N
SLM_MC1B_02-B06	d__Bacteria;p__Acidobacteriota;c__Vicinamibacteria;o__Vicinamibacterales;f__UBA2999;g__12-FULL-67-14b;s__	N	N	N	Y	Y	N	N	N	N	N	N	N	N	Y	N	N	N	N	N	Y	N	N	N	N	N	N	Y	N	N	N	N	Y	N	N	N	N	N	Y	N	N	N	N	N	N	N	N	N	N
SLM_MC1B_24-D06	d__Bacteria;p__Acidobacteriota;c__Vicinamibacteria;o__Vicinamibacterales;f__UBA2999;g__12-FULL-67-14b;s__	N	N	N	N	N	N	N	N	N	N	N	N	N	N	Y	N	N	N	N	N	N	N	N	N	N	N	N	N	N	N	N	Y	N	N	N	N	N	N	N	N	N	N	N	N	N	Y	Y	N
SLM_MC1B_24-C21	d__Bacteria;p__Acidobacteriota;c__Vicinamibacteria;o__Vicinamibacterales;f__UBA2999;g__12-FULL-67-14b;s__	N	N	N	Y	N	N	N	N	N	N	N	N	N	N	N	N	N	N	N	Y	N	N	N	N	N	N	Y	N	N	Y	Y	Y	N	N	N	N	N	N	N	N	N	N	N	N	N	N	N	N
SLM_MC1B_24-D08	d__Bacteria;p__Acidobacteriota;c__Vicinamibacteria;o__Vicinamibacterales;f__UBA2999;g__12-FULL-67-14b;s__	N	N	N	N	N	N	N	N	N	Y	N	N	N	N	Y	N	N	N	N	Y	N	N	Y	N	N	N	Y	N	N	Y	N	Y	N	N	N	N	N	Y	N	N	N	N	N	N	N	N	N	N
SLM_MC1B_24-J05	d__Bacteria;p__Acidobacteriota;c__Vicinamibacteria;o__Vicinamibacterales;f__UBA2999;g__12-FULL-67-14b;s__	N	N	N	Y	N	N	N	N	N	N	N	N	N	Y	N	N	N	N	N	Y	N	N	N	N	N	N	N	N	N	N	N	Y	N	N	N	N	N	Y	N	N	N	N	N	N	N	N	N	N
SLM_MC1B_24-L13	d__Bacteria;p__Acidobacteriota;c__Vicinamibacteria;o__Vicinamibacterales;f__UBA2999;g__12-FULL-67-14b;s__	N	N	N	N	N	N	N	N	N	N	N	N	N	N	N	N	N	N	N	N	N	N	N	N	N	N	N	N	N	N	N	Y	N	N	N	N	N	Y	N	N	N	N	N	N	N	N	N	N
SLM_MC1B_46-C18	d__Bacteria;p__Acidobacteriota;c__Vicinamibacteria;o__Vicinamibacterales;f__UBA2999;g__12-FULL-67-14b;s__	N	N	N	N	Y	N	N	N	N	N	N	N	N	N	N	N	N	N	N	Y	N	N	N	N	N	N	Y	N	N	N	N	Y	N	N	N	N	N	N	N	N	N	N	N	N	N	N	N	N
SLM_MC1B_46-L22	d__Bacteria;p__Acidobacteriota;c__Vicinamibacteria;o__Vicinamibacterales;f__UBA2999;g__12-FULL-67-14b;s__	N	N	N	Y	N	N	N	N	N	N	N	N	N	N	Y	N	N	N	N	N	N	N	N	N	N	N	N	N	N	Y	N	Y	N	N	N	N	N	Y	N	N	N	N	N	N	N	N	N	N
SLM_MC1B_68-B02	d__Bacteria;p__Acidobacteriota;c__Vicinamibacteria;o__Vicinamibacterales;f__UBA2999;g__12-FULL-67-14b;s__	N	N	N	N	N	N	N	N	N	N	N	N	N	Y	N	N	N	N	N	Y	N	N	N	N	N	N	Y	N	N	N	N	Y	N	N	N	N	N	N	N	N	N	N	N	N	N	N	N	N
SLM_MC1B_68-B19	d__Bacteria;p__Acidobacteriota;c__Vicinamibacteria;o__Vicinamibacterales;f__UBA2999;g__12-FULL-67-14b;s__	N	N	N	N	N	N	N	N	N	N	N	N	N	Y	N	N	N	N	N	Y	N	N	N	N	N	N	N	N	N	Y	Y	N	N	N	N	N	N	N	N	N	N	N	N	N	N	N	N	N
SLM_MC1B_68-E08	d__Bacteria;p__Acidobacteriota;c__Vicinamibacteria;o__Vicinamibacterales;f__UBA2999;g__12-FULL-67-14b;s__	N	N	N	Y	N	N	N	N	N	N	N	N	N	N	N	N	N	N	N	N	N	N	N	N	N	N	N	N	N	Y	Y	Y	N	N	N	N	N	N	N	N	N	N	N	N	N	N	N	N
SLM_MC1B_68-E21	d__Bacteria;p__Acidobacteriota;c__Vicinamibacteria;o__Vicinamibacterales;f__UBA2999;g__12-FULL-67-14b;s__	N	N	N	Y	N	N	N	N	N	N	N	N	N	N	N	N	N	N	N	N	N	N	N	N	N	N	Y	N	N	N	Y	Y	N	N	N	N	N	N	N	N	N	N	N	N	N	N	N	N
SLM_MC1B_68-G10	d__Bacteria;p__Acidobacteriota;c__Vicinamibacteria;o__Vicinamibacterales;f__UBA2999;g__12-FULL-67-14b;s__	N	N	N	N	N	N	N	N	N	N	N	N	N	N	N	N	N	N	N	N	N	N	N	N	N	N	N	N	N	N	N	Y	N	N	N	N	N	N	N	N	N	N	N	N	N	N	N	N
SLM_MC1B_68-I02	d__Bacteria;p__Acidobacteriota;c__Vicinamibacteria;o__Vicinamibacterales;f__UBA2999;g__12-FULL-67-14b;s__	N	N	N	Y	N	N	N	N	N	N	N	N	N	Y	Y	N	N	N	N	N	N	N	N	N	Y	N	Y	N	N	Y	N	Y	N	N	N	N	N	N	N	N	N	N	N	N	N	N	N	N
SLM_MC1B_68-J17	d__Bacteria;p__Acidobacteriota;c__Vicinamibacteria;o__Vicinamibacterales;f__UBA2999;g__12-FULL-67-14b;s__	N	N	N	Y	N	N	N	N	N	N	N	N	N	N	N	N	N	N	N	N	N	N	N	N	N	N	N	N	N	N	N	Y	N	N	N	N	N	Y	N	N	N	N	N	N	N	N	N	N
SLM_MC1B_68-J16	d__Bacteria;p__Acidobacteriota;c__Vicinamibacteria;o__Vicinamibacterales;f__UBA2999;g__12-FULL-67-14b;s__	N	N	N	Y	N	N	N	N	N	N	N	N	N	N	Y	N	N	N	N	Y	N	N	N	N	Y	N	Y	N	N	Y	N	Y	N	N	N	N	N	N	N	N	N	N	N	N	N	N	N	N
SLM_MC1B_68-K07	d__Bacteria;p__Acidobacteriota;c__Vicinamibacteria;o__Vicinamibacterales;f__UBA2999;g__12-FULL-67-14b;s__	N	N	N	Y	N	N	N	N	N	N	N	N	N	N	Y	N	N	N	N	Y	N	N	N	N	N	N	N	N	N	Y	N	Y	N	N	N	Y	N	Y	N	N	N	N	N	N	N	N	N	N
SLM_MC1B_68-K09	d__Bacteria;p__Acidobacteriota;c__Vicinamibacteria;o__Vicinamibacterales;f__UBA2999;g__12-FULL-67-14b;s__	N	N	N	Y	N	N	N	N	N	N	N	N	N	N	N	N	N	N	N	Y	N	N	N	N	N	N	Y	N	N	Y	N	N	N	N	N	N	N	N	N	N	N	N	N	N	N	N	N	N
SLM_MC1B_68-L07	d__Bacteria;p__Acidobacteriota;c__Vicinamibacteria;o__Vicinamibacterales;f__UBA2999;g__12-FULL-67-14b;s__	N	N	N	Y	N	N	N	N	N	N	N	N	N	N	Y	N	N	N	N	N	N	N	N	N	Y	N	N	N	N	N	N	Y	N	N	N	N	N	N	N	N	N	N	N	N	N	N	N	N
SLM_MC1B_68-P02	d__Bacteria;p__Acidobacteriota;c__Vicinamibacteria;o__Vicinamibacterales;f__UBA2999;g__12-FULL-67-14b;s__	N	N	N	Y	N	N	N	N	N	N	N	N	N	Y	N	N	N	N	N	N	N	N	N	N	N	N	N	N	N	Y	Y	Y	N	N	N	N	N	N	N	N	N	N	N	N	N	N	N	N
SLM_MC1B_68-P03	d__Bacteria;p__Acidobacteriota;c__Vicinamibacteria;o__Vicinamibacterales;f__UBA2999;g__12-FULL-67-14b;s__	N	N	N	Y	N	N	N	N	N	N	N	N	N	N	N	N	N	N	N	Y	N	N	N	N	N	N	Y	N	N	Y	Y	Y	N	N	N	N	N	N	N	N	N	N	N	N	N	N	N	N
SLM_MC1B_68-P13	d__Bacteria;p__Acidobacteriota;c__Vicinamibacteria;o__Vicinamibacterales;f__UBA2999;g__12-FULL-67-14b;s__	N	N	N	Y	Y	N	N	N	Y	Y	N	N	N	Y	Y	N	N	Y	N	Y	N	N	N	N	N	N	N	N	N	N	N	Y	N	N	N	N	N	N	N	N	N	N	N	N	N	N	N	N
SLM_MC1B_810-A01	d__Bacteria;p__Acidobacteriota;c__Vicinamibacteria;o__Vicinamibacterales;f__UBA2999;g__12-FULL-67-14b;s__	N	N	N	Y	N	N	N	N	N	Y	N	N	N	Y	N	N	N	N	N	Y	N	N	N	N	Y	N	Y	N	N	Y	N	Y	N	N	N	N	N	N	N	N	N	N	N	N	N	N	N	N
SLM_MC1B_810-D22	d__Bacteria;p__Acidobacteriota;c__Vicinamibacteria;o__Vicinamibacterales;f__UBA2999;g__12-FULL-67-14b;s__	N	N	N	Y	N	N	N	N	N	N	N	N	N	N	Y	N	N	N	N	N	N	N	N	N	N	N	Y	N	N	N	N	Y	N	N	N	N	N	N	N	N	N	N	N	N	N	N	N	N
SLM_LV1_0208-D08	d__Bacteria;p__Acidobacteriota;c__Vicinamibacteria;o__Vicinamibacterales;f__UBA2999;g__Gp6-AA40;s__	N	N	N	N	N	N	N	N	N	N	N	N	N	N	N	N	N	N	N	N	N	N	N	N	N	N	N	N	N	N	N	Y	N	N	N	N	N	N	N	N	N	N	N	N	N	N	N	N
SLM_LV1_0208-I08	d__Bacteria;p__Acidobacteriota;c__Vicinamibacteria;o__Vicinamibacterales;f__UBA2999;g__Gp6-AA40;s__	N	N	N	N	N	N	N	N	N	N	N	N	N	N	N	N	N	N	N	N	N	N	N	N	N	N	Y	N	N	N	N	Y	N	N	N	N	N	N	N	N	N	N	N	N	N	N	N	N
SLM_LV1_30a-M07	d__Bacteria;p__Acidobacteriota;c__Vicinamibacteria;o__Vicinamibacterales;f__UBA2999;g__Gp6-AA40;s__	N	N	N	N	N	N	N	N	N	N	N	N	N	N	N	N	N	N	N	N	N	N	N	N	N	N	N	N	N	N	N	N	N	N	N	N	N	N	N	N	N	N	N	N	N	N	N	N
SLM_LV1_0208-J05	d__Bacteria;p__Actinomycetota;c__Acidimicrobiia;o__Acidimicrobiales;f__CAIXPF01;g__CAIXPF01;s__	N	N	N	Y	N	N	N	N	N	N	N	N	N	N	N	N	N	Y	N	N	Y	N	N	N	N	N	N	N	N	Y	N	Y	N	N	N	Y	N	Y	N	N	N	N	N	N	N	N	N	N
SLM_LV1_30a-M19	d__Bacteria;p__Actinomycetota;c__Acidimicrobiia;o__Acidimicrobiales;f__CAIXPF01;g__CAIXPF01;s__	N	N	N	N	N	N	N	N	N	N	N	N	N	N	N	N	N	Y	N	N	N	N	N	N	N	N	N	N	N	N	N	Y	N	N	N	Y	N	N	N	N	N	N	N	N	N	N	N	N
SLM_LV1_02b-C13	d__Bacteria;p__Actinomycetota;c__Acidimicrobiia;o__Acidimicrobiales;f__Ilumatobacteraceae;g__UBA2093;s__	N	N	N	N	N	N	N	N	N	N	N	N	N	N	N	N	N	N	N	N	N	N	N	N	N	N	N	N	N	N	N	N	N	N	N	N	N	N	N	N	N	Y	N	N	N	N	Y	N
SLM_LV1_0830-L14	d__Bacteria;p__Actinomycetota;c__Acidimicrobiia;o__Acidimicrobiales;f__Ilumatobacteraceae;g__UBA2093;s__	N	N	N	N	N	N	N	N	N	N	N	N	N	N	N	N	N	N	N	Y	Y	N	N	N	N	N	N	N	N	N	N	Y	N	N	N	N	N	Y	N	N	N	N	N	N	N	N	N	N
SLM_LV1_30a-N06	d__Bacteria;p__Actinomycetota;c__Acidimicrobiia;o__Acidimicrobiales;f__Ilumatobacteraceae;g__UBA2093;s__	N	N	N	N	N	N	N	N	N	N	N	N	N	N	N	N	N	Y	N	N	Y	N	N	N	N	N	N	N	N	N	N	N	N	N	N	N	N	N	N	N	N	N	N	N	N	N	N	N
SLM_LV1_0208-B06	d__Bacteria;p__Actinomycetota;c__Acidimicrobiia;o__Acidimicrobiales;f__Ilumatobacteraceae;g__UBA3006;s__	N	N	N	N	N	N	N	N	N	N	N	N	N	N	N	N	N	N	N	N	Y	N	N	N	N	N	N	N	N	Y	N	N	N	N	N	N	N	N	N	N	N	Y	N	N	N	N	N	N
SLM_LV1_0208-I02	d__Bacteria;p__Actinomycetota;c__Acidimicrobiia;o__Acidimicrobiales;f__Ilumatobacteraceae;g__UBA3006;s__	N	N	N	N	N	N	N	N	N	N	N	N	N	N	N	N	N	N	N	Y	Y	N	N	N	N	N	N	N	N	N	N	Y	N	N	N	N	N	Y	N	N	N	N	N	N	N	N	N	N
SLM_LV1_0208-K04	d__Bacteria;p__Actinomycetota;c__Acidimicrobiia;o__Acidimicrobiales;f__Ilumatobacteraceae;g__UBA3006;s__	N	N	N	N	N	N	N	N	N	N	N	N	N	N	N	N	N	N	N	N	Y	N	N	N	N	N	N	N	N	Y	N	N	N	N	N	N	N	N	N	N	N	N	N	N	N	N	N	N
SLM_LV1_0208-M14	d__Bacteria;p__Actinomycetota;c__Acidimicrobiia;o__Acidimicrobiales;f__Ilumatobacteraceae;g__UBA3006;s__	N	N	N	N	N	N	N	N	N	N	N	N	N	N	Y	N	N	N	N	Y	Y	N	N	N	N	N	N	N	N	Y	N	Y	N	N	N	N	N	N	N	N	N	N	N	N	N	N	N	N
SLM_LV1_0208-M17	d__Bacteria;p__Actinomycetota;c__Acidimicrobiia;o__Acidimicrobiales;f__Ilumatobacteraceae;g__UBA3006;s__	N	N	N	N	N	N	N	N	N	N	N	N	N	N	N	N	N	N	N	N	N	N	N	N	N	N	N	N	N	N	N	Y	N	N	N	N	N	N	N	N	N	Y	N	N	N	Y	Y	N
SLM_LV1_0208-N09	d__Bacteria;p__Actinomycetota;c__Acidimicrobiia;o__Acidimicrobiales;f__Ilumatobacteraceae;g__UBA3006;s__	N	N	N	N	N	N	N	N	N	N	N	N	N	N	N	N	N	N	N	N	N	N	N	N	N	N	N	N	N	N	N	N	N	N	N	N	N	N	N	N	N	Y	N	N	N	N	N	N
SLM_LV1_0208-N14	d__Bacteria;p__Actinomycetota;c__Acidimicrobiia;o__Acidimicrobiales;f__Ilumatobacteraceae;g__UBA3006;s__	N	N	N	N	N	N	N	N	N	N	N	N	N	N	N	N	N	N	N	N	N	N	N	N	N	N	N	N	N	N	N	Y	N	N	N	N	N	N	N	N	N	N	N	N	N	N	N	N
SLM_LV1_0830-F05	d__Bacteria;p__Actinomycetota;c__Acidimicrobiia;o__Acidimicrobiales;f__Ilumatobacteraceae;g__UBA3006;s__	N	N	N	N	N	N	N	N	N	N	N	N	N	N	N	N	N	N	N	N	N	N	N	N	N	N	N	N	N	N	N	N	N	N	N	N	N	N	N	N	N	N	N	N	N	N	N	N
SLM_LV1_0830-O16	d__Bacteria;p__Actinomycetota;c__Acidimicrobiia;o__Acidimicrobiales;f__Ilumatobacteraceae;g__UBA3006;s__	N	N	N	N	N	N	N	N	N	N	N	N	N	N	N	N	N	N	N	N	N	N	N	N	N	N	N	N	N	N	N	N	N	N	N	N	N	N	N	N	N	N	N	N	N	N	N	N
SLM_LV1_30a-C05	d__Bacteria;p__Actinomycetota;c__Acidimicrobiia;o__Acidimicrobiales;f__Ilumatobacteraceae;g__UBA3006;s__	N	N	N	N	N	N	N	N	N	N	N	N	N	N	N	N	N	N	N	N	N	N	N	N	N	N	N	N	N	Y	N	N	N	N	N	N	N	N	N	N	N	N	N	N	N	N	N	N
SLM_LV1_30a-E06	d__Bacteria;p__Actinomycetota;c__Acidimicrobiia;o__Acidimicrobiales;f__Ilumatobacteraceae;g__UBA3006;s__	N	N	N	N	N	N	N	N	N	N	N	N	N	N	N	N	N	N	N	N	N	N	N	N	N	N	N	N	N	N	N	N	N	N	N	N	N	N	N	N	N	N	N	N	N	N	N	N
SLM_LV1_30a-E02	d__Bacteria;p__Actinomycetota;c__Acidimicrobiia;o__Acidimicrobiales;f__Ilumatobacteraceae;g__UBA3006;s__	N	N	N	N	N	N	N	N	N	N	N	N	N	N	N	N	N	N	N	N	Y	N	N	N	N	N	N	N	N	N	N	N	N	N	N	N	N	N	N	N	N	N	N	N	N	N	N	N
SLM_LV1_30a-G16	d__Bacteria;p__Actinomycetota;c__Acidimicrobiia;o__Acidimicrobiales;f__Ilumatobacteraceae;g__UBA3006;s__	N	N	N	N	N	N	N	N	N	N	N	N	N	N	N	N	N	N	N	N	Y	N	N	N	N	N	N	N	N	N	N	N	N	N	N	N	N	Y	N	N	N	N	N	N	N	N	N	N
SLM_LV1_30a-O06	d__Bacteria;p__Actinomycetota;c__Acidimicrobiia;o__Acidimicrobiales;f__Ilumatobacteraceae;g__UBA3006;s__	N	N	N	N	N	N	N	N	N	N	N	N	N	N	N	N	N	N	N	Y	N	N	N	N	N	N	N	N	N	N	N	N	N	N	N	N	N	N	N	N	N	N	N	N	N	N	N	N
SLM_LV1_30a-P18	d__Bacteria;p__Actinomycetota;c__Acidimicrobiia;o__Acidimicrobiales;f__Ilumatobacteraceae;g__UBA3006;s__	N	N	N	N	N	N	N	N	N	N	N	N	N	N	N	N	N	N	N	N	Y	N	N	N	N	N	N	N	N	N	N	Y	N	N	N	N	N	N	N	N	N	Y	N	N	N	N	N	N
SLM_LV1_30a-P22	d__Bacteria;p__Actinomycetota;c__Acidimicrobiia;o__Acidimicrobiales;f__Ilumatobacteraceae;g__UBA3006;s__	N	N	N	N	N	N	N	N	N	N	N	N	N	N	N	N	N	N	N	N	Y	N	N	N	N	N	N	N	N	N	N	N	N	N	N	N	N	Y	N	N	N	N	N	N	N	N	N	N
SLM_MC1B_810-D05	d__Bacteria;p__Actinomycetota;c__Acidimicrobiia;o__Acidimicrobiales;f__Ilumatobacteraceae;g__UBA668;s__	N	N	N	N	N	N	N	N	N	N	N	N	N	N	N	N	N	Y	N	Y	Y	N	N	N	N	N	N	N	N	Y	N	Y	N	N	N	Y	N	Y	N	N	N	N	N	N	N	N	N	N
SLM_LV1_30a-K22	d__Bacteria;p__Actinomycetota;c__Acidimicrobiia;o__Acidimicrobiales;f__JACDCH01;g__VFJN01;s__	N	N	N	N	N	N	N	N	N	N	N	N	N	N	N	N	N	N	N	N	Y	N	N	N	N	N	N	N	N	Y	N	Y	N	N	N	N	N	N	N	N	N	N	N	N	N	N	N	N
SLM_LV1_0208-B11	d__Bacteria;p__Actinomycetota;c__Acidimicrobiia;o__IMCC26256;f__PALSA-555;g__SHUY01;s__	N	N	N	N	N	N	N	N	N	N	N	N	N	N	N	N	N	N	N	N	N	N	N	N	N	N	N	N	N	Y	N	N	N	N	N	N	N	N	N	N	N	N	N	N	N	N	N	N
SLM_LV1_0208-C23	d__Bacteria;p__Actinomycetota;c__Acidimicrobiia;o__IMCC26256;f__PALSA-555;g__SHUY01;s__	N	N	N	N	N	N	N	N	N	N	N	N	N	N	N	N	N	N	N	N	N	N	N	N	N	N	N	N	N	Y	N	N	N	N	N	N	N	N	N	N	N	N	N	N	N	N	N	N
SLM_LV1_0208-G13	d__Bacteria;p__Actinomycetota;c__Acidimicrobiia;o__IMCC26256;f__PALSA-555;g__SHUY01;s__	N	N	N	N	N	N	N	N	N	N	N	N	N	N	N	N	N	N	N	Y	N	N	N	N	N	N	N	N	N	Y	N	N	N	N	N	N	N	N	N	N	N	N	N	N	N	N	N	N
SLM_LV1_0208-N16	d__Bacteria;p__Actinomycetota;c__Acidimicrobiia;o__IMCC26256;f__PALSA-555;g__SHUY01;s__	N	N	N	N	Y	N	N	N	N	N	N	N	N	N	N	N	N	N	N	Y	N	N	N	N	N	N	N	N	N	Y	N	Y	N	N	N	Y	N	N	N	N	N	N	N	N	N	N	N	N
SLM_LV1_0830-G13	d__Bacteria;p__Actinomycetota;c__Acidimicrobiia;o__IMCC26256;f__PALSA-555;g__SHUY01;s__	N	N	N	N	Y	N	N	N	N	N	N	N	N	N	N	N	N	N	N	Y	N	N	N	N	N	N	N	N	N	N	N	N	N	N	N	N	N	N	N	N	N	N	N	N	N	N	N	N
SLM_LV1_0830-J05	d__Bacteria;p__Actinomycetota;c__Acidimicrobiia;o__IMCC26256;f__PALSA-555;g__SHUY01;s__	N	N	N	N	Y	N	N	N	N	N	N	N	N	N	N	N	N	N	N	Y	N	N	N	N	N	N	N	N	N	Y	N	Y	N	N	N	N	N	Y	N	N	N	N	N	N	N	N	N	N
SLM_LV1_0830-M16	d__Bacteria;p__Actinomycetota;c__Acidimicrobiia;o__IMCC26256;f__PALSA-555;g__SHUY01;s__	N	N	N	N	N	N	N	N	N	N	N	N	N	N	N	N	N	N	N	N	N	N	N	N	N	N	N	N	N	Y	N	Y	N	N	N	N	N	N	N	N	N	N	N	N	N	N	N	N
SLM_LV1_0830-O04	d__Bacteria;p__Actinomycetota;c__Acidimicrobiia;o__IMCC26256;f__PALSA-555;g__SHUY01;s__	N	N	N	N	N	N	N	N	N	N	N	N	N	N	N	N	N	N	N	Y	N	N	N	N	N	N	N	N	N	Y	N	Y	N	N	N	Y	N	N	N	N	N	N	N	N	N	N	N	N
SLM_MC1B_68-O05	d__Bacteria;p__Actinomycetota;c__Acidimicrobiia;o__UBA2766;f__UBA2766;g__;s__	N	N	N	N	N	N	N	N	N	N	N	N	N	N	N	N	N	N	N	Y	Y	N	N	N	N	N	N	N	N	N	N	N	N	N	N	N	N	N	N	N	N	N	N	N	N	N	N	N
SLM_LV1_0208-A02	d__Bacteria;p__Actinomycetota;c__Actinomycetes;o__Actinomycetales;f__Microbacteriaceae;g__Microbacterium;s__Microbacterium profundi	N	N	N	Y	N	N	N	N	N	N	N	N	N	N	N	N	N	N	N	N	Y	Y	N	N	Y	N	Y	N	Y	Y	N	Y	N	N	N	N	N	N	N	N	N	N	N	N	N	N	Y	N
SLM_LV1_0830-E23	d__Bacteria;p__Actinomycetota;c__Actinomycetes;o__Actinomycetales;f__Micrococcaceae;g__Arthrobacter;s__Arthrobacter sp021800405	N	N	N	N	N	N	N	N	N	N	N	N	N	N	N	N	N	N	N	N	N	Y	N	N	N	N	N	N	N	N	N	N	N	N	N	N	N	N	N	N	N	N	N	N	N	N	N	N
SLM_LV1_02b-A22	d__Bacteria;p__Actinomycetota;c__Actinomycetes;o__Nanopelagicales;f__Nanopelagicaceae;g__Planktophila;s__	N	N	N	N	N	N	Y	N	N	N	N	N	N	N	N	N	N	N	N	N	N	N	N	N	N	N	N	N	N	N	N	Y	N	N	N	N	N	Y	N	N	N	N	N	N	N	N	N	N
SLM_LV1_02b-A23	d__Bacteria;p__Actinomycetota;c__Actinomycetes;o__Nanopelagicales;f__Nanopelagicaceae;g__Planktophila;s__	N	N	N	N	N	N	N	N	N	N	N	N	N	N	N	N	N	N	N	N	N	N	N	N	N	N	N	N	N	N	N	N	N	N	N	N	N	N	N	N	N	Y	N	N	N	Y	Y	N
SLM_LV1_02b-D21	d__Bacteria;p__Actinomycetota;c__Actinomycetes;o__Nanopelagicales;f__Nanopelagicaceae;g__Planktophila;s__	N	N	N	N	N	N	N	N	N	N	N	N	N	N	N	N	N	N	N	N	N	N	N	N	N	N	N	N	N	Y	N	N	N	N	N	N	N	N	N	N	N	Y	N	N	N	N	N	N
SLM_LV1_02b-E17	d__Bacteria;p__Actinomycetota;c__Actinomycetes;o__Nanopelagicales;f__Nanopelagicaceae;g__Planktophila;s__	N	N	N	N	N	N	N	N	N	N	N	N	N	N	N	N	N	N	N	N	N	N	N	N	N	N	N	N	N	N	N	Y	N	N	N	N	N	Y	N	N	N	Y	N	N	N	N	Y	N
SLM_LV1_02b-F16	d__Bacteria;p__Actinomycetota;c__Actinomycetes;o__Nanopelagicales;f__Nanopelagicaceae;g__Planktophila;s__	N	N	N	N	Y	N	Y	N	N	N	N	N	N	N	N	N	N	N	N	Y	N	N	N	N	N	N	N	N	N	N	N	Y	N	N	N	N	N	Y	N	N	N	N	N	N	N	N	N	N
SLM_LV1_02b-G22	d__Bacteria;p__Actinomycetota;c__Actinomycetes;o__Nanopelagicales;f__Nanopelagicaceae;g__Planktophila;s__	N	N	N	N	Y	N	N	N	N	N	N	N	N	N	Y	N	N	N	N	N	N	N	N	N	N	N	N	N	N	Y	N	Y	N	N	N	N	N	Y	N	N	N	Y	N	N	N	N	N	N
SLM_LV1_02b-I14	d__Bacteria;p__Actinomycetota;c__Actinomycetes;o__Nanopelagicales;f__Nanopelagicaceae;g__Planktophila;s__	N	N	N	N	N	N	N	N	N	N	N	N	N	N	N	N	N	N	N	N	N	N	N	N	N	N	N	N	N	Y	N	Y	N	N	N	N	N	N	N	N	N	N	N	N	N	Y	Y	N
SLM_LV1_02b-J06	d__Bacteria;p__Actinomycetota;c__Actinomycetes;o__Nanopelagicales;f__Nanopelagicaceae;g__Planktophila;s__	N	N	N	N	N	N	N	N	N	N	N	N	N	N	N	N	N	N	N	N	N	N	N	N	N	N	N	N	N	Y	N	Y	N	N	N	N	N	N	N	N	N	N	N	N	N	N	N	N
SLM_LV1_02b-K21	d__Bacteria;p__Actinomycetota;c__Actinomycetes;o__Nanopelagicales;f__Nanopelagicaceae;g__Planktophila;s__	N	N	N	N	N	N	Y	N	N	N	N	N	N	N	N	N	N	N	N	N	N	N	N	N	N	N	N	N	N	Y	N	Y	N	N	N	N	N	N	N	N	N	N	N	N	N	N	N	N
SLM_LV1_02b-M17	d__Bacteria;p__Actinomycetota;c__Actinomycetes;o__Nanopelagicales;f__Nanopelagicaceae;g__Planktophila;s__	N	N	N	N	N	N	N	N	N	Y	N	N	N	N	N	N	N	N	N	N	N	N	N	N	N	N	N	N	N	Y	N	Y	N	N	N	N	N	Y	N	N	N	Y	N	N	N	N	N	N
SLM_LV1_0208-B08	d__Bacteria;p__Actinomycetota;c__Actinomycetes;o__Nanopelagicales;f__Nanopelagicaceae;g__Planktophila;s__	N	N	N	Y	N	N	N	N	N	Y	N	N	N	N	N	N	N	N	N	N	N	N	N	N	N	N	N	N	N	Y	N	Y	N	N	N	N	N	Y	N	N	N	N	N	N	N	N	N	N
SLM_LV1_0208-D10	d__Bacteria;p__Actinomycetota;c__Actinomycetes;o__Nanopelagicales;f__Nanopelagicaceae;g__Planktophila;s__	N	N	N	N	N	N	N	N	N	N	N	N	N	N	N	N	N	N	N	N	N	N	N	N	N	N	N	N	N	N	N	N	N	N	N	N	N	N	N	N	N	Y	N	N	N	N	N	N
SLM_LV1_0208-E14	d__Bacteria;p__Actinomycetota;c__Actinomycetes;o__Nanopelagicales;f__Nanopelagicaceae;g__Planktophila;s__	N	N	N	N	Y	N	N	N	N	N	N	N	N	N	N	N	N	N	N	N	N	N	N	N	N	N	N	N	N	Y	N	Y	N	N	N	N	N	Y	N	N	N	Y	N	N	N	N	N	N
SLM_LV1_0208-E11	d__Bacteria;p__Actinomycetota;c__Actinomycetes;o__Nanopelagicales;f__Nanopelagicaceae;g__Planktophila;s__	N	N	N	N	N	N	Y	N	N	Y	N	N	N	N	N	N	N	N	N	N	N	N	N	N	N	N	N	N	N	Y	N	N	N	N	N	N	N	N	N	N	N	N	N	N	N	N	N	N
SLM_LV1_0208-G15	d__Bacteria;p__Actinomycetota;c__Actinomycetes;o__Nanopelagicales;f__Nanopelagicaceae;g__Planktophila;s__	N	N	N	N	N	N	N	N	N	N	N	N	N	N	N	N	N	N	N	N	N	N	N	N	N	N	N	N	N	Y	N	N	N	N	N	N	N	N	N	N	N	N	N	N	N	N	N	N
SLM_LV1_0208-I22	d__Bacteria;p__Actinomycetota;c__Actinomycetes;o__Nanopelagicales;f__Nanopelagicaceae;g__Planktophila;s__	N	N	N	N	N	N	N	N	N	N	N	N	N	N	N	N	N	N	N	N	N	N	N	N	N	N	N	N	N	Y	N	N	N	N	N	N	N	Y	N	N	N	Y	N	N	N	Y	Y	N
SLM_LV1_0208-L06	d__Bacteria;p__Actinomycetota;c__Actinomycetes;o__Nanopelagicales;f__Nanopelagicaceae;g__Planktophila;s__	N	N	N	N	N	N	N	N	N	N	N	N	N	N	N	N	N	N	N	N	N	N	N	N	N	N	N	N	N	Y	N	N	N	N	N	N	N	Y	N	N	N	N	N	N	N	N	N	N
SLM_LV1_0208-O13	d__Bacteria;p__Actinomycetota;c__Actinomycetes;o__Nanopelagicales;f__Nanopelagicaceae;g__Planktophila;s__	N	N	N	N	N	N	N	N	N	N	N	N	N	N	N	N	N	N	N	N	N	N	N	N	N	N	N	N	N	Y	N	N	N	N	N	N	N	Y	N	N	N	N	N	N	N	N	N	N
SLM_LV1_0830-A03	d__Bacteria;p__Actinomycetota;c__Actinomycetes;o__Nanopelagicales;f__Nanopelagicaceae;g__Planktophila;s__	N	N	N	N	N	N	N	N	N	N	N	N	N	N	N	N	N	N	N	N	N	N	N	N	N	N	N	N	N	Y	N	Y	N	N	N	N	N	N	N	N	N	N	N	N	N	Y	Y	N
SLM_LV1_0830-A05	d__Bacteria;p__Actinomycetota;c__Actinomycetes;o__Nanopelagicales;f__Nanopelagicaceae;g__Planktophila;s__	N	N	N	N	N	N	N	N	N	N	N	N	N	N	N	N	N	N	N	N	N	N	N	N	N	N	N	N	N	Y	N	Y	N	N	N	N	N	Y	N	N	N	N	N	N	N	Y	Y	N
SLM_LV1_0830-C08	d__Bacteria;p__Actinomycetota;c__Actinomycetes;o__Nanopelagicales;f__Nanopelagicaceae;g__Planktophila;s__	N	N	N	N	N	N	N	N	N	N	N	N	N	N	N	N	N	N	N	N	N	N	N	N	N	N	N	N	N	Y	N	Y	N	N	N	N	N	N	N	N	N	N	N	N	N	N	N	N
SLM_LV1_0830-D08	d__Bacteria;p__Actinomycetota;c__Actinomycetes;o__Nanopelagicales;f__Nanopelagicaceae;g__Planktophila;s__	N	N	N	N	N	N	N	N	N	N	N	N	N	N	N	N	N	N	N	N	N	N	N	N	N	N	N	N	N	N	N	N	N	N	N	N	N	N	N	N	N	N	N	N	N	N	N	N
SLM_LV1_0830-E05	d__Bacteria;p__Actinomycetota;c__Actinomycetes;o__Nanopelagicales;f__Nanopelagicaceae;g__Planktophila;s__	N	N	N	N	N	N	N	N	N	N	N	N	N	N	N	N	N	N	N	N	N	N	N	N	N	N	N	N	N	N	N	N	N	N	N	N	N	N	N	N	Y	N	N	N	N	N	N	N
SLM_LV1_0830-E16	d__Bacteria;p__Actinomycetota;c__Actinomycetes;o__Nanopelagicales;f__Nanopelagicaceae;g__Planktophila;s__	N	N	N	N	N	N	Y	N	N	N	N	N	N	N	N	N	N	N	N	N	N	N	N	N	N	N	N	N	N	N	N	Y	N	N	N	N	N	N	N	N	N	N	N	N	N	Y	Y	N
SLM_LV1_0830-G08	d__Bacteria;p__Actinomycetota;c__Actinomycetes;o__Nanopelagicales;f__Nanopelagicaceae;g__Planktophila;s__	N	N	N	N	N	N	N	N	N	N	N	N	N	N	N	N	N	N	N	N	N	N	N	N	N	N	N	N	N	Y	N	N	N	N	N	N	N	N	N	N	N	N	N	N	N	N	N	N
SLM_LV1_0830-I16	d__Bacteria;p__Actinomycetota;c__Actinomycetes;o__Nanopelagicales;f__Nanopelagicaceae;g__Planktophila;s__	N	N	N	N	N	N	N	N	N	N	N	N	N	N	N	N	N	N	N	N	N	N	N	N	N	N	N	N	N	Y	N	Y	N	N	N	N	N	N	N	N	N	N	N	N	N	N	N	N
SLM_LV1_0830-J18	d__Bacteria;p__Actinomycetota;c__Actinomycetes;o__Nanopelagicales;f__Nanopelagicaceae;g__Planktophila;s__	N	N	N	N	Y	N	N	N	N	Y	N	N	N	N	N	N	N	N	N	N	N	N	N	N	N	N	N	N	N	N	N	Y	N	N	N	N	N	N	N	N	N	N	N	N	N	N	N	N
SLM_LV1_0830-K19	d__Bacteria;p__Actinomycetota;c__Actinomycetes;o__Nanopelagicales;f__Nanopelagicaceae;g__Planktophila;s__	N	N	N	N	N	N	N	N	N	Y	N	N	N	N	N	N	N	N	N	N	N	N	N	N	N	N	N	N	N	Y	N	Y	N	N	N	N	N	Y	N	N	N	N	N	N	N	N	N	N
SLM_LV1_0830-L10	d__Bacteria;p__Actinomycetota;c__Actinomycetes;o__Nanopelagicales;f__Nanopelagicaceae;g__Planktophila;s__	N	N	N	N	N	N	N	N	N	Y	N	N	N	N	N	N	N	N	N	N	N	N	N	N	N	N	N	N	N	Y	N	N	N	N	N	N	N	N	N	N	N	N	N	N	N	N	N	N
SLM_LV1_0830-N21	d__Bacteria;p__Actinomycetota;c__Actinomycetes;o__Nanopelagicales;f__Nanopelagicaceae;g__Planktophila;s__	N	N	N	N	N	N	N	N	N	Y	N	N	N	N	N	N	N	N	N	N	N	N	N	N	N	N	N	N	N	Y	N	N	N	N	N	N	N	Y	N	N	N	N	N	N	N	N	N	N
SLM_LV1_0830-O09	d__Bacteria;p__Actinomycetota;c__Actinomycetes;o__Nanopelagicales;f__Nanopelagicaceae;g__Planktophila;s__	N	N	N	Y	N	N	N	N	N	Y	N	N	N	N	N	N	N	N	N	N	N	N	N	N	N	N	N	N	N	Y	N	Y	N	N	N	N	N	N	N	N	N	N	N	N	N	N	N	N
SLM_LV1_30a-I21	d__Bacteria;p__Actinomycetota;c__Actinomycetes;o__Nanopelagicales;f__Nanopelagicaceae;g__Planktophila;s__	N	N	N	N	N	N	Y	N	N	N	N	N	N	N	N	N	N	N	N	N	N	N	N	N	N	N	N	N	N	N	N	Y	N	N	N	N	N	Y	N	N	N	N	N	N	N	Y	Y	N
SLM_LV1_30a-J10	d__Bacteria;p__Actinomycetota;c__Actinomycetes;o__Nanopelagicales;f__Nanopelagicaceae;g__Planktophila;s__	N	N	N	N	N	N	N	N	N	Y	N	N	N	N	N	N	N	N	N	N	N	N	N	N	N	N	N	N	N	N	N	N	N	N	N	N	N	Y	N	N	N	N	N	N	N	N	N	N
SLM_LV1_30a-J09	d__Bacteria;p__Actinomycetota;c__Actinomycetes;o__Nanopelagicales;f__Nanopelagicaceae;g__Planktophila;s__	N	N	N	N	Y	N	N	N	N	N	N	N	N	N	N	N	N	N	N	N	N	N	N	N	N	N	N	N	N	Y	N	N	N	N	N	N	N	Y	N	N	N	N	N	N	N	N	N	N
SLM_LV1_30a-L19	d__Bacteria;p__Actinomycetota;c__Actinomycetes;o__Nanopelagicales;f__Nanopelagicaceae;g__Planktophila;s__	N	N	N	N	N	N	N	N	N	N	N	N	N	N	Y	N	N	N	N	N	N	N	N	N	N	N	N	N	N	Y	N	Y	N	N	N	N	N	N	N	N	N	N	N	N	N	N	N	N
SLM_LV1_30a-N11	d__Bacteria;p__Actinomycetota;c__Actinomycetes;o__Nanopelagicales;f__Nanopelagicaceae;g__Planktophila;s__	N	N	N	N	N	N	N	N	N	N	N	N	N	N	N	N	N	N	N	N	N	N	N	N	N	N	N	N	N	N	N	N	N	N	N	N	N	N	N	N	N	N	N	N	N	N	N	N
SLM_LV1_30a-N03	d__Bacteria;p__Actinomycetota;c__Actinomycetes;o__Nanopelagicales;f__Nanopelagicaceae;g__Planktophila;s__	N	N	N	N	N	N	N	N	N	Y	N	N	N	N	N	N	N	N	N	N	N	N	N	N	N	N	N	N	N	Y	N	Y	N	N	N	N	N	Y	N	N	N	N	N	N	N	Y	Y	N
SLM_LV1_30a-O20	d__Bacteria;p__Actinomycetota;c__Actinomycetes;o__Nanopelagicales;f__Nanopelagicaceae;g__Planktophila;s__	N	N	N	N	N	N	N	N	N	N	N	N	N	N	N	N	N	N	N	N	N	N	N	N	N	N	N	N	N	N	N	Y	N	N	N	N	N	N	N	N	N	N	N	N	N	N	N	N
SLM_MC1B_24-A04	d__Bacteria;p__Actinomycetota;c__Actinomycetes;o__Nanopelagicales;f__Nanopelagicaceae;g__Planktophila;s__	N	N	N	N	N	N	N	N	N	Y	N	N	N	N	N	N	N	N	N	N	N	N	N	N	N	N	N	N	N	Y	N	Y	N	N	N	N	N	Y	N	N	N	Y	N	N	N	N	N	N
SLM_MC1B_24-G16	d__Bacteria;p__Actinomycetota;c__Actinomycetes;o__Nanopelagicales;f__Nanopelagicaceae;g__Planktophila;s__	N	N	N	N	N	N	Y	N	N	Y	N	N	N	N	N	N	N	N	N	N	N	N	N	N	N	N	N	N	N	Y	N	Y	N	N	N	N	N	N	N	N	N	Y	N	N	N	Y	Y	N
SLM_LV1_02b-I22	d__Bacteria;p__Actinomycetota;c__Actinomycetes;o__Nanopelagicales;f__Nanopelagicaceae;g__UBA7398;s__	N	N	N	N	N	N	N	N	N	N	N	N	N	N	N	N	N	N	N	N	N	N	N	N	N	N	N	N	N	Y	N	Y	N	N	N	N	N	Y	N	N	Y	N	N	N	N	N	N	N
SLM_LV1_02b-J14	d__Bacteria;p__Actinomycetota;c__Actinomycetes;o__Nanopelagicales;f__Nanopelagicaceae;g__UBA7398;s__	N	N	N	N	N	N	N	N	N	N	N	N	N	N	N	N	N	N	N	N	N	N	N	N	N	N	N	N	N	Y	N	N	N	N	N	N	N	Y	N	N	N	N	N	N	N	N	N	N
SLM_LV1_02b-L10	d__Bacteria;p__Actinomycetota;c__Actinomycetes;o__Nanopelagicales;f__Nanopelagicaceae;g__UBA7398;s__	N	N	N	N	N	N	Y	N	N	N	N	N	N	N	N	N	N	N	N	N	N	N	N	N	N	N	N	N	N	Y	N	N	N	N	N	N	N	N	N	N	N	Y	N	N	N	N	N	N
SLM_LV1_02b-O21	d__Bacteria;p__Actinomycetota;c__Actinomycetes;o__Nanopelagicales;f__Nanopelagicaceae;g__UBA7398;s__	N	N	N	N	N	N	N	N	N	N	N	N	N	N	N	N	N	N	N	N	N	N	N	N	N	N	N	N	N	Y	N	Y	N	N	N	N	N	N	N	N	Y	Y	N	N	N	N	N	N
SLM_LV1_02b-P16	d__Bacteria;p__Actinomycetota;c__Actinomycetes;o__Nanopelagicales;f__Nanopelagicaceae;g__UBA7398;s__	N	N	N	N	N	N	N	N	N	Y	N	N	N	N	N	N	N	N	N	N	N	N	N	N	N	N	N	N	N	Y	N	N	N	N	N	N	N	N	N	N	N	N	N	N	N	N	N	N
SLM_LV1_0208-C21	d__Bacteria;p__Actinomycetota;c__Actinomycetes;o__Nanopelagicales;f__Nanopelagicaceae;g__UBA7398;s__	N	N	N	N	N	N	N	N	N	N	N	N	N	N	N	N	N	N	N	N	N	N	N	N	N	N	N	N	N	N	N	Y	N	N	N	N	N	N	N	N	N	N	N	N	N	N	N	N
SLM_LV1_0208-F23	d__Bacteria;p__Actinomycetota;c__Actinomycetes;o__Nanopelagicales;f__Nanopelagicaceae;g__UBA7398;s__	N	N	N	N	N	N	N	N	N	Y	N	N	N	N	N	N	N	N	N	N	N	N	N	N	N	N	N	N	N	N	N	Y	N	N	N	N	N	N	N	N	Y	Y	N	N	N	Y	Y	N
SLM_LV1_0208-I18	d__Bacteria;p__Actinomycetota;c__Actinomycetes;o__Nanopelagicales;f__Nanopelagicaceae;g__UBA7398;s__	N	N	N	N	N	N	Y	N	N	N	Y	N	N	N	Y	N	N	N	N	N	N	N	N	N	N	N	N	N	N	N	N	Y	N	N	N	N	N	N	N	N	N	N	N	N	N	Y	Y	N
SLM_LV1_0208-L18	d__Bacteria;p__Actinomycetota;c__Actinomycetes;o__Nanopelagicales;f__Nanopelagicaceae;g__UBA7398;s__	N	N	N	N	N	N	N	N	N	N	N	N	N	N	N	N	N	N	N	N	N	N	N	N	N	N	N	N	N	N	N	N	N	N	N	N	N	N	N	N	N	N	N	N	N	N	N	N
SLM_LV1_0830-D05	d__Bacteria;p__Actinomycetota;c__Actinomycetes;o__Nanopelagicales;f__Nanopelagicaceae;g__UBA7398;s__	N	N	N	N	N	N	N	N	N	N	N	N	N	N	N	N	N	N	N	N	N	N	N	N	N	N	N	N	N	Y	N	Y	N	N	N	N	N	N	N	N	Y	Y	N	N	N	N	N	N
SLM_LV1_0830-I21	d__Bacteria;p__Actinomycetota;c__Actinomycetes;o__Nanopelagicales;f__Nanopelagicaceae;g__UBA7398;s__	N	N	N	N	N	N	N	N	N	N	N	N	N	N	N	N	N	N	N	N	N	N	N	N	N	N	N	N	N	N	N	N	N	N	N	N	N	N	N	N	N	Y	N	N	N	N	N	N
SLM_LV1_0830-N20	d__Bacteria;p__Actinomycetota;c__Actinomycetes;o__Nanopelagicales;f__Nanopelagicaceae;g__UBA7398;s__	N	N	N	N	N	N	N	N	N	Y	N	N	N	N	N	N	N	N	N	N	N	N	N	N	N	N	N	N	N	Y	N	N	N	N	N	N	N	Y	N	N	N	N	N	N	N	N	N	N
SLM_LV1_30a-A20	d__Bacteria;p__Actinomycetota;c__Actinomycetes;o__Nanopelagicales;f__Nanopelagicaceae;g__UBA7398;s__	N	N	N	N	N	N	N	N	N	Y	N	N	N	N	N	N	N	N	N	N	N	N	N	N	N	N	N	N	N	Y	N	N	N	N	N	N	N	N	N	N	Y	N	N	N	N	N	N	N
SLM_LV1_30a-D05	d__Bacteria;p__Actinomycetota;c__Actinomycetes;o__Nanopelagicales;f__Nanopelagicaceae;g__UBA7398;s__	N	N	N	N	N	N	N	N	N	N	N	N	N	N	N	N	N	N	N	N	N	N	N	N	N	N	N	N	N	N	N	N	N	N	N	N	N	N	N	N	N	Y	N	N	N	N	N	N
SLM_LV1_30a-F19	d__Bacteria;p__Actinomycetota;c__Actinomycetes;o__Nanopelagicales;f__Nanopelagicaceae;g__UBA7398;s__	N	N	N	N	N	N	N	N	N	N	N	N	N	N	N	N	N	N	N	N	N	N	N	N	N	N	N	N	N	Y	N	N	N	N	N	N	N	Y	N	N	N	Y	N	N	N	N	N	N
SLM_LV1_30a-K13	d__Bacteria;p__Actinomycetota;c__Actinomycetes;o__Nanopelagicales;f__Nanopelagicaceae;g__UBA7398;s__	N	N	N	N	N	N	N	N	N	N	N	N	N	N	N	N	N	N	N	N	N	N	N	N	N	N	N	N	N	N	N	N	N	N	N	N	N	N	N	N	N	N	N	N	N	N	N	N
SLM_LV1_30a-O17	d__Bacteria;p__Actinomycetota;c__Actinomycetes;o__Nanopelagicales;f__Nanopelagicaceae;g__UBA7398;s__	N	N	N	N	N	N	N	N	N	N	N	N	N	N	N	N	N	N	N	N	N	N	N	N	N	N	N	N	N	Y	N	Y	N	N	N	N	N	Y	N	N	N	Y	N	N	N	N	N	N
SLM_LV1_BS-D20	d__Bacteria;p__Actinomycetota;c__Actinomycetes;o__Nanopelagicales;f__Nanopelagicaceae;g__UBA7398;s__	N	N	N	N	Y	N	Y	N	N	N	N	N	N	N	N	N	N	N	N	N	N	N	N	N	N	N	N	N	N	Y	N	Y	N	N	N	N	N	Y	N	N	N	Y	N	N	N	N	N	N
SLM_LV1_0208-E18	d__Bacteria;p__Actinomycetota;c__Actinomycetes;o__S36-B12;f__S36-B12;g__UBA4592;s__	N	N	N	N	N	N	N	N	N	N	N	N	N	N	N	N	N	N	N	N	N	N	N	N	N	N	N	N	N	Y	Y	N	N	N	N	N	N	N	N	N	N	N	N	N	N	N	N	N
SLM_LV1_0208-I21	d__Bacteria;p__Actinomycetota;c__Actinomycetes;o__S36-B12;f__S36-B12;g__UBA4592;s__	N	N	N	N	N	N	N	N	N	N	N	N	N	N	N	N	N	N	N	Y	N	N	N	N	N	N	N	N	N	Y	Y	Y	N	N	N	N	N	N	N	N	N	N	N	N	N	N	N	N
SLM_LV1_0830-P05	d__Bacteria;p__Actinomycetota;c__Actinomycetes;o__S36-B12;f__S36-B12;g__UBA4592;s__	N	N	N	N	Y	N	N	N	N	N	N	N	N	N	Y	N	Y	N	N	N	N	N	N	N	N	N	N	Y	N	Y	Y	Y	N	N	N	N	N	Y	N	N	N	Y	N	N	N	N	N	N
SLM_LV1_BS-A20	d__Bacteria;p__Actinomycetota;c__Actinomycetes;o__S36-B12;f__S36-B12;g__UBA4592;s__	N	N	N	N	Y	N	N	N	N	N	N	N	N	Y	N	N	N	N	N	N	Y	N	N	N	N	N	N	N	N	Y	Y	Y	N	N	N	N	N	Y	N	N	N	N	N	N	N	N	N	N
SLM_LV1_BS-B20	d__Bacteria;p__Actinomycetota;c__Actinomycetes;o__S36-B12;f__S36-B12;g__UBA4592;s__	N	N	N	N	N	N	N	N	N	N	N	N	N	N	N	N	N	N	N	N	N	N	N	N	N	N	Y	N	N	Y	Y	N	N	N	N	Y	N	Y	N	N	N	N	N	N	N	N	N	N
SLM_LV1_BS-C13	d__Bacteria;p__Actinomycetota;c__Actinomycetes;o__S36-B12;f__S36-B12;g__UBA4592;s__	N	N	N	N	N	N	N	N	N	N	N	N	N	N	N	N	N	N	N	N	N	N	N	N	N	N	N	N	N	N	Y	Y	N	N	N	N	N	Y	N	N	N	N	N	N	N	N	N	N
SLM_LV1_BS-D03	d__Bacteria;p__Actinomycetota;c__Actinomycetes;o__S36-B12;f__S36-B12;g__UBA4592;s__	N	N	N	N	N	N	N	N	N	N	N	N	N	N	N	N	N	N	N	N	N	N	N	N	N	N	N	N	N	Y	N	N	N	N	N	N	N	Y	N	N	N	Y	N	N	N	N	N	N
SLM_LV1_BS-E10	d__Bacteria;p__Actinomycetota;c__Actinomycetes;o__S36-B12;f__S36-B12;g__UBA4592;s__	N	N	N	N	N	N	N	N	N	N	N	N	N	N	N	N	N	N	N	N	N	N	N	N	N	N	N	Y	N	N	Y	Y	N	N	N	N	N	Y	N	N	N	N	N	N	N	N	N	N
SLM_LV1_BS-G07	d__Bacteria;p__Actinomycetota;c__Actinomycetes;o__S36-B12;f__S36-B12;g__UBA4592;s__	N	N	N	N	Y	N	N	N	N	N	N	N	N	Y	N	N	Y	N	N	N	N	N	N	N	N	N	N	N	N	Y	Y	Y	N	N	N	N	N	Y	N	N	N	Y	N	N	N	N	N	N
SLM_LV1_BS-I21	d__Bacteria;p__Actinomycetota;c__Actinomycetes;o__S36-B12;f__S36-B12;g__UBA4592;s__	N	N	N	N	N	N	N	N	N	N	N	N	N	Y	Y	N	N	N	N	N	N	N	N	N	N	N	N	N	N	Y	N	Y	N	N	N	Y	N	Y	N	N	N	Y	N	N	N	N	N	N
SLM_LV1_BS-J05	d__Bacteria;p__Actinomycetota;c__Actinomycetes;o__S36-B12;f__S36-B12;g__UBA4592;s__	N	N	N	N	Y	N	Y	N	N	N	N	N	N	N	Y	N	Y	N	N	N	Y	N	N	N	N	N	N	N	N	Y	Y	Y	N	N	N	N	N	Y	N	N	N	Y	N	N	N	N	N	N
SLM_LV1_BS-K10	d__Bacteria;p__Actinomycetota;c__Actinomycetes;o__S36-B12;f__S36-B12;g__UBA4592;s__	N	N	N	N	N	N	N	N	N	N	N	N	N	N	N	N	N	N	N	N	N	N	N	N	N	N	N	N	N	Y	Y	Y	N	N	N	N	N	N	N	N	N	N	N	N	N	N	N	N
SLM_LV1_BS-K19	d__Bacteria;p__Actinomycetota;c__Actinomycetes;o__S36-B12;f__S36-B12;g__UBA4592;s__	N	N	N	N	Y	N	N	N	N	N	N	N	N	N	N	N	N	N	N	N	N	N	N	N	N	N	Y	N	N	Y	Y	Y	N	N	N	N	N	Y	N	N	N	Y	N	N	N	N	N	N
SLM_LV1_BS-L07	d__Bacteria;p__Actinomycetota;c__Actinomycetes;o__S36-B12;f__S36-B12;g__UBA4592;s__	N	N	N	N	Y	N	N	N	N	N	N	N	N	N	N	N	N	N	N	N	N	N	N	N	N	N	N	Y	N	Y	Y	Y	N	N	N	Y	N	Y	N	N	N	Y	Y	N	N	N	N	N
SLM_MC1B_02-B15	d__Bacteria;p__Actinomycetota;c__Actinomycetes;o__S36-B12;f__S36-B12;g__UBA4592;s__	N	N	N	N	N	N	N	N	N	N	N	N	N	N	N	N	N	N	N	N	N	N	N	N	N	N	N	N	N	Y	N	N	N	N	N	N	N	Y	N	N	N	N	N	N	N	N	N	N
SLM_MC1B_02-B10	d__Bacteria;p__Actinomycetota;c__Actinomycetes;o__S36-B12;f__S36-B12;g__UBA4592;s__	N	N	N	N	Y	N	N	N	N	N	N	N	N	N	N	N	N	N	Y	N	N	N	N	N	N	N	N	N	Y	N	Y	Y	N	N	N	N	N	Y	N	N	N	Y	N	N	N	N	N	N
SLM_MC1B_02-B20	d__Bacteria;p__Actinomycetota;c__Actinomycetes;o__S36-B12;f__S36-B12;g__UBA4592;s__	N	N	N	N	N	N	N	N	N	N	N	N	N	N	N	N	Y	N	N	N	Y	N	N	N	N	N	N	Y	N	Y	Y	Y	N	N	N	N	N	Y	N	N	N	Y	N	N	N	N	N	N
SLM_MC1B_02-E03	d__Bacteria;p__Actinomycetota;c__Actinomycetes;o__S36-B12;f__S36-B12;g__UBA4592;s__	N	N	N	N	Y	N	N	N	N	N	N	N	N	N	N	N	N	N	N	N	Y	N	N	N	N	N	N	Y	N	Y	Y	N	N	N	N	N	N	Y	N	N	N	N	Y	N	N	N	N	N
SLM_MC1B_02-E16	d__Bacteria;p__Actinomycetota;c__Actinomycetes;o__S36-B12;f__S36-B12;g__UBA4592;s__	Y	N	N	N	Y	N	N	N	N	N	N	N	N	N	N	N	Y	N	N	N	N	N	N	N	N	N	N	Y	N	Y	Y	Y	N	N	N	N	N	Y	N	N	N	Y	N	N	N	N	N	N
SLM_MC1B_02-E21	d__Bacteria;p__Actinomycetota;c__Actinomycetes;o__S36-B12;f__S36-B12;g__UBA4592;s__	N	N	N	N	Y	N	N	N	N	N	N	N	N	N	N	N	N	N	N	N	N	N	N	N	N	N	N	Y	N	Y	Y	Y	N	N	N	Y	N	Y	N	N	N	N	N	N	N	N	N	N
SLM_MC1B_02-F04	d__Bacteria;p__Actinomycetota;c__Actinomycetes;o__S36-B12;f__S36-B12;g__UBA4592;s__	N	N	N	N	Y	N	N	N	N	N	N	N	N	N	N	N	Y	N	N	N	Y	N	N	N	N	N	N	N	N	Y	Y	Y	N	N	N	N	N	Y	N	N	N	N	N	N	N	N	N	N
SLM_MC1B_02-F19	d__Bacteria;p__Actinomycetota;c__Actinomycetes;o__S36-B12;f__S36-B12;g__UBA4592;s__	N	N	N	N	N	N	N	N	N	N	N	N	N	N	Y	N	N	N	N	N	N	N	N	N	N	N	N	N	N	N	Y	Y	N	N	N	Y	N	N	N	N	N	N	N	N	N	N	N	N
SLM_MC1B_02-F06	d__Bacteria;p__Actinomycetota;c__Actinomycetes;o__S36-B12;f__S36-B12;g__UBA4592;s__	N	N	N	N	Y	N	N	N	N	N	N	N	N	N	N	N	Y	N	N	N	N	N	N	N	N	N	N	N	N	Y	Y	Y	N	N	N	N	N	Y	N	N	N	Y	N	N	N	N	N	N
SLM_MC1B_02-F05	d__Bacteria;p__Actinomycetota;c__Actinomycetes;o__S36-B12;f__S36-B12;g__UBA4592;s__	N	N	N	N	Y	N	N	N	N	N	N	N	N	N	N	N	N	N	N	N	N	N	N	N	N	N	N	Y	N	Y	Y	Y	N	N	N	N	N	Y	N	N	N	Y	N	N	N	N	N	N
SLM_MC1B_02-M04	d__Bacteria;p__Actinomycetota;c__Actinomycetes;o__S36-B12;f__S36-B12;g__UBA4592;s__	N	N	N	N	N	N	N	N	N	N	N	N	N	N	N	N	N	N	N	N	N	N	N	N	N	N	N	Y	N	Y	N	N	N	N	N	N	N	N	N	N	N	N	N	N	N	N	N	N
SLM_MC1B_02-K11	d__Bacteria;p__Actinomycetota;c__Actinomycetes;o__S36-B12;f__S36-B12;g__UBA4592;s__	N	N	N	N	N	N	N	N	N	N	N	N	N	N	N	N	N	N	N	N	N	N	N	N	N	N	N	N	N	N	Y	Y	N	N	N	N	N	Y	N	N	N	N	N	N	N	N	N	N
SLM_MC1B_02-K21	d__Bacteria;p__Actinomycetota;c__Actinomycetes;o__S36-B12;f__S36-B12;g__UBA4592;s__	N	N	N	N	Y	N	N	N	N	N	N	N	N	N	N	N	N	N	N	N	N	N	N	N	N	N	N	Y	N	Y	Y	Y	N	N	N	N	N	Y	N	N	N	Y	Y	N	N	N	N	N
SLM_MC1B_02-M18	d__Bacteria;p__Actinomycetota;c__Actinomycetes;o__S36-B12;f__S36-B12;g__UBA4592;s__	N	N	N	N	Y	N	N	N	N	N	N	N	N	N	Y	N	N	N	N	N	Y	N	Y	N	N	N	N	Y	N	Y	Y	Y	N	N	N	N	N	Y	N	N	N	Y	N	N	N	N	N	N
SLM_MC1B_02-N14	d__Bacteria;p__Actinomycetota;c__Actinomycetes;o__S36-B12;f__S36-B12;g__UBA4592;s__	N	N	N	N	N	N	N	N	N	N	N	N	N	Y	N	N	N	N	N	N	N	N	N	N	N	N	N	Y	N	Y	Y	Y	N	N	N	N	N	N	N	N	N	Y	Y	N	N	N	N	N
SLM_MC1B_02-P20	d__Bacteria;p__Actinomycetota;c__Actinomycetes;o__S36-B12;f__S36-B12;g__UBA4592;s__	N	N	N	N	N	N	N	N	N	N	N	N	N	N	N	N	Y	N	N	N	N	N	N	N	N	N	N	Y	N	Y	Y	Y	N	N	N	N	N	Y	N	N	N	Y	N	N	N	N	N	N
SLM_MC1B_24-B07	d__Bacteria;p__Actinomycetota;c__Actinomycetes;o__S36-B12;f__S36-B12;g__UBA4592;s__	N	N	N	N	N	N	N	N	N	N	N	N	N	N	N	N	N	N	N	N	N	N	N	N	N	N	N	N	N	Y	N	Y	N	N	N	N	N	N	N	N	N	N	N	N	N	N	N	N
SLM_MC1B_24-B19	d__Bacteria;p__Actinomycetota;c__Actinomycetes;o__S36-B12;f__S36-B12;g__UBA4592;s__	N	N	N	N	Y	N	N	N	N	N	N	N	N	N	N	N	N	N	N	N	N	N	N	N	N	N	N	N	N	Y	N	Y	N	N	N	N	N	Y	N	N	N	N	N	N	N	N	N	N
SLM_MC1B_24-D23	d__Bacteria;p__Actinomycetota;c__Actinomycetes;o__S36-B12;f__S36-B12;g__UBA4592;s__	N	N	N	N	N	N	Y	N	N	N	N	N	N	N	Y	N	N	N	N	Y	Y	N	N	N	N	N	N	Y	N	Y	Y	Y	N	N	N	N	N	N	N	N	N	N	N	N	N	N	N	N
SLM_MC1B_24-F14	d__Bacteria;p__Actinomycetota;c__Actinomycetes;o__S36-B12;f__S36-B12;g__UBA4592;s__	N	N	N	N	Y	N	N	N	N	N	N	N	N	Y	Y	N	N	N	N	N	N	N	N	N	N	N	N	Y	N	Y	Y	Y	N	N	N	N	N	Y	N	N	N	Y	N	N	N	N	N	N
SLM_MC1B_24-J15	d__Bacteria;p__Actinomycetota;c__Actinomycetes;o__S36-B12;f__S36-B12;g__UBA4592;s__	N	N	N	N	N	N	N	N	N	N	N	N	N	N	N	N	N	N	N	N	N	N	N	N	N	N	N	Y	N	N	Y	Y	N	N	N	N	N	Y	N	N	N	N	N	N	N	N	N	N
SLM_MC1B_24-K20	d__Bacteria;p__Actinomycetota;c__Actinomycetes;o__S36-B12;f__S36-B12;g__UBA4592;s__	N	N	N	N	N	N	N	N	N	N	N	N	N	N	Y	N	N	N	N	N	N	N	N	N	N	N	N	Y	N	Y	Y	Y	N	N	N	N	N	N	N	N	N	N	N	N	N	N	N	N
SLM_MC1B_24-L20	d__Bacteria;p__Actinomycetota;c__Actinomycetes;o__S36-B12;f__S36-B12;g__UBA4592;s__	N	N	N	N	Y	N	N	N	N	N	N	N	N	N	Y	N	Y	N	N	N	N	N	N	N	N	N	N	Y	N	Y	N	Y	N	N	N	Y	N	N	N	N	N	Y	N	N	N	N	N	N
SLM_MC1B_24-L21	d__Bacteria;p__Actinomycetota;c__Actinomycetes;o__S36-B12;f__S36-B12;g__UBA4592;s__	N	N	N	N	N	N	N	N	N	N	N	N	N	N	N	N	N	N	N	N	Y	N	N	N	N	N	N	Y	N	Y	N	N	N	N	N	N	N	Y	N	N	N	Y	N	N	N	N	N	N
SLM_MC1B_24-N07	d__Bacteria;p__Actinomycetota;c__Actinomycetes;o__S36-B12;f__S36-B12;g__UBA4592;s__	N	N	N	N	Y	N	N	N	N	N	N	N	N	N	N	N	N	N	N	N	Y	N	N	N	N	N	N	Y	N	Y	Y	Y	N	N	N	N	N	N	N	N	N	Y	N	N	N	N	N	N
SLM_MC1B_24-O16	d__Bacteria;p__Actinomycetota;c__Actinomycetes;o__S36-B12;f__S36-B12;g__UBA4592;s__	N	N	N	N	Y	N	N	N	N	N	N	N	N	N	N	N	N	N	N	Y	N	N	N	N	N	N	N	Y	N	Y	Y	Y	N	N	N	N	N	Y	N	N	N	Y	N	N	N	N	N	N
SLM_MC1B_46-A06	d__Bacteria;p__Actinomycetota;c__Actinomycetes;o__S36-B12;f__S36-B12;g__UBA4592;s__	N	N	N	N	N	N	N	N	N	N	N	N	N	N	N	N	N	N	N	N	N	N	N	N	N	N	N	N	N	N	N	Y	N	N	N	N	N	N	N	N	N	N	N	N	N	N	N	N
SLM_MC1B_46-A02	d__Bacteria;p__Actinomycetota;c__Actinomycetes;o__S36-B12;f__S36-B12;g__UBA4592;s__	N	N	N	N	Y	N	N	N	N	N	N	N	N	N	N	N	N	N	N	N	N	N	N	N	N	N	N	Y	N	Y	Y	Y	N	N	N	N	N	N	N	N	N	Y	N	N	N	N	N	N
SLM_MC1B_46-B13	d__Bacteria;p__Actinomycetota;c__Actinomycetes;o__S36-B12;f__S36-B12;g__UBA4592;s__	N	N	N	N	Y	N	N	N	N	N	N	N	N	N	N	N	N	N	N	N	N	N	N	N	N	N	N	N	N	Y	N	Y	N	N	N	Y	N	N	N	N	N	Y	N	N	N	N	N	N
SLM_MC1B_46-A11	d__Bacteria;p__Actinomycetota;c__Actinomycetes;o__S36-B12;f__S36-B12;g__UBA4592;s__	N	N	N	N	N	N	N	N	N	N	N	N	N	Y	N	N	Y	N	N	N	Y	N	N	N	N	N	N	Y	N	Y	Y	Y	N	N	N	N	N	Y	N	N	N	N	N	N	N	N	N	N
SLM_MC1B_46-A15	d__Bacteria;p__Actinomycetota;c__Actinomycetes;o__S36-B12;f__S36-B12;g__UBA4592;s__	N	N	N	N	Y	N	N	N	N	N	N	N	N	N	N	N	N	N	N	N	Y	N	N	N	N	N	N	Y	N	Y	Y	Y	N	N	N	N	N	Y	N	N	N	Y	N	N	N	N	N	N
SLM_MC1B_46-B06	d__Bacteria;p__Actinomycetota;c__Actinomycetes;o__S36-B12;f__S36-B12;g__UBA4592;s__	N	N	N	N	Y	N	N	N	N	N	N	N	N	N	N	N	N	N	N	N	N	N	N	N	N	N	N	N	N	Y	Y	Y	N	N	N	N	N	Y	N	N	N	Y	N	N	N	N	N	N
SLM_MC1B_46-B03	d__Bacteria;p__Actinomycetota;c__Actinomycetes;o__S36-B12;f__S36-B12;g__UBA4592;s__	N	N	N	N	Y	N	N	N	N	N	N	N	N	Y	N	N	N	N	N	Y	N	N	N	N	N	N	N	Y	N	Y	Y	Y	N	N	N	N	N	Y	N	N	N	Y	N	N	N	N	N	N
SLM_MC1B_46-D02	d__Bacteria;p__Actinomycetota;c__Actinomycetes;o__S36-B12;f__S36-B12;g__UBA4592;s__	N	N	N	N	N	N	N	N	N	N	N	N	N	Y	N	N	N	N	N	N	Y	N	N	N	N	N	N	Y	N	Y	Y	Y	N	N	N	N	N	Y	N	N	N	N	N	N	N	N	N	N
SLM_MC1B_46-D08	d__Bacteria;p__Actinomycetota;c__Actinomycetes;o__S36-B12;f__S36-B12;g__UBA4592;s__	N	N	N	N	N	N	N	N	N	N	N	N	N	N	N	N	N	N	N	N	N	N	N	N	N	N	N	N	N	Y	Y	Y	N	N	N	N	N	Y	N	N	N	N	N	N	N	N	N	N
SLM_MC1B_46-B15	d__Bacteria;p__Actinomycetota;c__Actinomycetes;o__S36-B12;f__S36-B12;g__UBA4592;s__	N	N	N	N	Y	N	N	N	N	N	N	N	N	N	N	N	Y	N	N	N	N	N	N	N	N	N	N	Y	N	Y	Y	Y	N	N	N	N	N	Y	N	N	N	Y	N	N	N	N	N	N
SLM_MC1B_46-E13	d__Bacteria;p__Actinomycetota;c__Actinomycetes;o__S36-B12;f__S36-B12;g__UBA4592;s__	N	N	N	N	N	N	N	N	N	N	N	N	N	N	N	N	N	N	N	N	N	N	N	N	N	N	N	N	N	N	N	N	N	N	N	N	N	N	N	N	N	N	N	N	N	N	N	N
SLM_MC1B_46-D16	d__Bacteria;p__Actinomycetota;c__Actinomycetes;o__S36-B12;f__S36-B12;g__UBA4592;s__	N	N	N	N	N	N	N	N	N	N	N	N	N	N	N	N	N	N	N	N	Y	N	N	N	N	N	N	N	N	Y	N	N	N	N	N	N	N	Y	N	N	N	Y	N	N	N	N	N	N
SLM_MC1B_46-D19	d__Bacteria;p__Actinomycetota;c__Actinomycetes;o__S36-B12;f__S36-B12;g__UBA4592;s__	N	N	N	N	N	N	N	N	N	N	N	N	N	N	N	N	Y	N	N	N	Y	N	N	N	N	N	N	Y	N	Y	N	N	N	N	N	N	N	N	N	N	N	Y	N	N	N	N	N	N
SLM_MC1B_46-E06	d__Bacteria;p__Actinomycetota;c__Actinomycetes;o__S36-B12;f__S36-B12;g__UBA4592;s__	N	N	N	N	Y	N	N	N	N	N	N	N	N	N	N	N	Y	N	N	N	Y	N	N	N	N	N	N	Y	N	Y	Y	Y	N	N	N	N	N	Y	N	N	N	Y	N	N	N	N	N	N
SLM_MC1B_46-G05	d__Bacteria;p__Actinomycetota;c__Actinomycetes;o__S36-B12;f__S36-B12;g__UBA4592;s__	N	N	N	N	N	N	N	N	N	N	N	N	N	N	Y	N	N	N	N	N	N	N	N	N	N	N	N	N	N	Y	Y	Y	N	N	N	N	N	Y	N	N	N	N	N	N	N	N	N	N
SLM_MC1B_46-F14	d__Bacteria;p__Actinomycetota;c__Actinomycetes;o__S36-B12;f__S36-B12;g__UBA4592;s__	N	N	N	N	Y	N	N	N	N	N	N	N	N	N	Y	N	N	N	N	N	N	N	Y	N	N	N	N	Y	N	Y	Y	Y	N	N	N	N	N	Y	N	N	N	Y	N	N	N	N	N	N
SLM_MC1B_46-G07	d__Bacteria;p__Actinomycetota;c__Actinomycetes;o__S36-B12;f__S36-B12;g__UBA4592;s__	N	N	N	N	Y	N	Y	N	N	N	N	N	N	N	Y	N	Y	N	N	N	N	N	N	N	N	N	N	Y	N	Y	Y	Y	N	N	N	N	N	N	N	N	N	Y	N	N	N	N	N	N
SLM_MC1B_46-I02	d__Bacteria;p__Actinomycetota;c__Actinomycetes;o__S36-B12;f__S36-B12;g__UBA4592;s__	N	N	N	N	N	N	N	N	N	N	N	N	N	N	N	N	N	N	N	N	N	N	N	N	N	N	N	Y	N	N	Y	Y	N	N	N	N	N	Y	N	N	N	N	N	N	N	N	N	N
SLM_MC1B_46-G14	d__Bacteria;p__Actinomycetota;c__Actinomycetes;o__S36-B12;f__S36-B12;g__UBA4592;s__	N	N	N	N	N	N	N	N	N	N	N	N	N	N	N	N	N	N	N	N	Y	N	N	N	N	N	N	Y	N	Y	Y	Y	N	N	N	N	N	Y	N	N	N	Y	N	N	N	N	N	N
SLM_MC1B_46-I08	d__Bacteria;p__Actinomycetota;c__Actinomycetes;o__S36-B12;f__S36-B12;g__UBA4592;s__	N	N	N	N	Y	N	N	N	N	N	N	N	N	N	N	N	Y	N	N	N	N	N	N	N	N	N	N	N	N	Y	Y	Y	N	N	N	N	N	Y	N	N	N	Y	N	N	N	N	N	N
SLM_MC1B_46-I04	d__Bacteria;p__Actinomycetota;c__Actinomycetes;o__S36-B12;f__S36-B12;g__UBA4592;s__	N	N	N	N	Y	N	N	N	N	N	N	N	N	N	N	N	Y	N	N	N	N	N	N	N	N	N	N	Y	N	Y	Y	Y	N	N	N	N	N	Y	N	N	N	Y	N	N	N	N	N	N
SLM_MC1B_46-I11	d__Bacteria;p__Actinomycetota;c__Actinomycetes;o__S36-B12;f__S36-B12;g__UBA4592;s__	N	N	N	N	N	N	N	N	N	N	N	N	N	N	N	N	N	N	N	N	Y	N	N	N	N	N	N	N	N	Y	Y	Y	N	N	N	N	N	Y	N	N	N	N	N	N	N	N	N	N
SLM_MC1B_46-J13	d__Bacteria;p__Actinomycetota;c__Actinomycetes;o__S36-B12;f__S36-B12;g__UBA4592;s__	N	N	N	N	N	N	N	N	N	N	N	N	N	N	N	N	N	N	N	N	N	N	N	N	N	N	Y	Y	N	Y	Y	Y	N	N	N	N	N	Y	N	N	N	N	N	N	N	N	N	N
SLM_MC1B_46-J06	d__Bacteria;p__Actinomycetota;c__Actinomycetes;o__S36-B12;f__S36-B12;g__UBA4592;s__	N	N	N	N	N	N	N	N	N	N	N	N	N	N	N	N	N	N	N	N	N	N	N	N	N	N	N	Y	N	Y	N	N	N	N	N	N	N	Y	N	N	N	N	N	N	N	N	N	N
SLM_MC1B_46-J20	d__Bacteria;p__Actinomycetota;c__Actinomycetes;o__S36-B12;f__S36-B12;g__UBA4592;s__	N	N	N	N	N	N	N	N	N	N	N	N	N	N	N	N	Y	N	N	N	N	N	N	N	N	N	N	N	N	Y	Y	Y	N	N	N	N	N	Y	N	N	N	N	N	N	N	N	N	N
SLM_MC1B_46-J22	d__Bacteria;p__Actinomycetota;c__Actinomycetes;o__S36-B12;f__S36-B12;g__UBA4592;s__	N	N	N	N	N	N	N	N	N	N	N	N	N	N	Y	N	N	N	N	N	N	N	Y	N	Y	N	N	N	N	Y	N	N	N	N	N	N	N	Y	N	N	N	Y	N	N	N	N	N	N
SLM_MC1B_46-K05	d__Bacteria;p__Actinomycetota;c__Actinomycetes;o__S36-B12;f__S36-B12;g__UBA4592;s__	N	N	N	N	Y	N	N	N	N	N	N	N	N	N	N	N	Y	N	N	N	N	N	N	N	N	N	N	N	N	Y	Y	Y	N	N	N	N	N	Y	N	N	N	Y	N	N	N	N	N	N
SLM_MC1B_46-L11	d__Bacteria;p__Actinomycetota;c__Actinomycetes;o__S36-B12;f__S36-B12;g__UBA4592;s__	N	N	N	N	Y	N	N	N	N	N	N	N	N	N	N	N	N	N	N	N	N	N	N	N	N	N	N	Y	N	Y	N	Y	N	N	N	N	N	Y	N	N	N	N	N	N	N	N	N	N
SLM_MC1B_46-K20	d__Bacteria;p__Actinomycetota;c__Actinomycetes;o__S36-B12;f__S36-B12;g__UBA4592;s__	N	N	N	N	N	N	N	N	N	N	N	N	N	N	N	N	N	N	N	N	N	N	N	N	N	N	N	N	N	Y	N	Y	N	N	N	N	N	Y	N	N	N	N	N	N	N	N	N	N
SLM_MC1B_46-K22	d__Bacteria;p__Actinomycetota;c__Actinomycetes;o__S36-B12;f__S36-B12;g__UBA4592;s__	N	N	N	N	N	N	N	N	N	N	N	N	N	N	N	N	Y	N	N	N	N	N	N	N	N	N	N	Y	N	N	N	Y	N	N	N	N	N	N	N	N	N	N	N	N	N	N	N	N
SLM_MC1B_46-L03	d__Bacteria;p__Actinomycetota;c__Actinomycetes;o__S36-B12;f__S36-B12;g__UBA4592;s__	N	N	N	N	Y	N	N	N	N	N	N	N	N	N	N	N	N	N	N	N	N	N	N	N	N	N	N	Y	N	Y	Y	Y	N	N	N	N	N	Y	N	N	N	N	N	N	N	N	N	N
SLM_MC1B_46-L16	d__Bacteria;p__Actinomycetota;c__Actinomycetes;o__S36-B12;f__S36-B12;g__UBA4592;s__	Y	N	N	N	Y	N	N	N	N	N	N	N	N	N	N	N	Y	N	N	N	N	N	N	N	N	N	N	N	N	Y	Y	Y	N	N	N	N	N	Y	N	N	N	N	N	N	N	N	N	N
SLM_MC1B_46-L05	d__Bacteria;p__Actinomycetota;c__Actinomycetes;o__S36-B12;f__S36-B12;g__UBA4592;s__	N	N	N	N	N	N	N	N	N	N	N	N	N	N	N	N	N	N	N	N	Y	N	N	N	N	N	N	N	N	Y	Y	Y	N	N	N	N	N	Y	N	N	N	Y	N	N	N	N	N	N
SLM_MC1B_46-L23	d__Bacteria;p__Actinomycetota;c__Actinomycetes;o__S36-B12;f__S36-B12;g__UBA4592;s__	N	N	N	N	Y	N	N	N	N	N	N	N	N	N	N	N	N	N	N	N	N	N	N	N	N	N	N	N	N	Y	Y	N	N	N	N	N	N	Y	N	N	N	Y	N	N	N	N	N	N
SLM_MC1B_46-N13	d__Bacteria;p__Actinomycetota;c__Actinomycetes;o__S36-B12;f__S36-B12;g__UBA4592;s__	N	N	N	N	Y	N	N	N	N	N	N	N	N	N	N	N	Y	N	N	Y	N	N	N	N	N	N	N	N	N	N	Y	Y	N	N	N	N	N	Y	N	N	N	N	Y	N	N	N	N	N
SLM_MC1B_46-M21	d__Bacteria;p__Actinomycetota;c__Actinomycetes;o__S36-B12;f__S36-B12;g__UBA4592;s__	N	N	N	N	Y	N	N	N	N	N	N	N	N	N	N	N	Y	N	N	N	Y	N	N	N	N	N	N	Y	N	Y	Y	Y	N	N	N	N	N	Y	N	N	N	N	N	N	N	N	N	N
SLM_MC1B_46-N06	d__Bacteria;p__Actinomycetota;c__Actinomycetes;o__S36-B12;f__S36-B12;g__UBA4592;s__	N	N	N	N	Y	N	N	N	N	N	N	N	N	N	N	N	Y	N	N	N	Y	N	N	N	N	N	N	Y	N	Y	Y	Y	N	N	N	N	N	Y	N	N	N	Y	N	N	N	N	N	N
SLM_MC1B_46-O02	d__Bacteria;p__Actinomycetota;c__Actinomycetes;o__S36-B12;f__S36-B12;g__UBA4592;s__	N	N	N	N	Y	N	N	N	N	N	N	N	N	N	N	N	Y	N	N	N	Y	N	N	N	N	N	N	Y	N	Y	Y	Y	N	N	N	N	N	Y	N	N	N	Y	N	N	N	N	N	N
SLM_MC1B_46-P01	d__Bacteria;p__Actinomycetota;c__Actinomycetes;o__S36-B12;f__S36-B12;g__UBA4592;s__	N	N	N	N	N	N	N	N	N	N	N	N	N	N	N	N	N	N	N	N	N	N	N	N	N	N	N	Y	N	Y	Y	Y	N	N	N	N	N	Y	N	N	N	Y	N	N	N	N	N	N
SLM_MC1B_46-O19	d__Bacteria;p__Actinomycetota;c__Actinomycetes;o__S36-B12;f__S36-B12;g__UBA4592;s__	N	N	N	N	N	N	N	N	N	N	N	N	N	N	N	N	N	N	N	N	Y	N	N	N	N	N	N	N	N	Y	N	Y	N	N	N	N	N	N	N	N	N	Y	N	N	N	N	N	N
SLM_MC1B_46-P05	d__Bacteria;p__Actinomycetota;c__Actinomycetes;o__S36-B12;f__S36-B12;g__UBA4592;s__	N	N	N	N	Y	N	N	N	N	N	N	N	N	N	N	N	N	N	N	Y	Y	N	N	N	N	N	N	N	N	Y	N	N	N	N	N	N	N	Y	N	N	N	Y	N	N	N	N	N	N
SLM_MC1B_46-O20	d__Bacteria;p__Actinomycetota;c__Actinomycetes;o__S36-B12;f__S36-B12;g__UBA4592;s__	N	N	N	N	Y	N	N	N	N	N	N	N	N	N	N	N	N	N	N	N	N	N	N	N	N	N	N	Y	N	Y	Y	Y	N	N	N	Y	N	Y	N	N	N	Y	N	N	N	N	N	N
SLM_MC1B_46-P17	d__Bacteria;p__Actinomycetota;c__Actinomycetes;o__S36-B12;f__S36-B12;g__UBA4592;s__	Y	N	N	N	Y	N	Y	N	N	N	N	N	N	N	Y	N	Y	N	N	N	Y	N	N	N	N	N	N	Y	N	Y	Y	Y	N	N	N	N	N	Y	N	N	N	Y	N	N	N	N	N	N
SLM_MC1B_68-A21	d__Bacteria;p__Actinomycetota;c__Actinomycetes;o__S36-B12;f__S36-B12;g__UBA4592;s__	N	N	N	N	Y	N	N	N	N	N	N	N	N	Y	N	N	Y	N	N	N	Y	N	N	N	N	N	N	Y	N	Y	Y	Y	N	N	N	N	N	Y	N	N	N	Y	N	N	N	N	N	N
SLM_MC1B_68-C20	d__Bacteria;p__Actinomycetota;c__Actinomycetes;o__S36-B12;f__S36-B12;g__UBA4592;s__	N	N	N	N	N	N	N	N	N	N	N	N	N	Y	N	N	N	N	N	N	N	N	Y	N	N	N	N	Y	N	Y	N	N	N	N	N	N	N	N	N	N	N	N	N	N	N	N	N	N
SLM_MC1B_68-F03	d__Bacteria;p__Actinomycetota;c__Actinomycetes;o__S36-B12;f__S36-B12;g__UBA4592;s__	N	N	N	N	Y	N	N	N	N	N	N	N	N	N	N	N	N	N	N	N	N	N	N	N	N	N	N	N	N	Y	N	Y	N	N	N	N	N	Y	N	N	N	N	N	N	N	N	N	N
SLM_MC1B_68-G05	d__Bacteria;p__Actinomycetota;c__Actinomycetes;o__S36-B12;f__S36-B12;g__UBA4592;s__	N	N	N	N	Y	N	N	N	N	N	N	N	N	N	Y	N	Y	N	N	N	N	N	N	N	N	N	N	N	N	Y	Y	Y	N	N	N	N	N	Y	N	N	N	N	N	N	N	N	N	N
SLM_MC1B_68-I06	d__Bacteria;p__Actinomycetota;c__Actinomycetes;o__S36-B12;f__S36-B12;g__UBA4592;s__	N	N	N	N	N	N	N	N	N	N	N	N	N	N	N	N	N	N	N	N	Y	N	Y	N	N	N	N	Y	N	Y	Y	Y	N	N	N	N	N	N	N	N	N	N	N	N	N	N	N	N
SLM_MC1B_68-I22	d__Bacteria;p__Actinomycetota;c__Actinomycetes;o__S36-B12;f__S36-B12;g__UBA4592;s__	N	N	N	N	N	N	N	N	N	N	Y	N	N	N	N	N	N	N	N	N	N	N	N	N	N	N	N	N	N	Y	Y	Y	N	N	N	N	N	N	N	N	N	N	N	N	N	N	N	N
SLM_MC1B_68-L05	d__Bacteria;p__Actinomycetota;c__Actinomycetes;o__S36-B12;f__S36-B12;g__UBA4592;s__	N	N	N	N	Y	N	N	N	N	N	N	N	N	N	N	N	N	N	N	N	N	N	N	N	N	N	Y	Y	N	Y	Y	Y	N	N	N	N	N	Y	N	N	N	N	N	N	N	N	N	N
SLM_MC1B_68-P11	d__Bacteria;p__Actinomycetota;c__Actinomycetes;o__S36-B12;f__S36-B12;g__UBA4592;s__	N	N	N	N	N	N	N	N	N	N	N	N	N	N	N	N	Y	N	N	N	N	N	N	N	N	N	N	N	N	N	N	N	N	N	N	N	N	Y	N	N	N	N	N	N	N	N	N	N
SLM_MC1B_810-B20	d__Bacteria;p__Actinomycetota;c__Actinomycetes;o__S36-B12;f__S36-B12;g__UBA4592;s__	N	N	N	N	Y	N	N	N	N	N	N	N	N	N	Y	N	N	N	N	N	N	N	N	N	N	N	N	N	N	Y	Y	Y	N	N	N	N	N	Y	N	N	N	N	N	N	N	N	N	N
SLM_MC1B_02-D03	d__Bacteria;p__Actinomycetota;c__Actinomycetes;o__S36-B12;f__UBA10799;g__JAHEXM01;s__	N	N	N	N	N	N	N	N	N	N	N	N	N	N	N	N	N	N	N	N	N	N	N	N	N	N	N	N	N	N	Y	Y	N	N	N	N	N	N	N	N	N	N	N	N	N	N	N	N
SLM_MC1B_02-K03	d__Bacteria;p__Actinomycetota;c__Actinomycetes;o__S36-B12;f__UBA10799;g__JAHEXM01;s__	N	N	N	N	N	N	N	N	N	N	N	N	N	N	N	N	N	N	N	Y	N	N	N	N	N	N	N	N	N	Y	N	Y	N	N	N	N	N	N	N	N	N	N	N	N	N	N	N	N
SLM_MC1B_46-A09	d__Bacteria;p__Actinomycetota;c__Actinomycetes;o__S36-B12;f__UBA10799;g__JAHEXM01;s__	N	N	N	N	N	N	N	N	N	N	N	N	N	N	N	N	N	N	N	Y	N	N	N	N	N	N	N	N	N	N	N	N	N	N	N	N	N	N	N	N	N	N	N	N	N	N	N	N
SLM_MC1B_46-A13	d__Bacteria;p__Actinomycetota;c__Actinomycetes;o__S36-B12;f__UBA10799;g__JAHEXM01;s__	N	N	N	N	N	N	N	N	N	N	N	N	N	N	N	N	N	N	N	Y	N	Y	N	N	N	N	Y	N	N	Y	N	N	N	N	N	N	N	N	N	N	N	N	N	N	N	N	N	N
SLM_MC1B_46-D20	d__Bacteria;p__Actinomycetota;c__Actinomycetes;o__S36-B12;f__UBA10799;g__JAHEXM01;s__	N	N	N	N	N	N	N	N	N	N	N	N	N	N	N	N	N	N	N	Y	N	N	N	N	N	N	N	N	N	Y	N	N	N	N	N	N	N	N	N	N	N	N	N	N	N	N	N	N
SLM_MC1B_46-G19	d__Bacteria;p__Actinomycetota;c__Actinomycetes;o__S36-B12;f__UBA10799;g__JAHEXM01;s__	N	N	N	N	Y	N	N	N	N	N	N	N	N	N	N	N	N	N	N	N	N	N	N	N	N	N	N	N	N	Y	N	N	N	N	N	N	N	N	N	N	N	N	N	N	N	N	N	N
SLM_MC1B_46-K06	d__Bacteria;p__Actinomycetota;c__Actinomycetes;o__S36-B12;f__UBA10799;g__JAHEXM01;s__	N	N	N	N	Y	N	N	N	N	N	N	N	N	N	N	N	N	N	N	N	N	N	N	N	N	N	N	N	N	N	N	Y	N	N	N	N	N	N	N	N	N	N	N	N	N	N	N	N
SLM_MC1B_46-M04	d__Bacteria;p__Actinomycetota;c__Actinomycetes;o__S36-B12;f__UBA10799;g__JAHEXM01;s__	N	N	N	N	Y	N	N	N	N	N	N	N	N	N	N	N	N	N	N	Y	N	Y	N	N	N	N	Y	N	N	Y	N	Y	N	N	N	N	N	Y	N	N	N	N	N	N	N	N	N	N
SLM_MC1B_68-C23	d__Bacteria;p__Actinomycetota;c__Actinomycetes;o__S36-B12;f__UBA10799;g__JAHEXM01;s__	N	N	N	N	Y	N	N	N	N	N	N	N	N	N	N	N	N	N	N	Y	N	Y	N	N	N	N	Y	N	N	Y	N	Y	N	N	N	N	N	N	N	N	N	N	N	N	N	N	N	N
SLM_MC1B_68-M15	d__Bacteria;p__Actinomycetota;c__Actinomycetes;o__S36-B12;f__UBA10799;g__JAHEXM01;s__	N	N	N	N	Y	N	N	N	N	N	N	N	N	N	N	N	N	N	N	N	N	Y	N	N	N	N	Y	N	N	Y	N	Y	N	N	N	N	N	N	N	N	N	N	N	N	N	N	N	N
SLM_LV1_30a-A14	d__Bacteria;p__Actinomycetota;c__Actinomycetes;o__S36-B12;f__UBA10799;g__UBA10799;s__	N	N	N	N	N	N	Y	N	N	N	N	N	N	N	N	N	N	N	N	Y	N	N	N	N	N	N	N	N	N	Y	N	N	N	N	N	N	N	N	N	N	N	N	N	N	N	N	N	N
SLM_MC1B_02-A09	d__Bacteria;p__Actinomycetota;c__Actinomycetes;o__S36-B12;f__UBA10799;g__UBA10799;s__	N	N	N	N	N	N	N	N	N	N	N	N	N	N	N	N	N	N	N	N	N	N	N	N	N	N	N	N	N	Y	N	N	N	N	N	N	N	N	N	N	N	N	N	N	N	N	N	N
SLM_MC1B_02-A17	d__Bacteria;p__Actinomycetota;c__Actinomycetes;o__S36-B12;f__UBA10799;g__UBA10799;s__	N	N	N	N	N	N	N	N	N	N	N	N	N	N	N	N	N	N	N	Y	N	N	N	Y	N	N	N	N	N	Y	N	N	N	N	N	N	N	N	N	N	N	N	N	N	N	N	N	N
SLM_MC1B_02-B23	d__Bacteria;p__Actinomycetota;c__Actinomycetes;o__S36-B12;f__UBA10799;g__UBA10799;s__	N	N	N	N	N	N	Y	N	N	N	N	N	N	N	N	N	N	N	N	Y	N	N	N	Y	N	N	N	N	N	Y	N	N	N	N	N	N	N	N	N	N	N	N	N	N	N	N	N	N
SLM_MC1B_02-D02	d__Bacteria;p__Actinomycetota;c__Actinomycetes;o__S36-B12;f__UBA10799;g__UBA10799;s__	N	N	N	N	N	N	Y	N	N	N	N	N	N	N	N	N	N	N	N	Y	N	Y	N	Y	N	N	Y	N	N	Y	N	N	N	N	N	N	N	N	N	N	N	N	N	N	N	N	N	N
SLM_MC1B_02-D18	d__Bacteria;p__Actinomycetota;c__Actinomycetes;o__S36-B12;f__UBA10799;g__UBA10799;s__	N	N	N	N	N	N	Y	N	N	N	N	N	N	N	N	N	N	N	N	N	N	Y	N	Y	N	N	Y	N	N	Y	N	N	N	N	N	N	N	N	N	N	N	N	N	N	N	N	N	N
SLM_MC1B_02-E04	d__Bacteria;p__Actinomycetota;c__Actinomycetes;o__S36-B12;f__UBA10799;g__UBA10799;s__	N	N	N	N	N	N	Y	N	N	N	N	N	N	N	N	N	N	N	N	N	N	N	N	N	N	N	N	N	N	Y	Y	N	N	N	N	N	N	N	N	N	N	N	N	N	N	N	N	N
SLM_MC1B_02-G03	d__Bacteria;p__Actinomycetota;c__Actinomycetes;o__S36-B12;f__UBA10799;g__UBA10799;s__	N	N	N	N	N	N	Y	N	N	N	N	N	N	N	N	N	N	N	N	N	N	N	N	N	N	N	N	N	N	Y	N	N	N	N	N	N	N	N	N	N	N	N	N	N	N	N	N	N
SLM_MC1B_02-F09	d__Bacteria;p__Actinomycetota;c__Actinomycetes;o__S36-B12;f__UBA10799;g__UBA10799;s__	N	N	N	N	N	N	N	N	N	N	N	N	N	N	N	N	N	N	N	Y	N	N	N	Y	N	N	N	N	N	Y	N	N	N	N	N	N	N	N	N	N	N	N	N	N	N	N	N	N
SLM_MC1B_02-F21	d__Bacteria;p__Actinomycetota;c__Actinomycetes;o__S36-B12;f__UBA10799;g__UBA10799;s__	N	N	N	N	N	N	N	N	N	Y	N	N	N	N	N	N	N	N	N	Y	N	N	N	Y	N	N	N	N	N	Y	N	Y	N	N	N	N	N	N	N	N	N	N	N	N	N	N	N	N
SLM_MC1B_02-I04	d__Bacteria;p__Actinomycetota;c__Actinomycetes;o__S36-B12;f__UBA10799;g__UBA10799;s__	N	N	N	N	Y	N	N	N	N	N	N	N	N	N	N	N	N	N	N	N	N	N	N	Y	N	N	Y	N	N	Y	N	N	N	N	N	N	N	N	N	N	N	N	N	N	N	N	N	N
SLM_MC1B_02-G14	d__Bacteria;p__Actinomycetota;c__Actinomycetes;o__S36-B12;f__UBA10799;g__UBA10799;s__	N	N	N	N	N	N	N	N	N	N	N	N	N	N	N	N	N	N	N	N	N	Y	N	N	N	N	N	N	N	Y	N	N	N	N	N	N	N	N	N	N	N	N	N	N	N	N	N	N
SLM_MC1B_02-K13	d__Bacteria;p__Actinomycetota;c__Actinomycetes;o__S36-B12;f__UBA10799;g__UBA10799;s__	N	N	N	N	N	N	N	N	N	N	N	N	N	N	N	N	N	N	N	N	N	N	N	N	N	N	N	N	N	N	N	N	N	N	N	N	N	N	N	N	N	N	N	N	N	N	N	N
SLM_MC1B_24-N17	d__Bacteria;p__Actinomycetota;c__Actinomycetes;o__S36-B12;f__UBA10799;g__UBA10799;s__	N	N	N	N	N	N	N	N	N	N	N	N	N	N	N	N	N	N	N	Y	N	N	N	Y	N	N	N	N	N	Y	N	Y	N	N	N	N	N	N	N	N	N	N	N	N	N	N	N	N
SLM_MC1B_24-P13	d__Bacteria;p__Actinomycetota;c__Actinomycetes;o__S36-B12;f__UBA10799;g__UBA10799;s__	N	N	N	N	N	N	Y	N	N	N	N	N	N	N	N	N	N	N	N	Y	N	N	N	Y	N	N	N	N	N	Y	N	N	N	N	N	Y	N	N	N	N	N	N	N	N	N	N	N	N
SLM_MC1B_810-D11	d__Bacteria;p__Actinomycetota;c__Actinomycetes;o__S36-B12;f__UBA10799;g__UBA10799;s__	N	N	N	Y	N	N	N	N	N	N	N	N	N	N	N	N	N	N	N	N	N	N	N	Y	N	N	Y	N	N	N	N	N	N	N	N	N	N	N	N	N	N	N	N	N	N	N	N	N
SLM_LV1_02b-C04	d__Bacteria;p__Actinomycetota;c__Actinomycetes;o__S36-B12;f__UBA5976;g__UBA5976;s__	N	N	N	N	N	N	N	N	N	N	N	N	N	N	N	N	Y	N	N	N	N	N	N	N	N	N	N	N	N	N	N	Y	N	N	N	N	N	Y	N	N	N	N	N	N	N	N	N	N
SLM_LV1_0208-O05	d__Bacteria;p__Actinomycetota;c__Actinomycetes;o__S36-B12;f__UBA5976;g__UBA5976;s__	N	N	N	N	N	N	N	N	N	N	N	N	N	N	N	N	N	N	N	N	N	N	N	N	N	N	N	N	N	N	N	N	N	N	N	N	N	N	N	N	N	N	N	N	N	N	N	N
SLM_LV1_0208-O22	d__Bacteria;p__Actinomycetota;c__Thermoleophilia;o__Gaiellales;f__F1-60-MAGs149;g__F1-60-MAGs149;s__	N	N	N	N	N	N	N	N	N	N	N	N	N	N	N	N	N	N	N	N	N	N	N	N	N	N	N	N	N	N	N	Y	N	N	N	N	N	N	N	N	N	N	N	N	N	N	N	N
SLM_LV1_0830-I17	d__Bacteria;p__Actinomycetota;c__Thermoleophilia;o__Gaiellales;f__F1-60-MAGs149;g__F1-60-MAGs149;s__	N	N	N	N	N	N	N	N	N	N	N	N	N	N	N	N	N	N	N	Y	N	N	N	N	N	N	N	N	N	N	N	Y	N	N	N	N	N	N	N	N	N	N	N	N	N	N	N	N
SLM_LV1_BS-A18	d__Bacteria;p__Actinomycetota;c__Thermoleophilia;o__Gaiellales;f__F1-60-MAGs149;g__F1-60-MAGs149;s__	N	N	N	N	N	N	N	N	N	N	N	N	N	N	N	N	N	N	N	N	N	N	N	N	N	N	N	N	N	N	N	Y	N	N	N	N	N	N	N	N	N	N	N	N	N	N	N	N
SLM_LV1_BS-A03	d__Bacteria;p__Actinomycetota;c__Thermoleophilia;o__Gaiellales;f__F1-60-MAGs149;g__F1-60-MAGs149;s__	N	N	N	N	Y	N	N	N	N	N	N	N	N	N	N	N	N	N	N	N	Y	N	N	N	N	N	N	N	N	Y	N	Y	N	N	N	N	N	Y	N	N	N	Y	N	N	N	N	N	N
SLM_LV1_BS-A19	d__Bacteria;p__Actinomycetota;c__Thermoleophilia;o__Gaiellales;f__F1-60-MAGs149;g__F1-60-MAGs149;s__	N	N	N	N	N	N	N	N	N	N	N	N	N	N	N	N	N	N	N	Y	Y	N	N	N	N	N	N	N	N	Y	Y	Y	N	N	N	N	N	Y	N	N	N	Y	N	N	N	N	N	N
SLM_LV1_BS-B05	d__Bacteria;p__Actinomycetota;c__Thermoleophilia;o__Gaiellales;f__F1-60-MAGs149;g__F1-60-MAGs149;s__	N	N	N	N	N	N	N	N	N	N	N	N	N	N	N	N	N	N	N	N	Y	N	N	N	N	N	N	N	N	N	Y	Y	N	N	N	N	N	Y	N	N	N	N	N	N	N	N	N	N
SLM_LV1_BS-B18	d__Bacteria;p__Actinomycetota;c__Thermoleophilia;o__Gaiellales;f__F1-60-MAGs149;g__F1-60-MAGs149;s__	N	N	N	N	Y	N	N	N	N	N	N	N	N	N	N	N	N	N	N	N	N	N	N	N	N	N	N	N	N	N	N	Y	N	N	N	N	N	N	N	N	N	Y	N	N	N	N	N	N
SLM_LV1_BS-A17	d__Bacteria;p__Actinomycetota;c__Thermoleophilia;o__Gaiellales;f__F1-60-MAGs149;g__F1-60-MAGs149;s__	N	N	N	N	Y	N	N	N	N	N	N	N	N	N	N	N	N	N	N	N	Y	N	N	N	N	N	N	N	N	N	Y	Y	N	N	N	N	N	Y	N	N	N	N	N	N	N	N	N	N
SLM_LV1_BS-A21	d__Bacteria;p__Actinomycetota;c__Thermoleophilia;o__Gaiellales;f__F1-60-MAGs149;g__F1-60-MAGs149;s__	N	N	N	N	N	N	N	N	N	N	N	N	N	N	Y	N	N	N	N	Y	Y	N	N	N	N	N	N	N	N	Y	N	Y	N	N	N	N	N	Y	N	N	N	N	N	N	N	N	N	N
SLM_LV1_BS-B19	d__Bacteria;p__Actinomycetota;c__Thermoleophilia;o__Gaiellales;f__F1-60-MAGs149;g__F1-60-MAGs149;s__	N	N	N	N	Y	N	N	N	N	N	N	N	N	N	N	N	N	N	N	N	Y	N	N	N	N	N	N	N	N	Y	N	Y	N	N	N	N	N	Y	N	N	N	N	N	N	N	N	N	N
SLM_LV1_BS-B10	d__Bacteria;p__Actinomycetota;c__Thermoleophilia;o__Gaiellales;f__F1-60-MAGs149;g__F1-60-MAGs149;s__	N	N	N	N	Y	N	N	N	N	N	N	N	N	N	N	N	N	N	N	N	Y	N	N	N	N	N	N	N	N	Y	N	Y	N	N	N	N	N	Y	N	N	N	Y	N	N	N	N	N	N
SLM_LV1_BS-B17	d__Bacteria;p__Actinomycetota;c__Thermoleophilia;o__Gaiellales;f__F1-60-MAGs149;g__F1-60-MAGs149;s__	N	N	N	N	Y	N	N	N	N	N	N	N	N	N	N	N	N	N	N	N	N	N	N	N	N	N	N	N	N	N	N	Y	N	N	N	N	N	N	N	N	N	N	N	N	N	N	N	N
SLM_LV1_BS-B16	d__Bacteria;p__Actinomycetota;c__Thermoleophilia;o__Gaiellales;f__F1-60-MAGs149;g__F1-60-MAGs149;s__	N	N	N	N	Y	N	N	N	N	N	N	N	N	N	N	N	N	N	N	Y	Y	N	N	N	N	N	N	N	N	N	Y	Y	N	N	N	N	N	Y	N	N	N	Y	N	N	N	N	N	N
SLM_LV1_BS-C20	d__Bacteria;p__Actinomycetota;c__Thermoleophilia;o__Gaiellales;f__F1-60-MAGs149;g__F1-60-MAGs149;s__	N	N	N	N	N	N	N	N	N	N	N	N	N	N	Y	N	N	N	N	N	Y	N	N	N	N	N	N	N	N	N	N	Y	N	N	N	N	N	Y	N	N	N	N	N	N	N	N	N	N
SLM_LV1_BS-B23	d__Bacteria;p__Actinomycetota;c__Thermoleophilia;o__Gaiellales;f__F1-60-MAGs149;g__F1-60-MAGs149;s__	N	N	N	N	Y	N	N	N	N	N	N	N	N	N	N	N	N	N	N	N	N	N	N	N	N	N	Y	N	N	N	N	Y	N	N	N	N	N	N	N	N	N	N	N	N	N	N	N	N
SLM_LV1_BS-C05	d__Bacteria;p__Actinomycetota;c__Thermoleophilia;o__Gaiellales;f__F1-60-MAGs149;g__F1-60-MAGs149;s__	N	N	N	N	N	N	N	N	N	N	N	N	N	N	N	N	N	N	N	N	N	N	N	N	N	N	N	N	N	N	N	Y	N	N	N	N	N	Y	N	N	N	N	N	N	N	N	N	N
SLM_LV1_BS-C02	d__Bacteria;p__Actinomycetota;c__Thermoleophilia;o__Gaiellales;f__F1-60-MAGs149;g__F1-60-MAGs149;s__	N	N	N	N	Y	N	N	N	N	N	N	N	N	N	N	N	N	N	N	N	Y	N	N	N	N	N	N	N	N	N	N	Y	N	N	N	N	N	Y	N	N	N	N	N	N	N	N	N	N
SLM_LV1_BS-C08	d__Bacteria;p__Actinomycetota;c__Thermoleophilia;o__Gaiellales;f__F1-60-MAGs149;g__F1-60-MAGs149;s__	N	N	N	N	Y	N	N	N	N	N	N	N	N	N	N	N	N	N	N	N	Y	N	N	N	N	N	N	N	N	N	Y	Y	N	N	N	N	N	Y	N	N	N	Y	N	N	N	N	N	N
SLM_LV1_BS-D05	d__Bacteria;p__Actinomycetota;c__Thermoleophilia;o__Gaiellales;f__F1-60-MAGs149;g__F1-60-MAGs149;s__	N	N	N	N	Y	N	N	N	N	N	N	N	N	N	N	N	N	N	N	N	N	N	N	N	N	N	N	N	N	N	N	N	N	N	N	N	N	N	N	N	N	N	N	N	N	N	N	N
SLM_LV1_BS-C10	d__Bacteria;p__Actinomycetota;c__Thermoleophilia;o__Gaiellales;f__F1-60-MAGs149;g__F1-60-MAGs149;s__	N	N	N	N	N	N	N	N	N	N	N	N	N	N	N	N	N	N	N	N	Y	N	N	N	N	N	N	N	N	N	Y	Y	N	N	N	N	N	N	N	N	N	N	N	N	N	N	N	N
SLM_LV1_BS-C19	d__Bacteria;p__Actinomycetota;c__Thermoleophilia;o__Gaiellales;f__F1-60-MAGs149;g__F1-60-MAGs149;s__	N	N	N	N	N	N	N	N	N	N	N	N	N	N	N	N	N	N	N	N	Y	N	N	N	N	N	N	N	N	N	Y	Y	N	N	N	N	N	Y	N	N	N	Y	N	N	N	N	N	N
SLM_LV1_BS-D06	d__Bacteria;p__Actinomycetota;c__Thermoleophilia;o__Gaiellales;f__F1-60-MAGs149;g__F1-60-MAGs149;s__	N	N	N	N	Y	N	N	N	N	N	N	N	N	Y	N	N	N	N	N	N	Y	N	N	N	N	N	N	N	N	N	N	Y	N	N	N	N	N	Y	N	N	N	N	N	N	N	N	N	N
SLM_LV1_BS-D18	d__Bacteria;p__Actinomycetota;c__Thermoleophilia;o__Gaiellales;f__F1-60-MAGs149;g__F1-60-MAGs149;s__	N	N	N	N	Y	N	N	N	N	N	N	N	N	N	N	N	N	N	N	N	Y	N	N	N	N	N	N	N	N	Y	Y	Y	N	N	N	N	N	Y	N	N	N	N	N	N	N	N	N	N
SLM_LV1_BS-D19	d__Bacteria;p__Actinomycetota;c__Thermoleophilia;o__Gaiellales;f__F1-60-MAGs149;g__F1-60-MAGs149;s__	N	N	N	N	Y	N	N	N	N	N	N	N	N	N	N	N	N	N	N	N	Y	N	N	N	N	N	N	N	N	N	Y	Y	N	N	N	N	N	Y	N	N	N	Y	N	N	N	N	N	N
SLM_LV1_BS-E22	d__Bacteria;p__Actinomycetota;c__Thermoleophilia;o__Gaiellales;f__F1-60-MAGs149;g__F1-60-MAGs149;s__	N	N	N	N	N	N	N	N	N	N	N	N	N	N	N	N	N	N	N	N	N	N	N	N	N	N	N	N	N	N	N	N	N	N	N	N	N	N	N	N	N	N	N	N	N	N	N	N
SLM_LV1_BS-D23	d__Bacteria;p__Actinomycetota;c__Thermoleophilia;o__Gaiellales;f__F1-60-MAGs149;g__F1-60-MAGs149;s__	N	N	N	N	Y	N	N	N	N	N	N	N	N	N	Y	N	N	N	N	N	Y	N	N	N	N	N	N	N	N	Y	Y	Y	N	N	N	N	N	Y	N	N	N	Y	N	N	N	N	N	N
SLM_LV1_BS-F03	d__Bacteria;p__Actinomycetota;c__Thermoleophilia;o__Gaiellales;f__F1-60-MAGs149;g__F1-60-MAGs149;s__	N	N	N	N	N	N	N	N	N	N	N	N	N	N	N	N	N	N	N	N	N	N	N	N	N	N	N	N	N	N	N	Y	N	N	N	N	N	N	N	N	N	N	N	N	N	N	N	N
SLM_LV1_BS-E11	d__Bacteria;p__Actinomycetota;c__Thermoleophilia;o__Gaiellales;f__F1-60-MAGs149;g__F1-60-MAGs149;s__	N	N	N	N	N	N	N	N	N	N	N	N	N	N	N	N	N	N	N	Y	Y	N	N	N	N	N	N	N	N	N	N	Y	N	N	N	N	N	Y	N	N	N	Y	N	N	N	N	N	N
SLM_LV1_BS-E16	d__Bacteria;p__Actinomycetota;c__Thermoleophilia;o__Gaiellales;f__F1-60-MAGs149;g__F1-60-MAGs149;s__	N	N	N	N	N	N	N	N	N	N	N	N	N	N	N	N	N	N	N	N	N	N	N	N	N	N	N	N	N	N	N	N	N	N	N	N	N	N	N	N	N	N	N	N	N	N	N	N
SLM_LV1_BS-E14	d__Bacteria;p__Actinomycetota;c__Thermoleophilia;o__Gaiellales;f__F1-60-MAGs149;g__F1-60-MAGs149;s__	N	N	N	N	N	N	N	N	N	N	N	N	N	N	N	N	N	N	N	N	Y	N	N	N	N	N	N	N	N	N	N	Y	N	N	N	N	N	Y	N	N	N	N	N	N	N	N	N	N
SLM_LV1_BS-E15	d__Bacteria;p__Actinomycetota;c__Thermoleophilia;o__Gaiellales;f__F1-60-MAGs149;g__F1-60-MAGs149;s__	N	N	N	N	Y	N	N	N	N	N	N	N	N	N	N	N	N	N	N	Y	N	N	N	N	N	N	N	N	N	N	N	Y	N	N	N	N	N	N	N	N	N	N	N	N	N	N	N	N
SLM_LV1_BS-E21	d__Bacteria;p__Actinomycetota;c__Thermoleophilia;o__Gaiellales;f__F1-60-MAGs149;g__F1-60-MAGs149;s__	N	N	N	N	N	N	N	N	N	N	N	N	N	N	N	N	N	N	N	N	N	N	N	N	N	N	N	N	N	Y	N	Y	N	N	N	N	N	N	N	N	N	Y	N	N	N	N	N	N
SLM_LV1_BS-F14	d__Bacteria;p__Actinomycetota;c__Thermoleophilia;o__Gaiellales;f__F1-60-MAGs149;g__F1-60-MAGs149;s__	N	N	N	N	Y	N	N	N	N	N	N	N	N	N	N	N	N	N	N	N	N	N	N	N	N	N	N	N	N	N	N	Y	N	N	N	N	N	N	N	N	N	N	N	N	N	N	N	N
SLM_LV1_BS-F11	d__Bacteria;p__Actinomycetota;c__Thermoleophilia;o__Gaiellales;f__F1-60-MAGs149;g__F1-60-MAGs149;s__	N	N	N	N	Y	N	N	N	N	N	N	N	N	N	N	N	N	N	N	N	N	N	N	N	N	N	N	N	N	N	Y	Y	N	N	N	N	N	N	N	N	N	N	N	N	N	N	N	N
SLM_LV1_BS-F21	d__Bacteria;p__Actinomycetota;c__Thermoleophilia;o__Gaiellales;f__F1-60-MAGs149;g__F1-60-MAGs149;s__	N	N	N	N	N	N	N	N	N	N	N	N	N	N	N	N	N	N	N	N	N	N	N	N	N	N	N	N	N	N	N	Y	N	N	N	N	N	Y	N	N	N	N	N	N	N	N	N	N
SLM_LV1_BS-F08	d__Bacteria;p__Actinomycetota;c__Thermoleophilia;o__Gaiellales;f__F1-60-MAGs149;g__F1-60-MAGs149;s__	N	N	N	N	Y	N	N	N	N	N	N	N	N	N	N	N	N	N	N	Y	N	N	N	N	N	N	N	N	N	N	N	Y	N	N	N	N	N	N	N	N	N	N	N	N	N	N	N	N
SLM_LV1_BS-F07	d__Bacteria;p__Actinomycetota;c__Thermoleophilia;o__Gaiellales;f__F1-60-MAGs149;g__F1-60-MAGs149;s__	N	N	N	N	Y	N	N	N	N	N	N	N	N	N	N	N	N	N	N	N	Y	N	N	N	N	N	N	N	N	Y	N	Y	N	N	N	N	N	N	N	N	N	Y	N	N	N	N	N	N
SLM_LV1_BS-G03	d__Bacteria;p__Actinomycetota;c__Thermoleophilia;o__Gaiellales;f__F1-60-MAGs149;g__F1-60-MAGs149;s__	N	N	N	N	N	N	N	N	N	N	N	N	N	N	Y	N	N	N	N	N	Y	N	N	N	N	N	N	N	N	N	Y	Y	N	N	N	N	N	Y	N	N	N	Y	N	N	N	N	N	N
SLM_LV1_BS-F17	d__Bacteria;p__Actinomycetota;c__Thermoleophilia;o__Gaiellales;f__F1-60-MAGs149;g__F1-60-MAGs149;s__	N	N	N	N	Y	N	N	N	N	N	N	N	N	N	N	N	N	N	N	N	N	N	N	N	N	N	N	N	N	N	N	N	N	N	N	N	N	N	N	N	N	N	N	N	N	N	N	N
SLM_LV1_BS-F15	d__Bacteria;p__Actinomycetota;c__Thermoleophilia;o__Gaiellales;f__F1-60-MAGs149;g__F1-60-MAGs149;s__	N	N	N	N	Y	N	N	N	N	N	N	N	N	N	N	N	N	N	N	N	Y	N	N	N	N	N	N	N	N	N	N	Y	N	N	N	N	N	Y	N	N	N	N	N	N	N	N	N	N
SLM_LV1_BS-F16	d__Bacteria;p__Actinomycetota;c__Thermoleophilia;o__Gaiellales;f__F1-60-MAGs149;g__F1-60-MAGs149;s__	N	N	N	N	N	N	N	N	N	N	N	N	N	N	N	N	N	N	N	N	N	N	N	N	N	N	N	N	N	N	N	Y	N	N	N	N	N	Y	N	N	N	N	N	N	N	N	N	N
SLM_LV1_BS-G17	d__Bacteria;p__Actinomycetota;c__Thermoleophilia;o__Gaiellales;f__F1-60-MAGs149;g__F1-60-MAGs149;s__	N	N	N	N	Y	N	N	N	N	N	N	N	N	N	Y	N	N	N	N	N	N	N	N	N	N	N	N	N	N	Y	N	Y	N	N	N	N	N	N	N	N	N	N	N	N	N	N	N	N
SLM_LV1_BS-G11	d__Bacteria;p__Actinomycetota;c__Thermoleophilia;o__Gaiellales;f__F1-60-MAGs149;g__F1-60-MAGs149;s__	N	N	N	N	Y	N	N	N	N	N	N	N	N	N	N	N	N	N	N	N	N	N	N	N	N	N	N	N	N	N	N	Y	N	N	N	N	N	Y	N	N	N	Y	N	N	N	N	N	N
SLM_LV1_BS-F18	d__Bacteria;p__Actinomycetota;c__Thermoleophilia;o__Gaiellales;f__F1-60-MAGs149;g__F1-60-MAGs149;s__	N	N	N	N	N	N	N	N	N	N	N	N	N	N	N	N	N	N	N	N	N	N	N	N	N	N	N	N	N	N	N	Y	N	N	N	N	N	Y	N	N	N	N	N	N	N	N	N	N
SLM_LV1_BS-G18	d__Bacteria;p__Actinomycetota;c__Thermoleophilia;o__Gaiellales;f__F1-60-MAGs149;g__F1-60-MAGs149;s__	N	N	N	N	N	N	N	N	N	N	N	N	N	N	N	N	N	N	N	N	Y	N	N	N	N	N	N	N	N	N	N	Y	N	N	N	N	N	N	N	N	N	N	N	N	N	N	N	N
SLM_LV1_BS-F22	d__Bacteria;p__Actinomycetota;c__Thermoleophilia;o__Gaiellales;f__F1-60-MAGs149;g__F1-60-MAGs149;s__	N	N	N	N	Y	N	N	N	N	N	N	N	N	N	N	N	N	N	N	N	N	N	N	N	N	N	N	N	N	N	N	Y	N	N	N	N	N	Y	N	N	N	Y	N	N	N	N	N	N
SLM_LV1_BS-I05	d__Bacteria;p__Actinomycetota;c__Thermoleophilia;o__Gaiellales;f__F1-60-MAGs149;g__F1-60-MAGs149;s__	N	N	N	N	Y	N	N	N	N	N	N	N	N	N	N	N	N	N	N	Y	Y	N	N	N	N	N	N	N	N	N	Y	Y	N	N	N	N	N	N	N	N	N	N	N	N	N	N	N	N
SLM_LV1_BS-G10	d__Bacteria;p__Actinomycetota;c__Thermoleophilia;o__Gaiellales;f__F1-60-MAGs149;g__F1-60-MAGs149;s__	N	N	N	N	N	N	N	N	N	N	N	N	N	N	N	N	N	N	N	N	Y	N	N	N	N	N	N	N	N	N	Y	Y	N	N	N	N	N	Y	N	N	N	N	N	N	N	N	N	N
SLM_LV1_BS-I20	d__Bacteria;p__Actinomycetota;c__Thermoleophilia;o__Gaiellales;f__F1-60-MAGs149;g__F1-60-MAGs149;s__	N	N	N	N	Y	N	N	N	N	N	N	N	N	N	Y	N	N	N	N	N	Y	N	N	N	N	N	N	N	N	Y	Y	Y	N	N	N	N	N	N	N	N	N	N	N	N	N	N	N	N
SLM_LV1_BS-I10	d__Bacteria;p__Actinomycetota;c__Thermoleophilia;o__Gaiellales;f__F1-60-MAGs149;g__F1-60-MAGs149;s__	N	N	N	N	N	N	N	N	N	N	N	N	N	N	N	N	N	N	N	N	N	N	N	N	N	N	N	N	N	N	N	Y	N	N	N	N	N	Y	N	N	N	N	N	N	N	N	N	N
SLM_LV1_BS-J03	d__Bacteria;p__Actinomycetota;c__Thermoleophilia;o__Gaiellales;f__F1-60-MAGs149;g__F1-60-MAGs149;s__	N	N	N	N	Y	N	N	N	N	N	N	N	N	N	Y	N	N	N	N	N	N	N	N	N	N	N	N	N	N	N	N	Y	N	N	N	N	N	N	N	N	N	N	N	N	N	N	N	N
SLM_LV1_BS-I23	d__Bacteria;p__Actinomycetota;c__Thermoleophilia;o__Gaiellales;f__F1-60-MAGs149;g__F1-60-MAGs149;s__	N	N	N	N	Y	N	N	N	N	N	N	N	N	N	N	N	N	N	N	Y	N	N	N	N	N	N	N	N	N	N	N	Y	N	N	N	N	N	Y	N	N	N	Y	N	N	N	N	N	N
SLM_LV1_BS-K17	d__Bacteria;p__Actinomycetota;c__Thermoleophilia;o__Gaiellales;f__F1-60-MAGs149;g__F1-60-MAGs149;s__	N	N	N	N	Y	N	N	N	N	N	N	N	N	N	N	N	N	N	N	N	N	N	N	N	N	N	N	N	N	N	Y	Y	N	N	N	N	N	Y	N	N	N	Y	N	N	N	N	N	N
SLM_LV1_BS-J18	d__Bacteria;p__Actinomycetota;c__Thermoleophilia;o__Gaiellales;f__F1-60-MAGs149;g__F1-60-MAGs149;s__	N	N	N	N	Y	N	N	N	N	N	N	N	N	N	N	N	N	N	N	N	Y	N	N	N	N	N	N	N	N	N	Y	Y	N	N	N	N	N	Y	N	N	N	Y	N	N	N	N	N	N
SLM_LV1_BS-J16	d__Bacteria;p__Actinomycetota;c__Thermoleophilia;o__Gaiellales;f__F1-60-MAGs149;g__F1-60-MAGs149;s__	N	N	N	N	Y	N	N	N	N	N	N	N	N	N	N	N	N	N	N	N	N	N	N	N	N	N	N	N	N	N	Y	Y	N	N	N	N	N	N	N	N	N	Y	N	N	N	N	N	N
SLM_LV1_BS-J08	d__Bacteria;p__Actinomycetota;c__Thermoleophilia;o__Gaiellales;f__F1-60-MAGs149;g__F1-60-MAGs149;s__	N	N	N	N	Y	N	N	N	N	N	N	N	N	N	N	N	N	N	N	N	Y	N	N	N	N	N	N	N	N	Y	N	Y	N	N	N	N	N	Y	N	N	N	Y	N	N	N	N	N	N
SLM_LV1_BS-J20	d__Bacteria;p__Actinomycetota;c__Thermoleophilia;o__Gaiellales;f__F1-60-MAGs149;g__F1-60-MAGs149;s__	N	N	N	N	N	N	N	N	N	N	N	N	N	N	N	N	N	N	N	N	N	N	N	N	N	N	N	N	N	N	N	Y	N	N	N	N	N	Y	N	N	N	Y	N	N	N	N	N	N
SLM_LV1_BS-K06	d__Bacteria;p__Actinomycetota;c__Thermoleophilia;o__Gaiellales;f__F1-60-MAGs149;g__F1-60-MAGs149;s__	N	N	N	N	N	N	N	N	N	N	N	N	N	N	N	N	N	N	N	N	Y	N	N	N	N	N	Y	N	N	N	Y	Y	N	N	N	N	N	N	N	N	N	N	N	N	N	N	N	N
SLM_LV1_BS-M22	d__Bacteria;p__Actinomycetota;c__Thermoleophilia;o__Gaiellales;f__F1-60-MAGs149;g__F1-60-MAGs149;s__	N	N	N	N	Y	N	N	N	N	N	N	N	N	N	N	N	N	N	N	N	Y	N	N	N	N	N	N	N	N	N	N	Y	N	N	N	N	N	N	N	N	N	N	N	N	N	N	N	N
SLM_MC1B_02-A07	d__Bacteria;p__Actinomycetota;c__Thermoleophilia;o__Gaiellales;f__F1-60-MAGs149;g__F1-60-MAGs149;s__	N	N	N	N	Y	N	N	N	N	N	N	N	N	N	N	N	N	N	N	N	Y	N	N	N	N	N	N	N	N	N	Y	Y	N	N	N	N	N	N	N	N	N	Y	N	N	N	N	N	N
SLM_MC1B_02-A23	d__Bacteria;p__Actinomycetota;c__Thermoleophilia;o__Gaiellales;f__F1-60-MAGs149;g__F1-60-MAGs149;s__	N	N	N	N	Y	N	N	N	N	N	N	N	N	N	Y	N	N	N	N	N	Y	N	N	N	N	N	Y	N	N	N	N	Y	N	N	N	N	N	Y	N	N	N	N	N	N	N	N	N	N
SLM_MC1B_02-E09	d__Bacteria;p__Actinomycetota;c__Thermoleophilia;o__Gaiellales;f__F1-60-MAGs149;g__F1-60-MAGs149;s__	N	N	N	N	N	N	N	N	N	N	N	N	N	N	N	N	N	N	N	N	N	N	N	N	N	N	N	N	N	N	N	Y	N	N	N	N	N	N	N	N	N	N	N	N	N	N	N	N
SLM_MC1B_02-E15	d__Bacteria;p__Actinomycetota;c__Thermoleophilia;o__Gaiellales;f__F1-60-MAGs149;g__F1-60-MAGs149;s__	N	N	N	N	N	N	N	N	N	N	N	N	N	N	N	N	N	N	N	Y	N	N	N	N	N	N	N	N	N	N	N	Y	N	N	N	N	N	N	N	N	N	N	N	N	N	N	N	N
SLM_MC1B_02-F02	d__Bacteria;p__Actinomycetota;c__Thermoleophilia;o__Gaiellales;f__F1-60-MAGs149;g__F1-60-MAGs149;s__	N	N	N	N	Y	N	N	N	N	N	N	N	N	N	N	N	N	N	N	N	N	N	N	N	N	N	N	N	N	N	Y	Y	N	N	N	N	N	N	N	N	N	Y	N	N	N	N	N	N
SLM_MC1B_02-G08	d__Bacteria;p__Actinomycetota;c__Thermoleophilia;o__Gaiellales;f__F1-60-MAGs149;g__F1-60-MAGs149;s__	N	N	N	N	N	N	N	N	N	N	N	N	N	N	N	N	N	N	N	N	Y	N	N	N	N	N	N	N	N	N	N	Y	N	N	N	N	N	N	N	N	N	Y	N	N	N	N	N	N
SLM_MC1B_02-I10	d__Bacteria;p__Actinomycetota;c__Thermoleophilia;o__Gaiellales;f__F1-60-MAGs149;g__F1-60-MAGs149;s__	N	N	N	N	N	N	N	N	N	N	N	N	N	N	N	N	N	N	N	N	Y	N	Y	N	N	N	N	N	N	N	N	Y	N	N	N	N	N	Y	N	N	N	Y	N	N	N	N	N	N
SLM_MC1B_02-I17	d__Bacteria;p__Actinomycetota;c__Thermoleophilia;o__Gaiellales;f__F1-60-MAGs149;g__F1-60-MAGs149;s__	N	N	N	N	Y	N	N	N	N	N	N	N	N	N	N	N	N	N	N	N	N	N	N	N	N	N	Y	N	N	N	N	Y	N	N	N	N	N	N	N	N	N	N	N	N	N	N	N	N
SLM_MC1B_02-M03	d__Bacteria;p__Actinomycetota;c__Thermoleophilia;o__Gaiellales;f__F1-60-MAGs149;g__F1-60-MAGs149;s__	N	N	N	N	Y	N	N	N	N	N	N	N	N	N	N	N	N	N	N	N	Y	N	Y	N	N	N	N	N	N	N	N	Y	N	N	N	N	N	Y	N	N	N	Y	N	N	N	N	N	N
SLM_MC1B_24-A07	d__Bacteria;p__Actinomycetota;c__Thermoleophilia;o__Gaiellales;f__F1-60-MAGs149;g__F1-60-MAGs149;s__	N	N	N	N	N	N	N	N	N	N	N	N	N	N	N	N	N	N	N	N	N	N	N	N	N	N	N	N	N	N	Y	Y	N	N	N	N	N	N	N	N	N	N	N	N	N	N	N	N
SLM_MC1B_02-N19	d__Bacteria;p__Actinomycetota;c__Thermoleophilia;o__Gaiellales;f__F1-60-MAGs149;g__F1-60-MAGs149;s__	N	N	N	N	Y	N	N	N	N	N	N	N	N	N	N	N	N	N	N	N	Y	N	Y	N	N	N	Y	N	N	N	Y	Y	N	N	N	N	N	Y	N	N	N	Y	N	N	N	N	N	N
SLM_MC1B_24-A17	d__Bacteria;p__Actinomycetota;c__Thermoleophilia;o__Gaiellales;f__F1-60-MAGs149;g__F1-60-MAGs149;s__	N	N	N	N	Y	N	N	N	N	N	N	N	N	N	N	N	N	N	N	N	N	N	Y	N	N	N	Y	N	N	N	Y	Y	N	N	N	N	N	N	N	N	N	N	N	N	N	N	N	N
SLM_MC1B_24-A19	d__Bacteria;p__Actinomycetota;c__Thermoleophilia;o__Gaiellales;f__F1-60-MAGs149;g__F1-60-MAGs149;s__	N	N	N	N	Y	N	N	N	N	N	N	N	N	N	N	N	N	N	N	Y	N	N	N	N	N	N	N	N	N	N	N	Y	N	N	N	N	N	Y	N	N	N	N	N	N	N	N	N	N
SLM_MC1B_24-A18	d__Bacteria;p__Actinomycetota;c__Thermoleophilia;o__Gaiellales;f__F1-60-MAGs149;g__F1-60-MAGs149;s__	N	N	N	N	Y	N	N	N	N	N	N	N	N	N	N	N	N	N	N	N	Y	N	N	N	N	N	N	N	N	N	N	Y	N	N	N	N	N	N	N	N	N	Y	N	N	N	N	N	N
SLM_MC1B_24-B03	d__Bacteria;p__Actinomycetota;c__Thermoleophilia;o__Gaiellales;f__F1-60-MAGs149;g__F1-60-MAGs149;s__	N	N	N	N	Y	N	N	N	N	N	N	N	N	N	N	N	N	N	N	N	Y	N	N	N	N	N	Y	N	N	N	N	Y	N	N	N	N	N	Y	N	N	N	N	N	N	N	N	N	N
SLM_MC1B_24-B18	d__Bacteria;p__Actinomycetota;c__Thermoleophilia;o__Gaiellales;f__F1-60-MAGs149;g__F1-60-MAGs149;s__	N	N	N	N	N	N	N	N	N	N	N	N	N	N	N	N	N	N	N	N	N	N	N	N	N	N	N	N	N	N	N	Y	N	N	N	N	N	N	N	N	N	N	N	N	N	N	N	N
SLM_MC1B_24-B23	d__Bacteria;p__Actinomycetota;c__Thermoleophilia;o__Gaiellales;f__F1-60-MAGs149;g__F1-60-MAGs149;s__	N	N	N	N	Y	N	N	N	N	N	N	N	N	N	N	N	N	N	N	N	Y	N	N	N	N	N	N	N	N	N	Y	Y	N	N	N	N	N	N	N	N	N	Y	N	N	N	N	N	N
SLM_MC1B_24-B21	d__Bacteria;p__Actinomycetota;c__Thermoleophilia;o__Gaiellales;f__F1-60-MAGs149;g__F1-60-MAGs149;s__	N	N	N	N	Y	N	N	N	N	N	N	N	N	N	N	N	N	N	N	N	Y	N	Y	N	N	N	N	N	N	N	Y	Y	N	N	N	N	N	Y	N	N	N	N	N	N	N	N	N	N
SLM_MC1B_24-C02	d__Bacteria;p__Actinomycetota;c__Thermoleophilia;o__Gaiellales;f__F1-60-MAGs149;g__F1-60-MAGs149;s__	N	N	N	N	Y	N	N	N	N	N	N	N	N	N	N	N	N	N	N	N	Y	N	N	N	N	N	Y	N	N	N	Y	Y	N	N	N	N	N	Y	N	N	N	Y	N	N	N	N	N	N
SLM_MC1B_24-C14	d__Bacteria;p__Actinomycetota;c__Thermoleophilia;o__Gaiellales;f__F1-60-MAGs149;g__F1-60-MAGs149;s__	N	N	N	N	Y	N	N	N	N	N	N	N	N	N	N	N	N	N	N	N	N	N	N	N	N	N	N	N	N	N	N	Y	N	N	N	N	N	Y	N	N	N	N	N	N	N	N	N	N
SLM_MC1B_24-C19	d__Bacteria;p__Actinomycetota;c__Thermoleophilia;o__Gaiellales;f__F1-60-MAGs149;g__F1-60-MAGs149;s__	N	N	N	N	N	N	N	N	N	N	N	N	N	N	N	N	N	N	N	N	Y	N	N	N	N	N	N	N	N	N	N	Y	N	N	N	N	N	Y	N	N	N	N	N	N	N	N	N	N
SLM_MC1B_24-C17	d__Bacteria;p__Actinomycetota;c__Thermoleophilia;o__Gaiellales;f__F1-60-MAGs149;g__F1-60-MAGs149;s__	N	N	N	N	Y	N	N	N	N	N	N	N	N	N	N	N	N	N	N	N	Y	N	N	N	N	N	N	N	N	N	Y	Y	N	N	N	N	N	Y	N	N	N	N	N	N	N	N	N	N
SLM_MC1B_24-E06	d__Bacteria;p__Actinomycetota;c__Thermoleophilia;o__Gaiellales;f__F1-60-MAGs149;g__F1-60-MAGs149;s__	N	N	N	N	N	N	N	N	N	N	N	N	N	N	N	N	N	N	N	Y	Y	N	N	N	N	N	N	N	N	N	N	Y	N	N	N	N	N	Y	N	N	N	N	N	N	N	N	N	N
SLM_MC1B_24-D20	d__Bacteria;p__Actinomycetota;c__Thermoleophilia;o__Gaiellales;f__F1-60-MAGs149;g__F1-60-MAGs149;s__	N	N	N	N	N	N	N	N	N	N	N	N	N	N	N	N	N	N	N	N	Y	N	N	N	N	N	N	N	N	N	Y	Y	N	N	N	N	N	Y	N	N	N	N	N	N	N	N	N	N
SLM_MC1B_24-E07	d__Bacteria;p__Actinomycetota;c__Thermoleophilia;o__Gaiellales;f__F1-60-MAGs149;g__F1-60-MAGs149;s__	N	N	N	N	N	N	N	N	N	N	N	N	N	N	N	N	N	N	N	N	N	N	N	N	N	N	Y	N	N	N	Y	Y	N	N	N	N	N	Y	N	N	N	Y	N	N	N	N	N	N
SLM_MC1B_24-F03	d__Bacteria;p__Actinomycetota;c__Thermoleophilia;o__Gaiellales;f__F1-60-MAGs149;g__F1-60-MAGs149;s__	N	N	N	N	N	N	N	N	N	N	N	N	N	N	N	N	N	N	N	N	Y	N	N	N	N	N	N	N	N	N	Y	Y	N	N	N	N	N	Y	N	N	N	N	N	N	N	N	N	N
SLM_MC1B_24-E09	d__Bacteria;p__Actinomycetota;c__Thermoleophilia;o__Gaiellales;f__F1-60-MAGs149;g__F1-60-MAGs149;s__	N	N	N	N	N	N	N	N	N	N	N	N	N	N	Y	N	N	N	N	N	Y	N	N	N	N	N	N	N	N	N	Y	Y	N	N	N	N	N	Y	N	N	N	N	N	N	N	N	N	N
SLM_MC1B_24-E11	d__Bacteria;p__Actinomycetota;c__Thermoleophilia;o__Gaiellales;f__F1-60-MAGs149;g__F1-60-MAGs149;s__	N	N	N	N	Y	N	N	N	N	N	N	N	N	N	N	N	N	N	N	N	Y	N	N	N	N	N	N	N	N	N	Y	Y	N	N	N	N	N	Y	N	N	N	Y	N	N	N	N	N	N
SLM_MC1B_24-F04	d__Bacteria;p__Actinomycetota;c__Thermoleophilia;o__Gaiellales;f__F1-60-MAGs149;g__F1-60-MAGs149;s__	N	N	N	N	Y	N	N	N	N	N	N	N	N	Y	Y	N	N	N	N	N	Y	N	N	N	N	N	N	N	N	N	N	Y	N	N	N	N	N	N	N	N	N	Y	N	N	N	N	N	N
SLM_MC1B_24-F05	d__Bacteria;p__Actinomycetota;c__Thermoleophilia;o__Gaiellales;f__F1-60-MAGs149;g__F1-60-MAGs149;s__	N	N	N	N	Y	N	N	N	N	N	N	N	N	N	N	N	N	N	N	N	N	N	N	N	N	N	N	N	N	N	N	Y	N	N	N	N	N	Y	N	N	N	Y	N	N	N	N	N	N
SLM_MC1B_24-F06	d__Bacteria;p__Actinomycetota;c__Thermoleophilia;o__Gaiellales;f__F1-60-MAGs149;g__F1-60-MAGs149;s__	N	N	N	N	Y	N	N	N	N	N	N	N	N	N	N	N	N	N	N	Y	Y	N	N	N	N	N	N	N	Y	N	Y	Y	N	N	N	N	N	Y	N	N	N	N	N	N	N	N	N	N
SLM_MC1B_24-F11	d__Bacteria;p__Actinomycetota;c__Thermoleophilia;o__Gaiellales;f__F1-60-MAGs149;g__F1-60-MAGs149;s__	N	N	N	N	N	N	N	N	N	N	N	N	N	N	N	N	N	N	N	N	Y	N	N	N	N	N	N	N	N	N	N	Y	N	N	N	N	N	Y	N	N	N	N	N	N	N	N	N	N
SLM_MC1B_24-F09	d__Bacteria;p__Actinomycetota;c__Thermoleophilia;o__Gaiellales;f__F1-60-MAGs149;g__F1-60-MAGs149;s__	N	N	N	N	Y	N	N	N	N	N	N	N	N	N	Y	N	N	N	N	N	Y	N	N	N	N	N	N	N	N	N	Y	Y	N	N	N	N	N	Y	N	N	N	N	N	N	N	N	Y	N
SLM_MC1B_24-F13	d__Bacteria;p__Actinomycetota;c__Thermoleophilia;o__Gaiellales;f__F1-60-MAGs149;g__F1-60-MAGs149;s__	N	N	N	N	Y	N	N	N	N	N	N	N	N	N	N	N	N	N	N	N	Y	N	N	N	N	N	N	N	N	Y	Y	Y	N	N	N	N	N	Y	N	N	N	Y	N	N	N	N	N	N
SLM_MC1B_24-G02	d__Bacteria;p__Actinomycetota;c__Thermoleophilia;o__Gaiellales;f__F1-60-MAGs149;g__F1-60-MAGs149;s__	N	N	N	N	Y	N	N	N	N	N	N	N	N	N	N	N	N	N	N	N	Y	N	N	N	N	N	N	N	N	Y	N	Y	N	N	N	N	N	Y	N	N	N	N	N	N	N	N	N	N
SLM_MC1B_24-G07	d__Bacteria;p__Actinomycetota;c__Thermoleophilia;o__Gaiellales;f__F1-60-MAGs149;g__F1-60-MAGs149;s__	N	N	N	N	N	N	N	N	N	N	N	N	N	N	N	N	N	N	N	Y	N	N	N	N	N	N	N	N	N	N	Y	Y	N	N	N	N	N	Y	N	N	N	N	N	N	N	N	N	N
SLM_MC1B_24-G17	d__Bacteria;p__Actinomycetota;c__Thermoleophilia;o__Gaiellales;f__F1-60-MAGs149;g__F1-60-MAGs149;s__	N	N	N	N	Y	N	N	N	N	N	N	N	N	N	N	N	N	N	N	N	N	N	N	N	N	N	N	N	N	N	Y	Y	N	N	N	N	N	N	N	N	N	Y	N	N	N	N	N	N
SLM_MC1B_24-G22	d__Bacteria;p__Actinomycetota;c__Thermoleophilia;o__Gaiellales;f__F1-60-MAGs149;g__F1-60-MAGs149;s__	N	N	N	N	Y	N	N	N	N	N	N	N	N	N	N	N	N	N	N	N	N	N	N	N	N	N	N	N	N	N	N	Y	N	N	N	N	N	N	N	N	N	Y	N	N	N	N	N	N
SLM_MC1B_24-G23	d__Bacteria;p__Actinomycetota;c__Thermoleophilia;o__Gaiellales;f__F1-60-MAGs149;g__F1-60-MAGs149;s__	N	N	N	N	Y	N	N	N	N	N	N	N	N	N	N	N	N	N	N	N	N	N	N	N	N	N	N	N	N	N	N	Y	N	N	N	N	N	Y	N	N	N	Y	N	N	N	N	N	N
SLM_MC1B_24-I21	d__Bacteria;p__Actinomycetota;c__Thermoleophilia;o__Gaiellales;f__F1-60-MAGs149;g__F1-60-MAGs149;s__	N	N	N	N	Y	N	N	N	N	N	N	N	N	N	N	N	N	N	N	N	N	N	N	N	N	N	N	N	N	N	N	Y	N	N	N	N	N	N	N	N	N	N	N	N	N	N	N	N
SLM_MC1B_24-I22	d__Bacteria;p__Actinomycetota;c__Thermoleophilia;o__Gaiellales;f__F1-60-MAGs149;g__F1-60-MAGs149;s__	N	N	N	N	N	N	N	N	N	N	N	N	N	N	N	N	N	N	N	N	N	N	N	N	N	N	N	N	N	N	N	Y	N	N	N	N	N	Y	N	N	N	N	N	N	N	N	N	N
SLM_MC1B_24-J06	d__Bacteria;p__Actinomycetota;c__Thermoleophilia;o__Gaiellales;f__F1-60-MAGs149;g__F1-60-MAGs149;s__	N	N	N	N	N	N	N	N	N	N	N	N	N	N	N	N	N	N	N	N	N	N	N	N	N	N	N	N	N	N	N	Y	N	N	N	N	N	N	N	N	N	N	N	N	N	N	N	N
SLM_MC1B_24-K06	d__Bacteria;p__Actinomycetota;c__Thermoleophilia;o__Gaiellales;f__F1-60-MAGs149;g__F1-60-MAGs149;s__	N	N	N	N	N	N	N	N	N	N	N	N	N	N	Y	N	N	N	N	N	N	N	N	N	N	N	N	N	N	N	N	Y	N	N	N	N	N	N	N	N	N	Y	N	N	N	N	N	N
SLM_MC1B_24-L08	d__Bacteria;p__Actinomycetota;c__Thermoleophilia;o__Gaiellales;f__F1-60-MAGs149;g__F1-60-MAGs149;s__	N	N	N	N	N	N	N	N	N	N	N	N	N	N	N	N	N	N	N	N	N	N	N	N	N	N	N	N	N	N	Y	Y	N	N	N	N	N	Y	N	N	N	Y	N	N	N	N	N	N
SLM_MC1B_24-K21	d__Bacteria;p__Actinomycetota;c__Thermoleophilia;o__Gaiellales;f__F1-60-MAGs149;g__F1-60-MAGs149;s__	N	N	N	N	Y	N	N	N	N	N	N	N	N	N	N	N	N	N	N	N	Y	N	N	N	N	N	N	N	N	N	N	Y	N	N	N	N	N	Y	N	N	N	Y	N	N	N	N	N	N
SLM_MC1B_24-L09	d__Bacteria;p__Actinomycetota;c__Thermoleophilia;o__Gaiellales;f__F1-60-MAGs149;g__F1-60-MAGs149;s__	N	N	N	N	N	N	N	N	N	N	N	N	N	N	N	N	N	N	N	N	N	N	N	N	N	N	N	N	N	N	N	Y	N	N	N	N	N	Y	N	N	N	N	N	N	N	N	N	N
SLM_MC1B_24-M04	d__Bacteria;p__Actinomycetota;c__Thermoleophilia;o__Gaiellales;f__F1-60-MAGs149;g__F1-60-MAGs149;s__	N	N	N	N	Y	N	N	N	N	N	N	N	N	N	Y	N	N	N	N	N	Y	N	N	N	N	N	N	N	N	N	N	Y	N	N	N	Y	N	N	N	N	N	Y	N	N	N	N	N	N
SLM_MC1B_24-M15	d__Bacteria;p__Actinomycetota;c__Thermoleophilia;o__Gaiellales;f__F1-60-MAGs149;g__F1-60-MAGs149;s__	N	N	N	N	N	N	N	N	N	N	N	N	N	N	N	N	N	N	N	N	Y	N	N	N	N	N	N	N	N	N	N	Y	N	N	N	N	N	N	N	N	N	N	N	N	N	N	N	N
SLM_MC1B_24-M21	d__Bacteria;p__Actinomycetota;c__Thermoleophilia;o__Gaiellales;f__F1-60-MAGs149;g__F1-60-MAGs149;s__	N	N	N	N	Y	N	N	N	N	N	N	N	N	N	N	N	N	N	N	N	Y	N	N	N	N	N	N	N	N	N	Y	Y	N	N	N	N	N	N	N	N	N	N	N	N	N	N	N	N
SLM_MC1B_24-N03	d__Bacteria;p__Actinomycetota;c__Thermoleophilia;o__Gaiellales;f__F1-60-MAGs149;g__F1-60-MAGs149;s__	N	N	N	N	Y	N	N	N	N	N	N	N	N	N	N	N	N	N	N	N	N	N	N	N	N	N	N	N	N	N	N	Y	N	N	N	N	N	N	N	N	N	N	N	N	N	N	N	N
SLM_MC1B_24-N04	d__Bacteria;p__Actinomycetota;c__Thermoleophilia;o__Gaiellales;f__F1-60-MAGs149;g__F1-60-MAGs149;s__	N	N	N	N	Y	N	N	N	N	N	N	N	N	N	N	N	N	N	N	Y	Y	N	N	N	N	N	N	N	N	N	N	Y	N	N	N	N	N	Y	N	N	N	N	N	N	N	N	N	N
SLM_MC1B_24-M22	d__Bacteria;p__Actinomycetota;c__Thermoleophilia;o__Gaiellales;f__F1-60-MAGs149;g__F1-60-MAGs149;s__	N	N	N	N	Y	N	N	N	N	N	N	N	N	N	Y	N	N	N	N	N	Y	N	N	N	N	N	N	N	N	N	N	Y	N	N	N	N	N	Y	N	N	N	N	N	N	N	N	N	N
SLM_MC1B_24-N14	d__Bacteria;p__Actinomycetota;c__Thermoleophilia;o__Gaiellales;f__F1-60-MAGs149;g__F1-60-MAGs149;s__	N	N	N	N	Y	N	N	N	N	N	N	N	N	N	N	N	N	N	N	N	N	N	N	N	N	N	N	N	N	N	N	Y	N	N	N	N	N	Y	N	N	N	Y	N	N	N	N	N	N
SLM_MC1B_24-O05	d__Bacteria;p__Actinomycetota;c__Thermoleophilia;o__Gaiellales;f__F1-60-MAGs149;g__F1-60-MAGs149;s__	N	N	N	N	Y	N	N	N	N	N	N	N	N	N	N	N	N	N	N	N	Y	N	N	N	N	N	N	N	N	N	N	Y	N	N	N	Y	N	Y	N	N	N	N	N	N	N	N	N	N
SLM_MC1B_24-O11	d__Bacteria;p__Actinomycetota;c__Thermoleophilia;o__Gaiellales;f__F1-60-MAGs149;g__F1-60-MAGs149;s__	N	N	N	N	Y	N	N	N	N	N	N	N	N	N	N	N	N	N	N	Y	Y	N	N	N	N	N	N	N	N	Y	N	Y	N	N	N	N	N	N	N	N	N	N	N	N	N	N	N	N
SLM_MC1B_24-N19	d__Bacteria;p__Actinomycetota;c__Thermoleophilia;o__Gaiellales;f__F1-60-MAGs149;g__F1-60-MAGs149;s__	N	N	N	N	N	N	N	N	N	N	N	N	N	N	Y	N	N	N	N	Y	Y	N	N	N	N	N	Y	N	N	N	Y	Y	N	N	N	N	N	Y	N	N	N	N	N	N	N	N	N	N
SLM_MC1B_24-O04	d__Bacteria;p__Actinomycetota;c__Thermoleophilia;o__Gaiellales;f__F1-60-MAGs149;g__F1-60-MAGs149;s__	N	N	N	N	N	N	N	N	N	N	N	N	N	N	N	N	N	N	N	N	N	N	N	N	N	N	N	N	N	N	Y	Y	N	N	N	N	N	Y	N	N	N	Y	N	N	N	N	N	N
SLM_MC1B_24-O17	d__Bacteria;p__Actinomycetota;c__Thermoleophilia;o__Gaiellales;f__F1-60-MAGs149;g__F1-60-MAGs149;s__	N	N	N	N	Y	N	N	N	N	N	N	N	N	N	N	N	N	N	N	N	Y	N	N	N	N	N	N	N	N	Y	Y	Y	N	N	N	N	N	Y	N	N	N	N	N	N	N	N	N	N
SLM_MC1B_24-O19	d__Bacteria;p__Actinomycetota;c__Thermoleophilia;o__Gaiellales;f__F1-60-MAGs149;g__F1-60-MAGs149;s__	N	N	N	N	Y	N	N	N	N	N	N	N	N	N	N	N	N	N	N	N	Y	N	N	N	N	N	N	N	N	Y	Y	Y	N	N	N	N	N	Y	N	N	N	Y	N	N	N	N	N	N
SLM_MC1B_24-P06	d__Bacteria;p__Actinomycetota;c__Thermoleophilia;o__Gaiellales;f__F1-60-MAGs149;g__F1-60-MAGs149;s__	N	N	N	N	Y	N	N	N	N	N	N	N	N	N	N	N	N	N	N	N	Y	N	N	N	N	N	Y	N	N	N	N	Y	N	N	N	N	N	N	N	N	N	N	N	N	N	N	N	N
SLM_MC1B_24-P18	d__Bacteria;p__Actinomycetota;c__Thermoleophilia;o__Gaiellales;f__F1-60-MAGs149;g__F1-60-MAGs149;s__	N	N	N	N	Y	N	N	N	N	N	N	N	N	N	N	N	N	N	N	N	Y	N	N	N	N	N	Y	N	N	N	Y	Y	N	N	N	N	N	N	N	N	N	Y	N	N	N	N	N	N
SLM_MC1B_24-P20	d__Bacteria;p__Actinomycetota;c__Thermoleophilia;o__Gaiellales;f__F1-60-MAGs149;g__F1-60-MAGs149;s__	N	N	N	N	Y	N	N	N	N	N	N	N	N	N	Y	N	N	N	N	N	N	N	N	N	N	N	Y	N	N	N	Y	Y	N	N	N	N	N	Y	N	N	N	Y	N	N	N	N	N	N
SLM_MC1B_46-D05	d__Bacteria;p__Actinomycetota;c__Thermoleophilia;o__Gaiellales;f__F1-60-MAGs149;g__F1-60-MAGs149;s__	N	N	N	N	Y	N	N	N	N	N	N	N	N	N	N	N	N	N	N	N	N	N	N	N	N	N	N	N	N	N	N	Y	N	N	N	Y	N	Y	N	N	N	N	N	N	N	N	N	N
SLM_MC1B_46-C05	d__Bacteria;p__Actinomycetota;c__Thermoleophilia;o__Gaiellales;f__F1-60-MAGs149;g__F1-60-MAGs149;s__	N	N	N	N	N	N	N	N	N	N	N	N	N	N	Y	N	N	N	N	Y	Y	N	N	N	N	N	N	N	N	N	N	Y	N	N	N	N	N	Y	N	N	N	Y	N	N	N	N	N	N
SLM_MC1B_46-D13	d__Bacteria;p__Actinomycetota;c__Thermoleophilia;o__Gaiellales;f__F1-60-MAGs149;g__F1-60-MAGs149;s__	N	N	N	N	Y	N	N	N	N	N	N	N	N	N	N	N	N	N	N	N	Y	N	N	N	N	N	N	N	N	N	Y	Y	N	N	N	N	N	Y	N	N	N	N	N	N	N	N	N	N
SLM_MC1B_46-D14	d__Bacteria;p__Actinomycetota;c__Thermoleophilia;o__Gaiellales;f__F1-60-MAGs149;g__F1-60-MAGs149;s__	N	N	N	N	N	N	N	N	N	N	N	N	N	N	N	N	N	N	N	N	Y	N	N	N	N	N	N	N	N	N	N	Y	N	N	N	N	N	Y	N	N	N	N	N	N	N	N	N	N
SLM_MC1B_46-E16	d__Bacteria;p__Actinomycetota;c__Thermoleophilia;o__Gaiellales;f__F1-60-MAGs149;g__F1-60-MAGs149;s__	N	N	N	N	N	N	N	N	N	N	N	N	N	N	N	N	N	N	N	N	Y	N	N	N	N	N	N	N	N	N	N	Y	N	N	N	N	N	Y	N	N	N	Y	N	N	N	N	N	N
SLM_MC1B_46-E20	d__Bacteria;p__Actinomycetota;c__Thermoleophilia;o__Gaiellales;f__F1-60-MAGs149;g__F1-60-MAGs149;s__	N	N	N	N	Y	N	N	N	N	N	N	N	N	N	N	N	N	N	N	N	N	N	Y	N	N	N	N	N	N	N	N	Y	N	N	N	N	N	Y	N	N	N	Y	N	N	N	N	N	N
SLM_MC1B_46-F21	d__Bacteria;p__Actinomycetota;c__Thermoleophilia;o__Gaiellales;f__F1-60-MAGs149;g__F1-60-MAGs149;s__	N	N	N	N	Y	N	N	N	N	N	N	N	N	N	N	N	N	N	N	N	Y	N	N	N	N	N	N	N	N	N	Y	Y	N	N	N	N	N	N	N	N	N	N	N	N	N	N	N	N
SLM_MC1B_46-J14	d__Bacteria;p__Actinomycetota;c__Thermoleophilia;o__Gaiellales;f__F1-60-MAGs149;g__F1-60-MAGs149;s__	N	N	N	N	N	N	N	N	N	N	N	N	N	N	N	N	N	N	N	Y	N	N	N	N	N	N	N	N	N	Y	N	Y	N	N	N	N	N	N	N	N	N	N	N	N	N	N	N	N
SLM_MC1B_46-I22	d__Bacteria;p__Actinomycetota;c__Thermoleophilia;o__Gaiellales;f__F1-60-MAGs149;g__F1-60-MAGs149;s__	N	N	N	N	Y	N	N	N	N	N	N	N	N	N	N	N	N	N	N	N	N	N	N	N	N	N	N	N	N	N	N	Y	N	N	N	N	N	Y	N	N	N	Y	N	N	N	N	N	N
SLM_MC1B_46-L18	d__Bacteria;p__Actinomycetota;c__Thermoleophilia;o__Gaiellales;f__F1-60-MAGs149;g__F1-60-MAGs149;s__	N	N	N	N	N	N	N	N	N	N	N	N	N	N	N	N	N	N	N	N	N	N	Y	N	N	N	N	N	N	N	N	Y	N	N	N	N	N	Y	N	N	N	Y	N	N	N	N	N	N
SLM_MC1B_46-M07	d__Bacteria;p__Actinomycetota;c__Thermoleophilia;o__Gaiellales;f__F1-60-MAGs149;g__F1-60-MAGs149;s__	N	N	N	N	N	N	N	N	N	N	N	N	N	N	N	N	N	N	N	N	N	N	N	N	N	N	N	N	N	N	N	Y	N	N	N	N	N	N	N	N	N	N	N	N	N	N	N	N
SLM_MC1B_46-M16	d__Bacteria;p__Actinomycetota;c__Thermoleophilia;o__Gaiellales;f__F1-60-MAGs149;g__F1-60-MAGs149;s__	N	N	N	N	Y	N	N	N	N	N	N	N	N	N	N	N	N	N	N	Y	Y	N	N	N	N	N	N	N	N	N	Y	Y	N	N	N	N	N	N	N	N	N	Y	N	N	N	N	N	N
SLM_MC1B_46-M20	d__Bacteria;p__Actinomycetota;c__Thermoleophilia;o__Gaiellales;f__F1-60-MAGs149;g__F1-60-MAGs149;s__	N	N	N	N	N	N	N	N	N	N	N	N	N	N	N	N	N	N	N	N	N	N	N	N	N	N	N	N	N	N	N	Y	N	N	N	N	N	Y	N	N	N	Y	N	N	N	N	N	N
SLM_MC1B_46-O10	d__Bacteria;p__Actinomycetota;c__Thermoleophilia;o__Gaiellales;f__F1-60-MAGs149;g__F1-60-MAGs149;s__	N	N	N	N	Y	N	N	N	N	N	N	N	N	N	N	N	N	N	N	Y	N	N	N	N	N	N	N	N	N	N	N	Y	N	N	N	N	N	N	N	N	N	N	N	N	N	N	N	N
SLM_MC1B_46-P06	d__Bacteria;p__Actinomycetota;c__Thermoleophilia;o__Gaiellales;f__F1-60-MAGs149;g__F1-60-MAGs149;s__	N	N	N	N	Y	N	N	N	N	N	N	N	N	N	N	N	N	N	N	N	N	N	N	N	N	N	N	N	N	Y	N	Y	N	N	N	N	N	Y	N	N	N	N	N	N	N	N	N	N
SLM_MC1B_46-O16	d__Bacteria;p__Actinomycetota;c__Thermoleophilia;o__Gaiellales;f__F1-60-MAGs149;g__F1-60-MAGs149;s__	N	N	N	N	N	N	N	N	N	N	N	N	N	N	N	N	N	N	N	N	Y	N	N	N	N	N	N	N	N	N	Y	Y	N	N	N	N	N	N	N	N	N	N	N	N	N	N	N	N
SLM_MC1B_68-A06	d__Bacteria;p__Actinomycetota;c__Thermoleophilia;o__Gaiellales;f__F1-60-MAGs149;g__F1-60-MAGs149;s__	N	N	N	N	N	N	N	N	N	N	N	N	N	N	N	N	N	N	N	N	N	N	N	N	N	N	N	N	N	N	N	Y	N	N	N	N	N	N	N	N	N	N	N	N	N	N	N	N
SLM_MC1B_46-P03	d__Bacteria;p__Actinomycetota;c__Thermoleophilia;o__Gaiellales;f__F1-60-MAGs149;g__F1-60-MAGs149;s__	N	N	N	N	Y	N	N	N	N	N	N	N	N	N	N	N	N	N	N	N	Y	N	N	N	N	N	N	N	N	N	Y	Y	N	N	N	N	N	Y	N	N	N	Y	N	N	N	N	N	N
SLM_MC1B_68-A09	d__Bacteria;p__Actinomycetota;c__Thermoleophilia;o__Gaiellales;f__F1-60-MAGs149;g__F1-60-MAGs149;s__	N	N	N	N	N	N	N	N	N	N	N	N	N	N	N	N	N	N	N	N	N	N	N	N	N	N	N	N	N	N	N	Y	N	N	N	N	N	Y	N	N	N	N	N	N	N	N	N	N
SLM_MC1B_68-A01	d__Bacteria;p__Actinomycetota;c__Thermoleophilia;o__Gaiellales;f__F1-60-MAGs149;g__F1-60-MAGs149;s__	N	N	N	N	N	N	N	N	N	N	N	N	N	N	N	N	N	N	N	N	Y	N	N	N	N	N	N	N	N	N	N	Y	N	N	N	N	N	Y	N	N	N	Y	N	N	N	N	N	N
SLM_MC1B_68-A15	d__Bacteria;p__Actinomycetota;c__Thermoleophilia;o__Gaiellales;f__F1-60-MAGs149;g__F1-60-MAGs149;s__	N	N	N	N	Y	N	N	N	N	N	N	N	N	N	N	N	N	N	N	N	Y	N	N	N	N	N	N	N	N	N	Y	Y	N	N	N	N	N	Y	N	N	N	Y	N	N	N	N	N	N
SLM_MC1B_68-A02	d__Bacteria;p__Actinomycetota;c__Thermoleophilia;o__Gaiellales;f__F1-60-MAGs149;g__F1-60-MAGs149;s__	N	N	N	N	N	N	N	N	N	N	N	N	N	N	N	N	N	N	N	Y	Y	N	N	N	N	N	N	N	N	N	Y	Y	N	N	N	N	N	Y	N	N	N	N	N	N	N	N	N	N
SLM_MC1B_68-A13	d__Bacteria;p__Actinomycetota;c__Thermoleophilia;o__Gaiellales;f__F1-60-MAGs149;g__F1-60-MAGs149;s__	N	N	N	N	N	N	N	N	N	N	N	N	N	N	N	N	N	N	N	N	Y	N	N	N	N	N	N	N	N	N	N	Y	N	N	N	N	N	N	N	N	N	Y	N	N	N	N	N	N
SLM_MC1B_68-A23	d__Bacteria;p__Actinomycetota;c__Thermoleophilia;o__Gaiellales;f__F1-60-MAGs149;g__F1-60-MAGs149;s__	N	N	N	N	N	N	N	N	N	N	N	N	N	N	N	N	N	N	N	N	N	N	N	N	N	N	N	N	N	Y	N	Y	N	N	N	N	N	N	N	N	N	N	N	N	N	N	N	N
SLM_MC1B_68-A20	d__Bacteria;p__Actinomycetota;c__Thermoleophilia;o__Gaiellales;f__F1-60-MAGs149;g__F1-60-MAGs149;s__	N	N	N	N	N	N	N	N	N	N	N	N	N	N	N	N	N	N	N	N	N	N	N	N	N	N	N	N	N	Y	N	Y	N	N	N	N	N	Y	N	N	N	Y	N	N	N	N	N	N
SLM_MC1B_68-B22	d__Bacteria;p__Actinomycetota;c__Thermoleophilia;o__Gaiellales;f__F1-60-MAGs149;g__F1-60-MAGs149;s__	N	N	N	N	Y	N	N	N	N	N	N	N	N	N	N	N	N	N	N	N	Y	N	N	N	N	N	N	N	N	N	Y	Y	N	N	N	N	N	Y	N	N	N	Y	N	N	N	N	N	N
SLM_MC1B_68-B18	d__Bacteria;p__Actinomycetota;c__Thermoleophilia;o__Gaiellales;f__F1-60-MAGs149;g__F1-60-MAGs149;s__	N	N	N	N	Y	N	N	N	N	N	N	N	N	N	N	N	N	N	N	N	Y	N	N	N	N	N	N	N	N	N	N	Y	N	N	N	N	N	N	N	N	N	Y	N	N	N	N	N	N
SLM_MC1B_68-C04	d__Bacteria;p__Actinomycetota;c__Thermoleophilia;o__Gaiellales;f__F1-60-MAGs149;g__F1-60-MAGs149;s__	N	N	N	N	N	N	N	N	N	N	N	N	N	N	N	N	N	N	N	N	N	N	N	N	N	N	N	N	N	N	Y	Y	N	N	N	N	N	N	N	N	N	N	N	N	N	N	N	N
SLM_MC1B_68-D10	d__Bacteria;p__Actinomycetota;c__Thermoleophilia;o__Gaiellales;f__F1-60-MAGs149;g__F1-60-MAGs149;s__	N	N	N	N	N	N	N	N	N	N	N	N	N	N	N	N	N	N	N	N	N	N	N	N	N	N	N	N	N	N	N	Y	N	N	N	N	N	N	N	N	N	N	N	N	N	N	N	N
SLM_MC1B_68-C21	d__Bacteria;p__Actinomycetota;c__Thermoleophilia;o__Gaiellales;f__F1-60-MAGs149;g__F1-60-MAGs149;s__	N	N	N	N	N	N	N	N	N	N	N	N	N	N	N	N	N	N	N	N	N	N	N	N	N	N	N	N	N	N	N	Y	N	N	N	N	N	N	N	N	N	Y	N	N	N	N	N	N
SLM_MC1B_68-D11	d__Bacteria;p__Actinomycetota;c__Thermoleophilia;o__Gaiellales;f__F1-60-MAGs149;g__F1-60-MAGs149;s__	N	N	N	N	N	N	N	N	N	N	N	N	N	N	N	N	N	N	N	Y	N	N	N	N	N	N	N	N	N	N	N	Y	N	N	N	N	N	Y	N	N	N	Y	N	N	N	N	N	N
SLM_MC1B_68-E15	d__Bacteria;p__Actinomycetota;c__Thermoleophilia;o__Gaiellales;f__F1-60-MAGs149;g__F1-60-MAGs149;s__	N	N	N	N	N	N	N	N	N	N	N	N	N	N	N	N	N	N	N	Y	Y	N	Y	N	N	N	N	N	N	N	N	Y	N	N	N	N	N	Y	N	N	N	N	N	N	N	N	N	N
SLM_MC1B_68-E17	d__Bacteria;p__Actinomycetota;c__Thermoleophilia;o__Gaiellales;f__F1-60-MAGs149;g__F1-60-MAGs149;s__	N	N	N	N	Y	N	N	N	N	N	N	N	N	N	N	N	N	N	N	N	Y	N	N	N	N	N	N	N	N	Y	N	Y	N	N	N	N	N	Y	N	N	N	Y	N	N	N	N	N	N
SLM_MC1B_68-F02	d__Bacteria;p__Actinomycetota;c__Thermoleophilia;o__Gaiellales;f__F1-60-MAGs149;g__F1-60-MAGs149;s__	N	N	N	N	Y	N	N	N	N	N	N	N	N	N	N	N	N	N	N	Y	N	N	N	N	N	N	N	N	N	N	N	Y	N	N	N	N	N	N	N	N	N	N	N	N	N	N	N	N
SLM_MC1B_68-F23	d__Bacteria;p__Actinomycetota;c__Thermoleophilia;o__Gaiellales;f__F1-60-MAGs149;g__F1-60-MAGs149;s__	N	N	N	N	Y	N	N	N	N	N	N	N	N	N	N	N	N	N	N	N	N	N	N	N	N	N	Y	N	N	N	N	N	N	N	N	N	N	N	N	N	N	N	N	N	N	N	N	N
SLM_MC1B_68-F16	d__Bacteria;p__Actinomycetota;c__Thermoleophilia;o__Gaiellales;f__F1-60-MAGs149;g__F1-60-MAGs149;s__	N	N	N	N	N	N	N	N	N	N	N	N	N	N	N	N	N	N	N	N	N	N	N	N	N	N	N	N	N	N	N	Y	N	N	N	N	N	N	N	N	N	N	N	N	N	N	N	N
SLM_MC1B_68-F21	d__Bacteria;p__Actinomycetota;c__Thermoleophilia;o__Gaiellales;f__F1-60-MAGs149;g__F1-60-MAGs149;s__	N	N	N	N	Y	N	N	N	N	N	N	N	N	N	N	N	N	N	N	N	N	N	N	N	N	N	N	N	N	N	N	Y	N	N	N	N	N	Y	N	N	N	N	N	N	N	N	N	N
SLM_MC1B_68-G02	d__Bacteria;p__Actinomycetota;c__Thermoleophilia;o__Gaiellales;f__F1-60-MAGs149;g__F1-60-MAGs149;s__	N	N	N	N	N	N	N	N	N	N	N	N	N	N	N	N	N	N	N	N	N	N	N	N	N	N	N	N	N	N	N	Y	N	N	N	N	N	Y	N	N	N	Y	N	N	N	N	N	N
SLM_MC1B_68-I14	d__Bacteria;p__Actinomycetota;c__Thermoleophilia;o__Gaiellales;f__F1-60-MAGs149;g__F1-60-MAGs149;s__	N	N	N	N	Y	N	N	N	N	N	N	N	N	N	N	N	N	N	N	N	N	N	N	N	N	N	N	N	N	N	N	Y	N	N	N	N	N	N	N	N	N	N	N	N	N	N	N	N
SLM_MC1B_68-I11	d__Bacteria;p__Actinomycetota;c__Thermoleophilia;o__Gaiellales;f__F1-60-MAGs149;g__F1-60-MAGs149;s__	N	N	N	N	N	N	N	N	N	N	N	N	N	N	N	N	N	N	N	Y	N	N	N	N	N	N	N	N	N	N	N	Y	N	N	N	N	N	Y	N	N	N	N	N	N	N	N	N	N
SLM_MC1B_68-J13	d__Bacteria;p__Actinomycetota;c__Thermoleophilia;o__Gaiellales;f__F1-60-MAGs149;g__F1-60-MAGs149;s__	N	N	N	N	Y	N	N	N	N	N	N	N	N	N	N	N	N	N	N	Y	N	N	N	N	N	N	Y	N	N	N	N	Y	N	N	N	N	N	N	N	N	N	Y	N	N	N	N	N	N
SLM_MC1B_68-K08	d__Bacteria;p__Actinomycetota;c__Thermoleophilia;o__Gaiellales;f__F1-60-MAGs149;g__F1-60-MAGs149;s__	N	N	N	N	N	N	N	N	N	N	N	N	N	N	N	N	N	N	N	N	N	N	N	N	N	N	N	N	N	N	N	N	N	N	N	N	N	N	N	N	N	N	N	N	N	N	N	N
SLM_MC1B_68-J23	d__Bacteria;p__Actinomycetota;c__Thermoleophilia;o__Gaiellales;f__F1-60-MAGs149;g__F1-60-MAGs149;s__	N	N	N	N	Y	N	N	N	N	N	N	N	N	N	N	N	N	N	N	N	N	N	N	N	N	N	N	N	N	Y	N	Y	N	N	N	N	N	Y	N	N	N	Y	N	N	N	N	N	N
SLM_MC1B_68-K10	d__Bacteria;p__Actinomycetota;c__Thermoleophilia;o__Gaiellales;f__F1-60-MAGs149;g__F1-60-MAGs149;s__	N	N	N	N	N	N	N	N	N	N	N	N	N	N	N	N	N	N	N	N	N	N	N	N	N	N	N	N	N	N	N	Y	N	N	N	N	N	N	N	N	N	N	N	N	N	N	N	N
SLM_MC1B_68-K16	d__Bacteria;p__Actinomycetota;c__Thermoleophilia;o__Gaiellales;f__F1-60-MAGs149;g__F1-60-MAGs149;s__	N	N	N	N	N	N	N	N	N	N	N	N	N	N	N	N	N	N	N	N	N	N	N	N	N	N	N	N	N	N	N	Y	N	N	N	N	N	N	N	N	N	N	N	N	N	N	N	N
SLM_MC1B_68-L06	d__Bacteria;p__Actinomycetota;c__Thermoleophilia;o__Gaiellales;f__F1-60-MAGs149;g__F1-60-MAGs149;s__	N	N	N	N	N	N	N	N	N	N	N	N	N	N	N	N	N	N	N	N	N	N	N	N	N	N	N	N	N	N	N	Y	N	N	N	N	N	N	N	N	N	N	N	N	N	N	N	N
SLM_MC1B_68-K18	d__Bacteria;p__Actinomycetota;c__Thermoleophilia;o__Gaiellales;f__F1-60-MAGs149;g__F1-60-MAGs149;s__	N	N	N	N	N	N	N	N	N	N	N	N	N	N	Y	N	N	N	N	N	N	N	N	N	N	N	N	N	N	N	N	Y	N	N	N	N	N	N	N	N	N	Y	N	N	N	N	N	N
SLM_MC1B_68-M18	d__Bacteria;p__Actinomycetota;c__Thermoleophilia;o__Gaiellales;f__F1-60-MAGs149;g__F1-60-MAGs149;s__	N	N	N	N	N	N	N	N	N	N	N	N	N	N	N	N	N	N	N	N	N	N	N	N	N	N	N	N	N	N	N	Y	N	N	N	N	N	N	N	N	N	Y	N	N	N	N	N	N
SLM_MC1B_68-L23	d__Bacteria;p__Actinomycetota;c__Thermoleophilia;o__Gaiellales;f__F1-60-MAGs149;g__F1-60-MAGs149;s__	N	N	N	N	Y	N	N	N	N	N	N	N	N	N	N	N	N	N	N	N	Y	N	N	N	N	N	N	N	N	Y	N	Y	N	N	N	N	N	N	N	N	N	Y	N	N	N	N	N	N
SLM_MC1B_68-M03	d__Bacteria;p__Actinomycetota;c__Thermoleophilia;o__Gaiellales;f__F1-60-MAGs149;g__F1-60-MAGs149;s__	N	N	N	N	Y	N	N	N	N	N	N	N	N	N	Y	N	N	N	N	N	N	N	N	N	N	N	N	N	N	Y	N	Y	N	N	N	N	N	N	N	N	N	N	N	N	N	N	N	N
SLM_MC1B_68-N08	d__Bacteria;p__Actinomycetota;c__Thermoleophilia;o__Gaiellales;f__F1-60-MAGs149;g__F1-60-MAGs149;s__	N	N	N	N	N	N	N	N	N	N	N	N	N	N	N	N	N	N	N	N	N	N	N	N	N	N	N	N	N	N	N	Y	N	N	N	N	N	N	N	N	N	N	N	N	N	N	N	N
SLM_MC1B_68-M16	d__Bacteria;p__Actinomycetota;c__Thermoleophilia;o__Gaiellales;f__F1-60-MAGs149;g__F1-60-MAGs149;s__	N	N	N	N	Y	N	N	N	N	N	N	N	N	N	N	N	N	N	N	N	Y	N	N	N	N	N	N	N	N	N	N	Y	N	N	N	N	N	Y	N	N	N	Y	N	N	N	N	N	N
SLM_MC1B_68-N03	d__Bacteria;p__Actinomycetota;c__Thermoleophilia;o__Gaiellales;f__F1-60-MAGs149;g__F1-60-MAGs149;s__	N	N	N	N	Y	N	N	N	N	N	N	N	N	N	N	N	N	N	N	N	Y	N	N	N	N	N	N	N	N	N	Y	Y	N	N	N	N	N	Y	N	N	N	Y	N	N	N	N	N	N
SLM_MC1B_68-N04	d__Bacteria;p__Actinomycetota;c__Thermoleophilia;o__Gaiellales;f__F1-60-MAGs149;g__F1-60-MAGs149;s__	N	N	N	N	Y	N	N	N	N	N	N	N	N	N	N	N	N	N	N	N	Y	N	N	N	N	N	N	N	N	N	N	Y	N	N	N	N	N	Y	N	N	N	N	N	N	N	N	N	N
SLM_MC1B_68-P15	d__Bacteria;p__Actinomycetota;c__Thermoleophilia;o__Gaiellales;f__F1-60-MAGs149;g__F1-60-MAGs149;s__	N	N	N	N	N	N	N	N	N	N	N	N	N	N	Y	N	N	N	N	N	Y	N	N	N	N	N	N	N	N	N	Y	Y	N	N	N	N	N	Y	N	N	N	N	N	N	N	N	N	N
SLM_MC1B_68-P06	d__Bacteria;p__Actinomycetota;c__Thermoleophilia;o__Gaiellales;f__F1-60-MAGs149;g__F1-60-MAGs149;s__	N	N	N	N	Y	N	N	N	N	N	N	N	N	N	N	N	N	N	N	N	Y	N	N	N	N	N	N	N	N	Y	Y	Y	N	N	N	N	N	N	N	N	N	Y	N	N	N	N	N	N
SLM_MC1B_68-P08	d__Bacteria;p__Actinomycetota;c__Thermoleophilia;o__Gaiellales;f__F1-60-MAGs149;g__F1-60-MAGs149;s__	N	N	N	N	Y	N	N	N	N	N	N	N	N	N	N	N	N	N	N	N	Y	N	N	N	N	N	N	N	N	N	Y	Y	N	N	N	N	N	Y	N	N	N	N	N	N	N	N	N	N
SLM_MC1B_810-A06	d__Bacteria;p__Actinomycetota;c__Thermoleophilia;o__Gaiellales;f__F1-60-MAGs149;g__F1-60-MAGs149;s__	N	N	N	N	N	N	N	N	N	N	N	N	N	N	N	N	N	N	N	N	N	N	N	N	N	N	N	N	N	N	Y	Y	N	N	N	N	N	Y	N	N	N	Y	N	N	N	N	N	N
SLM_MC1B_68-P14	d__Bacteria;p__Actinomycetota;c__Thermoleophilia;o__Gaiellales;f__F1-60-MAGs149;g__F1-60-MAGs149;s__	N	N	N	N	Y	N	N	N	N	N	N	N	N	N	N	N	N	N	N	N	Y	N	N	N	N	N	N	N	N	N	N	Y	N	N	N	N	N	Y	N	N	N	Y	N	N	N	N	N	N
SLM_MC1B_68-P17	d__Bacteria;p__Actinomycetota;c__Thermoleophilia;o__Gaiellales;f__F1-60-MAGs149;g__F1-60-MAGs149;s__	N	N	N	N	Y	N	N	N	N	N	N	N	N	N	Y	N	N	N	N	N	N	N	N	N	N	N	N	N	N	N	Y	Y	N	N	N	N	N	Y	N	N	N	Y	N	N	N	N	N	N
SLM_MC1B_810-A10	d__Bacteria;p__Actinomycetota;c__Thermoleophilia;o__Gaiellales;f__F1-60-MAGs149;g__F1-60-MAGs149;s__	N	N	N	N	N	N	N	N	N	N	N	N	N	N	Y	N	N	N	N	N	Y	N	N	N	N	N	N	N	N	Y	Y	Y	N	N	N	N	N	Y	N	N	N	N	N	N	N	N	N	N
SLM_MC1B_68-P19	d__Bacteria;p__Actinomycetota;c__Thermoleophilia;o__Gaiellales;f__F1-60-MAGs149;g__F1-60-MAGs149;s__	N	N	N	N	N	N	N	N	N	N	N	N	N	N	N	N	N	N	N	N	N	N	N	N	N	N	N	N	N	N	N	Y	N	N	N	N	N	Y	N	N	N	N	N	N	N	N	N	N
SLM_MC1B_810-A02	d__Bacteria;p__Actinomycetota;c__Thermoleophilia;o__Gaiellales;f__F1-60-MAGs149;g__F1-60-MAGs149;s__	N	N	N	N	Y	N	N	N	N	N	N	N	N	N	N	N	N	N	N	N	N	N	N	N	N	N	N	N	N	N	Y	Y	N	N	N	N	N	Y	N	N	N	Y	N	N	N	N	N	N
SLM_MC1B_810-A03	d__Bacteria;p__Actinomycetota;c__Thermoleophilia;o__Gaiellales;f__F1-60-MAGs149;g__F1-60-MAGs149;s__	N	N	N	N	N	N	N	N	N	N	N	N	N	N	N	N	N	N	N	N	Y	N	N	N	N	N	N	N	N	Y	Y	Y	N	N	N	N	N	N	N	N	N	N	N	N	N	N	N	N
SLM_MC1B_810-A09	d__Bacteria;p__Actinomycetota;c__Thermoleophilia;o__Gaiellales;f__F1-60-MAGs149;g__F1-60-MAGs149;s__	N	N	N	N	N	N	N	N	N	N	N	N	N	N	N	N	N	N	N	N	N	N	N	N	N	N	N	N	N	N	N	Y	N	N	N	N	N	Y	N	N	N	Y	N	N	N	N	N	N
SLM_MC1B_810-B02	d__Bacteria;p__Actinomycetota;c__Thermoleophilia;o__Gaiellales;f__F1-60-MAGs149;g__F1-60-MAGs149;s__	N	N	N	N	N	N	N	N	N	N	N	N	N	N	N	N	N	N	N	N	Y	N	N	N	N	N	N	N	N	N	Y	Y	N	N	N	N	N	N	N	N	N	N	N	N	N	N	N	N
SLM_MC1B_810-A11	d__Bacteria;p__Actinomycetota;c__Thermoleophilia;o__Gaiellales;f__F1-60-MAGs149;g__F1-60-MAGs149;s__	N	N	N	N	Y	N	N	N	N	N	N	N	N	N	N	N	N	N	N	Y	Y	N	N	N	N	N	N	N	N	N	Y	Y	N	N	N	N	N	N	N	N	N	N	N	N	N	N	N	N
SLM_MC1B_810-A15	d__Bacteria;p__Actinomycetota;c__Thermoleophilia;o__Gaiellales;f__F1-60-MAGs149;g__F1-60-MAGs149;s__	N	N	N	N	Y	N	N	N	N	N	N	N	N	N	N	N	N	N	N	Y	N	N	N	N	N	N	N	N	N	N	Y	Y	N	N	N	N	N	Y	N	N	N	N	N	N	N	N	N	N
SLM_MC1B_810-A19	d__Bacteria;p__Actinomycetota;c__Thermoleophilia;o__Gaiellales;f__F1-60-MAGs149;g__F1-60-MAGs149;s__	N	N	N	N	N	N	N	N	N	N	N	N	N	N	N	N	N	N	N	Y	N	N	N	N	N	N	N	N	N	Y	N	Y	N	N	N	N	N	Y	N	N	N	Y	N	N	N	N	N	N
SLM_MC1B_810-B05	d__Bacteria;p__Actinomycetota;c__Thermoleophilia;o__Gaiellales;f__F1-60-MAGs149;g__F1-60-MAGs149;s__	N	N	N	N	Y	N	N	N	N	N	N	N	N	N	N	N	N	N	N	Y	N	N	N	N	N	N	N	N	N	N	N	Y	N	N	N	N	N	N	N	N	N	N	N	N	N	N	N	N
SLM_MC1B_810-C09	d__Bacteria;p__Actinomycetota;c__Thermoleophilia;o__Gaiellales;f__F1-60-MAGs149;g__F1-60-MAGs149;s__	N	N	N	N	Y	N	N	N	N	N	N	N	N	N	N	N	N	N	N	N	N	N	N	N	N	N	N	N	N	N	N	Y	N	N	N	N	N	Y	N	N	N	Y	N	N	N	N	N	N
SLM_MC1B_810-C10	d__Bacteria;p__Actinomycetota;c__Thermoleophilia;o__Gaiellales;f__F1-60-MAGs149;g__F1-60-MAGs149;s__	N	N	N	N	Y	N	N	N	N	N	N	N	N	N	N	N	N	N	N	N	Y	N	N	N	N	N	N	N	N	N	Y	Y	N	N	N	N	N	Y	N	N	N	Y	N	N	N	N	N	N
SLM_MC1B_810-D16	d__Bacteria;p__Actinomycetota;c__Thermoleophilia;o__Gaiellales;f__F1-60-MAGs149;g__F1-60-MAGs149;s__	N	N	N	N	Y	N	N	N	N	N	N	N	N	N	N	N	N	N	N	N	Y	N	N	N	N	N	N	N	N	N	Y	Y	N	N	N	N	N	Y	N	N	N	Y	Y	N	N	N	N	N
SLM_MC1B_810-C19	d__Bacteria;p__Actinomycetota;c__Thermoleophilia;o__Gaiellales;f__F1-60-MAGs149;g__F1-60-MAGs149;s__	N	N	N	N	Y	N	N	N	N	N	N	N	N	N	N	N	N	N	N	N	N	N	N	N	N	N	N	N	N	N	N	Y	N	N	N	N	N	Y	N	N	N	Y	N	N	N	N	N	N
SLM_MC1B_810-D06	d__Bacteria;p__Actinomycetota;c__Thermoleophilia;o__Gaiellales;f__F1-60-MAGs149;g__F1-60-MAGs149;s__	N	N	N	N	Y	N	N	N	N	N	N	N	N	N	N	N	N	N	N	N	N	N	N	N	N	N	N	N	N	N	N	Y	N	N	N	N	N	Y	N	N	N	Y	N	N	N	N	N	N
SLM_MC1B_810-D20	d__Bacteria;p__Actinomycetota;c__Thermoleophilia;o__Gaiellales;f__F1-60-MAGs149;g__F1-60-MAGs149;s__	N	N	N	N	N	N	N	N	N	N	N	N	N	N	N	N	N	N	N	N	N	N	N	N	N	N	N	N	N	N	N	Y	N	N	N	N	N	N	N	N	N	Y	N	N	N	N	N	N
SLM_MC1B_24-M10	d__Bacteria;p__Actinomycetota;c__Thermoleophilia;o__Gaiellales;f__Gaiellaceae;g__;s__	N	N	N	N	Y	Y	Y	N	N	N	N	N	N	Y	N	N	N	N	N	Y	N	N	N	N	N	N	Y	N	N	Y	N	N	N	N	N	N	N	N	N	N	N	N	N	N	N	N	Y	N
SLM_MC1B_46-K11	d__Bacteria;p__Actinomycetota;c__Thermoleophilia;o__Gaiellales;f__Gaiellaceae;g__;s__	N	N	N	N	N	N	Y	N	N	N	N	N	N	N	N	N	N	N	N	N	N	N	N	N	N	N	Y	N	N	Y	N	N	N	N	N	N	N	Y	N	N	N	Y	N	N	N	N	N	N
SLM_MC1B_68-N23	d__Bacteria;p__Actinomycetota;c__Thermoleophilia;o__Gaiellales;f__Gaiellaceae;g__;s__	N	N	N	N	N	N	Y	N	N	N	N	N	N	N	N	N	N	N	N	N	N	N	N	N	N	N	N	N	N	Y	N	Y	N	N	N	N	N	Y	N	N	N	N	N	N	N	Y	Y	N
SLM_MC1B_68-G14	d__Bacteria;p__Actinomycetota;c__Thermoleophilia;o__Gaiellales;f__Gaiellaceae;g__Gaiella;s__	N	N	N	N	Y	N	N	N	N	N	N	N	N	N	N	N	N	N	N	N	N	N	N	N	N	N	N	N	N	Y	N	N	N	N	N	N	N	Y	N	N	N	N	N	N	N	N	N	N
SLM_MC1B_68-B07	d__Bacteria;p__Actinomycetota;c__Thermoleophilia;o__Gaiellales;f__Gaiellaceae;g__Gaiellasilicea;s__	N	N	N	N	Y	N	N	N	N	N	N	N	N	N	N	N	N	N	N	Y	Y	Y	N	N	N	N	Y	N	N	Y	N	Y	N	N	N	N	N	Y	N	N	N	N	N	N	N	N	N	N
SLM_MC1B_68-F08	d__Bacteria;p__Actinomycetota;c__Thermoleophilia;o__Gaiellales;f__Gaiellaceae;g__Gaiellasilicea;s__	N	N	N	N	Y	N	N	N	N	N	N	N	N	N	N	N	N	N	N	Y	N	Y	N	N	N	N	N	N	N	Y	N	Y	N	N	N	N	N	N	N	N	N	Y	N	N	N	N	N	N
SLM_MC1B_68-N14	d__Bacteria;p__Actinomycetota;c__Thermoleophilia;o__Gaiellales;f__Gaiellaceae;g__Gaiellasilicea;s__	N	N	N	N	N	N	N	N	N	N	N	N	N	N	N	N	N	N	N	N	N	N	N	N	N	N	N	N	N	Y	N	Y	N	N	N	N	N	Y	N	N	N	N	N	N	N	N	N	N
SLM_LV1_BS-B14	d__Bacteria;p__Actinomycetota;c__Thermoleophilia;o__Gaiellales;f__Gaiellaceae;g__GMQP-bins7;s__	Y	N	N	N	N	N	N	N	N	N	N	N	N	N	N	N	N	N	N	Y	Y	N	N	N	N	N	N	N	N	Y	N	N	N	N	N	N	N	Y	N	N	Y	Y	N	N	N	N	N	N
SLM_LV1_0208-P15	d__Bacteria;p__Actinomycetota;c__Thermoleophilia;o__Miltoncostaeales;f__Miltoncostaeaceae;g__SYFI01;s__	N	N	N	N	Y	N	N	N	N	N	N	N	N	N	N	N	N	N	N	N	N	N	N	N	N	N	N	N	N	N	N	N	N	N	N	N	N	N	N	N	N	N	N	N	N	N	N	N
SLM_LV1_0830-C16	d__Bacteria;p__Actinomycetota;c__Thermoleophilia;o__Miltoncostaeales;f__Miltoncostaeaceae;g__SYFI01;s__	N	N	N	N	N	N	N	N	N	N	N	N	N	N	N	N	N	N	N	Y	N	N	N	N	N	N	N	N	N	N	N	Y	N	N	N	N	N	N	N	N	N	N	N	N	N	N	N	N
SLM_LV1_30a-D09	d__Bacteria;p__Actinomycetota;c__Thermoleophilia;o__Miltoncostaeales;f__Miltoncostaeaceae;g__SYFI01;s__	N	N	N	N	N	N	N	N	N	N	N	N	N	N	N	N	N	N	N	N	N	N	N	N	N	N	N	N	N	N	N	N	N	N	N	N	N	N	N	N	Y	N	N	N	N	N	N	N
SLM_LV1_30a-I23	d__Bacteria;p__Actinomycetota;c__Thermoleophilia;o__Miltoncostaeales;f__Miltoncostaeaceae;g__SYFI01;s__	N	N	N	N	N	N	N	N	N	N	N	N	N	N	N	N	N	N	N	Y	N	Y	N	N	N	Y	Y	N	N	N	N	Y	N	N	N	N	N	N	N	N	N	N	N	N	N	N	Y	N
SLM_LV1_BS-C09	d__Bacteria;p__Actinomycetota;c__Thermoleophilia;o__Miltoncostaeales;f__Miltoncostaeaceae;g__SYFI01;s__	N	N	N	N	N	N	N	N	N	N	N	N	N	N	N	N	N	N	N	Y	N	N	N	N	N	N	N	N	N	N	N	Y	N	N	N	N	N	N	N	N	N	N	N	N	N	N	Y	N
SLM_LV1_BS-E06	d__Bacteria;p__Actinomycetota;c__Thermoleophilia;o__Miltoncostaeales;f__Miltoncostaeaceae;g__SYFI01;s__	N	N	N	N	N	N	N	N	N	N	N	N	N	N	N	N	N	N	N	Y	N	N	N	Y	N	N	N	N	N	N	N	Y	N	N	N	N	N	N	N	N	N	N	N	N	N	N	N	N
SLM_LV1_BS-J09	d__Bacteria;p__Actinomycetota;c__Thermoleophilia;o__Miltoncostaeales;f__Miltoncostaeaceae;g__SYFI01;s__	N	N	N	N	N	N	N	N	N	N	N	N	N	N	N	N	N	N	N	Y	N	N	N	N	N	N	N	N	N	Y	N	Y	N	N	N	N	N	N	N	N	N	N	N	N	N	N	N	N
SLM_LV1_BS-L04	d__Bacteria;p__Actinomycetota;c__Thermoleophilia;o__Miltoncostaeales;f__Miltoncostaeaceae;g__SYFI01;s__	N	N	N	N	N	N	N	N	N	N	N	N	N	N	N	N	N	N	N	Y	N	N	N	N	N	N	N	N	N	N	N	Y	N	N	N	N	N	N	N	N	Y	N	N	N	N	N	N	N
SLM_LV1_BS-L10	d__Bacteria;p__Actinomycetota;c__Thermoleophilia;o__Miltoncostaeales;f__Miltoncostaeaceae;g__SYFI01;s__	N	N	N	N	N	N	N	N	N	N	N	N	N	N	N	N	N	N	N	Y	N	N	N	N	N	N	N	N	N	N	N	Y	N	N	N	N	N	N	N	N	N	N	N	N	N	N	N	N
SLM_MC1B_02-F08	d__Bacteria;p__Actinomycetota;c__Thermoleophilia;o__Miltoncostaeales;f__Miltoncostaeaceae;g__SYFI01;s__	N	N	N	N	Y	N	N	N	N	N	N	N	N	N	N	N	N	N	N	N	N	N	N	N	N	N	N	N	N	N	N	Y	N	N	N	N	N	N	N	N	N	N	N	N	N	N	N	N
SLM_MC1B_02-I18	d__Bacteria;p__Actinomycetota;c__Thermoleophilia;o__Miltoncostaeales;f__Miltoncostaeaceae;g__SYFI01;s__	N	N	N	N	Y	N	N	N	N	N	N	N	N	N	N	N	N	N	N	Y	N	N	N	N	N	N	N	N	N	N	N	Y	N	N	N	N	N	N	N	N	N	N	N	N	N	N	N	N
SLM_MC1B_02-J03	d__Bacteria;p__Actinomycetota;c__Thermoleophilia;o__Miltoncostaeales;f__Miltoncostaeaceae;g__SYFI01;s__	N	N	N	N	N	N	N	N	N	N	N	N	N	N	N	N	N	N	N	Y	N	N	N	N	N	N	N	N	N	N	N	N	N	N	N	N	N	N	N	N	Y	N	N	N	N	N	N	N
SLM_MC1B_02-K10	d__Bacteria;p__Actinomycetota;c__Thermoleophilia;o__Miltoncostaeales;f__Miltoncostaeaceae;g__SYFI01;s__	N	N	N	N	N	N	N	N	N	N	N	N	N	N	N	N	N	N	N	N	N	N	N	N	N	N	N	N	N	N	N	N	N	N	N	N	N	N	N	N	N	N	N	N	N	N	N	N
SLM_MC1B_02-O07	d__Bacteria;p__Actinomycetota;c__Thermoleophilia;o__Miltoncostaeales;f__Miltoncostaeaceae;g__SYFI01;s__	N	N	N	N	N	N	N	N	N	N	N	N	N	N	N	N	N	N	N	Y	N	N	N	N	N	N	N	N	N	N	N	Y	N	N	N	N	N	N	N	N	N	N	N	N	N	Y	N	N
SLM_MC1B_24-A06	d__Bacteria;p__Actinomycetota;c__Thermoleophilia;o__Miltoncostaeales;f__Miltoncostaeaceae;g__SYFI01;s__	N	N	N	N	Y	N	N	N	N	N	N	N	N	N	N	N	N	N	N	Y	N	N	N	Y	N	N	N	N	N	N	N	Y	N	N	N	N	N	N	N	N	N	N	N	N	N	N	N	N
SLM_MC1B_24-A08	d__Bacteria;p__Actinomycetota;c__Thermoleophilia;o__Miltoncostaeales;f__Miltoncostaeaceae;g__SYFI01;s__	N	N	N	N	Y	N	N	N	N	N	N	N	N	N	N	N	N	N	N	N	N	N	N	N	N	N	N	N	N	N	N	Y	N	N	N	N	N	N	N	N	N	N	N	N	N	N	N	N
SLM_MC1B_24-B13	d__Bacteria;p__Actinomycetota;c__Thermoleophilia;o__Miltoncostaeales;f__Miltoncostaeaceae;g__SYFI01;s__	N	N	N	N	N	N	N	N	N	N	N	N	N	N	N	N	N	N	N	N	N	N	N	Y	N	N	N	N	N	N	N	Y	N	N	N	N	N	N	N	N	N	N	N	N	N	N	N	N
SLM_MC1B_24-B08	d__Bacteria;p__Actinomycetota;c__Thermoleophilia;o__Miltoncostaeales;f__Miltoncostaeaceae;g__SYFI01;s__	N	N	N	N	N	N	N	N	N	N	N	N	N	N	N	N	N	N	N	Y	N	N	N	N	N	N	N	N	N	N	N	Y	N	N	N	N	N	N	N	N	N	N	N	N	N	N	Y	N
SLM_MC1B_24-C04	d__Bacteria;p__Actinomycetota;c__Thermoleophilia;o__Miltoncostaeales;f__Miltoncostaeaceae;g__SYFI01;s__	N	N	N	N	N	N	N	N	N	N	N	N	N	N	N	N	N	N	N	N	N	N	N	N	N	N	N	N	N	N	N	N	N	N	N	N	N	N	N	N	N	N	N	N	N	N	N	N
SLM_MC1B_24-D10	d__Bacteria;p__Actinomycetota;c__Thermoleophilia;o__Miltoncostaeales;f__Miltoncostaeaceae;g__SYFI01;s__	N	N	N	N	N	N	N	N	N	N	N	N	N	N	N	N	N	N	N	Y	N	N	N	Y	N	N	N	N	N	N	N	N	N	N	N	N	N	N	N	N	N	N	N	N	N	N	N	N
SLM_MC1B_24-C23	d__Bacteria;p__Actinomycetota;c__Thermoleophilia;o__Miltoncostaeales;f__Miltoncostaeaceae;g__SYFI01;s__	N	N	N	N	Y	N	N	N	N	N	N	N	N	N	N	N	N	N	N	N	N	N	N	Y	N	N	N	N	N	N	N	Y	N	N	N	N	N	N	N	N	N	N	N	N	N	N	N	N
SLM_MC1B_24-D05	d__Bacteria;p__Actinomycetota;c__Thermoleophilia;o__Miltoncostaeales;f__Miltoncostaeaceae;g__SYFI01;s__	N	N	N	N	N	N	N	N	N	N	N	N	N	N	N	N	N	N	N	N	N	N	N	N	N	N	N	N	N	N	N	Y	N	N	N	N	N	N	N	N	Y	N	N	N	N	N	Y	N
SLM_MC1B_24-D11	d__Bacteria;p__Actinomycetota;c__Thermoleophilia;o__Miltoncostaeales;f__Miltoncostaeaceae;g__SYFI01;s__	N	N	N	N	Y	N	N	N	N	N	N	N	N	N	N	N	N	N	N	Y	N	N	N	N	N	N	N	N	N	N	N	Y	N	N	N	N	N	N	N	N	N	N	N	N	N	N	N	N
SLM_MC1B_24-F16	d__Bacteria;p__Actinomycetota;c__Thermoleophilia;o__Miltoncostaeales;f__Miltoncostaeaceae;g__SYFI01;s__	N	N	N	N	Y	N	N	N	N	N	N	N	N	N	N	N	N	N	N	Y	N	N	N	Y	N	Y	N	N	N	N	N	Y	N	N	N	N	N	N	N	N	N	N	N	N	N	N	N	N
SLM_MC1B_24-F07	d__Bacteria;p__Actinomycetota;c__Thermoleophilia;o__Miltoncostaeales;f__Miltoncostaeaceae;g__SYFI01;s__	N	N	N	N	N	N	N	N	N	N	N	N	N	N	N	N	N	N	N	Y	N	N	N	N	N	N	N	N	N	N	N	Y	N	N	N	N	N	N	N	N	N	N	N	N	N	N	Y	N
SLM_MC1B_24-G11	d__Bacteria;p__Actinomycetota;c__Thermoleophilia;o__Miltoncostaeales;f__Miltoncostaeaceae;g__SYFI01;s__	N	N	N	N	N	N	N	N	N	N	N	N	N	N	N	N	N	N	N	Y	N	N	N	N	N	N	N	N	N	N	N	Y	N	N	N	N	N	N	N	N	N	N	N	N	N	N	Y	N
SLM_MC1B_24-G20	d__Bacteria;p__Actinomycetota;c__Thermoleophilia;o__Miltoncostaeales;f__Miltoncostaeaceae;g__SYFI01;s__	N	N	N	N	Y	N	N	N	N	N	N	N	N	N	N	N	N	N	N	Y	N	N	N	N	N	N	N	N	N	N	N	Y	N	N	N	N	N	N	N	N	N	N	N	N	N	N	N	N
SLM_MC1B_24-I11	d__Bacteria;p__Actinomycetota;c__Thermoleophilia;o__Miltoncostaeales;f__Miltoncostaeaceae;g__SYFI01;s__	N	N	N	N	Y	N	N	N	N	N	N	N	N	N	N	N	N	N	N	N	N	N	N	N	N	N	N	N	N	N	N	Y	N	N	N	N	N	N	N	N	N	N	N	N	N	N	N	N
SLM_MC1B_24-I14	d__Bacteria;p__Actinomycetota;c__Thermoleophilia;o__Miltoncostaeales;f__Miltoncostaeaceae;g__SYFI01;s__	N	N	N	N	N	N	N	N	N	N	N	N	N	N	N	N	N	N	N	Y	N	N	N	N	N	N	N	N	N	N	N	Y	N	N	N	N	N	N	N	N	N	N	N	N	N	N	N	N
SLM_MC1B_24-J18	d__Bacteria;p__Actinomycetota;c__Thermoleophilia;o__Miltoncostaeales;f__Miltoncostaeaceae;g__SYFI01;s__	N	N	N	N	N	N	N	N	N	N	N	N	N	N	N	N	N	N	N	N	N	N	N	N	N	N	N	N	N	N	N	N	N	N	N	N	N	N	N	N	N	N	N	N	N	N	N	N
SLM_MC1B_24-K13	d__Bacteria;p__Actinomycetota;c__Thermoleophilia;o__Miltoncostaeales;f__Miltoncostaeaceae;g__SYFI01;s__	N	N	N	N	N	N	N	N	N	N	N	N	N	N	N	N	N	N	N	Y	N	N	N	N	N	N	N	N	N	N	N	N	N	N	N	N	N	N	N	N	N	N	N	N	N	N	N	N
SLM_MC1B_24-J23	d__Bacteria;p__Actinomycetota;c__Thermoleophilia;o__Miltoncostaeales;f__Miltoncostaeaceae;g__SYFI01;s__	N	N	N	N	N	N	N	N	N	N	N	N	N	N	N	N	N	N	N	Y	N	N	N	N	N	N	N	N	N	N	N	Y	N	N	N	N	N	N	N	N	Y	N	N	N	N	N	N	N
SLM_MC1B_24-K07	d__Bacteria;p__Actinomycetota;c__Thermoleophilia;o__Miltoncostaeales;f__Miltoncostaeaceae;g__SYFI01;s__	N	N	N	N	Y	N	N	N	N	N	N	N	N	N	N	N	N	N	N	Y	N	N	N	Y	N	N	N	N	N	N	N	Y	N	N	N	N	N	N	N	N	N	N	N	N	N	N	N	N
SLM_MC1B_24-K08	d__Bacteria;p__Actinomycetota;c__Thermoleophilia;o__Miltoncostaeales;f__Miltoncostaeaceae;g__SYFI01;s__	N	N	N	N	Y	N	N	N	N	N	N	N	N	N	N	N	N	N	N	Y	N	N	N	Y	N	N	N	N	N	N	N	Y	N	N	N	N	N	N	N	N	Y	N	N	N	N	N	Y	N
SLM_MC1B_24-K18	d__Bacteria;p__Actinomycetota;c__Thermoleophilia;o__Miltoncostaeales;f__Miltoncostaeaceae;g__SYFI01;s__	Y	N	N	N	N	N	N	N	N	N	N	N	N	N	N	N	N	N	N	N	N	N	N	N	N	N	N	N	N	N	N	N	N	N	N	Y	N	N	N	N	N	N	N	N	N	N	N	N
SLM_MC1B_24-K19	d__Bacteria;p__Actinomycetota;c__Thermoleophilia;o__Miltoncostaeales;f__Miltoncostaeaceae;g__SYFI01;s__	N	N	N	N	N	N	N	N	N	N	N	N	N	N	N	N	N	N	N	Y	N	N	N	Y	N	N	N	N	N	N	N	Y	N	N	N	N	N	N	N	N	N	N	N	N	N	N	Y	N
SLM_MC1B_24-L15	d__Bacteria;p__Actinomycetota;c__Thermoleophilia;o__Miltoncostaeales;f__Miltoncostaeaceae;g__SYFI01;s__	N	N	N	N	N	N	N	N	N	N	N	N	N	N	N	N	N	N	N	N	N	N	N	Y	N	N	N	N	N	N	N	Y	N	N	N	N	N	N	N	N	N	N	N	N	N	N	Y	N
SLM_MC1B_24-L16	d__Bacteria;p__Actinomycetota;c__Thermoleophilia;o__Miltoncostaeales;f__Miltoncostaeaceae;g__SYFI01;s__	N	N	N	N	N	N	N	N	N	N	N	N	N	N	N	N	N	N	N	N	N	N	N	N	N	N	Y	N	N	N	N	Y	N	N	N	N	N	N	N	N	N	N	N	N	N	N	N	N
SLM_MC1B_24-L19	d__Bacteria;p__Actinomycetota;c__Thermoleophilia;o__Miltoncostaeales;f__Miltoncostaeaceae;g__SYFI01;s__	N	N	N	N	N	N	N	N	N	N	N	N	N	N	N	N	N	N	N	Y	N	N	N	N	N	N	N	N	N	N	N	N	N	N	N	N	N	N	N	N	N	N	N	N	N	N	N	N
SLM_MC1B_24-M16	d__Bacteria;p__Actinomycetota;c__Thermoleophilia;o__Miltoncostaeales;f__Miltoncostaeaceae;g__SYFI01;s__	N	N	N	N	N	N	N	N	N	N	N	N	N	N	N	N	N	N	N	N	N	N	N	N	N	N	N	N	N	N	N	Y	N	N	N	N	N	N	N	N	N	N	N	N	N	N	N	N
SLM_MC1B_24-M08	d__Bacteria;p__Actinomycetota;c__Thermoleophilia;o__Miltoncostaeales;f__Miltoncostaeaceae;g__SYFI01;s__	N	N	N	N	N	N	N	N	N	N	N	N	N	N	N	N	N	N	N	Y	N	N	N	Y	N	N	N	N	N	N	N	Y	N	N	N	N	N	N	N	N	Y	N	N	N	N	N	Y	N
SLM_MC1B_24-M14	d__Bacteria;p__Actinomycetota;c__Thermoleophilia;o__Miltoncostaeales;f__Miltoncostaeaceae;g__SYFI01;s__	N	N	N	N	Y	N	N	N	N	N	N	N	N	N	N	N	N	N	N	Y	N	N	N	Y	N	N	N	N	N	Y	N	N	N	N	N	Y	N	N	N	N	N	N	N	N	N	N	N	N
SLM_MC1B_24-N23	d__Bacteria;p__Actinomycetota;c__Thermoleophilia;o__Miltoncostaeales;f__Miltoncostaeaceae;g__SYFI01;s__	N	N	N	N	N	N	N	N	N	N	N	N	N	N	N	N	N	N	N	Y	N	N	N	Y	N	N	N	N	N	N	N	Y	N	N	N	N	N	N	N	N	N	N	N	N	N	N	N	N
SLM_MC1B_24-N22	d__Bacteria;p__Actinomycetota;c__Thermoleophilia;o__Miltoncostaeales;f__Miltoncostaeaceae;g__SYFI01;s__	N	N	N	N	N	N	N	N	N	N	N	N	N	N	N	N	N	N	N	Y	N	N	N	N	N	N	N	N	N	N	N	Y	N	N	N	N	N	N	N	N	Y	N	N	N	N	N	Y	N
SLM_MC1B_24-P01	d__Bacteria;p__Actinomycetota;c__Thermoleophilia;o__Miltoncostaeales;f__Miltoncostaeaceae;g__SYFI01;s__	N	N	N	N	N	N	N	N	N	N	N	N	N	N	N	N	N	N	N	Y	N	N	N	N	N	N	N	N	N	N	N	Y	N	N	N	N	N	N	N	N	N	N	N	N	N	N	N	N
SLM_MC1B_24-P10	d__Bacteria;p__Actinomycetota;c__Thermoleophilia;o__Miltoncostaeales;f__Miltoncostaeaceae;g__SYFI01;s__	N	N	N	N	Y	N	N	N	N	Y	N	N	N	N	N	N	N	N	N	N	N	N	N	Y	Y	N	N	N	N	N	N	Y	N	N	N	Y	N	N	N	N	N	N	N	N	N	N	N	N
SLM_MC1B_46-A04	d__Bacteria;p__Actinomycetota;c__Thermoleophilia;o__Miltoncostaeales;f__Miltoncostaeaceae;g__SYFI01;s__	N	N	N	N	N	N	N	N	N	N	N	N	N	N	N	N	N	N	N	Y	N	N	N	N	N	N	N	N	N	N	N	Y	N	N	N	N	N	Y	N	N	Y	N	N	N	N	N	N	N
SLM_MC1B_46-G08	d__Bacteria;p__Actinomycetota;c__Thermoleophilia;o__Miltoncostaeales;f__Miltoncostaeaceae;g__SYFI01;s__	N	N	N	N	N	N	N	N	N	N	N	N	N	N	N	N	N	N	N	N	N	N	N	Y	N	N	N	N	N	N	N	Y	N	N	N	N	N	N	N	N	N	N	N	N	N	N	N	N
SLM_MC1B_46-E11	d__Bacteria;p__Actinomycetota;c__Thermoleophilia;o__Miltoncostaeales;f__Miltoncostaeaceae;g__SYFI01;s__	N	N	N	N	N	N	N	N	N	N	N	N	N	N	N	N	N	N	N	Y	N	N	N	Y	N	N	Y	N	N	N	N	Y	N	N	N	N	N	N	N	N	N	N	N	N	N	N	Y	N
SLM_MC1B_46-F11	d__Bacteria;p__Actinomycetota;c__Thermoleophilia;o__Miltoncostaeales;f__Miltoncostaeaceae;g__SYFI01;s__	N	N	N	N	N	N	N	N	N	N	N	N	N	N	N	N	N	N	N	Y	N	N	N	N	N	Y	N	N	N	N	N	N	N	N	N	N	N	N	N	N	N	N	N	N	N	N	N	N
SLM_MC1B_46-F10	d__Bacteria;p__Actinomycetota;c__Thermoleophilia;o__Miltoncostaeales;f__Miltoncostaeaceae;g__SYFI01;s__	N	N	N	N	Y	N	N	N	N	N	N	N	N	N	N	N	N	N	N	Y	N	N	N	Y	N	N	N	N	N	N	N	Y	N	N	N	Y	N	N	N	N	N	N	N	N	N	N	N	N
SLM_MC1B_46-G09	d__Bacteria;p__Actinomycetota;c__Thermoleophilia;o__Miltoncostaeales;f__Miltoncostaeaceae;g__SYFI01;s__	N	N	N	N	Y	N	N	N	N	N	N	N	N	N	N	N	N	N	N	N	N	N	N	N	N	N	N	N	N	N	N	Y	N	N	N	N	N	N	N	N	N	N	N	N	N	N	N	N
SLM_MC1B_46-G15	d__Bacteria;p__Actinomycetota;c__Thermoleophilia;o__Miltoncostaeales;f__Miltoncostaeaceae;g__SYFI01;s__	N	N	N	N	N	N	N	N	N	N	N	N	N	N	N	N	N	N	N	Y	N	N	N	Y	N	N	N	N	N	N	N	Y	N	N	N	N	N	N	N	N	N	N	N	N	N	N	N	N
SLM_MC1B_46-K21	d__Bacteria;p__Actinomycetota;c__Thermoleophilia;o__Miltoncostaeales;f__Miltoncostaeaceae;g__SYFI01;s__	N	N	N	N	Y	N	N	N	N	N	N	N	N	N	N	N	N	N	N	N	N	N	N	N	N	N	N	N	N	N	N	N	N	N	N	Y	N	N	N	N	N	N	N	N	N	N	N	N
SLM_MC1B_46-K16	d__Bacteria;p__Actinomycetota;c__Thermoleophilia;o__Miltoncostaeales;f__Miltoncostaeaceae;g__SYFI01;s__	N	N	N	N	N	N	N	N	N	N	N	N	N	N	N	N	N	N	N	N	N	N	N	N	N	N	N	N	N	N	N	N	N	N	N	N	N	N	N	N	N	N	N	N	N	N	N	N
SLM_MC1B_46-L08	d__Bacteria;p__Actinomycetota;c__Thermoleophilia;o__Miltoncostaeales;f__Miltoncostaeaceae;g__SYFI01;s__	N	N	N	N	N	N	N	N	N	N	N	N	N	N	N	N	N	N	N	N	N	N	N	Y	N	N	N	N	N	N	N	N	N	N	N	N	N	N	N	N	N	N	N	N	N	N	N	N
SLM_MC1B_46-N21	d__Bacteria;p__Actinomycetota;c__Thermoleophilia;o__Miltoncostaeales;f__Miltoncostaeaceae;g__SYFI01;s__	N	N	N	N	Y	N	N	N	N	N	N	N	N	N	N	N	N	N	N	Y	N	N	N	Y	N	N	N	N	N	N	N	Y	N	N	N	N	N	N	N	N	N	N	N	N	N	N	N	N
SLM_MC1B_46-P09	d__Bacteria;p__Actinomycetota;c__Thermoleophilia;o__Miltoncostaeales;f__Miltoncostaeaceae;g__SYFI01;s__	N	N	N	N	N	N	N	N	N	N	N	N	N	N	N	N	N	N	N	Y	N	N	N	N	N	N	N	N	N	N	N	Y	N	N	N	N	N	N	N	N	Y	N	N	N	N	Y	N	N
SLM_MC1B_68-A17	d__Bacteria;p__Actinomycetota;c__Thermoleophilia;o__Miltoncostaeales;f__Miltoncostaeaceae;g__SYFI01;s__	N	N	N	N	Y	N	N	N	N	N	N	N	N	N	N	N	N	N	N	N	N	N	N	N	N	N	N	N	N	N	N	N	N	N	N	N	N	N	N	N	N	N	N	N	N	N	N	N
SLM_MC1B_68-A08	d__Bacteria;p__Actinomycetota;c__Thermoleophilia;o__Miltoncostaeales;f__Miltoncostaeaceae;g__SYFI01;s__	N	N	N	N	N	N	N	N	N	N	N	N	N	N	N	N	N	N	N	Y	N	N	N	Y	N	N	N	N	N	N	N	Y	N	N	N	N	N	N	N	N	N	N	N	N	N	N	N	N
SLM_MC1B_68-B06	d__Bacteria;p__Actinomycetota;c__Thermoleophilia;o__Miltoncostaeales;f__Miltoncostaeaceae;g__SYFI01;s__	N	N	N	N	N	N	N	N	N	N	N	N	N	N	N	N	N	N	N	N	N	N	N	N	N	N	N	N	N	N	N	Y	N	N	N	N	N	N	N	N	N	N	N	N	N	N	N	N
SLM_MC1B_68-B04	d__Bacteria;p__Actinomycetota;c__Thermoleophilia;o__Miltoncostaeales;f__Miltoncostaeaceae;g__SYFI01;s__	N	N	N	N	N	N	N	N	N	Y	N	N	N	N	N	N	N	N	N	Y	N	N	N	N	N	N	N	N	N	N	N	Y	N	N	N	N	N	N	N	N	N	N	N	N	N	N	N	N
SLM_MC1B_68-B05	d__Bacteria;p__Actinomycetota;c__Thermoleophilia;o__Miltoncostaeales;f__Miltoncostaeaceae;g__SYFI01;s__	N	N	N	N	Y	N	N	N	N	Y	N	N	N	N	N	N	N	N	N	N	N	N	N	N	N	N	N	N	N	Y	N	Y	N	N	N	N	N	N	N	N	N	N	N	N	N	N	N	N
SLM_MC1B_68-B14	d__Bacteria;p__Actinomycetota;c__Thermoleophilia;o__Miltoncostaeales;f__Miltoncostaeaceae;g__SYFI01;s__	N	N	N	N	Y	N	N	N	N	N	N	N	N	N	N	N	N	N	N	Y	N	N	N	N	N	N	N	N	N	N	N	Y	N	N	N	N	N	N	N	N	N	N	N	N	N	N	N	N
SLM_MC1B_68-B16	d__Bacteria;p__Actinomycetota;c__Thermoleophilia;o__Miltoncostaeales;f__Miltoncostaeaceae;g__SYFI01;s__	N	N	N	N	N	N	N	N	N	N	N	N	N	N	N	N	N	N	N	N	N	N	N	Y	N	N	N	N	N	N	N	Y	N	N	N	N	N	N	N	N	N	N	N	N	N	N	N	N
SLM_MC1B_68-C13	d__Bacteria;p__Actinomycetota;c__Thermoleophilia;o__Miltoncostaeales;f__Miltoncostaeaceae;g__SYFI01;s__	N	N	N	N	Y	N	N	N	N	N	N	N	N	N	N	N	N	N	N	N	N	N	N	N	N	N	N	N	N	N	N	N	N	N	N	N	N	N	N	N	N	N	N	N	N	N	N	N
SLM_MC1B_68-C08	d__Bacteria;p__Actinomycetota;c__Thermoleophilia;o__Miltoncostaeales;f__Miltoncostaeaceae;g__SYFI01;s__	N	N	N	N	Y	N	N	N	N	N	N	N	N	N	N	N	N	N	N	N	N	N	N	Y	N	N	N	N	N	N	N	Y	N	N	N	N	N	N	N	N	N	N	N	N	N	N	Y	N
SLM_MC1B_68-C10	d__Bacteria;p__Actinomycetota;c__Thermoleophilia;o__Miltoncostaeales;f__Miltoncostaeaceae;g__SYFI01;s__	N	N	N	N	N	N	N	N	N	N	N	N	N	N	N	N	N	N	N	N	N	N	N	N	N	N	N	N	N	N	N	Y	N	N	N	N	N	N	N	N	N	N	N	N	N	N	N	N
SLM_MC1B_68-C22	d__Bacteria;p__Actinomycetota;c__Thermoleophilia;o__Miltoncostaeales;f__Miltoncostaeaceae;g__SYFI01;s__	Y	N	N	N	Y	N	N	N	N	Y	N	N	N	N	N	N	N	N	N	Y	N	N	N	N	N	N	N	N	N	N	N	Y	N	N	N	N	N	N	N	N	N	N	N	N	N	N	N	N
SLM_MC1B_68-D03	d__Bacteria;p__Actinomycetota;c__Thermoleophilia;o__Miltoncostaeales;f__Miltoncostaeaceae;g__SYFI01;s__	N	N	N	N	N	N	N	N	N	N	N	N	N	N	N	N	N	N	N	Y	N	N	N	N	N	N	N	N	N	N	N	Y	N	N	N	Y	N	N	N	N	N	N	N	N	N	N	N	N
SLM_MC1B_68-D07	d__Bacteria;p__Actinomycetota;c__Thermoleophilia;o__Miltoncostaeales;f__Miltoncostaeaceae;g__SYFI01;s__	N	N	N	N	Y	N	N	N	N	N	N	N	N	N	N	N	N	N	N	Y	N	N	N	N	N	N	N	N	N	N	N	Y	N	N	N	N	N	N	N	N	N	N	N	N	N	N	N	N
SLM_MC1B_68-D15	d__Bacteria;p__Actinomycetota;c__Thermoleophilia;o__Miltoncostaeales;f__Miltoncostaeaceae;g__SYFI01;s__	N	N	N	N	Y	N	N	N	N	N	N	N	N	N	N	N	N	N	N	Y	N	N	Y	Y	N	N	N	Y	N	N	N	Y	N	N	N	N	N	N	N	N	N	N	N	N	N	N	N	N
SLM_MC1B_68-E19	d__Bacteria;p__Actinomycetota;c__Thermoleophilia;o__Miltoncostaeales;f__Miltoncostaeaceae;g__SYFI01;s__	N	N	N	N	Y	N	N	N	N	N	N	N	N	N	N	N	N	N	N	Y	N	N	N	N	N	N	N	N	N	N	N	Y	N	N	N	Y	N	N	N	N	N	N	N	N	N	N	N	N
SLM_MC1B_68-E03	d__Bacteria;p__Actinomycetota;c__Thermoleophilia;o__Miltoncostaeales;f__Miltoncostaeaceae;g__SYFI01;s__	N	N	N	N	Y	N	N	N	N	Y	N	N	N	N	N	N	N	N	N	Y	N	N	N	N	N	N	N	N	N	N	N	Y	N	N	N	Y	N	N	N	N	N	N	N	N	N	N	N	N
SLM_MC1B_68-E10	d__Bacteria;p__Actinomycetota;c__Thermoleophilia;o__Miltoncostaeales;f__Miltoncostaeaceae;g__SYFI01;s__	N	N	N	N	N	N	N	N	N	N	N	N	N	N	N	N	N	N	N	N	N	N	N	N	N	N	N	N	N	N	N	Y	N	N	N	N	N	N	N	N	N	N	N	N	N	N	N	N
SLM_MC1B_68-E22	d__Bacteria;p__Actinomycetota;c__Thermoleophilia;o__Miltoncostaeales;f__Miltoncostaeaceae;g__SYFI01;s__	N	N	N	N	Y	N	N	N	N	Y	N	N	N	N	N	N	N	N	N	N	N	N	N	Y	N	N	N	N	N	N	N	Y	N	N	N	N	N	N	N	N	N	N	N	N	N	N	N	N
SLM_MC1B_68-F05	d__Bacteria;p__Actinomycetota;c__Thermoleophilia;o__Miltoncostaeales;f__Miltoncostaeaceae;g__SYFI01;s__	N	N	N	N	Y	N	N	N	N	N	N	N	N	N	N	N	N	N	N	Y	N	N	N	N	N	N	N	N	N	N	N	Y	N	N	N	Y	N	N	N	N	N	N	N	N	N	N	Y	N
SLM_MC1B_68-F19	d__Bacteria;p__Actinomycetota;c__Thermoleophilia;o__Miltoncostaeales;f__Miltoncostaeaceae;g__SYFI01;s__	N	N	N	N	N	N	N	N	N	N	N	N	N	N	N	N	N	N	N	N	N	N	N	N	N	N	N	N	N	N	N	Y	N	N	N	N	N	N	N	N	N	N	N	N	N	N	N	N
SLM_MC1B_68-G09	d__Bacteria;p__Actinomycetota;c__Thermoleophilia;o__Miltoncostaeales;f__Miltoncostaeaceae;g__SYFI01;s__	N	N	N	N	N	N	N	N	N	N	N	N	N	N	N	N	N	N	N	Y	N	N	N	N	N	N	N	N	N	N	N	N	N	N	N	N	N	N	N	N	N	N	N	N	N	N	N	N
SLM_MC1B_68-F20	d__Bacteria;p__Actinomycetota;c__Thermoleophilia;o__Miltoncostaeales;f__Miltoncostaeaceae;g__SYFI01;s__	N	N	N	N	Y	N	N	N	N	N	N	N	N	N	N	N	N	N	N	Y	N	N	N	N	N	N	N	N	N	N	N	Y	N	N	N	N	N	N	N	N	N	N	N	N	N	N	N	N
SLM_MC1B_68-G08	d__Bacteria;p__Actinomycetota;c__Thermoleophilia;o__Miltoncostaeales;f__Miltoncostaeaceae;g__SYFI01;s__	N	N	N	N	N	N	N	N	N	N	N	N	N	N	N	N	N	N	N	Y	N	N	N	N	N	N	N	N	N	N	N	Y	N	N	N	N	N	N	N	N	N	N	N	N	N	N	N	N
SLM_MC1B_68-G22	d__Bacteria;p__Actinomycetota;c__Thermoleophilia;o__Miltoncostaeales;f__Miltoncostaeaceae;g__SYFI01;s__	N	N	N	N	N	N	N	N	N	N	N	N	N	N	N	N	N	N	N	N	N	N	N	N	N	N	N	N	N	N	N	Y	N	N	N	N	N	N	N	N	N	N	N	N	N	N	N	N
SLM_MC1B_68-G11	d__Bacteria;p__Actinomycetota;c__Thermoleophilia;o__Miltoncostaeales;f__Miltoncostaeaceae;g__SYFI01;s__	N	N	N	N	N	N	N	N	N	N	N	N	N	N	N	N	N	N	N	Y	N	N	N	Y	N	N	N	N	N	N	N	Y	N	N	N	N	N	N	N	N	N	N	N	N	N	N	N	N
SLM_MC1B_68-I21	d__Bacteria;p__Actinomycetota;c__Thermoleophilia;o__Miltoncostaeales;f__Miltoncostaeaceae;g__SYFI01;s__	N	N	N	N	N	N	N	N	N	N	N	N	N	N	N	N	N	N	N	N	N	N	N	N	N	N	N	N	N	N	N	N	N	N	N	N	N	N	N	N	N	N	N	N	N	N	N	N
SLM_MC1B_68-I05	d__Bacteria;p__Actinomycetota;c__Thermoleophilia;o__Miltoncostaeales;f__Miltoncostaeaceae;g__SYFI01;s__	N	N	N	N	Y	N	N	N	N	N	N	N	N	N	N	N	N	N	N	Y	N	N	N	Y	N	N	N	N	N	N	N	N	N	N	N	N	N	N	N	N	N	N	N	N	N	N	N	N
SLM_MC1B_68-I07	d__Bacteria;p__Actinomycetota;c__Thermoleophilia;o__Miltoncostaeales;f__Miltoncostaeaceae;g__SYFI01;s__	N	N	N	N	N	N	N	N	N	N	N	N	N	N	N	N	N	N	N	Y	N	N	N	N	N	N	N	N	N	N	N	Y	N	N	N	N	N	N	N	N	N	N	N	N	N	N	N	N
SLM_MC1B_68-J14	d__Bacteria;p__Actinomycetota;c__Thermoleophilia;o__Miltoncostaeales;f__Miltoncostaeaceae;g__SYFI01;s__	N	N	N	N	N	N	N	N	N	N	N	N	N	N	N	N	N	N	N	N	N	N	N	N	N	N	N	N	N	N	N	Y	N	N	N	N	N	N	N	N	N	N	N	N	N	N	N	N
SLM_MC1B_68-J20	d__Bacteria;p__Actinomycetota;c__Thermoleophilia;o__Miltoncostaeales;f__Miltoncostaeaceae;g__SYFI01;s__	N	N	N	N	N	N	N	N	N	N	N	N	N	N	N	N	N	N	N	Y	N	N	N	N	N	N	N	N	N	N	N	Y	N	N	N	N	N	N	N	N	N	N	N	N	N	N	N	N
SLM_MC1B_68-J06	d__Bacteria;p__Actinomycetota;c__Thermoleophilia;o__Miltoncostaeales;f__Miltoncostaeaceae;g__SYFI01;s__	N	N	N	N	Y	N	N	N	N	N	N	N	N	N	N	N	N	N	N	Y	N	N	N	Y	N	N	N	N	N	N	N	Y	N	N	N	N	N	N	N	N	N	N	N	N	N	N	N	N
SLM_MC1B_68-J10	d__Bacteria;p__Actinomycetota;c__Thermoleophilia;o__Miltoncostaeales;f__Miltoncostaeaceae;g__SYFI01;s__	N	N	N	N	Y	N	N	N	N	N	N	N	N	N	N	N	N	N	N	N	N	N	N	N	N	N	N	N	N	N	N	Y	N	N	N	N	N	N	N	N	N	N	N	N	N	N	N	N
SLM_MC1B_68-J22	d__Bacteria;p__Actinomycetota;c__Thermoleophilia;o__Miltoncostaeales;f__Miltoncostaeaceae;g__SYFI01;s__	N	N	N	N	Y	N	N	N	N	N	N	N	N	N	N	N	N	N	N	N	N	N	N	Y	N	N	N	N	N	N	N	Y	N	N	N	N	N	N	N	N	N	N	N	N	N	N	N	N
SLM_MC1B_68-K04	d__Bacteria;p__Actinomycetota;c__Thermoleophilia;o__Miltoncostaeales;f__Miltoncostaeaceae;g__SYFI01;s__	N	N	N	N	Y	N	N	N	N	N	N	N	N	N	N	N	N	N	N	Y	N	N	N	N	N	N	N	N	N	N	N	Y	N	N	N	Y	N	N	N	N	N	N	N	N	N	N	N	N
SLM_MC1B_68-K17	d__Bacteria;p__Actinomycetota;c__Thermoleophilia;o__Miltoncostaeales;f__Miltoncostaeaceae;g__SYFI01;s__	N	N	N	N	N	N	N	N	N	N	N	N	N	N	N	N	N	N	N	N	N	N	N	N	N	N	N	N	N	N	N	Y	N	N	N	N	N	N	N	N	N	N	N	N	N	N	N	N
SLM_MC1B_68-L11	d__Bacteria;p__Actinomycetota;c__Thermoleophilia;o__Miltoncostaeales;f__Miltoncostaeaceae;g__SYFI01;s__	N	N	N	N	Y	N	N	N	N	N	N	N	N	N	N	N	N	N	N	N	N	N	N	N	N	N	Y	N	N	N	N	N	N	N	N	N	N	N	N	N	N	N	N	N	N	N	N	N
SLM_MC1B_68-L22	d__Bacteria;p__Actinomycetota;c__Thermoleophilia;o__Miltoncostaeales;f__Miltoncostaeaceae;g__SYFI01;s__	N	N	N	N	Y	N	N	N	N	N	N	N	N	N	N	N	N	N	N	Y	N	N	N	Y	N	N	N	N	N	N	N	Y	N	N	N	N	N	N	N	N	N	N	N	N	N	N	N	N
SLM_MC1B_68-L19	d__Bacteria;p__Actinomycetota;c__Thermoleophilia;o__Miltoncostaeales;f__Miltoncostaeaceae;g__SYFI01;s__	N	N	N	N	Y	N	N	N	N	N	N	N	N	N	N	N	N	N	N	N	N	N	N	Y	N	N	N	N	N	N	N	Y	N	N	N	N	N	N	N	N	N	N	N	N	N	N	N	N
SLM_MC1B_68-L03	d__Bacteria;p__Actinomycetota;c__Thermoleophilia;o__Miltoncostaeales;f__Miltoncostaeaceae;g__SYFI01;s__	N	N	N	N	Y	N	N	N	N	N	N	N	N	N	N	N	N	N	N	N	N	N	N	Y	N	N	N	N	N	N	N	Y	N	N	N	N	N	N	N	N	N	N	N	N	N	N	N	N
SLM_MC1B_68-L14	d__Bacteria;p__Actinomycetota;c__Thermoleophilia;o__Miltoncostaeales;f__Miltoncostaeaceae;g__SYFI01;s__	N	N	N	N	Y	N	N	N	N	Y	N	N	N	N	N	N	N	N	N	Y	N	N	N	Y	N	N	N	N	N	N	N	Y	N	N	N	N	N	N	N	N	N	N	N	N	N	N	N	N
SLM_MC1B_68-L13	d__Bacteria;p__Actinomycetota;c__Thermoleophilia;o__Miltoncostaeales;f__Miltoncostaeaceae;g__SYFI01;s__	N	N	N	N	N	N	N	N	N	N	N	N	N	N	N	N	N	N	N	Y	N	N	N	Y	N	N	N	N	N	N	N	Y	N	N	N	N	N	N	N	N	N	N	N	N	N	N	N	N
SLM_MC1B_68-M05	d__Bacteria;p__Actinomycetota;c__Thermoleophilia;o__Miltoncostaeales;f__Miltoncostaeaceae;g__SYFI01;s__	N	N	N	N	Y	N	N	N	N	N	N	N	N	N	N	N	N	N	N	Y	N	N	N	N	N	N	N	N	N	N	N	Y	N	N	N	Y	N	N	N	N	N	N	N	N	N	N	N	N
SLM_MC1B_68-M13	d__Bacteria;p__Actinomycetota;c__Thermoleophilia;o__Miltoncostaeales;f__Miltoncostaeaceae;g__SYFI01;s__	N	N	N	N	Y	N	N	N	N	N	N	N	N	N	N	N	N	N	N	Y	N	N	N	N	N	N	N	N	N	N	N	Y	N	N	N	N	N	N	N	N	N	N	N	N	N	N	N	N
SLM_MC1B_68-M11	d__Bacteria;p__Actinomycetota;c__Thermoleophilia;o__Miltoncostaeales;f__Miltoncostaeaceae;g__SYFI01;s__	N	N	N	N	Y	N	N	N	N	N	N	N	N	N	N	N	N	N	N	Y	N	N	N	N	N	N	N	N	N	N	N	Y	N	N	N	Y	N	N	N	N	N	N	N	N	N	N	Y	N
SLM_MC1B_68-M19	d__Bacteria;p__Actinomycetota;c__Thermoleophilia;o__Miltoncostaeales;f__Miltoncostaeaceae;g__SYFI01;s__	N	N	N	N	N	N	N	N	N	N	N	N	N	N	N	N	N	N	N	Y	N	N	N	Y	N	N	N	N	N	N	N	Y	N	N	N	Y	N	N	N	N	N	N	N	N	N	N	Y	N
SLM_MC1B_68-N11	d__Bacteria;p__Actinomycetota;c__Thermoleophilia;o__Miltoncostaeales;f__Miltoncostaeaceae;g__SYFI01;s__	N	N	N	N	N	N	N	N	N	N	N	N	N	N	N	N	N	N	N	Y	N	N	N	N	N	N	N	N	N	N	N	Y	N	N	N	N	N	N	N	N	N	N	N	N	N	N	N	N
SLM_MC1B_68-M21	d__Bacteria;p__Actinomycetota;c__Thermoleophilia;o__Miltoncostaeales;f__Miltoncostaeaceae;g__SYFI01;s__	N	N	N	N	Y	N	N	N	N	N	N	N	N	N	N	N	N	N	N	Y	N	N	N	Y	N	N	N	N	N	N	N	Y	N	N	N	N	N	N	N	N	N	N	N	N	N	N	N	N
SLM_MC1B_68-N07	d__Bacteria;p__Actinomycetota;c__Thermoleophilia;o__Miltoncostaeales;f__Miltoncostaeaceae;g__SYFI01;s__	N	N	N	N	Y	N	N	N	N	Y	N	N	N	N	N	N	N	N	N	Y	N	N	N	Y	Y	Y	N	N	N	N	N	Y	N	N	N	N	N	N	N	N	N	N	N	N	N	N	N	N
SLM_MC1B_68-N09	d__Bacteria;p__Actinomycetota;c__Thermoleophilia;o__Miltoncostaeales;f__Miltoncostaeaceae;g__SYFI01;s__	N	N	N	N	Y	N	N	N	N	N	N	N	N	N	N	N	N	N	N	Y	N	N	N	Y	N	Y	N	N	N	N	N	Y	N	N	N	Y	N	N	N	N	N	N	N	N	N	N	N	N
SLM_MC1B_68-N18	d__Bacteria;p__Actinomycetota;c__Thermoleophilia;o__Miltoncostaeales;f__Miltoncostaeaceae;g__SYFI01;s__	N	N	N	N	Y	N	N	N	N	Y	N	N	N	N	N	N	N	N	N	Y	N	N	N	Y	N	N	N	N	N	N	N	Y	N	N	N	Y	N	N	N	N	N	N	N	N	N	N	N	N
SLM_MC1B_68-O09	d__Bacteria;p__Actinomycetota;c__Thermoleophilia;o__Miltoncostaeales;f__Miltoncostaeaceae;g__SYFI01;s__	N	N	N	N	N	N	N	N	N	Y	N	N	N	N	N	N	N	N	N	N	N	N	N	N	N	N	N	N	N	N	N	N	N	N	N	N	N	N	N	N	N	N	N	N	N	N	N	N
SLM_MC1B_68-O03	d__Bacteria;p__Actinomycetota;c__Thermoleophilia;o__Miltoncostaeales;f__Miltoncostaeaceae;g__SYFI01;s__	N	N	N	N	Y	N	N	N	N	N	N	N	N	N	N	N	N	N	N	N	N	Y	N	Y	N	N	Y	N	N	N	N	Y	N	N	N	N	N	N	N	N	N	N	N	N	N	N	N	N
SLM_MC1B_68-O23	d__Bacteria;p__Actinomycetota;c__Thermoleophilia;o__Miltoncostaeales;f__Miltoncostaeaceae;g__SYFI01;s__	N	N	N	N	N	N	N	N	N	N	N	N	N	N	N	N	N	N	N	Y	N	N	N	Y	N	N	N	N	N	N	N	Y	N	N	N	N	N	N	N	N	N	N	N	N	N	N	N	N
SLM_MC1B_68-O14	d__Bacteria;p__Actinomycetota;c__Thermoleophilia;o__Miltoncostaeales;f__Miltoncostaeaceae;g__SYFI01;s__	N	N	N	N	N	N	N	N	N	Y	N	N	N	N	N	N	N	N	N	Y	N	N	N	Y	N	N	N	N	N	N	N	N	N	N	N	N	N	N	N	N	N	N	N	N	N	N	N	N
SLM_MC1B_68-P01	d__Bacteria;p__Actinomycetota;c__Thermoleophilia;o__Miltoncostaeales;f__Miltoncostaeaceae;g__SYFI01;s__	N	N	N	N	N	N	N	N	N	N	N	N	N	N	N	N	N	N	N	Y	N	N	N	N	N	N	N	N	N	N	N	Y	N	N	N	N	N	N	N	N	N	N	N	N	N	N	N	N
SLM_MC1B_68-P10	d__Bacteria;p__Actinomycetota;c__Thermoleophilia;o__Miltoncostaeales;f__Miltoncostaeaceae;g__SYFI01;s__	N	N	N	N	N	N	N	N	N	N	N	N	N	N	N	N	N	N	N	Y	N	N	N	N	N	N	N	N	N	N	N	Y	N	N	N	N	N	N	N	N	N	N	N	N	N	N	N	N
SLM_MC1B_68-O17	d__Bacteria;p__Actinomycetota;c__Thermoleophilia;o__Miltoncostaeales;f__Miltoncostaeaceae;g__SYFI01;s__	N	N	N	N	Y	N	N	N	N	N	N	N	N	N	N	N	N	N	N	Y	N	N	N	N	N	N	N	N	N	N	N	Y	N	N	N	Y	N	N	N	N	N	N	N	N	N	N	Y	N
SLM_MC1B_68-P18	d__Bacteria;p__Actinomycetota;c__Thermoleophilia;o__Miltoncostaeales;f__Miltoncostaeaceae;g__SYFI01;s__	N	N	N	N	Y	N	N	N	N	N	N	N	N	N	N	N	N	N	N	N	N	N	N	Y	N	N	N	N	N	N	N	Y	N	N	N	N	N	N	N	N	N	N	N	N	N	N	N	N
SLM_MC1B_810-A22	d__Bacteria;p__Actinomycetota;c__Thermoleophilia;o__Miltoncostaeales;f__Miltoncostaeaceae;g__SYFI01;s__	N	N	N	N	N	N	N	N	N	N	N	N	N	N	N	N	N	N	N	Y	N	N	N	Y	N	N	N	N	N	N	N	Y	N	N	N	N	N	N	N	N	N	N	N	N	N	N	N	N
SLM_MC1B_810-C20	d__Bacteria;p__Actinomycetota;c__Thermoleophilia;o__Miltoncostaeales;f__Miltoncostaeaceae;g__SYFI01;s__	N	N	N	N	Y	N	N	N	N	N	N	N	N	N	N	N	N	N	N	Y	N	N	N	N	N	N	N	N	N	N	N	Y	N	N	N	Y	N	N	N	N	N	N	N	N	N	N	N	N
SLM_LV1_02b-I13	d__Bacteria;p__Actinomycetota;c__Thermoleophilia;o__Solirubrobacterales;f__Solirubrobacteraceae;g__F1-60-MAGs163;s__	N	N	N	N	N	N	N	N	N	N	N	N	N	N	N	N	N	N	N	N	N	N	N	N	N	N	N	N	N	N	N	Y	N	N	N	N	N	Y	N	N	N	N	N	N	N	N	N	N
SLM_LV1_02b-J22	d__Bacteria;p__Actinomycetota;c__Thermoleophilia;o__Solirubrobacterales;f__Solirubrobacteraceae;g__F1-60-MAGs163;s__	N	N	N	N	N	N	N	N	N	N	N	N	N	N	N	N	N	N	N	N	N	N	N	N	N	N	N	N	N	N	N	N	N	N	N	N	N	Y	N	N	N	N	N	N	N	N	N	N
SLM_LV1_0208-N17	d__Bacteria;p__Actinomycetota;c__Thermoleophilia;o__Solirubrobacterales;f__Solirubrobacteraceae;g__F1-60-MAGs163;s__	N	N	N	N	N	N	N	N	N	N	N	N	N	N	N	N	N	N	N	Y	N	N	N	N	N	N	N	N	N	N	N	Y	N	N	N	N	N	N	N	N	N	N	N	N	N	N	N	N
SLM_LV1_0830-D18	d__Bacteria;p__Actinomycetota;c__Thermoleophilia;o__Solirubrobacterales;f__Solirubrobacteraceae;g__F1-60-MAGs163;s__	N	N	N	N	N	N	N	N	N	N	N	N	N	N	N	N	N	N	N	Y	N	N	N	N	N	N	N	N	N	N	N	Y	N	N	N	N	N	Y	N	N	N	N	N	N	N	N	N	N
SLM_LV1_30a-K23	d__Bacteria;p__Actinomycetota;c__Thermoleophilia;o__Solirubrobacterales;f__Solirubrobacteraceae;g__F1-60-MAGs163;s__	N	N	N	N	N	N	N	N	N	N	N	N	N	N	N	N	N	N	N	Y	N	N	N	N	N	N	N	N	N	N	N	Y	N	N	N	N	N	Y	N	N	N	N	N	N	N	N	N	N
SLM_LV1_BS-D02	d__Bacteria;p__Actinomycetota;c__Thermoleophilia;o__Solirubrobacterales;f__Solirubrobacteraceae;g__F1-60-MAGs163;s__	N	N	N	N	N	N	N	N	N	N	N	N	N	N	N	N	N	N	N	N	N	N	N	N	N	N	N	N	N	N	N	Y	N	N	N	N	N	Y	N	N	N	N	N	N	N	N	N	N
SLM_LV1_BS-I09	d__Bacteria;p__Actinomycetota;c__Thermoleophilia;o__Solirubrobacterales;f__Solirubrobacteraceae;g__F1-60-MAGs163;s__	N	N	N	N	N	N	N	N	N	N	N	N	N	N	N	N	N	N	N	Y	N	N	N	N	N	N	N	N	N	N	N	Y	N	N	N	N	N	Y	N	N	N	N	N	N	N	N	N	N
SLM_LV1_BS-J17	d__Bacteria;p__Actinomycetota;c__Thermoleophilia;o__Solirubrobacterales;f__Solirubrobacteraceae;g__F1-60-MAGs163;s__	N	N	N	N	N	N	N	N	N	N	N	N	N	N	N	N	N	N	N	N	N	N	N	N	N	N	N	N	N	N	N	Y	N	N	N	N	N	Y	N	N	N	N	N	N	N	N	N	N
SLM_LV1_BS-L06	d__Bacteria;p__Actinomycetota;c__Thermoleophilia;o__Solirubrobacterales;f__Solirubrobacteraceae;g__F1-60-MAGs163;s__	N	N	N	N	N	N	N	N	N	N	N	N	N	N	N	N	Y	N	N	Y	N	N	N	N	N	N	N	N	N	N	Y	Y	N	N	N	N	N	Y	N	N	N	N	N	N	N	N	N	N
SLM_LV1_BS-M10	d__Bacteria;p__Actinomycetota;c__Thermoleophilia;o__Solirubrobacterales;f__Solirubrobacteraceae;g__F1-60-MAGs163;s__	N	N	N	N	N	N	N	N	N	N	N	N	N	N	N	N	N	N	N	Y	N	N	N	N	N	N	N	N	N	N	N	Y	N	N	N	N	N	Y	N	N	N	N	N	N	N	N	N	N
SLM_MC1B_02-C02	d__Bacteria;p__Actinomycetota;c__Thermoleophilia;o__Solirubrobacterales;f__Solirubrobacteraceae;g__F1-60-MAGs163;s__	N	N	N	N	N	N	N	N	N	N	N	N	N	N	N	N	N	N	N	Y	N	N	N	N	N	N	N	N	N	N	N	Y	N	N	N	N	N	Y	N	N	N	N	N	N	N	N	N	N
SLM_MC1B_02-D15	d__Bacteria;p__Actinomycetota;c__Thermoleophilia;o__Solirubrobacterales;f__Solirubrobacteraceae;g__F1-60-MAGs163;s__	N	N	N	N	N	N	N	N	N	N	N	N	N	N	N	N	Y	N	N	Y	N	N	N	N	N	N	N	N	N	N	N	Y	N	N	N	N	N	Y	N	N	N	N	N	N	N	N	N	N
SLM_MC1B_02-D13	d__Bacteria;p__Actinomycetota;c__Thermoleophilia;o__Solirubrobacterales;f__Solirubrobacteraceae;g__F1-60-MAGs163;s__	N	N	N	N	N	N	N	N	N	N	N	N	N	N	N	N	N	N	N	Y	N	N	N	N	N	N	N	N	N	N	N	Y	N	N	N	N	N	N	N	N	N	N	N	N	N	N	N	N
SLM_MC1B_02-E20	d__Bacteria;p__Actinomycetota;c__Thermoleophilia;o__Solirubrobacterales;f__Solirubrobacteraceae;g__F1-60-MAGs163;s__	N	N	N	N	N	N	N	N	N	N	N	N	N	N	N	N	N	N	N	Y	N	N	N	N	N	N	N	N	N	N	N	Y	N	N	N	N	N	N	N	N	N	N	N	N	N	N	N	N
SLM_MC1B_02-F10	d__Bacteria;p__Actinomycetota;c__Thermoleophilia;o__Solirubrobacterales;f__Solirubrobacteraceae;g__F1-60-MAGs163;s__	N	N	N	N	N	N	N	N	N	N	N	N	N	N	N	N	N	N	N	N	N	N	N	N	N	N	N	N	N	N	N	N	N	N	N	N	N	N	N	N	N	N	N	N	N	N	N	N
SLM_MC1B_02-I11	d__Bacteria;p__Actinomycetota;c__Thermoleophilia;o__Solirubrobacterales;f__Solirubrobacteraceae;g__F1-60-MAGs163;s__	N	N	N	N	N	N	N	N	N	N	N	N	N	N	N	N	N	N	N	Y	N	N	N	N	N	N	N	N	N	N	N	N	N	N	N	N	N	N	N	N	N	N	N	N	N	N	N	N
SLM_MC1B_02-I22	d__Bacteria;p__Actinomycetota;c__Thermoleophilia;o__Solirubrobacterales;f__Solirubrobacteraceae;g__F1-60-MAGs163;s__	N	N	N	N	N	N	N	N	N	N	N	N	N	N	N	N	Y	N	N	Y	N	N	N	N	N	N	N	N	N	N	N	Y	N	N	N	N	N	Y	N	N	N	N	N	N	N	N	N	N
SLM_MC1B_02-J11	d__Bacteria;p__Actinomycetota;c__Thermoleophilia;o__Solirubrobacterales;f__Solirubrobacteraceae;g__F1-60-MAGs163;s__	N	N	N	N	N	N	N	N	N	N	N	N	N	N	N	N	Y	N	N	Y	N	N	N	N	N	N	N	N	N	N	N	Y	N	N	N	N	N	N	N	N	N	N	N	N	N	N	N	N
SLM_MC1B_02-K07	d__Bacteria;p__Actinomycetota;c__Thermoleophilia;o__Solirubrobacterales;f__Solirubrobacteraceae;g__F1-60-MAGs163;s__	N	N	N	N	N	N	N	N	N	N	N	N	N	N	N	N	N	N	N	Y	N	N	N	N	N	N	N	N	N	N	N	Y	N	N	N	N	N	Y	N	N	N	N	N	N	N	N	N	N
SLM_MC1B_02-L16	d__Bacteria;p__Actinomycetota;c__Thermoleophilia;o__Solirubrobacterales;f__Solirubrobacteraceae;g__F1-60-MAGs163;s__	N	N	N	N	N	N	N	N	N	N	N	N	N	N	N	N	N	N	N	N	N	N	N	N	N	N	N	N	N	N	N	N	N	N	N	N	N	Y	N	N	N	N	N	N	N	N	N	N
SLM_MC1B_02-M08	d__Bacteria;p__Actinomycetota;c__Thermoleophilia;o__Solirubrobacterales;f__Solirubrobacteraceae;g__F1-60-MAGs163;s__	N	N	N	N	N	N	N	N	N	N	N	N	N	N	N	N	Y	N	N	N	N	N	N	N	N	N	N	N	N	N	N	Y	N	N	N	N	N	Y	N	N	N	N	N	N	N	N	N	N
SLM_MC1B_24-A03	d__Bacteria;p__Actinomycetota;c__Thermoleophilia;o__Solirubrobacterales;f__Solirubrobacteraceae;g__F1-60-MAGs163;s__	N	N	N	N	N	N	N	N	N	N	N	N	N	N	N	N	N	N	N	Y	N	N	N	N	N	N	N	N	N	N	N	N	N	N	N	Y	N	N	N	N	N	N	N	N	N	N	N	N
SLM_MC1B_24-A22	d__Bacteria;p__Actinomycetota;c__Thermoleophilia;o__Solirubrobacterales;f__Solirubrobacteraceae;g__F1-60-MAGs163;s__	N	N	N	N	N	N	N	N	N	N	N	N	N	N	N	N	Y	N	N	Y	N	N	N	N	N	N	N	N	N	N	N	Y	N	N	N	N	N	Y	N	N	N	N	N	N	N	N	N	N
SLM_MC1B_24-B11	d__Bacteria;p__Actinomycetota;c__Thermoleophilia;o__Solirubrobacterales;f__Solirubrobacteraceae;g__F1-60-MAGs163;s__	N	N	N	N	N	N	N	N	N	N	N	N	N	N	N	N	N	N	N	Y	N	N	N	N	N	N	N	N	N	N	N	Y	N	N	N	N	N	N	N	N	N	N	N	N	N	N	N	N
SLM_MC1B_24-B17	d__Bacteria;p__Actinomycetota;c__Thermoleophilia;o__Solirubrobacterales;f__Solirubrobacteraceae;g__F1-60-MAGs163;s__	N	N	N	N	N	N	N	N	N	N	N	N	N	N	N	N	N	N	N	Y	N	N	N	N	N	N	N	N	N	N	N	Y	N	N	N	N	N	N	N	N	N	N	N	N	N	N	N	N
SLM_MC1B_24-C16	d__Bacteria;p__Actinomycetota;c__Thermoleophilia;o__Solirubrobacterales;f__Solirubrobacteraceae;g__F1-60-MAGs163;s__	N	N	N	N	N	N	N	N	N	N	N	N	N	N	N	N	N	N	N	Y	N	N	N	N	N	N	N	N	N	Y	Y	Y	N	N	N	N	N	Y	N	N	N	N	N	N	N	N	N	N
SLM_MC1B_24-D18	d__Bacteria;p__Actinomycetota;c__Thermoleophilia;o__Solirubrobacterales;f__Solirubrobacteraceae;g__F1-60-MAGs163;s__	N	N	N	N	N	N	N	N	N	N	N	N	N	N	N	N	N	N	N	Y	N	N	N	N	N	N	N	N	N	N	N	Y	N	N	N	N	N	Y	N	N	N	N	N	N	N	N	N	N
SLM_MC1B_24-E08	d__Bacteria;p__Actinomycetota;c__Thermoleophilia;o__Solirubrobacterales;f__Solirubrobacteraceae;g__F1-60-MAGs163;s__	N	N	N	N	N	N	N	N	N	N	N	N	N	N	N	N	N	N	N	N	N	N	N	N	N	N	N	N	N	N	N	Y	N	N	N	N	N	N	N	N	N	N	N	N	N	N	N	N
SLM_MC1B_24-E14	d__Bacteria;p__Actinomycetota;c__Thermoleophilia;o__Solirubrobacterales;f__Solirubrobacteraceae;g__F1-60-MAGs163;s__	N	N	N	N	N	N	N	N	N	N	N	N	N	N	N	N	N	N	N	Y	N	N	N	N	N	N	N	N	N	N	N	Y	N	N	N	N	N	N	N	N	N	N	N	N	N	N	Y	N
SLM_MC1B_24-F19	d__Bacteria;p__Actinomycetota;c__Thermoleophilia;o__Solirubrobacterales;f__Solirubrobacteraceae;g__F1-60-MAGs163;s__	N	N	N	N	N	N	N	N	N	N	N	N	N	N	N	N	N	N	N	Y	N	N	N	N	N	N	N	N	N	N	N	N	N	N	N	N	N	N	N	N	N	N	N	N	N	N	N	N
SLM_MC1B_24-F18	d__Bacteria;p__Actinomycetota;c__Thermoleophilia;o__Solirubrobacterales;f__Solirubrobacteraceae;g__F1-60-MAGs163;s__	N	N	N	N	N	N	N	N	N	N	N	N	N	N	N	N	N	N	N	Y	N	N	N	N	N	N	N	N	N	N	N	N	N	N	N	N	N	Y	N	N	N	N	N	N	N	N	N	N
SLM_MC1B_24-G19	d__Bacteria;p__Actinomycetota;c__Thermoleophilia;o__Solirubrobacterales;f__Solirubrobacteraceae;g__F1-60-MAGs163;s__	N	N	N	N	N	N	N	N	N	N	N	N	N	N	N	N	N	N	N	Y	N	N	N	N	N	N	N	N	N	N	N	Y	N	N	N	N	N	N	N	N	N	N	N	N	N	N	N	N
SLM_MC1B_24-I08	d__Bacteria;p__Actinomycetota;c__Thermoleophilia;o__Solirubrobacterales;f__Solirubrobacteraceae;g__F1-60-MAGs163;s__	N	N	N	N	N	N	N	N	N	N	N	N	N	N	N	N	N	N	N	N	N	N	N	N	N	N	N	N	N	N	N	N	N	N	N	N	N	Y	N	N	N	N	N	N	N	N	N	N
SLM_MC1B_24-I07	d__Bacteria;p__Actinomycetota;c__Thermoleophilia;o__Solirubrobacterales;f__Solirubrobacteraceae;g__F1-60-MAGs163;s__	N	N	N	N	N	N	N	N	N	N	N	N	N	N	N	N	N	N	N	Y	N	N	N	N	N	N	N	N	N	N	N	N	N	N	N	N	N	Y	N	N	N	N	N	N	N	N	N	N
SLM_MC1B_24-J08	d__Bacteria;p__Actinomycetota;c__Thermoleophilia;o__Solirubrobacterales;f__Solirubrobacteraceae;g__F1-60-MAGs163;s__	N	N	N	N	N	N	N	N	N	N	N	N	N	N	N	N	N	N	N	N	N	Y	N	N	N	N	N	N	N	N	N	Y	N	N	N	N	N	N	N	N	N	N	N	N	N	N	N	N
SLM_MC1B_24-I16	d__Bacteria;p__Actinomycetota;c__Thermoleophilia;o__Solirubrobacterales;f__Solirubrobacteraceae;g__F1-60-MAGs163;s__	N	N	N	N	N	N	N	N	N	N	N	N	N	N	N	N	N	N	N	N	N	N	N	N	N	N	N	N	N	N	N	Y	N	N	N	N	N	Y	N	N	N	N	N	N	N	N	N	N
SLM_MC1B_24-I20	d__Bacteria;p__Actinomycetota;c__Thermoleophilia;o__Solirubrobacterales;f__Solirubrobacteraceae;g__F1-60-MAGs163;s__	N	N	N	N	N	N	N	N	N	N	N	N	N	N	N	N	N	N	N	Y	N	N	N	N	N	N	N	N	N	N	N	Y	N	N	N	N	N	Y	N	N	N	N	N	N	N	N	N	N
SLM_MC1B_24-J10	d__Bacteria;p__Actinomycetota;c__Thermoleophilia;o__Solirubrobacterales;f__Solirubrobacteraceae;g__F1-60-MAGs163;s__	N	N	N	N	N	N	N	N	N	N	N	N	N	N	N	N	N	N	N	Y	N	N	N	N	N	N	N	N	N	N	N	Y	N	N	N	N	N	N	N	N	N	N	N	N	N	N	N	N
SLM_MC1B_24-J22	d__Bacteria;p__Actinomycetota;c__Thermoleophilia;o__Solirubrobacterales;f__Solirubrobacteraceae;g__F1-60-MAGs163;s__	N	N	N	N	N	N	N	N	N	N	N	N	N	N	N	N	N	N	N	N	Y	N	N	N	N	N	N	N	N	N	N	N	N	N	N	N	N	Y	N	N	N	N	N	N	N	N	N	N
SLM_MC1B_24-J14	d__Bacteria;p__Actinomycetota;c__Thermoleophilia;o__Solirubrobacterales;f__Solirubrobacteraceae;g__F1-60-MAGs163;s__	N	N	N	N	N	N	N	N	N	N	N	N	N	N	N	N	N	N	N	Y	N	N	N	N	N	N	N	N	N	N	N	Y	N	N	N	N	N	Y	N	N	N	N	N	N	N	N	N	N
SLM_MC1B_24-J21	d__Bacteria;p__Actinomycetota;c__Thermoleophilia;o__Solirubrobacterales;f__Solirubrobacteraceae;g__F1-60-MAGs163;s__	N	N	N	N	N	N	N	N	N	N	N	N	N	N	N	N	N	N	N	Y	N	N	N	N	N	N	N	N	N	N	N	Y	N	N	N	N	N	N	N	N	N	N	N	N	N	N	N	N
SLM_MC1B_24-K15	d__Bacteria;p__Actinomycetota;c__Thermoleophilia;o__Solirubrobacterales;f__Solirubrobacteraceae;g__F1-60-MAGs163;s__	N	N	N	N	N	N	N	N	N	N	N	N	N	N	N	N	N	N	N	Y	N	N	N	N	N	N	N	N	N	N	N	Y	N	N	N	N	N	N	N	N	N	N	N	N	N	N	N	N
SLM_MC1B_24-K17	d__Bacteria;p__Actinomycetota;c__Thermoleophilia;o__Solirubrobacterales;f__Solirubrobacteraceae;g__F1-60-MAGs163;s__	N	N	N	N	N	N	N	N	N	N	N	N	N	N	N	N	N	N	N	Y	N	N	N	N	N	N	N	N	N	N	N	Y	N	N	N	N	N	Y	N	N	N	N	N	N	N	N	N	N
SLM_MC1B_24-L06	d__Bacteria;p__Actinomycetota;c__Thermoleophilia;o__Solirubrobacterales;f__Solirubrobacteraceae;g__F1-60-MAGs163;s__	N	N	N	N	N	N	N	N	N	N	N	N	N	N	N	N	N	N	N	N	N	N	N	N	N	N	N	N	N	N	N	N	N	N	N	N	N	Y	N	N	N	N	N	N	N	N	N	N
SLM_MC1B_24-M06	d__Bacteria;p__Actinomycetota;c__Thermoleophilia;o__Solirubrobacterales;f__Solirubrobacteraceae;g__F1-60-MAGs163;s__	N	N	N	N	N	N	N	N	N	N	N	N	N	N	N	N	N	N	N	Y	N	N	N	N	N	N	N	N	N	N	N	Y	N	N	N	N	N	Y	N	N	N	N	N	N	N	N	N	N
SLM_MC1B_24-M09	d__Bacteria;p__Actinomycetota;c__Thermoleophilia;o__Solirubrobacterales;f__Solirubrobacteraceae;g__F1-60-MAGs163;s__	N	N	N	N	N	N	N	N	N	N	N	N	N	N	N	N	N	N	N	Y	N	N	N	N	N	N	N	N	N	N	N	N	N	N	N	N	N	Y	N	N	N	N	N	N	N	N	N	N
SLM_MC1B_24-M19	d__Bacteria;p__Actinomycetota;c__Thermoleophilia;o__Solirubrobacterales;f__Solirubrobacteraceae;g__F1-60-MAGs163;s__	N	N	N	N	N	N	N	N	N	N	N	N	N	N	N	N	N	N	N	Y	N	N	N	N	N	N	N	N	N	N	N	Y	N	N	N	N	N	Y	N	N	N	N	N	N	N	N	N	N
SLM_MC1B_24-N13	d__Bacteria;p__Actinomycetota;c__Thermoleophilia;o__Solirubrobacterales;f__Solirubrobacteraceae;g__F1-60-MAGs163;s__	N	N	N	N	N	N	N	N	N	N	N	N	N	N	N	N	N	N	N	Y	N	N	N	N	N	N	N	N	N	N	N	Y	N	N	N	N	N	Y	N	N	N	N	N	N	N	N	N	N
SLM_MC1B_24-N05	d__Bacteria;p__Actinomycetota;c__Thermoleophilia;o__Solirubrobacterales;f__Solirubrobacteraceae;g__F1-60-MAGs163;s__	N	N	N	N	N	N	N	N	N	N	N	N	N	N	N	N	N	N	N	Y	N	N	N	N	N	N	N	N	N	N	N	Y	N	N	N	N	N	Y	N	N	N	N	N	N	N	N	N	N
SLM_MC1B_24-O09	d__Bacteria;p__Actinomycetota;c__Thermoleophilia;o__Solirubrobacterales;f__Solirubrobacteraceae;g__F1-60-MAGs163;s__	N	N	N	N	N	N	N	N	N	N	N	N	N	N	N	N	N	N	N	N	N	N	N	N	N	N	N	N	N	N	N	N	N	N	N	N	N	N	N	N	N	N	N	N	N	N	N	N
SLM_MC1B_24-N20	d__Bacteria;p__Actinomycetota;c__Thermoleophilia;o__Solirubrobacterales;f__Solirubrobacteraceae;g__F1-60-MAGs163;s__	N	N	N	N	N	N	N	N	N	N	N	N	N	N	N	N	N	N	N	N	N	N	N	N	N	N	N	N	N	N	N	Y	N	N	N	N	N	Y	N	N	N	N	N	N	N	N	N	N
SLM_MC1B_24-O13	d__Bacteria;p__Actinomycetota;c__Thermoleophilia;o__Solirubrobacterales;f__Solirubrobacteraceae;g__F1-60-MAGs163;s__	N	N	N	N	N	N	N	N	N	N	N	N	N	N	N	N	N	N	N	N	N	N	N	N	N	N	N	N	N	N	N	Y	N	N	N	N	N	N	N	N	N	N	N	N	N	N	N	N
SLM_MC1B_24-P17	d__Bacteria;p__Actinomycetota;c__Thermoleophilia;o__Solirubrobacterales;f__Solirubrobacteraceae;g__F1-60-MAGs163;s__	N	N	N	N	N	N	N	N	N	N	N	N	N	N	N	N	N	N	N	N	N	N	N	N	N	N	N	N	N	N	N	N	N	N	N	N	N	N	N	N	N	N	N	N	N	N	N	N
SLM_MC1B_24-P07	d__Bacteria;p__Actinomycetota;c__Thermoleophilia;o__Solirubrobacterales;f__Solirubrobacteraceae;g__F1-60-MAGs163;s__	N	N	N	N	N	N	N	N	N	N	N	N	N	N	N	N	N	N	N	N	N	N	N	N	N	N	N	N	N	N	N	N	N	N	N	N	N	N	N	N	N	N	N	N	N	N	N	N
SLM_MC1B_24-P04	d__Bacteria;p__Actinomycetota;c__Thermoleophilia;o__Solirubrobacterales;f__Solirubrobacteraceae;g__F1-60-MAGs163;s__	N	N	N	N	N	N	N	N	N	N	N	N	N	N	N	N	N	N	N	Y	N	N	N	N	N	N	N	N	N	N	N	Y	N	N	N	N	N	N	N	N	N	N	N	N	N	N	N	N
SLM_MC1B_24-P09	d__Bacteria;p__Actinomycetota;c__Thermoleophilia;o__Solirubrobacterales;f__Solirubrobacteraceae;g__F1-60-MAGs163;s__	N	N	N	N	N	N	N	N	N	N	N	N	N	N	N	N	N	N	N	Y	N	N	N	N	N	N	N	N	N	N	N	Y	N	N	N	N	N	Y	N	N	N	N	N	N	N	N	N	N
SLM_MC1B_24-P19	d__Bacteria;p__Actinomycetota;c__Thermoleophilia;o__Solirubrobacterales;f__Solirubrobacteraceae;g__F1-60-MAGs163;s__	N	N	N	N	N	N	N	N	N	N	N	N	N	N	N	N	N	N	N	Y	N	N	N	N	N	N	N	N	N	N	N	Y	N	N	N	N	N	Y	N	N	N	N	N	N	N	N	Y	N
SLM_MC1B_46-A07	d__Bacteria;p__Actinomycetota;c__Thermoleophilia;o__Solirubrobacterales;f__Solirubrobacteraceae;g__F1-60-MAGs163;s__	N	N	N	N	N	N	N	N	N	N	N	N	N	N	N	N	N	N	N	Y	N	N	N	N	N	N	N	N	N	N	N	Y	N	N	N	N	N	Y	N	N	N	N	N	N	N	N	N	N
SLM_MC1B_46-G20	d__Bacteria;p__Actinomycetota;c__Thermoleophilia;o__Solirubrobacterales;f__Solirubrobacteraceae;g__F1-60-MAGs163;s__	N	N	N	N	N	N	N	N	N	N	N	N	N	N	N	N	N	N	N	Y	N	N	N	N	N	N	N	N	N	N	N	Y	N	N	N	N	N	N	N	N	N	N	N	N	N	N	N	N
SLM_MC1B_46-I09	d__Bacteria;p__Actinomycetota;c__Thermoleophilia;o__Solirubrobacterales;f__Solirubrobacteraceae;g__F1-60-MAGs163;s__	N	N	N	N	N	N	N	N	N	N	N	N	N	N	N	N	N	N	N	Y	N	N	N	N	N	N	N	N	N	Y	Y	Y	N	N	N	N	N	Y	N	N	N	N	N	N	N	N	N	N
SLM_MC1B_46-I10	d__Bacteria;p__Actinomycetota;c__Thermoleophilia;o__Solirubrobacterales;f__Solirubrobacteraceae;g__F1-60-MAGs163;s__	N	N	N	N	N	N	N	N	N	N	N	N	N	N	N	N	N	N	N	N	N	N	N	N	N	N	N	N	N	N	N	N	N	N	N	N	N	Y	N	N	N	N	N	N	N	N	N	N
SLM_MC1B_46-J03	d__Bacteria;p__Actinomycetota;c__Thermoleophilia;o__Solirubrobacterales;f__Solirubrobacteraceae;g__F1-60-MAGs163;s__	N	N	N	N	N	N	N	N	N	N	N	N	N	N	N	N	N	N	N	N	N	N	N	N	N	N	N	N	N	N	Y	Y	N	N	N	N	N	Y	N	N	N	N	N	N	N	N	N	N
SLM_MC1B_46-K09	d__Bacteria;p__Actinomycetota;c__Thermoleophilia;o__Solirubrobacterales;f__Solirubrobacteraceae;g__F1-60-MAGs163;s__	N	N	N	N	N	N	N	N	N	N	N	N	N	N	N	N	N	N	N	N	N	N	N	N	N	N	N	N	N	N	N	Y	N	N	N	N	N	N	N	N	N	N	N	N	N	N	N	N
SLM_MC1B_46-N23	d__Bacteria;p__Actinomycetota;c__Thermoleophilia;o__Solirubrobacterales;f__Solirubrobacteraceae;g__F1-60-MAGs163;s__	N	N	N	N	N	N	N	N	N	N	N	N	N	N	N	N	N	N	N	N	N	N	N	N	N	N	N	N	N	N	N	Y	N	N	N	N	N	N	N	N	N	N	N	N	N	N	N	N
SLM_MC1B_46-O09	d__Bacteria;p__Actinomycetota;c__Thermoleophilia;o__Solirubrobacterales;f__Solirubrobacteraceae;g__F1-60-MAGs163;s__	N	N	N	N	N	N	N	N	N	N	N	N	N	N	N	N	N	N	N	Y	N	N	N	N	N	N	N	N	N	N	N	N	N	N	N	N	N	N	N	N	N	N	N	N	N	N	N	N
SLM_MC1B_68-A14	d__Bacteria;p__Actinomycetota;c__Thermoleophilia;o__Solirubrobacterales;f__Solirubrobacteraceae;g__F1-60-MAGs163;s__	N	N	N	N	N	N	N	N	N	N	N	N	N	N	N	N	N	N	N	N	N	N	N	N	N	N	N	N	N	N	N	N	N	N	N	Y	N	Y	N	N	N	N	N	N	N	N	N	N
SLM_MC1B_68-A22	d__Bacteria;p__Actinomycetota;c__Thermoleophilia;o__Solirubrobacterales;f__Solirubrobacteraceae;g__F1-60-MAGs163;s__	N	N	N	N	N	N	N	N	N	N	N	N	N	N	N	N	N	N	N	Y	N	N	N	N	N	N	N	N	N	N	N	Y	N	N	N	N	Y	Y	N	N	N	N	N	N	N	N	N	N
SLM_MC1B_68-E05	d__Bacteria;p__Actinomycetota;c__Thermoleophilia;o__Solirubrobacterales;f__Solirubrobacteraceae;g__F1-60-MAGs163;s__	N	N	N	N	N	N	N	N	N	N	N	N	N	N	N	N	N	N	N	Y	N	N	N	N	N	N	N	N	N	N	N	Y	N	N	N	N	N	N	N	N	N	N	N	N	N	N	N	N
SLM_MC1B_68-E02	d__Bacteria;p__Actinomycetota;c__Thermoleophilia;o__Solirubrobacterales;f__Solirubrobacteraceae;g__F1-60-MAGs163;s__	N	N	N	N	N	N	N	N	N	N	N	N	N	N	N	N	N	N	N	N	N	N	N	N	N	N	N	N	N	N	N	Y	N	N	N	N	N	Y	N	N	N	N	N	N	N	N	N	N
SLM_MC1B_68-G04	d__Bacteria;p__Actinomycetota;c__Thermoleophilia;o__Solirubrobacterales;f__Solirubrobacteraceae;g__F1-60-MAGs163;s__	N	N	N	N	N	N	N	N	N	N	N	N	N	N	N	N	N	N	N	Y	N	N	N	N	N	N	N	N	N	N	N	Y	N	N	N	N	N	N	N	N	N	N	N	N	N	N	N	N
SLM_MC1B_68-F17	d__Bacteria;p__Actinomycetota;c__Thermoleophilia;o__Solirubrobacterales;f__Solirubrobacteraceae;g__F1-60-MAGs163;s__	N	N	N	N	N	N	N	N	N	N	N	N	N	N	N	N	N	N	N	Y	N	N	N	N	N	N	N	N	N	N	N	N	N	N	N	N	N	Y	N	N	N	N	N	N	N	N	N	N
SLM_MC1B_68-F14	d__Bacteria;p__Actinomycetota;c__Thermoleophilia;o__Solirubrobacterales;f__Solirubrobacteraceae;g__F1-60-MAGs163;s__	N	N	N	N	N	N	N	N	N	N	N	N	N	N	N	N	N	N	N	N	N	N	N	N	N	N	N	N	N	N	N	Y	N	N	N	N	N	Y	N	N	N	N	N	N	N	N	N	N
SLM_MC1B_68-F18	d__Bacteria;p__Actinomycetota;c__Thermoleophilia;o__Solirubrobacterales;f__Solirubrobacteraceae;g__F1-60-MAGs163;s__	N	N	N	N	N	N	N	N	N	N	N	N	N	N	N	N	N	N	N	Y	N	N	N	N	N	N	N	N	N	N	N	N	N	N	N	N	N	Y	N	N	N	N	N	N	N	N	N	N
SLM_MC1B_68-G03	d__Bacteria;p__Actinomycetota;c__Thermoleophilia;o__Solirubrobacterales;f__Solirubrobacteraceae;g__F1-60-MAGs163;s__	N	N	N	N	N	N	N	N	N	N	N	N	N	N	N	N	N	N	N	N	N	N	N	N	N	N	N	N	N	N	N	Y	N	N	N	N	N	Y	N	N	N	N	N	N	N	N	N	N
SLM_MC1B_68-G21	d__Bacteria;p__Actinomycetota;c__Thermoleophilia;o__Solirubrobacterales;f__Solirubrobacteraceae;g__F1-60-MAGs163;s__	N	N	N	N	N	N	N	N	N	N	N	N	N	N	N	N	N	N	N	Y	N	N	N	N	N	N	N	N	N	N	N	Y	N	N	N	N	N	N	N	N	N	N	N	N	N	N	N	N
SLM_MC1B_68-I18	d__Bacteria;p__Actinomycetota;c__Thermoleophilia;o__Solirubrobacterales;f__Solirubrobacteraceae;g__F1-60-MAGs163;s__	N	N	N	N	N	N	N	N	N	N	N	N	N	N	N	N	N	N	N	N	N	N	N	N	N	N	N	N	N	N	N	Y	N	N	N	N	N	Y	N	N	N	N	N	N	N	N	N	N
SLM_MC1B_68-I19	d__Bacteria;p__Actinomycetota;c__Thermoleophilia;o__Solirubrobacterales;f__Solirubrobacteraceae;g__F1-60-MAGs163;s__	N	N	N	N	N	N	N	N	N	N	N	N	N	N	N	N	N	N	N	Y	N	N	N	N	N	N	N	N	N	N	N	N	N	N	N	N	N	Y	N	N	N	N	N	N	N	N	N	N
SLM_MC1B_68-G15	d__Bacteria;p__Actinomycetota;c__Thermoleophilia;o__Solirubrobacterales;f__Solirubrobacteraceae;g__F1-60-MAGs163;s__	N	N	N	N	N	N	N	N	N	N	N	N	N	N	N	N	N	N	N	Y	N	N	N	N	N	N	N	N	N	N	N	N	N	N	N	N	N	N	N	N	N	N	N	N	N	N	N	N
SLM_MC1B_68-J05	d__Bacteria;p__Actinomycetota;c__Thermoleophilia;o__Solirubrobacterales;f__Solirubrobacteraceae;g__F1-60-MAGs163;s__	N	N	N	N	N	N	N	N	N	N	N	N	N	N	N	N	N	N	N	N	N	N	N	N	N	N	N	N	N	N	N	Y	N	N	N	N	N	N	N	N	N	N	N	N	N	N	N	N
SLM_MC1B_68-J15	d__Bacteria;p__Actinomycetota;c__Thermoleophilia;o__Solirubrobacterales;f__Solirubrobacteraceae;g__F1-60-MAGs163;s__	N	N	N	N	N	N	N	N	N	N	N	N	N	N	N	N	N	N	N	N	N	N	N	N	N	N	N	N	N	N	N	N	N	N	N	N	N	N	N	N	N	N	N	N	N	N	N	N
SLM_MC1B_68-K02	d__Bacteria;p__Actinomycetota;c__Thermoleophilia;o__Solirubrobacterales;f__Solirubrobacteraceae;g__F1-60-MAGs163;s__	N	N	N	N	N	N	N	N	N	N	N	N	N	N	N	N	N	N	N	N	N	N	N	N	N	N	N	N	N	N	N	N	N	N	N	N	N	Y	N	N	N	N	N	N	N	N	N	N
SLM_MC1B_68-K15	d__Bacteria;p__Actinomycetota;c__Thermoleophilia;o__Solirubrobacterales;f__Solirubrobacteraceae;g__F1-60-MAGs163;s__	N	N	N	N	N	N	N	N	N	N	N	N	N	N	N	N	N	N	N	N	N	N	N	N	N	N	N	N	N	N	N	N	N	N	N	N	N	N	N	N	N	N	N	N	N	N	N	N
SLM_MC1B_68-K19	d__Bacteria;p__Actinomycetota;c__Thermoleophilia;o__Solirubrobacterales;f__Solirubrobacteraceae;g__F1-60-MAGs163;s__	N	N	N	N	N	N	N	N	N	N	N	N	N	N	N	N	N	N	N	N	Y	N	N	N	N	N	N	N	N	N	N	N	N	N	N	N	N	N	N	N	N	N	N	N	N	N	N	N
SLM_MC1B_68-N17	d__Bacteria;p__Actinomycetota;c__Thermoleophilia;o__Solirubrobacterales;f__Solirubrobacteraceae;g__F1-60-MAGs163;s__	N	N	N	N	N	N	N	N	N	N	N	N	N	N	N	N	N	N	N	N	N	N	N	N	N	N	N	N	N	N	N	Y	N	N	N	N	N	N	N	N	N	N	N	N	N	N	N	N
SLM_MC1B_68-O10	d__Bacteria;p__Actinomycetota;c__Thermoleophilia;o__Solirubrobacterales;f__Solirubrobacteraceae;g__F1-60-MAGs163;s__	N	N	N	N	N	N	N	N	N	N	N	N	N	N	N	N	N	N	N	N	N	N	N	N	N	N	N	N	N	N	N	N	N	N	N	N	N	N	N	N	N	N	N	N	N	N	N	N
SLM_MC1B_68-O07	d__Bacteria;p__Actinomycetota;c__Thermoleophilia;o__Solirubrobacterales;f__Solirubrobacteraceae;g__F1-60-MAGs163;s__	N	N	N	N	N	N	N	N	N	N	N	N	N	N	N	N	N	N	N	N	N	N	N	N	N	N	N	N	N	N	N	Y	N	N	N	N	N	N	N	N	N	N	N	N	N	N	N	N
SLM_MC1B_68-O08	d__Bacteria;p__Actinomycetota;c__Thermoleophilia;o__Solirubrobacterales;f__Solirubrobacteraceae;g__F1-60-MAGs163;s__	N	N	N	N	N	N	N	N	N	N	N	N	N	N	N	N	N	N	N	N	N	N	N	N	N	N	N	N	N	N	N	Y	N	N	N	N	N	Y	N	N	N	N	N	N	N	N	N	N
SLM_MC1B_68-O11	d__Bacteria;p__Actinomycetota;c__Thermoleophilia;o__Solirubrobacterales;f__Solirubrobacteraceae;g__F1-60-MAGs163;s__	N	N	N	N	N	N	N	N	N	N	N	N	N	N	N	N	N	N	N	Y	N	N	N	N	N	N	N	N	N	N	N	Y	N	N	N	N	N	Y	N	N	N	N	N	N	N	N	N	N
SLM_MC1B_68-P22	d__Bacteria;p__Actinomycetota;c__Thermoleophilia;o__Solirubrobacterales;f__Solirubrobacteraceae;g__F1-60-MAGs163;s__	N	N	N	N	N	N	N	N	N	N	N	N	N	N	N	N	N	N	N	N	N	N	N	N	N	N	N	N	N	N	N	N	N	N	N	N	N	N	N	N	N	N	N	N	N	N	N	N
SLM_MC1B_68-P07	d__Bacteria;p__Actinomycetota;c__Thermoleophilia;o__Solirubrobacterales;f__Solirubrobacteraceae;g__F1-60-MAGs163;s__	N	N	N	N	N	N	N	N	N	N	N	N	N	N	N	N	N	N	N	Y	N	N	N	N	N	N	N	N	N	N	N	Y	N	N	N	N	N	Y	N	N	N	N	N	N	N	N	N	N
SLM_MC1B_810-C17	d__Bacteria;p__Actinomycetota;c__Thermoleophilia;o__Solirubrobacterales;f__Solirubrobacteraceae;g__F1-60-MAGs163;s__	N	N	N	N	N	N	N	N	N	N	N	N	N	N	N	N	N	N	N	Y	N	N	N	N	N	N	N	N	N	Y	N	Y	N	N	N	N	N	Y	N	N	N	N	N	N	N	N	N	N
SLM_MC1B_810-D08	d__Bacteria;p__Actinomycetota;c__Thermoleophilia;o__Solirubrobacterales;f__Solirubrobacteraceae;g__F1-60-MAGs163;s__	N	N	N	N	N	N	N	N	N	N	N	N	N	N	N	N	N	N	N	N	N	N	N	N	N	N	N	N	N	N	N	Y	N	N	N	N	N	Y	N	N	N	N	N	N	N	N	N	N
SLM_LV1_0208-J10	d__Bacteria;p__Bacteroidota;c__Bacteroidia;o__2-12-FULL-35-15;f__2-12-FULL-35-15;g__2-12-FULL-35-15;s__	N	N	N	N	N	N	N	N	N	Y	N	N	N	N	N	N	N	N	N	N	N	N	N	N	N	N	N	N	N	Y	N	N	N	N	N	N	N	N	N	N	N	N	N	N	N	N	N	N
SLM_LV1_0830-F20	d__Bacteria;p__Bacteroidota;c__Bacteroidia;o__2-12-FULL-35-15;f__2-12-FULL-35-15;g__2-12-FULL-35-15;s__	N	N	N	N	N	N	N	N	N	Y	N	N	N	Y	Y	N	N	N	N	N	N	N	N	N	N	N	N	N	N	Y	N	N	N	N	N	N	N	N	N	N	N	N	N	N	N	N	N	N
SLM_LV1_0830-P04	d__Bacteria;p__Bacteroidota;c__Bacteroidia;o__Chitinophagales;f__Chitinophagaceae;g__Ferruginibacter;s__	N	N	N	N	N	N	N	N	N	N	N	N	N	N	N	N	N	N	N	N	N	N	N	N	N	N	N	N	N	Y	N	N	N	N	N	N	N	N	N	N	N	N	N	N	N	N	N	N
SLM_LV1_0208-P19	d__Bacteria;p__Bacteroidota;c__Bacteroidia;o__Chitinophagales;f__Chitinophagaceae;g__MGR-bin208;s__	N	N	N	N	N	N	N	N	N	N	N	N	N	Y	N	N	N	N	N	Y	N	N	N	N	N	N	Y	N	N	Y	N	Y	N	N	N	N	N	N	N	N	N	N	N	N	N	N	N	N
SLM_LV1_0830-A18	d__Bacteria;p__Bacteroidota;c__Bacteroidia;o__Chitinophagales;f__Chitinophagaceae;g__MGR-bin208;s__	N	N	N	N	Y	N	N	N	N	N	N	N	N	N	N	N	N	N	N	Y	N	N	N	N	N	N	Y	N	N	Y	N	N	N	N	N	Y	N	N	N	N	N	N	N	N	N	N	N	N
SLM_LV1_0830-D10	d__Bacteria;p__Bacteroidota;c__Bacteroidia;o__Chitinophagales;f__Chitinophagaceae;g__MGR-bin208;s__	N	N	N	N	N	N	N	N	N	N	N	N	N	N	N	N	N	N	N	N	N	N	N	N	N	N	Y	N	N	N	N	Y	N	N	N	N	N	N	N	N	N	N	N	N	N	N	N	N
SLM_LV1_30a-E03	d__Bacteria;p__Bacteroidota;c__Bacteroidia;o__Chitinophagales;f__Chitinophagaceae;g__MGR-bin208;s__	N	N	N	N	N	N	N	N	N	Y	N	N	N	Y	N	N	N	N	N	Y	N	N	N	N	N	N	Y	N	N	Y	N	Y	N	N	N	N	N	N	N	N	N	N	N	N	N	N	N	N
SLM_LV1_30a-I02	d__Bacteria;p__Bacteroidota;c__Bacteroidia;o__Chitinophagales;f__Chitinophagaceae;g__MGR-bin208;s__	N	N	N	N	Y	N	N	N	N	Y	N	N	N	Y	N	N	N	N	N	Y	N	N	Y	N	N	N	N	N	N	N	N	N	N	N	N	Y	N	N	N	N	N	N	N	N	N	N	N	N
SLM_LV1_30a-O16	d__Bacteria;p__Bacteroidota;c__Bacteroidia;o__Chitinophagales;f__Chitinophagaceae;g__MGR-bin208;s__	N	N	N	N	N	N	N	N	N	N	N	N	N	Y	N	N	N	N	N	Y	N	N	N	N	N	N	Y	N	N	Y	N	N	N	N	N	N	N	N	N	N	N	N	N	N	N	N	N	N
SLM_MC1B_24-G08	d__Bacteria;p__Bacteroidota;c__Bacteroidia;o__Chitinophagales;f__Chitinophagaceae;g__VBAS01;s__	N	N	N	N	N	N	N	N	N	Y	N	N	N	N	N	N	N	N	N	Y	N	N	N	N	N	N	N	N	N	Y	N	N	N	N	N	N	N	N	N	N	N	N	N	N	N	N	N	N
SLM_LV1_BS-E20	d__Bacteria;p__Bacteroidota;c__Bacteroidia;o__Chitinophagales;f__Saprospiraceae;g__M3007;s__	N	N	N	N	N	N	N	N	N	N	N	N	N	N	N	N	N	N	N	N	N	N	Y	N	N	N	N	N	N	Y	N	N	N	N	N	N	N	Y	N	N	N	N	N	N	N	N	N	N
SLM_MC1B_46-F17	d__Bacteria;p__Bacteroidota;c__Bacteroidia;o__Chitinophagales;f__Saprospiraceae;g__M3007;s__	N	N	N	N	N	N	N	N	N	N	N	N	N	N	N	N	N	N	N	N	N	N	Y	N	N	N	N	N	N	Y	Y	N	N	N	N	N	N	N	N	N	N	N	N	N	N	N	N	N
SLM_LV1_BS-C14	d__Bacteria;p__Bacteroidota;c__Bacteroidia;o__Chitinophagales;f__Saprospiraceae;g__Opimibacter;s__	N	N	N	N	N	N	N	N	N	N	N	N	N	Y	N	N	N	N	N	N	N	N	Y	N	N	N	Y	N	N	Y	N	Y	N	N	N	N	N	N	N	N	N	N	N	N	N	N	N	N
SLM_LV1_BS-C23	d__Bacteria;p__Bacteroidota;c__Bacteroidia;o__Chitinophagales;f__Saprospiraceae;g__Opimibacter;s__	N	N	N	N	N	N	N	N	N	Y	N	N	N	N	N	N	N	N	N	Y	N	N	Y	N	N	N	N	N	N	Y	N	Y	N	N	N	N	N	N	N	N	N	N	N	N	N	N	N	N
SLM_LV1_BS-E18	d__Bacteria;p__Bacteroidota;c__Bacteroidia;o__Chitinophagales;f__Saprospiraceae;g__Opimibacter;s__	N	N	N	N	N	N	N	N	N	N	N	N	N	Y	N	N	N	N	N	N	N	N	N	Y	N	N	N	N	N	Y	N	N	N	N	N	N	N	N	N	N	N	N	N	N	N	N	N	N
SLM_MC1B_810-C13	d__Bacteria;p__Bacteroidota;c__Bacteroidia;o__Chitinophagales;f__Saprospiraceae;g__Opimibacter;s__	N	N	N	N	N	N	N	N	N	N	N	N	N	N	N	N	N	N	N	N	N	Y	Y	N	N	N	Y	N	N	Y	N	N	N	N	N	N	N	N	N	N	N	N	N	N	N	N	N	N
SLM_LV1_0830-F23	d__Bacteria;p__Bacteroidota;c__Bacteroidia;o__Flavobacteriales;f__Flavobacteriaceae;g__JAGXRT01;s__	N	N	N	N	N	N	N	N	N	N	N	N	N	Y	Y	N	N	N	N	N	N	N	N	N	N	N	N	N	N	Y	N	N	N	N	N	N	N	Y	N	N	N	N	N	N	N	N	N	N
SLM_LV1_30a-F20	d__Bacteria;p__Bacteroidota;c__Bacteroidia;o__Flavobacteriales;f__Flavobacteriaceae;g__JAGXRT01;s__	N	N	N	N	N	N	N	N	N	N	N	N	N	N	N	N	N	N	N	N	N	N	N	N	N	N	Y	N	Y	Y	N	N	N	N	N	N	N	Y	N	N	N	N	N	N	N	N	N	N
SLM_LV1_0208-M02	d__Bacteria;p__Bacteroidota;c__Bacteroidia;o__NS11-12g;f__UBA9320;g__JABWCE01;s__	N	N	N	N	N	N	N	N	N	N	N	N	N	N	N	N	N	N	N	N	N	N	N	N	N	N	N	N	N	N	N	N	N	N	N	N	N	N	N	N	N	N	N	N	N	N	N	N
SLM_LV1_0830-G14	d__Bacteria;p__Bacteroidota;c__Bacteroidia;o__Palsa-948;f__Palsa-948;g__Palsa-948;s__	N	N	N	N	N	N	N	N	N	N	N	N	N	N	N	N	N	N	N	N	N	N	N	N	N	N	N	N	N	N	N	N	N	N	N	N	N	N	N	N	Y	N	N	N	N	N	N	N
SLM_LV1_0830-L07	d__Bacteria;p__Bacteroidota;c__Bacteroidia;o__Palsa-948;f__Palsa-948;g__Palsa-948;s__	N	N	N	N	N	N	N	N	N	N	N	N	N	N	N	N	N	N	N	N	N	N	N	N	N	N	N	N	N	N	N	N	N	N	N	N	N	N	N	N	N	N	N	N	N	N	N	N
SLM_LV1_30a-A11	d__Bacteria;p__Bacteroidota;c__Bacteroidia;o__Palsa-948;f__Palsa-948;g__Palsa-948;s__	N	N	N	N	N	N	N	N	N	N	N	N	N	N	N	N	N	N	N	N	N	N	N	N	N	N	N	N	N	N	N	N	N	N	N	N	N	N	N	N	N	N	N	N	N	N	N	N
SLM_LV1_30a-O21	d__Bacteria;p__Bacteroidota;c__Bacteroidia;o__Palsa-948;f__Palsa-948;g__Palsa-948;s__	N	N	N	N	N	N	N	N	N	N	N	N	N	N	N	N	N	N	N	N	N	N	N	N	N	N	N	N	N	N	N	N	N	N	N	N	N	N	N	N	N	N	N	N	N	N	N	N
SLM_MC1B_24-G18	d__Bacteria;p__Bacteroidota;c__Bacteroidia;o__Sphingobacteriales;f__Sphingobacteriaceae;g__Daejeonella;s__	N	N	N	N	N	N	N	N	N	N	N	N	N	N	N	N	N	N	N	Y	N	N	Y	N	N	N	N	N	N	N	N	N	N	N	N	N	N	Y	N	N	N	N	N	N	N	Y	Y	N
SLM_MC1B_02-I23	d__Bacteria;p__Bacteroidota;c__Bacteroidia;o__Sphingobacteriales;f__Sphingobacteriaceae;g__Pedobacter;s__	N	N	N	Y	N	N	N	N	N	Y	N	N	N	N	N	N	N	N	N	Y	Y	N	Y	N	N	N	Y	N	Y	Y	N	Y	N	N	N	N	N	N	N	N	N	N	N	N	N	Y	Y	N
SLM_LV1_02b-G16	d__Bacteria;p__Bdellovibrionota;c__Bacteriovoracia;o__Bacteriovoracales;f__Bacteriovoracaceae;g__;s__	N	N	N	N	N	N	N	N	N	N	N	N	N	N	N	N	N	N	N	N	N	N	N	N	N	N	N	N	N	N	N	N	N	N	N	N	N	N	N	N	N	N	N	N	N	N	N	N
SLM_LV1_0208-F08	d__Bacteria;p__Bdellovibrionota;c__Bacteriovoracia;o__Bacteriovoracales;f__Bacteriovoracaceae;g__Bacteriovorax;s__	N	N	N	N	N	N	N	N	N	Y	N	N	N	N	N	N	N	N	N	N	N	N	N	N	Y	N	N	N	N	N	N	Y	N	N	N	N	N	N	N	N	N	N	N	N	N	N	N	N
SLM_LV1_0830-K20	d__Bacteria;p__Bdellovibrionota;c__Bdellovibrionia;o__Bdellovibrionales;f__Bdellovibrionaceae;g__Pseudobdellovibrio;s__	N	N	N	N	N	N	N	N	N	Y	N	N	N	N	N	N	N	N	N	N	N	N	N	N	N	N	N	N	N	N	N	N	N	N	N	N	N	N	N	N	N	N	N	N	N	N	N	N
SLM_LV1_0830-J15	d__Bacteria;p__Bdellovibrionota;c__Oligoflexia;o__Oligoflexales;f__RGVZ01;g__CAMAXT01;s__	N	N	N	N	N	N	N	N	N	N	N	N	N	Y	N	N	N	N	N	N	N	N	N	N	N	N	N	N	N	Y	N	N	N	N	N	N	N	N	N	N	N	N	N	N	N	N	N	N
SLM_MC1B_02-K17	d__Bacteria;p__Chlamydiota;c__Chlamydiia;o__Chlamydiales;f__JAAKFR01;g__JACKPM01;s__	N	N	N	N	N	N	N	N	N	N	N	N	N	N	N	N	N	N	N	N	N	N	N	N	N	N	N	N	N	N	N	Y	N	N	N	N	N	N	N	N	N	N	N	N	N	N	N	N
SLM_LV1_BS-B02	d__Bacteria;p__Chloroflexota;c__Anaerolineae;o__Epilineales;f__Epilineaceae;g__JAJCYU01;s__	N	N	N	N	Y	N	N	N	N	N	N	N	N	N	N	N	N	N	N	N	N	N	N	N	N	Y	N	N	N	Y	N	N	N	N	N	N	N	Y	N	N	N	N	N	N	N	N	N	N
SLM_LV1_BS-J06	d__Bacteria;p__Chloroflexota;c__Anaerolineae;o__Epilineales;f__Epilineaceae;g__JAJCYU01;s__	N	N	N	N	N	N	N	N	N	N	N	N	N	N	N	N	N	N	N	N	N	N	N	N	N	N	N	N	N	N	N	N	N	N	N	N	N	Y	N	N	N	N	N	N	N	N	N	N
SLM_MC1B_46-A10	d__Bacteria;p__Chloroflexota;c__Anaerolineae;o__Epilineales;f__Epilineaceae;g__JAJCYU01;s__	Y	N	N	Y	Y	N	N	N	N	N	N	N	N	N	N	N	N	N	N	N	N	Y	N	N	N	N	Y	N	N	Y	N	N	N	N	N	N	N	N	N	N	N	N	N	N	N	N	N	N
SLM_MC1B_46-I20	d__Bacteria;p__Chloroflexota;c__Anaerolineae;o__Epilineales;f__Epilineaceae;g__JAJCYU01;s__	Y	N	N	Y	Y	N	N	N	N	N	N	N	N	Y	N	N	N	N	N	N	N	N	N	N	N	N	N	N	N	Y	N	N	N	N	N	N	N	N	N	N	N	N	N	N	N	N	N	N
SLM_MC1B_46-L19	d__Bacteria;p__Chloroflexota;c__Anaerolineae;o__Epilineales;f__Epilineaceae;g__JAJCYU01;s__	N	N	N	N	N	N	N	N	N	N	N	N	N	Y	N	N	N	N	N	N	N	N	N	N	N	N	N	N	N	N	N	N	N	N	N	N	N	Y	N	N	N	N	N	N	N	N	N	N
SLM_MC1B_46-O14	d__Bacteria;p__Chloroflexota;c__Anaerolineae;o__Epilineales;f__Epilineaceae;g__JAJCYU01;s__	Y	N	N	Y	Y	N	N	N	N	N	N	N	N	N	N	N	N	N	N	N	N	N	N	N	N	N	N	N	N	N	N	N	N	N	N	N	N	N	N	N	N	N	N	N	N	N	N	N
SLM_MC1B_68-J04	d__Bacteria;p__Chloroflexota;c__Anaerolineae;o__Epilineales;f__Epilineaceae;g__JAJCYU01;s__	Y	N	N	N	N	N	N	N	N	N	N	N	N	Y	N	N	N	N	N	N	N	N	N	N	N	N	N	N	N	Y	N	N	N	N	N	N	N	N	N	N	N	N	N	N	N	N	N	N
SLM_MC1B_810-C06	d__Bacteria;p__Chloroflexota;c__Anaerolineae;o__Epilineales;f__Epilineaceae;g__JAJCYU01;s__	N	N	N	N	N	N	N	N	N	N	N	N	N	N	N	N	N	N	N	N	N	N	N	N	N	N	N	N	N	N	N	N	N	N	N	N	N	Y	N	N	N	N	N	N	N	N	N	N
SLM_MC1B_810-D21	d__Bacteria;p__Chloroflexota;c__Anaerolineae;o__Epilineales;f__Epilineaceae;g__JAJCYU01;s__	Y	N	N	Y	Y	N	N	N	N	N	N	N	N	N	N	N	N	N	N	N	N	Y	N	N	N	Y	Y	N	N	Y	N	N	N	N	N	N	N	N	N	N	N	N	N	N	N	N	Y	N
SLM_MC1B_68-D16	d__Bacteria;p__Chloroflexota;c__Dehalococcoidia;o__DSTF01;f__JACRBR01;g__DTUCFX13;s__	Y	N	N	N	N	N	N	N	N	Y	N	N	N	N	N	N	N	N	N	Y	Y	N	N	Y	N	N	N	N	N	N	N	Y	N	N	N	N	N	N	N	N	N	N	N	N	N	N	N	N
SLM_MC1B_810-B17	d__Bacteria;p__Chloroflexota;c__Dehalococcoidia;o__DSTF01;f__JACRBR01;g__JACRBR01;s__	Y	N	N	N	N	N	N	N	N	N	N	N	N	N	Y	N	N	N	N	Y	Y	N	N	N	N	N	N	N	N	N	N	Y	N	N	N	Y	N	N	N	N	N	N	N	N	N	N	N	N
SLM_LV1_BS-D07	d__Bacteria;p__Chloroflexota;c__Dehalococcoidia;o__DSTF01;f__RBG-16-68-14;g__RBG-16-68-14;s__	N	N	N	N	N	N	N	N	N	N	N	N	N	N	N	N	N	N	N	Y	N	N	N	N	N	N	N	N	N	N	N	Y	N	N	N	N	N	N	N	N	N	N	N	N	N	N	N	N
SLM_MC1B_810-B11	d__Bacteria;p__Chloroflexota;c__Dehalococcoidia;o__DSTF01;f__RBG-16-68-14;g__RBG-16-68-14;s__	Y	N	N	N	N	N	N	N	N	N	N	N	N	N	N	N	N	N	N	Y	N	N	N	Y	N	N	N	N	N	Y	N	Y	N	N	N	Y	N	N	N	N	N	N	N	N	N	N	N	N
SLM_MC1B_68-G17	d__Bacteria;p__Chloroflexota;c__Dehalococcoidia;o__GCA-2717565;f__GCA-2717565;g__SHYH01;s__	Y	N	N	N	N	N	N	N	N	Y	N	N	N	N	N	N	N	N	N	N	N	N	N	N	N	N	N	N	N	N	N	N	N	N	N	N	N	Y	N	N	N	N	N	N	N	N	N	N
SLM_LV1_0830-F11	d__Bacteria;p__Chloroflexota;c__Dehalococcoidia;o__UBA1151;f__SHXW01;g__SHXW01;s__	N	N	N	N	N	N	N	N	N	N	N	N	N	N	Y	N	N	N	N	N	N	N	N	N	N	N	N	N	N	N	N	Y	N	N	N	Y	N	Y	N	N	N	N	N	N	N	Y	Y	N
SLM_LV1_0830-C05	d__Bacteria;p__Chloroflexota;c__Dehalococcoidia;o__UBA2979;f__UBA2979;g__RH-chloro-G1;s__	N	N	N	N	N	N	N	N	N	N	N	N	N	N	N	N	N	N	N	N	N	N	N	N	N	N	Y	N	N	N	N	N	N	N	N	N	N	N	N	N	N	N	N	N	N	N	N	N
SLM_LV1_0830-P03	d__Bacteria;p__Chloroflexota;c__Dehalococcoidia;o__UBA2979;f__UBA2979;g__RH-chloro-G1;s__	N	N	N	N	N	N	N	N	N	N	N	N	N	N	N	N	N	N	N	N	N	N	N	N	N	N	N	N	N	N	N	N	N	N	N	N	N	N	N	N	N	N	N	N	N	N	N	N
SLM_LV1_0208-F18	d__Bacteria;p__Chloroflexota;c__Dehalococcoidia;o__UBA2979;f__UBA2979;g__SURF-43;s__	N	N	N	N	N	N	N	N	N	N	N	N	N	N	N	N	N	N	N	N	N	N	N	N	N	N	N	N	N	N	N	N	N	N	N	N	N	N	N	N	N	N	N	N	N	N	N	N
SLM_LV1_0208-G07	d__Bacteria;p__Chloroflexota;c__Dehalococcoidia;o__UBA2979;f__UBA2979;g__SURF-43;s__	N	N	N	N	N	N	N	N	N	N	N	N	N	N	N	N	N	N	N	N	N	N	N	N	N	N	N	N	N	N	N	Y	N	N	N	N	N	N	N	N	N	N	N	N	N	N	N	N
SLM_LV1_0208-L13	d__Bacteria;p__Chloroflexota;c__Dehalococcoidia;o__UBA2979;f__UBA2979;g__SURF-43;s__	N	N	N	N	N	N	N	N	N	N	N	N	N	N	N	N	N	N	N	N	N	N	N	N	N	N	Y	N	N	N	N	Y	N	N	N	N	N	Y	N	N	N	N	N	N	N	N	N	N
SLM_LV1_BS-A02	d__Bacteria;p__Chloroflexota;c__FW602-bin22;o__FW602-bin22;f__;g__;s__	N	N	N	N	N	N	N	N	N	Y	Y	N	N	N	N	N	N	N	N	Y	N	N	N	N	N	N	Y	N	N	Y	N	Y	N	N	N	Y	N	Y	N	N	N	N	N	N	N	N	N	N
SLM_LV1_BS-G05	d__Bacteria;p__Chloroflexota;c__Limnocylindria;o__Limnocylindrales;f__CSP1-4;g__CAKKPP01;s__	N	N	N	N	Y	N	Y	N	N	N	N	N	N	N	N	N	N	N	N	N	Y	N	N	N	N	N	N	N	N	N	N	N	N	N	N	N	N	Y	N	N	N	N	N	N	N	N	N	N
SLM_MC1B_810-B23	d__Bacteria;p__Chloroflexota;c__Limnocylindria;o__Limnocylindrales;f__CSP1-4;g__CAKKPP01;s__	N	N	N	N	Y	N	N	N	N	N	N	N	N	N	N	N	N	N	N	N	Y	N	N	N	N	N	N	N	N	Y	N	Y	N	N	N	N	N	N	N	N	N	Y	N	N	N	N	N	N
SLM_LV1_0208-K17	d__Bacteria;p__Chloroflexota;c__Limnocylindria;o__Limnocylindrales;f__CSP1-4;g__SPCO01;s__	N	N	N	N	N	N	N	N	N	N	Y	N	N	Y	N	N	N	N	N	N	Y	N	N	N	N	N	N	N	N	N	N	N	N	N	N	N	N	N	N	N	N	N	N	N	N	N	N	N
SLM_LV1_30a-C02	d__Bacteria;p__Chloroflexota;c__Limnocylindria;o__Limnocylindrales;f__CSP1-4;g__SPCO01;s__	N	N	N	N	Y	N	N	N	N	N	N	N	N	Y	N	N	N	N	N	N	Y	N	N	N	N	N	Y	N	N	Y	N	Y	N	N	N	N	N	Y	N	N	N	Y	N	N	N	N	N	N
SLM_LV1_BS-A13	d__Bacteria;p__Chloroflexota;c__Limnocylindria;o__Limnocylindrales;f__CSP1-4;g__SPCO01;s__	N	N	N	N	Y	N	N	N	N	N	N	N	N	N	N	N	N	N	N	N	Y	N	N	N	N	N	N	Y	N	N	N	N	N	N	N	N	N	Y	N	N	N	N	N	N	N	N	N	N
SLM_LV1_BS-B15	d__Bacteria;p__Chloroflexota;c__Limnocylindria;o__Limnocylindrales;f__CSP1-4;g__SPCO01;s__	N	N	N	Y	Y	N	N	N	N	N	N	N	N	N	N	N	N	N	N	N	Y	N	N	N	N	N	Y	Y	N	N	N	Y	N	N	N	N	N	N	N	N	N	N	N	N	N	Y	Y	N
SLM_LV1_BS-D14	d__Bacteria;p__Chloroflexota;c__Limnocylindria;o__Limnocylindrales;f__CSP1-4;g__SPCO01;s__	N	N	N	N	N	N	N	N	N	Y	Y	N	N	N	N	N	N	N	N	N	Y	N	N	N	N	N	N	N	N	Y	N	N	N	N	N	N	N	N	N	N	N	Y	N	N	N	N	N	N
SLM_LV1_BS-D15	d__Bacteria;p__Chloroflexota;c__Limnocylindria;o__Limnocylindrales;f__CSP1-4;g__SPCO01;s__	N	N	N	N	Y	N	N	N	N	N	N	N	N	N	N	N	N	N	N	Y	Y	N	N	N	N	N	N	N	N	Y	N	Y	N	N	N	Y	N	Y	N	N	N	N	N	N	N	N	N	N
SLM_LV1_BS-E07	d__Bacteria;p__Chloroflexota;c__Limnocylindria;o__Limnocylindrales;f__CSP1-4;g__SPCO01;s__	N	N	N	N	N	N	N	N	N	N	N	N	N	N	N	N	N	N	N	N	N	N	N	N	N	N	N	N	N	N	N	Y	N	N	N	N	N	Y	N	N	N	Y	N	N	N	N	N	N
SLM_LV1_BS-D10	d__Bacteria;p__Chloroflexota;c__Limnocylindria;o__Limnocylindrales;f__CSP1-4;g__SPCO01;s__	N	N	N	Y	Y	N	N	N	N	N	N	N	N	N	N	N	N	N	N	N	N	N	N	N	N	N	Y	N	N	N	N	Y	N	N	N	N	N	Y	N	N	N	N	N	N	N	Y	Y	N
SLM_LV1_BS-F23	d__Bacteria;p__Chloroflexota;c__Limnocylindria;o__Limnocylindrales;f__CSP1-4;g__SPCO01;s__	N	N	N	Y	Y	N	N	N	N	Y	Y	N	N	N	N	N	Y	N	N	N	Y	N	N	N	N	N	N	Y	N	Y	N	Y	N	N	N	N	N	Y	N	N	N	Y	N	N	N	Y	Y	N
SLM_LV1_BS-G04	d__Bacteria;p__Chloroflexota;c__Limnocylindria;o__Limnocylindrales;f__CSP1-4;g__SPCO01;s__	N	N	N	N	Y	N	N	N	N	N	N	N	N	N	Y	N	N	N	N	N	Y	N	N	N	N	N	N	Y	N	N	N	Y	N	N	N	Y	N	Y	N	N	N	N	N	N	N	N	N	N
SLM_LV1_BS-I13	d__Bacteria;p__Chloroflexota;c__Limnocylindria;o__Limnocylindrales;f__CSP1-4;g__SPCO01;s__	N	N	N	N	Y	N	N	N	N	Y	N	N	N	N	N	N	N	N	N	Y	Y	N	N	N	N	N	Y	Y	N	Y	N	Y	N	N	N	Y	N	Y	N	N	N	Y	Y	N	N	N	N	N
SLM_LV1_BS-K03	d__Bacteria;p__Chloroflexota;c__Limnocylindria;o__Limnocylindrales;f__CSP1-4;g__SPCO01;s__	N	N	N	Y	Y	N	N	N	N	N	N	N	N	N	N	N	N	N	N	N	Y	N	N	N	N	N	Y	N	N	N	N	Y	N	N	N	N	N	Y	N	N	N	N	N	N	N	N	N	N
SLM_LV1_BS-J21	d__Bacteria;p__Chloroflexota;c__Limnocylindria;o__Limnocylindrales;f__CSP1-4;g__SPCO01;s__	N	N	N	Y	Y	N	N	N	N	Y	Y	N	N	Y	N	N	N	N	N	N	Y	N	N	N	N	N	Y	Y	N	Y	N	Y	N	N	N	Y	N	Y	N	N	N	Y	Y	N	N	Y	Y	N
SLM_LV1_BS-K20	d__Bacteria;p__Chloroflexota;c__Limnocylindria;o__Limnocylindrales;f__CSP1-4;g__SPCO01;s__	N	N	N	N	Y	N	N	N	N	Y	Y	N	N	Y	Y	N	N	N	N	N	Y	N	N	N	N	N	Y	Y	N	Y	Y	Y	N	N	N	N	N	Y	N	N	N	Y	N	N	N	N	N	N
SLM_LV1_BS-M17	d__Bacteria;p__Chloroflexota;c__Limnocylindria;o__Limnocylindrales;f__CSP1-4;g__SPCO01;s__	N	N	N	N	Y	N	N	N	N	N	Y	N	N	Y	N	N	N	N	N	N	Y	N	N	N	N	N	N	Y	N	Y	N	Y	N	N	N	N	N	N	N	N	N	N	Y	N	N	N	N	N
SLM_MC1B_02-A18	d__Bacteria;p__Chloroflexota;c__Limnocylindria;o__Limnocylindrales;f__CSP1-4;g__SPCO01;s__	N	N	N	N	Y	N	N	N	N	N	N	N	N	Y	N	N	N	N	N	Y	Y	N	N	N	N	N	Y	Y	N	Y	N	Y	N	N	N	N	N	Y	N	N	N	N	N	N	N	N	N	N
SLM_LV1_BS-M11	d__Bacteria;p__Chloroflexota;c__Limnocylindria;o__Limnocylindrales;f__CSP1-4;g__SPCO01;s__	N	N	N	N	Y	N	N	N	Y	N	Y	N	N	Y	Y	N	N	N	N	Y	Y	N	N	N	N	N	Y	Y	N	Y	N	Y	N	N	N	Y	N	Y	N	N	N	N	N	N	N	N	N	N
SLM_MC1B_02-A20	d__Bacteria;p__Chloroflexota;c__Limnocylindria;o__Limnocylindrales;f__CSP1-4;g__SPCO01;s__	N	N	N	Y	Y	N	N	N	N	Y	N	N	N	Y	N	N	N	N	N	N	N	N	N	N	N	N	N	N	N	Y	Y	Y	N	N	N	N	N	Y	N	N	N	N	N	N	N	N	N	N
SLM_MC1B_02-B07	d__Bacteria;p__Chloroflexota;c__Limnocylindria;o__Limnocylindrales;f__CSP1-4;g__SPCO01;s__	N	N	N	Y	N	N	N	N	N	N	N	N	N	N	N	N	N	N	N	N	Y	N	N	N	N	N	N	N	N	N	N	Y	N	N	N	N	N	Y	N	N	N	N	N	N	N	N	N	N
SLM_MC1B_02-E06	d__Bacteria;p__Chloroflexota;c__Limnocylindria;o__Limnocylindrales;f__CSP1-4;g__SPCO01;s__	N	N	N	Y	Y	N	Y	N	N	Y	N	N	N	N	N	N	N	N	N	Y	Y	N	N	N	N	N	Y	N	N	Y	N	Y	N	N	N	N	N	Y	N	N	N	Y	N	N	N	N	N	N
SLM_MC1B_02-D22	d__Bacteria;p__Chloroflexota;c__Limnocylindria;o__Limnocylindrales;f__CSP1-4;g__SPCO01;s__	N	N	N	N	Y	N	N	N	N	N	N	N	N	N	N	N	N	N	N	N	Y	N	N	N	N	N	N	N	N	Y	N	Y	N	N	N	Y	N	N	N	N	N	Y	Y	N	N	N	N	N
SLM_MC1B_24-C20	d__Bacteria;p__Chloroflexota;c__Limnocylindria;o__Limnocylindrales;f__CSP1-4;g__SPCO01;s__	N	N	N	N	Y	N	N	N	N	N	N	N	N	N	N	N	N	N	N	N	N	N	N	N	N	N	N	Y	N	Y	N	Y	N	N	N	N	N	Y	N	N	N	Y	N	N	N	N	N	N
SLM_MC1B_24-I05	d__Bacteria;p__Chloroflexota;c__Limnocylindria;o__Limnocylindrales;f__CSP1-4;g__SPCO01;s__	N	N	N	N	N	N	N	N	N	N	N	N	N	N	N	N	N	N	N	N	N	N	N	N	N	N	N	Y	N	Y	N	N	N	N	N	N	N	N	N	N	N	Y	Y	N	N	N	N	N
SLM_MC1B_24-I18	d__Bacteria;p__Chloroflexota;c__Limnocylindria;o__Limnocylindrales;f__CSP1-4;g__SPCO01;s__	N	N	N	N	N	N	N	N	N	N	N	N	N	N	N	N	N	N	N	N	Y	N	N	N	N	N	N	N	N	N	N	Y	N	N	N	N	N	Y	N	N	N	N	N	N	N	N	N	N
SLM_MC1B_24-K05	d__Bacteria;p__Chloroflexota;c__Limnocylindria;o__Limnocylindrales;f__CSP1-4;g__SPCO01;s__	N	N	N	N	Y	N	N	N	N	Y	Y	N	N	N	N	N	N	N	N	N	N	N	N	N	N	N	N	N	N	N	N	Y	N	N	N	N	N	N	N	N	N	N	N	N	N	N	N	N
SLM_MC1B_24-M20	d__Bacteria;p__Chloroflexota;c__Limnocylindria;o__Limnocylindrales;f__CSP1-4;g__SPCO01;s__	N	N	N	Y	Y	N	N	N	N	N	N	N	N	N	N	N	N	N	N	Y	N	N	N	N	N	N	N	N	N	N	N	Y	N	N	N	N	N	Y	N	N	N	N	N	N	N	Y	Y	N
SLM_MC1B_24-O02	d__Bacteria;p__Chloroflexota;c__Limnocylindria;o__Limnocylindrales;f__CSP1-4;g__SPCO01;s__	N	N	N	N	N	N	N	N	N	N	N	N	N	Y	N	N	N	N	N	N	Y	N	N	N	N	N	Y	N	N	N	N	Y	N	N	N	Y	N	Y	N	N	N	N	N	N	N	N	N	N
SLM_MC1B_24-O08	d__Bacteria;p__Chloroflexota;c__Limnocylindria;o__Limnocylindrales;f__CSP1-4;g__SPCO01;s__	N	N	N	N	Y	N	N	N	N	Y	Y	N	N	Y	N	N	N	N	N	N	Y	N	N	N	N	N	Y	N	N	Y	Y	N	N	N	N	N	N	Y	N	N	N	Y	N	N	N	N	N	N
SLM_MC1B_46-N22	d__Bacteria;p__Chloroflexota;c__Limnocylindria;o__Limnocylindrales;f__CSP1-4;g__SPCO01;s__	N	N	N	Y	Y	N	N	N	N	N	N	N	N	N	Y	N	N	N	N	N	Y	N	N	N	N	N	N	N	N	Y	N	Y	N	N	N	Y	N	N	N	N	N	N	N	N	N	Y	Y	N
SLM_MC1B_68-A03	d__Bacteria;p__Chloroflexota;c__Limnocylindria;o__Limnocylindrales;f__CSP1-4;g__SPCO01;s__	N	N	N	N	N	N	N	N	N	N	N	N	N	N	N	N	N	N	N	N	Y	N	N	N	N	N	N	N	N	Y	N	Y	N	N	N	N	N	Y	N	N	N	N	N	N	N	N	N	N
SLM_MC1B_68-J03	d__Bacteria;p__Chloroflexota;c__Limnocylindria;o__Limnocylindrales;f__CSP1-4;g__SPCO01;s__	N	N	N	N	Y	N	N	N	N	N	N	N	N	N	N	N	N	N	N	N	Y	N	N	N	N	N	N	Y	N	Y	N	Y	N	N	N	N	N	Y	N	N	N	N	N	N	N	Y	Y	N
SLM_MC1B_68-J18	d__Bacteria;p__Chloroflexota;c__Limnocylindria;o__Limnocylindrales;f__CSP1-4;g__SPCO01;s__	N	N	N	Y	Y	N	N	N	N	N	N	N	N	N	Y	N	N	N	N	N	Y	N	N	N	N	N	N	N	N	Y	N	N	N	N	N	N	N	Y	N	N	N	Y	Y	N	N	Y	Y	N
SLM_MC1B_68-L10	d__Bacteria;p__Chloroflexota;c__Limnocylindria;o__Limnocylindrales;f__CSP1-4;g__SPCO01;s__	N	N	N	N	N	N	N	N	N	N	N	N	N	N	N	N	N	N	N	N	N	N	N	N	N	N	N	N	N	N	N	N	N	N	N	N	N	N	N	N	N	Y	Y	N	N	N	N	N
SLM_MC1B_68-M04	d__Bacteria;p__Chloroflexota;c__Limnocylindria;o__Limnocylindrales;f__CSP1-4;g__SPCO01;s__	N	N	N	N	Y	N	N	N	N	N	N	N	N	Y	N	N	N	N	N	N	Y	N	N	N	N	N	N	N	N	Y	N	N	N	N	N	N	N	Y	N	N	N	Y	N	N	N	N	N	N
SLM_MC1B_68-N20	d__Bacteria;p__Chloroflexota;c__Limnocylindria;o__Limnocylindrales;f__CSP1-4;g__SPCO01;s__	N	N	N	N	Y	N	N	N	N	N	Y	N	N	N	Y	N	N	N	N	N	Y	N	N	N	N	N	N	N	N	N	N	N	N	N	N	N	N	N	N	N	N	N	N	N	N	Y	Y	N
SLM_MC1B_68-P05	d__Bacteria;p__Chloroflexota;c__Limnocylindria;o__Limnocylindrales;f__CSP1-4;g__SPCO01;s__	N	N	N	Y	Y	N	N	N	N	Y	Y	N	N	N	Y	N	N	N	N	Y	Y	N	N	N	N	N	Y	N	N	Y	N	Y	N	N	N	Y	N	Y	N	N	N	Y	Y	N	N	Y	Y	N
SLM_MC1B_810-A17	d__Bacteria;p__Chloroflexota;c__Limnocylindria;o__Limnocylindrales;f__CSP1-4;g__SPCO01;s__	N	N	N	N	Y	N	N	N	N	N	N	N	N	N	N	N	N	N	N	N	N	N	N	N	N	N	N	N	N	N	Y	Y	N	N	N	N	N	Y	N	N	N	Y	N	N	N	N	N	N
SLM_MC1B_810-B10	d__Bacteria;p__Chloroflexota;c__Limnocylindria;o__Limnocylindrales;f__CSP1-4;g__SPCO01;s__	N	N	N	N	N	N	N	N	Y	N	N	N	N	N	N	N	N	N	N	N	N	N	N	N	N	N	N	N	N	N	N	N	N	N	N	Y	N	N	N	N	N	N	N	N	N	N	N	N
SLM_MC1B_810-B06	d__Bacteria;p__Chloroflexota;c__Limnocylindria;o__Limnocylindrales;f__CSP1-4;g__SPCO01;s__	N	N	N	N	Y	N	N	N	N	Y	N	N	N	N	N	N	N	N	N	Y	Y	N	N	N	N	N	N	Y	N	Y	N	Y	N	N	N	Y	N	N	N	N	N	Y	N	N	N	Y	Y	N
SLM_MC1B_810-D04	d__Bacteria;p__Chloroflexota;c__Limnocylindria;o__Limnocylindrales;f__CSP1-4;g__SPCO01;s__	N	N	N	N	N	N	N	N	N	N	N	N	N	N	N	N	N	N	N	N	N	N	N	N	N	N	N	N	N	Y	N	Y	N	N	N	Y	N	N	N	N	N	N	N	N	N	N	N	N
SLM_LV1_30a-J07	d__Bacteria;p__Chloroflexota;c__Limnocylindria;o__Limnocylindrales;f__CSP1-4;g__UBA5189;s__	N	N	Y	N	Y	N	N	N	N	N	N	N	N	N	N	N	N	N	N	N	N	N	N	N	N	N	N	N	N	N	N	N	N	N	N	N	N	Y	N	N	N	N	N	N	N	N	N	N
SLM_LV1_BS-G19	d__Bacteria;p__Chloroflexota;c__Limnocylindria;o__Limnocylindrales;f__CSP1-4;g__UBA5189;s__	N	N	N	Y	N	N	N	N	N	N	N	N	N	N	N	N	N	N	N	N	N	N	N	N	N	N	Y	N	N	N	N	Y	N	N	N	N	N	N	N	N	N	Y	N	N	N	N	N	N
SLM_LV1_02b-B17	d__Bacteria;p__Chloroflexota;c__Limnocylindria;o__Limnocylindrales;f__Limnocylindraceae;g__Limnocylindrus;s__	N	N	N	N	N	N	N	N	N	N	N	N	N	N	N	N	N	N	N	N	N	N	N	N	N	N	N	N	N	N	N	N	N	N	N	N	N	N	N	N	N	N	N	N	N	N	N	N
SLM_LV1_02b-D16	d__Bacteria;p__Chloroflexota;c__Limnocylindria;o__Limnocylindrales;f__Limnocylindraceae;g__Limnocylindrus;s__	N	N	N	N	N	N	N	N	N	Y	N	N	N	Y	N	N	N	N	N	N	Y	N	N	N	N	N	N	N	N	Y	N	N	N	N	N	N	N	N	N	N	N	N	N	N	N	N	N	N
SLM_LV1_0208-J11	d__Bacteria;p__Chloroflexota;c__Limnocylindria;o__Limnocylindrales;f__Limnocylindraceae;g__Limnocylindrus;s__	N	N	N	N	N	N	N	N	N	Y	N	N	N	Y	N	N	N	N	N	N	Y	N	N	N	N	N	N	N	N	N	N	N	N	N	N	N	N	N	N	N	N	N	N	N	N	N	N	N
SLM_LV1_0208-K18	d__Bacteria;p__Chloroflexota;c__Limnocylindria;o__Limnocylindrales;f__Limnocylindraceae;g__Limnocylindrus;s__	Y	N	N	N	N	N	N	N	N	Y	N	N	N	Y	N	N	N	N	N	N	Y	N	N	N	N	N	N	N	N	N	N	N	N	N	N	N	N	Y	N	N	N	N	N	N	N	N	N	N
SLM_LV1_0830-M06	d__Bacteria;p__Chloroflexota;c__Limnocylindria;o__Limnocylindrales;f__Limnocylindraceae;g__Limnocylindrus;s__	N	N	N	N	N	N	N	N	N	N	N	N	N	N	N	N	N	N	N	N	N	N	N	N	N	N	N	N	N	N	N	N	N	N	N	N	N	Y	N	N	N	N	N	N	N	N	N	N
SLM_LV1_0830-B18	d__Bacteria;p__Chloroflexota;c__UBA6077;o__UBA6077;f__SHYK01;g__;s__	N	N	N	N	N	N	N	N	N	N	N	N	N	N	N	N	N	N	N	N	N	N	N	N	N	N	N	N	N	N	N	N	N	N	N	N	N	N	N	N	N	N	N	N	N	N	N	N
SLM_MC1B_68-N16	d__Bacteria;p__Chloroflexota;c__UBA6077;o__UBA6077;f__SHYK01;g__JACQOR01;s__	N	N	N	N	N	N	N	N	N	N	N	N	N	N	N	N	N	N	N	N	N	N	N	N	N	N	N	N	N	N	N	Y	N	N	N	N	N	N	N	N	N	N	N	N	N	N	N	N
SLM_LV1_30a-I03	d__Bacteria;p__Chloroflexota;c__UBA6077;o__UBA6077;f__SHYK01;g__SHYK01;s__	N	N	N	N	Y	N	N	N	N	N	N	N	N	N	N	N	N	N	N	N	N	N	N	N	N	N	N	N	N	N	N	Y	N	N	N	N	N	N	N	N	N	N	N	N	N	N	N	N
SLM_LV1_02b-E16	d__Bacteria;p__Dependentiae;c__Babeliae;o__Babeliales;f__JABCYS01;g__JABCYS01;s__	N	N	N	N	N	N	N	N	N	N	N	N	N	N	Y	N	N	N	N	N	N	N	N	N	N	N	N	N	N	N	N	N	N	N	N	N	N	N	N	N	N	N	N	N	N	N	N	N
SLM_LV1_0830-K07	d__Bacteria;p__Elusimicrobiota;c__Elusimicrobia;o__UBA1565;f__UBA9628;g__GWA2-66-18;s__	N	N	N	N	N	N	N	N	N	N	N	N	N	N	N	N	N	N	N	N	N	N	N	N	N	N	N	N	N	N	N	N	N	N	N	N	N	N	N	N	N	N	N	N	N	N	N	N
SLM_LV1_0830-O02	d__Bacteria;p__Elusimicrobiota;c__Elusimicrobia;o__UBA1565;f__UBA9628;g__GWA2-66-18;s__	N	N	N	N	N	N	N	N	N	N	N	N	N	N	N	N	N	N	N	N	N	N	N	N	N	N	N	N	N	Y	N	N	N	N	N	N	N	N	N	N	N	N	N	N	N	N	N	N
SLM_LV1_30a-N04	d__Bacteria;p__Elusimicrobiota;c__Elusimicrobia;o__UBA1565;f__UBA9628;g__GWA2-66-18;s__	N	N	N	N	N	N	N	N	N	N	N	N	N	N	N	N	N	N	N	N	N	N	N	N	N	N	Y	N	N	Y	Y	N	N	N	N	N	N	N	N	N	N	N	N	N	N	N	N	N
SLM_LV1_0830-G11	d__Bacteria;p__Gemmatimonadota;c__Gemmatimonadetes;o__Gemmatimonadales;f__Gemmatimonadaceae;g__Fen-1231;s__	N	N	N	N	N	N	N	N	N	N	N	N	N	Y	N	N	N	N	N	N	N	N	N	N	N	N	N	N	N	N	N	N	N	N	N	N	N	N	N	N	N	N	N	N	N	N	N	N
SLM_LV1_0208-K19	d__Bacteria;p__Gemmatimonadota;c__Gemmatimonadetes;o__Gemmatimonadales;f__Gemmatimonadaceae;g__PNKF01;s__	N	N	N	N	N	N	N	N	N	N	N	N	N	N	N	N	N	N	N	N	N	N	N	N	N	N	N	N	N	Y	N	N	N	N	N	N	N	Y	N	N	N	N	N	N	N	N	N	N
SLM_MC1B_02-B19	d__Bacteria;p__Hydrogenedentota;c__Hydrogenedentia;o__Hydrogenedentiales;f__GCA-2746185;g__CANKTP01;s__	N	N	N	N	N	N	N	N	N	N	N	N	N	N	N	N	N	N	N	N	N	N	N	Y	N	N	N	N	N	N	N	Y	N	N	N	N	N	Y	N	N	N	N	N	N	N	N	N	N
SLM_LV1_BS-E23	d__Bacteria;p__Hydrogenedentota;c__Hydrogenedentia;o__Hydrogenedentiales;f__GCA-2746185;g__VFKU01;s__	N	N	N	N	N	N	N	N	N	N	N	N	N	N	N	N	N	N	N	N	N	N	N	N	N	N	N	N	N	N	N	Y	N	N	N	N	N	N	N	N	N	N	N	N	N	N	N	N
SLM_MC1B_02-N20	d__Bacteria;p__Hydrogenedentota;c__Hydrogenedentia;o__Hydrogenedentiales;f__GCA-2746185;g__VFKU01;s__	N	N	N	N	N	N	N	N	N	N	N	N	N	N	Y	N	N	N	N	Y	N	N	Y	N	N	N	N	N	N	N	N	Y	N	N	N	N	N	Y	N	N	N	N	N	N	N	Y	Y	N
SLM_MC1B_24-B09	d__Bacteria;p__Hydrogenedentota;c__Hydrogenedentia;o__Hydrogenedentiales;f__GCA-2746185;g__VFKU01;s__	N	N	N	N	N	N	N	N	N	N	N	N	N	N	N	N	N	N	N	Y	N	N	N	N	N	N	Y	N	N	Y	N	Y	N	N	N	N	N	Y	N	N	N	N	N	N	N	N	N	N
SLM_MC1B_24-E19	d__Bacteria;p__Hydrogenedentota;c__Hydrogenedentia;o__Hydrogenedentiales;f__GCA-2746185;g__VFKU01;s__	N	N	N	N	N	N	N	N	N	N	N	N	N	N	N	N	N	N	N	Y	N	N	N	N	N	N	N	N	N	N	N	Y	N	N	N	N	N	Y	N	N	N	N	N	N	N	Y	Y	N
SLM_MC1B_24-E21	d__Bacteria;p__Hydrogenedentota;c__Hydrogenedentia;o__Hydrogenedentiales;f__GCA-2746185;g__VFKU01;s__	Y	N	N	N	N	N	N	N	N	N	N	N	N	N	Y	N	N	Y	N	Y	N	N	Y	N	N	N	N	N	N	Y	N	Y	N	N	N	N	N	Y	N	N	N	N	N	N	N	Y	Y	N
SLM_MC1B_68-O02	d__Bacteria;p__Hydrogenedentota;c__Hydrogenedentia;o__Hydrogenedentiales;f__GCA-2746185;g__VFKU01;s__	Y	N	N	N	N	N	N	N	N	N	N	N	N	N	N	N	N	Y	N	Y	N	N	N	N	N	N	Y	N	N	Y	N	Y	N	N	N	N	N	Y	N	N	N	N	N	N	N	Y	Y	N
SLM_LV1_0208-O14	d__Bacteria;p__Margulisbacteria;c__Marinamargulisbacteria;o__SXXA01;f__;g__;s__	N	N	N	N	N	N	N	N	N	N	N	N	N	N	N	N	N	N	N	N	N	N	N	N	N	N	N	N	N	N	N	N	N	N	N	N	N	N	N	N	N	N	N	N	N	N	N	N
SLM_LV1_0208-F03	d__Bacteria;p__Margulisbacteria;c__Marinamargulisbacteria;o__UBA6595;f__;g__;s__	N	N	N	N	N	N	N	N	N	N	N	N	N	N	N	N	N	N	N	N	N	N	N	N	N	N	N	N	N	N	N	N	N	N	N	N	N	N	N	N	N	N	N	N	N	N	N	N
SLM_LV1_0830-N04	d__Bacteria;p__Myxococcota;c__Polyangia;o__Polyangiales;f__JAFGIB01;g__;s__	N	N	N	N	N	N	N	N	N	N	N	N	N	N	N	N	N	N	N	Y	N	N	N	N	N	N	Y	N	N	Y	N	Y	N	N	N	N	N	N	N	N	N	N	N	N	N	N	N	N
SLM_LV1_02b-A14	d__Bacteria;p__Myxococcota;c__UBA727;o__UBA727;f__JABDBI01;g__JAHFEG01;s__	N	N	N	N	N	N	N	N	N	N	N	N	N	N	N	N	N	N	N	N	N	N	N	N	N	N	N	N	N	N	N	Y	N	N	N	N	N	N	N	N	N	N	N	N	N	N	N	N
SLM_LV1_0208-L11	d__Bacteria;p__Myxococcota;c__UBA796;o__UBA796;f__SXON01;g__SXON01;s__	N	N	N	N	N	N	N	N	N	N	N	N	N	N	N	N	N	N	N	N	N	N	N	N	N	N	N	N	N	Y	N	N	N	N	N	N	N	N	N	N	N	N	N	N	N	N	N	N
SLM_LV1_30a-E14	d__Bacteria;p__Myxococcota;c__UBA9042;o__GCA-2863065;f__GCA-2863065;g__;s__	N	N	N	N	N	N	N	N	N	N	N	N	N	N	N	N	N	N	N	Y	N	N	N	N	N	N	N	N	N	N	N	N	N	N	N	N	N	N	N	N	N	N	N	N	N	N	N	N
SLM_LV1_30a-A15	d__Bacteria;p__Nitrospirota;c__Nitrospiria;o__JACQBZ01;f__JACQBZ01;g__JACQFA01;s__	N	N	N	Y	Y	N	N	N	N	N	N	N	N	N	N	N	N	N	N	N	N	N	N	N	N	N	Y	N	N	N	N	N	N	N	N	N	N	Y	N	N	N	N	N	N	N	N	N	N
SLM_LV1_0830-E14	d__Bacteria;p__Nitrospirota;c__Nitrospiria;o__Nitrospirales;f__Nitrospiraceae;g__Palsa-1315;s__	N	N	N	N	N	N	N	N	N	Y	N	N	N	N	N	N	N	N	N	N	N	N	N	N	N	N	Y	N	N	N	N	N	N	N	N	N	N	N	N	N	N	N	N	N	N	N	N	N
SLM_LV1_0208-G10	d__Bacteria;p__Nitrospirota;c__Thermodesulfovibrionia;o__UBA6902;f__UBA6902;g__JACRPZ01;s__	Y	Y	N	N	N	N	Y	N	N	Y	Y	N	N	N	N	N	N	N	N	N	N	Y	N	N	N	N	Y	N	N	N	N	Y	N	N	N	N	N	Y	N	N	Y	N	N	Y	Y	Y	Y	N
SLM_LV1_0208-M03	d__Bacteria;p__Nitrospirota;c__Thermodesulfovibrionia;o__UBA6902;f__UBA6902;g__JACRPZ01;s__	N	Y	N	N	Y	N	Y	N	N	N	N	N	N	N	N	N	N	N	N	N	N	Y	N	N	N	Y	Y	N	N	N	N	N	N	N	N	N	N	Y	N	N	Y	N	N	Y	Y	N	N	N
SLM_LV1_30a-I22	d__Bacteria;p__Patescibacteria;c__ABY1;o__Buchananbacterales;f__UBA6539;g__JAHFHR01;s__	N	N	N	N	N	N	N	N	N	N	N	N	N	N	N	N	N	N	N	N	N	N	N	N	N	N	N	N	N	N	N	N	N	N	N	N	N	N	N	N	N	N	N	N	N	N	N	N
SLM_LV1_0830-M03	d__Bacteria;p__Patescibacteria;c__ABY1;o__Magasanikbacterales;f__2-02-FULL-50-9b;g__2-02-FULL-50-9b;s__	N	N	N	N	N	N	N	N	N	N	N	N	N	N	N	N	N	N	N	N	N	N	N	N	N	N	N	N	N	N	N	N	N	N	N	N	N	N	N	N	N	N	N	N	N	N	N	N
SLM_LV1_0830-G21	d__Bacteria;p__Patescibacteria;c__ABY1;o__Magasanikbacterales;f__UBA922;g__;s__	N	N	N	N	N	N	N	N	N	N	N	N	N	N	N	N	N	N	N	N	N	N	Y	N	N	N	N	N	N	N	N	N	N	N	N	N	N	N	N	N	N	N	N	N	N	N	N	N
SLM_LV1_02b-N02	d__Bacteria;p__Patescibacteria;c__ABY1;o__Magasanikbacterales;f__UBA922;g__2-12-FULL-41-16;s__	N	N	N	N	N	N	N	N	N	N	N	N	N	N	N	N	N	N	N	N	N	N	N	N	N	N	N	N	N	N	N	N	N	N	N	N	N	N	N	N	N	N	N	N	N	N	N	N
SLM_LV1_02b-K17	d__Bacteria;p__Patescibacteria;c__ABY1;o__SG8-24;f__GWF2-40-263;g__;s__	N	N	N	N	N	N	N	N	N	N	N	N	N	N	N	N	N	N	N	N	N	N	N	N	N	N	N	N	N	N	N	N	N	N	N	N	N	N	N	N	N	N	N	N	N	N	N	N
SLM_LV1_0830-K06	d__Bacteria;p__Patescibacteria;c__ABY1;o__SG8-24;f__UBA9934;g__CAIKHN01;s__	N	N	N	N	N	N	N	N	N	Y	N	N	N	N	N	N	N	N	N	N	N	N	N	N	N	N	N	N	N	N	N	Y	N	N	N	N	N	N	N	N	N	N	N	N	N	N	N	N
SLM_LV1_0830-O08	d__Bacteria;p__Patescibacteria;c__ABY1;o__SG8-24;f__UBA9934;g__CAIKHN01;s__	N	N	N	N	N	N	N	N	N	N	N	N	N	N	N	N	N	N	N	N	N	N	N	N	N	N	N	N	N	N	N	N	N	N	N	N	N	N	N	N	N	N	N	N	N	N	N	N
SLM_LV1_30a-K11	d__Bacteria;p__Patescibacteria;c__ABY1;o__SG8-24;f__UBA9934;g__CAIKHN01;s__	N	N	N	N	N	N	N	N	N	Y	N	N	N	N	N	N	N	N	N	N	N	N	N	N	N	N	N	N	N	N	N	N	N	N	N	N	N	N	N	N	N	N	N	N	N	N	N	N
SLM_LV1_02b-N21	d__Bacteria;p__Patescibacteria;c__ABY1;o__Veblenbacterales;f__UBA10138;g__;s__	N	N	N	N	N	N	N	N	N	N	N	N	N	N	N	N	N	N	N	N	N	N	N	N	N	N	N	N	N	N	N	N	N	N	N	N	N	N	N	N	N	N	N	N	N	N	N	N
SLM_LV1_02b-I02	d__Bacteria;p__Patescibacteria;c__ABY1;o__Veblenbacterales;f__UBA10138;g__UBA10001;s__	N	N	N	N	N	N	N	N	N	Y	N	N	N	N	N	N	N	N	N	N	N	N	Y	N	N	N	N	N	N	N	N	N	N	N	N	N	N	N	N	N	N	N	N	N	N	N	N	N
SLM_LV1_02b-F17	d__Bacteria;p__Patescibacteria;c__Andersenbacteria;o__UBA10190;f__UBA10190;g__HO2-45-11b;s__	N	N	N	N	N	N	N	N	N	N	N	N	N	N	N	N	N	N	N	N	N	N	N	N	N	N	N	N	N	N	N	Y	N	N	N	N	N	N	N	N	N	N	N	N	N	N	N	N
SLM_LV1_02b-L13	d__Bacteria;p__Patescibacteria;c__Andersenbacteria;o__UBA10190;f__UBA10190;g__HO2-45-11b;s__	N	N	N	N	N	N	N	N	N	N	N	N	N	N	N	N	N	N	N	N	N	N	N	N	N	N	N	N	N	N	N	N	N	N	N	N	N	N	N	N	N	N	N	N	N	N	N	N
SLM_LV1_02b-L15	d__Bacteria;p__Patescibacteria;c__Gracilibacteria;o__Peribacterales;f__Peribacteraceae;g__SICN01;s__	N	N	N	N	N	N	N	N	N	N	N	N	N	N	N	N	N	N	N	N	N	N	Y	N	N	N	N	N	N	N	N	N	N	N	N	N	N	N	N	N	N	N	N	N	N	N	N	N
SLM_LV1_30a-F18	d__Bacteria;p__Patescibacteria;c__Gracilibacteria;o__UBA1369;f__UBA1369;g__JADZCU01;s__	N	N	N	N	N	N	N	N	N	N	N	N	N	N	N	N	N	N	N	N	N	Y	N	N	N	N	N	N	N	N	N	N	N	N	N	N	N	N	N	N	N	N	N	N	N	N	N	N
SLM_LV1_0208-F06	d__Bacteria;p__Patescibacteria;c__Gracilibacteria;o__UBA4473;f__UBA4473;g__JAIPGU01;s__	N	N	N	N	N	N	N	N	N	N	N	N	N	N	N	N	N	N	N	N	N	N	Y	N	N	N	N	N	N	N	N	N	N	N	N	N	N	N	N	N	N	N	N	N	N	N	N	N
SLM_LV1_30a-B04	d__Bacteria;p__Patescibacteria;c__Gracilibacteria;o__UM-FILTER-43-11;f__UM-FILTER-43-11;g__FEN-1329;s__	N	N	N	N	N	N	N	N	N	N	N	N	N	N	N	N	N	N	N	N	N	N	N	N	N	N	N	N	N	N	N	N	N	N	N	N	N	N	N	N	N	N	N	N	N	N	N	N
SLM_LV1_02b-C22	d__Bacteria;p__Patescibacteria;c__JAEDAM01;o__Absconditabacterales;f__Absconditicoccaceae;g__CAJBLF01;s__	N	N	N	N	N	N	N	N	N	N	N	N	N	N	N	N	N	N	N	N	N	N	N	N	N	N	N	N	N	Y	N	N	N	N	N	N	N	N	N	N	N	N	N	N	N	N	N	N
SLM_LV1_30a-A17	d__Bacteria;p__Patescibacteria;c__JAEDAM01;o__Absconditabacterales;f__Absconditicoccaceae;g__CAJBLF01;s__	N	N	N	N	N	N	N	N	N	N	N	N	N	N	Y	N	N	N	N	N	N	N	N	N	N	N	N	N	N	N	N	N	N	N	N	N	N	N	N	N	N	N	N	N	N	N	N	N
SLM_LV1_0830-M07	d__Bacteria;p__Patescibacteria;c__JAEDAM01;o__BD1-5;f__UBA6164;g__UBA6164;s__	N	N	N	N	N	N	N	N	N	N	N	N	N	N	N	N	N	N	N	N	N	N	N	N	N	N	N	N	N	N	N	N	N	N	N	N	N	N	N	N	N	N	N	N	N	N	N	N
SLM_LV1_02b-I11	d__Bacteria;p__Patescibacteria;c__Microgenomatia;o__Curtissbacterales;f__;g__;s__	N	N	N	N	N	N	N	N	N	N	N	N	N	N	N	N	N	N	N	N	N	N	N	N	N	N	N	N	N	N	N	N	N	N	N	N	N	N	N	N	N	N	N	N	N	N	N	N
SLM_LV1_02b-E08	d__Bacteria;p__Patescibacteria;c__Microgenomatia;o__Curtissbacterales;f__GWA2-41-24;g__JACPYZ01;s__	N	N	N	N	N	N	N	N	N	N	N	N	N	N	N	N	N	N	N	N	N	N	N	N	N	N	N	N	N	N	Y	N	N	N	N	N	N	N	N	N	N	N	N	N	N	N	N	N
SLM_LV1_02b-N14	d__Bacteria;p__Patescibacteria;c__Microgenomatia;o__Daviesbacterales;f__UBA10151;g__;s__	N	N	N	N	N	N	N	N	N	N	N	N	N	N	N	N	N	N	N	N	N	N	N	N	N	N	N	N	N	N	N	N	N	N	N	N	N	N	N	N	N	N	N	N	N	N	N	N
SLM_LV1_02b-P01	d__Bacteria;p__Patescibacteria;c__Microgenomatia;o__Daviesbacterales;f__UBA10151;g__;s__	N	N	N	N	N	N	N	N	N	N	N	N	N	N	N	N	N	N	N	N	N	N	N	N	N	N	N	N	N	N	N	N	N	N	N	N	N	N	N	N	N	N	N	N	N	N	N	N
SLM_LV1_02b-D11	d__Bacteria;p__Patescibacteria;c__Microgenomatia;o__Daviesbacterales;f__UBA10151;g__2-02-FULL-36-13;s__	N	N	N	N	N	N	N	N	N	N	N	N	N	N	N	N	N	N	N	N	N	N	N	N	N	N	N	N	N	N	N	N	N	N	N	N	N	N	N	N	N	N	N	N	N	N	N	N
SLM_LV1_02b-I04	d__Bacteria;p__Patescibacteria;c__Microgenomatia;o__Daviesbacterales;f__UBA10151;g__2-02-FULL-36-13;s__	N	N	N	N	N	N	N	N	N	Y	N	N	N	N	N	N	N	N	N	N	N	N	N	N	N	N	Y	N	N	N	N	N	N	N	N	N	N	N	N	N	N	N	N	N	N	N	Y	N
SLM_LV1_02b-D19	d__Bacteria;p__Patescibacteria;c__Microgenomatia;o__Daviesbacterales;f__UBA10151;g__CALRFD01;s__	N	N	N	N	N	N	N	N	N	N	N	N	N	N	N	N	N	N	N	N	N	N	N	N	N	N	N	N	N	N	N	N	N	N	N	N	N	N	N	N	N	N	N	N	N	N	N	N
SLM_LV1_02b-I05	d__Bacteria;p__Patescibacteria;c__Microgenomatia;o__Daviesbacterales;f__UBA10151;g__CALRFD01;s__	N	N	N	N	N	N	N	N	N	N	N	N	N	N	N	N	N	N	N	N	N	N	N	N	N	N	N	N	N	N	N	N	N	N	N	N	N	N	N	N	N	N	N	N	N	N	N	N
SLM_LV1_02b-N19	d__Bacteria;p__Patescibacteria;c__Microgenomatia;o__Daviesbacterales;f__UBA10151;g__CALRFD01;s__	N	N	N	N	N	N	N	N	N	N	N	N	N	N	N	N	N	N	N	N	N	N	N	N	N	N	N	N	N	N	N	N	N	N	N	N	N	N	N	N	N	N	N	N	N	N	N	N
SLM_LV1_0208-K14	d__Bacteria;p__Patescibacteria;c__Microgenomatia;o__Daviesbacterales;f__UBA10151;g__CALRFD01;s__	N	N	N	N	N	N	N	N	N	N	N	N	N	N	N	N	N	N	N	N	N	N	N	N	N	N	N	N	N	N	N	N	N	N	N	N	N	N	N	N	N	N	N	N	N	N	N	N
SLM_LV1_02b-O06	d__Bacteria;p__Patescibacteria;c__Microgenomatia;o__GWA2-44-7;f__UBA10165;g__VMGE01;s__	N	N	N	N	N	N	N	N	N	N	N	N	N	N	N	N	N	N	N	N	N	N	N	N	N	N	N	N	N	N	N	N	N	N	N	N	N	N	N	N	N	N	N	N	N	N	N	N
SLM_LV1_02b-F03	d__Bacteria;p__Patescibacteria;c__Microgenomatia;o__GWA2-44-7;f__UBA8517;g__;s__	N	N	N	N	N	N	N	N	N	N	N	N	N	N	N	N	N	N	N	N	N	N	N	N	N	N	N	N	N	N	N	N	N	N	N	N	N	N	N	N	N	N	N	N	N	N	N	N
SLM_LV1_02b-C10	d__Bacteria;p__Patescibacteria;c__Microgenomatia;o__Levybacterales;f__GWA1-39-11;g__JAUSNA01;s__	N	N	N	N	N	N	N	N	N	Y	N	N	N	N	N	N	N	N	N	N	N	N	N	N	N	N	N	N	N	N	N	N	N	N	N	N	N	N	N	N	N	N	N	N	N	N	N	N
SLM_LV1_02b-L09	d__Bacteria;p__Patescibacteria;c__Microgenomatia;o__Levybacterales;f__GWA1-39-11;g__JAUSNA01;s__	N	N	N	N	N	N	N	N	N	Y	N	N	N	N	N	N	N	N	N	N	N	N	Y	N	N	N	Y	N	N	N	N	N	N	N	N	N	N	N	N	N	N	N	N	N	N	N	N	N
SLM_LV1_02b-M02	d__Bacteria;p__Patescibacteria;c__Microgenomatia;o__Levybacterales;f__GWA1-39-11;g__JAUSNA01;s__	N	N	N	N	N	N	N	N	N	Y	N	N	N	N	N	N	N	N	N	N	N	N	N	N	N	N	N	N	N	N	N	N	N	N	N	N	N	N	N	N	N	N	N	N	N	N	N	N
SLM_LV1_02b-C08	d__Bacteria;p__Patescibacteria;c__Microgenomatia;o__Levybacterales;f__UBA12049;g__JACPDD01;s__	N	N	N	N	N	N	N	N	N	N	N	N	N	N	N	N	N	N	N	N	N	N	N	N	N	N	Y	N	N	N	N	N	N	N	N	N	N	N	N	N	N	N	N	N	N	N	N	N
SLM_LV1_02b-D06	d__Bacteria;p__Patescibacteria;c__Microgenomatia;o__Levybacterales;f__UBA12049;g__JACPDD01;s__	N	N	N	N	N	N	N	N	N	N	N	N	N	N	N	N	N	N	N	N	N	N	N	N	N	N	Y	N	N	Y	N	N	N	N	N	N	N	N	N	N	N	N	N	N	N	N	N	N
SLM_LV1_02b-E23	d__Bacteria;p__Patescibacteria;c__Microgenomatia;o__Levybacterales;f__UBA12049;g__JACPDD01;s__	N	N	N	N	N	N	N	N	N	Y	N	N	N	N	N	N	N	N	N	N	N	N	N	N	N	N	Y	N	N	Y	N	N	N	N	N	N	N	N	N	N	N	N	N	N	N	N	N	N
SLM_LV1_02b-N07	d__Bacteria;p__Patescibacteria;c__Microgenomatia;o__Levybacterales;f__UBA12049;g__JACPDD01;s__	N	N	N	N	N	N	N	N	N	Y	N	N	N	N	N	N	N	N	N	N	N	N	N	N	N	N	Y	N	N	Y	N	N	N	N	N	N	N	N	N	N	N	N	N	N	N	N	N	N
SLM_LV1_02b-P13	d__Bacteria;p__Patescibacteria;c__Microgenomatia;o__Levybacterales;f__UBA12049;g__JACPDD01;s__	N	N	N	N	N	N	N	N	N	Y	N	N	N	N	N	N	N	N	N	N	N	N	N	N	N	N	Y	N	N	Y	N	N	N	N	N	N	N	N	N	N	N	N	N	N	N	N	N	N
SLM_LV1_02b-A07	d__Bacteria;p__Patescibacteria;c__Microgenomatia;o__Levybacterales;f__UBA12049;g__JACRFQ01;s__	N	N	N	N	N	N	N	N	N	N	N	N	N	N	N	N	N	N	N	N	N	N	Y	N	N	N	Y	N	N	N	N	N	N	N	N	N	N	N	N	N	N	N	N	N	N	N	N	N
SLM_LV1_02b-E05	d__Bacteria;p__Patescibacteria;c__Microgenomatia;o__UBA1400;f__MFAQ01;g__MFAQ01;s__	N	N	N	N	N	N	N	N	N	N	N	N	N	N	N	N	N	N	N	N	N	N	N	N	N	N	N	N	N	N	N	N	N	N	N	N	N	N	N	N	N	N	N	N	N	N	N	N
SLM_LV1_0208-E15	d__Bacteria;p__Patescibacteria;c__Paceibacteria;o__GWC2-36-17;f__WO2-46-25;g__WO2-46-25;s__	N	N	N	N	N	N	N	N	N	N	N	N	N	N	N	N	N	N	N	N	N	N	N	N	N	N	N	N	N	N	N	N	N	N	N	N	N	N	N	N	N	N	N	N	N	N	N	N
SLM_LV1_02b-A20	d__Bacteria;p__Patescibacteria;c__Paceibacteria;o__Paceibacterales;f__GWA2-46-15;g__GWA2-46-15;s__	N	N	N	N	N	N	N	N	N	N	N	N	N	N	N	N	N	N	N	N	N	N	N	N	N	N	N	N	N	N	N	N	N	N	N	N	N	N	N	N	N	N	N	N	N	N	N	N
SLM_LV1_02b-B08	d__Bacteria;p__Patescibacteria;c__Paceibacteria;o__Paceibacterales;f__Staskawiczbacteraceae;g__2-01-FULL-40-39;s__	N	N	N	N	N	N	N	N	N	N	N	N	N	N	N	N	N	N	N	N	N	N	N	N	N	N	N	N	N	N	N	N	N	N	N	N	N	N	N	N	N	N	N	N	N	N	N	N
SLM_LV1_02b-B10	d__Bacteria;p__Patescibacteria;c__Paceibacteria;o__Paceibacterales;f__Staskawiczbacteraceae;g__2-01-FULL-40-39;s__	N	N	N	N	N	N	N	N	N	N	N	N	N	N	N	N	N	N	N	N	N	N	Y	N	N	N	N	N	N	N	N	N	N	N	N	N	N	N	N	N	N	N	N	N	N	N	N	N
SLM_LV1_02b-F08	d__Bacteria;p__Patescibacteria;c__Paceibacteria;o__Paceibacterales;f__Staskawiczbacteraceae;g__2-01-FULL-40-39;s__	N	N	N	N	N	N	N	N	N	N	N	N	N	N	N	N	N	N	N	N	N	N	N	N	N	N	N	N	N	N	N	N	N	N	N	N	N	N	N	N	N	N	N	N	N	N	N	N
SLM_LV1_02b-M10	d__Bacteria;p__Patescibacteria;c__Paceibacteria;o__Paceibacterales;f__Staskawiczbacteraceae;g__2-01-FULL-40-39;s__	N	N	N	N	N	N	N	N	N	N	N	N	N	N	N	N	N	N	N	N	N	N	N	N	N	N	N	N	N	N	N	N	N	N	N	N	N	N	N	N	N	N	N	N	N	N	N	N
SLM_LV1_0830-B16	d__Bacteria;p__Patescibacteria;c__Paceibacteria;o__Paceibacterales;f__Staskawiczbacteraceae;g__2-01-FULL-40-39;s__	N	N	N	N	N	N	N	N	N	N	N	N	N	N	N	N	N	N	N	N	N	N	N	N	N	N	N	N	N	N	N	N	N	N	N	N	N	N	N	N	N	N	N	N	N	N	N	N
SLM_LV1_02b-B06	d__Bacteria;p__Patescibacteria;c__Paceibacteria;o__Paceibacterales;f__Staskawiczbacteraceae;g__2-02-FULL-43-16;s__	N	N	N	N	N	N	N	N	N	N	N	N	N	N	N	N	N	N	N	N	N	N	Y	N	N	N	N	N	N	N	N	N	N	N	N	N	N	N	N	N	N	N	N	N	N	N	N	N
SLM_LV1_02b-B16	d__Bacteria;p__Patescibacteria;c__Paceibacteria;o__Paceibacterales;f__Staskawiczbacteraceae;g__2-02-FULL-43-16;s__	N	N	N	N	N	N	N	N	N	N	N	N	N	N	N	N	N	N	N	N	N	N	N	N	N	N	N	N	N	N	N	N	N	N	N	N	N	N	N	N	N	N	N	N	N	N	N	N
SLM_LV1_02b-E19	d__Bacteria;p__Patescibacteria;c__Paceibacteria;o__Paceibacterales;f__Staskawiczbacteraceae;g__2-02-FULL-43-16;s__	N	N	N	N	N	N	N	N	N	N	N	N	N	N	N	N	N	N	N	N	N	N	Y	N	N	N	N	N	N	N	N	N	N	N	N	N	N	N	N	N	N	N	N	N	N	N	N	N
SLM_LV1_02b-F19	d__Bacteria;p__Patescibacteria;c__Paceibacteria;o__Paceibacterales;f__Staskawiczbacteraceae;g__2-02-FULL-43-16;s__	N	N	N	N	N	N	N	N	N	N	N	N	N	N	N	N	N	N	N	N	N	N	Y	N	N	N	N	N	N	N	N	N	N	N	N	N	N	N	N	N	N	N	N	N	N	N	N	N
SLM_LV1_02b-F21	d__Bacteria;p__Patescibacteria;c__Paceibacteria;o__Paceibacterales;f__Staskawiczbacteraceae;g__2-02-FULL-43-16;s__	N	N	N	N	N	N	N	N	N	N	N	N	N	N	N	N	N	N	N	N	N	N	N	N	N	N	N	N	N	N	N	N	N	N	N	N	N	N	N	N	N	N	N	N	N	N	N	N
SLM_LV1_02b-G21	d__Bacteria;p__Patescibacteria;c__Paceibacteria;o__Paceibacterales;f__Staskawiczbacteraceae;g__2-02-FULL-43-16;s__	N	N	N	N	N	N	N	N	N	N	N	N	N	N	N	N	N	N	N	N	N	N	N	N	N	N	N	N	N	N	N	Y	N	N	N	N	N	N	N	N	N	N	N	N	N	N	N	N
SLM_LV1_02b-P08	d__Bacteria;p__Patescibacteria;c__Paceibacteria;o__Paceibacterales;f__Staskawiczbacteraceae;g__2-02-FULL-43-16;s__	N	N	N	N	N	N	N	N	N	N	N	N	N	N	N	N	N	N	N	N	N	N	N	N	N	N	N	N	N	N	N	N	N	N	N	N	N	N	N	N	N	N	N	N	N	N	N	N
SLM_LV1_02b-L22	d__Bacteria;p__Patescibacteria;c__Paceibacteria;o__UBA6257;f__02-FULL-45-10c;g__REEB48;s__	N	N	N	N	N	N	N	N	N	N	N	N	N	N	N	N	N	N	N	N	N	N	Y	N	N	N	N	N	N	N	N	N	N	N	N	N	N	N	N	N	N	N	N	N	N	N	N	N
SLM_LV1_02b-D02	d__Bacteria;p__Patescibacteria;c__Paceibacteria;o__UBA6257;f__2-01-FULL-56-20;g__;s__	N	N	N	N	N	N	N	N	N	N	N	N	N	N	N	N	N	N	N	N	N	N	N	N	N	N	Y	N	N	N	N	N	N	N	N	N	N	N	N	N	N	N	N	N	N	N	N	N
SLM_LV1_02b-G19	d__Bacteria;p__Patescibacteria;c__Paceibacteria;o__UBA6257;f__Colwellbacteraceae;g__GWA2-46-10;s__	N	N	N	N	N	N	N	N	N	N	N	N	N	N	N	N	N	N	N	N	N	N	N	N	N	N	Y	N	N	N	N	N	N	N	N	N	N	N	N	N	N	N	N	N	N	N	N	N
SLM_LV1_02b-C20	d__Bacteria;p__Patescibacteria;c__Paceibacteria;o__UBA6257;f__UBA11618;g__CALRGO01;s__	N	N	N	N	N	N	N	N	N	N	N	N	N	N	N	N	N	N	N	Y	N	N	N	N	N	N	N	N	N	N	N	N	N	N	N	N	N	N	N	N	N	N	N	N	N	N	N	N
SLM_LV1_02b-E02	d__Bacteria;p__Patescibacteria;c__Paceibacteria;o__UBA6257;f__UBA11618;g__CALRGO01;s__	N	N	N	N	N	N	N	N	N	N	N	N	N	N	N	N	N	N	N	N	N	N	N	N	N	N	N	N	N	N	N	N	N	N	N	N	N	N	N	N	N	N	N	N	N	N	N	N
SLM_LV1_02b-D17	d__Bacteria;p__Patescibacteria;c__Paceibacteria;o__UBA6257;f__UBA11618;g__CALRGO01;s__	N	N	N	N	N	N	N	N	N	N	N	N	N	N	N	N	N	N	N	N	N	N	N	N	N	N	N	N	N	N	N	N	N	N	N	N	N	N	N	N	N	N	N	N	N	N	N	N
SLM_LV1_02b-E21	d__Bacteria;p__Patescibacteria;c__Paceibacteria;o__UBA6257;f__UBA11618;g__CALRGO01;s__	N	N	N	N	N	N	N	N	N	N	N	N	N	N	N	N	N	N	N	N	N	N	N	N	N	N	N	N	N	N	N	N	N	N	N	N	N	N	N	N	N	N	N	N	N	N	N	N
SLM_LV1_02b-L20	d__Bacteria;p__Patescibacteria;c__Paceibacteria;o__UBA6257;f__UBA11618;g__CALRGO01;s__	N	N	N	N	N	N	N	N	N	N	N	N	N	N	N	N	N	N	N	N	N	N	N	N	N	N	N	N	N	N	N	N	N	N	N	N	N	N	N	N	N	N	N	N	N	N	N	N
SLM_LV1_02b-O15	d__Bacteria;p__Patescibacteria;c__Paceibacteria;o__UBA6257;f__UBA11618;g__CALRGO01;s__	N	N	N	N	N	N	N	N	N	N	N	N	N	N	N	N	N	N	N	N	N	N	N	N	N	N	N	N	N	N	N	N	N	N	N	N	N	N	N	N	N	N	N	N	N	N	N	N
SLM_LV1_02b-I20	d__Bacteria;p__Patescibacteria;c__Paceibacteria;o__UBA6257;f__UBA9933;g__JAJYWO01;s__	N	N	N	N	N	N	N	N	N	Y	N	N	N	N	N	N	N	N	N	N	N	N	N	N	N	N	N	N	N	N	N	N	N	N	N	N	N	N	N	N	N	N	N	N	N	N	N	N
SLM_LV1_02b-E10	d__Bacteria;p__Patescibacteria;c__Paceibacteria;o__UBA9973;f__CAIJYI01;g__;s__	N	N	N	N	N	N	N	N	N	N	N	N	N	N	N	N	N	N	N	N	N	N	N	N	N	N	N	N	N	N	N	N	N	N	N	N	N	N	N	N	N	N	N	N	N	N	N	N
SLM_LV1_02b-O19	d__Bacteria;p__Patescibacteria;c__Paceibacteria;o__UBA9973;f__JACOZG01;g__;s__	N	N	N	N	N	N	N	N	N	N	N	N	N	N	N	N	N	N	N	N	N	N	N	N	N	N	N	N	N	N	N	N	N	N	N	N	N	N	N	N	N	N	N	N	N	N	N	N
SLM_LV1_02b-B23	d__Bacteria;p__Patescibacteria;c__Paceibacteria;o__UBA9973;f__JACOZG01;g__JACOZG01;s__	Y	N	N	N	N	N	N	N	N	N	N	N	N	N	N	N	N	N	N	N	N	N	N	N	N	N	N	N	N	N	N	N	N	N	N	N	N	N	N	N	N	N	N	N	N	N	N	N
SLM_LV1_02b-G08	d__Bacteria;p__Patescibacteria;c__Paceibacteria;o__UBA9973;f__PALSA-1337;g__CAIOGI01;s__	N	N	N	N	N	N	N	N	N	N	N	N	N	N	N	N	N	N	N	N	N	N	N	N	N	N	N	N	N	N	N	N	N	N	N	N	N	N	N	N	N	N	N	N	N	N	N	N
SLM_LV1_02b-N10	d__Bacteria;p__Patescibacteria;c__Paceibacteria;o__UBA9973;f__PALSA-1337;g__CAIOGI01;s__	N	N	N	N	N	N	N	N	N	N	N	N	N	N	N	N	N	N	N	N	N	N	N	N	N	N	N	N	N	N	N	N	N	N	N	N	N	N	N	N	N	N	N	N	N	N	N	N
SLM_LV1_0208-J08	d__Bacteria;p__Patescibacteria;c__Paceibacteria;o__UBA9973;f__PALSA-1337;g__CAIOGI01;s__	N	N	N	N	N	N	N	N	N	N	N	N	N	N	N	N	N	N	N	N	N	N	N	N	N	N	N	N	N	N	N	N	N	N	N	N	N	N	N	N	N	N	N	N	N	N	N	N
SLM_LV1_02b-G23	d__Bacteria;p__Patescibacteria;c__Paceibacteria;o__UBA9973;f__SBAW01;g__GWA1-54-10;s__	N	N	N	N	N	N	N	N	N	N	N	N	N	N	N	N	N	N	N	N	N	N	N	N	N	N	Y	N	N	N	N	N	N	N	N	N	N	N	N	N	N	N	N	N	N	N	N	N
SLM_LV1_02b-J11	d__Bacteria;p__Patescibacteria;c__Paceibacteria;o__UBA9973;f__SBAW01;g__GWA1-54-10;s__	N	N	N	N	N	N	N	N	N	N	N	N	N	N	N	N	N	N	N	N	N	N	N	N	N	N	N	N	N	N	N	N	N	N	N	N	N	N	N	N	N	N	N	N	N	N	N	N
SLM_LV1_02b-N23	d__Bacteria;p__Patescibacteria;c__Paceibacteria;o__UBA9973;f__SBAW01;g__GWA1-54-10;s__	N	N	N	N	N	N	N	N	N	N	N	N	N	N	N	N	N	N	N	N	N	N	N	N	N	N	N	N	N	N	N	N	N	N	N	N	N	N	N	N	N	N	N	N	N	N	N	N
SLM_LV1_02b-O20	d__Bacteria;p__Patescibacteria;c__Paceibacteria;o__UBA9973;f__SBAW01;g__GWA1-54-10;s__	N	N	N	N	N	N	N	N	N	N	N	N	N	N	N	N	N	N	N	N	N	N	N	N	N	N	Y	N	N	N	N	N	N	N	N	N	N	N	N	N	N	N	N	N	N	N	N	N
SLM_LV1_0208-O21	d__Bacteria;p__Patescibacteria;c__Paceibacteria;o__UBA9973;f__SBAW01;g__GWA1-54-10;s__	N	N	N	N	Y	N	N	N	N	N	N	N	N	N	N	N	N	N	N	N	N	N	N	N	N	N	N	N	N	N	N	N	N	N	N	N	N	N	N	N	N	N	N	N	N	N	N	N
SLM_LV1_02b-L17	d__Bacteria;p__Patescibacteria;c__Paceibacteria;o__UBA9973;f__UBA12445;g__JACQCV01;s__	N	N	N	N	N	N	N	N	N	N	N	N	N	N	N	N	N	N	N	N	N	Y	N	N	N	N	Y	N	N	N	N	N	N	N	N	N	N	N	N	N	N	N	N	N	N	N	N	N
SLM_LV1_02b-O05	d__Bacteria;p__Patescibacteria;c__Paceibacteria;o__UBA9973;f__UBA12445;g__JACQCV01;s__	N	N	N	N	N	N	N	N	N	N	N	N	N	N	N	N	N	N	N	N	N	N	N	N	N	N	N	N	N	N	N	N	N	N	N	N	N	N	N	N	N	N	N	N	N	N	N	N
SLM_LV1_02b-A13	d__Bacteria;p__Patescibacteria;c__Paceibacteria;o__UBA9973;f__UBA1550;g__UBA1550;s__	N	N	N	N	N	N	N	N	N	N	N	N	N	N	N	N	N	N	N	N	N	N	N	N	N	N	N	N	N	N	N	N	N	N	N	N	N	N	N	N	N	N	N	N	N	N	N	N
SLM_LV1_02b-B05	d__Bacteria;p__Patescibacteria;c__Paceibacteria;o__UBA9973;f__UBA1550;g__UBA1550;s__	N	N	N	N	N	N	N	N	N	N	N	N	N	N	N	N	N	N	N	N	N	N	N	N	N	N	Y	N	N	N	N	N	N	N	N	N	N	N	N	N	N	N	N	N	N	N	N	N
SLM_LV1_02b-E03	d__Bacteria;p__Patescibacteria;c__Paceibacteria;o__UBA9973;f__UBA1550;g__UBA1550;s__	N	N	N	N	N	N	N	N	N	N	N	N	N	N	N	N	N	N	N	Y	N	Y	Y	N	N	N	N	N	N	N	N	N	N	N	N	N	N	N	N	N	N	N	N	N	N	N	N	N
SLM_LV1_02b-D07	d__Bacteria;p__Patescibacteria;c__Paceibacteria;o__UBA9973;f__UBA1550;g__UBA1550;s__	N	N	N	N	N	N	N	N	N	N	N	N	N	N	N	N	N	N	N	N	N	N	Y	N	N	N	Y	N	N	N	N	N	N	N	N	N	N	N	N	N	N	N	N	N	N	N	N	N
SLM_LV1_02b-C23	d__Bacteria;p__Patescibacteria;c__Paceibacteria;o__UBA9973;f__UBA1550;g__UBA1550;s__	N	N	N	N	N	N	N	N	N	N	N	N	N	N	N	N	N	N	N	N	N	N	N	N	N	N	Y	N	N	N	N	N	N	N	N	N	N	N	N	N	N	N	N	N	N	N	N	N
SLM_LV1_02b-E13	d__Bacteria;p__Patescibacteria;c__Paceibacteria;o__UBA9973;f__UBA1550;g__UBA1550;s__	N	N	N	N	N	N	N	N	N	N	N	N	N	N	N	N	N	N	N	N	N	N	N	N	N	N	Y	N	N	N	N	Y	N	N	N	N	N	N	N	N	N	N	N	N	N	N	N	N
SLM_LV1_02b-F07	d__Bacteria;p__Patescibacteria;c__Paceibacteria;o__UBA9973;f__UBA1550;g__UBA1550;s__	N	N	N	N	N	N	N	N	N	N	N	N	N	N	N	N	N	N	N	Y	N	N	N	N	N	N	N	N	N	N	N	N	N	N	N	N	N	N	N	N	N	N	N	N	N	N	N	N
SLM_LV1_02b-F22	d__Bacteria;p__Patescibacteria;c__Paceibacteria;o__UBA9973;f__UBA1550;g__UBA1550;s__	N	N	N	N	N	N	N	N	N	N	N	N	N	N	N	N	N	N	N	N	N	N	Y	N	N	N	Y	N	N	N	N	N	N	N	N	N	N	N	N	N	N	N	N	N	N	N	N	N
SLM_LV1_02b-I17	d__Bacteria;p__Patescibacteria;c__Paceibacteria;o__UBA9973;f__UBA1550;g__UBA1550;s__	N	N	N	N	N	N	N	N	N	N	N	N	N	N	N	N	N	N	N	N	N	N	N	N	N	N	N	N	N	N	N	N	N	N	N	N	N	N	N	N	N	N	N	N	N	N	N	N
SLM_LV1_02b-J05	d__Bacteria;p__Patescibacteria;c__Paceibacteria;o__UBA9973;f__UBA1550;g__UBA1550;s__	N	N	N	N	N	N	N	N	N	N	N	N	N	N	N	N	N	N	N	N	N	N	N	N	N	N	N	N	N	N	N	N	N	N	N	N	N	N	N	N	N	N	N	N	N	N	N	N
SLM_LV1_02b-K04	d__Bacteria;p__Patescibacteria;c__Paceibacteria;o__UBA9973;f__UBA1550;g__UBA1550;s__	N	N	N	N	N	N	N	N	N	N	N	N	N	N	N	N	N	N	N	N	N	N	N	N	N	N	N	N	N	N	N	N	N	N	N	N	N	N	N	N	N	N	N	N	N	N	N	N
SLM_LV1_02b-K08	d__Bacteria;p__Patescibacteria;c__Paceibacteria;o__UBA9973;f__UBA1550;g__UBA1550;s__	N	N	N	N	N	N	N	N	N	N	N	N	N	N	N	N	N	N	N	N	N	N	Y	N	N	N	Y	N	N	N	N	N	N	N	N	N	N	N	N	N	N	N	N	N	N	N	N	N
SLM_LV1_02b-K19	d__Bacteria;p__Patescibacteria;c__Paceibacteria;o__UBA9973;f__UBA1550;g__UBA1550;s__	N	N	N	N	N	N	N	N	N	N	N	N	N	N	N	N	N	N	N	N	N	N	N	N	N	N	N	N	N	N	N	N	N	N	N	N	N	N	N	N	N	N	N	N	N	N	N	N
SLM_LV1_02b-L07	d__Bacteria;p__Patescibacteria;c__Paceibacteria;o__UBA9973;f__UBA1550;g__UBA1550;s__	N	N	N	N	N	N	N	N	N	N	N	N	N	N	N	N	N	N	N	N	N	N	Y	N	N	N	N	N	N	N	N	N	N	N	N	N	N	N	N	N	N	N	N	N	N	N	N	N
SLM_LV1_02b-L08	d__Bacteria;p__Patescibacteria;c__Paceibacteria;o__UBA9973;f__UBA1550;g__UBA1550;s__	N	N	N	N	N	N	N	N	N	N	N	N	N	N	N	N	N	N	N	N	N	N	N	N	N	N	N	N	N	N	N	N	N	N	N	N	N	N	N	N	N	N	N	N	N	N	N	N
SLM_LV1_02b-L18	d__Bacteria;p__Patescibacteria;c__Paceibacteria;o__UBA9973;f__UBA1550;g__UBA1550;s__	N	N	N	N	N	N	N	N	N	N	N	N	N	N	N	N	N	N	N	N	N	N	N	N	N	N	Y	N	N	N	N	N	N	N	N	N	N	N	N	N	N	N	N	N	N	N	N	N
SLM_LV1_02b-M07	d__Bacteria;p__Patescibacteria;c__Paceibacteria;o__UBA9973;f__UBA1550;g__UBA1550;s__	N	N	N	N	N	N	N	N	N	N	N	N	N	N	N	N	N	N	N	N	N	N	Y	N	N	N	N	N	N	N	N	N	N	N	N	N	N	N	N	N	N	N	N	N	N	N	N	N
SLM_LV1_02b-M11	d__Bacteria;p__Patescibacteria;c__Paceibacteria;o__UBA9973;f__UBA1550;g__UBA1550;s__	N	N	N	N	N	N	N	N	N	N	N	N	N	N	N	N	N	N	N	N	N	N	N	N	N	N	Y	N	N	N	N	N	N	N	N	N	N	N	N	N	N	N	N	N	N	N	N	N
SLM_LV1_02b-M21	d__Bacteria;p__Patescibacteria;c__Paceibacteria;o__UBA9973;f__UBA1550;g__UBA1550;s__	N	N	N	N	N	N	N	N	N	N	N	N	N	N	N	N	N	N	N	N	N	N	N	N	N	N	N	N	N	N	N	N	N	N	N	N	N	N	N	N	N	N	N	N	N	N	N	N
SLM_LV1_02b-M14	d__Bacteria;p__Patescibacteria;c__Paceibacteria;o__UBA9973;f__UBA1550;g__UBA1550;s__	N	N	N	N	N	N	N	N	N	N	N	N	N	N	N	N	N	N	N	N	N	N	N	N	N	N	Y	N	N	N	N	N	N	N	N	N	N	N	N	N	N	N	N	N	N	N	N	N
SLM_LV1_02b-N05	d__Bacteria;p__Patescibacteria;c__Paceibacteria;o__UBA9973;f__UBA1550;g__UBA1550;s__	N	N	N	N	N	N	N	N	N	N	N	N	N	N	N	N	N	N	N	N	N	N	N	N	N	N	Y	N	N	N	N	N	N	N	N	N	N	N	N	N	N	N	N	N	N	N	N	N
SLM_LV1_02b-N17	d__Bacteria;p__Patescibacteria;c__Paceibacteria;o__UBA9973;f__UBA1550;g__UBA1550;s__	N	N	N	N	N	N	N	N	N	N	N	N	N	N	N	N	N	N	N	N	N	N	N	N	N	N	N	N	N	N	N	N	N	N	N	N	N	N	N	N	N	N	N	N	N	N	N	N
SLM_LV1_02b-N15	d__Bacteria;p__Patescibacteria;c__Paceibacteria;o__UBA9973;f__UBA1550;g__UBA1550;s__	N	N	N	N	N	N	N	N	N	N	N	N	N	N	N	N	N	N	N	N	N	N	N	N	N	N	Y	N	N	N	N	N	N	N	N	N	N	N	N	N	N	N	N	N	N	N	N	N
SLM_LV1_02b-N13	d__Bacteria;p__Patescibacteria;c__Paceibacteria;o__UBA9973;f__UBA1550;g__UBA1550;s__	N	N	N	N	N	N	N	N	N	N	N	N	N	N	N	N	N	N	N	N	N	N	N	N	N	N	Y	N	N	N	N	N	N	N	N	N	N	N	N	N	N	N	N	N	N	N	N	N
SLM_LV1_02b-O04	d__Bacteria;p__Patescibacteria;c__Paceibacteria;o__UBA9973;f__UBA1550;g__UBA1550;s__	N	N	N	N	N	N	N	N	N	N	N	N	N	N	N	N	N	N	N	N	N	N	Y	N	N	N	Y	N	N	N	N	N	N	N	N	N	N	N	N	N	N	N	N	N	N	N	N	N
SLM_LV1_02b-O07	d__Bacteria;p__Patescibacteria;c__Paceibacteria;o__UBA9973;f__UBA1550;g__UBA1550;s__	N	N	N	N	N	N	N	N	N	N	N	N	N	N	N	N	N	N	N	N	N	N	N	N	N	N	N	N	N	N	N	N	N	N	N	N	N	N	N	N	N	N	N	N	N	N	N	N
SLM_LV1_02b-P05	d__Bacteria;p__Patescibacteria;c__Paceibacteria;o__UBA9973;f__UBA1550;g__UBA1550;s__	N	N	N	N	N	N	N	N	N	N	N	N	N	N	N	N	N	N	N	N	N	N	Y	N	N	N	Y	N	N	N	N	N	N	N	N	N	N	N	N	N	N	N	N	N	N	N	N	N
SLM_LV1_02b-P19	d__Bacteria;p__Patescibacteria;c__Paceibacteria;o__UBA9973;f__UBA1550;g__UBA1550;s__	N	N	N	N	N	N	N	N	N	N	N	N	N	N	N	N	N	N	N	N	N	N	N	N	N	N	N	N	N	N	N	N	N	N	N	N	N	N	N	N	N	N	N	N	N	N	N	N
SLM_LV1_0208-F14	d__Bacteria;p__Patescibacteria;c__Paceibacteria;o__UBA9973;f__UBA1550;g__UBA1550;s__	N	N	N	N	N	N	N	N	N	N	N	N	N	N	N	N	N	N	N	N	N	N	N	N	N	N	Y	N	N	N	N	N	N	N	N	N	N	N	N	N	N	N	N	N	N	N	N	N
SLM_LV1_0208-L04	d__Bacteria;p__Patescibacteria;c__Paceibacteria;o__UBA9973;f__UBA1550;g__UBA1550;s__	N	N	N	N	N	N	N	N	N	N	N	N	N	N	N	N	N	N	N	N	N	N	N	N	N	N	Y	N	N	N	N	N	N	N	N	N	N	N	N	N	N	N	N	N	N	N	N	N
SLM_LV1_0208-L19	d__Bacteria;p__Patescibacteria;c__Paceibacteria;o__UBA9973;f__UBA1550;g__UBA1550;s__	N	N	N	N	N	N	N	N	N	N	N	N	N	N	N	N	N	N	N	N	N	N	N	N	N	N	N	N	N	N	N	N	N	N	N	N	N	N	N	N	N	N	N	N	N	N	N	N
SLM_LV1_0830-K18	d__Bacteria;p__Patescibacteria;c__Paceibacteria;o__UBA9973;f__UBA1550;g__UBA1550;s__	N	N	N	N	N	N	N	N	N	N	N	N	N	N	N	N	N	N	N	N	N	Y	N	N	N	N	Y	N	N	N	N	N	N	N	N	N	N	N	N	N	N	N	N	N	N	N	N	N
SLM_LV1_0830-O23	d__Bacteria;p__Patescibacteria;c__Paceibacteria;o__UBA9973;f__UBA1550;g__UBA1550;s__	N	N	N	N	N	N	N	N	N	N	N	N	N	N	N	N	N	N	N	N	N	N	N	N	N	N	N	N	N	N	N	N	N	N	N	N	N	N	N	N	N	N	N	N	N	N	N	N
SLM_LV1_30a-K16	d__Bacteria;p__Patescibacteria;c__Paceibacteria;o__UBA9973;f__UBA1550;g__UBA1550;s__	N	N	N	N	N	N	N	N	N	N	N	N	N	N	N	N	N	N	N	N	N	N	N	N	N	N	N	N	N	N	N	N	N	N	N	N	N	N	N	N	N	N	N	N	N	N	N	N
SLM_LV1_02b-A10	d__Bacteria;p__Patescibacteria;c__Paceibacteria;o__UBA9973;f__UBA2100;g__UBA10103;s__	N	N	N	N	N	N	N	N	N	N	N	N	N	N	N	N	N	N	N	N	N	N	N	N	N	N	Y	N	N	N	N	N	N	N	N	N	N	N	N	N	N	N	N	N	N	N	N	N
SLM_LV1_02b-B11	d__Bacteria;p__Patescibacteria;c__Paceibacteria;o__UBA9973;f__UBA2100;g__UBA10103;s__	N	N	N	N	N	N	N	N	N	N	N	N	N	N	N	N	N	N	N	N	N	N	N	N	N	N	N	N	N	N	N	N	N	N	N	N	N	N	N	N	N	N	N	N	N	N	N	N
SLM_LV1_02b-B19	d__Bacteria;p__Patescibacteria;c__Paceibacteria;o__UBA9973;f__UBA2100;g__UBA10103;s__	N	N	N	N	N	N	N	N	N	N	N	N	N	N	N	N	N	N	N	N	N	N	N	N	N	N	N	N	N	N	N	N	N	N	N	N	N	N	N	N	N	N	N	N	N	N	N	N
SLM_LV1_02b-B20	d__Bacteria;p__Patescibacteria;c__Paceibacteria;o__UBA9973;f__UBA2100;g__UBA10103;s__	N	N	N	N	N	N	N	N	N	N	N	N	N	N	N	N	N	N	N	N	N	N	N	N	N	N	N	N	N	N	N	N	N	N	N	N	N	N	N	N	N	N	N	N	N	N	N	N
SLM_LV1_02b-K07	d__Bacteria;p__Patescibacteria;c__Paceibacteria;o__UBA9973;f__UBA2100;g__UBA10103;s__	N	N	N	N	N	N	N	N	N	N	N	N	N	N	N	N	N	N	N	N	N	N	N	N	N	N	N	N	N	N	N	N	N	N	N	N	N	N	N	N	N	N	N	N	N	N	N	N
SLM_LV1_02b-M18	d__Bacteria;p__Patescibacteria;c__Paceibacteria;o__UBA9973;f__UBA2100;g__UBA10103;s__	N	N	N	N	N	N	N	N	N	N	N	N	N	N	N	N	N	N	N	N	N	N	N	N	N	N	N	N	N	N	N	N	N	N	N	N	N	N	N	N	N	N	N	N	N	N	N	N
SLM_LV1_02b-N04	d__Bacteria;p__Patescibacteria;c__Paceibacteria;o__UBA9973;f__UBA2100;g__UBA10103;s__	N	N	N	N	N	N	N	N	N	N	N	N	N	N	N	N	N	N	N	N	N	N	N	N	N	N	Y	N	N	N	N	N	N	N	N	N	N	N	N	N	N	N	N	N	N	N	N	N
SLM_LV1_0208-E20	d__Bacteria;p__Patescibacteria;c__Paceibacteria;o__UBA9973;f__UBA2100;g__UBA10103;s__	N	N	N	N	N	N	N	N	N	N	N	N	N	N	N	N	N	N	N	N	N	N	N	N	N	N	Y	N	N	N	N	N	N	N	N	N	N	N	N	N	N	N	N	N	N	N	N	N
SLM_LV1_0830-K13	d__Bacteria;p__Patescibacteria;c__Paceibacteria;o__UBA9973;f__UBA2100;g__UBA10103;s__	N	N	N	N	N	N	N	N	N	N	N	N	N	N	N	N	N	N	N	N	N	N	N	N	N	N	Y	N	N	N	N	N	N	N	N	N	N	N	N	N	N	N	N	N	N	N	N	N
SLM_LV1_02b-M16	d__Bacteria;p__Patescibacteria;c__Paceibacteria;o__UBA9973;f__UBA2103;g__1-14-0-10-45-20;s__	N	N	N	N	N	N	N	N	N	N	N	N	N	N	N	N	N	N	N	N	N	N	N	N	N	N	N	N	N	N	N	N	N	N	N	N	N	N	N	N	N	N	N	N	N	N	N	N
SLM_LV1_02b-A16	d__Bacteria;p__Patescibacteria;c__Paceibacteria;o__UBA9973;f__UBA2103;g__C7867-001;s__	N	N	N	N	N	N	N	N	N	N	N	N	N	N	N	N	N	N	N	N	N	N	N	N	N	N	N	N	N	N	N	Y	N	N	N	N	N	N	N	N	N	N	N	N	N	N	N	N
SLM_LV1_02b-A09	d__Bacteria;p__Patescibacteria;c__Paceibacteria;o__UBA9973;f__UBA2103;g__C7867-001;s__	N	N	N	N	N	N	N	N	N	N	N	N	N	N	N	N	N	N	N	N	N	N	N	N	N	N	N	N	N	N	N	N	N	N	N	N	N	N	N	N	N	N	N	N	N	N	N	N
SLM_LV1_02b-C06	d__Bacteria;p__Patescibacteria;c__Paceibacteria;o__UBA9973;f__UBA2103;g__C7867-001;s__	N	N	N	N	N	N	N	N	N	N	N	N	N	N	N	N	N	N	N	N	N	N	N	N	N	N	N	N	N	N	N	N	N	N	N	N	N	N	N	N	N	N	N	N	N	N	N	N
SLM_LV1_02b-C17	d__Bacteria;p__Patescibacteria;c__Paceibacteria;o__UBA9973;f__UBA2103;g__C7867-001;s__	N	N	N	N	N	N	N	N	N	N	N	N	N	N	N	N	N	N	N	N	N	N	N	N	N	N	N	N	N	N	N	N	N	N	N	N	N	N	N	N	N	N	N	N	N	N	N	N
SLM_LV1_02b-C11	d__Bacteria;p__Patescibacteria;c__Paceibacteria;o__UBA9973;f__UBA2103;g__C7867-001;s__	N	N	N	N	N	N	N	N	N	N	N	N	N	N	N	N	N	N	N	N	N	N	N	N	N	N	N	N	N	N	N	N	N	N	N	N	N	N	N	N	N	N	N	N	N	N	N	N
SLM_LV1_02b-E14	d__Bacteria;p__Patescibacteria;c__Paceibacteria;o__UBA9973;f__UBA2103;g__C7867-001;s__	N	N	N	N	N	N	N	N	N	N	N	N	N	N	N	N	N	N	N	N	N	N	N	N	N	N	N	N	N	N	N	N	N	N	N	N	N	N	N	N	N	N	N	N	N	N	N	N
SLM_LV1_02b-F02	d__Bacteria;p__Patescibacteria;c__Paceibacteria;o__UBA9973;f__UBA2103;g__C7867-001;s__	N	N	N	N	N	N	N	N	N	N	N	N	N	N	N	N	N	N	N	N	N	N	Y	N	N	N	N	N	N	N	N	N	N	N	N	N	N	N	N	N	N	N	N	N	N	N	N	N
SLM_LV1_02b-F15	d__Bacteria;p__Patescibacteria;c__Paceibacteria;o__UBA9973;f__UBA2103;g__C7867-001;s__	N	N	N	N	N	N	N	N	N	N	N	N	N	N	N	N	N	N	N	N	N	N	N	N	N	N	N	N	N	N	N	N	N	N	N	N	N	N	N	N	N	N	N	N	N	N	N	N
SLM_LV1_02b-F06	d__Bacteria;p__Patescibacteria;c__Paceibacteria;o__UBA9973;f__UBA2103;g__C7867-001;s__	N	N	N	N	N	N	N	N	N	N	N	N	N	N	N	N	N	N	N	N	N	N	N	N	N	N	N	N	N	N	N	N	N	N	N	N	N	N	N	N	N	N	N	N	N	N	N	N
SLM_LV1_02b-G03	d__Bacteria;p__Patescibacteria;c__Paceibacteria;o__UBA9973;f__UBA2103;g__C7867-001;s__	N	N	N	N	N	N	N	N	N	N	N	N	N	N	N	N	N	N	N	N	N	N	N	N	N	N	N	N	N	N	N	N	N	N	N	N	N	N	N	N	N	N	N	N	N	N	N	N
SLM_LV1_02b-I03	d__Bacteria;p__Patescibacteria;c__Paceibacteria;o__UBA9973;f__UBA2103;g__C7867-001;s__	N	N	Y	N	N	N	N	N	N	N	N	N	N	N	N	N	N	N	N	N	N	N	N	N	N	N	N	N	N	N	N	N	N	N	N	N	N	N	N	N	N	N	N	N	N	N	N	N
SLM_LV1_02b-I16	d__Bacteria;p__Patescibacteria;c__Paceibacteria;o__UBA9973;f__UBA2103;g__C7867-001;s__	N	N	N	N	N	N	N	N	N	N	N	N	N	N	N	N	N	N	N	N	N	N	Y	N	N	N	N	N	N	Y	N	N	N	N	N	N	N	N	N	N	N	N	N	N	N	N	N	N
SLM_LV1_02b-I18	d__Bacteria;p__Patescibacteria;c__Paceibacteria;o__UBA9973;f__UBA2103;g__C7867-001;s__	N	N	N	N	N	N	N	N	N	N	N	N	N	N	N	N	N	N	N	N	N	N	N	N	N	N	N	N	N	N	N	N	N	N	N	N	N	N	N	N	N	N	N	N	N	N	N	N
SLM_LV1_02b-K11	d__Bacteria;p__Patescibacteria;c__Paceibacteria;o__UBA9973;f__UBA2103;g__C7867-001;s__	N	N	N	N	N	N	N	N	N	N	N	N	N	N	N	N	N	N	N	N	N	N	N	N	N	N	N	N	N	N	N	N	N	N	N	N	N	N	N	N	N	N	N	N	N	N	N	N
SLM_LV1_02b-K10	d__Bacteria;p__Patescibacteria;c__Paceibacteria;o__UBA9973;f__UBA2103;g__C7867-001;s__	N	N	N	N	N	N	N	N	N	N	N	N	N	N	N	N	N	N	N	N	N	N	N	N	N	N	N	N	N	N	N	N	N	N	N	N	N	N	N	N	N	N	N	N	N	N	N	N
SLM_LV1_02b-M04	d__Bacteria;p__Patescibacteria;c__Paceibacteria;o__UBA9973;f__UBA2103;g__C7867-001;s__	N	N	N	N	N	N	N	N	N	N	N	N	N	N	N	N	N	N	N	N	N	N	N	N	N	N	N	N	N	N	N	N	N	N	N	N	N	N	N	N	N	N	N	N	N	N	N	N
SLM_LV1_02b-M13	d__Bacteria;p__Patescibacteria;c__Paceibacteria;o__UBA9973;f__UBA2103;g__C7867-001;s__	N	N	N	N	N	N	N	N	N	N	N	N	N	N	N	N	N	N	N	N	N	N	N	N	N	N	N	N	N	N	N	N	N	N	N	N	N	N	N	N	N	N	N	N	N	N	N	N
SLM_LV1_02b-M15	d__Bacteria;p__Patescibacteria;c__Paceibacteria;o__UBA9973;f__UBA2103;g__C7867-001;s__	N	N	N	N	N	N	N	N	N	N	N	N	N	N	N	N	N	N	N	N	N	N	N	N	N	N	N	N	N	N	N	N	N	N	N	N	N	N	N	N	N	N	N	N	N	N	N	N
SLM_LV1_02b-O02	d__Bacteria;p__Patescibacteria;c__Paceibacteria;o__UBA9973;f__UBA2103;g__C7867-001;s__	N	N	N	N	N	N	N	N	N	N	N	N	N	N	N	N	N	N	N	N	N	N	Y	N	N	N	N	N	N	N	N	N	N	N	N	N	N	N	N	N	N	N	N	N	N	N	N	N
SLM_LV1_02b-P15	d__Bacteria;p__Patescibacteria;c__Paceibacteria;o__UBA9973;f__UBA2103;g__C7867-001;s__	N	N	N	N	N	N	N	N	N	N	N	N	N	N	N	N	N	N	N	N	N	N	N	N	N	N	Y	N	N	N	N	Y	N	N	N	N	N	N	N	N	N	N	N	N	N	N	N	N
SLM_LV1_0208-O08	d__Bacteria;p__Patescibacteria;c__Paceibacteria;o__UBA9973;f__UBA2103;g__C7867-001;s__	N	N	N	N	N	N	N	N	N	N	N	N	N	N	N	N	N	N	N	N	N	N	N	N	N	N	N	N	N	N	N	N	N	N	N	N	N	N	N	N	N	N	N	N	N	N	N	N
SLM_LV1_0208-O19	d__Bacteria;p__Patescibacteria;c__Paceibacteria;o__UBA9973;f__UBA2103;g__C7867-001;s__	N	N	N	N	N	N	N	N	N	N	N	N	N	N	N	N	N	N	N	N	N	N	N	N	N	N	N	N	N	N	N	N	N	N	N	N	N	N	N	N	N	N	N	N	N	N	N	N
SLM_LV1_0830-P23	d__Bacteria;p__Patescibacteria;c__Paceibacteria;o__UBA9973;f__UBA2103;g__C7867-001;s__	N	N	N	N	N	N	N	N	N	N	N	N	N	N	N	N	N	N	N	N	N	N	Y	N	N	N	N	N	N	N	N	Y	N	N	N	N	N	N	N	N	N	N	N	N	N	N	N	N
SLM_LV1_30a-B23	d__Bacteria;p__Patescibacteria;c__Paceibacteria;o__UBA9973;f__UBA2103;g__C7867-001;s__	N	N	N	N	N	N	N	N	N	N	N	N	N	N	N	N	N	N	N	N	N	N	N	N	N	N	N	N	N	N	N	N	N	N	N	N	N	N	N	N	N	N	N	N	N	N	N	N
SLM_LV1_30a-C16	d__Bacteria;p__Patescibacteria;c__Paceibacteria;o__UBA9973;f__UBA2103;g__C7867-001;s__	N	N	N	N	N	N	N	N	N	N	N	N	N	N	N	N	N	N	N	N	N	N	N	N	N	N	N	N	N	N	N	N	N	N	N	N	N	N	N	N	N	N	N	N	N	N	N	N
SLM_LV1_30a-L22	d__Bacteria;p__Patescibacteria;c__Paceibacteria;o__UBA9973;f__UBA2103;g__C7867-001;s__	N	N	N	N	N	N	N	N	N	N	N	N	N	N	N	N	N	N	N	N	N	N	N	N	N	N	N	N	N	N	N	N	N	N	N	N	N	N	N	N	N	N	N	N	N	N	N	N
SLM_LV1_02b-I21	d__Bacteria;p__Patescibacteria;c__Paceibacteria;o__UBA9973;f__UBA5272;g__UBA11704;s__	N	N	N	N	N	N	N	N	N	N	N	N	N	N	N	N	N	N	N	N	N	N	N	N	N	N	N	N	N	N	N	N	N	N	N	N	N	N	N	N	N	N	N	N	N	N	N	N
SLM_LV1_02b-P18	d__Bacteria;p__Patescibacteria;c__Paceibacteria;o__UBA9973;f__UBA5272;g__UBA11704;s__	N	N	N	N	N	N	N	N	N	N	N	N	N	N	N	N	N	N	N	N	N	N	N	N	N	N	N	N	N	N	N	N	N	N	N	N	N	N	N	N	N	N	N	N	N	N	N	N
SLM_LV1_02b-J15	d__Bacteria;p__Patescibacteria;c__Paceibacteria;o__UBA9973;f__UBA6065;g__CAIMLU01;s__	N	N	N	N	N	N	N	N	N	N	N	N	N	N	N	N	N	N	N	N	N	N	N	N	N	N	N	N	N	N	N	N	N	N	N	N	N	N	N	N	N	N	N	N	N	N	N	N
SLM_LV1_02b-K03	d__Bacteria;p__Patescibacteria;c__Paceibacteria;o__UBA9973;f__UBA918;g__JAIETH01;s__	N	N	N	N	N	N	N	N	N	N	N	N	N	N	N	N	N	N	N	N	N	N	N	N	N	N	N	N	N	N	N	N	N	N	N	N	N	N	N	N	N	N	N	N	N	N	N	N
SLM_LV1_02b-K05	d__Bacteria;p__Patescibacteria;c__Paceibacteria;o__UBA9973;f__UBA918;g__JAIETH01;s__	N	N	N	N	N	N	N	N	N	N	N	N	N	N	N	N	N	N	N	N	N	N	N	N	N	N	N	N	N	N	N	N	N	N	N	N	N	N	N	N	N	N	N	N	N	N	N	N
SLM_LV1_02b-M22	d__Bacteria;p__Patescibacteria;c__Paceibacteria;o__UBA9973;f__UBA918;g__JAIETH01;s__	N	N	N	N	N	N	N	N	N	N	N	N	N	N	N	N	N	N	N	N	N	N	N	N	N	N	N	N	N	N	N	N	N	N	N	N	N	N	N	N	N	N	N	N	N	N	N	N
SLM_LV1_02b-O16	d__Bacteria;p__Patescibacteria;c__Paceibacteria;o__UBA9973;f__UBA918;g__JAIETH01;s__	N	N	N	N	N	N	N	N	N	N	N	N	N	N	N	N	N	N	N	N	N	N	N	N	N	N	N	N	N	N	N	N	N	N	N	N	N	N	N	N	N	N	N	N	N	N	N	N
SLM_LV1_0208-A03	d__Bacteria;p__Patescibacteria;c__Paceibacteria;o__UBA9973;f__UBA918;g__JAIETH01;s__	N	N	N	N	N	N	N	N	N	N	N	N	N	N	N	N	N	N	N	N	N	N	N	N	N	N	N	N	N	N	N	N	N	N	N	N	N	N	N	N	N	N	N	N	N	N	N	N
SLM_LV1_0208-C19	d__Bacteria;p__Patescibacteria;c__Paceibacteria;o__UBA9973;f__UBA918;g__JAIETH01;s__	N	N	N	N	N	N	N	N	N	N	N	N	N	N	N	N	N	N	N	N	N	N	N	N	N	N	N	N	N	N	N	N	N	N	N	N	N	N	N	N	N	N	N	N	N	N	N	N
SLM_LV1_0208-E23	d__Bacteria;p__Patescibacteria;c__Paceibacteria;o__UBA9973;f__UBA918;g__JAIETH01;s__	N	N	N	N	N	N	N	N	N	N	N	N	N	N	N	N	N	N	N	N	N	N	N	N	N	N	N	N	N	N	N	N	N	N	N	N	N	N	N	N	N	N	N	N	N	N	N	N
SLM_LV1_02b-C19	d__Bacteria;p__Patescibacteria;c__Paceibacteria;o__UBA9973;f__UBA918;g__OLB19;s__	N	N	N	N	N	N	N	N	N	N	N	N	N	N	N	N	N	N	N	N	N	N	N	N	N	N	Y	N	N	N	N	N	N	N	N	N	N	N	N	N	N	N	N	N	N	N	N	N
SLM_LV1_02b-K09	d__Bacteria;p__Patescibacteria;c__Paceibacteria;o__UBA9973;f__UBA918;g__OLB19;s__	N	N	N	N	N	N	N	N	N	N	N	N	N	N	N	N	N	N	N	N	N	N	N	N	N	N	Y	N	N	N	N	N	N	N	N	N	N	N	N	N	N	N	N	N	N	N	N	N
SLM_LV1_02b-B02	d__Bacteria;p__Patescibacteria;c__Paceibacteria;o__UBA9973;f__UBA9973;g__2-01-FULL-42-20;s__	N	N	N	N	N	N	N	N	N	N	N	N	N	N	N	N	N	N	N	N	N	N	N	N	N	N	N	N	N	N	N	N	N	N	N	N	N	N	N	N	N	N	N	N	N	N	N	N
SLM_LV1_02b-B07	d__Bacteria;p__Patescibacteria;c__Paceibacteria;o__UBA9973;f__UBA9973;g__JAHFNP01;s__	N	N	N	N	N	N	N	N	N	N	N	N	N	N	N	N	N	N	N	N	N	N	N	N	N	N	N	N	N	N	N	N	N	N	N	N	N	N	N	N	N	N	N	N	N	N	N	N
SLM_LV1_02b-F05	d__Bacteria;p__Patescibacteria;c__Paceibacteria;o__UBA9973;f__UBA9973;g__UBA8515;s__	N	N	N	N	N	N	N	N	N	N	N	N	N	N	N	N	N	N	N	N	N	N	N	N	N	N	N	N	N	N	N	Y	N	N	N	N	N	N	N	N	N	N	N	N	N	N	N	N
SLM_LV1_02b-J08	d__Bacteria;p__Patescibacteria;c__Paceibacteria;o__UBA9973;f__UBA9973;g__UBA8515;s__	N	N	N	N	N	N	N	N	N	N	N	N	N	N	N	N	N	N	N	N	N	N	N	N	N	N	N	N	N	N	N	N	N	N	N	N	N	N	N	N	N	N	N	N	N	N	N	N
SLM_LV1_02b-K20	d__Bacteria;p__Patescibacteria;c__Paceibacteria;o__UBA9973;f__UBA9973;g__UBA8515;s__	N	N	N	N	N	N	N	N	N	N	N	N	N	N	N	N	N	N	N	N	N	N	N	N	N	N	N	N	N	N	N	N	N	N	N	N	N	N	N	N	N	N	N	N	N	N	N	N
SLM_LV1_02b-A11	d__Bacteria;p__Patescibacteria;c__Paceibacteria;o__UBA9973;f__UBA9973;g__UBA9973;s__	N	N	N	N	N	N	N	N	N	N	N	N	N	N	N	N	N	N	N	N	N	N	N	N	N	N	N	N	N	N	N	N	N	N	N	N	N	N	N	N	N	N	N	N	N	N	N	N
SLM_LV1_02b-D10	d__Bacteria;p__Patescibacteria;c__Paceibacteria;o__UBA9973;f__UBA9973;g__UBA9973;s__	N	N	N	N	N	N	N	N	N	N	N	N	N	N	N	N	N	N	N	N	N	N	N	N	N	N	N	N	N	N	N	N	N	N	N	N	N	N	N	N	N	N	N	N	N	N	N	N
SLM_LV1_02b-I07	d__Bacteria;p__Patescibacteria;c__Paceibacteria;o__UBA9973;f__UBA9973;g__UBA9973;s__	N	N	N	N	N	N	N	N	N	N	N	N	N	N	N	N	N	N	N	N	N	N	N	N	N	N	N	N	N	N	N	N	N	N	N	N	N	N	N	N	N	N	N	N	N	N	N	N
SLM_LV1_02b-J07	d__Bacteria;p__Patescibacteria;c__Paceibacteria;o__UBA9973;f__UBA9973;g__UBA9973;s__	N	N	N	N	N	N	N	N	N	N	N	N	N	N	N	N	N	N	N	N	N	N	N	N	N	N	N	N	N	N	N	N	N	N	N	N	N	N	N	N	N	N	N	N	N	N	N	N
SLM_LV1_02b-J19	d__Bacteria;p__Patescibacteria;c__Paceibacteria;o__UBA9973;f__UBA9973;g__UBA9973;s__	N	N	N	N	N	N	N	N	N	N	N	N	N	N	N	N	N	N	N	N	N	N	N	N	N	N	N	N	N	N	N	N	N	N	N	N	N	N	N	N	N	N	N	N	N	N	N	N
SLM_LV1_02b-K06	d__Bacteria;p__Patescibacteria;c__Paceibacteria;o__UBA9973;f__UBA9973;g__UBA9973;s__	N	N	N	N	N	N	N	N	N	N	N	N	N	N	N	N	N	N	N	N	N	N	N	N	N	N	N	N	N	N	N	N	N	N	N	N	N	N	N	N	N	N	N	N	N	N	N	N
SLM_LV1_02b-J20	d__Bacteria;p__Patescibacteria;c__Paceibacteria;o__UBA9973;f__UBA9973;g__UBA9973;s__	N	N	N	N	N	N	N	N	N	Y	N	N	N	N	N	N	N	N	N	N	N	N	N	N	N	N	N	N	N	N	N	N	N	N	N	N	N	N	N	N	N	N	N	N	N	N	N	N
SLM_LV1_02b-K13	d__Bacteria;p__Patescibacteria;c__Paceibacteria;o__UBA9973;f__UBA9973;g__UBA9973;s__	N	N	N	N	N	N	N	N	N	N	N	N	N	N	N	N	N	N	N	N	N	N	N	N	N	N	N	N	N	N	N	N	N	N	N	N	N	N	N	N	N	N	N	N	N	N	N	N
SLM_LV1_02b-N18	d__Bacteria;p__Patescibacteria;c__Paceibacteria;o__UBA9973;f__UBA9973;g__UBA9973;s__	N	N	N	N	N	N	N	N	N	N	N	N	N	N	N	N	N	N	N	N	N	N	N	N	N	N	N	N	N	N	N	N	N	N	N	N	N	N	N	N	N	N	N	N	N	N	N	N
SLM_LV1_02b-O10	d__Bacteria;p__Patescibacteria;c__Paceibacteria;o__UBA9973;f__UBA9973;g__UBA9973;s__	N	N	N	N	N	N	N	N	N	N	N	N	N	N	N	N	N	N	N	N	N	N	N	N	N	N	N	N	N	N	N	N	N	N	N	N	N	N	N	N	N	N	N	N	N	N	N	N
SLM_LV1_02b-N11	d__Bacteria;p__Patescibacteria;c__Paceibacteria;o__UBA9973;f__UBA9973;g__UBA9973;s__	N	N	N	N	N	N	N	N	N	N	N	N	N	N	N	N	N	N	N	Y	N	N	Y	N	N	N	N	N	N	N	N	N	N	N	N	N	N	N	N	N	N	N	N	N	N	N	N	N
SLM_LV1_02b-P14	d__Bacteria;p__Patescibacteria;c__Paceibacteria;o__UBA9973;f__UBA9973;g__UBA9973;s__	N	N	N	N	N	N	N	N	N	N	N	N	N	N	N	N	N	N	N	N	N	N	N	N	N	N	N	N	N	N	N	N	N	N	N	N	N	N	N	N	N	N	N	N	N	N	N	N
SLM_LV1_0208-N05	d__Bacteria;p__Patescibacteria;c__Paceibacteria;o__UBA9973;f__UBA9973;g__UBA9973;s__	N	N	N	N	N	N	N	N	N	N	N	N	N	N	N	N	N	N	N	N	N	N	N	N	N	N	Y	N	N	N	N	N	N	N	N	N	N	N	N	N	N	N	N	N	N	N	N	N
SLM_LV1_02b-G14	d__Bacteria;p__Patescibacteria;c__Paceibacteria;o__UBA9973;f__VMEP01;g__JAUYLU01;s__	N	N	N	N	N	N	N	N	N	N	N	N	N	N	N	N	N	N	N	N	N	N	N	N	N	N	N	N	N	N	N	N	N	N	N	N	N	N	N	N	N	N	N	N	N	N	N	N
SLM_LV1_02b-F14	d__Bacteria;p__Patescibacteria;c__Paceibacteria;o__UBA9973;f__XYD1-FULL-46-19;g__;s__	N	N	N	N	N	N	N	N	N	N	N	N	N	N	N	N	N	N	N	N	N	N	N	N	N	N	N	N	N	Y	N	N	N	N	N	N	N	N	N	N	N	N	N	N	N	N	N	N
SLM_LV1_02b-C05	d__Bacteria;p__Patescibacteria;c__Paceibacteria;o__UBA9973;f__XYD1-FULL-46-19;g__JAGORB01;s__	N	N	N	N	N	N	N	N	N	N	N	N	N	N	N	N	N	N	N	N	N	N	N	N	N	N	N	N	N	N	N	N	N	N	N	N	N	N	N	N	N	N	N	N	N	N	N	N
SLM_LV1_0830-F07	d__Bacteria;p__Patescibacteria;c__Paceibacteria;o__UBA9973;f__Zambryskibacteraceae;g__;s__	N	N	N	N	N	N	N	N	N	N	N	N	N	N	N	N	N	N	N	N	N	N	N	N	N	N	N	N	N	N	N	N	N	N	N	N	N	N	N	N	N	N	N	N	N	N	N	N
SLM_LV1_02b-C21	d__Bacteria;p__Patescibacteria;c__Paceibacteria;o__UBA9973;f__Zambryskibacteraceae;g__C7867-006;s__	N	N	N	N	N	N	N	N	N	N	N	N	N	N	N	N	N	N	N	N	N	N	N	N	N	N	N	N	N	Y	N	N	N	N	N	N	N	N	N	N	N	N	N	N	N	N	N	N
SLM_LV1_02b-D18	d__Bacteria;p__Patescibacteria;c__Paceibacteria;o__UBA9973;f__Zambryskibacteraceae;g__C7867-006;s__	N	N	N	N	N	N	N	N	N	N	N	N	N	N	N	N	N	N	N	N	N	N	N	N	N	N	N	N	N	N	N	N	N	N	N	N	N	N	N	N	N	N	N	N	N	N	N	N
SLM_LV1_02b-A19	d__Bacteria;p__Patescibacteria;c__Paceibacteria;o__UBA9973;f__Zambryskibacteraceae;g__CAIOTC01;s__	N	N	N	N	N	N	N	N	N	N	N	N	N	N	N	N	N	N	N	N	N	N	N	N	N	N	N	N	N	N	N	N	N	N	N	N	N	N	N	N	N	N	N	N	N	N	N	N
SLM_LV1_0208-I16	d__Bacteria;p__Patescibacteria;c__Paceibacteria;o__UBA9973;f__Zambryskibacteraceae;g__JAHFOF01;s__	N	N	N	N	N	N	N	N	N	N	N	N	N	N	N	N	N	N	N	N	N	N	N	N	N	N	N	N	N	N	N	N	N	N	N	N	N	N	N	N	N	N	N	N	N	N	N	N
SLM_LV1_0830-M11	d__Bacteria;p__Patescibacteria;c__Paceibacteria;o__UBA9973;f__Zambryskibacteraceae;g__JAHFOF01;s__	N	N	N	N	N	N	N	N	N	N	N	N	N	N	N	N	N	N	N	N	N	N	N	N	N	N	N	N	N	N	N	N	N	N	N	N	N	N	N	N	N	N	N	N	N	N	N	N
SLM_LV1_02b-J04	d__Bacteria;p__Patescibacteria;c__Paceibacteria;o__UBA9973;f__Zambryskibacteraceae;g__SICJ01;s__	N	N	N	N	N	N	N	N	N	N	N	N	N	N	N	N	N	N	N	N	N	N	N	N	N	N	N	N	N	N	N	N	N	N	N	N	N	N	N	N	N	N	N	N	N	N	N	N
SLM_LV1_0830-J13	d__Bacteria;p__Patescibacteria;c__Paceibacteria;o__UBA9973;f__Zambryskibacteraceae;g__SICJ01;s__	N	N	N	N	N	N	N	N	N	N	N	N	N	N	N	N	N	N	N	N	N	N	N	N	N	N	N	N	N	N	N	N	N	N	N	N	N	N	N	N	N	N	N	N	N	N	N	N
SLM_LV1_02b-C18	d__Bacteria;p__Patescibacteria;c__Paceibacteria;o__UBA9973;f__Zambryskibacteraceae;g__UBA5004;s__	N	N	N	N	N	N	N	N	N	N	N	N	N	N	N	N	N	N	N	N	N	N	N	N	N	N	N	N	N	N	N	N	N	N	N	N	N	N	N	N	N	N	N	N	N	N	N	N
SLM_LV1_02b-K16	d__Bacteria;p__Patescibacteria;c__Paceibacteria;o__UBA9973;f__Zambryskibacteraceae;g__UBA5004;s__	N	N	N	N	N	N	N	N	N	N	N	N	N	N	N	N	N	N	N	N	N	N	N	N	N	N	N	N	N	N	N	N	N	N	N	N	N	N	N	N	N	N	N	N	N	N	N	N
SLM_LV1_02b-N06	d__Bacteria;p__Patescibacteria;c__Paceibacteria;o__UBA9973;f__Zambryskibacteraceae;g__UBA5004;s__	N	N	N	N	N	N	N	N	N	N	N	N	N	N	N	N	N	N	N	N	N	N	N	N	N	N	N	N	N	N	N	N	N	N	N	N	N	N	N	N	N	N	N	N	N	N	N	N
SLM_LV1_02b-O18	d__Bacteria;p__Patescibacteria;c__Paceibacteria;o__UBA9973;f__Zambryskibacteraceae;g__UBA5004;s__	N	N	N	N	N	N	N	N	N	N	N	N	N	N	N	N	N	N	N	N	N	N	N	N	N	N	N	N	N	N	N	N	N	N	N	N	N	N	N	N	N	N	N	N	N	N	N	N
SLM_LV1_0208-G19	d__Bacteria;p__Patescibacteria;c__Saccharimonadia;o__CAILAD01;f__BJGX01;g__JAPLVO01;s__	N	N	N	N	N	N	N	N	N	N	N	N	N	N	N	N	N	N	N	N	N	N	N	N	N	N	N	N	N	N	N	N	N	N	N	N	N	N	N	N	N	N	N	N	N	N	N	N
SLM_LV1_0208-N19	d__Bacteria;p__Patescibacteria;c__Saccharimonadia;o__CAILAD01;f__BJGX01;g__JAPLVO01;s__	N	N	N	N	N	N	N	N	N	N	N	N	N	N	N	N	N	N	N	N	N	N	N	N	N	N	N	N	N	N	N	N	N	N	N	N	N	N	N	N	N	N	N	N	N	N	N	N
SLM_LV1_0208-P14	d__Bacteria;p__Patescibacteria;c__Saccharimonadia;o__CAILAD01;f__BJGX01;g__JAPLVO01;s__	N	N	N	N	N	N	N	N	N	N	N	N	N	N	N	N	N	N	N	N	N	N	N	N	N	N	N	N	N	N	N	N	N	N	N	N	N	N	N	N	N	N	N	N	N	N	N	N
SLM_LV1_0830-M18	d__Bacteria;p__Patescibacteria;c__Saccharimonadia;o__CAILAD01;f__BJGX01;g__JAPLVO01;s__	N	N	N	N	N	N	N	N	N	N	N	N	N	N	N	N	N	N	N	N	N	N	N	N	N	N	N	N	N	N	N	N	N	N	N	N	N	N	N	N	N	N	N	N	N	N	N	N
SLM_LV1_02b-K18	d__Bacteria;p__Patescibacteria;c__Saccharimonadia;o__Saccharimonadales;f__;g__;s__	N	N	N	N	N	N	N	N	N	N	N	N	N	N	N	N	N	N	N	N	N	N	N	N	N	N	N	N	N	N	N	N	N	N	N	N	N	N	N	N	N	N	N	N	N	N	N	N
SLM_LV1_02b-L23	d__Bacteria;p__Patescibacteria;c__Saccharimonadia;o__Saccharimonadales;f__CALMSM01;g__CALMSM01;s__	N	N	N	N	N	N	N	N	N	N	N	N	N	N	N	N	N	N	N	N	N	N	N	N	N	N	N	N	N	N	N	N	N	N	N	N	N	N	N	N	N	N	N	N	N	N	N	N
SLM_LV1_02b-G05	d__Bacteria;p__Patescibacteria;c__Saccharimonadia;o__Saccharimonadales;f__JACDFO01;g__JACDFO01;s__	N	N	N	N	N	N	N	N	N	N	N	N	N	N	N	N	N	N	N	N	N	N	N	N	N	N	N	N	N	N	N	N	N	N	N	N	N	N	N	N	N	N	N	N	N	N	N	N
SLM_LV1_0830-J09	d__Bacteria;p__Patescibacteria;c__Saccharimonadia;o__Saccharimonadales;f__JAICHO01;g__JAICHO01;s__	N	N	N	N	N	N	N	N	N	N	N	N	N	N	N	N	N	N	N	N	N	N	N	N	N	N	N	N	N	N	N	N	N	N	N	N	N	N	N	N	N	N	N	N	N	N	N	N
SLM_LV1_02b-I19	d__Bacteria;p__Patescibacteria;c__UBA1384;o__CAJBMM01;f__CAJBMM01;g__;s__	N	N	N	N	N	N	N	N	N	N	N	N	N	N	N	N	N	N	N	N	N	N	N	N	N	N	N	N	N	N	N	N	N	N	N	N	N	N	N	N	N	N	N	N	N	N	N	N
SLM_LV1_0208-C18	d__Bacteria;p__Planctomycetota;c__Phycisphaerae;o__Phycisphaerales;f__SM1A02;g__F1-60-MAGs104;s__	N	N	N	N	N	N	N	N	N	N	N	N	N	N	N	N	N	N	N	N	N	N	Y	N	N	N	N	N	N	Y	N	N	N	N	N	N	N	N	N	N	N	N	N	N	N	N	N	N
SLM_LV1_30a-J08	d__Bacteria;p__Planctomycetota;c__Phycisphaerae;o__Phycisphaerales;f__SM1A02;g__F1-60-MAGs104;s__	N	N	N	N	N	N	N	N	N	N	N	N	N	N	N	N	N	N	N	N	N	N	N	N	N	N	N	N	N	N	N	N	N	N	N	N	N	N	N	N	N	N	N	N	N	N	N	N
SLM_LV1_0830-B21	d__Bacteria;p__Planctomycetota;c__Phycisphaerae;o__Phycisphaerales;f__UBA1924;g__;s__	N	N	N	N	N	N	N	N	N	N	N	N	N	N	N	N	N	N	N	N	N	N	N	N	N	N	N	N	N	N	N	N	N	N	N	N	N	N	N	N	N	N	N	N	N	N	N	N
SLM_LV1_0208-K02	d__Bacteria;p__Planctomycetota;c__Planctomycetia;o__Gemmatales;f__Gemmataceae;g__UBA4732;s__	N	N	N	N	N	N	N	N	N	N	N	N	N	N	N	N	N	N	N	Y	N	N	N	N	N	N	N	N	N	N	N	N	N	N	N	N	N	N	N	N	N	N	N	N	N	N	N	N
SLM_LV1_30a-J05	d__Bacteria;p__Planctomycetota;c__Planctomycetia;o__Planctomycetales;f__Planctomycetaceae;g__SXKJ01;s__	N	N	N	N	N	N	Y	N	N	N	N	N	N	N	Y	N	N	N	N	Y	N	N	N	N	N	N	N	N	N	Y	N	Y	N	N	N	N	N	N	N	N	N	N	N	N	N	N	N	N
SLM_LV1_0830-D17	d__Bacteria;p__Planctomycetota;c__Planctomycetia;o__Planctomycetales;f__Planctomycetaceae;g__SXXK01;s__	N	N	N	N	N	N	N	N	N	N	N	N	N	N	N	N	N	N	N	Y	N	N	N	N	N	N	N	N	N	Y	N	N	N	N	N	N	N	N	N	N	N	N	N	N	N	N	Y	N
SLM_LV1_30a-M05	d__Bacteria;p__Planctomycetota;c__Planctomycetia;o__Planctomycetales;f__Planctomycetaceae;g__SXXK01;s__	N	N	N	N	N	N	N	N	N	N	N	N	N	N	N	N	N	N	N	Y	N	N	N	N	N	N	Y	N	N	N	N	N	N	N	N	N	N	Y	N	N	N	N	N	N	N	N	Y	N
SLM_LV1_0208-K05	d__Bacteria;p__Pseudomonadota;c__Alphaproteobacteria;o__Acetobacterales;f__Acetobacteraceae;g__CAMDGX01;s__	N	N	N	N	N	N	N	N	N	N	N	N	N	N	N	N	N	Y	N	N	N	N	N	N	N	N	N	N	N	N	N	Y	N	N	N	Y	N	N	N	N	N	N	N	N	N	N	N	N
SLM_LV1_30a-F14	d__Bacteria;p__Pseudomonadota;c__Alphaproteobacteria;o__Acetobacterales;f__Acetobacteraceae;g__SHWF01;s__	N	N	N	N	N	N	N	N	N	N	N	N	N	N	Y	N	N	Y	N	N	N	N	N	N	N	N	N	N	N	N	N	Y	N	N	N	N	N	Y	N	Y	N	N	N	N	N	N	N	N
SLM_LV1_02b-P06	d__Bacteria;p__Pseudomonadota;c__Alphaproteobacteria;o__Caulobacterales;f__Caulobacteraceae;g__Brevundimonas;s__	N	N	N	N	Y	N	N	N	N	N	N	N	N	N	N	N	N	N	N	N	N	N	N	N	N	N	N	N	N	Y	N	Y	N	N	N	N	N	N	N	N	N	N	N	N	N	Y	N	N
SLM_LV1_0208-N15	d__Bacteria;p__Pseudomonadota;c__Alphaproteobacteria;o__Caulobacterales;f__Caulobacteraceae;g__Phenylobacterium;s__	N	N	N	N	N	N	N	N	N	N	N	N	N	N	N	N	N	Y	N	N	N	N	N	N	N	N	N	N	N	N	N	N	N	N	N	N	N	N	N	N	N	N	N	N	N	Y	N	N
SLM_LV1_0830-M14	d__Bacteria;p__Pseudomonadota;c__Alphaproteobacteria;o__Caulobacterales;f__Caulobacteraceae;g__Phenylobacterium;s__	N	N	N	N	N	N	N	N	N	N	N	N	N	N	N	N	N	N	N	N	N	N	N	N	N	N	Y	N	N	Y	N	Y	N	N	N	N	N	N	N	N	N	N	N	N	N	N	N	N
SLM_MC1B_02-D19	d__Bacteria;p__Pseudomonadota;c__Alphaproteobacteria;o__Rhizobiales;f__Kaistiaceae;g__JADLGL01;s__	N	N	N	N	N	N	N	N	N	N	N	N	N	N	N	N	N	N	N	N	N	Y	Y	N	N	N	Y	N	N	N	N	Y	N	N	N	N	N	N	N	N	N	N	N	N	N	N	N	N
SLM_MC1B_02-F17	d__Bacteria;p__Pseudomonadota;c__Alphaproteobacteria;o__Rhizobiales;f__Kaistiaceae;g__JADLGL01;s__	N	N	N	N	N	N	N	N	N	N	N	N	N	N	N	N	N	N	N	N	N	N	N	N	N	N	N	N	N	N	N	Y	N	N	N	N	N	N	N	N	N	N	N	N	N	N	N	N
SLM_MC1B_46-M02	d__Bacteria;p__Pseudomonadota;c__Alphaproteobacteria;o__Rhizobiales;f__Kaistiaceae;g__JADLGL01;s__	N	N	N	N	Y	N	N	N	N	N	N	N	N	N	N	N	N	N	N	N	N	N	N	N	N	N	Y	N	N	N	N	Y	N	N	N	N	N	N	N	Y	N	N	Y	N	N	N	N	N
SLM_MC1B_68-G16	d__Bacteria;p__Pseudomonadota;c__Alphaproteobacteria;o__Rhizobiales;f__Kaistiaceae;g__JADLGL01;s__	N	N	N	N	N	N	N	N	N	N	N	N	N	N	N	N	N	N	N	N	N	N	N	N	N	N	N	N	N	N	N	N	N	N	N	N	N	N	N	N	N	N	N	N	N	N	N	N
SLM_MC1B_810-B07	d__Bacteria;p__Pseudomonadota;c__Alphaproteobacteria;o__Rhizobiales;f__Kaistiaceae;g__JADLGL01;s__	N	N	N	N	N	N	N	N	N	N	N	N	N	N	N	N	N	N	N	N	N	Y	Y	N	N	N	Y	N	N	N	N	Y	N	N	N	N	N	N	N	N	N	N	N	N	N	N	N	N
SLM_LV1_BS-D04	d__Bacteria;p__Pseudomonadota;c__Alphaproteobacteria;o__Rhodobacterales;f__Rhodobacteraceae;g__;s__	N	N	N	N	Y	N	N	N	N	N	N	N	N	N	Y	N	Y	N	N	N	N	N	N	N	N	N	N	N	N	Y	Y	Y	N	N	N	N	N	N	N	Y	N	Y	N	N	N	Y	Y	N
SLM_MC1B_02-C15	d__Bacteria;p__Pseudomonadota;c__Alphaproteobacteria;o__Rhodobacterales;f__Rhodobacteraceae;g__;s__	N	N	N	N	Y	N	Y	N	N	N	N	N	N	N	Y	N	Y	N	N	N	N	N	Y	N	N	N	N	N	N	Y	Y	Y	N	N	N	N	N	Y	N	N	N	Y	N	N	N	N	N	N
SLM_MC1B_24-N08	d__Bacteria;p__Pseudomonadota;c__Alphaproteobacteria;o__Rhodobacterales;f__Rhodobacteraceae;g__;s__	N	N	N	N	N	N	N	N	N	N	N	N	N	N	Y	N	Y	N	N	Y	N	N	N	N	N	N	N	N	N	Y	N	Y	N	N	N	N	N	Y	N	N	N	N	N	N	N	N	N	N
SLM_MC1B_46-D17	d__Bacteria;p__Pseudomonadota;c__Alphaproteobacteria;o__Rhodobacterales;f__Rhodobacteraceae;g__;s__	N	N	N	N	N	N	N	N	N	N	N	N	N	N	N	N	N	N	N	N	N	N	N	N	N	N	N	N	N	Y	N	N	N	N	N	N	N	N	N	N	N	N	N	N	N	N	N	N
SLM_MC1B_46-F08	d__Bacteria;p__Pseudomonadota;c__Alphaproteobacteria;o__Rhodobacterales;f__Rhodobacteraceae;g__;s__	N	N	Y	N	Y	N	N	N	N	N	N	N	N	N	N	N	N	N	N	Y	N	N	N	N	N	N	N	N	N	Y	N	Y	N	N	N	N	N	Y	N	N	N	N	N	N	N	N	N	N
SLM_MC1B_46-K02	d__Bacteria;p__Pseudomonadota;c__Alphaproteobacteria;o__Rhodobacterales;f__Rhodobacteraceae;g__;s__	Y	N	N	N	Y	N	N	N	N	N	N	N	N	N	N	N	N	N	N	Y	N	N	N	N	N	N	N	N	N	Y	N	Y	N	N	N	Y	N	N	N	N	N	N	N	N	N	Y	Y	N
SLM_MC1B_46-M23	d__Bacteria;p__Pseudomonadota;c__Alphaproteobacteria;o__Rhodobacterales;f__Rhodobacteraceae;g__;s__	N	N	N	Y	Y	N	N	N	N	N	N	N	N	N	N	N	N	N	Y	Y	N	N	N	N	N	N	Y	N	N	Y	Y	Y	N	N	N	N	N	N	N	N	N	N	N	N	N	N	N	N
SLM_MC1B_46-P10	d__Bacteria;p__Pseudomonadota;c__Alphaproteobacteria;o__Rhodobacterales;f__Rhodobacteraceae;g__;s__	N	N	N	Y	N	N	Y	N	N	N	N	N	N	N	N	N	N	N	Y	Y	N	N	N	N	N	N	Y	N	N	Y	N	Y	N	N	N	N	N	N	N	N	N	N	N	N	N	N	N	N
SLM_MC1B_68-C14	d__Bacteria;p__Pseudomonadota;c__Alphaproteobacteria;o__Rhodobacterales;f__Rhodobacteraceae;g__;s__	N	N	N	N	Y	N	Y	N	N	N	N	N	N	N	N	N	N	N	N	N	N	N	N	N	N	N	N	N	N	Y	N	Y	N	N	N	N	N	N	N	N	N	N	N	N	N	N	N	N
SLM_MC1B_68-O21	d__Bacteria;p__Pseudomonadota;c__Alphaproteobacteria;o__Rhodobacterales;f__Rhodobacteraceae;g__;s__	N	N	N	N	N	N	Y	N	N	N	N	N	N	N	N	N	Y	N	N	Y	N	N	N	N	N	N	N	N	N	Y	N	Y	N	N	N	N	N	Y	N	N	N	N	N	N	N	Y	Y	N
SLM_MC1B_810-A08	d__Bacteria;p__Pseudomonadota;c__Alphaproteobacteria;o__Rhodobacterales;f__Rhodobacteraceae;g__;s__	N	N	N	N	Y	N	N	N	N	N	N	N	N	N	N	N	N	N	Y	N	N	N	N	N	N	N	N	N	N	Y	Y	Y	N	N	N	N	N	Y	N	N	Y	N	N	N	N	N	N	N
SLM_MC1B_810-B22	d__Bacteria;p__Pseudomonadota;c__Alphaproteobacteria;o__Rhodobacterales;f__Rhodobacteraceae;g__CAMBWO01;s__	N	N	N	Y	N	N	N	N	N	N	N	N	N	N	N	N	N	N	Y	Y	N	N	N	N	N	N	Y	N	N	N	N	Y	N	N	N	N	N	Y	N	N	N	N	N	N	N	Y	Y	N
SLM_MC1B_02-E22	d__Bacteria;p__Pseudomonadota;c__Alphaproteobacteria;o__Rhodobacterales;f__Rhodobacteraceae;g__JAIYDJ01;s__	N	N	N	N	Y	N	N	N	N	N	N	N	N	N	N	N	N	N	N	N	N	N	N	N	N	N	N	N	N	Y	N	Y	N	N	N	N	N	N	N	N	N	Y	N	N	N	N	N	N
SLM_MC1B_46-D11	d__Bacteria;p__Pseudomonadota;c__Alphaproteobacteria;o__Rhodobacterales;f__Rhodobacteraceae;g__JAIYDJ01;s__	N	N	N	Y	N	N	N	N	N	N	N	N	N	N	N	N	N	N	Y	Y	N	N	N	N	N	N	Y	N	N	N	N	Y	N	N	N	N	N	Y	N	N	N	N	N	N	N	N	N	N
SLM_LV1_0208-E08	d__Bacteria;p__Pseudomonadota;c__Alphaproteobacteria;o__Rickettsiales;f__UBA6187;g__UBA6187;s__	N	N	N	N	N	N	N	N	N	N	N	N	N	N	N	N	N	N	N	N	N	N	N	N	N	N	N	N	N	N	N	N	N	N	N	N	N	N	N	N	N	N	N	N	N	N	N	N
SLM_LV1_0208-J15	d__Bacteria;p__Pseudomonadota;c__Alphaproteobacteria;o__SP197;f__SP197;g__SHVY01;s__	N	N	N	Y	N	N	N	N	N	N	N	N	N	N	N	N	N	Y	Y	N	N	N	N	N	N	N	Y	N	N	N	N	Y	N	N	N	N	N	Y	N	N	Y	N	N	N	N	N	N	N
SLM_LV1_0208-N22	d__Bacteria;p__Pseudomonadota;c__Alphaproteobacteria;o__Sphingomonadales;f__Sphingomonadaceae;g__Novosphingobium;s__	N	N	N	N	Y	N	Y	N	N	N	N	N	N	N	N	N	N	Y	N	N	N	N	N	N	N	N	N	N	N	Y	N	Y	N	N	N	N	N	N	N	N	N	N	N	N	N	N	N	N
SLM_LV1_0830-J16	d__Bacteria;p__Pseudomonadota;c__Alphaproteobacteria;o__Sphingomonadales;f__Sphingomonadaceae;g__Novosphingobium;s__	N	N	N	N	N	N	N	N	N	N	N	N	N	N	N	N	N	N	N	N	N	N	N	N	N	N	N	N	N	N	N	Y	N	N	N	N	N	N	N	N	N	N	N	N	N	N	N	N
SLM_MC1B_810-A14	d__Bacteria;p__Pseudomonadota;c__Alphaproteobacteria;o__Sphingomonadales;f__Sphingomonadaceae;g__Novosphingobium;s__	N	N	N	N	N	N	N	N	N	N	N	N	N	N	N	N	N	Y	N	N	N	N	Y	N	N	N	N	N	N	Y	N	Y	N	N	N	Y	N	Y	N	N	N	N	N	N	N	N	N	N
SLM_MC1B_24-O06	d__Bacteria;p__Pseudomonadota;c__Alphaproteobacteria;o__Sphingomonadales;f__Sphingomonadaceae;g__Sphingopyxis;s__	N	N	N	N	N	N	N	N	N	N	N	N	N	N	N	N	N	N	N	N	N	N	Y	N	N	N	N	N	N	N	N	Y	N	N	N	N	N	N	N	N	N	N	N	N	N	N	N	N
SLM_MC1B_46-O11	d__Bacteria;p__Pseudomonadota;c__Alphaproteobacteria;o__Sphingomonadales;f__Sphingomonadaceae;g__Sphingopyxis;s__	N	N	N	N	N	N	N	N	N	N	N	N	N	N	N	N	N	N	N	N	N	N	N	N	N	N	N	N	N	Y	N	N	N	N	N	N	N	N	N	N	N	N	N	N	N	Y	Y	N
SLM_MC1B_68-F09	d__Bacteria;p__Pseudomonadota;c__Alphaproteobacteria;o__Sphingomonadales;f__Sphingomonadaceae;g__Sphingopyxis;s__	N	N	N	N	N	N	N	N	N	N	N	N	N	N	N	N	N	N	N	N	N	N	N	N	N	N	N	N	N	N	N	Y	N	N	N	N	N	N	N	N	N	N	N	N	N	Y	Y	N
SLM_LV1_02b-M06	d__Bacteria;p__Pseudomonadota;c__Gammaproteobacteria;o__Acidiferrobacterales;f__Sulfurifustaceae;g__SCRL01;s__	N	Y	N	N	N	N	N	Y	N	Y	N	N	N	N	N	N	N	N	N	N	N	N	N	N	N	N	N	N	N	N	N	N	N	N	N	N	N	Y	N	N	N	N	N	N	N	N	N	N
SLM_LV1_02b-N20	d__Bacteria;p__Pseudomonadota;c__Gammaproteobacteria;o__Acidiferrobacterales;f__Sulfurifustaceae;g__SCRL01;s__	Y	N	N	N	Y	N	N	Y	N	N	N	N	N	N	N	N	N	N	N	Y	N	N	N	N	N	N	Y	N	N	N	N	Y	N	N	N	N	N	N	N	N	N	N	N	N	N	N	N	N
SLM_LV1_0208-G06	d__Bacteria;p__Pseudomonadota;c__Gammaproteobacteria;o__Acidiferrobacterales;f__Sulfurifustaceae;g__SCRL01;s__	Y	Y	N	N	Y	N	N	Y	N	N	N	N	N	N	N	N	N	N	N	N	N	N	N	N	N	N	Y	N	N	N	N	N	N	N	N	N	N	Y	N	N	N	N	Y	N	N	N	N	N
SLM_LV1_0830-C04	d__Bacteria;p__Pseudomonadota;c__Gammaproteobacteria;o__Acidiferrobacterales;f__Sulfurifustaceae;g__SCRL01;s__	N	N	N	N	N	N	N	N	N	N	N	N	N	N	N	N	N	N	N	Y	N	N	N	N	N	N	N	N	N	N	N	N	N	N	N	N	N	N	N	N	N	N	N	N	N	N	N	N
SLM_LV1_0830-L03	d__Bacteria;p__Pseudomonadota;c__Gammaproteobacteria;o__Acidiferrobacterales;f__Sulfurifustaceae;g__SCRL01;s__	N	Y	N	N	Y	N	N	N	N	N	N	N	N	N	N	N	N	N	N	N	N	N	N	N	N	N	N	N	N	N	N	N	N	N	N	N	N	Y	N	N	N	N	Y	N	N	N	N	N
SLM_MC1B_02-C09	d__Bacteria;p__Pseudomonadota;c__Gammaproteobacteria;o__Burkholderiales;f__Burkholderiaceae;g__;s__	Y	Y	N	N	Y	N	N	Y	N	Y	N	N	N	N	N	N	N	N	N	Y	N	N	N	N	N	N	N	N	N	Y	N	Y	N	N	N	N	N	Y	N	N	N	N	N	N	N	Y	Y	N
SLM_MC1B_02-G13	d__Bacteria;p__Pseudomonadota;c__Gammaproteobacteria;o__Burkholderiales;f__Burkholderiaceae;g__;s__	N	N	N	N	N	N	N	N	N	N	N	N	N	N	N	N	N	Y	N	N	N	N	N	N	N	N	N	N	N	Y	N	Y	N	N	N	N	N	Y	N	N	N	Y	N	N	N	N	N	N
SLM_MC1B_24-E16	d__Bacteria;p__Pseudomonadota;c__Gammaproteobacteria;o__Burkholderiales;f__Burkholderiaceae;g__;s__	Y	Y	N	N	Y	N	N	Y	N	N	N	N	N	N	N	N	N	N	N	N	N	N	N	N	N	N	N	N	N	N	N	Y	N	N	N	N	N	Y	N	N	N	N	N	N	N	N	N	N
SLM_MC1B_24-L18	d__Bacteria;p__Pseudomonadota;c__Gammaproteobacteria;o__Burkholderiales;f__Burkholderiaceae;g__;s__	N	N	N	N	Y	N	N	N	N	N	N	N	N	N	N	N	N	N	N	N	N	N	N	N	N	N	N	N	N	Y	N	Y	N	N	N	N	N	Y	N	N	N	N	N	N	N	Y	Y	N
SLM_MC1B_24-N15	d__Bacteria;p__Pseudomonadota;c__Gammaproteobacteria;o__Burkholderiales;f__Burkholderiaceae;g__;s__	Y	Y	N	N	N	N	N	Y	N	Y	N	N	N	N	N	N	N	Y	N	N	N	N	N	N	N	N	N	N	N	N	N	Y	N	N	N	N	N	N	N	N	N	Y	N	N	N	Y	Y	N
SLM_MC1B_46-D09	d__Bacteria;p__Pseudomonadota;c__Gammaproteobacteria;o__Burkholderiales;f__Burkholderiaceae;g__;s__	N	N	N	N	N	N	N	N	N	Y	N	N	N	N	Y	N	N	N	N	Y	N	N	N	N	N	N	Y	N	N	N	N	N	N	N	N	N	N	Y	N	N	N	N	N	N	N	N	N	N
SLM_MC1B_24-P11	d__Bacteria;p__Pseudomonadota;c__Gammaproteobacteria;o__Burkholderiales;f__Burkholderiaceae;g__;s__	N	N	N	N	Y	N	N	Y	N	Y	N	N	N	N	N	N	N	N	N	Y	N	N	N	N	N	N	Y	N	N	Y	N	Y	N	N	N	N	N	Y	N	N	Y	Y	N	N	N	Y	Y	N
SLM_MC1B_68-A07	d__Bacteria;p__Pseudomonadota;c__Gammaproteobacteria;o__Burkholderiales;f__Burkholderiaceae;g__;s__	N	N	N	N	Y	N	N	Y	N	Y	N	N	N	N	N	N	N	N	N	Y	N	N	N	N	N	N	N	N	N	Y	N	Y	N	N	N	N	N	Y	N	N	N	N	N	N	N	N	N	N
SLM_MC1B_68-C02	d__Bacteria;p__Pseudomonadota;c__Gammaproteobacteria;o__Burkholderiales;f__Burkholderiaceae;g__;s__	N	N	N	N	Y	N	N	Y	N	N	N	N	N	N	N	N	N	Y	N	Y	N	N	N	N	N	N	Y	N	N	Y	N	Y	N	N	N	N	N	Y	N	N	N	Y	N	N	N	N	N	N
SLM_MC1B_68-C06	d__Bacteria;p__Pseudomonadota;c__Gammaproteobacteria;o__Burkholderiales;f__Burkholderiaceae;g__;s__	N	N	N	N	N	N	N	N	N	N	N	N	N	N	N	N	N	N	N	Y	N	N	N	N	N	N	N	N	N	Y	N	N	N	N	N	N	N	Y	N	N	N	N	N	N	N	N	N	N
SLM_MC1B_68-D06	d__Bacteria;p__Pseudomonadota;c__Gammaproteobacteria;o__Burkholderiales;f__Burkholderiaceae;g__;s__	N	N	N	N	Y	N	N	Y	N	Y	N	N	N	N	N	N	N	N	N	Y	N	N	N	N	N	N	N	N	N	N	N	Y	N	N	N	N	N	Y	N	N	N	N	N	N	N	Y	Y	N
SLM_MC1B_68-F10	d__Bacteria;p__Pseudomonadota;c__Gammaproteobacteria;o__Burkholderiales;f__Burkholderiaceae;g__;s__	N	N	N	N	N	N	N	N	N	N	N	N	N	N	Y	N	N	N	N	Y	N	N	N	N	N	N	N	N	N	Y	N	N	N	N	N	N	N	Y	N	N	Y	N	N	N	N	N	N	N
SLM_MC1B_68-K14	d__Bacteria;p__Pseudomonadota;c__Gammaproteobacteria;o__Burkholderiales;f__Burkholderiaceae;g__;s__	N	N	N	N	N	N	N	Y	N	N	N	N	N	N	N	N	N	N	N	N	N	N	N	N	N	N	N	N	N	Y	N	Y	N	N	N	N	N	N	N	N	N	Y	N	N	N	N	N	N
SLM_MC1B_68-K11	d__Bacteria;p__Pseudomonadota;c__Gammaproteobacteria;o__Burkholderiales;f__Burkholderiaceae;g__;s__	N	N	N	N	Y	N	N	N	N	Y	N	N	N	N	N	N	N	Y	N	N	N	N	N	N	N	N	N	N	N	Y	N	N	N	N	N	N	N	N	N	N	N	N	N	N	N	Y	Y	N
SLM_MC1B_68-M17	d__Bacteria;p__Pseudomonadota;c__Gammaproteobacteria;o__Burkholderiales;f__Burkholderiaceae;g__;s__	N	N	N	N	Y	N	N	Y	N	N	N	N	N	N	N	N	N	N	N	N	N	N	N	N	N	N	N	N	N	Y	N	Y	N	N	N	N	N	Y	N	N	N	Y	N	N	N	Y	Y	N
SLM_MC1B_68-L15	d__Bacteria;p__Pseudomonadota;c__Gammaproteobacteria;o__Burkholderiales;f__Burkholderiaceae;g__;s__	N	N	N	N	N	N	N	Y	N	Y	N	N	N	N	N	N	N	N	N	Y	N	N	N	N	N	N	Y	N	N	Y	N	N	N	N	N	N	N	Y	N	N	N	N	N	N	N	N	N	N
SLM_MC1B_68-M02	d__Bacteria;p__Pseudomonadota;c__Gammaproteobacteria;o__Burkholderiales;f__Burkholderiaceae;g__;s__	Y	Y	N	N	Y	N	N	Y	N	Y	N	N	N	N	Y	N	N	N	N	Y	N	N	N	N	N	N	N	N	N	Y	N	Y	N	N	N	N	N	Y	N	N	N	Y	N	N	N	N	Y	N
SLM_MC1B_68-O15	d__Bacteria;p__Pseudomonadota;c__Gammaproteobacteria;o__Burkholderiales;f__Burkholderiaceae;g__;s__	N	N	N	N	N	N	N	Y	N	N	N	N	N	N	N	N	N	N	N	Y	N	N	N	N	N	N	N	N	N	N	N	N	N	N	N	N	N	Y	N	N	N	N	N	N	N	N	N	N
SLM_MC1B_68-O13	d__Bacteria;p__Pseudomonadota;c__Gammaproteobacteria;o__Burkholderiales;f__Burkholderiaceae;g__;s__	N	N	N	N	Y	N	N	Y	N	Y	N	N	N	N	Y	N	N	N	N	Y	N	N	N	N	N	N	N	N	N	Y	N	Y	N	N	N	N	N	Y	N	N	N	Y	N	N	N	N	N	N
SLM_LV1_0208-E02	d__Bacteria;p__Pseudomonadota;c__Gammaproteobacteria;o__Burkholderiales;f__Burkholderiaceae;g__Polaromonas;s__	N	N	N	N	N	N	N	N	N	N	N	N	N	N	N	N	N	Y	Y	N	N	N	N	N	N	N	N	N	N	N	N	Y	N	N	N	N	N	N	N	N	N	Y	N	N	N	N	N	N
SLM_LV1_0208-F05	d__Bacteria;p__Pseudomonadota;c__Gammaproteobacteria;o__Burkholderiales;f__Burkholderiaceae;g__Polaromonas;s__	N	N	N	N	N	N	N	N	N	N	N	N	N	N	N	N	N	Y	N	N	Y	N	N	N	N	N	N	N	N	N	N	Y	N	N	N	N	N	N	N	N	N	N	N	N	N	N	N	N
SLM_LV1_0208-G22	d__Bacteria;p__Pseudomonadota;c__Gammaproteobacteria;o__Burkholderiales;f__Burkholderiaceae;g__Polaromonas;s__	Y	Y	N	N	N	N	N	N	N	N	N	N	N	N	N	N	N	Y	N	Y	N	N	N	N	N	N	N	N	N	N	N	Y	N	N	N	N	N	N	N	N	N	N	N	N	N	N	N	N
SLM_LV1_0208-K08	d__Bacteria;p__Pseudomonadota;c__Gammaproteobacteria;o__Burkholderiales;f__Burkholderiaceae;g__Polaromonas;s__	N	N	N	N	N	N	N	Y	N	N	N	N	N	N	N	N	N	N	N	N	N	N	N	N	N	N	N	N	N	N	N	N	N	N	N	N	N	N	N	N	N	Y	N	N	N	N	N	N
SLM_LV1_0208-I20	d__Bacteria;p__Pseudomonadota;c__Gammaproteobacteria;o__Burkholderiales;f__Burkholderiaceae;g__Polaromonas;s__	N	N	N	Y	Y	N	N	Y	N	N	N	N	N	Y	N	N	N	N	N	N	N	N	Y	N	N	N	N	N	N	Y	N	Y	N	N	N	N	N	Y	N	N	N	N	N	N	N	Y	Y	N
SLM_LV1_0208-I19	d__Bacteria;p__Pseudomonadota;c__Gammaproteobacteria;o__Burkholderiales;f__Burkholderiaceae;g__Polaromonas;s__	Y	Y	N	N	N	N	N	Y	N	Y	N	N	N	N	N	N	N	Y	N	N	N	N	N	N	N	N	N	N	N	Y	N	Y	N	N	N	N	N	N	N	N	N	N	N	N	N	N	N	N
SLM_LV1_0208-L15	d__Bacteria;p__Pseudomonadota;c__Gammaproteobacteria;o__Burkholderiales;f__Burkholderiaceae;g__Polaromonas;s__	Y	Y	N	N	N	N	N	N	N	N	N	N	N	N	N	N	N	N	N	N	N	N	N	N	N	N	N	N	N	N	N	Y	N	N	N	N	N	Y	N	N	N	N	N	N	N	N	N	N
SLM_LV1_0208-P11	d__Bacteria;p__Pseudomonadota;c__Gammaproteobacteria;o__Burkholderiales;f__Burkholderiaceae;g__Polaromonas;s__	N	N	N	N	N	N	N	Y	N	N	N	N	N	N	N	N	N	Y	N	Y	N	N	N	N	N	N	N	N	N	N	N	Y	N	N	N	N	N	Y	N	N	N	N	N	N	N	N	N	N
SLM_LV1_0830-A07	d__Bacteria;p__Pseudomonadota;c__Gammaproteobacteria;o__Burkholderiales;f__Burkholderiaceae;g__Polaromonas;s__	N	N	N	N	Y	N	N	Y	N	Y	N	N	N	N	N	N	N	N	N	N	N	N	N	N	N	N	N	N	N	Y	N	Y	N	N	N	N	N	Y	N	N	N	N	N	N	N	N	N	N
SLM_LV1_0830-F22	d__Bacteria;p__Pseudomonadota;c__Gammaproteobacteria;o__Burkholderiales;f__Burkholderiaceae;g__Polaromonas;s__	Y	N	N	N	N	N	N	N	N	Y	N	N	N	N	N	N	N	N	N	N	N	N	N	N	N	N	N	N	N	N	N	N	N	N	N	N	N	N	N	N	N	Y	N	N	N	N	N	N
SLM_LV1_0830-G19	d__Bacteria;p__Pseudomonadota;c__Gammaproteobacteria;o__Burkholderiales;f__Burkholderiaceae;g__Polaromonas;s__	N	N	N	N	N	N	N	N	N	N	N	N	N	N	N	Y	N	N	N	N	N	Y	N	N	N	N	N	N	N	N	N	Y	N	N	N	N	N	Y	N	N	N	N	N	N	N	N	N	N
SLM_LV1_0830-K16	d__Bacteria;p__Pseudomonadota;c__Gammaproteobacteria;o__Burkholderiales;f__Burkholderiaceae;g__Polaromonas;s__	Y	N	Y	N	N	N	N	Y	N	N	N	N	N	N	N	N	N	N	N	N	N	N	N	N	N	N	N	N	N	N	N	Y	N	N	N	N	N	Y	N	N	N	N	N	N	N	N	N	N
SLM_LV1_0830-K21	d__Bacteria;p__Pseudomonadota;c__Gammaproteobacteria;o__Burkholderiales;f__Burkholderiaceae;g__Polaromonas;s__	N	Y	N	N	N	N	N	N	N	N	N	N	N	N	N	N	N	N	Y	N	N	N	N	N	N	N	Y	N	N	Y	N	Y	N	N	N	N	N	Y	N	N	N	N	N	N	N	N	N	N
SLM_LV1_0830-L21	d__Bacteria;p__Pseudomonadota;c__Gammaproteobacteria;o__Burkholderiales;f__Burkholderiaceae;g__Polaromonas;s__	Y	N	Y	N	N	N	N	Y	N	Y	N	N	N	N	N	N	N	N	N	N	N	N	N	N	N	N	N	N	N	Y	N	N	N	N	N	N	N	Y	N	N	N	N	N	N	N	N	N	N
SLM_LV1_0830-M05	d__Bacteria;p__Pseudomonadota;c__Gammaproteobacteria;o__Burkholderiales;f__Burkholderiaceae;g__Polaromonas;s__	Y	N	N	N	N	N	N	Y	N	N	N	N	N	N	N	N	N	Y	Y	N	N	N	N	N	N	N	Y	N	N	Y	N	Y	N	N	N	N	N	N	N	N	N	N	N	N	N	Y	Y	N
SLM_LV1_0830-N09	d__Bacteria;p__Pseudomonadota;c__Gammaproteobacteria;o__Burkholderiales;f__Burkholderiaceae;g__Polaromonas;s__	N	Y	Y	N	N	N	N	Y	N	Y	N	N	N	N	N	N	N	N	N	Y	N	N	N	N	N	N	N	N	N	N	N	N	N	N	N	N	N	N	N	N	N	N	Y	N	N	N	N	N
SLM_LV1_0830-N23	d__Bacteria;p__Pseudomonadota;c__Gammaproteobacteria;o__Burkholderiales;f__Burkholderiaceae;g__Polaromonas;s__	Y	N	Y	N	Y	N	N	Y	N	Y	N	N	N	N	N	N	N	N	N	N	N	N	N	N	N	N	N	N	N	N	N	Y	N	N	N	N	N	Y	N	N	N	N	Y	N	N	N	N	N
SLM_LV1_30a-B03	d__Bacteria;p__Pseudomonadota;c__Gammaproteobacteria;o__Burkholderiales;f__Burkholderiaceae;g__Polaromonas;s__	Y	Y	N	N	N	N	N	N	N	N	N	N	N	N	N	N	N	N	N	N	N	N	N	N	N	N	N	N	N	Y	N	N	N	N	N	N	N	N	N	N	N	N	N	N	N	N	N	N
SLM_LV1_30a-C18	d__Bacteria;p__Pseudomonadota;c__Gammaproteobacteria;o__Burkholderiales;f__Burkholderiaceae;g__Polaromonas;s__	Y	Y	Y	N	N	N	N	N	N	N	N	N	N	N	N	N	N	N	N	N	N	N	N	N	N	N	N	N	N	N	N	Y	N	N	N	N	N	N	N	N	N	N	Y	N	N	N	N	N
SLM_LV1_30a-A01	d__Bacteria;p__Pseudomonadota;c__Gammaproteobacteria;o__Burkholderiales;f__Burkholderiaceae;g__Polaromonas;s__	N	N	N	N	Y	N	N	Y	N	N	N	N	N	N	N	N	N	N	N	N	N	N	Y	N	N	N	N	N	N	Y	N	Y	N	N	N	N	N	N	N	N	N	N	N	N	N	N	N	N
SLM_LV1_30a-F07	d__Bacteria;p__Pseudomonadota;c__Gammaproteobacteria;o__Burkholderiales;f__Burkholderiaceae;g__Polaromonas;s__	N	Y	N	N	N	N	N	N	N	Y	N	N	N	N	N	N	N	N	N	N	N	Y	N	N	N	N	N	N	N	N	N	N	N	N	N	N	N	N	N	N	N	N	N	N	N	N	N	N
SLM_LV1_30a-G02	d__Bacteria;p__Pseudomonadota;c__Gammaproteobacteria;o__Burkholderiales;f__Burkholderiaceae;g__Polaromonas;s__	N	N	N	N	N	N	N	N	N	Y	N	N	N	N	N	N	N	N	N	N	N	N	N	N	N	N	N	N	N	N	N	Y	N	N	N	N	N	N	N	N	N	N	N	N	N	N	N	N
SLM_LV1_30a-D02	d__Bacteria;p__Pseudomonadota;c__Gammaproteobacteria;o__Burkholderiales;f__Burkholderiaceae;g__Polaromonas;s__	N	N	Y	N	Y	N	N	Y	N	Y	N	N	N	N	N	N	N	N	Y	N	N	N	N	N	N	N	N	N	N	N	N	Y	N	N	N	N	N	Y	N	N	N	Y	N	N	N	N	N	N
SLM_LV1_30a-E16	d__Bacteria;p__Pseudomonadota;c__Gammaproteobacteria;o__Burkholderiales;f__Burkholderiaceae;g__Polaromonas;s__	N	N	N	N	Y	N	N	N	N	N	N	N	N	N	N	N	N	Y	N	N	N	N	N	N	N	N	N	N	N	N	N	Y	N	N	N	N	N	N	N	N	N	N	N	N	N	Y	Y	N
SLM_LV1_30a-F08	d__Bacteria;p__Pseudomonadota;c__Gammaproteobacteria;o__Burkholderiales;f__Burkholderiaceae;g__Polaromonas;s__	N	N	N	N	N	N	N	N	N	N	N	N	N	N	N	N	N	N	N	N	N	N	N	N	N	N	Y	N	N	N	N	Y	N	N	N	N	N	N	N	N	N	N	N	N	N	N	N	N
SLM_LV1_30a-G08	d__Bacteria;p__Pseudomonadota;c__Gammaproteobacteria;o__Burkholderiales;f__Burkholderiaceae;g__Polaromonas;s__	N	N	N	N	N	N	N	Y	N	N	N	N	N	N	N	N	N	N	N	N	N	N	N	N	N	N	N	N	N	N	N	N	N	N	N	N	N	Y	N	N	N	N	N	N	N	N	N	N
SLM_LV1_30a-G10	d__Bacteria;p__Pseudomonadota;c__Gammaproteobacteria;o__Burkholderiales;f__Burkholderiaceae;g__Polaromonas;s__	N	N	N	N	N	N	N	N	N	N	N	N	N	N	N	N	N	N	N	N	N	N	N	N	N	N	N	N	N	N	N	N	N	N	N	N	N	N	N	N	N	N	N	N	N	N	N	N
SLM_LV1_30a-G19	d__Bacteria;p__Pseudomonadota;c__Gammaproteobacteria;o__Burkholderiales;f__Burkholderiaceae;g__Polaromonas;s__	Y	Y	N	N	Y	N	N	N	N	N	N	N	N	N	N	Y	N	Y	N	N	N	N	N	N	N	N	N	N	N	Y	N	N	N	N	N	N	N	N	N	N	N	N	N	N	N	N	N	N
SLM_LV1_30a-K08	d__Bacteria;p__Pseudomonadota;c__Gammaproteobacteria;o__Burkholderiales;f__Burkholderiaceae;g__Polaromonas;s__	N	N	N	N	Y	N	N	N	N	Y	N	N	N	N	N	N	N	N	N	N	N	N	N	N	N	N	N	N	N	N	N	Y	N	N	N	N	N	Y	N	N	N	N	N	N	N	N	N	N
SLM_LV1_30a-J13	d__Bacteria;p__Pseudomonadota;c__Gammaproteobacteria;o__Burkholderiales;f__Burkholderiaceae;g__Polaromonas;s__	N	N	N	N	N	N	N	Y	N	N	N	N	N	N	N	Y	N	Y	N	N	N	N	N	N	N	N	N	N	N	Y	N	Y	N	N	N	N	N	Y	N	N	N	Y	N	N	N	N	N	N
SLM_LV1_30a-L03	d__Bacteria;p__Pseudomonadota;c__Gammaproteobacteria;o__Burkholderiales;f__Burkholderiaceae;g__Polaromonas;s__	Y	N	Y	Y	N	N	N	N	N	N	N	N	N	N	N	N	N	Y	N	N	N	N	N	N	N	N	N	N	N	Y	N	Y	N	N	N	N	N	N	N	N	N	N	Y	N	N	N	N	N
SLM_LV1_BS-A14	d__Bacteria;p__Pseudomonadota;c__Gammaproteobacteria;o__Burkholderiales;f__Burkholderiaceae;g__Polaromonas;s__	Y	N	N	N	Y	N	N	Y	N	Y	N	N	N	N	N	N	N	N	N	N	N	N	N	N	N	N	N	N	N	N	N	N	N	N	N	N	N	N	N	N	N	Y	Y	N	N	N	N	N
SLM_LV1_30a-N15	d__Bacteria;p__Pseudomonadota;c__Gammaproteobacteria;o__Burkholderiales;f__Burkholderiaceae;g__Polaromonas;s__	N	N	N	N	N	N	N	Y	N	N	N	N	N	N	N	N	N	N	N	N	N	N	N	N	N	N	N	N	N	N	N	N	N	N	N	N	N	N	N	N	N	N	N	N	N	N	N	N
SLM_LV1_30a-P02	d__Bacteria;p__Pseudomonadota;c__Gammaproteobacteria;o__Burkholderiales;f__Burkholderiaceae;g__Polaromonas;s__	N	Y	N	N	N	N	N	N	N	N	N	N	N	N	N	N	N	N	N	N	N	N	N	N	N	N	N	N	N	N	N	N	N	N	N	N	N	N	N	N	N	N	N	N	N	N	N	N
SLM_LV1_BS-L03	d__Bacteria;p__Pseudomonadota;c__Gammaproteobacteria;o__Burkholderiales;f__Burkholderiaceae;g__Polaromonas;s__	Y	Y	Y	N	Y	N	N	N	N	N	N	N	N	N	N	N	N	Y	N	Y	N	N	N	N	N	N	N	N	N	Y	N	Y	N	N	N	N	N	Y	N	N	N	Y	N	N	N	N	N	N
SLM_MC1B_02-C16	d__Bacteria;p__Pseudomonadota;c__Gammaproteobacteria;o__Burkholderiales;f__Burkholderiaceae;g__Polaromonas;s__	N	Y	N	N	Y	N	N	N	N	Y	N	N	N	N	N	N	N	N	N	N	N	N	N	N	N	N	N	N	N	N	N	N	N	N	N	N	N	N	N	N	N	Y	N	N	N	N	N	N
SLM_MC1B_02-E07	d__Bacteria;p__Pseudomonadota;c__Gammaproteobacteria;o__Burkholderiales;f__Burkholderiaceae;g__Polaromonas;s__	Y	Y	Y	N	Y	N	N	Y	N	N	N	N	N	N	N	N	N	N	N	N	N	N	N	N	N	N	N	N	N	N	N	Y	N	N	N	N	N	Y	N	N	Y	Y	Y	N	N	N	N	N
SLM_MC1B_02-M21	d__Bacteria;p__Pseudomonadota;c__Gammaproteobacteria;o__Burkholderiales;f__Burkholderiaceae;g__Polaromonas;s__	N	N	N	N	Y	N	N	Y	N	N	N	N	N	N	N	N	N	Y	N	Y	N	N	N	N	N	N	N	N	N	Y	N	Y	N	N	N	N	N	Y	N	N	N	N	Y	N	N	N	N	N
SLM_MC1B_24-A05	d__Bacteria;p__Pseudomonadota;c__Gammaproteobacteria;o__Burkholderiales;f__Burkholderiaceae;g__Polaromonas;s__	N	N	N	N	N	N	N	Y	N	N	N	N	N	N	N	N	N	Y	N	N	N	N	N	N	N	N	N	N	N	N	N	Y	N	N	N	N	N	N	N	N	N	Y	N	N	N	N	N	N
SLM_MC1B_24-B05	d__Bacteria;p__Pseudomonadota;c__Gammaproteobacteria;o__Burkholderiales;f__Burkholderiaceae;g__Polaromonas;s__	N	Y	Y	N	N	N	N	Y	N	N	N	N	N	N	N	N	N	N	N	Y	N	N	N	N	N	N	Y	N	N	Y	N	Y	N	N	N	N	N	Y	N	N	N	N	Y	N	N	N	N	N
SLM_MC1B_24-I19	d__Bacteria;p__Pseudomonadota;c__Gammaproteobacteria;o__Burkholderiales;f__Burkholderiaceae;g__Polaromonas;s__	Y	Y	N	N	Y	N	N	N	N	N	N	N	N	N	N	N	N	N	N	Y	N	N	N	N	N	N	Y	N	N	Y	N	N	N	N	N	N	N	Y	N	N	N	N	N	N	N	N	N	N
SLM_MC1B_24-G05	d__Bacteria;p__Pseudomonadota;c__Gammaproteobacteria;o__Burkholderiales;f__Burkholderiaceae;g__Polaromonas;s__	Y	Y	N	N	Y	N	N	Y	N	Y	N	N	N	N	N	N	N	Y	N	N	N	N	N	N	N	N	N	N	N	Y	N	Y	N	N	N	N	N	Y	N	N	N	N	N	N	N	N	N	N
SLM_MC1B_24-G14	d__Bacteria;p__Pseudomonadota;c__Gammaproteobacteria;o__Burkholderiales;f__Burkholderiaceae;g__Polaromonas;s__	N	N	Y	N	N	N	N	Y	N	N	N	N	N	N	N	N	N	Y	N	Y	N	N	N	N	N	N	N	N	N	Y	N	Y	N	N	N	N	N	Y	N	N	N	Y	Y	N	N	Y	Y	N
SLM_MC1B_24-L02	d__Bacteria;p__Pseudomonadota;c__Gammaproteobacteria;o__Burkholderiales;f__Burkholderiaceae;g__Polaromonas;s__	N	Y	Y	N	Y	N	N	N	N	N	N	N	N	N	N	N	N	N	N	N	N	N	N	N	N	N	N	N	N	Y	N	Y	N	N	N	N	N	N	N	N	N	Y	N	N	N	N	N	N
SLM_MC1B_68-A04	d__Bacteria;p__Pseudomonadota;c__Gammaproteobacteria;o__Burkholderiales;f__Burkholderiaceae;g__Polaromonas;s__	N	Y	N	N	N	N	N	N	N	Y	N	N	N	N	N	N	N	N	N	N	N	N	N	N	N	N	Y	N	N	Y	N	N	N	N	N	N	N	Y	N	N	N	N	N	N	N	N	N	N
SLM_LV1_0208-F09	d__Bacteria;p__Pseudomonadota;c__Gammaproteobacteria;o__Burkholderiales;f__Burkholderiaceae;g__Rhodoferax;s__	N	Y	Y	N	Y	N	N	Y	N	N	N	N	N	N	N	N	N	N	N	N	N	N	N	N	N	N	N	N	N	N	N	Y	N	N	N	N	N	N	N	N	N	N	N	N	N	N	N	N
SLM_LV1_0208-D04	d__Bacteria;p__Pseudomonadota;c__Gammaproteobacteria;o__Burkholderiales;f__Gallionellaceae;g__39-52-133;s__	N	N	N	N	N	N	N	N	N	N	N	N	N	N	N	N	N	N	N	N	N	N	N	N	N	N	N	N	N	N	N	N	N	N	N	N	N	N	N	N	N	N	N	N	N	N	N	N
SLM_LV1_0208-A22	d__Bacteria;p__Pseudomonadota;c__Gammaproteobacteria;o__Burkholderiales;f__Gallionellaceae;g__39-52-133;s__	Y	Y	N	N	N	N	N	N	N	N	N	N	N	N	N	N	N	N	N	N	N	N	N	N	N	N	N	N	N	N	N	N	N	N	N	N	N	N	N	N	N	N	Y	N	N	N	N	N
SLM_LV1_0830-I20	d__Bacteria;p__Pseudomonadota;c__Gammaproteobacteria;o__Burkholderiales;f__Gallionellaceae;g__39-52-133;s__	Y	Y	N	N	N	N	N	N	N	N	N	N	N	N	N	N	N	N	N	N	N	N	N	N	N	N	N	N	N	N	N	N	N	N	N	N	N	N	N	N	N	N	N	N	N	N	N	N
SLM_LV1_0830-G10	d__Bacteria;p__Pseudomonadota;c__Gammaproteobacteria;o__Burkholderiales;f__Gallionellaceae;g__39-52-133;s__	Y	Y	Y	Y	N	N	N	Y	N	N	N	N	N	N	N	N	N	N	N	N	N	N	N	N	N	N	N	N	N	N	N	N	N	N	N	N	N	N	N	N	N	N	Y	N	N	N	N	N
SLM_LV1_0830-J03	d__Bacteria;p__Pseudomonadota;c__Gammaproteobacteria;o__Burkholderiales;f__Gallionellaceae;g__39-52-133;s__	N	N	N	N	N	N	N	Y	N	N	N	N	N	N	N	N	N	N	N	N	N	N	N	N	N	N	N	N	N	N	N	N	N	N	N	N	N	N	N	N	N	N	N	N	N	N	N	N
SLM_LV1_0830-M22	d__Bacteria;p__Pseudomonadota;c__Gammaproteobacteria;o__Burkholderiales;f__Gallionellaceae;g__39-52-133;s__	Y	Y	N	Y	N	N	N	N	N	N	N	N	N	N	N	N	N	N	N	N	N	N	N	N	N	N	N	N	N	N	Y	Y	N	N	N	N	N	N	N	N	N	N	N	N	N	N	N	N
SLM_LV1_0830-N02	d__Bacteria;p__Pseudomonadota;c__Gammaproteobacteria;o__Burkholderiales;f__Gallionellaceae;g__39-52-133;s__	Y	Y	N	N	Y	N	N	N	N	N	N	N	N	N	N	N	N	N	N	N	N	N	N	N	N	N	N	N	N	N	N	N	N	N	N	N	N	N	N	N	N	N	N	N	N	N	N	N
SLM_LV1_0830-N11	d__Bacteria;p__Pseudomonadota;c__Gammaproteobacteria;o__Burkholderiales;f__Gallionellaceae;g__39-52-133;s__	Y	N	Y	N	N	N	N	Y	N	N	N	N	N	N	N	N	N	N	N	N	N	N	N	N	N	N	N	N	N	N	N	Y	N	Y	N	N	N	N	N	N	N	N	Y	N	N	N	N	N
SLM_LV1_0830-O14	d__Bacteria;p__Pseudomonadota;c__Gammaproteobacteria;o__Burkholderiales;f__Gallionellaceae;g__39-52-133;s__	N	N	N	N	N	N	N	Y	N	N	N	N	N	N	N	N	N	N	N	N	N	N	N	N	N	N	N	N	N	N	N	N	N	N	N	N	N	N	N	N	N	N	N	N	N	N	N	N
SLM_LV1_0830-P18	d__Bacteria;p__Pseudomonadota;c__Gammaproteobacteria;o__Burkholderiales;f__Gallionellaceae;g__39-52-133;s__	N	N	N	N	N	N	N	N	N	N	N	N	N	N	N	N	N	N	N	N	N	N	N	N	N	N	N	N	N	N	N	N	N	N	N	N	N	N	N	N	N	N	Y	N	N	N	N	N
SLM_LV1_30a-D17	d__Bacteria;p__Pseudomonadota;c__Gammaproteobacteria;o__Burkholderiales;f__Gallionellaceae;g__39-52-133;s__	N	N	Y	N	Y	N	N	N	N	N	N	N	N	N	N	N	N	N	N	N	N	N	N	N	N	N	N	N	N	N	N	N	N	N	N	N	N	N	N	N	N	N	N	N	N	N	N	N
SLM_LV1_30a-G22	d__Bacteria;p__Pseudomonadota;c__Gammaproteobacteria;o__Burkholderiales;f__Gallionellaceae;g__39-52-133;s__	Y	Y	Y	N	N	N	N	N	N	N	N	N	N	N	N	N	N	N	N	N	N	N	N	N	N	N	N	N	N	N	N	N	N	N	N	N	N	N	N	N	N	N	N	N	N	N	N	N
SLM_LV1_30a-O22	d__Bacteria;p__Pseudomonadota;c__Gammaproteobacteria;o__Burkholderiales;f__Gallionellaceae;g__39-52-133;s__	N	N	N	N	N	N	N	N	N	N	N	N	N	N	N	N	N	N	N	N	N	N	N	N	N	N	N	N	N	N	N	N	N	N	N	N	N	Y	N	N	N	N	N	N	N	N	N	N
SLM_LV1_30a-P07	d__Bacteria;p__Pseudomonadota;c__Gammaproteobacteria;o__Burkholderiales;f__Gallionellaceae;g__39-52-133;s__	Y	Y	Y	Y	Y	N	N	N	N	N	Y	N	Y	N	N	N	N	N	N	N	N	N	N	Y	N	N	N	N	N	N	N	N	N	N	N	N	N	N	N	N	N	N	N	N	N	N	N	N
SLM_LV1_02b-L21	d__Bacteria;p__Pseudomonadota;c__Gammaproteobacteria;o__Burkholderiales;f__Gallionellaceae;g__Nitrotoga;s__	N	N	N	N	N	N	N	N	N	Y	N	N	N	N	N	N	N	N	N	N	N	N	N	N	N	N	N	N	N	N	N	Y	N	N	N	N	N	N	N	N	N	N	Y	N	N	N	N	N
SLM_LV1_02b-L06	d__Bacteria;p__Pseudomonadota;c__Gammaproteobacteria;o__Burkholderiales;f__Gallionellaceae;g__Nitrotoga;s__	N	N	N	N	N	N	N	N	N	Y	N	N	N	N	N	N	N	N	N	N	N	N	N	N	N	N	N	N	N	N	N	N	N	N	N	N	N	Y	N	N	N	N	N	N	N	N	N	N
SLM_LV1_0208-A05	d__Bacteria;p__Pseudomonadota;c__Gammaproteobacteria;o__Burkholderiales;f__Gallionellaceae;g__Nitrotoga;s__	N	N	N	N	Y	N	N	Y	N	N	N	N	N	N	N	N	N	N	N	N	N	N	N	N	N	N	N	N	N	N	N	N	N	N	N	N	N	Y	N	N	N	N	N	N	N	N	N	N
SLM_LV1_0208-A11	d__Bacteria;p__Pseudomonadota;c__Gammaproteobacteria;o__Burkholderiales;f__Gallionellaceae;g__Nitrotoga;s__	N	N	Y	N	N	N	N	N	N	N	N	N	N	N	N	N	N	N	N	N	N	N	N	N	N	N	N	N	N	N	N	N	N	N	N	N	N	N	N	N	N	N	N	N	N	N	N	N
SLM_LV1_0208-A16	d__Bacteria;p__Pseudomonadota;c__Gammaproteobacteria;o__Burkholderiales;f__Gallionellaceae;g__Nitrotoga;s__	Y	N	Y	N	Y	N	N	N	N	N	N	N	N	N	N	N	N	N	N	N	N	N	N	N	N	N	N	N	N	N	N	N	N	N	N	N	N	N	N	N	N	N	Y	N	N	N	N	N
SLM_LV1_0208-D02	d__Bacteria;p__Pseudomonadota;c__Gammaproteobacteria;o__Burkholderiales;f__Gallionellaceae;g__Nitrotoga;s__	N	Y	Y	N	Y	N	N	N	N	N	N	N	N	N	N	N	N	N	N	Y	N	N	N	N	N	N	N	N	N	N	N	N	N	N	N	N	N	Y	N	N	N	N	N	N	N	N	N	N
SLM_LV1_0208-C13	d__Bacteria;p__Pseudomonadota;c__Gammaproteobacteria;o__Burkholderiales;f__Gallionellaceae;g__Nitrotoga;s__	Y	Y	N	N	N	N	N	N	N	N	N	N	N	N	N	N	N	N	N	N	N	N	N	N	N	N	N	N	N	N	N	N	N	N	N	N	N	N	N	N	N	N	N	N	N	N	N	N
SLM_LV1_0208-D22	d__Bacteria;p__Pseudomonadota;c__Gammaproteobacteria;o__Burkholderiales;f__Gallionellaceae;g__Nitrotoga;s__	N	N	N	N	Y	N	N	N	N	N	N	N	N	N	N	N	N	N	N	N	N	N	N	N	N	N	N	N	N	N	N	N	N	N	N	N	N	N	N	N	N	N	N	N	N	N	N	N
SLM_LV1_0208-G16	d__Bacteria;p__Pseudomonadota;c__Gammaproteobacteria;o__Burkholderiales;f__Gallionellaceae;g__Nitrotoga;s__	Y	Y	N	N	N	N	N	Y	N	N	N	N	N	N	N	N	N	N	N	N	N	N	N	N	N	N	N	N	N	N	N	N	N	N	N	N	N	N	N	N	N	N	N	N	N	N	N	N
SLM_LV1_0208-J02	d__Bacteria;p__Pseudomonadota;c__Gammaproteobacteria;o__Burkholderiales;f__Gallionellaceae;g__Nitrotoga;s__	N	N	Y	N	N	N	N	Y	N	Y	N	N	N	N	N	N	N	N	N	N	N	N	N	N	N	N	N	N	N	N	N	N	N	N	N	N	N	N	N	N	N	N	N	N	N	N	N	N
SLM_LV1_0208-I15	d__Bacteria;p__Pseudomonadota;c__Gammaproteobacteria;o__Burkholderiales;f__Gallionellaceae;g__Nitrotoga;s__	Y	Y	N	N	N	N	N	Y	N	Y	N	N	N	N	N	N	N	N	N	N	N	N	N	N	N	N	N	N	N	N	N	N	N	N	N	N	N	N	N	N	N	N	N	N	N	N	N	N
SLM_LV1_0208-J18	d__Bacteria;p__Pseudomonadota;c__Gammaproteobacteria;o__Burkholderiales;f__Gallionellaceae;g__Nitrotoga;s__	Y	Y	Y	N	N	N	N	N	N	N	N	N	N	N	N	N	N	N	N	N	N	N	N	N	N	N	N	N	N	N	N	N	N	N	N	N	N	N	N	N	N	N	N	N	N	N	N	N
SLM_LV1_0208-J21	d__Bacteria;p__Pseudomonadota;c__Gammaproteobacteria;o__Burkholderiales;f__Gallionellaceae;g__Nitrotoga;s__	Y	Y	N	N	Y	N	N	Y	N	N	N	N	N	N	N	N	N	N	N	N	N	N	N	N	N	N	N	N	N	N	N	N	N	N	N	N	N	N	N	N	N	N	N	N	N	N	N	N
SLM_LV1_0208-K10	d__Bacteria;p__Pseudomonadota;c__Gammaproteobacteria;o__Burkholderiales;f__Gallionellaceae;g__Nitrotoga;s__	Y	Y	N	N	N	N	N	Y	N	Y	N	N	N	N	N	N	N	N	N	N	N	N	Y	N	N	N	N	N	N	N	N	N	N	N	N	N	N	N	N	N	N	N	N	N	N	N	N	N
SLM_LV1_0208-J04	d__Bacteria;p__Pseudomonadota;c__Gammaproteobacteria;o__Burkholderiales;f__Gallionellaceae;g__Nitrotoga;s__	N	N	Y	N	N	N	N	Y	N	N	N	N	N	N	N	N	N	N	N	N	N	N	Y	N	N	N	N	N	N	N	N	N	N	N	N	N	N	N	N	N	N	N	Y	N	N	N	N	N
SLM_LV1_0208-K11	d__Bacteria;p__Pseudomonadota;c__Gammaproteobacteria;o__Burkholderiales;f__Gallionellaceae;g__Nitrotoga;s__	N	N	N	N	N	N	N	N	N	Y	N	N	N	N	N	N	N	N	N	N	N	N	N	N	N	N	N	N	N	N	N	N	N	N	N	N	N	N	N	N	N	N	N	N	N	N	N	N
SLM_LV1_0208-L05	d__Bacteria;p__Pseudomonadota;c__Gammaproteobacteria;o__Burkholderiales;f__Gallionellaceae;g__Nitrotoga;s__	N	N	Y	N	Y	N	N	N	N	Y	N	N	N	N	N	N	N	N	N	N	N	N	N	N	N	N	N	N	N	N	N	N	N	N	N	N	N	N	N	N	N	N	Y	N	N	N	N	N
SLM_LV1_0208-L10	d__Bacteria;p__Pseudomonadota;c__Gammaproteobacteria;o__Burkholderiales;f__Gallionellaceae;g__Nitrotoga;s__	Y	Y	N	N	Y	N	N	Y	N	N	N	N	N	N	N	N	N	N	N	N	N	N	N	N	N	N	N	N	N	N	Y	N	N	N	N	Y	N	N	N	N	N	N	N	N	N	N	N	N
SLM_LV1_0208-L21	d__Bacteria;p__Pseudomonadota;c__Gammaproteobacteria;o__Burkholderiales;f__Gallionellaceae;g__Nitrotoga;s__	N	N	Y	N	Y	N	N	N	N	N	N	N	N	N	N	N	N	N	N	N	N	N	N	N	N	N	N	N	N	N	N	N	N	N	N	N	N	N	N	N	N	N	N	N	N	N	N	N
SLM_LV1_0208-N06	d__Bacteria;p__Pseudomonadota;c__Gammaproteobacteria;o__Burkholderiales;f__Gallionellaceae;g__Nitrotoga;s__	N	N	N	N	Y	N	N	N	N	N	N	N	N	N	N	N	N	N	N	N	N	N	N	N	N	N	N	N	N	N	N	N	N	N	N	N	N	N	N	N	N	N	N	N	N	N	N	N
SLM_LV1_0208-N11	d__Bacteria;p__Pseudomonadota;c__Gammaproteobacteria;o__Burkholderiales;f__Gallionellaceae;g__Nitrotoga;s__	N	N	Y	N	N	N	N	N	N	N	N	N	N	N	N	N	N	N	N	N	N	N	N	N	N	N	N	N	N	N	N	N	N	N	N	N	N	N	N	N	N	N	N	N	N	N	N	N
SLM_LV1_0208-L20	d__Bacteria;p__Pseudomonadota;c__Gammaproteobacteria;o__Burkholderiales;f__Gallionellaceae;g__Nitrotoga;s__	Y	N	Y	N	Y	N	N	Y	N	Y	N	N	N	N	N	N	N	N	N	N	N	N	Y	N	N	N	N	N	N	Y	N	N	N	N	N	N	N	N	N	N	N	N	N	N	N	N	N	N
SLM_LV1_0208-M15	d__Bacteria;p__Pseudomonadota;c__Gammaproteobacteria;o__Burkholderiales;f__Gallionellaceae;g__Nitrotoga;s__	N	N	N	N	Y	N	N	Y	N	Y	N	N	N	N	N	N	N	N	N	N	N	N	N	N	N	N	N	N	N	N	N	N	N	N	N	N	N	N	N	N	N	N	N	N	N	N	N	N
SLM_LV1_0208-O15	d__Bacteria;p__Pseudomonadota;c__Gammaproteobacteria;o__Burkholderiales;f__Gallionellaceae;g__Nitrotoga;s__	N	N	N	N	N	N	N	N	N	N	N	N	N	N	N	N	N	N	N	N	N	N	N	N	N	N	N	N	N	N	N	N	N	N	N	N	N	N	N	N	N	N	N	N	N	N	N	N
SLM_LV1_0208-P01	d__Bacteria;p__Pseudomonadota;c__Gammaproteobacteria;o__Burkholderiales;f__Gallionellaceae;g__Nitrotoga;s__	N	N	Y	N	N	N	N	N	N	N	N	N	N	N	N	N	N	N	N	N	N	N	Y	N	N	N	N	N	N	N	N	N	N	N	N	N	N	N	N	N	N	N	N	N	N	N	N	N
SLM_LV1_0208-N20	d__Bacteria;p__Pseudomonadota;c__Gammaproteobacteria;o__Burkholderiales;f__Gallionellaceae;g__Nitrotoga;s__	Y	Y	Y	N	Y	N	N	Y	N	N	N	N	N	N	N	N	N	N	N	N	N	N	N	N	N	N	N	N	N	N	N	N	N	N	N	N	N	N	N	N	N	N	N	N	N	N	N	N
SLM_LV1_0208-O06	d__Bacteria;p__Pseudomonadota;c__Gammaproteobacteria;o__Burkholderiales;f__Gallionellaceae;g__Nitrotoga;s__	N	N	N	N	N	N	N	N	N	N	N	N	N	N	N	N	N	N	N	N	N	N	N	N	N	N	N	N	N	N	N	N	N	N	N	N	N	Y	N	N	N	N	N	N	N	N	N	N
SLM_LV1_0208-O09	d__Bacteria;p__Pseudomonadota;c__Gammaproteobacteria;o__Burkholderiales;f__Gallionellaceae;g__Nitrotoga;s__	Y	Y	Y	N	Y	N	N	Y	N	N	N	N	N	N	N	N	N	N	N	N	N	N	N	N	N	N	N	N	N	Y	N	N	N	N	N	N	N	N	N	N	N	N	N	N	N	N	N	N
SLM_LV1_0830-A09	d__Bacteria;p__Pseudomonadota;c__Gammaproteobacteria;o__Burkholderiales;f__Gallionellaceae;g__Nitrotoga;s__	Y	Y	N	N	N	N	N	N	N	N	N	N	N	N	N	N	N	N	N	N	N	N	N	N	N	N	N	N	N	N	N	N	N	N	N	N	N	N	N	N	N	N	N	N	N	N	N	N
SLM_LV1_0830-B22	d__Bacteria;p__Pseudomonadota;c__Gammaproteobacteria;o__Burkholderiales;f__Gallionellaceae;g__Nitrotoga;s__	N	N	N	N	Y	N	N	Y	N	Y	N	N	N	N	N	N	N	N	N	N	N	N	Y	N	N	N	N	N	N	N	N	N	N	N	N	N	N	N	N	N	N	N	N	N	N	N	N	N
SLM_LV1_0830-A08	d__Bacteria;p__Pseudomonadota;c__Gammaproteobacteria;o__Burkholderiales;f__Gallionellaceae;g__Nitrotoga;s__	Y	Y	Y	N	N	N	N	N	N	N	N	N	N	N	N	N	N	N	N	N	N	N	N	N	N	N	N	N	N	N	N	N	N	N	N	N	N	N	N	N	N	N	Y	N	N	N	N	N
SLM_LV1_0830-A11	d__Bacteria;p__Pseudomonadota;c__Gammaproteobacteria;o__Burkholderiales;f__Gallionellaceae;g__Nitrotoga;s__	N	N	N	N	Y	N	N	Y	N	N	N	N	N	N	N	N	N	N	N	N	N	N	N	N	N	N	N	N	N	N	N	N	N	N	N	N	N	Y	N	N	N	N	Y	N	N	N	N	N
SLM_LV1_0830-A17	d__Bacteria;p__Pseudomonadota;c__Gammaproteobacteria;o__Burkholderiales;f__Gallionellaceae;g__Nitrotoga;s__	N	N	N	N	Y	N	N	N	N	Y	N	N	N	N	N	N	N	N	N	N	N	N	N	N	N	N	N	N	N	N	N	N	N	N	N	N	N	N	N	N	N	N	N	N	N	N	N	N
SLM_LV1_0830-A01	d__Bacteria;p__Pseudomonadota;c__Gammaproteobacteria;o__Burkholderiales;f__Gallionellaceae;g__Nitrotoga;s__	N	N	Y	N	N	N	N	Y	N	N	N	N	N	N	N	N	N	N	N	N	N	N	N	N	N	N	N	N	N	N	N	N	N	N	N	N	N	N	N	N	N	N	N	N	N	N	N	N
SLM_LV1_0830-B03	d__Bacteria;p__Pseudomonadota;c__Gammaproteobacteria;o__Burkholderiales;f__Gallionellaceae;g__Nitrotoga;s__	N	N	N	N	N	N	N	N	N	N	N	N	N	N	N	N	N	N	N	N	N	N	N	N	N	N	N	N	N	N	N	N	N	N	N	N	N	N	N	N	N	N	Y	N	N	N	N	N
SLM_LV1_0830-B08	d__Bacteria;p__Pseudomonadota;c__Gammaproteobacteria;o__Burkholderiales;f__Gallionellaceae;g__Nitrotoga;s__	N	N	N	N	N	N	N	N	N	N	N	N	N	N	N	N	N	N	N	N	N	N	N	N	N	N	N	N	N	N	N	N	N	N	N	N	N	N	N	N	N	N	N	N	N	N	N	N
SLM_LV1_0830-D03	d__Bacteria;p__Pseudomonadota;c__Gammaproteobacteria;o__Burkholderiales;f__Gallionellaceae;g__Nitrotoga;s__	Y	Y	Y	N	N	N	N	N	N	N	N	N	N	N	N	N	N	N	N	N	N	N	N	N	N	N	N	N	N	N	N	N	N	N	N	N	N	N	N	N	N	N	N	N	N	N	N	N
SLM_LV1_0830-E22	d__Bacteria;p__Pseudomonadota;c__Gammaproteobacteria;o__Burkholderiales;f__Gallionellaceae;g__Nitrotoga;s__	Y	Y	N	N	N	N	N	N	N	N	N	N	N	N	N	N	N	N	N	N	N	N	Y	N	N	N	N	N	N	N	N	Y	N	N	N	N	N	Y	N	N	N	N	N	N	N	N	N	N
SLM_LV1_0830-D15	d__Bacteria;p__Pseudomonadota;c__Gammaproteobacteria;o__Burkholderiales;f__Gallionellaceae;g__Nitrotoga;s__	N	N	N	N	N	N	N	N	N	N	N	N	N	N	N	N	N	N	N	N	N	N	N	N	N	N	N	N	N	N	N	Y	N	N	N	N	N	N	N	N	N	N	N	N	N	N	N	N
SLM_LV1_0830-D20	d__Bacteria;p__Pseudomonadota;c__Gammaproteobacteria;o__Burkholderiales;f__Gallionellaceae;g__Nitrotoga;s__	N	N	N	N	N	N	N	N	N	N	N	N	N	N	N	N	N	N	N	Y	N	N	N	N	N	N	N	N	N	N	N	N	N	N	N	N	N	N	N	N	N	N	N	N	N	N	N	N
SLM_LV1_0830-F16	d__Bacteria;p__Pseudomonadota;c__Gammaproteobacteria;o__Burkholderiales;f__Gallionellaceae;g__Nitrotoga;s__	Y	Y	N	N	N	N	N	N	N	N	N	N	N	N	N	N	N	N	N	N	N	N	N	N	N	N	N	N	N	N	N	N	N	N	N	N	N	N	N	N	N	N	N	N	N	N	N	N
SLM_LV1_0830-G23	d__Bacteria;p__Pseudomonadota;c__Gammaproteobacteria;o__Burkholderiales;f__Gallionellaceae;g__Nitrotoga;s__	Y	N	N	N	N	N	N	N	N	N	N	N	N	N	N	N	N	N	N	N	N	N	N	N	N	N	N	N	N	N	N	N	N	N	N	N	N	N	N	N	N	N	Y	N	N	N	N	N
SLM_LV1_0830-K04	d__Bacteria;p__Pseudomonadota;c__Gammaproteobacteria;o__Burkholderiales;f__Gallionellaceae;g__Nitrotoga;s__	N	N	N	N	N	N	N	N	N	N	N	N	N	N	N	N	N	N	N	N	N	N	N	N	N	N	N	N	N	N	N	N	N	N	N	N	N	N	N	N	N	N	N	N	N	N	N	N
SLM_LV1_0830-K09	d__Bacteria;p__Pseudomonadota;c__Gammaproteobacteria;o__Burkholderiales;f__Gallionellaceae;g__Nitrotoga;s__	N	N	N	N	N	N	N	N	N	N	N	N	N	N	N	N	N	N	N	N	N	N	N	N	N	N	N	N	N	N	N	N	N	N	N	N	N	N	N	N	N	N	N	N	N	N	N	N
SLM_LV1_0830-J10	d__Bacteria;p__Pseudomonadota;c__Gammaproteobacteria;o__Burkholderiales;f__Gallionellaceae;g__Nitrotoga;s__	Y	N	N	N	N	N	N	N	N	N	N	N	N	N	N	N	N	N	N	N	N	N	N	N	N	N	N	N	N	N	N	N	N	N	N	N	N	N	N	N	N	N	N	N	N	N	N	N
SLM_LV1_0830-J19	d__Bacteria;p__Pseudomonadota;c__Gammaproteobacteria;o__Burkholderiales;f__Gallionellaceae;g__Nitrotoga;s__	Y	Y	Y	N	N	N	N	N	N	N	N	N	N	N	N	N	N	N	N	N	N	N	N	N	N	N	N	N	N	N	N	N	N	N	N	N	N	N	N	N	N	N	Y	N	N	N	N	N
SLM_LV1_0830-J14	d__Bacteria;p__Pseudomonadota;c__Gammaproteobacteria;o__Burkholderiales;f__Gallionellaceae;g__Nitrotoga;s__	N	N	Y	N	Y	N	N	N	N	N	N	N	N	N	N	N	N	N	N	N	N	N	N	N	N	N	N	N	N	N	N	N	N	N	N	N	N	N	N	N	N	N	N	N	N	N	N	N
SLM_LV1_0830-L19	d__Bacteria;p__Pseudomonadota;c__Gammaproteobacteria;o__Burkholderiales;f__Gallionellaceae;g__Nitrotoga;s__	N	N	N	N	Y	N	N	N	N	N	N	N	N	N	N	N	N	N	N	N	N	N	N	N	N	N	N	N	N	N	N	N	N	N	N	N	N	N	N	N	N	N	N	N	N	N	N	N
SLM_LV1_0830-K10	d__Bacteria;p__Pseudomonadota;c__Gammaproteobacteria;o__Burkholderiales;f__Gallionellaceae;g__Nitrotoga;s__	Y	Y	N	N	Y	N	N	N	N	N	N	N	N	N	N	N	N	N	N	N	N	N	N	N	N	N	N	N	N	N	N	N	N	N	N	N	N	N	N	N	N	N	N	N	N	N	N	N
SLM_LV1_0830-L16	d__Bacteria;p__Pseudomonadota;c__Gammaproteobacteria;o__Burkholderiales;f__Gallionellaceae;g__Nitrotoga;s__	N	N	N	N	N	N	N	Y	N	N	N	N	N	N	N	N	N	N	N	N	N	N	Y	N	N	N	N	N	N	N	N	N	N	N	N	N	N	N	N	N	N	N	N	N	N	N	N	N
SLM_LV1_0830-M21	d__Bacteria;p__Pseudomonadota;c__Gammaproteobacteria;o__Burkholderiales;f__Gallionellaceae;g__Nitrotoga;s__	Y	Y	Y	N	Y	N	N	Y	N	N	N	N	N	N	N	N	N	N	N	N	N	N	Y	N	N	N	N	N	N	N	N	N	N	N	N	N	N	N	N	N	N	N	N	N	N	N	N	N
SLM_LV1_0830-L23	d__Bacteria;p__Pseudomonadota;c__Gammaproteobacteria;o__Burkholderiales;f__Gallionellaceae;g__Nitrotoga;s__	N	N	Y	N	N	N	N	N	N	N	N	N	N	N	N	N	N	N	N	N	N	N	N	N	N	N	N	N	N	Y	N	N	N	N	N	N	N	N	N	N	N	N	N	N	N	N	N	N
SLM_LV1_0830-M17	d__Bacteria;p__Pseudomonadota;c__Gammaproteobacteria;o__Burkholderiales;f__Gallionellaceae;g__Nitrotoga;s__	N	Y	Y	N	Y	N	N	Y	N	Y	N	N	N	N	N	N	N	N	N	N	N	N	N	N	N	N	N	N	N	N	N	N	N	N	N	N	N	N	N	N	N	N	Y	N	N	N	N	N
SLM_LV1_0830-N14	d__Bacteria;p__Pseudomonadota;c__Gammaproteobacteria;o__Burkholderiales;f__Gallionellaceae;g__Nitrotoga;s__	N	N	Y	N	N	N	N	Y	N	N	N	N	N	N	N	N	N	N	N	N	N	N	Y	N	N	N	N	N	N	N	N	N	N	N	N	N	N	Y	N	N	N	N	N	N	N	N	N	N
SLM_LV1_0830-N18	d__Bacteria;p__Pseudomonadota;c__Gammaproteobacteria;o__Burkholderiales;f__Gallionellaceae;g__Nitrotoga;s__	N	N	N	N	Y	N	N	Y	N	N	N	N	N	N	N	N	N	N	N	N	N	Y	Y	N	N	N	Y	N	N	N	N	N	N	N	N	N	N	N	N	N	N	N	N	N	N	N	N	N
SLM_LV1_0830-O05	d__Bacteria;p__Pseudomonadota;c__Gammaproteobacteria;o__Burkholderiales;f__Gallionellaceae;g__Nitrotoga;s__	N	N	N	N	N	N	N	N	N	Y	N	N	N	N	N	N	N	N	N	N	N	N	N	N	N	N	N	N	N	N	N	Y	N	N	N	N	N	N	N	N	N	N	N	N	N	N	N	N
SLM_LV1_0830-P15	d__Bacteria;p__Pseudomonadota;c__Gammaproteobacteria;o__Burkholderiales;f__Gallionellaceae;g__Nitrotoga;s__	N	N	N	N	N	N	N	N	N	N	N	N	N	N	N	N	N	N	N	N	N	N	N	N	N	N	N	N	N	N	N	N	N	N	N	N	N	N	N	N	N	N	Y	N	N	N	N	N
SLM_LV1_0830-P09	d__Bacteria;p__Pseudomonadota;c__Gammaproteobacteria;o__Burkholderiales;f__Gallionellaceae;g__Nitrotoga;s__	Y	Y	Y	N	N	N	N	N	N	Y	N	N	N	N	N	N	N	N	N	N	N	N	N	N	N	N	N	N	N	N	N	N	N	N	N	N	N	N	N	N	N	N	N	N	N	N	N	N
SLM_LV1_30a-B05	d__Bacteria;p__Pseudomonadota;c__Gammaproteobacteria;o__Burkholderiales;f__Gallionellaceae;g__Nitrotoga;s__	Y	Y	N	N	N	N	N	N	N	N	N	N	N	N	N	N	N	N	N	N	N	N	N	N	N	N	N	N	N	N	N	N	N	N	N	N	N	N	N	N	N	N	N	N	N	N	N	N
SLM_LV1_30a-D08	d__Bacteria;p__Pseudomonadota;c__Gammaproteobacteria;o__Burkholderiales;f__Gallionellaceae;g__Nitrotoga;s__	Y	Y	N	N	N	N	N	Y	N	N	N	N	N	N	N	N	N	N	N	N	N	N	N	N	N	N	N	N	N	N	N	N	N	N	N	N	N	Y	N	N	N	N	Y	N	N	N	N	N
SLM_LV1_30a-B17	d__Bacteria;p__Pseudomonadota;c__Gammaproteobacteria;o__Burkholderiales;f__Gallionellaceae;g__Nitrotoga;s__	N	N	N	N	N	N	N	N	N	Y	N	N	N	N	N	N	N	N	N	N	N	N	N	N	N	N	N	N	N	N	N	N	N	N	N	N	N	N	N	N	N	N	N	N	N	N	N	N
SLM_LV1_30a-D16	d__Bacteria;p__Pseudomonadota;c__Gammaproteobacteria;o__Burkholderiales;f__Gallionellaceae;g__Nitrotoga;s__	N	N	Y	N	Y	N	N	Y	N	Y	N	N	N	N	N	N	N	N	N	N	N	N	N	N	N	N	N	N	N	N	N	N	N	N	N	N	N	N	N	N	N	N	N	N	N	N	N	N
SLM_LV1_30a-E19	d__Bacteria;p__Pseudomonadota;c__Gammaproteobacteria;o__Burkholderiales;f__Gallionellaceae;g__Nitrotoga;s__	Y	Y	N	N	N	N	N	N	N	Y	N	N	N	N	N	N	N	N	N	N	N	N	N	N	N	N	N	N	N	N	N	N	N	N	N	N	N	N	N	N	N	N	N	N	N	N	N	N
SLM_LV1_30a-E04	d__Bacteria;p__Pseudomonadota;c__Gammaproteobacteria;o__Burkholderiales;f__Gallionellaceae;g__Nitrotoga;s__	N	N	N	N	N	N	N	N	N	N	N	N	N	N	N	N	N	N	N	N	N	N	N	N	N	N	N	N	N	N	N	N	N	N	N	N	N	N	N	N	N	N	N	N	N	N	N	N
SLM_LV1_30a-F03	d__Bacteria;p__Pseudomonadota;c__Gammaproteobacteria;o__Burkholderiales;f__Gallionellaceae;g__Nitrotoga;s__	N	N	N	N	Y	N	N	N	N	N	N	N	N	N	N	N	N	N	N	N	N	N	N	N	N	N	N	N	N	N	Y	N	N	N	N	N	N	N	N	N	N	N	Y	N	N	N	N	N
SLM_LV1_30a-C22	d__Bacteria;p__Pseudomonadota;c__Gammaproteobacteria;o__Burkholderiales;f__Gallionellaceae;g__Nitrotoga;s__	N	Y	N	N	Y	N	N	N	N	N	N	N	N	N	N	N	N	N	N	N	N	N	N	N	N	N	N	N	N	N	N	N	N	N	N	N	N	N	N	N	N	N	N	N	N	N	N	N
SLM_LV1_30a-D19	d__Bacteria;p__Pseudomonadota;c__Gammaproteobacteria;o__Burkholderiales;f__Gallionellaceae;g__Nitrotoga;s__	Y	N	Y	N	N	N	N	Y	N	N	N	N	N	N	N	N	N	N	N	N	N	N	N	N	N	N	N	N	N	N	N	N	N	N	N	N	N	Y	N	N	N	N	N	N	N	N	N	N
SLM_LV1_30a-I06	d__Bacteria;p__Pseudomonadota;c__Gammaproteobacteria;o__Burkholderiales;f__Gallionellaceae;g__Nitrotoga;s__	Y	N	N	N	N	N	N	N	N	N	N	N	N	N	N	N	N	N	N	N	N	N	N	N	N	N	N	N	N	N	N	N	N	N	N	N	N	Y	N	N	N	N	N	N	N	N	N	N
SLM_LV1_30a-G03	d__Bacteria;p__Pseudomonadota;c__Gammaproteobacteria;o__Burkholderiales;f__Gallionellaceae;g__Nitrotoga;s__	N	N	N	N	Y	N	N	N	N	Y	N	N	N	N	N	N	N	N	N	N	N	N	N	N	N	N	N	N	N	N	N	N	N	N	N	N	N	N	N	N	N	N	Y	N	N	N	N	N
SLM_LV1_30a-G23	d__Bacteria;p__Pseudomonadota;c__Gammaproteobacteria;o__Burkholderiales;f__Gallionellaceae;g__Nitrotoga;s__	N	N	Y	N	Y	N	N	N	N	N	N	N	N	N	N	N	N	N	N	N	N	N	N	N	N	N	N	N	N	N	N	N	N	N	N	N	N	N	N	N	N	N	Y	N	N	N	N	N
SLM_LV1_30a-I15	d__Bacteria;p__Pseudomonadota;c__Gammaproteobacteria;o__Burkholderiales;f__Gallionellaceae;g__Nitrotoga;s__	Y	N	N	N	N	N	N	Y	N	Y	N	N	N	N	N	N	N	N	N	N	N	N	N	N	N	N	N	N	N	N	N	N	N	N	N	N	N	N	N	N	N	N	N	N	N	N	N	N
SLM_LV1_30a-J11	d__Bacteria;p__Pseudomonadota;c__Gammaproteobacteria;o__Burkholderiales;f__Gallionellaceae;g__Nitrotoga;s__	N	N	N	N	N	N	N	Y	N	N	N	N	N	N	N	N	N	N	N	N	N	N	N	N	N	N	N	N	N	N	N	N	N	N	N	N	N	N	N	N	N	N	Y	N	N	N	N	N
SLM_LV1_30a-K04	d__Bacteria;p__Pseudomonadota;c__Gammaproteobacteria;o__Burkholderiales;f__Gallionellaceae;g__Nitrotoga;s__	Y	Y	Y	N	N	N	N	N	N	Y	N	N	N	N	N	N	N	N	N	N	N	N	N	N	N	N	N	N	N	N	N	N	N	N	N	N	N	N	N	N	N	N	N	N	N	N	N	N
SLM_LV1_30a-J21	d__Bacteria;p__Pseudomonadota;c__Gammaproteobacteria;o__Burkholderiales;f__Gallionellaceae;g__Nitrotoga;s__	N	Y	Y	N	Y	N	N	Y	N	N	N	N	N	N	N	N	N	N	N	N	N	N	Y	N	N	N	N	N	N	N	N	N	N	N	N	N	N	Y	N	N	N	N	Y	N	N	N	N	N
SLM_LV1_30a-M18	d__Bacteria;p__Pseudomonadota;c__Gammaproteobacteria;o__Burkholderiales;f__Gallionellaceae;g__Nitrotoga;s__	N	Y	Y	N	N	N	N	N	N	N	N	N	N	N	N	N	N	N	N	N	N	N	N	N	N	N	N	N	N	N	N	N	N	N	N	Y	N	N	N	N	N	N	N	N	N	N	N	N
SLM_LV1_30a-L15	d__Bacteria;p__Pseudomonadota;c__Gammaproteobacteria;o__Burkholderiales;f__Gallionellaceae;g__Nitrotoga;s__	N	Y	Y	N	N	N	N	N	N	N	N	N	N	N	N	N	N	N	N	N	N	N	N	N	N	N	N	N	N	N	N	N	N	N	N	N	N	Y	N	N	N	N	N	N	N	N	N	N
SLM_LV1_30a-K02	d__Bacteria;p__Pseudomonadota;c__Gammaproteobacteria;o__Burkholderiales;f__Gallionellaceae;g__Nitrotoga;s__	N	N	N	N	Y	N	N	Y	N	N	N	N	N	N	N	N	N	N	N	N	N	N	N	N	N	N	N	N	N	N	N	N	N	N	N	N	N	N	N	N	N	N	Y	N	N	N	N	N
SLM_LV1_30a-O03	d__Bacteria;p__Pseudomonadota;c__Gammaproteobacteria;o__Burkholderiales;f__Gallionellaceae;g__Nitrotoga;s__	Y	Y	N	N	N	N	N	N	N	N	N	N	N	N	N	N	N	N	N	N	N	N	N	N	N	N	N	N	N	N	N	N	N	N	N	N	N	N	N	N	N	N	Y	N	N	N	N	N
SLM_LV1_30a-P21	d__Bacteria;p__Pseudomonadota;c__Gammaproteobacteria;o__Burkholderiales;f__Gallionellaceae;g__Nitrotoga;s__	Y	Y	N	N	N	N	N	Y	N	N	N	N	N	N	N	N	N	N	N	N	N	N	N	N	N	N	N	N	N	N	N	Y	N	N	N	N	N	N	N	N	N	N	N	N	N	N	N	N
SLM_LV1_30a-N14	d__Bacteria;p__Pseudomonadota;c__Gammaproteobacteria;o__Burkholderiales;f__Gallionellaceae;g__Nitrotoga;s__	Y	Y	Y	N	N	N	N	N	N	N	N	N	N	N	N	N	N	N	N	N	N	N	N	N	N	N	N	N	N	N	N	N	N	N	N	N	N	N	N	N	N	N	Y	N	N	N	N	N
SLM_LV1_30a-P17	d__Bacteria;p__Pseudomonadota;c__Gammaproteobacteria;o__Burkholderiales;f__Gallionellaceae;g__Nitrotoga;s__	N	N	Y	N	Y	N	N	N	N	N	N	N	N	N	N	N	N	N	N	N	N	N	N	N	N	N	N	N	N	N	N	N	N	N	N	N	N	N	N	N	N	N	N	N	N	N	N	N
SLM_LV1_30a-P19	d__Bacteria;p__Pseudomonadota;c__Gammaproteobacteria;o__Burkholderiales;f__Gallionellaceae;g__Nitrotoga;s__	N	N	Y	N	N	N	N	N	N	N	N	N	N	N	N	N	N	N	N	N	N	N	N	N	N	N	N	N	N	N	N	N	N	N	N	N	N	Y	N	N	N	N	N	N	N	N	N	N
SLM_LV1_BS-G06	d__Bacteria;p__Pseudomonadota;c__Gammaproteobacteria;o__Burkholderiales;f__Gallionellaceae;g__Nitrotoga;s__	N	N	Y	N	Y	N	N	Y	N	Y	N	N	N	N	N	N	N	N	N	N	N	N	N	N	N	N	N	N	N	N	N	N	N	N	N	N	N	Y	N	N	N	N	Y	N	N	N	N	N
SLM_LV1_BS-J04	d__Bacteria;p__Pseudomonadota;c__Gammaproteobacteria;o__Burkholderiales;f__Gallionellaceae;g__Nitrotoga;s__	N	Y	Y	N	Y	N	N	Y	N	N	N	N	N	N	N	N	N	N	N	N	N	N	N	N	N	N	Y	N	N	N	N	N	N	N	N	N	N	N	N	N	N	Y	N	N	N	N	N	N
SLM_LV1_BS-L15	d__Bacteria;p__Pseudomonadota;c__Gammaproteobacteria;o__Burkholderiales;f__Gallionellaceae;g__Nitrotoga;s__	N	Y	Y	N	N	N	N	N	N	N	N	N	N	N	N	N	N	N	N	N	N	N	N	N	N	N	N	N	N	Y	N	N	N	N	N	N	N	Y	N	N	N	Y	N	N	N	N	N	N
SLM_MC1B_02-D05	d__Bacteria;p__Pseudomonadota;c__Gammaproteobacteria;o__Burkholderiales;f__Gallionellaceae;g__Nitrotoga;s__	Y	Y	N	N	Y	N	N	Y	N	N	N	N	N	N	N	N	N	N	N	N	N	N	N	N	N	N	N	N	N	N	N	N	N	N	N	N	N	Y	N	N	N	N	N	N	N	N	N	N
SLM_MC1B_02-E17	d__Bacteria;p__Pseudomonadota;c__Gammaproteobacteria;o__Burkholderiales;f__Gallionellaceae;g__Nitrotoga;s__	Y	Y	Y	N	Y	N	N	Y	N	N	N	N	N	N	N	N	N	N	N	N	N	N	N	N	N	N	Y	N	N	N	N	N	N	N	N	N	N	N	N	N	N	N	Y	N	N	N	N	N
SLM_MC1B_02-G11	d__Bacteria;p__Pseudomonadota;c__Gammaproteobacteria;o__Burkholderiales;f__Gallionellaceae;g__Nitrotoga;s__	Y	Y	Y	N	Y	N	N	Y	N	N	N	N	N	N	N	N	N	N	N	N	N	N	N	N	N	N	N	N	N	N	N	N	N	N	N	N	N	Y	N	N	N	N	Y	N	N	N	N	N
SLM_MC1B_02-G20	d__Bacteria;p__Pseudomonadota;c__Gammaproteobacteria;o__Burkholderiales;f__Gallionellaceae;g__Nitrotoga;s__	Y	Y	N	N	Y	N	N	N	N	Y	N	N	N	N	N	N	N	N	N	N	N	N	N	N	N	N	N	N	N	N	N	N	N	N	N	N	N	Y	N	N	N	Y	N	N	N	N	N	N
SLM_MC1B_02-I05	d__Bacteria;p__Pseudomonadota;c__Gammaproteobacteria;o__Burkholderiales;f__Gallionellaceae;g__Nitrotoga;s__	N	Y	Y	N	Y	N	N	Y	N	Y	N	N	N	N	N	N	N	N	N	N	N	N	N	N	N	N	Y	N	N	N	N	N	N	N	N	N	N	N	N	N	N	Y	Y	N	N	N	N	N
SLM_MC1B_24-E02	d__Bacteria;p__Pseudomonadota;c__Gammaproteobacteria;o__Burkholderiales;f__Gallionellaceae;g__Nitrotoga;s__	Y	Y	N	N	Y	N	N	N	N	N	N	N	N	N	N	N	N	N	N	N	N	N	N	N	N	N	N	N	N	Y	N	N	N	N	N	N	N	Y	N	N	N	N	N	N	N	N	N	N
SLM_MC1B_24-F20	d__Bacteria;p__Pseudomonadota;c__Gammaproteobacteria;o__Burkholderiales;f__Gallionellaceae;g__Nitrotoga;s__	Y	Y	Y	N	Y	N	N	N	N	Y	N	N	N	N	N	N	N	N	N	N	N	N	N	N	N	N	Y	N	N	Y	N	N	N	N	N	N	N	Y	N	N	N	Y	Y	N	N	N	N	N
SLM_MC1B_24-G15	d__Bacteria;p__Pseudomonadota;c__Gammaproteobacteria;o__Burkholderiales;f__Gallionellaceae;g__Nitrotoga;s__	Y	Y	Y	N	Y	N	N	Y	N	N	N	N	N	N	N	N	N	N	N	N	N	N	N	N	N	N	Y	N	N	N	N	N	N	N	N	N	N	Y	N	N	N	N	Y	N	N	N	N	N
SLM_MC1B_24-K02	d__Bacteria;p__Pseudomonadota;c__Gammaproteobacteria;o__Burkholderiales;f__Gallionellaceae;g__Nitrotoga;s__	N	N	N	N	Y	N	N	Y	N	Y	N	N	N	N	N	N	N	N	N	N	N	N	N	N	N	N	Y	N	N	N	N	N	N	N	N	N	N	Y	N	N	N	N	N	N	N	N	N	N
SLM_MC1B_24-M18	d__Bacteria;p__Pseudomonadota;c__Gammaproteobacteria;o__Burkholderiales;f__Gallionellaceae;g__Nitrotoga;s__	N	N	N	N	Y	N	N	N	N	Y	N	N	N	N	N	N	N	N	N	N	N	N	N	N	N	N	N	N	N	N	N	N	N	N	N	N	N	N	N	N	N	N	N	N	N	N	N	N
SLM_MC1B_24-M03	d__Bacteria;p__Pseudomonadota;c__Gammaproteobacteria;o__Burkholderiales;f__Gallionellaceae;g__Nitrotoga;s__	N	N	N	N	Y	N	N	N	N	N	N	N	N	N	N	N	N	N	N	N	N	N	N	N	N	N	N	N	N	N	N	N	N	N	N	N	N	N	N	N	N	N	N	N	N	N	N	N
SLM_MC1B_24-M11	d__Bacteria;p__Pseudomonadota;c__Gammaproteobacteria;o__Burkholderiales;f__Gallionellaceae;g__Nitrotoga;s__	Y	Y	N	N	Y	N	N	Y	N	Y	N	N	N	N	N	N	N	N	N	N	N	N	N	N	N	N	Y	N	N	N	N	N	N	N	N	N	N	N	N	N	N	Y	Y	N	N	N	N	N
SLM_MC1B_24-M13	d__Bacteria;p__Pseudomonadota;c__Gammaproteobacteria;o__Burkholderiales;f__Gallionellaceae;g__Nitrotoga;s__	Y	Y	Y	N	Y	N	N	Y	N	N	N	N	N	N	N	N	N	N	N	N	N	N	N	N	N	N	N	N	N	Y	N	N	N	N	N	N	N	Y	N	N	N	N	Y	N	N	N	N	N
SLM_MC1B_24-O14	d__Bacteria;p__Pseudomonadota;c__Gammaproteobacteria;o__Burkholderiales;f__Gallionellaceae;g__Nitrotoga;s__	Y	Y	N	N	N	N	N	N	N	Y	N	N	N	N	N	N	N	N	N	N	N	N	N	N	N	N	N	N	N	N	N	N	N	N	N	N	N	N	N	N	N	N	N	N	N	N	N	N
SLM_MC1B_24-N09	d__Bacteria;p__Pseudomonadota;c__Gammaproteobacteria;o__Burkholderiales;f__Gallionellaceae;g__Nitrotoga;s__	N	N	N	N	Y	N	N	N	N	Y	N	N	N	N	N	N	N	N	N	N	N	N	N	N	N	N	N	N	N	N	N	N	N	N	N	N	N	N	N	N	N	Y	N	N	N	N	N	N
SLM_MC1B_24-O15	d__Bacteria;p__Pseudomonadota;c__Gammaproteobacteria;o__Burkholderiales;f__Gallionellaceae;g__Nitrotoga;s__	Y	Y	Y	N	Y	N	N	Y	N	Y	N	N	N	N	N	N	N	N	N	N	N	N	N	N	N	N	Y	N	N	N	N	N	N	N	N	N	N	Y	N	N	N	Y	Y	N	N	N	N	N
SLM_MC1B_46-C08	d__Bacteria;p__Pseudomonadota;c__Gammaproteobacteria;o__Burkholderiales;f__Gallionellaceae;g__Nitrotoga;s__	N	Y	Y	N	N	N	N	Y	N	Y	N	N	N	N	N	N	N	N	N	N	N	N	N	N	N	N	N	N	N	N	N	N	N	N	N	N	N	N	N	N	N	N	N	N	N	N	N	N
SLM_MC1B_46-N05	d__Bacteria;p__Pseudomonadota;c__Gammaproteobacteria;o__Burkholderiales;f__Gallionellaceae;g__Nitrotoga;s__	Y	Y	Y	N	N	N	N	Y	N	N	N	N	N	N	N	N	N	N	N	N	N	N	N	N	N	N	Y	N	N	N	N	N	N	N	N	N	N	Y	N	N	N	N	Y	N	N	N	N	N
SLM_MC1B_46-O13	d__Bacteria;p__Pseudomonadota;c__Gammaproteobacteria;o__Burkholderiales;f__Gallionellaceae;g__Nitrotoga;s__	Y	Y	N	N	Y	N	N	N	N	N	N	N	N	N	N	N	N	N	N	N	N	N	N	N	N	N	Y	N	N	N	N	Y	N	N	N	N	N	N	N	N	N	Y	N	N	N	N	N	N
SLM_MC1B_68-I20	d__Bacteria;p__Pseudomonadota;c__Gammaproteobacteria;o__Burkholderiales;f__Gallionellaceae;g__Nitrotoga;s__	N	N	N	N	N	N	N	N	N	Y	N	N	N	N	N	N	N	N	N	N	N	N	N	N	N	N	N	N	N	N	N	Y	N	N	N	N	N	N	N	N	N	N	N	N	N	N	N	N
SLM_MC1B_68-I15	d__Bacteria;p__Pseudomonadota;c__Gammaproteobacteria;o__Burkholderiales;f__Gallionellaceae;g__Nitrotoga;s__	Y	N	N	N	Y	N	N	N	N	N	N	N	N	N	N	N	N	N	N	N	N	N	N	N	N	N	N	N	N	N	N	N	N	N	N	N	N	N	N	N	N	N	N	N	N	N	N	N
SLM_MC1B_68-O06	d__Bacteria;p__Pseudomonadota;c__Gammaproteobacteria;o__Burkholderiales;f__Gallionellaceae;g__Nitrotoga;s__	N	N	Y	N	Y	N	N	Y	N	Y	N	N	N	N	N	N	N	N	N	N	N	N	N	N	N	N	N	N	N	N	N	N	N	N	N	N	N	N	N	N	N	N	Y	N	N	N	N	N
SLM_MC1B_810-D14	d__Bacteria;p__Pseudomonadota;c__Gammaproteobacteria;o__Burkholderiales;f__Gallionellaceae;g__Nitrotoga;s__	N	N	N	N	N	N	N	N	N	N	N	N	N	N	N	N	N	N	N	N	N	N	N	N	N	N	N	N	N	N	N	N	N	N	N	N	N	N	N	N	N	N	N	N	N	N	N	N
SLM_LV1_30a-M09	d__Bacteria;p__Pseudomonadota;c__Gammaproteobacteria;o__Burkholderiales;f__Methylophilaceae;g__;s__	N	N	N	N	N	N	N	N	N	N	N	N	N	N	N	N	N	N	N	N	N	N	N	N	N	N	N	N	N	Y	N	N	N	N	N	N	N	Y	N	N	N	N	N	N	N	N	N	N
SLM_MC1B_68-K21	d__Bacteria;p__Pseudomonadota;c__Gammaproteobacteria;o__Burkholderiales;f__Methylophilaceae;g__;s__	N	N	N	N	N	N	N	N	N	Y	N	N	N	N	N	N	N	N	N	N	N	Y	N	N	N	N	Y	N	N	N	N	Y	N	N	N	N	N	Y	N	N	N	N	N	N	N	N	N	N
SLM_LV1_0208-C10	d__Bacteria;p__Pseudomonadota;c__Gammaproteobacteria;o__Burkholderiales;f__Methylophilaceae;g__JACMMS01;s__	N	N	N	N	Y	N	Y	N	N	N	N	N	N	N	N	N	N	N	N	N	N	N	N	N	N	N	N	N	N	N	N	N	N	N	N	N	N	Y	N	N	N	N	N	N	N	Y	Y	N
SLM_LV1_0830-C18	d__Bacteria;p__Pseudomonadota;c__Gammaproteobacteria;o__Burkholderiales;f__Methylophilaceae;g__JACMMS01;s__	N	N	N	N	Y	N	N	N	N	N	N	N	N	N	N	N	N	N	N	N	N	N	N	N	N	N	N	N	N	N	N	N	N	N	N	N	N	Y	N	N	N	N	Y	N	N	N	N	N
SLM_LV1_0208-A21	d__Bacteria;p__Pseudomonadota;c__Gammaproteobacteria;o__Burkholderiales;f__Methylophilaceae;g__JADGRN01;s__	N	N	N	N	N	N	N	N	N	Y	N	N	N	N	N	N	N	N	N	N	N	N	N	N	N	N	N	N	N	N	N	N	N	N	N	N	N	Y	N	N	N	N	Y	N	N	Y	Y	N
SLM_LV1_0208-P02	d__Bacteria;p__Pseudomonadota;c__Gammaproteobacteria;o__Burkholderiales;f__Methylophilaceae;g__JADGRN01;s__	N	N	N	N	Y	N	N	N	N	N	N	N	N	N	N	N	N	N	N	N	N	N	N	N	N	N	N	N	N	Y	N	N	N	N	N	N	N	Y	N	N	N	N	N	N	N	Y	Y	N
SLM_LV1_0830-K23	d__Bacteria;p__Pseudomonadota;c__Gammaproteobacteria;o__Burkholderiales;f__Methylophilaceae;g__JADGRN01;s__	N	N	N	N	Y	N	N	N	N	Y	N	N	N	N	N	N	N	N	N	N	N	N	N	N	N	N	N	N	N	N	N	N	N	N	N	N	N	Y	N	N	N	N	Y	N	N	N	N	N
SLM_MC1B_02-C23	d__Bacteria;p__Pseudomonadota;c__Gammaproteobacteria;o__Burkholderiales;f__Methylophilaceae;g__JADGRN01;s__	N	N	N	N	Y	N	N	N	N	Y	N	N	N	N	N	N	N	N	N	N	N	N	N	N	N	N	N	N	N	Y	N	N	N	N	N	N	N	Y	N	N	N	N	N	N	N	Y	Y	N
SLM_MC1B_02-G15	d__Bacteria;p__Pseudomonadota;c__Gammaproteobacteria;o__Burkholderiales;f__Methylophilaceae;g__JADGRN01;s__	N	N	N	N	N	N	N	N	N	N	N	N	N	N	N	N	N	N	N	N	N	Y	N	N	N	N	N	N	N	N	N	Y	N	N	N	N	N	N	N	N	N	N	N	N	N	N	N	N
SLM_LV1_0830-C07	d__Bacteria;p__Pseudomonadota;c__Gammaproteobacteria;o__Burkholderiales;f__Methylophilaceae;g__Methylotenera;s__	N	N	N	N	Y	N	N	N	N	N	N	N	N	N	N	N	N	N	N	N	N	N	N	N	N	N	Y	N	N	N	N	N	N	N	N	N	N	Y	N	N	N	N	N	N	N	Y	Y	N
SLM_LV1_30a-D18	d__Bacteria;p__Pseudomonadota;c__Gammaproteobacteria;o__Burkholderiales;f__Nitrosomonadaceae;g__;s__	N	N	N	N	N	N	N	N	N	N	N	N	N	N	N	N	N	N	N	N	N	N	N	N	N	N	N	N	N	N	N	N	N	N	N	N	N	N	N	N	N	N	Y	N	N	N	N	N
SLM_LV1_0830-A13	d__Bacteria;p__Pseudomonadota;c__Gammaproteobacteria;o__Burkholderiales;f__RBG-16-58-11;g__RBG-16-58-11;s__	Y	N	Y	N	N	N	N	N	N	N	N	N	N	N	N	N	N	N	N	N	N	Y	N	N	N	N	Y	N	N	N	N	N	N	N	N	N	N	N	N	N	N	N	N	N	N	N	N	N
SLM_LV1_0208-O20	d__Bacteria;p__Pseudomonadota;c__Gammaproteobacteria;o__Burkholderiales;f__SG8-39;g__2-02-FULL-62-17;s__	N	Y	N	N	Y	N	N	N	N	Y	N	N	N	N	N	Y	N	Y	N	Y	Y	Y	N	N	N	N	N	N	N	N	N	Y	N	N	N	N	N	Y	N	N	N	N	N	N	N	N	N	N
SLM_MC1B_02-A11	d__Bacteria;p__Pseudomonadota;c__Gammaproteobacteria;o__Burkholderiales;f__SG8-39;g__2-02-FULL-62-17;s__	N	N	N	N	Y	N	N	N	N	Y	N	N	N	N	N	N	N	Y	N	Y	Y	N	N	N	N	N	Y	N	N	N	N	Y	N	N	N	N	N	Y	N	N	N	N	N	N	N	N	N	N
SLM_MC1B_24-B06	d__Bacteria;p__Pseudomonadota;c__Gammaproteobacteria;o__Burkholderiales;f__SG8-39;g__2-12-FULL-64-23;s__	Y	Y	N	N	Y	N	N	N	N	N	N	N	N	N	N	N	N	N	Y	Y	N	N	N	N	N	N	Y	N	N	Y	N	Y	N	N	N	N	N	Y	N	N	N	N	Y	N	N	N	N	N
SLM_LV1_0208-K06	d__Bacteria;p__Pseudomonadota;c__Gammaproteobacteria;o__Burkholderiales;f__SG8-39;g__RBG-16-66-20;s__	N	N	N	N	N	N	N	N	N	N	N	N	N	N	N	N	N	N	N	N	N	N	N	N	N	N	N	N	N	N	N	N	N	N	N	N	N	Y	N	N	N	N	N	N	N	N	N	N
SLM_LV1_0208-N08	d__Bacteria;p__Pseudomonadota;c__Gammaproteobacteria;o__Burkholderiales;f__SG8-39;g__RBG-16-66-20;s__	N	N	N	N	N	N	N	N	N	N	N	N	N	N	N	N	N	N	N	N	N	N	N	N	N	N	N	N	N	N	N	N	N	N	N	N	N	Y	N	N	N	Y	N	N	N	N	N	N
SLM_LV1_0208-N03	d__Bacteria;p__Pseudomonadota;c__Gammaproteobacteria;o__Burkholderiales;f__SG8-39;g__RBG-16-66-20;s__	N	N	N	N	N	N	N	N	N	N	N	N	N	N	N	N	N	N	N	N	N	N	N	N	N	N	N	N	N	N	N	Y	N	N	N	N	N	N	N	N	N	N	N	N	N	N	N	N
SLM_LV1_0208-M21	d__Bacteria;p__Pseudomonadota;c__Gammaproteobacteria;o__Burkholderiales;f__SG8-39;g__RBG-16-66-20;s__	N	N	N	N	Y	N	N	Y	N	N	N	N	N	N	N	N	N	Y	N	N	N	Y	N	N	N	N	N	N	N	Y	N	Y	N	N	N	Y	N	Y	N	N	N	N	N	N	N	N	N	N
SLM_LV1_0208-O04	d__Bacteria;p__Pseudomonadota;c__Gammaproteobacteria;o__Burkholderiales;f__SG8-39;g__RBG-16-66-20;s__	N	N	N	N	N	N	N	N	N	N	N	N	N	N	N	N	N	N	N	N	N	N	N	N	N	N	N	N	N	N	N	N	N	N	N	N	N	Y	N	N	N	N	N	N	N	N	N	N
SLM_LV1_0208-O17	d__Bacteria;p__Pseudomonadota;c__Gammaproteobacteria;o__Burkholderiales;f__SG8-39;g__RBG-16-66-20;s__	Y	Y	N	N	N	N	N	Y	N	N	N	N	N	N	N	N	N	N	N	N	N	N	N	N	N	N	N	N	N	N	N	N	N	N	N	N	N	N	N	N	N	N	N	N	N	N	N	N
SLM_LV1_0830-B23	d__Bacteria;p__Pseudomonadota;c__Gammaproteobacteria;o__Burkholderiales;f__SG8-39;g__RBG-16-66-20;s__	N	N	N	N	N	N	N	N	N	N	N	N	N	N	N	N	N	Y	N	N	N	N	N	N	N	N	N	N	N	N	N	N	N	N	N	N	N	Y	N	N	N	N	N	N	N	N	N	N
SLM_LV1_0830-I23	d__Bacteria;p__Pseudomonadota;c__Gammaproteobacteria;o__Burkholderiales;f__SG8-39;g__RBG-16-66-20;s__	N	N	N	N	N	N	N	N	N	N	N	N	N	N	N	N	N	N	N	N	N	N	N	N	N	N	N	N	N	N	N	Y	N	N	N	N	N	Y	N	N	N	N	N	N	N	N	N	N
SLM_LV1_0830-I22	d__Bacteria;p__Pseudomonadota;c__Gammaproteobacteria;o__Burkholderiales;f__SG8-39;g__RBG-16-66-20;s__	N	N	Y	N	Y	N	N	N	N	N	N	N	N	N	N	N	N	N	N	N	N	N	N	N	N	N	N	N	N	Y	N	N	N	N	N	N	N	Y	N	N	N	N	N	N	N	N	N	N
SLM_LV1_0830-N03	d__Bacteria;p__Pseudomonadota;c__Gammaproteobacteria;o__Burkholderiales;f__SG8-39;g__RBG-16-66-20;s__	N	N	N	N	N	N	N	N	N	N	N	N	N	N	N	N	N	N	N	N	N	N	N	N	N	N	N	N	N	N	N	N	N	N	N	N	N	N	N	N	N	N	N	N	N	N	N	N
SLM_LV1_0830-P17	d__Bacteria;p__Pseudomonadota;c__Gammaproteobacteria;o__Burkholderiales;f__SG8-39;g__RBG-16-66-20;s__	N	N	N	N	N	N	N	N	N	N	N	N	N	N	N	N	N	N	N	Y	N	N	N	N	N	N	N	N	N	N	N	N	N	N	N	N	N	N	N	N	N	N	Y	N	N	N	N	N
SLM_LV1_0830-P07	d__Bacteria;p__Pseudomonadota;c__Gammaproteobacteria;o__Burkholderiales;f__SG8-39;g__RBG-16-66-20;s__	N	N	N	N	Y	N	N	N	N	N	N	N	N	N	N	N	N	Y	Y	N	N	N	N	N	N	N	Y	N	N	Y	N	Y	N	N	N	N	N	Y	N	N	N	N	N	N	N	N	N	N
SLM_LV1_30a-A13	d__Bacteria;p__Pseudomonadota;c__Gammaproteobacteria;o__Burkholderiales;f__SG8-39;g__RBG-16-66-20;s__	N	N	N	N	Y	N	Y	N	N	N	N	N	N	N	N	N	N	N	N	N	N	N	N	N	N	N	N	N	N	Y	N	Y	N	N	N	Y	N	Y	N	N	N	N	N	N	N	N	N	N
SLM_LV1_30a-K20	d__Bacteria;p__Pseudomonadota;c__Gammaproteobacteria;o__Burkholderiales;f__SG8-39;g__RBG-16-66-20;s__	Y	Y	N	N	N	N	N	N	N	N	N	N	N	N	N	N	N	N	N	N	N	N	N	N	N	N	N	N	N	N	N	N	N	N	N	N	N	N	N	N	N	N	N	N	N	N	N	N
SLM_LV1_30a-K09	d__Bacteria;p__Pseudomonadota;c__Gammaproteobacteria;o__Burkholderiales;f__SG8-39;g__RBG-16-66-20;s__	N	N	Y	N	N	N	N	Y	N	N	N	N	N	N	N	N	N	N	Y	N	N	N	N	N	N	N	N	N	N	Y	N	Y	N	N	N	Y	N	Y	N	N	N	N	N	N	N	N	N	N
SLM_LV1_30a-K03	d__Bacteria;p__Pseudomonadota;c__Gammaproteobacteria;o__Burkholderiales;f__SG8-39;g__RBG-16-66-20;s__	N	Y	N	N	N	N	N	N	N	N	N	N	N	N	N	N	N	Y	N	Y	N	N	N	N	N	N	N	N	N	N	N	N	N	N	N	N	N	Y	N	N	N	N	N	N	N	N	N	N
SLM_LV1_30a-P13	d__Bacteria;p__Pseudomonadota;c__Gammaproteobacteria;o__Burkholderiales;f__SG8-39;g__RBG-16-66-20;s__	Y	Y	N	N	N	N	Y	N	N	N	N	N	N	N	N	N	N	N	N	Y	N	N	N	N	N	N	N	N	N	Y	N	Y	N	N	N	N	N	N	N	N	N	N	N	N	N	N	N	N
SLM_LV1_30a-N20	d__Bacteria;p__Pseudomonadota;c__Gammaproteobacteria;o__Burkholderiales;f__SG8-39;g__RBG-16-66-20;s__	N	N	N	N	N	N	N	N	N	N	N	N	N	N	N	N	N	N	N	Y	N	N	N	N	N	N	N	N	N	N	N	N	N	N	N	N	N	Y	N	N	N	N	N	N	N	N	N	N
SLM_MC1B_02-B16	d__Bacteria;p__Pseudomonadota;c__Gammaproteobacteria;o__Burkholderiales;f__SG8-39;g__RBG-16-66-20;s__	N	N	Y	N	Y	N	N	N	N	Y	N	N	N	N	N	N	N	Y	N	N	N	N	N	N	N	N	Y	N	N	N	N	Y	N	N	N	N	N	Y	N	N	N	N	N	N	N	N	N	N
SLM_MC1B_02-C22	d__Bacteria;p__Pseudomonadota;c__Gammaproteobacteria;o__Burkholderiales;f__SG8-39;g__RBG-16-66-20;s__	N	N	N	N	N	N	N	N	N	Y	N	N	N	N	N	N	N	N	N	Y	N	N	N	N	N	N	N	N	N	N	N	N	N	N	N	N	N	N	N	N	N	N	N	N	N	N	N	N
SLM_MC1B_02-C21	d__Bacteria;p__Pseudomonadota;c__Gammaproteobacteria;o__Burkholderiales;f__SG8-39;g__RBG-16-66-20;s__	N	N	N	N	N	N	N	N	N	N	N	N	N	N	N	N	N	N	N	N	N	N	N	N	N	N	N	N	N	N	N	N	N	N	N	N	N	Y	N	N	N	N	N	N	N	N	N	N
SLM_MC1B_02-F07	d__Bacteria;p__Pseudomonadota;c__Gammaproteobacteria;o__Burkholderiales;f__SG8-39;g__RBG-16-66-20;s__	N	N	Y	N	Y	N	N	N	N	N	N	N	N	N	N	N	N	N	N	N	N	N	N	N	N	N	N	N	N	Y	N	Y	N	N	N	N	N	Y	N	N	N	N	N	N	N	N	N	N
SLM_MC1B_02-I03	d__Bacteria;p__Pseudomonadota;c__Gammaproteobacteria;o__Burkholderiales;f__SG8-39;g__RBG-16-66-20;s__	Y	N	N	N	Y	N	N	N	N	Y	N	N	N	N	N	N	N	N	N	N	N	N	N	N	N	N	N	N	N	N	N	Y	N	N	N	N	N	Y	N	N	N	Y	Y	N	N	N	N	N
SLM_MC1B_02-J07	d__Bacteria;p__Pseudomonadota;c__Gammaproteobacteria;o__Burkholderiales;f__SG8-39;g__RBG-16-66-20;s__	N	N	N	N	Y	N	N	N	N	N	N	N	N	N	N	N	N	N	N	Y	N	N	N	N	N	N	N	N	N	N	N	Y	N	N	N	N	N	N	N	N	N	N	N	N	N	N	N	N
SLM_MC1B_02-G19	d__Bacteria;p__Pseudomonadota;c__Gammaproteobacteria;o__Burkholderiales;f__SG8-39;g__RBG-16-66-20;s__	Y	Y	Y	N	Y	N	N	Y	N	N	N	N	N	N	N	N	N	Y	N	N	N	N	N	N	N	N	N	N	N	Y	N	Y	N	N	N	N	N	Y	N	N	N	N	N	N	N	N	N	N
SLM_MC1B_02-G21	d__Bacteria;p__Pseudomonadota;c__Gammaproteobacteria;o__Burkholderiales;f__SG8-39;g__RBG-16-66-20;s__	N	N	N	N	Y	N	N	N	N	Y	N	N	N	N	N	N	N	Y	N	N	N	N	N	N	N	N	N	N	N	Y	N	Y	N	N	N	N	N	Y	N	N	N	Y	N	N	N	N	N	N
SLM_MC1B_02-I08	d__Bacteria;p__Pseudomonadota;c__Gammaproteobacteria;o__Burkholderiales;f__SG8-39;g__RBG-16-66-20;s__	N	N	N	N	N	N	N	N	N	N	N	N	N	N	N	N	N	N	N	Y	N	N	N	N	N	N	N	N	N	Y	N	Y	N	N	N	N	N	Y	N	N	N	N	N	N	N	N	N	N
SLM_MC1B_02-K09	d__Bacteria;p__Pseudomonadota;c__Gammaproteobacteria;o__Burkholderiales;f__SG8-39;g__RBG-16-66-20;s__	N	N	N	N	N	N	N	N	N	N	N	N	N	N	N	N	N	Y	N	N	N	N	N	N	N	N	Y	N	N	Y	N	Y	N	N	N	N	N	Y	N	N	N	N	N	N	N	N	N	N
SLM_MC1B_02-J21	d__Bacteria;p__Pseudomonadota;c__Gammaproteobacteria;o__Burkholderiales;f__SG8-39;g__RBG-16-66-20;s__	N	Y	N	N	Y	N	N	N	N	N	N	N	N	N	N	N	N	Y	N	N	N	N	N	N	N	N	N	N	N	Y	N	Y	N	N	N	N	N	Y	N	N	N	N	N	N	N	N	N	N
SLM_MC1B_68-L02	d__Bacteria;p__Pseudomonadota;c__Gammaproteobacteria;o__Burkholderiales;f__SG8-39;g__RBG-16-66-20;s__	N	N	N	N	Y	N	N	Y	N	N	N	N	N	N	N	N	N	Y	N	N	N	N	N	N	N	N	N	N	N	Y	N	Y	N	N	N	N	N	Y	N	N	N	N	Y	N	N	N	N	N
SLM_MC1B_810-C05	d__Bacteria;p__Pseudomonadota;c__Gammaproteobacteria;o__Burkholderiales;f__SG8-39;g__RBG-16-66-20;s__	Y	Y	Y	N	N	N	N	N	N	N	N	N	N	N	N	N	N	N	N	Y	N	N	N	N	N	N	N	N	N	Y	N	Y	N	N	N	N	N	N	N	N	N	N	N	N	N	N	N	N
SLM_MC1B_810-D03	d__Bacteria;p__Pseudomonadota;c__Gammaproteobacteria;o__Burkholderiales;f__SG8-39;g__RBG-16-66-20;s__	Y	Y	N	N	N	N	N	N	N	N	N	N	N	N	N	N	N	Y	N	N	N	N	N	N	N	N	N	N	N	N	N	N	N	N	N	N	N	Y	N	N	N	N	N	N	N	N	N	N
SLM_MC1B_810-C14	d__Bacteria;p__Pseudomonadota;c__Gammaproteobacteria;o__Burkholderiales;f__SG8-39;g__RBG-16-66-20;s__	N	N	Y	N	Y	N	N	N	N	N	N	N	N	N	N	N	N	N	N	N	N	N	N	N	N	N	N	N	N	N	N	Y	N	N	N	Y	N	N	N	N	N	N	N	N	N	N	N	N
SLM_LV1_0208-I09	d__Bacteria;p__Pseudomonadota;c__Gammaproteobacteria;o__Burkholderiales;f__SG8-39;g__SZAS-79;s__	N	N	N	N	N	N	N	Y	N	N	N	N	N	N	N	N	N	N	N	N	N	N	N	N	N	N	N	N	N	N	N	N	N	N	N	N	N	Y	N	N	N	N	N	N	N	N	N	N
SLM_LV1_0208-K21	d__Bacteria;p__Pseudomonadota;c__Gammaproteobacteria;o__Burkholderiales;f__SG8-39;g__SZAS-79;s__	N	Y	N	N	Y	N	Y	N	N	N	N	N	N	N	N	N	N	Y	N	N	N	N	N	N	N	N	Y	N	N	N	N	Y	N	N	N	Y	N	N	N	N	N	N	N	N	N	N	N	N
SLM_LV1_0208-M16	d__Bacteria;p__Pseudomonadota;c__Gammaproteobacteria;o__Burkholderiales;f__SG8-39;g__SZAS-79;s__	Y	Y	N	Y	Y	N	Y	Y	N	N	N	N	N	N	N	Y	N	Y	N	Y	N	N	N	N	N	N	Y	N	N	Y	Y	Y	N	N	N	Y	N	Y	N	N	N	N	N	N	N	N	N	N
SLM_LV1_0830-D04	d__Bacteria;p__Pseudomonadota;c__Gammaproteobacteria;o__Burkholderiales;f__SG8-39;g__SZAS-79;s__	N	N	N	N	N	N	N	Y	N	Y	N	N	N	N	N	N	N	Y	N	N	N	N	N	N	N	N	N	N	N	N	N	N	N	N	N	N	N	N	N	N	N	N	N	N	N	N	N	N
SLM_LV1_30a-I07	d__Bacteria;p__Pseudomonadota;c__Gammaproteobacteria;o__Burkholderiales;f__SG8-39;g__SZAS-79;s__	Y	Y	N	N	Y	N	Y	N	N	Y	N	N	N	N	N	N	N	Y	N	N	N	N	N	N	N	N	N	N	N	N	N	Y	N	N	N	Y	N	Y	N	N	N	Y	Y	N	N	N	N	N
SLM_LV1_0208-M05	d__Bacteria;p__Pseudomonadota;c__Gammaproteobacteria;o__Burkholderiales;f__SG8-41;g__;s__	Y	Y	N	Y	Y	N	N	N	N	N	N	N	N	N	N	N	N	Y	Y	Y	N	N	N	N	N	N	Y	N	N	N	N	Y	N	N	N	N	N	Y	N	N	N	N	N	N	N	N	N	N
SLM_LV1_0830-B07	d__Bacteria;p__Pseudomonadota;c__Gammaproteobacteria;o__Burkholderiales;f__SG8-41;g__;s__	N	N	N	N	Y	N	N	Y	N	N	N	N	N	N	N	N	N	Y	Y	Y	N	N	N	N	N	N	N	N	N	N	N	N	N	N	N	N	N	Y	N	N	N	N	N	N	N	N	N	N
SLM_LV1_0830-E13	d__Bacteria;p__Pseudomonadota;c__Gammaproteobacteria;o__Burkholderiales;f__SG8-41;g__;s__	N	N	N	N	Y	N	N	N	N	N	N	N	N	N	N	N	N	Y	Y	Y	N	N	N	N	N	N	N	N	N	N	N	Y	N	N	N	Y	N	N	N	N	N	N	N	N	N	N	N	N
SLM_LV1_30a-B13	d__Bacteria;p__Pseudomonadota;c__Gammaproteobacteria;o__Burkholderiales;f__SG8-41;g__;s__	Y	Y	N	N	N	N	N	N	N	N	N	N	N	N	N	N	N	Y	Y	Y	N	N	N	N	N	N	N	N	N	N	N	Y	N	N	N	N	N	N	N	N	N	N	N	N	N	N	N	N
SLM_LV1_30a-G17	d__Bacteria;p__Pseudomonadota;c__Gammaproteobacteria;o__Burkholderiales;f__SG8-41;g__;s__	Y	N	N	N	N	N	N	Y	N	N	N	N	N	N	N	N	N	Y	N	Y	N	N	N	N	N	N	N	N	N	N	N	Y	N	N	N	Y	N	Y	N	N	N	N	N	N	N	N	N	N
SLM_LV1_0830-L05	d__Bacteria;p__Pseudomonadota;c__Gammaproteobacteria;o__Burkholderiales;f__SG8-41;g__CAKKQX01;s__	N	N	N	N	Y	N	N	N	N	N	N	N	N	N	N	N	N	Y	N	Y	N	N	N	N	N	N	N	N	N	N	N	N	N	N	N	N	N	Y	N	N	N	N	N	N	N	N	N	N
SLM_LV1_0830-O13	d__Bacteria;p__Pseudomonadota;c__Gammaproteobacteria;o__Burkholderiales;f__SG8-41;g__CAKKQX01;s__	N	N	Y	N	N	N	N	Y	N	N	N	N	N	N	N	N	N	N	Y	Y	N	N	N	N	N	N	N	N	N	Y	N	N	N	N	N	N	N	N	N	N	N	N	N	N	N	N	N	N
SLM_MC1B_02-A15	d__Bacteria;p__Pseudomonadota;c__Gammaproteobacteria;o__Burkholderiales;f__SG8-41;g__CAKKQX01;s__	Y	Y	N	Y	Y	N	Y	N	N	N	N	N	N	N	N	N	N	Y	Y	N	N	N	N	N	N	N	Y	N	N	N	N	Y	N	N	N	N	N	Y	N	N	N	N	N	N	N	N	N	N
SLM_MC1B_02-C20	d__Bacteria;p__Pseudomonadota;c__Gammaproteobacteria;o__Burkholderiales;f__SG8-41;g__CAKKQX01;s__	Y	Y	N	Y	Y	N	Y	N	N	N	N	N	N	N	N	N	N	Y	N	Y	N	N	N	N	N	N	Y	N	N	N	N	Y	N	N	N	N	N	Y	N	N	N	N	N	N	N	N	N	N
SLM_MC1B_02-C18	d__Bacteria;p__Pseudomonadota;c__Gammaproteobacteria;o__Burkholderiales;f__SG8-41;g__CAKKQX01;s__	N	N	Y	Y	N	N	N	N	N	N	N	N	N	N	N	N	N	Y	N	N	N	N	N	N	N	N	Y	N	N	Y	N	N	N	N	N	N	N	N	N	N	N	N	N	N	N	N	N	N
SLM_LV1_0830-P13	d__Bacteria;p__Pseudomonadota;c__Gammaproteobacteria;o__Burkholderiales;f__SG8-41;g__Ga0077527;s__	Y	Y	N	N	N	N	N	N	N	N	N	N	N	N	N	N	N	Y	N	Y	N	N	N	N	N	N	N	N	N	N	N	Y	N	N	N	N	N	Y	N	N	N	N	N	N	N	Y	N	N
SLM_LV1_30a-D11	d__Bacteria;p__Pseudomonadota;c__Gammaproteobacteria;o__Burkholderiales;f__SG8-41;g__Ga0077527;s__	N	N	N	N	Y	N	N	Y	N	N	N	N	N	N	N	N	N	Y	N	Y	N	N	N	N	N	N	Y	N	N	N	N	N	N	N	N	N	N	Y	N	N	N	N	N	N	N	Y	Y	N
SLM_MC1B_02-A10	d__Bacteria;p__Pseudomonadota;c__Gammaproteobacteria;o__Burkholderiales;f__SG8-41;g__Ga0077527;s__	N	N	N	N	N	N	N	Y	N	N	N	N	N	N	N	N	N	Y	Y	Y	N	N	N	N	N	N	N	N	N	N	N	N	N	N	N	N	N	Y	N	N	N	N	N	N	N	N	N	N
SLM_LV1_0208-B20	d__Bacteria;p__Pseudomonadota;c__Gammaproteobacteria;o__Burkholderiales;f__SG8-41;g__PALSA-1004;s__	N	N	N	N	Y	N	N	Y	N	Y	N	N	N	N	N	N	Y	N	N	Y	N	N	N	N	N	N	N	N	N	N	N	Y	N	N	N	N	N	Y	N	N	N	N	N	N	N	N	N	N
SLM_LV1_0208-F13	d__Bacteria;p__Pseudomonadota;c__Gammaproteobacteria;o__Burkholderiales;f__SG8-41;g__PALSA-1004;s__	N	N	N	N	N	N	N	N	N	Y	N	N	N	N	N	N	N	N	N	Y	N	N	N	N	N	N	Y	N	N	N	N	Y	N	N	N	N	N	Y	N	N	N	N	N	N	N	N	N	N
SLM_LV1_0208-J22	d__Bacteria;p__Pseudomonadota;c__Gammaproteobacteria;o__Burkholderiales;f__SG8-41;g__PALSA-1004;s__	N	N	N	N	N	N	Y	Y	N	N	Y	N	N	N	N	N	N	N	N	N	N	N	N	N	N	N	N	N	N	N	N	N	N	N	N	N	N	N	N	N	N	N	N	N	N	N	N	N
SLM_LV1_0208-O10	d__Bacteria;p__Pseudomonadota;c__Gammaproteobacteria;o__Burkholderiales;f__SG8-41;g__PALSA-1004;s__	N	N	N	N	N	N	N	N	N	Y	N	N	N	N	N	N	N	N	Y	Y	N	N	N	N	Y	N	N	N	N	N	N	Y	N	N	N	N	N	Y	N	N	N	N	N	N	N	N	N	N
SLM_LV1_0830-G03	d__Bacteria;p__Pseudomonadota;c__Gammaproteobacteria;o__Burkholderiales;f__SG8-41;g__PALSA-1004;s__	N	N	N	N	N	N	N	N	N	N	N	N	N	N	N	N	N	N	N	N	N	N	N	N	N	N	N	N	N	Y	N	N	N	N	N	N	N	Y	N	N	N	N	N	N	N	Y	Y	N
SLM_LV1_30a-C14	d__Bacteria;p__Pseudomonadota;c__Gammaproteobacteria;o__Burkholderiales;f__SG8-41;g__PALSA-1004;s__	N	N	N	N	N	N	N	N	N	N	N	N	N	N	N	N	N	N	N	N	N	N	N	N	N	N	Y	N	N	N	N	N	N	N	N	N	N	N	N	N	N	N	N	N	N	N	N	N
SLM_MC1B_02-B08	d__Bacteria;p__Pseudomonadota;c__Gammaproteobacteria;o__Burkholderiales;f__SG8-41;g__PALSA-1004;s__	N	Y	Y	N	Y	N	N	N	N	Y	N	N	N	N	N	N	N	Y	Y	N	N	N	N	N	N	N	N	N	N	Y	N	N	N	N	N	N	N	Y	N	N	N	N	N	N	N	N	N	N
SLM_MC1B_02-A19	d__Bacteria;p__Pseudomonadota;c__Gammaproteobacteria;o__Burkholderiales;f__SG8-41;g__PALSA-1004;s__	N	N	Y	Y	Y	N	Y	N	N	Y	N	N	N	N	N	N	N	N	N	N	N	N	N	N	N	N	N	N	N	N	N	Y	N	N	N	N	N	Y	N	N	N	N	N	N	N	N	N	N
SLM_MC1B_02-D08	d__Bacteria;p__Pseudomonadota;c__Gammaproteobacteria;o__Burkholderiales;f__SG8-41;g__PALSA-1004;s__	N	N	N	N	Y	N	N	N	N	N	N	N	N	N	N	N	Y	N	N	N	N	N	N	N	N	N	N	N	N	Y	N	Y	N	N	N	N	N	Y	N	N	N	N	N	N	N	N	N	N
SLM_MC1B_02-D16	d__Bacteria;p__Pseudomonadota;c__Gammaproteobacteria;o__Burkholderiales;f__SG8-41;g__PALSA-1004;s__	N	N	N	N	N	N	N	Y	N	N	N	N	N	N	N	N	Y	N	N	N	N	N	N	Y	N	N	Y	N	N	Y	N	Y	N	N	N	N	N	Y	N	N	N	N	N	N	N	N	N	N
SLM_MC1B_02-F16	d__Bacteria;p__Pseudomonadota;c__Gammaproteobacteria;o__Burkholderiales;f__SG8-41;g__PALSA-1004;s__	N	N	N	N	N	N	N	N	N	N	N	N	N	N	N	N	Y	Y	N	N	N	N	N	N	N	N	N	N	N	N	N	Y	N	N	N	N	N	N	N	N	N	N	N	N	N	N	N	N
SLM_MC1B_24-P05	d__Bacteria;p__Pseudomonadota;c__Gammaproteobacteria;o__Burkholderiales;f__SG8-41;g__PALSA-1004;s__	Y	Y	Y	Y	Y	N	Y	Y	N	N	N	N	N	N	N	N	N	Y	Y	N	N	N	N	N	N	N	N	N	N	N	N	Y	N	N	N	N	N	Y	N	N	N	N	N	N	N	N	N	N
SLM_MC1B_68-P16	d__Bacteria;p__Pseudomonadota;c__Gammaproteobacteria;o__Burkholderiales;f__SG8-41;g__PALSA-1004;s__	Y	Y	Y	Y	Y	N	Y	Y	N	Y	N	N	N	N	N	N	N	Y	N	Y	N	N	N	N	N	N	N	N	N	Y	N	Y	N	N	N	N	N	Y	N	N	N	N	N	N	N	N	N	N
SLM_MC1B_810-C08	d__Bacteria;p__Pseudomonadota;c__Gammaproteobacteria;o__Burkholderiales;f__SG8-41;g__PALSA-1004;s__	Y	Y	N	N	Y	N	N	Y	N	N	N	N	N	N	N	N	Y	N	N	Y	N	N	N	N	N	N	N	N	N	Y	N	Y	N	N	N	N	N	Y	N	N	N	N	N	N	N	N	N	N
SLM_MC1B_810-B21	d__Bacteria;p__Pseudomonadota;c__Gammaproteobacteria;o__Burkholderiales;f__SG8-41;g__PALSA-1004;s__	Y	Y	N	Y	Y	N	N	Y	N	Y	N	N	N	N	N	N	Y	N	N	Y	N	N	N	N	N	N	Y	N	N	N	N	Y	N	N	N	N	N	Y	N	N	N	N	N	N	N	N	N	N
SLM_MC1B_02-C05	d__Bacteria;p__Pseudomonadota;c__Gammaproteobacteria;o__Burkholderiales;f__SG8-41;g__SG8-41;s__	Y	Y	N	N	Y	N	N	Y	N	Y	N	N	N	N	Y	N	N	Y	Y	N	N	N	N	N	N	N	Y	N	N	N	N	Y	N	N	N	N	N	Y	N	N	N	N	N	N	N	N	N	N
SLM_MC1B_02-G16	d__Bacteria;p__Pseudomonadota;c__Gammaproteobacteria;o__Burkholderiales;f__SG8-41;g__SG8-41;s__	N	N	N	N	Y	N	N	Y	N	N	N	N	N	N	N	N	N	Y	Y	N	N	N	N	Y	N	N	Y	N	N	N	N	Y	N	N	N	N	N	Y	N	N	N	N	N	N	N	Y	Y	N
SLM_MC1B_810-C23	d__Bacteria;p__Pseudomonadota;c__Gammaproteobacteria;o__Burkholderiales;f__SG8-41;g__SG8-41;s__	Y	Y	N	N	N	N	N	N	N	Y	N	N	N	N	N	N	N	N	N	N	N	N	N	N	N	N	Y	N	N	N	N	Y	N	N	N	N	N	Y	N	N	N	N	N	N	N	N	N	N
SLM_MC1B_24-P16	d__Bacteria;p__Pseudomonadota;c__Gammaproteobacteria;o__Burkholderiales;f__Usitatibacteraceae;g__UKL13-2;s__	Y	Y	Y	N	Y	N	Y	Y	N	N	N	N	N	N	Y	Y	N	N	N	N	N	N	N	N	N	N	Y	N	N	Y	N	Y	N	N	N	N	N	Y	N	N	N	N	N	N	N	N	N	N
SLM_MC1B_68-J07	d__Bacteria;p__Pseudomonadota;c__Gammaproteobacteria;o__Burkholderiales;f__Usitatibacteraceae;g__UKL13-2;s__	N	N	N	N	N	N	N	Y	N	Y	N	N	N	N	N	N	N	N	N	N	N	N	N	N	N	N	N	N	N	Y	N	N	N	N	N	N	N	Y	N	N	N	N	N	N	N	N	N	N
SLM_MC1B_68-O16	d__Bacteria;p__Pseudomonadota;c__Gammaproteobacteria;o__Burkholderiales;f__Usitatibacteraceae;g__UKL13-2;s__	Y	Y	N	N	N	N	N	N	N	Y	N	N	N	N	N	N	N	N	N	N	N	N	N	N	N	N	N	N	N	Y	N	N	N	N	N	N	N	Y	N	N	N	Y	N	N	N	N	N	N
SLM_LV1_0208-C07	d__Bacteria;p__Pseudomonadota;c__Gammaproteobacteria;o__Ga0077536;f__Ga0077536;g__;s__	N	N	N	N	Y	N	N	N	N	N	N	N	N	N	N	N	N	Y	N	N	N	N	Y	N	N	N	Y	N	N	Y	N	Y	N	N	N	N	N	Y	N	N	N	N	N	N	N	N	N	N
SLM_LV1_0830-F21	d__Bacteria;p__Pseudomonadota;c__Gammaproteobacteria;o__Legionellales;f__Legionellaceae;g__DDPF01;s__	N	N	N	N	N	N	N	N	N	N	N	N	N	N	N	N	N	N	N	N	N	N	N	N	N	N	N	N	N	Y	Y	N	N	N	N	N	N	N	N	N	N	N	N	N	N	N	N	N
SLM_LV1_30a-D15	d__Bacteria;p__Pseudomonadota;c__Gammaproteobacteria;o__Legionellales;f__Legionellaceae;g__DDPF01;s__	N	N	N	N	N	N	N	N	N	N	N	N	N	N	N	N	N	N	N	N	N	N	N	N	Y	N	N	N	N	N	N	N	N	N	N	N	N	N	N	N	N	N	N	N	N	N	N	N
SLM_LV1_30a-M11	d__Bacteria;p__Pseudomonadota;c__Gammaproteobacteria;o__Legionellales;f__Legionellaceae;g__DDPF01;s__	N	N	N	N	N	N	N	N	N	Y	N	N	N	N	N	N	N	N	N	N	N	N	N	N	N	N	N	N	N	Y	N	Y	N	N	N	N	N	N	N	N	N	N	N	N	N	N	N	N
SLM_LV1_0208-B17	d__Bacteria;p__Pseudomonadota;c__Gammaproteobacteria;o__Methylococcales;f__Methylomonadaceae;g__Methylobacter_A;s__	N	N	N	N	N	N	N	N	N	N	N	N	N	N	N	N	N	N	N	N	N	Y	N	N	N	N	Y	N	N	N	N	Y	N	N	N	N	N	Y	N	N	N	N	N	N	N	Y	Y	N
SLM_LV1_0208-C09	d__Bacteria;p__Pseudomonadota;c__Gammaproteobacteria;o__Methylococcales;f__Methylomonadaceae;g__Methylobacter_A;s__	N	N	N	N	Y	N	N	N	N	N	N	N	N	N	N	N	N	N	N	N	N	N	N	N	N	N	N	N	N	N	N	N	N	N	N	N	N	Y	Y	Y	N	N	N	N	N	N	N	N
SLM_LV1_0208-K07	d__Bacteria;p__Pseudomonadota;c__Gammaproteobacteria;o__Methylococcales;f__Methylomonadaceae;g__Methylobacter_A;s__	N	N	N	N	Y	N	N	N	N	N	N	N	N	N	N	N	N	N	N	N	N	N	N	N	N	N	N	N	N	N	N	N	N	N	N	N	N	N	N	N	N	N	N	N	N	N	N	N
SLM_LV1_0830-N19	d__Bacteria;p__Pseudomonadota;c__Gammaproteobacteria;o__Methylococcales;f__Methylomonadaceae;g__Methylobacter_A;s__	N	N	N	N	N	N	N	N	N	Y	N	N	N	N	N	N	N	N	N	N	N	Y	N	N	N	N	Y	N	N	Y	N	Y	N	N	N	N	N	Y	Y	N	N	N	N	N	N	N	N	N
SLM_LV1_30a-F06	d__Bacteria;p__Pseudomonadota;c__Gammaproteobacteria;o__Methylococcales;f__Methylomonadaceae;g__Methylobacter_A;s__	N	N	N	N	Y	N	N	N	N	Y	N	N	N	N	N	N	N	N	N	N	N	N	N	N	N	N	Y	N	N	Y	N	N	N	N	N	N	N	Y	Y	N	N	N	N	N	N	Y	Y	N
SLM_LV1_0208-A09	d__Bacteria;p__Pseudomonadota;c__Gammaproteobacteria;o__Pseudomonadales;f__Pseudohongiellaceae;g__;s__	N	N	N	N	N	N	N	N	Y	N	N	N	N	N	Y	N	N	N	N	N	N	N	N	N	N	N	Y	N	N	N	N	Y	N	N	N	N	N	N	N	N	N	N	N	N	N	N	N	N
SLM_LV1_0208-N18	d__Bacteria;p__Pseudomonadota;c__Gammaproteobacteria;o__Pseudomonadales;f__Pseudohongiellaceae;g__;s__	N	N	N	N	N	N	N	N	Y	N	N	N	N	N	Y	N	N	N	N	N	N	N	N	N	N	N	N	N	N	Y	N	Y	N	N	N	N	N	N	N	N	N	N	N	N	N	N	N	N
SLM_LV1_0830-A21	d__Bacteria;p__Pseudomonadota;c__Gammaproteobacteria;o__Pseudomonadales;f__Pseudohongiellaceae;g__;s__	N	N	N	N	N	N	N	N	Y	N	N	N	N	N	N	N	N	N	N	N	N	N	N	N	N	N	N	N	N	N	N	Y	N	N	N	N	N	N	N	N	N	N	N	N	N	N	N	N
SLM_LV1_0830-J21	d__Bacteria;p__Pseudomonadota;c__Gammaproteobacteria;o__Pseudomonadales;f__Pseudohongiellaceae;g__;s__	N	N	N	N	N	N	N	N	N	Y	N	N	N	N	N	N	N	N	N	N	N	N	N	N	N	N	N	N	N	Y	N	Y	N	N	N	N	N	N	N	N	N	N	N	N	N	N	N	N
SLM_LV1_0830-P06	d__Bacteria;p__Pseudomonadota;c__Gammaproteobacteria;o__Pseudomonadales;f__Pseudohongiellaceae;g__;s__	N	N	N	N	N	N	N	N	N	N	N	N	N	N	Y	N	N	N	N	N	N	N	N	N	N	N	N	N	N	Y	N	Y	N	N	N	N	N	N	N	N	N	N	N	N	N	N	N	N
SLM_LV1_30a-K18	d__Bacteria;p__Pseudomonadota;c__Gammaproteobacteria;o__Pseudomonadales;f__Pseudohongiellaceae;g__;s__	N	N	N	N	N	N	N	N	N	N	N	N	N	N	N	N	N	N	N	N	N	N	N	N	N	N	Y	N	N	N	N	Y	N	N	N	N	N	N	N	N	N	N	N	N	N	N	N	N
SLM_LV1_30a-P15	d__Bacteria;p__Pseudomonadota;c__Gammaproteobacteria;o__Pseudomonadales;f__Pseudohongiellaceae;g__;s__	N	N	N	N	N	N	N	N	N	N	N	N	N	N	N	N	N	N	N	N	N	N	N	N	N	N	N	N	N	N	N	Y	N	N	N	N	N	N	N	N	N	N	N	N	N	N	N	N
SLM_LV1_0830-I05	d__Bacteria;p__Pseudomonadota;c__Gammaproteobacteria;o__Pseudomonadales;f__Pseudohongiellaceae;g__CAILUG01;s__	N	N	N	N	N	N	N	N	N	Y	N	N	N	N	N	N	N	Y	N	N	N	N	N	N	N	N	Y	N	N	Y	N	Y	N	N	N	N	N	Y	N	N	N	N	N	N	N	N	N	N
SLM_LV1_0830-O10	d__Bacteria;p__Pseudomonadota;c__Gammaproteobacteria;o__Pseudomonadales;f__Pseudohongiellaceae;g__CAILUG01;s__	Y	N	N	N	N	N	N	N	N	Y	N	N	N	N	N	N	N	N	N	N	N	N	N	N	N	N	N	N	N	N	N	Y	N	N	N	N	N	N	N	N	N	N	N	N	N	N	N	N
SLM_MC1B_68-O04	d__Bacteria;p__Pseudomonadota;c__Gammaproteobacteria;o__Steroidobacterales;f__Steroidobacteraceae;g__SCUD01;s__	N	N	N	N	N	N	N	N	N	Y	N	N	N	N	N	N	N	N	N	Y	N	N	N	N	N	N	Y	N	N	Y	N	Y	N	N	N	N	N	Y	N	N	N	N	N	N	N	N	N	N
SLM_LV1_0208-A06	d__Bacteria;p__Pseudomonadota;c__Gammaproteobacteria;o__SURF-13;f__SURF-13;g__SURF-13;s__	N	N	N	N	N	N	N	N	N	N	N	N	N	N	N	N	N	N	N	N	N	N	Y	N	N	N	Y	N	N	N	N	N	N	N	N	N	N	Y	N	N	N	N	N	N	N	N	N	N
SLM_LV1_0208-A20	d__Bacteria;p__Pseudomonadota;c__Gammaproteobacteria;o__SURF-13;f__SURF-13;g__SURF-13;s__	N	N	N	N	Y	N	N	N	N	Y	N	N	N	N	N	N	N	N	N	N	N	N	N	N	N	N	N	N	N	N	N	N	N	N	N	N	N	N	N	N	N	N	Y	N	N	N	N	N
SLM_LV1_0208-D03	d__Bacteria;p__Pseudomonadota;c__Gammaproteobacteria;o__SURF-13;f__SURF-13;g__SURF-13;s__	N	N	N	N	N	N	N	N	N	Y	N	N	N	N	N	N	N	N	N	N	N	N	N	N	N	N	N	N	N	N	N	Y	N	N	N	N	N	N	N	N	N	N	Y	N	N	N	N	N
SLM_LV1_0208-D16	d__Bacteria;p__Pseudomonadota;c__Gammaproteobacteria;o__SURF-13;f__SURF-13;g__SURF-13;s__	N	N	N	N	N	N	N	N	N	N	N	N	N	N	N	N	N	N	N	N	N	N	N	N	N	N	Y	N	N	N	N	N	N	N	N	N	N	N	N	N	N	N	N	N	N	N	N	N
SLM_LV1_0208-D19	d__Bacteria;p__Pseudomonadota;c__Gammaproteobacteria;o__SURF-13;f__SURF-13;g__SURF-13;s__	N	N	N	N	N	N	N	N	N	N	N	N	N	N	N	N	N	N	N	N	N	N	N	N	N	N	Y	N	N	N	N	N	N	N	N	N	N	N	N	N	N	N	N	N	N	N	N	N
SLM_LV1_0208-E07	d__Bacteria;p__Pseudomonadota;c__Gammaproteobacteria;o__SURF-13;f__SURF-13;g__SURF-13;s__	N	N	N	N	N	N	N	N	N	N	N	N	N	N	N	N	N	N	N	N	N	N	N	N	N	N	N	N	N	N	N	N	N	N	N	N	N	Y	N	N	N	N	N	N	N	N	N	N
SLM_LV1_0208-F11	d__Bacteria;p__Pseudomonadota;c__Gammaproteobacteria;o__SURF-13;f__SURF-13;g__SURF-13;s__	N	N	N	N	Y	N	N	N	N	N	N	N	N	N	N	N	N	N	N	N	N	N	N	N	N	N	N	N	N	N	N	N	N	N	N	N	N	Y	N	N	N	N	N	N	N	N	N	N
SLM_LV1_0208-J06	d__Bacteria;p__Pseudomonadota;c__Gammaproteobacteria;o__SURF-13;f__SURF-13;g__SURF-13;s__	N	N	N	N	N	N	N	N	N	Y	N	N	N	N	N	N	N	N	N	N	N	N	N	N	N	N	Y	N	N	N	N	N	N	N	N	N	N	N	N	N	N	N	Y	N	N	N	N	N
SLM_LV1_0208-J20	d__Bacteria;p__Pseudomonadota;c__Gammaproteobacteria;o__SURF-13;f__SURF-13;g__SURF-13;s__	N	N	N	N	N	N	N	N	N	N	N	N	N	N	N	N	N	N	N	N	N	N	Y	N	N	N	N	N	N	N	N	N	N	N	N	N	N	N	N	N	N	N	N	N	N	N	N	N
SLM_LV1_0208-L23	d__Bacteria;p__Pseudomonadota;c__Gammaproteobacteria;o__SURF-13;f__SURF-13;g__SURF-13;s__	N	N	N	N	Y	N	N	N	N	N	N	N	N	N	N	N	N	N	N	N	N	N	N	N	N	N	Y	N	N	N	N	N	N	N	N	N	N	N	N	N	N	N	Y	N	N	N	N	N
SLM_LV1_0208-M23	d__Bacteria;p__Pseudomonadota;c__Gammaproteobacteria;o__SURF-13;f__SURF-13;g__SURF-13;s__	N	N	N	N	N	N	N	N	N	Y	N	N	N	N	N	N	N	N	N	N	N	N	N	N	N	N	N	N	N	N	N	N	N	N	N	N	N	N	N	N	N	N	Y	N	N	N	N	N
SLM_LV1_0208-L22	d__Bacteria;p__Pseudomonadota;c__Gammaproteobacteria;o__SURF-13;f__SURF-13;g__SURF-13;s__	N	N	N	N	Y	N	N	N	N	N	N	N	N	N	N	N	N	N	N	N	N	Y	Y	N	N	N	Y	N	N	N	N	N	N	N	N	N	N	N	N	N	N	N	N	N	N	N	N	N
SLM_LV1_0208-P05	d__Bacteria;p__Pseudomonadota;c__Gammaproteobacteria;o__SURF-13;f__SURF-13;g__SURF-13;s__	N	N	N	N	Y	N	N	Y	N	N	N	N	N	N	N	N	N	N	N	N	N	Y	N	N	N	N	Y	N	N	N	N	N	N	N	N	N	N	Y	N	N	N	N	N	N	N	N	N	N
SLM_LV1_0830-D02	d__Bacteria;p__Pseudomonadota;c__Gammaproteobacteria;o__SURF-13;f__SURF-13;g__SURF-13;s__	N	N	N	N	Y	N	N	N	N	N	N	N	N	N	N	N	N	N	N	N	N	N	N	N	N	N	N	N	N	N	N	N	N	N	N	N	N	N	N	N	N	N	N	N	N	N	N	N
SLM_LV1_0830-C22	d__Bacteria;p__Pseudomonadota;c__Gammaproteobacteria;o__SURF-13;f__SURF-13;g__SURF-13;s__	N	N	N	N	Y	N	N	N	N	N	N	N	N	N	N	N	N	N	N	N	N	Y	Y	N	N	N	Y	N	N	N	N	N	N	N	N	N	N	N	N	N	N	N	Y	N	N	N	N	N
SLM_LV1_0830-G02	d__Bacteria;p__Pseudomonadota;c__Gammaproteobacteria;o__SURF-13;f__SURF-13;g__SURF-13;s__	N	N	N	N	Y	N	N	N	N	N	N	N	N	N	N	N	N	N	N	N	N	N	Y	N	N	N	Y	N	N	Y	N	Y	N	N	N	N	N	Y	N	N	N	N	N	N	N	N	N	N
SLM_LV1_0830-K02	d__Bacteria;p__Pseudomonadota;c__Gammaproteobacteria;o__SURF-13;f__SURF-13;g__SURF-13;s__	N	N	N	N	N	N	N	N	N	N	N	N	N	N	N	N	N	N	N	N	N	N	N	N	N	N	N	N	N	N	N	N	N	N	N	N	N	N	N	N	N	N	N	N	N	N	N	N
SLM_LV1_0830-J02	d__Bacteria;p__Pseudomonadota;c__Gammaproteobacteria;o__SURF-13;f__SURF-13;g__SURF-13;s__	N	N	N	N	Y	N	N	N	N	N	N	N	N	N	N	N	N	N	N	N	N	Y	N	N	N	N	Y	N	N	N	N	N	N	N	N	N	N	Y	N	N	N	N	N	N	N	N	N	N
SLM_LV1_0830-M02	d__Bacteria;p__Pseudomonadota;c__Gammaproteobacteria;o__SURF-13;f__SURF-13;g__SURF-13;s__	N	N	N	N	N	N	N	N	N	N	N	N	N	N	N	N	N	N	N	N	N	N	N	N	N	N	N	N	N	N	N	N	N	N	N	N	N	N	N	N	N	N	N	N	N	N	N	N
SLM_LV1_0830-L15	d__Bacteria;p__Pseudomonadota;c__Gammaproteobacteria;o__SURF-13;f__SURF-13;g__SURF-13;s__	Y	Y	N	N	N	N	N	N	N	N	N	N	N	N	N	N	N	N	N	N	N	N	N	N	N	N	Y	N	N	N	N	N	N	N	N	N	N	N	N	N	N	N	N	N	N	N	N	N
SLM_LV1_30a-E07	d__Bacteria;p__Pseudomonadota;c__Gammaproteobacteria;o__SURF-13;f__SURF-13;g__SURF-13;s__	N	N	Y	N	Y	N	N	N	N	N	N	N	N	N	N	N	N	N	N	N	N	N	N	N	N	N	N	N	N	N	N	N	N	N	N	N	N	N	N	N	N	N	N	N	N	N	N	N
SLM_LV1_30a-E13	d__Bacteria;p__Pseudomonadota;c__Gammaproteobacteria;o__SURF-13;f__SURF-13;g__SURF-13;s__	N	N	N	N	N	N	N	N	N	Y	N	N	N	N	N	N	N	N	N	N	N	N	Y	N	N	N	N	N	N	N	N	N	N	N	N	N	N	N	N	N	N	N	N	N	N	N	N	N
SLM_LV1_30a-M02	d__Bacteria;p__Pseudomonadota;c__Gammaproteobacteria;o__SURF-13;f__SURF-13;g__SURF-13;s__	N	N	N	N	N	N	N	N	N	Y	N	N	N	N	N	N	N	N	N	N	N	N	N	N	N	N	Y	N	N	N	N	Y	N	N	N	N	N	N	N	N	N	N	Y	N	N	N	N	N
SLM_LV1_30a-P14	d__Bacteria;p__Pseudomonadota;c__Gammaproteobacteria;o__SURF-13;f__SURF-13;g__SURF-13;s__	Y	Y	Y	N	N	N	N	N	N	N	N	N	N	N	N	N	N	N	N	N	N	N	N	N	N	N	N	N	N	N	N	N	N	N	N	N	N	N	N	N	N	N	N	N	N	N	N	N
SLM_LV1_30a-P04	d__Bacteria;p__Pseudomonadota;c__Gammaproteobacteria;o__SURF-13;f__SURF-13;g__SURF-13;s__	N	N	N	N	N	N	N	N	N	N	N	N	N	N	N	N	N	N	N	N	N	N	N	N	N	N	N	N	N	N	N	N	N	N	N	N	N	Y	N	N	N	N	N	N	N	N	N	N
SLM_MC1B_02-B13	d__Bacteria;p__Pseudomonadota;c__Gammaproteobacteria;o__SURF-13;f__SURF-13;g__SURF-13;s__	N	N	N	N	Y	N	N	N	N	N	N	N	N	N	N	N	N	N	N	N	N	Y	Y	N	N	N	Y	N	N	N	N	N	N	N	N	N	N	N	N	N	N	N	N	N	N	N	N	N
SLM_MC1B_02-B17	d__Bacteria;p__Pseudomonadota;c__Gammaproteobacteria;o__SURF-13;f__SURF-13;g__SURF-13;s__	N	N	N	N	Y	N	N	N	N	N	N	N	N	N	N	N	N	N	N	N	N	N	N	N	N	N	N	N	N	N	N	N	N	N	N	N	N	N	N	N	N	N	N	N	N	N	N	N
SLM_MC1B_02-I13	d__Bacteria;p__Pseudomonadota;c__Gammaproteobacteria;o__UBA4486;f__UBA4486;g__2-02-FULL-47-50;s__	N	N	N	N	N	N	N	N	N	N	N	N	N	N	N	N	N	N	N	N	N	N	N	N	N	N	Y	N	N	Y	N	Y	N	N	N	N	N	N	N	N	N	N	N	N	N	N	N	N
SLM_MC1B_02-G04	d__Bacteria;p__Pseudomonadota;c__Gammaproteobacteria;o__UBA4486;f__UBA4486;g__2-02-FULL-47-50;s__	Y	N	N	N	N	N	N	N	N	Y	N	N	N	N	N	N	N	N	N	N	N	N	N	N	N	N	Y	N	N	Y	N	Y	N	N	N	N	N	Y	N	N	N	N	N	N	N	N	N	N
SLM_MC1B_24-B15	d__Bacteria;p__Pseudomonadota;c__Gammaproteobacteria;o__UBA4486;f__UBA4486;g__CAMBTO01;s__	N	N	N	N	N	N	N	N	N	Y	N	N	N	N	N	N	N	Y	N	N	N	Y	N	N	N	N	N	N	N	Y	N	Y	N	N	N	N	N	N	N	N	N	N	N	N	N	N	N	N
SLM_MC1B_24-K04	d__Bacteria;p__Pseudomonadota;c__Gammaproteobacteria;o__UBA4486;f__UBA4486;g__CAMBTO01;s__	N	N	N	N	N	N	N	N	N	Y	N	N	N	N	N	N	N	N	N	N	N	Y	N	N	N	N	Y	N	N	N	N	Y	N	N	N	N	N	N	N	N	N	N	N	N	N	N	N	N
SLM_MC1B_46-E17	d__Bacteria;p__Pseudomonadota;c__Gammaproteobacteria;o__UBA4486;f__UBA4486;g__CAMBTO01;s__	N	N	N	Y	N	N	N	N	N	N	N	N	N	N	N	N	N	Y	N	N	N	N	N	N	N	N	Y	N	N	N	N	Y	N	N	N	N	N	N	N	N	N	N	N	N	N	N	N	N
SLM_LV1_0830-O21	d__Bacteria;p__Verrucomicrobiota;c__Verrucomicrobiae;o__Limisphaerales;f__F1-80-MAGS106;g__F1-80-MAGS106;s__	N	N	N	Y	Y	N	N	N	N	N	N	N	N	N	N	N	N	N	N	N	N	N	N	N	N	N	N	N	N	Y	N	Y	N	N	N	N	N	N	N	N	N	N	N	N	N	N	N	N
SLM_LV1_0830-P08	d__Bacteria;p__Verrucomicrobiota;c__Verrucomicrobiae;o__Limisphaerales;f__UBA11358;g__CAIKLQ01;s__	N	N	N	N	N	N	N	N	N	N	Y	N	N	N	N	N	N	N	N	Y	N	N	Y	N	N	N	N	N	N	Y	N	Y	N	N	N	N	N	N	N	N	N	N	N	N	N	N	N	N
SLM_LV1_0208-B14	d__Bacteria;p__Verrucomicrobiota;c__Verrucomicrobiae;o__Opitutales;f__Opitutaceae;g__;s__	N	N	N	N	N	N	N	N	N	N	N	N	N	N	N	N	N	N	Y	Y	N	N	N	N	N	N	N	N	N	N	N	Y	N	N	N	N	N	Y	N	N	N	N	N	N	N	N	N	N
[truncated: 32 more columns]
