# Supplementary material for: Genetic isolation and metabolic complexity of an Antarctic subglacial microbiome
Source: Nat Commun. 2025 Aug 18;16:7501. doi: 10.1038/s41467-025-62753-3 (PMC12361377; doi:10.1038/s41467-025-62753-3)
Supplement: Supplementary file 11 — Supplementary Data 9 [file 41467_2025_62753_MOESM11_ESM.xlsx]

## Sheet: Supplementary Data 9
Supplementary Data 9. Statistical difference of metabolic potential betweeen high complete genomes and low complete genomes. Two-sided empirical P values were computed by comparing the observed genomic proportion to 1,000 iterations using artificially reduced genomes. Adjusted P values account for multiple hypothesis testing.
Functional category	Metabolic pathway	Proportion of genomes from the original GTDB genomes	Mean of genomic proportions from 1000 permutations of reduced GTDB genomes	Stdev	P value	P value adjusted by FDR	Fold change
Sulfur metabolism	Sulfate reduction (Rev). Sulfate to APS	9.77663	9.10768	0.952471	0.498	0.800625	0.931576
Sulfur metabolism	Sulfate reduction (Rev). APS to Sulfite	7.3549	7.2722	0.863657	0.908	0.977846	0.988757
Sulfur metabolism	Sulfur oxidation	5.11255	3.92926	0.700179	0.089	0.230741	0.768552
Sulfur metabolism	Sulfite oxidation	37.5817	41.5806	1.93489	0.045	0.13125	1.1064
Sulfur metabolism	Sulfide oxidation	45.5645	52.506	2.08339	0	0	1.15235
Sulfur metabolism	Sulfite reduction	0.0896939	0.0826944	0.103909	1	1	0.921962
Sulfur metabolism	Sulfur reduction	7.80337	8.02114	0.837555	0.8	0.949153	1.02791
Sulfur metabolism	Thiosulfate oxidation to sulfate	14.9789	12.895	1.12693	0.054	0.145385	0.860879
Sulfur metabolism	Thiosulfate oxidation to sulfite	5.20224	4.69227	0.670246	0.438	0.800625	0.90197
Sulfur metabolism	Thiosulfate oxidation to tetrathionate	45.7439	53.2386	2.16161	0.001	0.00411765	1.16384
Sulfur metabolism	Tetrathionate reduction to thiosulfate	2.69082	2.59656	0.532729	0.855	0.955556	0.964972
Sulfur metabolism	Thiosulfate oxidation to sulfur-sulfite	2.9599	2.79371	0.548906	0.844	0.955556	0.943852
Sulfur metabolism	Sulfur mineralization (Methionine)	10.1354	9.6226	1.00499	0.612	0.84	0.949404
Sulfur metabolism	Sulfur mineralization (Cysteine)	20.5399	24.7341	1.37072	0.004	0.014	1.2042
Sulfur metabolism	Sulfur mineralization (Methanesulfonate)	0.269082	0.162618	0.152405	0.54	0.800625	0.604345
Sulfur metabolism	Sulfur mineralization (Sulfopropanediol)	5.02286	4.71997	0.727655	0.67	0.875636	0.939699
Sulfur metabolism	Sulfur mineralization (Taurine)	13.2747	16.2482	1.11534	0.007	0.0213043	1.224
Sulfur metabolism	Sulfur mineralization (Sulfoacetaldehyde)	4.57439	4.71209	0.718234	0.894	0.977812	1.0301
Sulfur metabolism	Sulfur mineralization (Sulfate esters)	62.7857	88.73	2.51356	0	0	1.41322
Sulfur metabolism	Sulfur mineralization (Alkanesulfonate)	12.8262	15.7703	1.06584	0.006	0.0190909	1.22954
Fermentation	glucose to pyruvate and acetyl-P	15.4273	15.4319	1.27217	1	1	1.00029
Fermentation	pyruvate to lactate	23.2307	23.1097	1.53034	0.941	0.99803	0.99479
Fermentation	lactate to acetate	4.93316	5.21635	0.693179	0.755	0.927193	1.05741
Fermentation	pyruvate to acetate	9.95602	14.9519	0.927279	0	0	1.5018
Fermentation	pyruvate to Acetyl-P	1.61449	2.23595	0.416435	0.132	0.318621	1.38492
Fermentation	acetyl-P to acetate	36.5951	44.5904	1.91227	0	0	1.21848
Fermentation	Acetyl-CoA to Acetate	5.02286	4.18566	0.69708	0.222	0.470909	0.833322
Fermentation	Acetyl-CoA to Acetyl-P	0.807245	0.834616	0.277613	0.685	0.875636	1.03391
Fermentation	Acetaldehyde to Acetate	48.9729	68.8209	2.07372	0	0	1.40529
Fermentation	Acetyl-CoA to Acetaldehyde	23.5895	27.9918	1.57419	0.003	0.0110526	1.18662
Fermentation	Acetaldehyde to Ethanol	78.3924	132.972	2.31222	0	0	1.69623
Fermentation	Pyruvate to propionate	0.448469	0.335253	0.225937	0.688	0.875636	0.74755
Fermentation	Pyruvate to butylate	1.34541	1.07034	0.35268	0.372	0.703784	0.795549
Fermentation	Pyruvate to butanol	0.179388	0.164323	0.147204	1	1	0.916022
Fermentation	Pyruvate to Butanediol	20.7193	29.1606	1.32545	0	0	1.40742
Fermentation	pyruvate to formate and Acetyl-CoA	0.269082	0.261723	0.189291	1	1	0.972655
Fermentation	Formate to CO2 & H2	61.0815	89.5292	2.31047	0	0	1.46573
Carbon metabolism	Methane oxidation	2.69082	2.34763	0.512335	0.549	0.800625	0.872458
Carbon metabolism	Aerobic methanogenesis	4.75377	3.96826	0.651256	0.187	0.426774	0.834761
Carbon metabolism	Anaerobic carbon monoxide oxidation (Rev)	4.75377	4.5207	0.7512	0.782	0.943793	0.95097
Carbon metabolism	CBB Cycle	22.7822	21.1987	1.56947	0.36	0.7	0.930494
Carbon metabolism	Acetyle CoA Synthesis (Bacteria, WL)	0.179388	0.247231	0.147796	0.506	0.800625	1.37819
Carbon metabolism	Acetyle CoA Synthesis (Archaea, WL)	0.179388	0.246804	0.147894	0.506	0.800625	1.37582
Carbon metabolism	phosphorylation ED pathway	14.8892	13.0188	1.13843	0.108	0.27	0.874381
Carbon metabolism	semi-phosphorylation ED pathway	23.4101	28.7744	1.47551	0.001	0.00411765	1.22915
Oxygen reduction	Low affinity cytochrome c oxidase aa3	83.1462	108.985	2.63593	0	0	1.31076
Oxygen reduction	High affinity cytochrome c oxidase cbb3	19.643	17.7158	1.45234	0.189	0.426774	0.90189
Nitrogen metabolism	Nitrate reduction (Rev)	15.6067	14.2552	1.25364	0.276	0.568235	0.9134
Nitrogen metabolism	Nitrate reduction	3.04959	2.99234	0.551141	0.849	0.955556	0.981228
Nitrogen metabolism	Nitrite reduction to Ammonia	46.9996	51.2579	2.22378	0.052	0.145385	1.0906
Nitrogen metabolism	Nitrite reduction to Nitric oxide (Rev)	29.8681	30.4511	1.70102	0.745	0.927193	1.01952
Nitrogen metabolism	Nitrite reduction to Nitric oxide	3.49806	3.03603	0.57877	0.463	0.800625	0.867919
Nitrogen metabolism	Nitric oxide reduction to Nitrous oxide	10.5839	9.92397	1.00289	0.508	0.800625	0.937649
Nitrogen metabolism	Nitrous oxide reduction	12.9159	16.2588	1.13638	0.006	0.0190909	1.25882
Nitrogen metabolism	Nitrogen fixation	0.717551	0.845273	0.277113	0.669	0.875636	1.178
Nitrogen metabolism	Ammonia oxidation	2.69082	2.34763	0.512335	0.549	0.800625	0.872458
Nitrogen metabolism	Hydroxylamine oxidation (Rev)	1.70418	1.4333	0.4006	0.592	0.8288	0.841047
Nitrogen metabolism	Nitric oxide dioxidation	5.20224	5.67629	0.702138	0.54	0.800625	1.09112
Nitrogen metabolism	Urea hydrolysis	38.5684	39.7992	1.94321	0.522	0.800625	1.03191
Nitrogen metabolism	Urea amidolyase	9.77663	9.49856	1.02716	0.86	0.955556	0.971557
Nitrogen metabolism	Glutamate deamination	7.2652	6.49854	0.860692	0.331	0.662	0.894475
Nitrogen metabolism	Cyanide deamination	8.79	7.64944	0.924697	0.203	0.444063	0.870244
Nitrogen metabolism	Nitrile deamination	23.141	28.2101	1.57678	0	0	1.21905
Nitrogen metabolism	Nitroalkane deamination	28.9711	34.9693	1.66315	0	0	1.20704
Hydrogen metabolism	Hydrogenase	11.9293	7.1147	0.902625	0	0	0.596406
Carbon metabolism	Glycolysis (Embden-Meyerhof pathway), glucose => pyruvate	85.3886	70.4373	2.3611	0	0	0.824903
Carbon metabolism	Gluconeogenesis, oxaloacetate => fructose-6P	85.3886	72.0728	2.35613	0	0	0.844057
Carbon metabolism	Citrate cycle (TCA cycle, Krebs cycle)	76.778	75.5639	2.40827	0.589	0.8288	0.984188
Carbon metabolism	Glyoxylate cycle	36.6848	28.1998	1.57935	0	0	0.768707
Carbon metabolism	beta-Oxidation	38.6581	44.1869	1.84859	0.002	0.00777778	1.14302
