# Supplementary material for: Genetic isolation and metabolic complexity of an Antarctic subglacial microbiome
Source: Nat Commun. 2025 Aug 18;16:7501. doi: 10.1038/s41467-025-62753-3 (PMC12361377; doi:10.1038/s41467-025-62753-3)
Supplement: Supplementary file 12 — Supplementary Data 10 [file 41467_2025_62753_MOESM12_ESM.xlsx]

## Sheet: Supplementary Data 10
Supplementary Data 10. Comparision of genomic proportions of 79 metabolic pathways between SLM SAGs and GTDB genomes for the 18 most abundant genera
	Genus	d__Bacteria;p__Actinomycetota;c__Thermoleophilia;o__Gaiellales;f__F1-60-MAGs149;g__F1-60-MAGs149		d__Bacteria;p__Actinomycetota;c__Thermoleophilia;o__Miltoncostaeales;f__Miltoncostaeaceae;g__SYFI01		d__Bacteria;p__Actinomycetota;c__Thermoleophilia;o__Solirubrobacterales;f__Solirubrobacteraceae;g__F1-60-MAGs163		d__Bacteria;p__Actinomycetota;c__Actinomycetes;o__S36-B12;f__S36-B12;g__UBA4592		d__Bacteria;p__Actinomycetota;c__Actinomycetes;o__S36-B12;f__UBA10799;g__UBA10799		d__Bacteria;p__Actinomycetota;c__Actinomycetes;o__Nanopelagicales;f__Nanopelagicaceae;g__Planktophila		d__Bacteria;p__Actinomycetota;c__Actinomycetes;o__Nanopelagicales;f__Nanopelagicaceae;g__UBA7398		d__Bacteria;p__Actinomycetota;c__Acidimicrobiia;o__Acidimicrobiales;f__Ilumatobacteraceae;g__UBA3006		d__Bacteria;p__Pseudomonadota;c__Gammaproteobacteria;o__Burkholderiales;f__Gallionellaceae;g__Nitrotoga		d__Bacteria;p__Pseudomonadota;c__Gammaproteobacteria;o__Burkholderiales;f__Gallionellaceae;g__39-52-133		d__Bacteria;p__Pseudomonadota;c__Gammaproteobacteria;o__Burkholderiales;f__SG8-39;g__RBG-16-66-20		d__Bacteria;p__Pseudomonadota;c__Gammaproteobacteria;o__Burkholderiales;f__SG8-41;g__PALSA-1004		d__Bacteria;p__Pseudomonadota;c__Gammaproteobacteria;o__Burkholderiales;f__Burkholderiaceae;g__Polaromonas		d__Bacteria;p__Pseudomonadota;c__Gammaproteobacteria;o__SURF-13;f__SURF-13;g__SURF-13		d__Bacteria;p__Acidobacteriota;c__Vicinamibacteria;o__Vicinamibacterales;f__UBA2999;g__12-FULL-67-14b		d__Bacteria;p__Chloroflexota;c__Limnocylindria;o__Limnocylindrales;f__CSP1-4;g__SPCO01		d__Bacteria;p__Patescibacteria;c__Paceibacteria;o__UBA9973;f__UBA2103;g__C7867-001		d__Bacteria;p__Patescibacteria;c__Paceibacteria;o__UBA9973;f__UBA1550;g__UBA1550
	Sample	SLM SAGs	GTDB	SLM SAGs	GTDB	SLM SAGs	GTDB	SLM SAGs	GTDB	SLM SAGs	GTDB	SLM SAGs	GTDB	SLM SAGs	GTDB	SLM SAGs	GTDB	SLM SAGs	GTDB	SLM SAGs	GTDB	SLM SAGs	GTDB	SLM SAGs	GTDB	SLM SAGs	GTDB	SLM SAGs	GTDB	SLM SAGs	GTDB	SLM SAGs	GTDB	SLM SAGs	GTDB	SLM SAGs	GTDB
	# of Genomes	197	36	118	42	92	69	92	39	15	5	40	366	18	40	16	51	106	71	14	11	33	21	14	58	44	165	26	3	31	19	39	6	26	158	34	36
Sulfur	Sulfate reduction (Rev). Sulfate to APS	0	0	0.0394	0	0	0	0.0532	0	0	0	0	0	0	0	0	0	1.3288	0.3498	1.5654	0.9527	0.8607	0.8653	0.7061	0.3082	1.1591	0.0207	0.2723	0	0	0	0	0.2285	0	0.0193	0	0
Sulfur	Sulfate reduction (Rev). APS to Sulfite	0	0	0	0	0	0	0	0	0	0	0	0	0	0	0	0	1.3892	0	1.3698	0.9527	0.9837	0.7499	0.9415	0.3082	1.2273	0.0415	0.2723	0	0	0.1191	0	0.2285	0	0.0096	0	0
Sulfur	Sulfur oxidation	0	0	0	0	0	0	0	0	0	0	0	0	0	0	0	0	1.359	0	0.9784	0.9527	0.8607	0.8076	0.9415	0.1926	0.8182	0.0484	0.2723	0	0	0	0	0.2285	0.1335	0	0	0
Sulfur	Sulfite oxidation	0	0.836	0	0	0	0	0	0.0307	0.1533	0.4543	0.1505	0.2435	0	0	0	0.434	0	0.6996	0.587	0.9527	0	0.5769	0.9415	0.963	0.1364	0.3043	0	0	1.8414	1.0721	0.931	1.1424	0	0	0	0
Sulfur	Sulfide oxidation	1.214	0.0669	1.0241	0	0	0.6849	0.8506	0.4905	0.1533	0.6815	0.3762	0.2131	0.2012	0.0341	0	0.0511	1.51	0.795	0.587	0.9527	1.5985	1.096	1.6476	1.0593	1.091	1.072	1.6341	1.3405	0.3507	0.3574	2.1723	0.6855	0	0.0096	0	0.0429
Sulfur	Sulfite reduction	0	0	0	0	0	0	0	0	0	0	0	0	0	0	0	0	0	0	0	0	0	0	0	0	0	0	0	0	0	0	0	0	0	0	0	0
Sulfur	Sulfur reduction	0	0	0	0	0	0.0167	0.0709	0	0.9196	0.6815	0.5267	0.3424	0.6036	0	0	0	0	0.0159	0	0	0.2459	0.3461	0.9415	0.1733	0	0.0415	0	1.3405	0	0.0596	0.0776	0.6855	0	0	0	0
Sulfur	Thiosulfate oxidation to sulfate	0	0	0	0	0	0	0	0	0	0	0	0	0	0	0	0	1.2382	0	0.7827	0.9527	0.6148	1.0383	1.4123	1.0785	1.5001	0.8853	0.1362	0.4468	0	0	0	0	0	0	0	0
Sulfur	Thiosulfate oxidation to sulfite	0	0	0	0	0	0	0	0	0	0	0	0	0	0	0	0	0	0	0	0	0	0	0	0.0963	0	0.0069	0	0	0.0877	0.1191	0.1552	0.2285	0	0	0	0.0429
Sulfur	Thiosulfate oxidation to tetrathionate	0	0	0.2166	0	0	0	0	0	0.1533	0.9086	0.9029	1.0234	0.8048	1.1949	0	0	0.9966	0.7314	0	0	0.4919	1.0383	1.6476	1.0593	0.9546	0.8991	0.817	1.3405	0.4384	0.7743	0.8534	0.457	0	0.7714	0	0.7725
Sulfur	Tetrathionate reduction to thiosulfate	0	0	0	0	0	0	0.0177	0	0	0	0	0	0.2012	0	0	0	0	0	0.1957	0.7622	0	0.0577	0.2354	0	0	0.0484	0	0	0	0.0596	0.8534	0	0	0	0	0
Sulfur	Tetrathionate oxidation to thiosulfate Sulfur Sulfate	0	0	0	0	0	0	0	0	0	0	0	0	0	0	0	0	0	0	0	0	0	0	0	0	0	0	0	0	0	0	0	0	0	0.0096	0	0
Sulfur	Thiosulfate oxidation to sulfur-sulfite	0	0	0	0	0	0	0	0	0	0	0	0	0	0	0	0	0	0	0.1957	0.0953	0	0.1154	0	0.1541	0	0.0138	0	0	0	0	0	0	0	0.0096	0	0
Sulfur	Sulfur mineralization (Methionine)	0.0219	0	0	0	0	0	0.1772	0	0	0	0	0.0038	0	0.0341	0	0.1276	0	0	0	0	0	0	0	0.0193	0.0682	0.0553	0	0	0.8769	1.0721	0.8534	1.1424	0	0	0	0
Sulfur	Sulfur mineralization (Cysteine)	0.2406	0	0	0	0	0	0.2835	0.6131	0	0.4543	0.1505	0.0533	0.2012	0	0.4109	0.0255	0	0.0477	0	0	0	0.0577	0	0	0	0.4565	0	0	1.0522	1.0721	0.5431	0.6855	0	0	0	0
Sulfur	Sulfur mineralization (Methanesulfonate)	0	0	0	0	0	0	0	0	0	0	0	0	0	0	0	0	0	0	0	0	0	0.0577	0	0.077	0.1364	0.0138	0	0	0	0	0	0	0	0	0	0
Sulfur	Sulfur mineralization (Sulfopropanediol)	0	0	0	0	0.1619	0.0167	0.4962	0.2146	0	0	0	0.0038	0	0	0	0	0	0	0	0	0	0.4615	1.1769	0.6356	0	0.2628	0	0	0	0	0.0776	0	0	0	0	0
Sulfur	Sulfur mineralization (Taurine)	0	0	0	0.0577	0	0	0	0.0613	0	0	0	0.0038	0	0	0	0.5106	0	0	0	0	1.3526	0.9807	0.9415	0.9245	1.0228	0.6294	0	0	0.0877	0.0596	0	0	0	0	0	0
Sulfur	Sulfur mineralization (Sulfoacetaldehyde)	0	0	0	0	0	0	0.0177	0	0	0	0	0	0	0	0	0	0	0	0	0	0.2459	0.5192	0.7061	0.5778	0.2727	0.0415	0	0	0	0.0596	0	0	0	0	0	0
Sulfur	Sulfur mineralization (Sulfate esters)	0.339	0.9029	1.477	1.1538	1.4572	1.1025	0.1063	0.8891	1.2262	1.1358	0.0752	0.0799	0	0	1.2326	1.2764	0.0604	0.4929	0	0	0.9837	1.0383	1.1769	1.04	0.5455	0.6501	0	0	1.403	0.8934	0.6207	1.1424	0	0.0289	0.1792	0.1717
Sulfur	Sulfur mineralization (Alkanesulfonate)	1.0609	0.6019	0	0.5192	0.054	0.0501	0.4607	0	0	0.6815	0	0.0076	0	0	3.2868	1.1233	0	0	0	0	0	0	0	0.0193	0.0682	0.2006	0	0	0	0	2.2499	1.3709	0	0.0096	0	0.0429
Fermentation	glucose to pyruvate and acetyl-P	0	0.0669	0.0394	0	0.027	0	0	0.0613	0.4598	1.1358	0	0.038	0	0	0	0	0.0302	0.3816	0	0.8575	0.123	0.0577	0	0.2119	0.0682	0.1176	0.6809	0.8937	0	0.1191	0	0.6855	0	0.0386	0.1792	0.3433
Fermentation	pyruvate to lactate	0.0875	0	0.0197	0	0	0	0.0886	0	0	0	0	0.0076	0	0	0	0	0.3322	0.4293	0	0	0	0.0577	0	0	0.1364	0.0484	0.9532	1.3405	0.0877	0	0	0	0.5341	0.8196	0.7169	0.4721
Fermentation	lactate to acetate	0	0	0.8665	0	0	0	0	0	1.5327	0.2272	0	0	0	0	0	0	0	0	0.1957	0	0	0	0.2354	0	0	0.0069	0	1.3405	0	0.0596	0	0	0	0	0	0
Fermentation	pyruvate to acetate	0	0	0.0394	0.2019	0	0	0.0177	0	0	0.2272	0	0.0038	0	0	0	0	0	0.0318	0	0	0	0	0.2354	0.0385	0	0.0207	0	0	0.3507	0.0596	0	0.2285	0	0.0096	0	0
Fermentation	pyruvate to Acetyl-P	0	0	0.0985	0.0288	0	0	0	0	0	0	0	0.0038	0	0	0	0	0	0	0	0	0	0	0	0.0193	0	0	0	0	0	0	0	0	0	0	0	0
Fermentation	acetyl-P to acetate	0.164	0.0334	0.0985	0	0	0.0167	0.0709	0	0.6131	1.1358	0	0.0152	0	0	0	0	0.3322	0.3975	0	1.048	0.3689	0.4038	0.9415	0.9437	0.4091	0.9406	1.7703	1.3405	1.2276	1.0721	1.0086	1.3709	0.1335	0.4146	1.5235	1.4592
Fermentation	Acetyl-CoA to Acetate	0	0	0.0197	0	0	0	0.8683	0.0307	0	0	0	0.0875	0	0.0341	0	0	0	0	0	0	0	0.1731	0	0.0193	0	0.0484	0	0	0	0	1.0086	0.457	0	0	0	0
Fermentation	Acetyl-CoA to Acetyl-P	0.0109	0.0334	0	0	0	0	0.0177	0	0	0.4543	0	0	0	0	0	0	0	0.0318	0	0	0	0	0	0	0	0	0	0	0	0	0	0	0	0.0096	0	0
Fermentation	Acetaldehyde to Acetate	0.3172	0.1003	0.0591	0.5192	0.081	0.167	1.4177	1.165	1.9925	0.6815	2.0315	1.3088	2.2131	1.3314	1.6434	1.1233	0.2114	0.0477	0	0	1.7215	1.096	1.1769	0.443	1.2955	0.9406	0.1362	0	1.403	1.1316	1.7844	1.3709	0.1335	0.0096	0	0
Fermentation	Acetyl-CoA to Acetaldehyde	0.7546	0.836	0	0	0.1079	0.0167	1.2227	0.9197	0.1533	0	0	0.0038	0	0	0	0	0.0604	0.0159	0.1957	0	0	0.0577	0	0.0578	0	0.1245	0	0	0.6138	0.9529	0.3103	0	0	0.0096	0	0
Fermentation	Acetaldehyde to Ethanol	2.0889	1.0366	1.8709	1.1826	1.7271	1.0524	1.3468	0.8584	0.3065	1.1358	1.8057	0.9131	1.6096	1.0242	2.0543	1.1488	0.2114	0.4452	0.3914	0.0953	2.3363	1.2114	2.3538	1.0978	1.9773	1.0651	0.4085	0	2.4552	1.1316	2.2499	1.3709	0.4006	0.1061	0.0896	0.0429
Fermentation	Pyruvate to propionate	0	0	0	0	0	0.0167	0	0	0	0	0	0.0038	0	0	0	0	0	0	0	0	0	0	0	0	0	0.2559	0	0	0	0	0	0	0	0.0096	0	0
Fermentation	Pyruvate to butylate	0	0	0	0	0	0	0	0	0	0	0	0	0	0.0341	0	0	0	0	0.1957	0	0	0	0	0	0	0.0138	0	0	0	0.0596	0	0	0	0	0	0
Fermentation	Pyruvate to butanol	0	0	0	0	0	0	0	0	0	0	0	0	0	0	0	0	0	0	0	0	0	0	0	0	0	0	0	0	0	0	0	0	0	0	0	0
Fermentation	Pyruvate to Butanediol	0.0328	0.6688	0.3348	0.75	0.054	0.7183	0.1418	0.7358	0.1533	0.4543	0	0.1446	0	0	0	0.0255	0.0604	0	0	0	0.4919	0.6922	0	0.597	0	0.0415	0	0	0.0877	0.0596	0.931	0.2285	0	0.0193	0	0
Fermentation	pyruvate to formate and Acetyl-CoA	0	0	0	0	0.027	0.0167	0	0	0	0	0	0.0266	0	0	0	0	0	0.0954	0	0	0	0.1154	0	0.0385	0	0.0277	0	0	0	0	0	0	0	0.0193	0	0
Fermentation	Formate to CO2 & H2	1.2468	0.7022	0.0197	0	1.4572	1.019	1.2405	1.0423	0	0.2272	1.3543	0.6011	1.2072	0	1.2326	1.2509	0.7248	0.0159	0.1957	0.0953	2.8281	1.096	2.5891	1.0978	1.3637	1.0927	0.9532	0	0.9645	1.1316	2.0171	1.3709	0	0.0386	0	0
Carbon	Methane oxidation	0	0	0	0	0	0	0	0	0	0	0	0	0	0	0	0	0	0	0	0	0	0	0	0	0	0.0346	0	0	0	0	0	0	0	0	0	0
Carbon	Aerobic methanogenesis	0	0	0	0	0	0	0	0	0	0	0	0	0	0	0	0.1276	0	0	0	0.5716	0	0.2884	0	0.1156	0	0.4495	0	0	0	0	0	0	0	0	0	0
Carbon	Anaerobic carbon monoxide oxidation (Rev)	0	0.0334	0.1969	0	0	0	0	0.1226	0	0	0.0752	0.0761	1.006	1.2631	0	0	0	0	0	0.0953	0	0.0577	0	0	0.0682	0.1867	0	0	0	0.7147	0	0.2285	0	0	0	0
Carbon	CBB Cycle	0.0109	0	0	0	0	0	0.0886	0	0	0	0	0.0304	0	0	0	0	0.906	0.8745	0.7827	1.048	0.3689	0.2307	0	0.3659	0.6137	0.2766	0.9532	0.8937	0	0	0.6207	0.6855	0	0	0	0
Carbon	Acetyle CoA Synthesis (Bacteria, WL)	0	0	0	0	0	0	0	0	0	0	0	0	0	0	0	0	0	0	0	0	0	0	0	0	0	0	0	0	0	0	0	0	0	0	0	0
Carbon	Acetyle CoA Synthesis (Archaea, WL)	0	0	0	0	0	0	0	0	0	0	0	0	0	0	0	0	0	0	0	0	0	0	0	0	0	0	0	0	0	0	0	0	0	0	0	0
Carbon	phosphorylation ED pathway	0	0.0334	0.0394	0	0	0.0334	0	0.0613	0	0	0.6772	0.2321	0.4024	1.2973	0.4109	0.1787	0	0.0477	0	0.1905	0	0.0577	0.2354	0	0.2727	1.0512	0	0	0.0877	0.0596	0.8534	0.9139	0	0.0096	0	0
Carbon	semi-phosphorylation ED pathway	0.0109	0.0334	0.3348	0.0288	0.054	0.0334	0	0.0307	0	0	0.7524	0.2473	0.4024	1.2973	0.4109	0.1787	0	0.0477	0	0.1905	0	0.0577	0.2354	0.0193	0.2727	1.0651	0	0	0.0877	0.0596	0.8534	0.9139	0	0	0	0
Carbon	semi-phosphorylation ED pathway alternative	0	0	0	0	0	0	0	0	0	0	0	0	0	0	0	0	0	0	0	0	0	0	0	0	0	0.0069	0	0	0	0	0	0	0	0	0	0
Oxygen reduction	Low affinity cytochrome c oxidase aa3	1.3671	1.1035	1.2407	1.0673	1.5922	1.1025	1.4	1.1036	1.686	0.9086	1.1286	1.3354	1.4084	1.3314	2.4651	1.1998	0	0.0159	0.9784	0.9527	2.2133	0.7499	2.1184	1.0978	1.7728	1.0651	0	0	2.2798	1.1316	1.3965	0.9139	0	0	0	0
Oxygen reduction	High affinity cytochrome c oxidase cbb3	0	0	0.0197	0	0	0	0	0	0	0	0	0.0038	0	0	0	0	1.2986	1.0016	0.3914	1.048	0.4919	0.4038	0	0.7126	1.0228	0.9129	0.817	1.3405	0.2631	0.5956	0	0	0	0	0	0
Nitrogen	Nitrate reduction (Rev)	0.0766	0	0.0591	0.2019	0.5937	0.0668	1.081	0.0613	0	1.1358	1.1286	0.1598	1.2072	0	0.8217	0	0.1208	0.5406	1.3698	0.8575	1.1067	0.2307	1.1769	0.3467	0.6137	0.408	0	0	1.2276	0.1191	0.1552	0.2285	0	0	0	0
Nitrogen	Nitrate reduction	0	0	0	0	0.027	0	0	0	0	0	0	0	0	0	0	0	0.5436	0.1113	0.3914	0.1905	0	0.0577	0.4708	0.0385	0	0.0277	0	0	0.6138	0.1787	0.0776	0	0	0	0	0
Nitrogen	Nitrite reduction to Ammonia	0.9843	0.2006	0.1182	0	0.027	0.0167	0.0354	0.8891	0.9196	0.2272	0	0.0038	0.2012	0	0	0.1787	1.1778	0.3657	0.9784	0.7622	0.3689	0.2307	2.1184	0.8474	0.75	0.7746	0.6809	1.3405	1.4907	0.536	0.3103	0	0	0.0193	0.0896	0
Nitrogen	Nitrite reduction to Nitric oxide (Rev)	0.3609	0.0669	1.2998	0.4327	0.027	0.6348	0	0	0	0.2272	0	0.0076	0	0	0	0.2808	0.4832	0.4452	0	0.0953	0.3689	0.4038	0.4708	0.1541	0.5455	0.2836	0	1.3405	0	0	2.0171	1.1424	0.267	0.1832	0.2688	0.3004
Nitrogen	Nitrite reduction to Nitric oxide	0	0	0	0	0	0	0	0	0	0	0	0	0	0	0	0	0.1208	0	0	0.0953	0.3689	0.1154	0	0.0385	0.1364	0.0622	0	0	0	0	0	0	0	0.0289	0	0.0429
Nitrogen	Nitric oxide reduction to Nitrous oxide	0.0328	0.0334	0	0.0288	0	0	0	0	0.1533	0	0	0.0457	0	0	0	0	0	0.0318	0	0.0953	0	0	0	0.0578	0	0.3527	0	0	0.0877	0	0.4655	0	0	0	0	0.8154
Nitrogen	Nitrous oxide reduction	0	0	0	0	0	0	0.1772	0.092	0	0	0	0.0152	0	0	0.4109	0	0	0	0	0.0953	0	0	0	0.0193	0	0.1107	0	0	0	0.3574	1.0861	0	0	0	0	0
Nitrogen	Nitrogen fixation	0	0	0	0	0	0	0	0	0	0	0	0	0	0	0	0	0	0	0	0	0	0	0	0	0	0.0346	0	0	0	0	0	0	0	0	0	0
Nitrogen	Ammonia oxidation	0	0	0	0	0	0	0	0	0	0	0	0	0	0	0	0	0	0	0	0	0	0	0	0	0	0.0346	0	0	0	0	0	0	0	0	0	0
Nitrogen	Hydroxylamine oxidation (Rev)	0	0	0	0	0	0	0	0	0	0	0	0	0	0	0	0	0	0	0	0	0	0	0	0	0.0682	0.0069	0	0	0.7892	0.1191	0.0776	0	0	0	0	0
Nitrogen	Nitric oxide dioxidation	0.9077	0	0	0	0	0.1002	0	0	0	0.2272	0	0	0.2012	0	0	0	0.151	0.2385	0	0	0	0	0	0.0385	0.4773	0.5325	0	0	0.9645	0.3574	1.0086	0	0	0.0193	0	0
Nitrogen	Hydrazine synthesis	0	0	0	0	0	0	0	0	0	0	0	0	0	0	0	0	0	0	0	0	0	0	0	0	0	0	0	0	0	0	0	0	0	0	0	0
Nitrogen	Hydrazine dehydrogenesis to Nitrogen gas	0	0	0	0	0	0	0	0	0	0	0	0	0	0	0	0	0	0	0	0	0	0	0	0	0	0	0	0	0	0	0	0	0	0	0	0
Nitrogen	Urea hydrolysis	1.2468	1.1704	0	0	0.8366	0.1503	0.0354	0	0.1533	0	0.2257	0.0076	0	0	0	0	0.5738	0.0159	0	0.7622	2.3363	0.5769	0.4708	0.5007	1.3637	0.9959	0.1362	1.3405	0.1754	0	1.3965	0.9139	0	0.0096	0	0
Nitrogen	Urea amidolyase	0	0.0669	0.2363	0	0	0	0.8506	0.3066	0	0.2272	0	0.0228	0	0	0	0	0.0302	0.0636	0	0.7622	0.4919	0.1154	0.4708	0.7704	0.2046	0.574	0	0	0	0.0596	0	0	0.267	0	0	0
Nitrogen	Glutamate deamination	0.0109	0	0	0	0	0	0	0	0	0	0	0	0	0	0	0	0	0.0159	0	0	0	0	0	0	0	0.0277	0	0	0	0	0.7758	0.6855	0	0.0482	0.0896	0
Nitrogen	Cyanide deamination	0	0	0	0	0	0.0334	0	0	0	0	0	0	0	0	0	0	0.0604	0	0	0.8575	0	0.1731	0.9415	1.0208	0.4091	0.8368	0	0	0	0	0	0	0	0	0	0
Nitrogen	Nitrile deamination	0.8093	0.2341	0	0	0	0.0334	0.1772	0.3066	0	0.2272	0	0.0038	0	0	0	0	0.3322	0.0159	0	0	0	0.1731	1.6476	0.3467	0	0.2421	0.1362	0	0	0	0.6207	0.2285	0	0	0	0
Nitrogen	Nitroalkane deamination	1.2249	0	1.7527	0.923	0	0.0668	0.5494	0	0	0	0.8276	0.3424	0.4024	0.0341	0.4109	0.0255	0.3322	0.9698	0.9784	1.048	1.5985	1.2114	2.1184	1.0208	1.5001	1.0858	0	0	0.4384	1.1316	0.5431	0.2285	0	0.0482	0.0896	0.0429
Hydrogen	Hydrogenase	0.0219	0	0	0	0	0.0167	0	0	0	0	0	0	0	0	0.4109	0	0	0.3339	0	1.048	0	0	0.2354	0.7511	0	0.4772	0	1.3405	0.0877	0.0596	0.2327	0.2285	0	0	0	0
Iron	Neutrophilic iron oxidation	0	0	0	0	0	0	0	0	0	0	0	0	0	0	0	0	0.2114	0.0636	0	0.8575	0	0	0	0	0	0	0	0	0	0	0	0	0	0	0	0
Iron	Acidophilic iron oxidation	0	0	0	0	0	0	0	0	0	0	0	0	0	0	0	0	0	0.0636	0	0	0	0.1154	0	0.443	0.4773	0.1452	0	0.4468	0.1754	0.1787	0	0	0	0	0	0
Iron	Netrophilic Probable iron oxidation	0	0	0	0	0	0	0	0	0	0	0	0	0	0	0	0	0.5738	0.0636	0.7827	0.2858	0.4919	0.1154	0.9415	0.443	0.4091	0.0207	0	0	0	0.0596	0	0	0	0	0	0
Iron	Iron reduction	0	0	0	0	0	0	0	0	0	0	0	0	0	0	0	0	0	0	0	0	0	0	0	0.0193	0	0	0	0	0	0	0	0	0	0	0	0
Carbon	Glycolysis (Embden-Meyerhof pathway), glucose => pyruvate	0	0	1.0635	1.0961	0.9175	1.1025	1.205	1.1343	1.3794	1.1358	1.1286	1.343	0.6036	1.3655	0.4109	1.1488	0.7248	1.0652	0.9784	1.048	0.7378	0.9807	0.7061	1.1171	0.6818	0.9475	0.6809	0.8937	0.7892	0.8934	0.7758	1.1424	0	0.2796	0.2688	1.1587
Carbon	Gluconeogenesis, oxaloacetate => fructose-6P	0.5687	0.9363	0.6696	0.9519	1.0524	1.0691	1.081	1.1343	1.2262	0.6815	0.0752	0.5631	0.4024	1.2973	0.4109	0.8935	0.6342	1.0652	0.7827	0.8575	0.7378	0.9807	0.2354	0.963	0.5455	1.0996	0.2723	0.8937	0.6138	0.8934	0.6982	1.3709	0	0.0193	0	0.0858
Carbon	Citrate cycle (TCA cycle, Krebs cycle)	0.7546	0.8694	1.0635	1.0384	1.0794	0.8519	1.2227	1.1036	1.5327	1.1358	0.9029	1.2555	0.6036	1.2631	1.2326	1.1233	0.5134	1.0493	0.9784	1.048	1.5985	1.096	1.883	1.1171	0.75	1.1342	0.1362	0.4468	1.5784	1.1316	1.3189	1.3709	0	0	0	0
Carbon	Glyoxylate cycle	0.9843	0.836	0.8271	0.9807	0	0.0167	0	0	0	0	0.3762	0.2283	0.2012	0.0341	0	0.1532	0.0302	0.0159	0	0.1905	0.7378	1.096	0.7061	0.4815	0.8182	1.0651	0	0	1.0522	1.0721	0.6982	0.9139	0	0	0	0
Carbon	beta-Oxidation	0.0109	0.0669	0	0	0.054	0.0835	1.2405	1.0423	1.2262	1.1358	0.9029	1.0653	0	1.1266	0	0	0	0.0477	0	0.0953	2.0904	1.2114	0.4708	1.0785	0.6818	1.0996	0	0	0.7892	0.9529	0	0.2285	0	0	0	0
Carbon	Non-phosphorylative Entner-Doudoroff pathway, gluconate/galactonate => glycerate	0	0	0	0	0	0	0	0	0	0	0	0	0	0	0	0	0	0	0	0	0	0	0	0	0	0	0	0	0	0	0	0	0	0	0	0
