# Supplementary material for: Genetic isolation and metabolic complexity of an Antarctic subglacial microbiome
Source: Nat Commun. 2025 Aug 18;16:7501. doi: 10.1038/s41467-025-62753-3 (PMC12361377; doi:10.1038/s41467-025-62753-3)
Supplement: Supplementary file 15 — Source data [file 41467_2025_62753_MOESM15_ESM.zip]

Archive with 50 entries (48 files):
- Source Data/
- Source Data/.DS_Store
- __MACOSX/Source Data/._.DS_Store
- Source Data/Trees/
- Source Data/~$SourceData.xlsx
- __MACOSX/Source Data/._~$SourceData.xlsx
- Source Data/Source Data.xlsx
- __MACOSX/Source Data/._Source Data.xlsx
- Source Data/Trees/S Fig 12 13.tree
- __MACOSX/Source Data/Trees/._S Fig 12 13.tree
- Source Data/Trees/S Fig 31.tree
- Source Data/Trees/S Fig 7.tree
- __MACOSX/Source Data/Trees/._S Fig 7.tree
- Source Data/Trees/S Fig 11.tree
- __MACOSX/Source Data/Trees/._S Fig 11.tree
- Source Data/Trees/S Fig 10.tree
- __MACOSX/Source Data/Trees/._S Fig 10.tree
- Source Data/Trees/.DS_Store
- __MACOSX/Source Data/Trees/._.DS_Store
- Source Data/Trees/S Fig 30.tree
- Source Data/Trees/S Fig 15 16.tree
- __MACOSX/Source Data/Trees/._S Fig 15 16.tree
- Source Data/Trees/S Fig 17.tree
- __MACOSX/Source Data/Trees/._S Fig 17.tree
- Source Data/Trees/S Fig 21.tree
- __MACOSX/Source Data/Trees/._S Fig 21.tree
- Source Data/Trees/S Fig 1.tree
- Source Data/Trees/Fig 3a.tree
- Source Data/Trees/S Fig 23.tree
- __MACOSX/Source Data/Trees/._S Fig 23.tree
- Source Data/Trees/S Fig 22.tree
- __MACOSX/Source Data/Trees/._S Fig 22.tree
- Source Data/Trees/S Fig 18.tree
- __MACOSX/Source Data/Trees/._S Fig 18.tree
- Source Data/Trees/S Fig 14.tree
- __MACOSX/Source Data/Trees/._S Fig 14.tree
- Source Data/Trees/S Fig 5.tree
- Source Data/Trees/S Fig 19 20.tree
- __MACOSX/Source Data/Trees/._S Fig 19 20.tree
- Source Data/Trees/S Fig 25.tree
- __MACOSX/Source Data/Trees/._S Fig 25.tree
- Source Data/Trees/S Fig 9.tree
- __MACOSX/Source Data/Trees/._S Fig 9.tree
- Source Data/Trees/S Fig 8.tree
- __MACOSX/Source Data/Trees/._S Fig 8.tree
- Source Data/Trees/Fig 2.archaea.tree
- __MACOSX/Source Data/Trees/._Fig 2.archaea.tree
- Source Data/Trees/Fig 2.bacteria.tree
- Source Data/Trees/S Fig 24.tree
- __MACOSX/Source Data/Trees/._S Fig 24.tree
