# Supplementary material for: Genetic isolation and metabolic complexity of an Antarctic subglacial microbiome
Source: Nat Commun. 2025 Aug 18;16:7501. doi: 10.1038/s41467-025-62753-3 (PMC12361377; doi:10.1038/s41467-025-62753-3)
Supplement: Supplementary file 15 — Source data [file 41467_2025_62753_MOESM15_ESM.zip › Source Data/Source Data.xlsx]

## Sheet: Fig 2
Raw SAG identifier	SAG Name	Water pore size OR Sediment depth	Revised GTDB-Tk classification referring FastTree
LV30A21	SLM_LV1_30a-A21	>3.0 um	d__Archaea;p__Thermoproteota;c__Nitrososphaeria;o__Nitrososphaerales;f__Nitrosopumilaceae;g__Nitrosarchaeum;s__
LV30F17	SLM_LV1_30a-F17	>3.0 um	d__Archaea;p__Thermoproteota;c__Nitrososphaeria;o__Nitrososphaerales;f__Nitrosopumilaceae;g__Nitrosarchaeum;s__
LV02F17	SLM_LV1_0208-F17	0.2~0.8 um	d__Archaea;p__Thermoproteota;c__Nitrososphaeria;o__Nitrososphaerales;f__Nitrosopumilaceae;g__Nitrosarchaeum;s__
LV08N07	SLM_LV1_0830-N07	0.8~3.0 um	d__Archaea;p__Thermoproteota;c__Nitrososphaeria;o__Nitrososphaerales;f__Nitrosopumilaceae;g__Nitrosarchaeum;s__
LV08G05	SLM_LV1_0830-G05	0.8~3.0 um	d__Archaea;p__Thermoproteota;c__Nitrososphaeria;o__Nitrososphaerales;f__Nitrosopumilaceae;g__Nitrosarchaeum;s__
LV00F20	SLM_LV1_02b-F20	<0.2 um	d__Archaea;p__Nanoarchaeota;c__Nanoarchaeia;o__Pacearchaeales;f__GW2011-AR1;g__;s__
LV00G20	SLM_LV1_02b-G20	<0.2 um	d__Archaea;p__Nanoarchaeota;c__Nanoarchaeia;o__Pacearchaeales;f__GW2011-AR1;g__;s__
MC08F19	SLM_MC1B_68-F19	6~8 cm	d__Bacteria;p__Actinomycetota;c__Thermoleophilia;o__Miltoncostaeales;f__Miltoncostaeaceae;g__SYFI01;s__
MC08C22	SLM_MC1B_68-C22	6~8 cm	d__Bacteria;p__Actinomycetota;c__Thermoleophilia;o__Miltoncostaeales;f__Miltoncostaeaceae;g__SYFI01;s__
MC00L10	SLM_LV1_BS-L10	BulkSediment	d__Bacteria;p__Actinomycetota;c__Thermoleophilia;o__Miltoncostaeales;f__Miltoncostaeaceae;g__SYFI01;s__
MC08A08	SLM_MC1B_68-A08	6~8 cm	d__Bacteria;p__Actinomycetota;c__Thermoleophilia;o__Miltoncostaeales;f__Miltoncostaeaceae;g__SYFI01;s__
MC08J14	SLM_MC1B_68-J14	6~8 cm	d__Bacteria;p__Actinomycetota;c__Thermoleophilia;o__Miltoncostaeales;f__Miltoncostaeaceae;g__SYFI01;s__
MC08N07	SLM_MC1B_68-N07	6~8 cm	d__Bacteria;p__Actinomycetota;c__Thermoleophilia;o__Miltoncostaeales;f__Miltoncostaeaceae;g__SYFI01;s__
MC04N23	SLM_MC1B_24-N23	2~4 cm	d__Bacteria;p__Actinomycetota;c__Thermoleophilia;o__Miltoncostaeales;f__Miltoncostaeaceae;g__SYFI01;s__
MC08L19	SLM_MC1B_68-L19	6~8 cm	d__Bacteria;p__Actinomycetota;c__Thermoleophilia;o__Miltoncostaeales;f__Miltoncostaeaceae;g__SYFI01;s__
MC08G09	SLM_MC1B_68-G09	6~8 cm	d__Bacteria;p__Actinomycetota;c__Thermoleophilia;o__Miltoncostaeales;f__Miltoncostaeaceae;g__SYFI01;s__
MC08L14	SLM_MC1B_68-L14	6~8 cm	d__Bacteria;p__Actinomycetota;c__Thermoleophilia;o__Miltoncostaeales;f__Miltoncostaeaceae;g__SYFI01;s__
MC08G22	SLM_MC1B_68-G22	6~8 cm	d__Bacteria;p__Actinomycetota;c__Thermoleophilia;o__Miltoncostaeales;f__Miltoncostaeaceae;g__SYFI01;s__
MC10C20	SLM_MC1B_810-C20	8~10 cm	d__Bacteria;p__Actinomycetota;c__Thermoleophilia;o__Miltoncostaeales;f__Miltoncostaeaceae;g__SYFI01;s__
MC06K21	SLM_MC1B_46-K21	4~6 cm	d__Bacteria;p__Actinomycetota;c__Thermoleophilia;o__Miltoncostaeales;f__Miltoncostaeaceae;g__SYFI01;s__
MC08O14	SLM_MC1B_68-O14	6~8 cm	d__Bacteria;p__Actinomycetota;c__Thermoleophilia;o__Miltoncostaeales;f__Miltoncostaeaceae;g__SYFI01;s__
MC08P18	SLM_MC1B_68-P18	6~8 cm	d__Bacteria;p__Actinomycetota;c__Thermoleophilia;o__Miltoncostaeales;f__Miltoncostaeaceae;g__SYFI01;s__
MC08I21	SLM_MC1B_68-I21	6~8 cm	d__Bacteria;p__Actinomycetota;c__Thermoleophilia;o__Miltoncostaeales;f__Miltoncostaeaceae;g__SYFI01;s__
MC08M13	SLM_MC1B_68-M13	6~8 cm	d__Bacteria;p__Actinomycetota;c__Thermoleophilia;o__Miltoncostaeales;f__Miltoncostaeaceae;g__SYFI01;s__
MC08M05	SLM_MC1B_68-M05	6~8 cm	d__Bacteria;p__Actinomycetota;c__Thermoleophilia;o__Miltoncostaeales;f__Miltoncostaeaceae;g__SYFI01;s__
MC08D03	SLM_MC1B_68-D03	6~8 cm	d__Bacteria;p__Actinomycetota;c__Thermoleophilia;o__Miltoncostaeales;f__Miltoncostaeaceae;g__SYFI01;s__
MC08N11	SLM_MC1B_68-N11	6~8 cm	d__Bacteria;p__Actinomycetota;c__Thermoleophilia;o__Miltoncostaeales;f__Miltoncostaeaceae;g__SYFI01;s__
MC08L11	SLM_MC1B_68-L11	6~8 cm	d__Bacteria;p__Actinomycetota;c__Thermoleophilia;o__Miltoncostaeales;f__Miltoncostaeaceae;g__SYFI01;s__
MC08J06	SLM_MC1B_68-J06	6~8 cm	d__Bacteria;p__Actinomycetota;c__Thermoleophilia;o__Miltoncostaeales;f__Miltoncostaeaceae;g__SYFI01;s__
MC08O09	SLM_MC1B_68-O09	6~8 cm	d__Bacteria;p__Actinomycetota;c__Thermoleophilia;o__Miltoncostaeales;f__Miltoncostaeaceae;g__SYFI01;s__
MC08N09	SLM_MC1B_68-N09	6~8 cm	d__Bacteria;p__Actinomycetota;c__Thermoleophilia;o__Miltoncostaeales;f__Miltoncostaeaceae;g__SYFI01;s__
MC00E06	SLM_LV1_BS-E06	BulkSediment	d__Bacteria;p__Actinomycetota;c__Thermoleophilia;o__Miltoncostaeales;f__Miltoncostaeaceae;g__SYFI01;s__
MC08L03	SLM_MC1B_68-L03	6~8 cm	d__Bacteria;p__Actinomycetota;c__Thermoleophilia;o__Miltoncostaeales;f__Miltoncostaeaceae;g__SYFI01;s__
MC08L13	SLM_MC1B_68-L13	6~8 cm	d__Bacteria;p__Actinomycetota;c__Thermoleophilia;o__Miltoncostaeales;f__Miltoncostaeaceae;g__SYFI01;s__
MC08E03	SLM_MC1B_68-E03	6~8 cm	d__Bacteria;p__Actinomycetota;c__Thermoleophilia;o__Miltoncostaeales;f__Miltoncostaeaceae;g__SYFI01;s__
MC08B05	SLM_MC1B_68-B05	6~8 cm	d__Bacteria;p__Actinomycetota;c__Thermoleophilia;o__Miltoncostaeales;f__Miltoncostaeaceae;g__SYFI01;s__
MC06G09	SLM_MC1B_46-G09	4~6 cm	d__Bacteria;p__Actinomycetota;c__Thermoleophilia;o__Miltoncostaeales;f__Miltoncostaeaceae;g__SYFI01;s__
MC08E19	SLM_MC1B_68-E19	6~8 cm	d__Bacteria;p__Actinomycetota;c__Thermoleophilia;o__Miltoncostaeales;f__Miltoncostaeaceae;g__SYFI01;s__
MC08F05	SLM_MC1B_68-F05	6~8 cm	d__Bacteria;p__Actinomycetota;c__Thermoleophilia;o__Miltoncostaeales;f__Miltoncostaeaceae;g__SYFI01;s__
MC08I05	SLM_MC1B_68-I05	6~8 cm	d__Bacteria;p__Actinomycetota;c__Thermoleophilia;o__Miltoncostaeales;f__Miltoncostaeaceae;g__SYFI01;s__
MC04K18	SLM_MC1B_24-K18	2~4 cm	d__Bacteria;p__Actinomycetota;c__Thermoleophilia;o__Miltoncostaeales;f__Miltoncostaeaceae;g__SYFI01;s__
MC08D15	SLM_MC1B_68-D15	6~8 cm	d__Bacteria;p__Actinomycetota;c__Thermoleophilia;o__Miltoncostaeales;f__Miltoncostaeaceae;g__SYFI01;s__
MC06F10	SLM_MC1B_46-F10	4~6 cm	d__Bacteria;p__Actinomycetota;c__Thermoleophilia;o__Miltoncostaeales;f__Miltoncostaeaceae;g__SYFI01;s__
MC04P10	SLM_MC1B_24-P10	2~4 cm	d__Bacteria;p__Actinomycetota;c__Thermoleophilia;o__Miltoncostaeales;f__Miltoncostaeaceae;g__SYFI01;s__
MC08P10	SLM_MC1B_68-P10	6~8 cm	d__Bacteria;p__Actinomycetota;c__Thermoleophilia;o__Miltoncostaeales;f__Miltoncostaeaceae;g__SYFI01;s__
MC08L22	SLM_MC1B_68-L22	6~8 cm	d__Bacteria;p__Actinomycetota;c__Thermoleophilia;o__Miltoncostaeales;f__Miltoncostaeaceae;g__SYFI01;s__
MC08B04	SLM_MC1B_68-B04	6~8 cm	d__Bacteria;p__Actinomycetota;c__Thermoleophilia;o__Miltoncostaeales;f__Miltoncostaeaceae;g__SYFI01;s__
MC08K04	SLM_MC1B_68-K04	6~8 cm	d__Bacteria;p__Actinomycetota;c__Thermoleophilia;o__Miltoncostaeales;f__Miltoncostaeaceae;g__SYFI01;s__
MC04M16	SLM_MC1B_24-M16	2~4 cm	d__Bacteria;p__Actinomycetota;c__Thermoleophilia;o__Miltoncostaeales;f__Miltoncostaeaceae;g__SYFI01;s__
MC08E10	SLM_MC1B_68-E10	6~8 cm	d__Bacteria;p__Actinomycetota;c__Thermoleophilia;o__Miltoncostaeales;f__Miltoncostaeaceae;g__SYFI01;s__
MC08K17	SLM_MC1B_68-K17	6~8 cm	d__Bacteria;p__Actinomycetota;c__Thermoleophilia;o__Miltoncostaeales;f__Miltoncostaeaceae;g__SYFI01;s__
MC08N18	SLM_MC1B_68-N18	6~8 cm	d__Bacteria;p__Actinomycetota;c__Thermoleophilia;o__Miltoncostaeales;f__Miltoncostaeaceae;g__SYFI01;s__
MC08O17	SLM_MC1B_68-O17	6~8 cm	d__Bacteria;p__Actinomycetota;c__Thermoleophilia;o__Miltoncostaeales;f__Miltoncostaeaceae;g__SYFI01;s__
MC04C23	SLM_MC1B_24-C23	2~4 cm	d__Bacteria;p__Actinomycetota;c__Thermoleophilia;o__Miltoncostaeales;f__Miltoncostaeaceae;g__SYFI01;s__
MC08B06	SLM_MC1B_68-B06	6~8 cm	d__Bacteria;p__Actinomycetota;c__Thermoleophilia;o__Miltoncostaeales;f__Miltoncostaeaceae;g__SYFI01;s__
MC06G15	SLM_MC1B_46-G15	4~6 cm	d__Bacteria;p__Actinomycetota;c__Thermoleophilia;o__Miltoncostaeales;f__Miltoncostaeaceae;g__SYFI01;s__
MC08M11	SLM_MC1B_68-M11	6~8 cm	d__Bacteria;p__Actinomycetota;c__Thermoleophilia;o__Miltoncostaeales;f__Miltoncostaeaceae;g__SYFI01;s__
MC08G11	SLM_MC1B_68-G11	6~8 cm	d__Bacteria;p__Actinomycetota;c__Thermoleophilia;o__Miltoncostaeales;f__Miltoncostaeaceae;g__SYFI01;s__
MC08E22	SLM_MC1B_68-E22	6~8 cm	d__Bacteria;p__Actinomycetota;c__Thermoleophilia;o__Miltoncostaeales;f__Miltoncostaeaceae;g__SYFI01;s__
MC08G08	SLM_MC1B_68-G08	6~8 cm	d__Bacteria;p__Actinomycetota;c__Thermoleophilia;o__Miltoncostaeales;f__Miltoncostaeaceae;g__SYFI01;s__
MC00C09	SLM_LV1_BS-C09	BulkSediment	d__Bacteria;p__Actinomycetota;c__Thermoleophilia;o__Miltoncostaeales;f__Miltoncostaeaceae;g__SYFI01;s__
MC08M19	SLM_MC1B_68-M19	6~8 cm	d__Bacteria;p__Actinomycetota;c__Thermoleophilia;o__Miltoncostaeales;f__Miltoncostaeaceae;g__SYFI01;s__
MC08C10	SLM_MC1B_68-C10	6~8 cm	d__Bacteria;p__Actinomycetota;c__Thermoleophilia;o__Miltoncostaeales;f__Miltoncostaeaceae;g__SYFI01;s__
MC04L19	SLM_MC1B_24-L19	2~4 cm	d__Bacteria;p__Actinomycetota;c__Thermoleophilia;o__Miltoncostaeales;f__Miltoncostaeaceae;g__SYFI01;s__
MC00J09	SLM_LV1_BS-J09	BulkSediment	d__Bacteria;p__Actinomycetota;c__Thermoleophilia;o__Miltoncostaeales;f__Miltoncostaeaceae;g__SYFI01;s__
MC04P01	SLM_MC1B_24-P01	2~4 cm	d__Bacteria;p__Actinomycetota;c__Thermoleophilia;o__Miltoncostaeales;f__Miltoncostaeaceae;g__SYFI01;s__
MC02K10	SLM_MC1B_02-K10	0~2 cm	d__Bacteria;p__Actinomycetota;c__Thermoleophilia;o__Miltoncostaeales;f__Miltoncostaeaceae;g__SYFI01;s__
MC08J20	SLM_MC1B_68-J20	6~8 cm	d__Bacteria;p__Actinomycetota;c__Thermoleophilia;o__Miltoncostaeales;f__Miltoncostaeaceae;g__SYFI01;s__
MC04M14	SLM_MC1B_24-M14	2~4 cm	d__Bacteria;p__Actinomycetota;c__Thermoleophilia;o__Miltoncostaeales;f__Miltoncostaeaceae;g__SYFI01;s__
MC08P01	SLM_MC1B_68-P01	6~8 cm	d__Bacteria;p__Actinomycetota;c__Thermoleophilia;o__Miltoncostaeales;f__Miltoncostaeaceae;g__SYFI01;s__
MC08B16	SLM_MC1B_68-B16	6~8 cm	d__Bacteria;p__Actinomycetota;c__Thermoleophilia;o__Miltoncostaeales;f__Miltoncostaeaceae;g__SYFI01;s__
MC08M21	SLM_MC1B_68-M21	6~8 cm	d__Bacteria;p__Actinomycetota;c__Thermoleophilia;o__Miltoncostaeales;f__Miltoncostaeaceae;g__SYFI01;s__
LV08C16	SLM_LV1_0830-C16	0.8~3.0 um	d__Bacteria;p__Actinomycetota;c__Thermoleophilia;o__Miltoncostaeales;f__Miltoncostaeaceae;g__SYFI01;s__
MC04K07	SLM_MC1B_24-K07	2~4 cm	d__Bacteria;p__Actinomycetota;c__Thermoleophilia;o__Miltoncostaeales;f__Miltoncostaeaceae;g__SYFI01;s__
MC04L15	SLM_MC1B_24-L15	2~4 cm	d__Bacteria;p__Actinomycetota;c__Thermoleophilia;o__Miltoncostaeales;f__Miltoncostaeaceae;g__SYFI01;s__
MC08F20	SLM_MC1B_68-F20	6~8 cm	d__Bacteria;p__Actinomycetota;c__Thermoleophilia;o__Miltoncostaeales;f__Miltoncostaeaceae;g__SYFI01;s__
MC04I11	SLM_MC1B_24-I11	2~4 cm	d__Bacteria;p__Actinomycetota;c__Thermoleophilia;o__Miltoncostaeales;f__Miltoncostaeaceae;g__SYFI01;s__
MC04K13	SLM_MC1B_24-K13	2~4 cm	d__Bacteria;p__Actinomycetota;c__Thermoleophilia;o__Miltoncostaeales;f__Miltoncostaeaceae;g__SYFI01;s__
MC08J10	SLM_MC1B_68-J10	6~8 cm	d__Bacteria;p__Actinomycetota;c__Thermoleophilia;o__Miltoncostaeales;f__Miltoncostaeaceae;g__SYFI01;s__
MC04F16	SLM_MC1B_24-F16	2~4 cm	d__Bacteria;p__Actinomycetota;c__Thermoleophilia;o__Miltoncostaeales;f__Miltoncostaeaceae;g__SYFI01;s__
LV30I23	SLM_LV1_30a-I23	>3.0 um	d__Bacteria;p__Actinomycetota;c__Thermoleophilia;o__Miltoncostaeales;f__Miltoncostaeaceae;g__SYFI01;s__
MC06F11	SLM_MC1B_46-F11	4~6 cm	d__Bacteria;p__Actinomycetota;c__Thermoleophilia;o__Miltoncostaeales;f__Miltoncostaeaceae;g__SYFI01;s__
MC04D10	SLM_MC1B_24-D10	2~4 cm	d__Bacteria;p__Actinomycetota;c__Thermoleophilia;o__Miltoncostaeales;f__Miltoncostaeaceae;g__SYFI01;s__
LV02P15	SLM_LV1_0208-P15	0.2~0.8 um	d__Bacteria;p__Actinomycetota;c__Thermoleophilia;o__Miltoncostaeales;f__Miltoncostaeaceae;g__SYFI01;s__
MC08B14	SLM_MC1B_68-B14	6~8 cm	d__Bacteria;p__Actinomycetota;c__Thermoleophilia;o__Miltoncostaeales;f__Miltoncostaeaceae;g__SYFI01;s__
MC08J22	SLM_MC1B_68-J22	6~8 cm	d__Bacteria;p__Actinomycetota;c__Thermoleophilia;o__Miltoncostaeales;f__Miltoncostaeaceae;g__SYFI01;s__
MC08D07	SLM_MC1B_68-D07	6~8 cm	d__Bacteria;p__Actinomycetota;c__Thermoleophilia;o__Miltoncostaeales;f__Miltoncostaeaceae;g__SYFI01;s__
MC08O23	SLM_MC1B_68-O23	6~8 cm	d__Bacteria;p__Actinomycetota;c__Thermoleophilia;o__Miltoncostaeales;f__Miltoncostaeaceae;g__SYFI01;s__
MC08A17	SLM_MC1B_68-A17	6~8 cm	d__Bacteria;p__Actinomycetota;c__Thermoleophilia;o__Miltoncostaeales;f__Miltoncostaeaceae;g__SYFI01;s__
MC04D11	SLM_MC1B_24-D11	2~4 cm	d__Bacteria;p__Actinomycetota;c__Thermoleophilia;o__Miltoncostaeales;f__Miltoncostaeaceae;g__SYFI01;s__
MC08C13	SLM_MC1B_68-C13	6~8 cm	d__Bacteria;p__Actinomycetota;c__Thermoleophilia;o__Miltoncostaeales;f__Miltoncostaeaceae;g__SYFI01;s__
MC08O03	SLM_MC1B_68-O03	6~8 cm	d__Bacteria;p__Actinomycetota;c__Thermoleophilia;o__Miltoncostaeales;f__Miltoncostaeaceae;g__SYFI01;s__
MC08C08	SLM_MC1B_68-C08	6~8 cm	d__Bacteria;p__Actinomycetota;c__Thermoleophilia;o__Miltoncostaeales;f__Miltoncostaeaceae;g__SYFI01;s__
MC04F07	SLM_MC1B_24-F07	2~4 cm	d__Bacteria;p__Actinomycetota;c__Thermoleophilia;o__Miltoncostaeales;f__Miltoncostaeaceae;g__SYFI01;s__
MC04D05	SLM_MC1B_24-D05	2~4 cm	d__Bacteria;p__Actinomycetota;c__Thermoleophilia;o__Miltoncostaeales;f__Miltoncostaeaceae;g__SYFI01;s__
MC06E11	SLM_MC1B_46-E11	4~6 cm	d__Bacteria;p__Actinomycetota;c__Thermoleophilia;o__Miltoncostaeales;f__Miltoncostaeaceae;g__SYFI01;s__
MC04G11	SLM_MC1B_24-G11	2~4 cm	d__Bacteria;p__Actinomycetota;c__Thermoleophilia;o__Miltoncostaeales;f__Miltoncostaeaceae;g__SYFI01;s__
MC02O07	SLM_MC1B_02-O07	0~2 cm	d__Bacteria;p__Actinomycetota;c__Thermoleophilia;o__Miltoncostaeales;f__Miltoncostaeaceae;g__SYFI01;s__
MC04L16	SLM_MC1B_24-L16	2~4 cm	d__Bacteria;p__Actinomycetota;c__Thermoleophilia;o__Miltoncostaeales;f__Miltoncostaeaceae;g__SYFI01;s__
MC02I18	SLM_MC1B_02-I18	0~2 cm	d__Bacteria;p__Actinomycetota;c__Thermoleophilia;o__Miltoncostaeales;f__Miltoncostaeaceae;g__SYFI01;s__
MC04J18	SLM_MC1B_24-J18	2~4 cm	d__Bacteria;p__Actinomycetota;c__Thermoleophilia;o__Miltoncostaeales;f__Miltoncostaeaceae;g__SYFI01;s__
MC04B13	SLM_MC1B_24-B13	2~4 cm	d__Bacteria;p__Actinomycetota;c__Thermoleophilia;o__Miltoncostaeales;f__Miltoncostaeaceae;g__SYFI01;s__
MC04J23	SLM_MC1B_24-J23	2~4 cm	d__Bacteria;p__Actinomycetota;c__Thermoleophilia;o__Miltoncostaeales;f__Miltoncostaeaceae;g__SYFI01;s__
MC04A06	SLM_MC1B_24-A06	2~4 cm	d__Bacteria;p__Actinomycetota;c__Thermoleophilia;o__Miltoncostaeales;f__Miltoncostaeaceae;g__SYFI01;s__
MC00L04	SLM_LV1_BS-L04	BulkSediment	d__Bacteria;p__Actinomycetota;c__Thermoleophilia;o__Miltoncostaeales;f__Miltoncostaeaceae;g__SYFI01;s__
MC10A22	SLM_MC1B_810-A22	8~10 cm	d__Bacteria;p__Actinomycetota;c__Thermoleophilia;o__Miltoncostaeales;f__Miltoncostaeaceae;g__SYFI01;s__
MC06N21	SLM_MC1B_46-N21	4~6 cm	d__Bacteria;p__Actinomycetota;c__Thermoleophilia;o__Miltoncostaeales;f__Miltoncostaeaceae;g__SYFI01;s__
MC04C04	SLM_MC1B_24-C04	2~4 cm	d__Bacteria;p__Actinomycetota;c__Thermoleophilia;o__Miltoncostaeales;f__Miltoncostaeaceae;g__SYFI01;s__
MC02J03	SLM_MC1B_02-J03	0~2 cm	d__Bacteria;p__Actinomycetota;c__Thermoleophilia;o__Miltoncostaeales;f__Miltoncostaeaceae;g__SYFI01;s__
MC04B08	SLM_MC1B_24-B08	2~4 cm	d__Bacteria;p__Actinomycetota;c__Thermoleophilia;o__Miltoncostaeales;f__Miltoncostaeaceae;g__SYFI01;s__
MC06K16	SLM_MC1B_46-K16	4~6 cm	d__Bacteria;p__Actinomycetota;c__Thermoleophilia;o__Miltoncostaeales;f__Miltoncostaeaceae;g__SYFI01;s__
MC04I14	SLM_MC1B_24-I14	2~4 cm	d__Bacteria;p__Actinomycetota;c__Thermoleophilia;o__Miltoncostaeales;f__Miltoncostaeaceae;g__SYFI01;s__
LV30D09	SLM_LV1_30a-D09	>3.0 um	d__Bacteria;p__Actinomycetota;c__Thermoleophilia;o__Miltoncostaeales;f__Miltoncostaeaceae;g__SYFI01;s__
MC08I07	SLM_MC1B_68-I07	6~8 cm	d__Bacteria;p__Actinomycetota;c__Thermoleophilia;o__Miltoncostaeales;f__Miltoncostaeaceae;g__SYFI01;s__
MC06P09	SLM_MC1B_46-P09	4~6 cm	d__Bacteria;p__Actinomycetota;c__Thermoleophilia;o__Miltoncostaeales;f__Miltoncostaeaceae;g__SYFI01;s__
MC04M08	SLM_MC1B_24-M08	2~4 cm	d__Bacteria;p__Actinomycetota;c__Thermoleophilia;o__Miltoncostaeales;f__Miltoncostaeaceae;g__SYFI01;s__
MC06A04	SLM_MC1B_46-A04	4~6 cm	d__Bacteria;p__Actinomycetota;c__Thermoleophilia;o__Miltoncostaeales;f__Miltoncostaeaceae;g__SYFI01;s__
MC04A08	SLM_MC1B_24-A08	2~4 cm	d__Bacteria;p__Actinomycetota;c__Thermoleophilia;o__Miltoncostaeales;f__Miltoncostaeaceae;g__SYFI01;s__
MC06G08	SLM_MC1B_46-G08	4~6 cm	d__Bacteria;p__Actinomycetota;c__Thermoleophilia;o__Miltoncostaeales;f__Miltoncostaeaceae;g__SYFI01;s__
MC04K19	SLM_MC1B_24-K19	2~4 cm	d__Bacteria;p__Actinomycetota;c__Thermoleophilia;o__Miltoncostaeales;f__Miltoncostaeaceae;g__SYFI01;s__
MC04N22	SLM_MC1B_24-N22	2~4 cm	d__Bacteria;p__Actinomycetota;c__Thermoleophilia;o__Miltoncostaeales;f__Miltoncostaeaceae;g__SYFI01;s__
MC04G20	SLM_MC1B_24-G20	2~4 cm	d__Bacteria;p__Actinomycetota;c__Thermoleophilia;o__Miltoncostaeales;f__Miltoncostaeaceae;g__SYFI01;s__
MC02F08	SLM_MC1B_02-F08	0~2 cm	d__Bacteria;p__Actinomycetota;c__Thermoleophilia;o__Miltoncostaeales;f__Miltoncostaeaceae;g__SYFI01;s__
MC06L08	SLM_MC1B_46-L08	4~6 cm	d__Bacteria;p__Actinomycetota;c__Thermoleophilia;o__Miltoncostaeales;f__Miltoncostaeaceae;g__SYFI01;s__
MC04K08	SLM_MC1B_24-K08	2~4 cm	d__Bacteria;p__Actinomycetota;c__Thermoleophilia;o__Miltoncostaeales;f__Miltoncostaeaceae;g__SYFI01;s__
LV00J22	SLM_LV1_02b-J22	<0.2 um	d__Bacteria;p__Actinomycetota;c__Thermoleophilia;o__Solirubrobacterales;f__Solirubrobacteraceae;g__F1-60-MAGs163;s__
MC06K09	SLM_MC1B_46-K09	4~6 cm	d__Bacteria;p__Actinomycetota;c__Thermoleophilia;o__Solirubrobacterales;f__Solirubrobacteraceae;g__F1-60-MAGs163;s__
MC08K02	SLM_MC1B_68-K02	6~8 cm	d__Bacteria;p__Actinomycetota;c__Thermoleophilia;o__Solirubrobacterales;f__Solirubrobacteraceae;g__F1-60-MAGs163;s__
MC08N17	SLM_MC1B_68-N17	6~8 cm	d__Bacteria;p__Actinomycetota;c__Thermoleophilia;o__Solirubrobacterales;f__Solirubrobacteraceae;g__F1-60-MAGs163;s__
MC04J08	SLM_MC1B_24-J08	2~4 cm	d__Bacteria;p__Actinomycetota;c__Thermoleophilia;o__Solirubrobacterales;f__Solirubrobacteraceae;g__F1-60-MAGs163;s__
MC04I07	SLM_MC1B_24-I07	2~4 cm	d__Bacteria;p__Actinomycetota;c__Thermoleophilia;o__Solirubrobacterales;f__Solirubrobacteraceae;g__F1-60-MAGs163;s__
MC04D18	SLM_MC1B_24-D18	2~4 cm	d__Bacteria;p__Actinomycetota;c__Thermoleophilia;o__Solirubrobacterales;f__Solirubrobacteraceae;g__F1-60-MAGs163;s__
MC08P07	SLM_MC1B_68-P07	6~8 cm	d__Bacteria;p__Actinomycetota;c__Thermoleophilia;o__Solirubrobacterales;f__Solirubrobacteraceae;g__F1-60-MAGs163;s__
MC06N23	SLM_MC1B_46-N23	4~6 cm	d__Bacteria;p__Actinomycetota;c__Thermoleophilia;o__Solirubrobacterales;f__Solirubrobacteraceae;g__F1-60-MAGs163;s__
MC04F18	SLM_MC1B_24-F18	2~4 cm	d__Bacteria;p__Actinomycetota;c__Thermoleophilia;o__Solirubrobacterales;f__Solirubrobacteraceae;g__F1-60-MAGs163;s__
MC08K19	SLM_MC1B_68-K19	6~8 cm	d__Bacteria;p__Actinomycetota;c__Thermoleophilia;o__Solirubrobacterales;f__Solirubrobacteraceae;g__F1-60-MAGs163;s__
MC04N20	SLM_MC1B_24-N20	2~4 cm	d__Bacteria;p__Actinomycetota;c__Thermoleophilia;o__Solirubrobacterales;f__Solirubrobacteraceae;g__F1-60-MAGs163;s__
MC02L16	SLM_MC1B_02-L16	0~2 cm	d__Bacteria;p__Actinomycetota;c__Thermoleophilia;o__Solirubrobacterales;f__Solirubrobacteraceae;g__F1-60-MAGs163;s__
MC02I11	SLM_MC1B_02-I11	0~2 cm	d__Bacteria;p__Actinomycetota;c__Thermoleophilia;o__Solirubrobacterales;f__Solirubrobacteraceae;g__F1-60-MAGs163;s__
MC08P22	SLM_MC1B_68-P22	6~8 cm	d__Bacteria;p__Actinomycetota;c__Thermoleophilia;o__Solirubrobacterales;f__Solirubrobacteraceae;g__F1-60-MAGs163;s__
LV30K23	SLM_LV1_30a-K23	>3.0 um	d__Bacteria;p__Actinomycetota;c__Thermoleophilia;o__Solirubrobacterales;f__Solirubrobacteraceae;g__F1-60-MAGs163;s__
MC04G19	SLM_MC1B_24-G19	2~4 cm	d__Bacteria;p__Actinomycetota;c__Thermoleophilia;o__Solirubrobacterales;f__Solirubrobacteraceae;g__F1-60-MAGs163;s__
MC08E05	SLM_MC1B_68-E05	6~8 cm	d__Bacteria;p__Actinomycetota;c__Thermoleophilia;o__Solirubrobacterales;f__Solirubrobacteraceae;g__F1-60-MAGs163;s__
LV00I13	SLM_LV1_02b-I13	<0.2 um	d__Bacteria;p__Actinomycetota;c__Thermoleophilia;o__Solirubrobacterales;f__Solirubrobacteraceae;g__F1-60-MAGs163;s__
MC00D02	SLM_LV1_BS-D02	BulkSediment	d__Bacteria;p__Actinomycetota;c__Thermoleophilia;o__Solirubrobacterales;f__Solirubrobacteraceae;g__F1-60-MAGs163;s__
MC04N05	SLM_MC1B_24-N05	2~4 cm	d__Bacteria;p__Actinomycetota;c__Thermoleophilia;o__Solirubrobacterales;f__Solirubrobacteraceae;g__F1-60-MAGs163;s__
MC04N13	SLM_MC1B_24-N13	2~4 cm	d__Bacteria;p__Actinomycetota;c__Thermoleophilia;o__Solirubrobacterales;f__Solirubrobacteraceae;g__F1-60-MAGs163;s__
MC02J11	SLM_MC1B_02-J11	0~2 cm	d__Bacteria;p__Actinomycetota;c__Thermoleophilia;o__Solirubrobacterales;f__Solirubrobacteraceae;g__F1-60-MAGs163;s__
MC08A14	SLM_MC1B_68-A14	6~8 cm	d__Bacteria;p__Actinomycetota;c__Thermoleophilia;o__Solirubrobacterales;f__Solirubrobacteraceae;g__F1-60-MAGs163;s__
MC08F17	SLM_MC1B_68-F17	6~8 cm	d__Bacteria;p__Actinomycetota;c__Thermoleophilia;o__Solirubrobacterales;f__Solirubrobacteraceae;g__F1-60-MAGs163;s__
MC08E02	SLM_MC1B_68-E02	6~8 cm	d__Bacteria;p__Actinomycetota;c__Thermoleophilia;o__Solirubrobacterales;f__Solirubrobacteraceae;g__F1-60-MAGs163;s__
MC04I16	SLM_MC1B_24-I16	2~4 cm	d__Bacteria;p__Actinomycetota;c__Thermoleophilia;o__Solirubrobacterales;f__Solirubrobacteraceae;g__F1-60-MAGs163;s__
MC04P09	SLM_MC1B_24-P09	2~4 cm	d__Bacteria;p__Actinomycetota;c__Thermoleophilia;o__Solirubrobacterales;f__Solirubrobacteraceae;g__F1-60-MAGs163;s__
MC02D13	SLM_MC1B_02-D13	0~2 cm	d__Bacteria;p__Actinomycetota;c__Thermoleophilia;o__Solirubrobacterales;f__Solirubrobacteraceae;g__F1-60-MAGs163;s__
MC08K15	SLM_MC1B_68-K15	6~8 cm	d__Bacteria;p__Actinomycetota;c__Thermoleophilia;o__Solirubrobacterales;f__Solirubrobacteraceae;g__F1-60-MAGs163;s__
MC00L06	SLM_LV1_BS-L06	BulkSediment	d__Bacteria;p__Actinomycetota;c__Thermoleophilia;o__Solirubrobacterales;f__Solirubrobacteraceae;g__F1-60-MAGs163;s__
MC04K17	SLM_MC1B_24-K17	2~4 cm	d__Bacteria;p__Actinomycetota;c__Thermoleophilia;o__Solirubrobacterales;f__Solirubrobacteraceae;g__F1-60-MAGs163;s__
LV08D18	SLM_LV1_0830-D18	0.8~3.0 um	d__Bacteria;p__Actinomycetota;c__Thermoleophilia;o__Solirubrobacterales;f__Solirubrobacteraceae;g__F1-60-MAGs163;s__
MC02E20	SLM_MC1B_02-E20	0~2 cm	d__Bacteria;p__Actinomycetota;c__Thermoleophilia;o__Solirubrobacterales;f__Solirubrobacteraceae;g__F1-60-MAGs163;s__
MC04M06	SLM_MC1B_24-M06	2~4 cm	d__Bacteria;p__Actinomycetota;c__Thermoleophilia;o__Solirubrobacterales;f__Solirubrobacteraceae;g__F1-60-MAGs163;s__
MC08J15	SLM_MC1B_68-J15	6~8 cm	d__Bacteria;p__Actinomycetota;c__Thermoleophilia;o__Solirubrobacterales;f__Solirubrobacteraceae;g__F1-60-MAGs163;s__
MC08I19	SLM_MC1B_68-I19	6~8 cm	d__Bacteria;p__Actinomycetota;c__Thermoleophilia;o__Solirubrobacterales;f__Solirubrobacteraceae;g__F1-60-MAGs163;s__
MC04M19	SLM_MC1B_24-M19	2~4 cm	d__Bacteria;p__Actinomycetota;c__Thermoleophilia;o__Solirubrobacterales;f__Solirubrobacteraceae;g__F1-60-MAGs163;s__
MC02C02	SLM_MC1B_02-C02	0~2 cm	d__Bacteria;p__Actinomycetota;c__Thermoleophilia;o__Solirubrobacterales;f__Solirubrobacteraceae;g__F1-60-MAGs163;s__
MC04P19	SLM_MC1B_24-P19	2~4 cm	d__Bacteria;p__Actinomycetota;c__Thermoleophilia;o__Solirubrobacterales;f__Solirubrobacteraceae;g__F1-60-MAGs163;s__
MC08G03	SLM_MC1B_68-G03	6~8 cm	d__Bacteria;p__Actinomycetota;c__Thermoleophilia;o__Solirubrobacterales;f__Solirubrobacteraceae;g__F1-60-MAGs163;s__
MC08O10	SLM_MC1B_68-O10	6~8 cm	d__Bacteria;p__Actinomycetota;c__Thermoleophilia;o__Solirubrobacterales;f__Solirubrobacteraceae;g__F1-60-MAGs163;s__
MC06I09	SLM_MC1B_46-I09	4~6 cm	d__Bacteria;p__Actinomycetota;c__Thermoleophilia;o__Solirubrobacterales;f__Solirubrobacteraceae;g__F1-60-MAGs163;s__
MC02D15	SLM_MC1B_02-D15	0~2 cm	d__Bacteria;p__Actinomycetota;c__Thermoleophilia;o__Solirubrobacterales;f__Solirubrobacteraceae;g__F1-60-MAGs163;s__
MC06O09	SLM_MC1B_46-O09	4~6 cm	d__Bacteria;p__Actinomycetota;c__Thermoleophilia;o__Solirubrobacterales;f__Solirubrobacteraceae;g__F1-60-MAGs163;s__
MC04B17	SLM_MC1B_24-B17	2~4 cm	d__Bacteria;p__Actinomycetota;c__Thermoleophilia;o__Solirubrobacterales;f__Solirubrobacteraceae;g__F1-60-MAGs163;s__
MC04K15	SLM_MC1B_24-K15	2~4 cm	d__Bacteria;p__Actinomycetota;c__Thermoleophilia;o__Solirubrobacterales;f__Solirubrobacteraceae;g__F1-60-MAGs163;s__
MC08F14	SLM_MC1B_68-F14	6~8 cm	d__Bacteria;p__Actinomycetota;c__Thermoleophilia;o__Solirubrobacterales;f__Solirubrobacteraceae;g__F1-60-MAGs163;s__
MC00M10	SLM_LV1_BS-M10	BulkSediment	d__Bacteria;p__Actinomycetota;c__Thermoleophilia;o__Solirubrobacterales;f__Solirubrobacteraceae;g__F1-60-MAGs163;s__
MC10D08	SLM_MC1B_810-D08	8~10 cm	d__Bacteria;p__Actinomycetota;c__Thermoleophilia;o__Solirubrobacterales;f__Solirubrobacteraceae;g__F1-60-MAGs163;s__
MC02K07	SLM_MC1B_02-K07	0~2 cm	d__Bacteria;p__Actinomycetota;c__Thermoleophilia;o__Solirubrobacterales;f__Solirubrobacteraceae;g__F1-60-MAGs163;s__
MC08G04	SLM_MC1B_68-G04	6~8 cm	d__Bacteria;p__Actinomycetota;c__Thermoleophilia;o__Solirubrobacterales;f__Solirubrobacteraceae;g__F1-60-MAGs163;s__
MC08I18	SLM_MC1B_68-I18	6~8 cm	d__Bacteria;p__Actinomycetota;c__Thermoleophilia;o__Solirubrobacterales;f__Solirubrobacteraceae;g__F1-60-MAGs163;s__
MC02I22	SLM_MC1B_02-I22	0~2 cm	d__Bacteria;p__Actinomycetota;c__Thermoleophilia;o__Solirubrobacterales;f__Solirubrobacteraceae;g__F1-60-MAGs163;s__
MC04J14	SLM_MC1B_24-J14	2~4 cm	d__Bacteria;p__Actinomycetota;c__Thermoleophilia;o__Solirubrobacterales;f__Solirubrobacteraceae;g__F1-60-MAGs163;s__
MC08G15	SLM_MC1B_68-G15	6~8 cm	d__Bacteria;p__Actinomycetota;c__Thermoleophilia;o__Solirubrobacterales;f__Solirubrobacteraceae;g__F1-60-MAGs163;s__
MC04B11	SLM_MC1B_24-B11	2~4 cm	d__Bacteria;p__Actinomycetota;c__Thermoleophilia;o__Solirubrobacterales;f__Solirubrobacteraceae;g__F1-60-MAGs163;s__
MC04M09	SLM_MC1B_24-M09	2~4 cm	d__Bacteria;p__Actinomycetota;c__Thermoleophilia;o__Solirubrobacterales;f__Solirubrobacteraceae;g__F1-60-MAGs163;s__
MC04O09	SLM_MC1B_24-O09	2~4 cm	d__Bacteria;p__Actinomycetota;c__Thermoleophilia;o__Solirubrobacterales;f__Solirubrobacteraceae;g__F1-60-MAGs163;s__
MC08O08	SLM_MC1B_68-O08	6~8 cm	d__Bacteria;p__Actinomycetota;c__Thermoleophilia;o__Solirubrobacterales;f__Solirubrobacteraceae;g__F1-60-MAGs163;s__
MC04P04	SLM_MC1B_24-P04	2~4 cm	d__Bacteria;p__Actinomycetota;c__Thermoleophilia;o__Solirubrobacterales;f__Solirubrobacteraceae;g__F1-60-MAGs163;s__
MC08G21	SLM_MC1B_68-G21	6~8 cm	d__Bacteria;p__Actinomycetota;c__Thermoleophilia;o__Solirubrobacterales;f__Solirubrobacteraceae;g__F1-60-MAGs163;s__
MC08O11	SLM_MC1B_68-O11	6~8 cm	d__Bacteria;p__Actinomycetota;c__Thermoleophilia;o__Solirubrobacterales;f__Solirubrobacteraceae;g__F1-60-MAGs163;s__
MC02F10	SLM_MC1B_02-F10	0~2 cm	d__Bacteria;p__Actinomycetota;c__Thermoleophilia;o__Solirubrobacterales;f__Solirubrobacteraceae;g__F1-60-MAGs163;s__
MC08F18	SLM_MC1B_68-F18	6~8 cm	d__Bacteria;p__Actinomycetota;c__Thermoleophilia;o__Solirubrobacterales;f__Solirubrobacteraceae;g__F1-60-MAGs163;s__
MC08A22	SLM_MC1B_68-A22	6~8 cm	d__Bacteria;p__Actinomycetota;c__Thermoleophilia;o__Solirubrobacterales;f__Solirubrobacteraceae;g__F1-60-MAGs163;s__
MC04E08	SLM_MC1B_24-E08	2~4 cm	d__Bacteria;p__Actinomycetota;c__Thermoleophilia;o__Solirubrobacterales;f__Solirubrobacteraceae;g__F1-60-MAGs163;s__
LV02N17	SLM_LV1_0208-N17	0.2~0.8 um	d__Bacteria;p__Actinomycetota;c__Thermoleophilia;o__Solirubrobacterales;f__Solirubrobacteraceae;g__F1-60-MAGs163;s__
MC00I09	SLM_LV1_BS-I09	BulkSediment	d__Bacteria;p__Actinomycetota;c__Thermoleophilia;o__Solirubrobacterales;f__Solirubrobacteraceae;g__F1-60-MAGs163;s__
MC08O07	SLM_MC1B_68-O07	6~8 cm	d__Bacteria;p__Actinomycetota;c__Thermoleophilia;o__Solirubrobacterales;f__Solirubrobacteraceae;g__F1-60-MAGs163;s__
MC04E14	SLM_MC1B_24-E14	2~4 cm	d__Bacteria;p__Actinomycetota;c__Thermoleophilia;o__Solirubrobacterales;f__Solirubrobacteraceae;g__F1-60-MAGs163;s__
MC06A07	SLM_MC1B_46-A07	4~6 cm	d__Bacteria;p__Actinomycetota;c__Thermoleophilia;o__Solirubrobacterales;f__Solirubrobacteraceae;g__F1-60-MAGs163;s__
MC04F19	SLM_MC1B_24-F19	2~4 cm	d__Bacteria;p__Actinomycetota;c__Thermoleophilia;o__Solirubrobacterales;f__Solirubrobacteraceae;g__F1-60-MAGs163;s__
MC04P07	SLM_MC1B_24-P07	2~4 cm	d__Bacteria;p__Actinomycetota;c__Thermoleophilia;o__Solirubrobacterales;f__Solirubrobacteraceae;g__F1-60-MAGs163;s__
MC04P17	SLM_MC1B_24-P17	2~4 cm	d__Bacteria;p__Actinomycetota;c__Thermoleophilia;o__Solirubrobacterales;f__Solirubrobacteraceae;g__F1-60-MAGs163;s__
MC04J10	SLM_MC1B_24-J10	2~4 cm	d__Bacteria;p__Actinomycetota;c__Thermoleophilia;o__Solirubrobacterales;f__Solirubrobacteraceae;g__F1-60-MAGs163;s__
MC02M08	SLM_MC1B_02-M08	0~2 cm	d__Bacteria;p__Actinomycetota;c__Thermoleophilia;o__Solirubrobacterales;f__Solirubrobacteraceae;g__F1-60-MAGs163;s__
MC00J17	SLM_LV1_BS-J17	BulkSediment	d__Bacteria;p__Actinomycetota;c__Thermoleophilia;o__Solirubrobacterales;f__Solirubrobacteraceae;g__F1-60-MAGs163;s__
MC06J03	SLM_MC1B_46-J03	4~6 cm	d__Bacteria;p__Actinomycetota;c__Thermoleophilia;o__Solirubrobacterales;f__Solirubrobacteraceae;g__F1-60-MAGs163;s__
MC10C17	SLM_MC1B_810-C17	8~10 cm	d__Bacteria;p__Actinomycetota;c__Thermoleophilia;o__Solirubrobacterales;f__Solirubrobacteraceae;g__F1-60-MAGs163;s__
MC04C16	SLM_MC1B_24-C16	2~4 cm	d__Bacteria;p__Actinomycetota;c__Thermoleophilia;o__Solirubrobacterales;f__Solirubrobacteraceae;g__F1-60-MAGs163;s__
MC04A22	SLM_MC1B_24-A22	2~4 cm	d__Bacteria;p__Actinomycetota;c__Thermoleophilia;o__Solirubrobacterales;f__Solirubrobacteraceae;g__F1-60-MAGs163;s__
MC08J05	SLM_MC1B_68-J05	6~8 cm	d__Bacteria;p__Actinomycetota;c__Thermoleophilia;o__Solirubrobacterales;f__Solirubrobacteraceae;g__F1-60-MAGs163;s__
MC04I08	SLM_MC1B_24-I08	2~4 cm	d__Bacteria;p__Actinomycetota;c__Thermoleophilia;o__Solirubrobacterales;f__Solirubrobacteraceae;g__F1-60-MAGs163;s__
MC06G20	SLM_MC1B_46-G20	4~6 cm	d__Bacteria;p__Actinomycetota;c__Thermoleophilia;o__Solirubrobacterales;f__Solirubrobacteraceae;g__F1-60-MAGs163;s__
MC04J21	SLM_MC1B_24-J21	2~4 cm	d__Bacteria;p__Actinomycetota;c__Thermoleophilia;o__Solirubrobacterales;f__Solirubrobacteraceae;g__F1-60-MAGs163;s__
MC04A03	SLM_MC1B_24-A03	2~4 cm	d__Bacteria;p__Actinomycetota;c__Thermoleophilia;o__Solirubrobacterales;f__Solirubrobacteraceae;g__F1-60-MAGs163;s__
MC04J22	SLM_MC1B_24-J22	2~4 cm	d__Bacteria;p__Actinomycetota;c__Thermoleophilia;o__Solirubrobacterales;f__Solirubrobacteraceae;g__F1-60-MAGs163;s__
MC04I20	SLM_MC1B_24-I20	2~4 cm	d__Bacteria;p__Actinomycetota;c__Thermoleophilia;o__Solirubrobacterales;f__Solirubrobacteraceae;g__F1-60-MAGs163;s__
MC04L06	SLM_MC1B_24-L06	2~4 cm	d__Bacteria;p__Actinomycetota;c__Thermoleophilia;o__Solirubrobacterales;f__Solirubrobacteraceae;g__F1-60-MAGs163;s__
MC06I10	SLM_MC1B_46-I10	4~6 cm	d__Bacteria;p__Actinomycetota;c__Thermoleophilia;o__Solirubrobacterales;f__Solirubrobacteraceae;g__F1-60-MAGs163;s__
MC04O13	SLM_MC1B_24-O13	2~4 cm	d__Bacteria;p__Actinomycetota;c__Thermoleophilia;o__Solirubrobacterales;f__Solirubrobacteraceae;g__F1-60-MAGs163;s__
MC04M22	SLM_MC1B_24-M22	2~4 cm	d__Bacteria;p__Actinomycetota;c__Thermoleophilia;o__Gaiellales;f__F1-60-MAGs149;g__F1-60-MAGs149;s__
MC08N04	SLM_MC1B_68-N04	6~8 cm	d__Bacteria;p__Actinomycetota;c__Thermoleophilia;o__Gaiellales;f__F1-60-MAGs149;g__F1-60-MAGs149;s__
MC00E16	SLM_LV1_BS-E16	BulkSediment	d__Bacteria;p__Actinomycetota;c__Thermoleophilia;o__Gaiellales;f__F1-60-MAGs149;g__F1-60-MAGs149;s__
MC02G08	SLM_MC1B_02-G08	0~2 cm	d__Bacteria;p__Actinomycetota;c__Thermoleophilia;o__Gaiellales;f__F1-60-MAGs149;g__F1-60-MAGs149;s__
MC08A23	SLM_MC1B_68-A23	6~8 cm	d__Bacteria;p__Actinomycetota;c__Thermoleophilia;o__Gaiellales;f__F1-60-MAGs149;g__F1-60-MAGs149;s__
MC10A19	SLM_MC1B_810-A19	8~10 cm	d__Bacteria;p__Actinomycetota;c__Thermoleophilia;o__Gaiellales;f__F1-60-MAGs149;g__F1-60-MAGs149;s__
MC06O10	SLM_MC1B_46-O10	4~6 cm	d__Bacteria;p__Actinomycetota;c__Thermoleophilia;o__Gaiellales;f__F1-60-MAGs149;g__F1-60-MAGs149;s__
MC06I22	SLM_MC1B_46-I22	4~6 cm	d__Bacteria;p__Actinomycetota;c__Thermoleophilia;o__Gaiellales;f__F1-60-MAGs149;g__F1-60-MAGs149;s__
MC08K16	SLM_MC1B_68-K16	6~8 cm	d__Bacteria;p__Actinomycetota;c__Thermoleophilia;o__Gaiellales;f__F1-60-MAGs149;g__F1-60-MAGs149;s__
MC08N03	SLM_MC1B_68-N03	6~8 cm	d__Bacteria;p__Actinomycetota;c__Thermoleophilia;o__Gaiellales;f__F1-60-MAGs149;g__F1-60-MAGs149;s__
MC08A02	SLM_MC1B_68-A02	6~8 cm	d__Bacteria;p__Actinomycetota;c__Thermoleophilia;o__Gaiellales;f__F1-60-MAGs149;g__F1-60-MAGs149;s__
MC04G02	SLM_MC1B_24-G02	2~4 cm	d__Bacteria;p__Actinomycetota;c__Thermoleophilia;o__Gaiellales;f__F1-60-MAGs149;g__F1-60-MAGs149;s__
MC00G11	SLM_LV1_BS-G11	BulkSediment	d__Bacteria;p__Actinomycetota;c__Thermoleophilia;o__Gaiellales;f__F1-60-MAGs149;g__F1-60-MAGs149;s__
MC10A06	SLM_MC1B_810-A06	8~10 cm	d__Bacteria;p__Actinomycetota;c__Thermoleophilia;o__Gaiellales;f__F1-60-MAGs149;g__F1-60-MAGs149;s__
MC04O17	SLM_MC1B_24-O17	2~4 cm	d__Bacteria;p__Actinomycetota;c__Thermoleophilia;o__Gaiellales;f__F1-60-MAGs149;g__F1-60-MAGs149;s__
MC04M15	SLM_MC1B_24-M15	2~4 cm	d__Bacteria;p__Actinomycetota;c__Thermoleophilia;o__Gaiellales;f__F1-60-MAGs149;g__F1-60-MAGs149;s__
MC08J23	SLM_MC1B_68-J23	6~8 cm	d__Bacteria;p__Actinomycetota;c__Thermoleophilia;o__Gaiellales;f__F1-60-MAGs149;g__F1-60-MAGs149;s__
MC08G02	SLM_MC1B_68-G02	6~8 cm	d__Bacteria;p__Actinomycetota;c__Thermoleophilia;o__Gaiellales;f__F1-60-MAGs149;g__F1-60-MAGs149;s__
MC08D11	SLM_MC1B_68-D11	6~8 cm	d__Bacteria;p__Actinomycetota;c__Thermoleophilia;o__Gaiellales;f__F1-60-MAGs149;g__F1-60-MAGs149;s__
MC00B10	SLM_LV1_BS-B10	BulkSediment	d__Bacteria;p__Actinomycetota;c__Thermoleophilia;o__Gaiellales;f__F1-60-MAGs149;g__F1-60-MAGs149;s__
MC08A15	SLM_MC1B_68-A15	6~8 cm	d__Bacteria;p__Actinomycetota;c__Thermoleophilia;o__Gaiellales;f__F1-60-MAGs149;g__F1-60-MAGs149;s__
MC08F21	SLM_MC1B_68-F21	6~8 cm	d__Bacteria;p__Actinomycetota;c__Thermoleophilia;o__Gaiellales;f__F1-60-MAGs149;g__F1-60-MAGs149;s__
MC10D06	SLM_MC1B_810-D06	8~10 cm	d__Bacteria;p__Actinomycetota;c__Thermoleophilia;o__Gaiellales;f__F1-60-MAGs149;g__F1-60-MAGs149;s__
MC04G17	SLM_MC1B_24-G17	2~4 cm	d__Bacteria;p__Actinomycetota;c__Thermoleophilia;o__Gaiellales;f__F1-60-MAGs149;g__F1-60-MAGs149;s__
MC08M03	SLM_MC1B_68-M03	6~8 cm	d__Bacteria;p__Actinomycetota;c__Thermoleophilia;o__Gaiellales;f__F1-60-MAGs149;g__F1-60-MAGs149;s__
MC10A02	SLM_MC1B_810-A02	8~10 cm	d__Bacteria;p__Actinomycetota;c__Thermoleophilia;o__Gaiellales;f__F1-60-MAGs149;g__F1-60-MAGs149;s__
MC00F17	SLM_LV1_BS-F17	BulkSediment	d__Bacteria;p__Actinomycetota;c__Thermoleophilia;o__Gaiellales;f__F1-60-MAGs149;g__F1-60-MAGs149;s__
MC00B19	SLM_LV1_BS-B19	BulkSediment	d__Bacteria;p__Actinomycetota;c__Thermoleophilia;o__Gaiellales;f__F1-60-MAGs149;g__F1-60-MAGs149;s__
MC00C19	SLM_LV1_BS-C19	BulkSediment	d__Bacteria;p__Actinomycetota;c__Thermoleophilia;o__Gaiellales;f__F1-60-MAGs149;g__F1-60-MAGs149;s__
MC00D23	SLM_LV1_BS-D23	BulkSediment	d__Bacteria;p__Actinomycetota;c__Thermoleophilia;o__Gaiellales;f__F1-60-MAGs149;g__F1-60-MAGs149;s__
MC08A01	SLM_MC1B_68-A01	6~8 cm	d__Bacteria;p__Actinomycetota;c__Thermoleophilia;o__Gaiellales;f__F1-60-MAGs149;g__F1-60-MAGs149;s__
MC00A21	SLM_LV1_BS-A21	BulkSediment	d__Bacteria;p__Actinomycetota;c__Thermoleophilia;o__Gaiellales;f__F1-60-MAGs149;g__F1-60-MAGs149;s__
MC08C04	SLM_MC1B_68-C04	6~8 cm	d__Bacteria;p__Actinomycetota;c__Thermoleophilia;o__Gaiellales;f__F1-60-MAGs149;g__F1-60-MAGs149;s__
MC00J03	SLM_LV1_BS-J03	BulkSediment	d__Bacteria;p__Actinomycetota;c__Thermoleophilia;o__Gaiellales;f__F1-60-MAGs149;g__F1-60-MAGs149;s__
MC00F03	SLM_LV1_BS-F03	BulkSediment	d__Bacteria;p__Actinomycetota;c__Thermoleophilia;o__Gaiellales;f__F1-60-MAGs149;g__F1-60-MAGs149;s__
MC04O04	SLM_MC1B_24-O04	2~4 cm	d__Bacteria;p__Actinomycetota;c__Thermoleophilia;o__Gaiellales;f__F1-60-MAGs149;g__F1-60-MAGs149;s__
MC08B18	SLM_MC1B_68-B18	6~8 cm	d__Bacteria;p__Actinomycetota;c__Thermoleophilia;o__Gaiellales;f__F1-60-MAGs149;g__F1-60-MAGs149;s__
MC08E17	SLM_MC1B_68-E17	6~8 cm	d__Bacteria;p__Actinomycetota;c__Thermoleophilia;o__Gaiellales;f__F1-60-MAGs149;g__F1-60-MAGs149;s__
MC08M18	SLM_MC1B_68-M18	6~8 cm	d__Bacteria;p__Actinomycetota;c__Thermoleophilia;o__Gaiellales;f__F1-60-MAGs149;g__F1-60-MAGs149;s__
MC10C19	SLM_MC1B_810-C19	8~10 cm	d__Bacteria;p__Actinomycetota;c__Thermoleophilia;o__Gaiellales;f__F1-60-MAGs149;g__F1-60-MAGs149;s__
MC08P17	SLM_MC1B_68-P17	6~8 cm	d__Bacteria;p__Actinomycetota;c__Thermoleophilia;o__Gaiellales;f__F1-60-MAGs149;g__F1-60-MAGs149;s__
MC00A03	SLM_LV1_BS-A03	BulkSediment	d__Bacteria;p__Actinomycetota;c__Thermoleophilia;o__Gaiellales;f__F1-60-MAGs149;g__F1-60-MAGs149;s__
MC04C14	SLM_MC1B_24-C14	2~4 cm	d__Bacteria;p__Actinomycetota;c__Thermoleophilia;o__Gaiellales;f__F1-60-MAGs149;g__F1-60-MAGs149;s__
MC04F05	SLM_MC1B_24-F05	2~4 cm	d__Bacteria;p__Actinomycetota;c__Thermoleophilia;o__Gaiellales;f__F1-60-MAGs149;g__F1-60-MAGs149;s__
MC04C19	SLM_MC1B_24-C19	2~4 cm	d__Bacteria;p__Actinomycetota;c__Thermoleophilia;o__Gaiellales;f__F1-60-MAGs149;g__F1-60-MAGs149;s__
MC04L09	SLM_MC1B_24-L09	2~4 cm	d__Bacteria;p__Actinomycetota;c__Thermoleophilia;o__Gaiellales;f__F1-60-MAGs149;g__F1-60-MAGs149;s__
MC08P06	SLM_MC1B_68-P06	6~8 cm	d__Bacteria;p__Actinomycetota;c__Thermoleophilia;o__Gaiellales;f__F1-60-MAGs149;g__F1-60-MAGs149;s__
MC00F08	SLM_LV1_BS-F08	BulkSediment	d__Bacteria;p__Actinomycetota;c__Thermoleophilia;o__Gaiellales;f__F1-60-MAGs149;g__F1-60-MAGs149;s__
MC08B22	SLM_MC1B_68-B22	6~8 cm	d__Bacteria;p__Actinomycetota;c__Thermoleophilia;o__Gaiellales;f__F1-60-MAGs149;g__F1-60-MAGs149;s__
MC08K10	SLM_MC1B_68-K10	6~8 cm	d__Bacteria;p__Actinomycetota;c__Thermoleophilia;o__Gaiellales;f__F1-60-MAGs149;g__F1-60-MAGs149;s__
MC08A20	SLM_MC1B_68-A20	6~8 cm	d__Bacteria;p__Actinomycetota;c__Thermoleophilia;o__Gaiellales;f__F1-60-MAGs149;g__F1-60-MAGs149;s__
MC04M21	SLM_MC1B_24-M21	2~4 cm	d__Bacteria;p__Actinomycetota;c__Thermoleophilia;o__Gaiellales;f__F1-60-MAGs149;g__F1-60-MAGs149;s__
MC06M07	SLM_MC1B_46-M07	4~6 cm	d__Bacteria;p__Actinomycetota;c__Thermoleophilia;o__Gaiellales;f__F1-60-MAGs149;g__F1-60-MAGs149;s__
MC04I21	SLM_MC1B_24-I21	2~4 cm	d__Bacteria;p__Actinomycetota;c__Thermoleophilia;o__Gaiellales;f__F1-60-MAGs149;g__F1-60-MAGs149;s__
MC06P06	SLM_MC1B_46-P06	4~6 cm	d__Bacteria;p__Actinomycetota;c__Thermoleophilia;o__Gaiellales;f__F1-60-MAGs149;g__F1-60-MAGs149;s__
MC00I23	SLM_LV1_BS-I23	BulkSediment	d__Bacteria;p__Actinomycetota;c__Thermoleophilia;o__Gaiellales;f__F1-60-MAGs149;g__F1-60-MAGs149;s__
MC00J20	SLM_LV1_BS-J20	BulkSediment	d__Bacteria;p__Actinomycetota;c__Thermoleophilia;o__Gaiellales;f__F1-60-MAGs149;g__F1-60-MAGs149;s__
MC00D05	SLM_LV1_BS-D05	BulkSediment	d__Bacteria;p__Actinomycetota;c__Thermoleophilia;o__Gaiellales;f__F1-60-MAGs149;g__F1-60-MAGs149;s__
MC04O11	SLM_MC1B_24-O11	2~4 cm	d__Bacteria;p__Actinomycetota;c__Thermoleophilia;o__Gaiellales;f__F1-60-MAGs149;g__F1-60-MAGs149;s__
MC00F16	SLM_LV1_BS-F16	BulkSediment	d__Bacteria;p__Actinomycetota;c__Thermoleophilia;o__Gaiellales;f__F1-60-MAGs149;g__F1-60-MAGs149;s__
MC04F09	SLM_MC1B_24-F09	2~4 cm	d__Bacteria;p__Actinomycetota;c__Thermoleophilia;o__Gaiellales;f__F1-60-MAGs149;g__F1-60-MAGs149;s__
MC00B05	SLM_LV1_BS-B05	BulkSediment	d__Bacteria;p__Actinomycetota;c__Thermoleophilia;o__Gaiellales;f__F1-60-MAGs149;g__F1-60-MAGs149;s__
MC08P14	SLM_MC1B_68-P14	6~8 cm	d__Bacteria;p__Actinomycetota;c__Thermoleophilia;o__Gaiellales;f__F1-60-MAGs149;g__F1-60-MAGs149;s__
MC04B23	SLM_MC1B_24-B23	2~4 cm	d__Bacteria;p__Actinomycetota;c__Thermoleophilia;o__Gaiellales;f__F1-60-MAGs149;g__F1-60-MAGs149;s__
MC04G23	SLM_MC1B_24-G23	2~4 cm	d__Bacteria;p__Actinomycetota;c__Thermoleophilia;o__Gaiellales;f__F1-60-MAGs149;g__F1-60-MAGs149;s__
MC08P08	SLM_MC1B_68-P08	6~8 cm	d__Bacteria;p__Actinomycetota;c__Thermoleophilia;o__Gaiellales;f__F1-60-MAGs149;g__F1-60-MAGs149;s__
MC00F14	SLM_LV1_BS-F14	BulkSediment	d__Bacteria;p__Actinomycetota;c__Thermoleophilia;o__Gaiellales;f__F1-60-MAGs149;g__F1-60-MAGs149;s__
MC08I14	SLM_MC1B_68-I14	6~8 cm	d__Bacteria;p__Actinomycetota;c__Thermoleophilia;o__Gaiellales;f__F1-60-MAGs149;g__F1-60-MAGs149;s__
MC10A15	SLM_MC1B_810-A15	8~10 cm	d__Bacteria;p__Actinomycetota;c__Thermoleophilia;o__Gaiellales;f__F1-60-MAGs149;g__F1-60-MAGs149;s__
MC00B16	SLM_LV1_BS-B16	BulkSediment	d__Bacteria;p__Actinomycetota;c__Thermoleophilia;o__Gaiellales;f__F1-60-MAGs149;g__F1-60-MAGs149;s__
MC04F11	SLM_MC1B_24-F11	2~4 cm	d__Bacteria;p__Actinomycetota;c__Thermoleophilia;o__Gaiellales;f__F1-60-MAGs149;g__F1-60-MAGs149;s__
MC08P15	SLM_MC1B_68-P15	6~8 cm	d__Bacteria;p__Actinomycetota;c__Thermoleophilia;o__Gaiellales;f__F1-60-MAGs149;g__F1-60-MAGs149;s__
MC00F07	SLM_LV1_BS-F07	BulkSediment	d__Bacteria;p__Actinomycetota;c__Thermoleophilia;o__Gaiellales;f__F1-60-MAGs149;g__F1-60-MAGs149;s__
MC04G07	SLM_MC1B_24-G07	2~4 cm	d__Bacteria;p__Actinomycetota;c__Thermoleophilia;o__Gaiellales;f__F1-60-MAGs149;g__F1-60-MAGs149;s__
MC00D18	SLM_LV1_BS-D18	BulkSediment	d__Bacteria;p__Actinomycetota;c__Thermoleophilia;o__Gaiellales;f__F1-60-MAGs149;g__F1-60-MAGs149;s__
MC10A03	SLM_MC1B_810-A03	8~10 cm	d__Bacteria;p__Actinomycetota;c__Thermoleophilia;o__Gaiellales;f__F1-60-MAGs149;g__F1-60-MAGs149;s__
MC10A10	SLM_MC1B_810-A10	8~10 cm	d__Bacteria;p__Actinomycetota;c__Thermoleophilia;o__Gaiellales;f__F1-60-MAGs149;g__F1-60-MAGs149;s__
MC08L23	SLM_MC1B_68-L23	6~8 cm	d__Bacteria;p__Actinomycetota;c__Thermoleophilia;o__Gaiellales;f__F1-60-MAGs149;g__F1-60-MAGs149;s__
MC08D10	SLM_MC1B_68-D10	6~8 cm	d__Bacteria;p__Actinomycetota;c__Thermoleophilia;o__Gaiellales;f__F1-60-MAGs149;g__F1-60-MAGs149;s__
MC00K17	SLM_LV1_BS-K17	BulkSediment	d__Bacteria;p__Actinomycetota;c__Thermoleophilia;o__Gaiellales;f__F1-60-MAGs149;g__F1-60-MAGs149;s__
MC08F02	SLM_MC1B_68-F02	6~8 cm	d__Bacteria;p__Actinomycetota;c__Thermoleophilia;o__Gaiellales;f__F1-60-MAGs149;g__F1-60-MAGs149;s__
MC00I20	SLM_LV1_BS-I20	BulkSediment	d__Bacteria;p__Actinomycetota;c__Thermoleophilia;o__Gaiellales;f__F1-60-MAGs149;g__F1-60-MAGs149;s__
MC00F18	SLM_LV1_BS-F18	BulkSediment	d__Bacteria;p__Actinomycetota;c__Thermoleophilia;o__Gaiellales;f__F1-60-MAGs149;g__F1-60-MAGs149;s__
MC00I10	SLM_LV1_BS-I10	BulkSediment	d__Bacteria;p__Actinomycetota;c__Thermoleophilia;o__Gaiellales;f__F1-60-MAGs149;g__F1-60-MAGs149;s__
MC06M20	SLM_MC1B_46-M20	4~6 cm	d__Bacteria;p__Actinomycetota;c__Thermoleophilia;o__Gaiellales;f__F1-60-MAGs149;g__F1-60-MAGs149;s__
MC00F22	SLM_LV1_BS-F22	BulkSediment	d__Bacteria;p__Actinomycetota;c__Thermoleophilia;o__Gaiellales;f__F1-60-MAGs149;g__F1-60-MAGs149;s__
MC00B17	SLM_LV1_BS-B17	BulkSediment	d__Bacteria;p__Actinomycetota;c__Thermoleophilia;o__Gaiellales;f__F1-60-MAGs149;g__F1-60-MAGs149;s__
MC04I22	SLM_MC1B_24-I22	2~4 cm	d__Bacteria;p__Actinomycetota;c__Thermoleophilia;o__Gaiellales;f__F1-60-MAGs149;g__F1-60-MAGs149;s__
MC06D14	SLM_MC1B_46-D14	4~6 cm	d__Bacteria;p__Actinomycetota;c__Thermoleophilia;o__Gaiellales;f__F1-60-MAGs149;g__F1-60-MAGs149;s__
MC00A17	SLM_LV1_BS-A17	BulkSediment	d__Bacteria;p__Actinomycetota;c__Thermoleophilia;o__Gaiellales;f__F1-60-MAGs149;g__F1-60-MAGs149;s__
MC00E22	SLM_LV1_BS-E22	BulkSediment	d__Bacteria;p__Actinomycetota;c__Thermoleophilia;o__Gaiellales;f__F1-60-MAGs149;g__F1-60-MAGs149;s__
MC08N08	SLM_MC1B_68-N08	6~8 cm	d__Bacteria;p__Actinomycetota;c__Thermoleophilia;o__Gaiellales;f__F1-60-MAGs149;g__F1-60-MAGs149;s__
MC00J08	SLM_LV1_BS-J08	BulkSediment	d__Bacteria;p__Actinomycetota;c__Thermoleophilia;o__Gaiellales;f__F1-60-MAGs149;g__F1-60-MAGs149;s__
MC08A06	SLM_MC1B_68-A06	6~8 cm	d__Bacteria;p__Actinomycetota;c__Thermoleophilia;o__Gaiellales;f__F1-60-MAGs149;g__F1-60-MAGs149;s__
MC00I05	SLM_LV1_BS-I05	BulkSediment	d__Bacteria;p__Actinomycetota;c__Thermoleophilia;o__Gaiellales;f__F1-60-MAGs149;g__F1-60-MAGs149;s__
MC00F11	SLM_LV1_BS-F11	BulkSediment	d__Bacteria;p__Actinomycetota;c__Thermoleophilia;o__Gaiellales;f__F1-60-MAGs149;g__F1-60-MAGs149;s__
MC00D19	SLM_LV1_BS-D19	BulkSediment	d__Bacteria;p__Actinomycetota;c__Thermoleophilia;o__Gaiellales;f__F1-60-MAGs149;g__F1-60-MAGs149;s__
MC06F21	SLM_MC1B_46-F21	4~6 cm	d__Bacteria;p__Actinomycetota;c__Thermoleophilia;o__Gaiellales;f__F1-60-MAGs149;g__F1-60-MAGs149;s__
MC08M16	SLM_MC1B_68-M16	6~8 cm	d__Bacteria;p__Actinomycetota;c__Thermoleophilia;o__Gaiellales;f__F1-60-MAGs149;g__F1-60-MAGs149;s__
MC00A19	SLM_LV1_BS-A19	BulkSediment	d__Bacteria;p__Actinomycetota;c__Thermoleophilia;o__Gaiellales;f__F1-60-MAGs149;g__F1-60-MAGs149;s__
MC10D20	SLM_MC1B_810-D20	8~10 cm	d__Bacteria;p__Actinomycetota;c__Thermoleophilia;o__Gaiellales;f__F1-60-MAGs149;g__F1-60-MAGs149;s__
MC00C08	SLM_LV1_BS-C08	BulkSediment	d__Bacteria;p__Actinomycetota;c__Thermoleophilia;o__Gaiellales;f__F1-60-MAGs149;g__F1-60-MAGs149;s__
MC04F13	SLM_MC1B_24-F13	2~4 cm	d__Bacteria;p__Actinomycetota;c__Thermoleophilia;o__Gaiellales;f__F1-60-MAGs149;g__F1-60-MAGs149;s__
MC04A07	SLM_MC1B_24-A07	2~4 cm	d__Bacteria;p__Actinomycetota;c__Thermoleophilia;o__Gaiellales;f__F1-60-MAGs149;g__F1-60-MAGs149;s__
MC08C21	SLM_MC1B_68-C21	6~8 cm	d__Bacteria;p__Actinomycetota;c__Thermoleophilia;o__Gaiellales;f__F1-60-MAGs149;g__F1-60-MAGs149;s__
MC04F04	SLM_MC1B_24-F04	2~4 cm	d__Bacteria;p__Actinomycetota;c__Thermoleophilia;o__Gaiellales;f__F1-60-MAGs149;g__F1-60-MAGs149;s__
MC00D06	SLM_LV1_BS-D06	BulkSediment	d__Bacteria;p__Actinomycetota;c__Thermoleophilia;o__Gaiellales;f__F1-60-MAGs149;g__F1-60-MAGs149;s__
MC00F15	SLM_LV1_BS-F15	BulkSediment	d__Bacteria;p__Actinomycetota;c__Thermoleophilia;o__Gaiellales;f__F1-60-MAGs149;g__F1-60-MAGs149;s__
MC08A13	SLM_MC1B_68-A13	6~8 cm	d__Bacteria;p__Actinomycetota;c__Thermoleophilia;o__Gaiellales;f__F1-60-MAGs149;g__F1-60-MAGs149;s__
MC00E21	SLM_LV1_BS-E21	BulkSediment	d__Bacteria;p__Actinomycetota;c__Thermoleophilia;o__Gaiellales;f__F1-60-MAGs149;g__F1-60-MAGs149;s__
MC04B18	SLM_MC1B_24-B18	2~4 cm	d__Bacteria;p__Actinomycetota;c__Thermoleophilia;o__Gaiellales;f__F1-60-MAGs149;g__F1-60-MAGs149;s__
MC04O19	SLM_MC1B_24-O19	2~4 cm	d__Bacteria;p__Actinomycetota;c__Thermoleophilia;o__Gaiellales;f__F1-60-MAGs149;g__F1-60-MAGs149;s__
MC04E11	SLM_MC1B_24-E11	2~4 cm	d__Bacteria;p__Actinomycetota;c__Thermoleophilia;o__Gaiellales;f__F1-60-MAGs149;g__F1-60-MAGs149;s__
MC02E15	SLM_MC1B_02-E15	0~2 cm	d__Bacteria;p__Actinomycetota;c__Thermoleophilia;o__Gaiellales;f__F1-60-MAGs149;g__F1-60-MAGs149;s__
MC00C05	SLM_LV1_BS-C05	BulkSediment	d__Bacteria;p__Actinomycetota;c__Thermoleophilia;o__Gaiellales;f__F1-60-MAGs149;g__F1-60-MAGs149;s__
MC04F06	SLM_MC1B_24-F06	2~4 cm	d__Bacteria;p__Actinomycetota;c__Thermoleophilia;o__Gaiellales;f__F1-60-MAGs149;g__F1-60-MAGs149;s__
MC00C20	SLM_LV1_BS-C20	BulkSediment	d__Bacteria;p__Actinomycetota;c__Thermoleophilia;o__Gaiellales;f__F1-60-MAGs149;g__F1-60-MAGs149;s__
MC06P03	SLM_MC1B_46-P03	4~6 cm	d__Bacteria;p__Actinomycetota;c__Thermoleophilia;o__Gaiellales;f__F1-60-MAGs149;g__F1-60-MAGs149;s__
MC08F16	SLM_MC1B_68-F16	6~8 cm	d__Bacteria;p__Actinomycetota;c__Thermoleophilia;o__Gaiellales;f__F1-60-MAGs149;g__F1-60-MAGs149;s__
MC04J06	SLM_MC1B_24-J06	2~4 cm	d__Bacteria;p__Actinomycetota;c__Thermoleophilia;o__Gaiellales;f__F1-60-MAGs149;g__F1-60-MAGs149;s__
MC10A09	SLM_MC1B_810-A09	8~10 cm	d__Bacteria;p__Actinomycetota;c__Thermoleophilia;o__Gaiellales;f__F1-60-MAGs149;g__F1-60-MAGs149;s__
MC00J16	SLM_LV1_BS-J16	BulkSediment	d__Bacteria;p__Actinomycetota;c__Thermoleophilia;o__Gaiellales;f__F1-60-MAGs149;g__F1-60-MAGs149;s__
MC06J14	SLM_MC1B_46-J14	4~6 cm	d__Bacteria;p__Actinomycetota;c__Thermoleophilia;o__Gaiellales;f__F1-60-MAGs149;g__F1-60-MAGs149;s__
MC00M22	SLM_LV1_BS-M22	BulkSediment	d__Bacteria;p__Actinomycetota;c__Thermoleophilia;o__Gaiellales;f__F1-60-MAGs149;g__F1-60-MAGs149;s__
MC00C10	SLM_LV1_BS-C10	BulkSediment	d__Bacteria;p__Actinomycetota;c__Thermoleophilia;o__Gaiellales;f__F1-60-MAGs149;g__F1-60-MAGs149;s__
MC08P19	SLM_MC1B_68-P19	6~8 cm	d__Bacteria;p__Actinomycetota;c__Thermoleophilia;o__Gaiellales;f__F1-60-MAGs149;g__F1-60-MAGs149;s__
MC10C10	SLM_MC1B_810-C10	8~10 cm	d__Bacteria;p__Actinomycetota;c__Thermoleophilia;o__Gaiellales;f__F1-60-MAGs149;g__F1-60-MAGs149;s__
MC06O16	SLM_MC1B_46-O16	4~6 cm	d__Bacteria;p__Actinomycetota;c__Thermoleophilia;o__Gaiellales;f__F1-60-MAGs149;g__F1-60-MAGs149;s__
MC00F21	SLM_LV1_BS-F21	BulkSediment	d__Bacteria;p__Actinomycetota;c__Thermoleophilia;o__Gaiellales;f__F1-60-MAGs149;g__F1-60-MAGs149;s__
MC00B18	SLM_LV1_BS-B18	BulkSediment	d__Bacteria;p__Actinomycetota;c__Thermoleophilia;o__Gaiellales;f__F1-60-MAGs149;g__F1-60-MAGs149;s__
MC08L06	SLM_MC1B_68-L06	6~8 cm	d__Bacteria;p__Actinomycetota;c__Thermoleophilia;o__Gaiellales;f__F1-60-MAGs149;g__F1-60-MAGs149;s__
MC10B05	SLM_MC1B_810-B05	8~10 cm	d__Bacteria;p__Actinomycetota;c__Thermoleophilia;o__Gaiellales;f__F1-60-MAGs149;g__F1-60-MAGs149;s__
MC00E11	SLM_LV1_BS-E11	BulkSediment	d__Bacteria;p__Actinomycetota;c__Thermoleophilia;o__Gaiellales;f__F1-60-MAGs149;g__F1-60-MAGs149;s__
LV02O22	SLM_LV1_0208-O22	0.2~0.8 um	d__Bacteria;p__Actinomycetota;c__Thermoleophilia;o__Gaiellales;f__F1-60-MAGs149;g__F1-60-MAGs149;s__
MC06D13	SLM_MC1B_46-D13	4~6 cm	d__Bacteria;p__Actinomycetota;c__Thermoleophilia;o__Gaiellales;f__F1-60-MAGs149;g__F1-60-MAGs149;s__
MC02A07	SLM_MC1B_02-A07	0~2 cm	d__Bacteria;p__Actinomycetota;c__Thermoleophilia;o__Gaiellales;f__F1-60-MAGs149;g__F1-60-MAGs149;s__
LV08I17	SLM_LV1_0830-I17	0.8~3.0 um	d__Bacteria;p__Actinomycetota;c__Thermoleophilia;o__Gaiellales;f__F1-60-MAGs149;g__F1-60-MAGs149;s__
MC08I11	SLM_MC1B_68-I11	6~8 cm	d__Bacteria;p__Actinomycetota;c__Thermoleophilia;o__Gaiellales;f__F1-60-MAGs149;g__F1-60-MAGs149;s__
MC08K08	SLM_MC1B_68-K08	6~8 cm	d__Bacteria;p__Actinomycetota;c__Thermoleophilia;o__Gaiellales;f__F1-60-MAGs149;g__F1-60-MAGs149;s__
MC10B02	SLM_MC1B_810-B02	8~10 cm	d__Bacteria;p__Actinomycetota;c__Thermoleophilia;o__Gaiellales;f__F1-60-MAGs149;g__F1-60-MAGs149;s__
MC00G10	SLM_LV1_BS-G10	BulkSediment	d__Bacteria;p__Actinomycetota;c__Thermoleophilia;o__Gaiellales;f__F1-60-MAGs149;g__F1-60-MAGs149;s__
MC10D16	SLM_MC1B_810-D16	8~10 cm	d__Bacteria;p__Actinomycetota;c__Thermoleophilia;o__Gaiellales;f__F1-60-MAGs149;g__F1-60-MAGs149;s__
MC00G18	SLM_LV1_BS-G18	BulkSediment	d__Bacteria;p__Actinomycetota;c__Thermoleophilia;o__Gaiellales;f__F1-60-MAGs149;g__F1-60-MAGs149;s__
MC10A11	SLM_MC1B_810-A11	8~10 cm	d__Bacteria;p__Actinomycetota;c__Thermoleophilia;o__Gaiellales;f__F1-60-MAGs149;g__F1-60-MAGs149;s__
MC10C09	SLM_MC1B_810-C09	8~10 cm	d__Bacteria;p__Actinomycetota;c__Thermoleophilia;o__Gaiellales;f__F1-60-MAGs149;g__F1-60-MAGs149;s__
MC04L08	SLM_MC1B_24-L08	2~4 cm	d__Bacteria;p__Actinomycetota;c__Thermoleophilia;o__Gaiellales;f__F1-60-MAGs149;g__F1-60-MAGs149;s__
MC04F03	SLM_MC1B_24-F03	2~4 cm	d__Bacteria;p__Actinomycetota;c__Thermoleophilia;o__Gaiellales;f__F1-60-MAGs149;g__F1-60-MAGs149;s__
MC04B21	SLM_MC1B_24-B21	2~4 cm	d__Bacteria;p__Actinomycetota;c__Thermoleophilia;o__Gaiellales;f__F1-60-MAGs149;g__F1-60-MAGs149;s__
MC08E15	SLM_MC1B_68-E15	6~8 cm	d__Bacteria;p__Actinomycetota;c__Thermoleophilia;o__Gaiellales;f__F1-60-MAGs149;g__F1-60-MAGs149;s__
MC02I10	SLM_MC1B_02-I10	0~2 cm	d__Bacteria;p__Actinomycetota;c__Thermoleophilia;o__Gaiellales;f__F1-60-MAGs149;g__F1-60-MAGs149;s__
MC00G03	SLM_LV1_BS-G03	BulkSediment	d__Bacteria;p__Actinomycetota;c__Thermoleophilia;o__Gaiellales;f__F1-60-MAGs149;g__F1-60-MAGs149;s__
MC00B23	SLM_LV1_BS-B23	BulkSediment	d__Bacteria;p__Actinomycetota;c__Thermoleophilia;o__Gaiellales;f__F1-60-MAGs149;g__F1-60-MAGs149;s__
MC08F23	SLM_MC1B_68-F23	6~8 cm	d__Bacteria;p__Actinomycetota;c__Thermoleophilia;o__Gaiellales;f__F1-60-MAGs149;g__F1-60-MAGs149;s__
MC00K06	SLM_LV1_BS-K06	BulkSediment	d__Bacteria;p__Actinomycetota;c__Thermoleophilia;o__Gaiellales;f__F1-60-MAGs149;g__F1-60-MAGs149;s__
MC02F02	SLM_MC1B_02-F02	0~2 cm	d__Bacteria;p__Actinomycetota;c__Thermoleophilia;o__Gaiellales;f__F1-60-MAGs149;g__F1-60-MAGs149;s__
MC04A18	SLM_MC1B_24-A18	2~4 cm	d__Bacteria;p__Actinomycetota;c__Thermoleophilia;o__Gaiellales;f__F1-60-MAGs149;g__F1-60-MAGs149;s__
MC04P06	SLM_MC1B_24-P06	2~4 cm	d__Bacteria;p__Actinomycetota;c__Thermoleophilia;o__Gaiellales;f__F1-60-MAGs149;g__F1-60-MAGs149;s__
MC04C02	SLM_MC1B_24-C02	2~4 cm	d__Bacteria;p__Actinomycetota;c__Thermoleophilia;o__Gaiellales;f__F1-60-MAGs149;g__F1-60-MAGs149;s__
MC02N19	SLM_MC1B_02-N19	0~2 cm	d__Bacteria;p__Actinomycetota;c__Thermoleophilia;o__Gaiellales;f__F1-60-MAGs149;g__F1-60-MAGs149;s__
MC02M03	SLM_MC1B_02-M03	0~2 cm	d__Bacteria;p__Actinomycetota;c__Thermoleophilia;o__Gaiellales;f__F1-60-MAGs149;g__F1-60-MAGs149;s__
MC04B03	SLM_MC1B_24-B03	2~4 cm	d__Bacteria;p__Actinomycetota;c__Thermoleophilia;o__Gaiellales;f__F1-60-MAGs149;g__F1-60-MAGs149;s__
MC02A23	SLM_MC1B_02-A23	0~2 cm	d__Bacteria;p__Actinomycetota;c__Thermoleophilia;o__Gaiellales;f__F1-60-MAGs149;g__F1-60-MAGs149;s__
MC04D20	SLM_MC1B_24-D20	2~4 cm	d__Bacteria;p__Actinomycetota;c__Thermoleophilia;o__Gaiellales;f__F1-60-MAGs149;g__F1-60-MAGs149;s__
MC00E15	SLM_LV1_BS-E15	BulkSediment	d__Bacteria;p__Actinomycetota;c__Thermoleophilia;o__Gaiellales;f__F1-60-MAGs149;g__F1-60-MAGs149;s__
MC02I17	SLM_MC1B_02-I17	0~2 cm	d__Bacteria;p__Actinomycetota;c__Thermoleophilia;o__Gaiellales;f__F1-60-MAGs149;g__F1-60-MAGs149;s__
MC00G17	SLM_LV1_BS-G17	BulkSediment	d__Bacteria;p__Actinomycetota;c__Thermoleophilia;o__Gaiellales;f__F1-60-MAGs149;g__F1-60-MAGs149;s__
MC04A17	SLM_MC1B_24-A17	2~4 cm	d__Bacteria;p__Actinomycetota;c__Thermoleophilia;o__Gaiellales;f__F1-60-MAGs149;g__F1-60-MAGs149;s__
MC06M16	SLM_MC1B_46-M16	4~6 cm	d__Bacteria;p__Actinomycetota;c__Thermoleophilia;o__Gaiellales;f__F1-60-MAGs149;g__F1-60-MAGs149;s__
MC04C17	SLM_MC1B_24-C17	2~4 cm	d__Bacteria;p__Actinomycetota;c__Thermoleophilia;o__Gaiellales;f__F1-60-MAGs149;g__F1-60-MAGs149;s__
MC04N19	SLM_MC1B_24-N19	2~4 cm	d__Bacteria;p__Actinomycetota;c__Thermoleophilia;o__Gaiellales;f__F1-60-MAGs149;g__F1-60-MAGs149;s__
MC06L18	SLM_MC1B_46-L18	4~6 cm	d__Bacteria;p__Actinomycetota;c__Thermoleophilia;o__Gaiellales;f__F1-60-MAGs149;g__F1-60-MAGs149;s__
MC06C05	SLM_MC1B_46-C05	4~6 cm	d__Bacteria;p__Actinomycetota;c__Thermoleophilia;o__Gaiellales;f__F1-60-MAGs149;g__F1-60-MAGs149;s__
MC04E09	SLM_MC1B_24-E09	2~4 cm	d__Bacteria;p__Actinomycetota;c__Thermoleophilia;o__Gaiellales;f__F1-60-MAGs149;g__F1-60-MAGs149;s__
MC00C02	SLM_LV1_BS-C02	BulkSediment	d__Bacteria;p__Actinomycetota;c__Thermoleophilia;o__Gaiellales;f__F1-60-MAGs149;g__F1-60-MAGs149;s__
MC04E07	SLM_MC1B_24-E07	2~4 cm	d__Bacteria;p__Actinomycetota;c__Thermoleophilia;o__Gaiellales;f__F1-60-MAGs149;g__F1-60-MAGs149;s__
MC04N14	SLM_MC1B_24-N14	2~4 cm	d__Bacteria;p__Actinomycetota;c__Thermoleophilia;o__Gaiellales;f__F1-60-MAGs149;g__F1-60-MAGs149;s__
MC06E20	SLM_MC1B_46-E20	4~6 cm	d__Bacteria;p__Actinomycetota;c__Thermoleophilia;o__Gaiellales;f__F1-60-MAGs149;g__F1-60-MAGs149;s__
MC08J13	SLM_MC1B_68-J13	6~8 cm	d__Bacteria;p__Actinomycetota;c__Thermoleophilia;o__Gaiellales;f__F1-60-MAGs149;g__F1-60-MAGs149;s__
MC04P18	SLM_MC1B_24-P18	2~4 cm	d__Bacteria;p__Actinomycetota;c__Thermoleophilia;o__Gaiellales;f__F1-60-MAGs149;g__F1-60-MAGs149;s__
MC02E09	SLM_MC1B_02-E09	0~2 cm	d__Bacteria;p__Actinomycetota;c__Thermoleophilia;o__Gaiellales;f__F1-60-MAGs149;g__F1-60-MAGs149;s__
MC04P20	SLM_MC1B_24-P20	2~4 cm	d__Bacteria;p__Actinomycetota;c__Thermoleophilia;o__Gaiellales;f__F1-60-MAGs149;g__F1-60-MAGs149;s__
MC06E16	SLM_MC1B_46-E16	4~6 cm	d__Bacteria;p__Actinomycetota;c__Thermoleophilia;o__Gaiellales;f__F1-60-MAGs149;g__F1-60-MAGs149;s__
MC04K06	SLM_MC1B_24-K06	2~4 cm	d__Bacteria;p__Actinomycetota;c__Thermoleophilia;o__Gaiellales;f__F1-60-MAGs149;g__F1-60-MAGs149;s__
MC00J18	SLM_LV1_BS-J18	BulkSediment	d__Bacteria;p__Actinomycetota;c__Thermoleophilia;o__Gaiellales;f__F1-60-MAGs149;g__F1-60-MAGs149;s__
MC04N04	SLM_MC1B_24-N04	2~4 cm	d__Bacteria;p__Actinomycetota;c__Thermoleophilia;o__Gaiellales;f__F1-60-MAGs149;g__F1-60-MAGs149;s__
MC04N03	SLM_MC1B_24-N03	2~4 cm	d__Bacteria;p__Actinomycetota;c__Thermoleophilia;o__Gaiellales;f__F1-60-MAGs149;g__F1-60-MAGs149;s__
MC00A18	SLM_LV1_BS-A18	BulkSediment	d__Bacteria;p__Actinomycetota;c__Thermoleophilia;o__Gaiellales;f__F1-60-MAGs149;g__F1-60-MAGs149;s__
MC04G22	SLM_MC1B_24-G22	2~4 cm	d__Bacteria;p__Actinomycetota;c__Thermoleophilia;o__Gaiellales;f__F1-60-MAGs149;g__F1-60-MAGs149;s__
MC04E06	SLM_MC1B_24-E06	2~4 cm	d__Bacteria;p__Actinomycetota;c__Thermoleophilia;o__Gaiellales;f__F1-60-MAGs149;g__F1-60-MAGs149;s__
MC06D05	SLM_MC1B_46-D05	4~6 cm	d__Bacteria;p__Actinomycetota;c__Thermoleophilia;o__Gaiellales;f__F1-60-MAGs149;g__F1-60-MAGs149;s__
MC00E14	SLM_LV1_BS-E14	BulkSediment	d__Bacteria;p__Actinomycetota;c__Thermoleophilia;o__Gaiellales;f__F1-60-MAGs149;g__F1-60-MAGs149;s__
MC04A19	SLM_MC1B_24-A19	2~4 cm	d__Bacteria;p__Actinomycetota;c__Thermoleophilia;o__Gaiellales;f__F1-60-MAGs149;g__F1-60-MAGs149;s__
MC04K21	SLM_MC1B_24-K21	2~4 cm	d__Bacteria;p__Actinomycetota;c__Thermoleophilia;o__Gaiellales;f__F1-60-MAGs149;g__F1-60-MAGs149;s__
MC08A09	SLM_MC1B_68-A09	6~8 cm	d__Bacteria;p__Actinomycetota;c__Thermoleophilia;o__Gaiellales;f__F1-60-MAGs149;g__F1-60-MAGs149;s__
MC04M04	SLM_MC1B_24-M04	2~4 cm	d__Bacteria;p__Actinomycetota;c__Thermoleophilia;o__Gaiellales;f__F1-60-MAGs149;g__F1-60-MAGs149;s__
MC08K18	SLM_MC1B_68-K18	6~8 cm	d__Bacteria;p__Actinomycetota;c__Thermoleophilia;o__Gaiellales;f__F1-60-MAGs149;g__F1-60-MAGs149;s__
MC04O05	SLM_MC1B_24-O05	2~4 cm	d__Bacteria;p__Actinomycetota;c__Thermoleophilia;o__Gaiellales;f__F1-60-MAGs149;g__F1-60-MAGs149;s__
MC08F08	SLM_MC1B_68-F08	6~8 cm	d__Bacteria;p__Actinomycetota;c__Thermoleophilia;o__Gaiellales;f__Gaiellaceae;g__Gaiellasilicea;s__
MC08B07	SLM_MC1B_68-B07	6~8 cm	d__Bacteria;p__Actinomycetota;c__Thermoleophilia;o__Gaiellales;f__Gaiellaceae;g__Gaiellasilicea;s__
MC08N14	SLM_MC1B_68-N14	6~8 cm	d__Bacteria;p__Actinomycetota;c__Thermoleophilia;o__Gaiellales;f__Gaiellaceae;g__Gaiellasilicea;s__
MC06K11	SLM_MC1B_46-K11	4~6 cm	d__Bacteria;p__Actinomycetota;c__Thermoleophilia;o__Gaiellales;f__Gaiellaceae;g__;s__
MC04M10	SLM_MC1B_24-M10	2~4 cm	d__Bacteria;p__Actinomycetota;c__Thermoleophilia;o__Gaiellales;f__Gaiellaceae;g__;s__
MC08N23	SLM_MC1B_68-N23	6~8 cm	d__Bacteria;p__Actinomycetota;c__Thermoleophilia;o__Gaiellales;f__Gaiellaceae;g__;s__
MC00B14	SLM_LV1_BS-B14	BulkSediment	d__Bacteria;p__Actinomycetota;c__Thermoleophilia;o__Gaiellales;f__Gaiellaceae;g__GMQP-bins7;s__
MC08G14	SLM_MC1B_68-G14	6~8 cm	d__Bacteria;p__Actinomycetota;c__Thermoleophilia;o__Gaiellales;f__Gaiellaceae;g__Gaiella;s__
MC08P11	SLM_MC1B_68-P11	6~8 cm	d__Bacteria;p__Actinomycetota;c__Actinomycetes;o__S36-B12;f__S36-B12;g__UBA4592;s__
MC04L20	SLM_MC1B_24-L20	2~4 cm	d__Bacteria;p__Actinomycetota;c__Actinomycetes;o__S36-B12;f__S36-B12;g__UBA4592;s__
MC00K19	SLM_LV1_BS-K19	BulkSediment	d__Bacteria;p__Actinomycetota;c__Actinomycetes;o__S36-B12;f__S36-B12;g__UBA4592;s__
MC08C20	SLM_MC1B_68-C20	6~8 cm	d__Bacteria;p__Actinomycetota;c__Actinomycetes;o__S36-B12;f__S36-B12;g__UBA4592;s__
MC06F14	SLM_MC1B_46-F14	4~6 cm	d__Bacteria;p__Actinomycetota;c__Actinomycetes;o__S36-B12;f__S36-B12;g__UBA4592;s__
LV08P05	SLM_LV1_0830-P05	0.8~3.0 um	d__Bacteria;p__Actinomycetota;c__Actinomycetes;o__S36-B12;f__S36-B12;g__UBA4592;s__
MC02B15	SLM_MC1B_02-B15	0~2 cm	d__Bacteria;p__Actinomycetota;c__Actinomycetes;o__S36-B12;f__S36-B12;g__UBA4592;s__
MC00C13	SLM_LV1_BS-C13	BulkSediment	d__Bacteria;p__Actinomycetota;c__Actinomycetes;o__S36-B12;f__S36-B12;g__UBA4592;s__
MC06G05	SLM_MC1B_46-G05	4~6 cm	d__Bacteria;p__Actinomycetota;c__Actinomycetes;o__S36-B12;f__S36-B12;g__UBA4592;s__
MC06J20	SLM_MC1B_46-J20	4~6 cm	d__Bacteria;p__Actinomycetota;c__Actinomycetes;o__S36-B12;f__S36-B12;g__UBA4592;s__
MC02M18	SLM_MC1B_02-M18	0~2 cm	d__Bacteria;p__Actinomycetota;c__Actinomycetes;o__S36-B12;f__S36-B12;g__UBA4592;s__
MC08I06	SLM_MC1B_68-I06	6~8 cm	d__Bacteria;p__Actinomycetota;c__Actinomycetes;o__S36-B12;f__S36-B12;g__UBA4592;s__
MC04O16	SLM_MC1B_24-O16	2~4 cm	d__Bacteria;p__Actinomycetota;c__Actinomycetes;o__S36-B12;f__S36-B12;g__UBA4592;s__
LV02E18	SLM_LV1_0208-E18	0.2~0.8 um	d__Bacteria;p__Actinomycetota;c__Actinomycetes;o__S36-B12;f__S36-B12;g__UBA4592;s__
MC00E10	SLM_LV1_BS-E10	BulkSediment	d__Bacteria;p__Actinomycetota;c__Actinomycetes;o__S36-B12;f__S36-B12;g__UBA4592;s__
MC06J22	SLM_MC1B_46-J22	4~6 cm	d__Bacteria;p__Actinomycetota;c__Actinomycetes;o__S36-B12;f__S36-B12;g__UBA4592;s__
MC04F14	SLM_MC1B_24-F14	2~4 cm	d__Bacteria;p__Actinomycetota;c__Actinomycetes;o__S36-B12;f__S36-B12;g__UBA4592;s__
MC04K20	SLM_MC1B_24-K20	2~4 cm	d__Bacteria;p__Actinomycetota;c__Actinomycetes;o__S36-B12;f__S36-B12;g__UBA4592;s__
MC08I22	SLM_MC1B_68-I22	6~8 cm	d__Bacteria;p__Actinomycetota;c__Actinomycetes;o__S36-B12;f__S36-B12;g__UBA4592;s__
MC00A20	SLM_LV1_BS-A20	BulkSediment	d__Bacteria;p__Actinomycetota;c__Actinomycetes;o__S36-B12;f__S36-B12;g__UBA4592;s__
MC08G05	SLM_MC1B_68-G05	6~8 cm	d__Bacteria;p__Actinomycetota;c__Actinomycetes;o__S36-B12;f__S36-B12;g__UBA4592;s__
MC10B20	SLM_MC1B_810-B20	8~10 cm	d__Bacteria;p__Actinomycetota;c__Actinomycetes;o__S36-B12;f__S36-B12;g__UBA4592;s__
MC06D16	SLM_MC1B_46-D16	4~6 cm	d__Bacteria;p__Actinomycetota;c__Actinomycetes;o__S36-B12;f__S36-B12;g__UBA4592;s__
MC06L05	SLM_MC1B_46-L05	4~6 cm	d__Bacteria;p__Actinomycetota;c__Actinomycetes;o__S36-B12;f__S36-B12;g__UBA4592;s__
MC06A06	SLM_MC1B_46-A06	4~6 cm	d__Bacteria;p__Actinomycetota;c__Actinomycetes;o__S36-B12;f__S36-B12;g__UBA4592;s__
MC02F19	SLM_MC1B_02-F19	0~2 cm	d__Bacteria;p__Actinomycetota;c__Actinomycetes;o__S36-B12;f__S36-B12;g__UBA4592;s__
MC06O19	SLM_MC1B_46-O19	4~6 cm	d__Bacteria;p__Actinomycetota;c__Actinomycetes;o__S36-B12;f__S36-B12;g__UBA4592;s__
MC06B06	SLM_MC1B_46-B06	4~6 cm	d__Bacteria;p__Actinomycetota;c__Actinomycetes;o__S36-B12;f__S36-B12;g__UBA4592;s__
MC00I21	SLM_LV1_BS-I21	BulkSediment	d__Bacteria;p__Actinomycetota;c__Actinomycetes;o__S36-B12;f__S36-B12;g__UBA4592;s__
MC04B07	SLM_MC1B_24-B07	2~4 cm	d__Bacteria;p__Actinomycetota;c__Actinomycetes;o__S36-B12;f__S36-B12;g__UBA4592;s__
MC04J15	SLM_MC1B_24-J15	2~4 cm	d__Bacteria;p__Actinomycetota;c__Actinomycetes;o__S36-B12;f__S36-B12;g__UBA4592;s__
MC04D23	SLM_MC1B_24-D23	2~4 cm	d__Bacteria;p__Actinomycetota;c__Actinomycetes;o__S36-B12;f__S36-B12;g__UBA4592;s__
MC06J06	SLM_MC1B_46-J06	4~6 cm	d__Bacteria;p__Actinomycetota;c__Actinomycetes;o__S36-B12;f__S36-B12;g__UBA4592;s__
LV02I21	SLM_LV1_0208-I21	0.2~0.8 um	d__Bacteria;p__Actinomycetota;c__Actinomycetes;o__S36-B12;f__S36-B12;g__UBA4592;s__
MC02F05	SLM_MC1B_02-F05	0~2 cm	d__Bacteria;p__Actinomycetota;c__Actinomycetes;o__S36-B12;f__S36-B12;g__UBA4592;s__
MC08F03	SLM_MC1B_68-F03	6~8 cm	d__Bacteria;p__Actinomycetota;c__Actinomycetes;o__S36-B12;f__S36-B12;g__UBA4592;s__
MC04B19	SLM_MC1B_24-B19	2~4 cm	d__Bacteria;p__Actinomycetota;c__Actinomycetes;o__S36-B12;f__S36-B12;g__UBA4592;s__
MC06B13	SLM_MC1B_46-B13	4~6 cm	d__Bacteria;p__Actinomycetota;c__Actinomycetes;o__S36-B12;f__S36-B12;g__UBA4592;s__
MC08L05	SLM_MC1B_68-L05	6~8 cm	d__Bacteria;p__Actinomycetota;c__Actinomycetes;o__S36-B12;f__S36-B12;g__UBA4592;s__
MC06A15	SLM_MC1B_46-A15	4~6 cm	d__Bacteria;p__Actinomycetota;c__Actinomycetes;o__S36-B12;f__S36-B12;g__UBA4592;s__
MC04N07	SLM_MC1B_24-N07	2~4 cm	d__Bacteria;p__Actinomycetota;c__Actinomycetes;o__S36-B12;f__S36-B12;g__UBA4592;s__
MC02N14	SLM_MC1B_02-N14	0~2 cm	d__Bacteria;p__Actinomycetota;c__Actinomycetes;o__S36-B12;f__S36-B12;g__UBA4592;s__
MC02E03	SLM_MC1B_02-E03	0~2 cm	d__Bacteria;p__Actinomycetota;c__Actinomycetes;o__S36-B12;f__S36-B12;g__UBA4592;s__
MC02K21	SLM_MC1B_02-K21	0~2 cm	d__Bacteria;p__Actinomycetota;c__Actinomycetes;o__S36-B12;f__S36-B12;g__UBA4592;s__
MC06B03	SLM_MC1B_46-B03	4~6 cm	d__Bacteria;p__Actinomycetota;c__Actinomycetes;o__S36-B12;f__S36-B12;g__UBA4592;s__
MC06L23	SLM_MC1B_46-L23	4~6 cm	d__Bacteria;p__Actinomycetota;c__Actinomycetes;o__S36-B12;f__S36-B12;g__UBA4592;s__
MC06D08	SLM_MC1B_46-D08	4~6 cm	d__Bacteria;p__Actinomycetota;c__Actinomycetes;o__S36-B12;f__S36-B12;g__UBA4592;s__
MC02M04	SLM_MC1B_02-M04	0~2 cm	d__Bacteria;p__Actinomycetota;c__Actinomycetes;o__S36-B12;f__S36-B12;g__UBA4592;s__
MC06A02	SLM_MC1B_46-A02	4~6 cm	d__Bacteria;p__Actinomycetota;c__Actinomycetes;o__S36-B12;f__S36-B12;g__UBA4592;s__
MC06E13	SLM_MC1B_46-E13	4~6 cm	d__Bacteria;p__Actinomycetota;c__Actinomycetes;o__S36-B12;f__S36-B12;g__UBA4592;s__
MC06I02	SLM_MC1B_46-I02	4~6 cm	d__Bacteria;p__Actinomycetota;c__Actinomycetes;o__S36-B12;f__S36-B12;g__UBA4592;s__
MC06K20	SLM_MC1B_46-K20	4~6 cm	d__Bacteria;p__Actinomycetota;c__Actinomycetes;o__S36-B12;f__S36-B12;g__UBA4592;s__
MC00D03	SLM_LV1_BS-D03	BulkSediment	d__Bacteria;p__Actinomycetota;c__Actinomycetes;o__S36-B12;f__S36-B12;g__UBA4592;s__
MC02K11	SLM_MC1B_02-K11	0~2 cm	d__Bacteria;p__Actinomycetota;c__Actinomycetes;o__S36-B12;f__S36-B12;g__UBA4592;s__
MC06P01	SLM_MC1B_46-P01	4~6 cm	d__Bacteria;p__Actinomycetota;c__Actinomycetes;o__S36-B12;f__S36-B12;g__UBA4592;s__
MC06B15	SLM_MC1B_46-B15	4~6 cm	d__Bacteria;p__Actinomycetota;c__Actinomycetes;o__S36-B12;f__S36-B12;g__UBA4592;s__
MC06G07	SLM_MC1B_46-G07	4~6 cm	d__Bacteria;p__Actinomycetota;c__Actinomycetes;o__S36-B12;f__S36-B12;g__UBA4592;s__
MC06N13	SLM_MC1B_46-N13	4~6 cm	d__Bacteria;p__Actinomycetota;c__Actinomycetes;o__S36-B12;f__S36-B12;g__UBA4592;s__
MC06K22	SLM_MC1B_46-K22	4~6 cm	d__Bacteria;p__Actinomycetota;c__Actinomycetes;o__S36-B12;f__S36-B12;g__UBA4592;s__
MC06D19	SLM_MC1B_46-D19	4~6 cm	d__Bacteria;p__Actinomycetota;c__Actinomycetes;o__S36-B12;f__S36-B12;g__UBA4592;s__
MC06I04	SLM_MC1B_46-I04	4~6 cm	d__Bacteria;p__Actinomycetota;c__Actinomycetes;o__S36-B12;f__S36-B12;g__UBA4592;s__
MC02B10	SLM_MC1B_02-B10	0~2 cm	d__Bacteria;p__Actinomycetota;c__Actinomycetes;o__S36-B12;f__S36-B12;g__UBA4592;s__
MC06P05	SLM_MC1B_46-P05	4~6 cm	d__Bacteria;p__Actinomycetota;c__Actinomycetes;o__S36-B12;f__S36-B12;g__UBA4592;s__
MC08A21	SLM_MC1B_68-A21	6~8 cm	d__Bacteria;p__Actinomycetota;c__Actinomycetes;o__S36-B12;f__S36-B12;g__UBA4592;s__
MC00J05	SLM_LV1_BS-J05	BulkSediment	d__Bacteria;p__Actinomycetota;c__Actinomycetes;o__S36-B12;f__S36-B12;g__UBA4592;s__
MC06I08	SLM_MC1B_46-I08	4~6 cm	d__Bacteria;p__Actinomycetota;c__Actinomycetes;o__S36-B12;f__S36-B12;g__UBA4592;s__
MC06E06	SLM_MC1B_46-E06	4~6 cm	d__Bacteria;p__Actinomycetota;c__Actinomycetes;o__S36-B12;f__S36-B12;g__UBA4592;s__
MC06N06	SLM_MC1B_46-N06	4~6 cm	d__Bacteria;p__Actinomycetota;c__Actinomycetes;o__S36-B12;f__S36-B12;g__UBA4592;s__
MC02E16	SLM_MC1B_02-E16	0~2 cm	d__Bacteria;p__Actinomycetota;c__Actinomycetes;o__S36-B12;f__S36-B12;g__UBA4592;s__
MC06L03	SLM_MC1B_46-L03	4~6 cm	d__Bacteria;p__Actinomycetota;c__Actinomycetes;o__S36-B12;f__S36-B12;g__UBA4592;s__
MC06J13	SLM_MC1B_46-J13	4~6 cm	d__Bacteria;p__Actinomycetota;c__Actinomycetes;o__S36-B12;f__S36-B12;g__UBA4592;s__
MC00B20	SLM_LV1_BS-B20	BulkSediment	d__Bacteria;p__Actinomycetota;c__Actinomycetes;o__S36-B12;f__S36-B12;g__UBA4592;s__
MC06D02	SLM_MC1B_46-D02	4~6 cm	d__Bacteria;p__Actinomycetota;c__Actinomycetes;o__S36-B12;f__S36-B12;g__UBA4592;s__
MC06A11	SLM_MC1B_46-A11	4~6 cm	d__Bacteria;p__Actinomycetota;c__Actinomycetes;o__S36-B12;f__S36-B12;g__UBA4592;s__
MC02F04	SLM_MC1B_02-F04	0~2 cm	d__Bacteria;p__Actinomycetota;c__Actinomycetes;o__S36-B12;f__S36-B12;g__UBA4592;s__
MC06P17	SLM_MC1B_46-P17	4~6 cm	d__Bacteria;p__Actinomycetota;c__Actinomycetes;o__S36-B12;f__S36-B12;g__UBA4592;s__
MC06L16	SLM_MC1B_46-L16	4~6 cm	d__Bacteria;p__Actinomycetota;c__Actinomycetes;o__S36-B12;f__S36-B12;g__UBA4592;s__
MC06I11	SLM_MC1B_46-I11	4~6 cm	d__Bacteria;p__Actinomycetota;c__Actinomycetes;o__S36-B12;f__S36-B12;g__UBA4592;s__
MC02B20	SLM_MC1B_02-B20	0~2 cm	d__Bacteria;p__Actinomycetota;c__Actinomycetes;o__S36-B12;f__S36-B12;g__UBA4592;s__
MC02E21	SLM_MC1B_02-E21	0~2 cm	d__Bacteria;p__Actinomycetota;c__Actinomycetes;o__S36-B12;f__S36-B12;g__UBA4592;s__
MC06O02	SLM_MC1B_46-O02	4~6 cm	d__Bacteria;p__Actinomycetota;c__Actinomycetes;o__S36-B12;f__S36-B12;g__UBA4592;s__
MC02P20	SLM_MC1B_02-P20	0~2 cm	d__Bacteria;p__Actinomycetota;c__Actinomycetes;o__S36-B12;f__S36-B12;g__UBA4592;s__
MC04L21	SLM_MC1B_24-L21	2~4 cm	d__Bacteria;p__Actinomycetota;c__Actinomycetes;o__S36-B12;f__S36-B12;g__UBA4592;s__
MC06M21	SLM_MC1B_46-M21	4~6 cm	d__Bacteria;p__Actinomycetota;c__Actinomycetes;o__S36-B12;f__S36-B12;g__UBA4592;s__
MC06K05	SLM_MC1B_46-K05	4~6 cm	d__Bacteria;p__Actinomycetota;c__Actinomycetes;o__S36-B12;f__S36-B12;g__UBA4592;s__
MC00K10	SLM_LV1_BS-K10	BulkSediment	d__Bacteria;p__Actinomycetota;c__Actinomycetes;o__S36-B12;f__S36-B12;g__UBA4592;s__
MC06L11	SLM_MC1B_46-L11	4~6 cm	d__Bacteria;p__Actinomycetota;c__Actinomycetes;o__S36-B12;f__S36-B12;g__UBA4592;s__
MC02F06	SLM_MC1B_02-F06	0~2 cm	d__Bacteria;p__Actinomycetota;c__Actinomycetes;o__S36-B12;f__S36-B12;g__UBA4592;s__
MC00G07	SLM_LV1_BS-G07	BulkSediment	d__Bacteria;p__Actinomycetota;c__Actinomycetes;o__S36-B12;f__S36-B12;g__UBA4592;s__
MC00L07	SLM_LV1_BS-L07	BulkSediment	d__Bacteria;p__Actinomycetota;c__Actinomycetes;o__S36-B12;f__S36-B12;g__UBA4592;s__
MC06O20	SLM_MC1B_46-O20	4~6 cm	d__Bacteria;p__Actinomycetota;c__Actinomycetes;o__S36-B12;f__S36-B12;g__UBA4592;s__
MC06G14	SLM_MC1B_46-G14	4~6 cm	d__Bacteria;p__Actinomycetota;c__Actinomycetes;o__S36-B12;f__S36-B12;g__UBA4592;s__
MC02K13	SLM_MC1B_02-K13	0~2 cm	d__Bacteria;p__Actinomycetota;c__Actinomycetes;o__S36-B12;f__UBA10799;g__UBA10799;s__
MC04N17	SLM_MC1B_24-N17	2~4 cm	d__Bacteria;p__Actinomycetota;c__Actinomycetes;o__S36-B12;f__UBA10799;g__UBA10799;s__
MC02B23	SLM_MC1B_02-B23	0~2 cm	d__Bacteria;p__Actinomycetota;c__Actinomycetes;o__S36-B12;f__UBA10799;g__UBA10799;s__
LV30A14	SLM_LV1_30a-A14	>3.0 um	d__Bacteria;p__Actinomycetota;c__Actinomycetes;o__S36-B12;f__UBA10799;g__UBA10799;s__
MC02F09	SLM_MC1B_02-F09	0~2 cm	d__Bacteria;p__Actinomycetota;c__Actinomycetes;o__S36-B12;f__UBA10799;g__UBA10799;s__
MC04P13	SLM_MC1B_24-P13	2~4 cm	d__Bacteria;p__Actinomycetota;c__Actinomycetes;o__S36-B12;f__UBA10799;g__UBA10799;s__
MC02G03	SLM_MC1B_02-G03	0~2 cm	d__Bacteria;p__Actinomycetota;c__Actinomycetes;o__S36-B12;f__UBA10799;g__UBA10799;s__
MC02D18	SLM_MC1B_02-D18	0~2 cm	d__Bacteria;p__Actinomycetota;c__Actinomycetes;o__S36-B12;f__UBA10799;g__UBA10799;s__
MC02A09	SLM_MC1B_02-A09	0~2 cm	d__Bacteria;p__Actinomycetota;c__Actinomycetes;o__S36-B12;f__UBA10799;g__UBA10799;s__
MC02G14	SLM_MC1B_02-G14	0~2 cm	d__Bacteria;p__Actinomycetota;c__Actinomycetes;o__S36-B12;f__UBA10799;g__UBA10799;s__
MC02E04	SLM_MC1B_02-E04	0~2 cm	d__Bacteria;p__Actinomycetota;c__Actinomycetes;o__S36-B12;f__UBA10799;g__UBA10799;s__
MC02F21	SLM_MC1B_02-F21	0~2 cm	d__Bacteria;p__Actinomycetota;c__Actinomycetes;o__S36-B12;f__UBA10799;g__UBA10799;s__
MC02D02	SLM_MC1B_02-D02	0~2 cm	d__Bacteria;p__Actinomycetota;c__Actinomycetes;o__S36-B12;f__UBA10799;g__UBA10799;s__
MC02A17	SLM_MC1B_02-A17	0~2 cm	d__Bacteria;p__Actinomycetota;c__Actinomycetes;o__S36-B12;f__UBA10799;g__UBA10799;s__
MC02I04	SLM_MC1B_02-I04	0~2 cm	d__Bacteria;p__Actinomycetota;c__Actinomycetes;o__S36-B12;f__UBA10799;g__UBA10799;s__
MC10D11	SLM_MC1B_810-D11	8~10 cm	d__Bacteria;p__Actinomycetota;c__Actinomycetes;o__S36-B12;f__UBA10799;g__UBA10799;s__
MC02D03	SLM_MC1B_02-D03	0~2 cm	d__Bacteria;p__Actinomycetota;c__Actinomycetes;o__S36-B12;f__UBA10799;g__JAHEXM01;s__
MC06A13	SLM_MC1B_46-A13	4~6 cm	d__Bacteria;p__Actinomycetota;c__Actinomycetes;o__S36-B12;f__UBA10799;g__JAHEXM01;s__
MC08M15	SLM_MC1B_68-M15	6~8 cm	d__Bacteria;p__Actinomycetota;c__Actinomycetes;o__S36-B12;f__UBA10799;g__JAHEXM01;s__
MC06K06	SLM_MC1B_46-K06	4~6 cm	d__Bacteria;p__Actinomycetota;c__Actinomycetes;o__S36-B12;f__UBA10799;g__JAHEXM01;s__
MC08C23	SLM_MC1B_68-C23	6~8 cm	d__Bacteria;p__Actinomycetota;c__Actinomycetes;o__S36-B12;f__UBA10799;g__JAHEXM01;s__
MC06M04	SLM_MC1B_46-M04	4~6 cm	d__Bacteria;p__Actinomycetota;c__Actinomycetes;o__S36-B12;f__UBA10799;g__JAHEXM01;s__
MC02K03	SLM_MC1B_02-K03	0~2 cm	d__Bacteria;p__Actinomycetota;c__Actinomycetes;o__S36-B12;f__UBA10799;g__JAHEXM01;s__
MC06G19	SLM_MC1B_46-G19	4~6 cm	d__Bacteria;p__Actinomycetota;c__Actinomycetes;o__S36-B12;f__UBA10799;g__JAHEXM01;s__
MC06D20	SLM_MC1B_46-D20	4~6 cm	d__Bacteria;p__Actinomycetota;c__Actinomycetes;o__S36-B12;f__UBA10799;g__JAHEXM01;s__
MC06A09	SLM_MC1B_46-A09	4~6 cm	d__Bacteria;p__Actinomycetota;c__Actinomycetes;o__S36-B12;f__UBA10799;g__JAHEXM01;s__
LV00C04	SLM_LV1_02b-C04	<0.2 um	d__Bacteria;p__Actinomycetota;c__Actinomycetes;o__S36-B12;f__UBA5976;g__UBA5976;s__
LV02O05	SLM_LV1_0208-O05	0.2~0.8 um	d__Bacteria;p__Actinomycetota;c__Actinomycetes;o__S36-B12;f__UBA5976;g__UBA5976;s__
LV30N03	SLM_LV1_30a-N03	>3.0 um	d__Bacteria;p__Actinomycetota;c__Actinomycetes;o__Nanopelagicales;f__Nanopelagicaceae;g__Planktophila;s__
LV00M17	SLM_LV1_02b-M17	<0.2 um	d__Bacteria;p__Actinomycetota;c__Actinomycetes;o__Nanopelagicales;f__Nanopelagicaceae;g__Planktophila;s__
LV30N11	SLM_LV1_30a-N11	>3.0 um	d__Bacteria;p__Actinomycetota;c__Actinomycetes;o__Nanopelagicales;f__Nanopelagicaceae;g__Planktophila;s__
LV00D21	SLM_LV1_02b-D21	<0.2 um	d__Bacteria;p__Actinomycetota;c__Actinomycetes;o__Nanopelagicales;f__Nanopelagicaceae;g__Planktophila;s__
LV00E17	SLM_LV1_02b-E17	<0.2 um	d__Bacteria;p__Actinomycetota;c__Actinomycetes;o__Nanopelagicales;f__Nanopelagicaceae;g__Planktophila;s__
LV30J09	SLM_LV1_30a-J09	>3.0 um	d__Bacteria;p__Actinomycetota;c__Actinomycetes;o__Nanopelagicales;f__Nanopelagicaceae;g__Planktophila;s__
MC04G16	SLM_MC1B_24-G16	2~4 cm	d__Bacteria;p__Actinomycetota;c__Actinomycetes;o__Nanopelagicales;f__Nanopelagicaceae;g__Planktophila;s__
LV00K21	SLM_LV1_02b-K21	<0.2 um	d__Bacteria;p__Actinomycetota;c__Actinomycetes;o__Nanopelagicales;f__Nanopelagicaceae;g__Planktophila;s__
LV02E14	SLM_LV1_0208-E14	0.2~0.8 um	d__Bacteria;p__Actinomycetota;c__Actinomycetes;o__Nanopelagicales;f__Nanopelagicaceae;g__Planktophila;s__
LV00F16	SLM_LV1_02b-F16	<0.2 um	d__Bacteria;p__Actinomycetota;c__Actinomycetes;o__Nanopelagicales;f__Nanopelagicaceae;g__Planktophila;s__
LV00A23	SLM_LV1_02b-A23	<0.2 um	d__Bacteria;p__Actinomycetota;c__Actinomycetes;o__Nanopelagicales;f__Nanopelagicaceae;g__Planktophila;s__
LV08A05	SLM_LV1_0830-A05	0.8~3.0 um	d__Bacteria;p__Actinomycetota;c__Actinomycetes;o__Nanopelagicales;f__Nanopelagicaceae;g__Planktophila;s__
LV30I21	SLM_LV1_30a-I21	>3.0 um	d__Bacteria;p__Actinomycetota;c__Actinomycetes;o__Nanopelagicales;f__Nanopelagicaceae;g__Planktophila;s__
LV00A22	SLM_LV1_02b-A22	<0.2 um	d__Bacteria;p__Actinomycetota;c__Actinomycetes;o__Nanopelagicales;f__Nanopelagicaceae;g__Planktophila;s__
LV00J06	SLM_LV1_02b-J06	<0.2 um	d__Bacteria;p__Actinomycetota;c__Actinomycetes;o__Nanopelagicales;f__Nanopelagicaceae;g__Planktophila;s__
LV02O13	SLM_LV1_0208-O13	0.2~0.8 um	d__Bacteria;p__Actinomycetota;c__Actinomycetes;o__Nanopelagicales;f__Nanopelagicaceae;g__Planktophila;s__
LV08C08	SLM_LV1_0830-C08	0.8~3.0 um	d__Bacteria;p__Actinomycetota;c__Actinomycetes;o__Nanopelagicales;f__Nanopelagicaceae;g__Planktophila;s__
LV08A03	SLM_LV1_0830-A03	0.8~3.0 um	d__Bacteria;p__Actinomycetota;c__Actinomycetes;o__Nanopelagicales;f__Nanopelagicaceae;g__Planktophila;s__
LV00I14	SLM_LV1_02b-I14	<0.2 um	d__Bacteria;p__Actinomycetota;c__Actinomycetes;o__Nanopelagicales;f__Nanopelagicaceae;g__Planktophila;s__
LV02I22	SLM_LV1_0208-I22	0.2~0.8 um	d__Bacteria;p__Actinomycetota;c__Actinomycetes;o__Nanopelagicales;f__Nanopelagicaceae;g__Planktophila;s__
LV02G15	SLM_LV1_0208-G15	0.2~0.8 um	d__Bacteria;p__Actinomycetota;c__Actinomycetes;o__Nanopelagicales;f__Nanopelagicaceae;g__Planktophila;s__
LV08E16	SLM_LV1_0830-E16	0.8~3.0 um	d__Bacteria;p__Actinomycetota;c__Actinomycetes;o__Nanopelagicales;f__Nanopelagicaceae;g__Planktophila;s__
LV30J10	SLM_LV1_30a-J10	>3.0 um	d__Bacteria;p__Actinomycetota;c__Actinomycetes;o__Nanopelagicales;f__Nanopelagicaceae;g__Planktophila;s__
LV08N21	SLM_LV1_0830-N21	0.8~3.0 um	d__Bacteria;p__Actinomycetota;c__Actinomycetes;o__Nanopelagicales;f__Nanopelagicaceae;g__Planktophila;s__
LV08L10	SLM_LV1_0830-L10	0.8~3.0 um	d__Bacteria;p__Actinomycetota;c__Actinomycetes;o__Nanopelagicales;f__Nanopelagicaceae;g__Planktophila;s__
LV08E05	SLM_LV1_0830-E05	0.8~3.0 um	d__Bacteria;p__Actinomycetota;c__Actinomycetes;o__Nanopelagicales;f__Nanopelagicaceae;g__Planktophila;s__
LV02D10	SLM_LV1_0208-D10	0.2~0.8 um	d__Bacteria;p__Actinomycetota;c__Actinomycetes;o__Nanopelagicales;f__Nanopelagicaceae;g__Planktophila;s__
LV08K19	SLM_LV1_0830-K19	0.8~3.0 um	d__Bacteria;p__Actinomycetota;c__Actinomycetes;o__Nanopelagicales;f__Nanopelagicaceae;g__Planktophila;s__
LV30L19	SLM_LV1_30a-L19	>3.0 um	d__Bacteria;p__Actinomycetota;c__Actinomycetes;o__Nanopelagicales;f__Nanopelagicaceae;g__Planktophila;s__
LV00G22	SLM_LV1_02b-G22	<0.2 um	d__Bacteria;p__Actinomycetota;c__Actinomycetes;o__Nanopelagicales;f__Nanopelagicaceae;g__Planktophila;s__
LV02E11	SLM_LV1_0208-E11	0.2~0.8 um	d__Bacteria;p__Actinomycetota;c__Actinomycetes;o__Nanopelagicales;f__Nanopelagicaceae;g__Planktophila;s__
LV08G08	SLM_LV1_0830-G08	0.8~3.0 um	d__Bacteria;p__Actinomycetota;c__Actinomycetes;o__Nanopelagicales;f__Nanopelagicaceae;g__Planktophila;s__
LV08J18	SLM_LV1_0830-J18	0.8~3.0 um	d__Bacteria;p__Actinomycetota;c__Actinomycetes;o__Nanopelagicales;f__Nanopelagicaceae;g__Planktophila;s__
LV08O09	SLM_LV1_0830-O09	0.8~3.0 um	d__Bacteria;p__Actinomycetota;c__Actinomycetes;o__Nanopelagicales;f__Nanopelagicaceae;g__Planktophila;s__
LV02B08	SLM_LV1_0208-B08	0.2~0.8 um	d__Bacteria;p__Actinomycetota;c__Actinomycetes;o__Nanopelagicales;f__Nanopelagicaceae;g__Planktophila;s__
LV08D08	SLM_LV1_0830-D08	0.8~3.0 um	d__Bacteria;p__Actinomycetota;c__Actinomycetes;o__Nanopelagicales;f__Nanopelagicaceae;g__Planktophila;s__
LV02L06	SLM_LV1_0208-L06	0.2~0.8 um	d__Bacteria;p__Actinomycetota;c__Actinomycetes;o__Nanopelagicales;f__Nanopelagicaceae;g__Planktophila;s__
LV30O20	SLM_LV1_30a-O20	>3.0 um	d__Bacteria;p__Actinomycetota;c__Actinomycetes;o__Nanopelagicales;f__Nanopelagicaceae;g__Planktophila;s__
LV08I16	SLM_LV1_0830-I16	0.8~3.0 um	d__Bacteria;p__Actinomycetota;c__Actinomycetes;o__Nanopelagicales;f__Nanopelagicaceae;g__Planktophila;s__
MC04A04	SLM_MC1B_24-A04	2~4 cm	d__Bacteria;p__Actinomycetota;c__Actinomycetes;o__Nanopelagicales;f__Nanopelagicaceae;g__Planktophila;s__
LV00O21	SLM_LV1_02b-O21	<0.2 um	d__Bacteria;p__Actinomycetota;c__Actinomycetes;o__Nanopelagicales;f__Nanopelagicaceae;g__UBA7398;s__
LV02F23	SLM_LV1_0208-F23	0.2~0.8 um	d__Bacteria;p__Actinomycetota;c__Actinomycetes;o__Nanopelagicales;f__Nanopelagicaceae;g__UBA7398;s__
LV08I21	SLM_LV1_0830-I21	0.8~3.0 um	d__Bacteria;p__Actinomycetota;c__Actinomycetes;o__Nanopelagicales;f__Nanopelagicaceae;g__UBA7398;s__
LV08D05	SLM_LV1_0830-D05	0.8~3.0 um	d__Bacteria;p__Actinomycetota;c__Actinomycetes;o__Nanopelagicales;f__Nanopelagicaceae;g__UBA7398;s__
LV00I22	SLM_LV1_02b-I22	<0.2 um	d__Bacteria;p__Actinomycetota;c__Actinomycetes;o__Nanopelagicales;f__Nanopelagicaceae;g__UBA7398;s__
MC00D20	SLM_LV1_BS-D20	BulkSediment	d__Bacteria;p__Actinomycetota;c__Actinomycetes;o__Nanopelagicales;f__Nanopelagicaceae;g__UBA7398;s__
LV08N20	SLM_LV1_0830-N20	0.8~3.0 um	d__Bacteria;p__Actinomycetota;c__Actinomycetes;o__Nanopelagicales;f__Nanopelagicaceae;g__UBA7398;s__
LV30K13	SLM_LV1_30a-K13	>3.0 um	d__Bacteria;p__Actinomycetota;c__Actinomycetes;o__Nanopelagicales;f__Nanopelagicaceae;g__UBA7398;s__
LV00P16	SLM_LV1_02b-P16	<0.2 um	d__Bacteria;p__Actinomycetota;c__Actinomycetes;o__Nanopelagicales;f__Nanopelagicaceae;g__UBA7398;s__
LV02L18	SLM_LV1_0208-L18	0.2~0.8 um	d__Bacteria;p__Actinomycetota;c__Actinomycetes;o__Nanopelagicales;f__Nanopelagicaceae;g__UBA7398;s__
LV00J14	SLM_LV1_02b-J14	<0.2 um	d__Bacteria;p__Actinomycetota;c__Actinomycetes;o__Nanopelagicales;f__Nanopelagicaceae;g__UBA7398;s__
LV30D05	SLM_LV1_30a-D05	>3.0 um	d__Bacteria;p__Actinomycetota;c__Actinomycetes;o__Nanopelagicales;f__Nanopelagicaceae;g__UBA7398;s__
LV30A20	SLM_LV1_30a-A20	>3.0 um	d__Bacteria;p__Actinomycetota;c__Actinomycetes;o__Nanopelagicales;f__Nanopelagicaceae;g__UBA7398;s__
LV30F19	SLM_LV1_30a-F19	>3.0 um	d__Bacteria;p__Actinomycetota;c__Actinomycetes;o__Nanopelagicales;f__Nanopelagicaceae;g__UBA7398;s__
LV00L10	SLM_LV1_02b-L10	<0.2 um	d__Bacteria;p__Actinomycetota;c__Actinomycetes;o__Nanopelagicales;f__Nanopelagicaceae;g__UBA7398;s__
LV02I18	SLM_LV1_0208-I18	0.2~0.8 um	d__Bacteria;p__Actinomycetota;c__Actinomycetes;o__Nanopelagicales;f__Nanopelagicaceae;g__UBA7398;s__
LV30O17	SLM_LV1_30a-O17	>3.0 um	d__Bacteria;p__Actinomycetota;c__Actinomycetes;o__Nanopelagicales;f__Nanopelagicaceae;g__UBA7398;s__
LV02C21	SLM_LV1_0208-C21	0.2~0.8 um	d__Bacteria;p__Actinomycetota;c__Actinomycetes;o__Nanopelagicales;f__Nanopelagicaceae;g__UBA7398;s__
LV08E23	SLM_LV1_0830-E23	0.8~3.0 um	d__Bacteria;p__Actinomycetota;c__Actinomycetes;o__Actinomycetales;f__Micrococcaceae;g__Arthrobacter;s__Arthrobacter sp021800405
LV02A02	SLM_LV1_0208-A02	0.2~0.8 um	d__Bacteria;p__Actinomycetota;c__Actinomycetes;o__Actinomycetales;f__Microbacteriaceae;g__Microbacterium;s__Microbacterium profundi
LV02N09	SLM_LV1_0208-N09	0.2~0.8 um	d__Bacteria;p__Actinomycetota;c__Acidimicrobiia;o__Acidimicrobiales;f__Ilumatobacteraceae;g__UBA3006;s__
LV30E06	SLM_LV1_30a-E06	>3.0 um	d__Bacteria;p__Actinomycetota;c__Acidimicrobiia;o__Acidimicrobiales;f__Ilumatobacteraceae;g__UBA3006;s__
LV02N14	SLM_LV1_0208-N14	0.2~0.8 um	d__Bacteria;p__Actinomycetota;c__Acidimicrobiia;o__Acidimicrobiales;f__Ilumatobacteraceae;g__UBA3006;s__
LV02M17	SLM_LV1_0208-M17	0.2~0.8 um	d__Bacteria;p__Actinomycetota;c__Acidimicrobiia;o__Acidimicrobiales;f__Ilumatobacteraceae;g__UBA3006;s__
LV02K04	SLM_LV1_0208-K04	0.2~0.8 um	d__Bacteria;p__Actinomycetota;c__Acidimicrobiia;o__Acidimicrobiales;f__Ilumatobacteraceae;g__UBA3006;s__
LV30G16	SLM_LV1_30a-G16	>3.0 um	d__Bacteria;p__Actinomycetota;c__Acidimicrobiia;o__Acidimicrobiales;f__Ilumatobacteraceae;g__UBA3006;s__
LV08F05	SLM_LV1_0830-F05	0.8~3.0 um	d__Bacteria;p__Actinomycetota;c__Acidimicrobiia;o__Acidimicrobiales;f__Ilumatobacteraceae;g__UBA3006;s__
LV30O06	SLM_LV1_30a-O06	>3.0 um	d__Bacteria;p__Actinomycetota;c__Acidimicrobiia;o__Acidimicrobiales;f__Ilumatobacteraceae;g__UBA3006;s__
LV02I02	SLM_LV1_0208-I02	0.2~0.8 um	d__Bacteria;p__Actinomycetota;c__Acidimicrobiia;o__Acidimicrobiales;f__Ilumatobacteraceae;g__UBA3006;s__
LV30E02	SLM_LV1_30a-E02	>3.0 um	d__Bacteria;p__Actinomycetota;c__Acidimicrobiia;o__Acidimicrobiales;f__Ilumatobacteraceae;g__UBA3006;s__
LV02M14	SLM_LV1_0208-M14	0.2~0.8 um	d__Bacteria;p__Actinomycetota;c__Acidimicrobiia;o__Acidimicrobiales;f__Ilumatobacteraceae;g__UBA3006;s__
LV08O16	SLM_LV1_0830-O16	0.8~3.0 um	d__Bacteria;p__Actinomycetota;c__Acidimicrobiia;o__Acidimicrobiales;f__Ilumatobacteraceae;g__UBA3006;s__
LV30P22	SLM_LV1_30a-P22	>3.0 um	d__Bacteria;p__Actinomycetota;c__Acidimicrobiia;o__Acidimicrobiales;f__Ilumatobacteraceae;g__UBA3006;s__
LV02B06	SLM_LV1_0208-B06	0.2~0.8 um	d__Bacteria;p__Actinomycetota;c__Acidimicrobiia;o__Acidimicrobiales;f__Ilumatobacteraceae;g__UBA3006;s__
LV30P18	SLM_LV1_30a-P18	>3.0 um	d__Bacteria;p__Actinomycetota;c__Acidimicrobiia;o__Acidimicrobiales;f__Ilumatobacteraceae;g__UBA3006;s__
LV30C05	SLM_LV1_30a-C05	>3.0 um	d__Bacteria;p__Actinomycetota;c__Acidimicrobiia;o__Acidimicrobiales;f__Ilumatobacteraceae;g__UBA3006;s__
LV08L14	SLM_LV1_0830-L14	0.8~3.0 um	d__Bacteria;p__Actinomycetota;c__Acidimicrobiia;o__Acidimicrobiales;f__Ilumatobacteraceae;g__UBA2093;s__
LV00C13	SLM_LV1_02b-C13	<0.2 um	d__Bacteria;p__Actinomycetota;c__Acidimicrobiia;o__Acidimicrobiales;f__Ilumatobacteraceae;g__UBA2093;s__
LV30N06	SLM_LV1_30a-N06	>3.0 um	d__Bacteria;p__Actinomycetota;c__Acidimicrobiia;o__Acidimicrobiales;f__Ilumatobacteraceae;g__UBA2093;s__
MC10D05	SLM_MC1B_810-D05	8~10 cm	d__Bacteria;p__Actinomycetota;c__Acidimicrobiia;o__Acidimicrobiales;f__Ilumatobacteraceae;g__UBA668;s__
LV02J05	SLM_LV1_0208-J05	0.2~0.8 um	d__Bacteria;p__Actinomycetota;c__Acidimicrobiia;o__Acidimicrobiales;f__CAIXPF01;g__CAIXPF01;s__
LV30M19	SLM_LV1_30a-M19	>3.0 um	d__Bacteria;p__Actinomycetota;c__Acidimicrobiia;o__Acidimicrobiales;f__CAIXPF01;g__CAIXPF01;s__
LV30K22	SLM_LV1_30a-K22	>3.0 um	d__Bacteria;p__Actinomycetota;c__Acidimicrobiia;o__Acidimicrobiales;f__JACDCH01;g__VFJN01;s__
LV02C23	SLM_LV1_0208-C23	0.2~0.8 um	d__Bacteria;p__Actinomycetota;c__Acidimicrobiia;o__IMCC26256;f__PALSA-555;g__SHUY01;s__
LV08G13	SLM_LV1_0830-G13	0.8~3.0 um	d__Bacteria;p__Actinomycetota;c__Acidimicrobiia;o__IMCC26256;f__PALSA-555;g__SHUY01;s__
LV02B11	SLM_LV1_0208-B11	0.2~0.8 um	d__Bacteria;p__Actinomycetota;c__Acidimicrobiia;o__IMCC26256;f__PALSA-555;g__SHUY01;s__
LV08M16	SLM_LV1_0830-M16	0.8~3.0 um	d__Bacteria;p__Actinomycetota;c__Acidimicrobiia;o__IMCC26256;f__PALSA-555;g__SHUY01;s__
LV08O04	SLM_LV1_0830-O04	0.8~3.0 um	d__Bacteria;p__Actinomycetota;c__Acidimicrobiia;o__IMCC26256;f__PALSA-555;g__SHUY01;s__
LV02G13	SLM_LV1_0208-G13	0.2~0.8 um	d__Bacteria;p__Actinomycetota;c__Acidimicrobiia;o__IMCC26256;f__PALSA-555;g__SHUY01;s__
LV08J05	SLM_LV1_0830-J05	0.8~3.0 um	d__Bacteria;p__Actinomycetota;c__Acidimicrobiia;o__IMCC26256;f__PALSA-555;g__SHUY01;s__
LV02N16	SLM_LV1_0208-N16	0.2~0.8 um	d__Bacteria;p__Actinomycetota;c__Acidimicrobiia;o__IMCC26256;f__PALSA-555;g__SHUY01;s__
MC08O05	SLM_MC1B_68-O05	6~8 cm	d__Bacteria;p__Actinomycetota;c__Acidimicrobiia;o__UBA2766;f__UBA2766;g__;s__
LV30K20	SLM_LV1_30a-K20	>3.0 um	d__Bacteria;p__Pseudomonadota;c__Gammaproteobacteria;o__Burkholderiales;f__SG8-39;g__RBG-16-66-20;s__
LV30K03	SLM_LV1_30a-K03	>3.0 um	d__Bacteria;p__Pseudomonadota;c__Gammaproteobacteria;o__Burkholderiales;f__SG8-39;g__RBG-16-66-20;s__
LV30K09	SLM_LV1_30a-K09	>3.0 um	d__Bacteria;p__Pseudomonadota;c__Gammaproteobacteria;o__Burkholderiales;f__SG8-39;g__RBG-16-66-20;s__
LV08I22	SLM_LV1_0830-I22	0.8~3.0 um	d__Bacteria;p__Pseudomonadota;c__Gammaproteobacteria;o__Burkholderiales;f__SG8-39;g__RBG-16-66-20;s__
LV02M21	SLM_LV1_0208-M21	0.2~0.8 um	d__Bacteria;p__Pseudomonadota;c__Gammaproteobacteria;o__Burkholderiales;f__SG8-39;g__RBG-16-66-20;s__
LV08N03	SLM_LV1_0830-N03	0.8~3.0 um	d__Bacteria;p__Pseudomonadota;c__Gammaproteobacteria;o__Burkholderiales;f__SG8-39;g__RBG-16-66-20;s__
LV08P07	SLM_LV1_0830-P07	0.8~3.0 um	d__Bacteria;p__Pseudomonadota;c__Gammaproteobacteria;o__Burkholderiales;f__SG8-39;g__RBG-16-66-20;s__
LV02O17	SLM_LV1_0208-O17	0.2~0.8 um	d__Bacteria;p__Pseudomonadota;c__Gammaproteobacteria;o__Burkholderiales;f__SG8-39;g__RBG-16-66-20;s__
LV08I23	SLM_LV1_0830-I23	0.8~3.0 um	d__Bacteria;p__Pseudomonadota;c__Gammaproteobacteria;o__Burkholderiales;f__SG8-39;g__RBG-16-66-20;s__
LV30P13	SLM_LV1_30a-P13	>3.0 um	d__Bacteria;p__Pseudomonadota;c__Gammaproteobacteria;o__Burkholderiales;f__SG8-39;g__RBG-16-66-20;s__
LV02N08	SLM_LV1_0208-N08	0.2~0.8 um	d__Bacteria;p__Pseudomonadota;c__Gammaproteobacteria;o__Burkholderiales;f__SG8-39;g__RBG-16-66-20;s__
LV02N03	SLM_LV1_0208-N03	0.2~0.8 um	d__Bacteria;p__Pseudomonadota;c__Gammaproteobacteria;o__Burkholderiales;f__SG8-39;g__RBG-16-66-20;s__
LV08B23	SLM_LV1_0830-B23	0.8~3.0 um	d__Bacteria;p__Pseudomonadota;c__Gammaproteobacteria;o__Burkholderiales;f__SG8-39;g__RBG-16-66-20;s__
LV02O04	SLM_LV1_0208-O04	0.2~0.8 um	d__Bacteria;p__Pseudomonadota;c__Gammaproteobacteria;o__Burkholderiales;f__SG8-39;g__RBG-16-66-20;s__
LV02K06	SLM_LV1_0208-K06	0.2~0.8 um	d__Bacteria;p__Pseudomonadota;c__Gammaproteobacteria;o__Burkholderiales;f__SG8-39;g__RBG-16-66-20;s__
MC10C05	SLM_MC1B_810-C05	8~10 cm	d__Bacteria;p__Pseudomonadota;c__Gammaproteobacteria;o__Burkholderiales;f__SG8-39;g__RBG-16-66-20;s__
LV08P17	SLM_LV1_0830-P17	0.8~3.0 um	d__Bacteria;p__Pseudomonadota;c__Gammaproteobacteria;o__Burkholderiales;f__SG8-39;g__RBG-16-66-20;s__
MC02I03	SLM_MC1B_02-I03	0~2 cm	d__Bacteria;p__Pseudomonadota;c__Gammaproteobacteria;o__Burkholderiales;f__SG8-39;g__RBG-16-66-20;s__
MC02I08	SLM_MC1B_02-I08	0~2 cm	d__Bacteria;p__Pseudomonadota;c__Gammaproteobacteria;o__Burkholderiales;f__SG8-39;g__RBG-16-66-20;s__
MC02C22	SLM_MC1B_02-C22	0~2 cm	d__Bacteria;p__Pseudomonadota;c__Gammaproteobacteria;o__Burkholderiales;f__SG8-39;g__RBG-16-66-20;s__
MC02G21	SLM_MC1B_02-G21	0~2 cm	d__Bacteria;p__Pseudomonadota;c__Gammaproteobacteria;o__Burkholderiales;f__SG8-39;g__RBG-16-66-20;s__
LV30N20	SLM_LV1_30a-N20	>3.0 um	d__Bacteria;p__Pseudomonadota;c__Gammaproteobacteria;o__Burkholderiales;f__SG8-39;g__RBG-16-66-20;s__
MC08L02	SLM_MC1B_68-L02	6~8 cm	d__Bacteria;p__Pseudomonadota;c__Gammaproteobacteria;o__Burkholderiales;f__SG8-39;g__RBG-16-66-20;s__
MC02B16	SLM_MC1B_02-B16	0~2 cm	d__Bacteria;p__Pseudomonadota;c__Gammaproteobacteria;o__Burkholderiales;f__SG8-39;g__RBG-16-66-20;s__
MC10D03	SLM_MC1B_810-D03	8~10 cm	d__Bacteria;p__Pseudomonadota;c__Gammaproteobacteria;o__Burkholderiales;f__SG8-39;g__RBG-16-66-20;s__
LV30A13	SLM_LV1_30a-A13	>3.0 um	d__Bacteria;p__Pseudomonadota;c__Gammaproteobacteria;o__Burkholderiales;f__SG8-39;g__RBG-16-66-20;s__
MC02K09	SLM_MC1B_02-K09	0~2 cm	d__Bacteria;p__Pseudomonadota;c__Gammaproteobacteria;o__Burkholderiales;f__SG8-39;g__RBG-16-66-20;s__
MC02J07	SLM_MC1B_02-J07	0~2 cm	d__Bacteria;p__Pseudomonadota;c__Gammaproteobacteria;o__Burkholderiales;f__SG8-39;g__RBG-16-66-20;s__
MC02J21	SLM_MC1B_02-J21	0~2 cm	d__Bacteria;p__Pseudomonadota;c__Gammaproteobacteria;o__Burkholderiales;f__SG8-39;g__RBG-16-66-20;s__
MC02G19	SLM_MC1B_02-G19	0~2 cm	d__Bacteria;p__Pseudomonadota;c__Gammaproteobacteria;o__Burkholderiales;f__SG8-39;g__RBG-16-66-20;s__
MC02C21	SLM_MC1B_02-C21	0~2 cm	d__Bacteria;p__Pseudomonadota;c__Gammaproteobacteria;o__Burkholderiales;f__SG8-39;g__RBG-16-66-20;s__
MC02F07	SLM_MC1B_02-F07	0~2 cm	d__Bacteria;p__Pseudomonadota;c__Gammaproteobacteria;o__Burkholderiales;f__SG8-39;g__RBG-16-66-20;s__
MC10C14	SLM_MC1B_810-C14	8~10 cm	d__Bacteria;p__Pseudomonadota;c__Gammaproteobacteria;o__Burkholderiales;f__SG8-39;g__RBG-16-66-20;s__
LV08D04	SLM_LV1_0830-D04	0.8~3.0 um	d__Bacteria;p__Pseudomonadota;c__Gammaproteobacteria;o__Burkholderiales;f__SG8-39;g__SZAS-79;s__
LV30I07	SLM_LV1_30a-I07	>3.0 um	d__Bacteria;p__Pseudomonadota;c__Gammaproteobacteria;o__Burkholderiales;f__SG8-39;g__SZAS-79;s__
LV02M16	SLM_LV1_0208-M16	0.2~0.8 um	d__Bacteria;p__Pseudomonadota;c__Gammaproteobacteria;o__Burkholderiales;f__SG8-39;g__SZAS-79;s__
LV02K21	SLM_LV1_0208-K21	0.2~0.8 um	d__Bacteria;p__Pseudomonadota;c__Gammaproteobacteria;o__Burkholderiales;f__SG8-39;g__SZAS-79;s__
LV02I09	SLM_LV1_0208-I09	0.2~0.8 um	d__Bacteria;p__Pseudomonadota;c__Gammaproteobacteria;o__Burkholderiales;f__SG8-39;g__SZAS-79;s__
LV02O20	SLM_LV1_0208-O20	0.2~0.8 um	d__Bacteria;p__Pseudomonadota;c__Gammaproteobacteria;o__Burkholderiales;f__SG8-39;g__2-02-FULL-62-17;s__
MC02A11	SLM_MC1B_02-A11	0~2 cm	d__Bacteria;p__Pseudomonadota;c__Gammaproteobacteria;o__Burkholderiales;f__SG8-39;g__2-02-FULL-62-17;s__
MC04B06	SLM_MC1B_24-B06	2~4 cm	d__Bacteria;p__Pseudomonadota;c__Gammaproteobacteria;o__Burkholderiales;f__SG8-39;g__2-12-FULL-64-23;s__
LV30G17	SLM_LV1_30a-G17	>3.0 um	d__Bacteria;p__Pseudomonadota;c__Gammaproteobacteria;o__Burkholderiales;f__SG8-41;g__;s__
LV08B07	SLM_LV1_0830-B07	0.8~3.0 um	d__Bacteria;p__Pseudomonadota;c__Gammaproteobacteria;o__Burkholderiales;f__SG8-41;g__;s__
LV30B13	SLM_LV1_30a-B13	>3.0 um	d__Bacteria;p__Pseudomonadota;c__Gammaproteobacteria;o__Burkholderiales;f__SG8-41;g__;s__
LV08E13	SLM_LV1_0830-E13	0.8~3.0 um	d__Bacteria;p__Pseudomonadota;c__Gammaproteobacteria;o__Burkholderiales;f__SG8-41;g__;s__
LV02M05	SLM_LV1_0208-M05	0.2~0.8 um	d__Bacteria;p__Pseudomonadota;c__Gammaproteobacteria;o__Burkholderiales;f__SG8-41;g__;s__
LV30D11	SLM_LV1_30a-D11	>3.0 um	d__Bacteria;p__Pseudomonadota;c__Gammaproteobacteria;o__Burkholderiales;f__SG8-41;g__Ga0077527;s__
LV08P13	SLM_LV1_0830-P13	0.8~3.0 um	d__Bacteria;p__Pseudomonadota;c__Gammaproteobacteria;o__Burkholderiales;f__SG8-41;g__Ga0077527;s__
MC02A10	SLM_MC1B_02-A10	0~2 cm	d__Bacteria;p__Pseudomonadota;c__Gammaproteobacteria;o__Burkholderiales;f__SG8-41;g__Ga0077527;s__
MC02C05	SLM_MC1B_02-C05	0~2 cm	d__Bacteria;p__Pseudomonadota;c__Gammaproteobacteria;o__Burkholderiales;f__SG8-41;g__SG8-41;s__
MC10C23	SLM_MC1B_810-C23	8~10 cm	d__Bacteria;p__Pseudomonadota;c__Gammaproteobacteria;o__Burkholderiales;f__SG8-41;g__SG8-41;s__
MC02G16	SLM_MC1B_02-G16	0~2 cm	d__Bacteria;p__Pseudomonadota;c__Gammaproteobacteria;o__Burkholderiales;f__SG8-41;g__SG8-41;s__
LV08O13	SLM_LV1_0830-O13	0.8~3.0 um	d__Bacteria;p__Pseudomonadota;c__Gammaproteobacteria;o__Burkholderiales;f__SG8-41;g__CAKKQX01;s__
LV08L05	SLM_LV1_0830-L05	0.8~3.0 um	d__Bacteria;p__Pseudomonadota;c__Gammaproteobacteria;o__Burkholderiales;f__SG8-41;g__CAKKQX01;s__
MC02A15	SLM_MC1B_02-A15	0~2 cm	d__Bacteria;p__Pseudomonadota;c__Gammaproteobacteria;o__Burkholderiales;f__SG8-41;g__CAKKQX01;s__
MC02C20	SLM_MC1B_02-C20	0~2 cm	d__Bacteria;p__Pseudomonadota;c__Gammaproteobacteria;o__Burkholderiales;f__SG8-41;g__CAKKQX01;s__
MC02C18	SLM_MC1B_02-C18	0~2 cm	d__Bacteria;p__Pseudomonadota;c__Gammaproteobacteria;o__Burkholderiales;f__SG8-41;g__CAKKQX01;s__
MC10B21	SLM_MC1B_810-B21	8~10 cm	d__Bacteria;p__Pseudomonadota;c__Gammaproteobacteria;o__Burkholderiales;f__SG8-41;g__PALSA-1004;s__
MC10C08	SLM_MC1B_810-C08	8~10 cm	d__Bacteria;p__Pseudomonadota;c__Gammaproteobacteria;o__Burkholderiales;f__SG8-41;g__PALSA-1004;s__
MC02D16	SLM_MC1B_02-D16	0~2 cm	d__Bacteria;p__Pseudomonadota;c__Gammaproteobacteria;o__Burkholderiales;f__SG8-41;g__PALSA-1004;s__
MC02F16	SLM_MC1B_02-F16	0~2 cm	d__Bacteria;p__Pseudomonadota;c__Gammaproteobacteria;o__Burkholderiales;f__SG8-41;g__PALSA-1004;s__
LV30C14	SLM_LV1_30a-C14	>3.0 um	d__Bacteria;p__Pseudomonadota;c__Gammaproteobacteria;o__Burkholderiales;f__SG8-41;g__PALSA-1004;s__
LV02J22	SLM_LV1_0208-J22	0.2~0.8 um	d__Bacteria;p__Pseudomonadota;c__Gammaproteobacteria;o__Burkholderiales;f__SG8-41;g__PALSA-1004;s__
LV08G03	SLM_LV1_0830-G03	0.8~3.0 um	d__Bacteria;p__Pseudomonadota;c__Gammaproteobacteria;o__Burkholderiales;f__SG8-41;g__PALSA-1004;s__
MC02D08	SLM_MC1B_02-D08	0~2 cm	d__Bacteria;p__Pseudomonadota;c__Gammaproteobacteria;o__Burkholderiales;f__SG8-41;g__PALSA-1004;s__
MC02A19	SLM_MC1B_02-A19	0~2 cm	d__Bacteria;p__Pseudomonadota;c__Gammaproteobacteria;o__Burkholderiales;f__SG8-41;g__PALSA-1004;s__
LV02F13	SLM_LV1_0208-F13	0.2~0.8 um	d__Bacteria;p__Pseudomonadota;c__Gammaproteobacteria;o__Burkholderiales;f__SG8-41;g__PALSA-1004;s__
MC02B08	SLM_MC1B_02-B08	0~2 cm	d__Bacteria;p__Pseudomonadota;c__Gammaproteobacteria;o__Burkholderiales;f__SG8-41;g__PALSA-1004;s__
LV02O10	SLM_LV1_0208-O10	0.2~0.8 um	d__Bacteria;p__Pseudomonadota;c__Gammaproteobacteria;o__Burkholderiales;f__SG8-41;g__PALSA-1004;s__
MC04P05	SLM_MC1B_24-P05	2~4 cm	d__Bacteria;p__Pseudomonadota;c__Gammaproteobacteria;o__Burkholderiales;f__SG8-41;g__PALSA-1004;s__
MC08P16	SLM_MC1B_68-P16	6~8 cm	d__Bacteria;p__Pseudomonadota;c__Gammaproteobacteria;o__Burkholderiales;f__SG8-41;g__PALSA-1004;s__
LV02B20	SLM_LV1_0208-B20	0.2~0.8 um	d__Bacteria;p__Pseudomonadota;c__Gammaproteobacteria;o__Burkholderiales;f__SG8-41;g__PALSA-1004;s__
LV30D18	SLM_LV1_30a-D18	>3.0 um	d__Bacteria;p__Pseudomonadota;c__Gammaproteobacteria;o__Burkholderiales;f__Nitrosomonadaceae;g__;s__
MC04B05	SLM_MC1B_24-B05	2~4 cm	d__Bacteria;p__Pseudomonadota;c__Gammaproteobacteria;o__Burkholderiales;f__Burkholderiaceae;g__Polaromonas;s__
MC04L02	SLM_MC1B_24-L02	2~4 cm	d__Bacteria;p__Pseudomonadota;c__Gammaproteobacteria;o__Burkholderiales;f__Burkholderiaceae;g__Polaromonas;s__
MC08A04	SLM_MC1B_68-A04	6~8 cm	d__Bacteria;p__Pseudomonadota;c__Gammaproteobacteria;o__Burkholderiales;f__Burkholderiaceae;g__Polaromonas;s__
MC04I19	SLM_MC1B_24-I19	2~4 cm	d__Bacteria;p__Pseudomonadota;c__Gammaproteobacteria;o__Burkholderiales;f__Burkholderiaceae;g__Polaromonas;s__
MC02M21	SLM_MC1B_02-M21	0~2 cm	d__Bacteria;p__Pseudomonadota;c__Gammaproteobacteria;o__Burkholderiales;f__Burkholderiaceae;g__Polaromonas;s__
MC04G14	SLM_MC1B_24-G14	2~4 cm	d__Bacteria;p__Pseudomonadota;c__Gammaproteobacteria;o__Burkholderiales;f__Burkholderiaceae;g__Polaromonas;s__
LV30L03	SLM_LV1_30a-L03	>3.0 um	d__Bacteria;p__Pseudomonadota;c__Gammaproteobacteria;o__Burkholderiales;f__Burkholderiaceae;g__Polaromonas;s__
MC02E07	SLM_MC1B_02-E07	0~2 cm	d__Bacteria;p__Pseudomonadota;c__Gammaproteobacteria;o__Burkholderiales;f__Burkholderiaceae;g__Polaromonas;s__
LV02G22	SLM_LV1_0208-G22	0.2~0.8 um	d__Bacteria;p__Pseudomonadota;c__Gammaproteobacteria;o__Burkholderiales;f__Burkholderiaceae;g__Polaromonas;s__
LV30E16	SLM_LV1_30a-E16	>3.0 um	d__Bacteria;p__Pseudomonadota;c__Gammaproteobacteria;o__Burkholderiales;f__Burkholderiaceae;g__Polaromonas;s__
LV30G02	SLM_LV1_30a-G02	>3.0 um	d__Bacteria;p__Pseudomonadota;c__Gammaproteobacteria;o__Burkholderiales;f__Burkholderiaceae;g__Polaromonas;s__
MC04G05	SLM_MC1B_24-G05	2~4 cm	d__Bacteria;p__Pseudomonadota;c__Gammaproteobacteria;o__Burkholderiales;f__Burkholderiaceae;g__Polaromonas;s__
LV02F05	SLM_LV1_0208-F05	0.2~0.8 um	d__Bacteria;p__Pseudomonadota;c__Gammaproteobacteria;o__Burkholderiales;f__Burkholderiaceae;g__Polaromonas;s__
LV30G10	SLM_LV1_30a-G10	>3.0 um	d__Bacteria;p__Pseudomonadota;c__Gammaproteobacteria;o__Burkholderiales;f__Burkholderiaceae;g__Polaromonas;s__
MC04A05	SLM_MC1B_24-A05	2~4 cm	d__Bacteria;p__Pseudomonadota;c__Gammaproteobacteria;o__Burkholderiales;f__Burkholderiaceae;g__Polaromonas;s__
LV08A07	SLM_LV1_0830-A07	0.8~3.0 um	d__Bacteria;p__Pseudomonadota;c__Gammaproteobacteria;o__Burkholderiales;f__Burkholderiaceae;g__Polaromonas;s__
LV02P11	SLM_LV1_0208-P11	0.2~0.8 um	d__Bacteria;p__Pseudomonadota;c__Gammaproteobacteria;o__Burkholderiales;f__Burkholderiaceae;g__Polaromonas;s__
LV30G19	SLM_LV1_30a-G19	>3.0 um	d__Bacteria;p__Pseudomonadota;c__Gammaproteobacteria;o__Burkholderiales;f__Burkholderiaceae;g__Polaromonas;s__
LV30G08	SLM_LV1_30a-G08	>3.0 um	d__Bacteria;p__Pseudomonadota;c__Gammaproteobacteria;o__Burkholderiales;f__Burkholderiaceae;g__Polaromonas;s__
MC00L03	SLM_LV1_BS-L03	BulkSediment	d__Bacteria;p__Pseudomonadota;c__Gammaproteobacteria;o__Burkholderiales;f__Burkholderiaceae;g__Polaromonas;s__
LV30A01	SLM_LV1_30a-A01	>3.0 um	d__Bacteria;p__Pseudomonadota;c__Gammaproteobacteria;o__Burkholderiales;f__Burkholderiaceae;g__Polaromonas;s__
LV30J13	SLM_LV1_30a-J13	>3.0 um	d__Bacteria;p__Pseudomonadota;c__Gammaproteobacteria;o__Burkholderiales;f__Burkholderiaceae;g__Polaromonas;s__
LV30N15	SLM_LV1_30a-N15	>3.0 um	d__Bacteria;p__Pseudomonadota;c__Gammaproteobacteria;o__Burkholderiales;f__Burkholderiaceae;g__Polaromonas;s__
LV30C18	SLM_LV1_30a-C18	>3.0 um	d__Bacteria;p__Pseudomonadota;c__Gammaproteobacteria;o__Burkholderiales;f__Burkholderiaceae;g__Polaromonas;s__
LV08K16	SLM_LV1_0830-K16	0.8~3.0 um	d__Bacteria;p__Pseudomonadota;c__Gammaproteobacteria;o__Burkholderiales;f__Burkholderiaceae;g__Polaromonas;s__
LV08G19	SLM_LV1_0830-G19	0.8~3.0 um	d__Bacteria;p__Pseudomonadota;c__Gammaproteobacteria;o__Burkholderiales;f__Burkholderiaceae;g__Polaromonas;s__
LV08F22	SLM_LV1_0830-F22	0.8~3.0 um	d__Bacteria;p__Pseudomonadota;c__Gammaproteobacteria;o__Burkholderiales;f__Burkholderiaceae;g__Polaromonas;s__
MC00A14	SLM_LV1_BS-A14	BulkSediment	d__Bacteria;p__Pseudomonadota;c__Gammaproteobacteria;o__Burkholderiales;f__Burkholderiaceae;g__Polaromonas;s__
LV08M05	SLM_LV1_0830-M05	0.8~3.0 um	d__Bacteria;p__Pseudomonadota;c__Gammaproteobacteria;o__Burkholderiales;f__Burkholderiaceae;g__Polaromonas;s__
LV08L21	SLM_LV1_0830-L21	0.8~3.0 um	d__Bacteria;p__Pseudomonadota;c__Gammaproteobacteria;o__Burkholderiales;f__Burkholderiaceae;g__Polaromonas;s__
LV30D02	SLM_LV1_30a-D02	>3.0 um	d__Bacteria;p__Pseudomonadota;c__Gammaproteobacteria;o__Burkholderiales;f__Burkholderiaceae;g__Polaromonas;s__
LV08N23	SLM_LV1_0830-N23	0.8~3.0 um	d__Bacteria;p__Pseudomonadota;c__Gammaproteobacteria;o__Burkholderiales;f__Burkholderiaceae;g__Polaromonas;s__
LV02L15	SLM_LV1_0208-L15	0.2~0.8 um	d__Bacteria;p__Pseudomonadota;c__Gammaproteobacteria;o__Burkholderiales;f__Burkholderiaceae;g__Polaromonas;s__
LV02K08	SLM_LV1_0208-K08	0.2~0.8 um	d__Bacteria;p__Pseudomonadota;c__Gammaproteobacteria;o__Burkholderiales;f__Burkholderiaceae;g__Polaromonas;s__
LV30B03	SLM_LV1_30a-B03	>3.0 um	d__Bacteria;p__Pseudomonadota;c__Gammaproteobacteria;o__Burkholderiales;f__Burkholderiaceae;g__Polaromonas;s__
LV08N09	SLM_LV1_0830-N09	0.8~3.0 um	d__Bacteria;p__Pseudomonadota;c__Gammaproteobacteria;o__Burkholderiales;f__Burkholderiaceae;g__Polaromonas;s__
LV30F07	SLM_LV1_30a-F07	>3.0 um	d__Bacteria;p__Pseudomonadota;c__Gammaproteobacteria;o__Burkholderiales;f__Burkholderiaceae;g__Polaromonas;s__
LV08K21	SLM_LV1_0830-K21	0.8~3.0 um	d__Bacteria;p__Pseudomonadota;c__Gammaproteobacteria;o__Burkholderiales;f__Burkholderiaceae;g__Polaromonas;s__
LV02I19	SLM_LV1_0208-I19	0.2~0.8 um	d__Bacteria;p__Pseudomonadota;c__Gammaproteobacteria;o__Burkholderiales;f__Burkholderiaceae;g__Polaromonas;s__
LV30P02	SLM_LV1_30a-P02	>3.0 um	d__Bacteria;p__Pseudomonadota;c__Gammaproteobacteria;o__Burkholderiales;f__Burkholderiaceae;g__Polaromonas;s__
LV30K08	SLM_LV1_30a-K08	>3.0 um	d__Bacteria;p__Pseudomonadota;c__Gammaproteobacteria;o__Burkholderiales;f__Burkholderiaceae;g__Polaromonas;s__
LV02I20	SLM_LV1_0208-I20	0.2~0.8 um	d__Bacteria;p__Pseudomonadota;c__Gammaproteobacteria;o__Burkholderiales;f__Burkholderiaceae;g__Polaromonas;s__
LV02E02	SLM_LV1_0208-E02	0.2~0.8 um	d__Bacteria;p__Pseudomonadota;c__Gammaproteobacteria;o__Burkholderiales;f__Burkholderiaceae;g__Polaromonas;s__
MC02C16	SLM_MC1B_02-C16	0~2 cm	d__Bacteria;p__Pseudomonadota;c__Gammaproteobacteria;o__Burkholderiales;f__Burkholderiaceae;g__Polaromonas;s__
LV30F08	SLM_LV1_30a-F08	>3.0 um	d__Bacteria;p__Pseudomonadota;c__Gammaproteobacteria;o__Burkholderiales;f__Burkholderiaceae;g__Polaromonas;s__
LV02F09	SLM_LV1_0208-F09	0.2~0.8 um	d__Bacteria;p__Pseudomonadota;c__Gammaproteobacteria;o__Burkholderiales;f__Burkholderiaceae;g__Rhodoferax;s__
MC08C02	SLM_MC1B_68-C02	6~8 cm	d__Bacteria;p__Pseudomonadota;c__Gammaproteobacteria;o__Burkholderiales;f__Burkholderiaceae;g__;s__
MC08L15	SLM_MC1B_68-L15	6~8 cm	d__Bacteria;p__Pseudomonadota;c__Gammaproteobacteria;o__Burkholderiales;f__Burkholderiaceae;g__;s__
MC08O15	SLM_MC1B_68-O15	6~8 cm	d__Bacteria;p__Pseudomonadota;c__Gammaproteobacteria;o__Burkholderiales;f__Burkholderiaceae;g__;s__
MC08A07	SLM_MC1B_68-A07	6~8 cm	d__Bacteria;p__Pseudomonadota;c__Gammaproteobacteria;o__Burkholderiales;f__Burkholderiaceae;g__;s__
MC08M17	SLM_MC1B_68-M17	6~8 cm	d__Bacteria;p__Pseudomonadota;c__Gammaproteobacteria;o__Burkholderiales;f__Burkholderiaceae;g__;s__
MC06D09	SLM_MC1B_46-D09	4~6 cm	d__Bacteria;p__Pseudomonadota;c__Gammaproteobacteria;o__Burkholderiales;f__Burkholderiaceae;g__;s__
MC02C09	SLM_MC1B_02-C09	0~2 cm	d__Bacteria;p__Pseudomonadota;c__Gammaproteobacteria;o__Burkholderiales;f__Burkholderiaceae;g__;s__
MC04N15	SLM_MC1B_24-N15	2~4 cm	d__Bacteria;p__Pseudomonadota;c__Gammaproteobacteria;o__Burkholderiales;f__Burkholderiaceae;g__;s__
MC04L18	SLM_MC1B_24-L18	2~4 cm	d__Bacteria;p__Pseudomonadota;c__Gammaproteobacteria;o__Burkholderiales;f__Burkholderiaceae;g__;s__
MC08C06	SLM_MC1B_68-C06	6~8 cm	d__Bacteria;p__Pseudomonadota;c__Gammaproteobacteria;o__Burkholderiales;f__Burkholderiaceae;g__;s__
MC04E16	SLM_MC1B_24-E16	2~4 cm	d__Bacteria;p__Pseudomonadota;c__Gammaproteobacteria;o__Burkholderiales;f__Burkholderiaceae;g__;s__
MC08D06	SLM_MC1B_68-D06	6~8 cm	d__Bacteria;p__Pseudomonadota;c__Gammaproteobacteria;o__Burkholderiales;f__Burkholderiaceae;g__;s__
MC08M02	SLM_MC1B_68-M02	6~8 cm	d__Bacteria;p__Pseudomonadota;c__Gammaproteobacteria;o__Burkholderiales;f__Burkholderiaceae;g__;s__
MC08K11	SLM_MC1B_68-K11	6~8 cm	d__Bacteria;p__Pseudomonadota;c__Gammaproteobacteria;o__Burkholderiales;f__Burkholderiaceae;g__;s__
MC08O13	SLM_MC1B_68-O13	6~8 cm	d__Bacteria;p__Pseudomonadota;c__Gammaproteobacteria;o__Burkholderiales;f__Burkholderiaceae;g__;s__
MC04P11	SLM_MC1B_24-P11	2~4 cm	d__Bacteria;p__Pseudomonadota;c__Gammaproteobacteria;o__Burkholderiales;f__Burkholderiaceae;g__;s__
MC08F10	SLM_MC1B_68-F10	6~8 cm	d__Bacteria;p__Pseudomonadota;c__Gammaproteobacteria;o__Burkholderiales;f__Burkholderiaceae;g__;s__
MC08K14	SLM_MC1B_68-K14	6~8 cm	d__Bacteria;p__Pseudomonadota;c__Gammaproteobacteria;o__Burkholderiales;f__Burkholderiaceae;g__;s__
MC02G13	SLM_MC1B_02-G13	0~2 cm	d__Bacteria;p__Pseudomonadota;c__Gammaproteobacteria;o__Burkholderiales;f__Burkholderiaceae;g__;s__
MC08J07	SLM_MC1B_68-J07	6~8 cm	d__Bacteria;p__Pseudomonadota;c__Gammaproteobacteria;o__Burkholderiales;f__Usitatibacteraceae;g__UKL13-2;s__
MC08O16	SLM_MC1B_68-O16	6~8 cm	d__Bacteria;p__Pseudomonadota;c__Gammaproteobacteria;o__Burkholderiales;f__Usitatibacteraceae;g__UKL13-2;s__
MC04P16	SLM_MC1B_24-P16	2~4 cm	d__Bacteria;p__Pseudomonadota;c__Gammaproteobacteria;o__Burkholderiales;f__Usitatibacteraceae;g__UKL13-2;s__
LV02I15	SLM_LV1_0208-I15	0.2~0.8 um	d__Bacteria;p__Pseudomonadota;c__Gammaproteobacteria;o__Burkholderiales;f__Gallionellaceae;g__Nitrotoga;s__
LV08A01	SLM_LV1_0830-A01	0.8~3.0 um	d__Bacteria;p__Pseudomonadota;c__Gammaproteobacteria;o__Burkholderiales;f__Gallionellaceae;g__Nitrotoga;s__
LV02L21	SLM_LV1_0208-L21	0.2~0.8 um	d__Bacteria;p__Pseudomonadota;c__Gammaproteobacteria;o__Burkholderiales;f__Gallionellaceae;g__Nitrotoga;s__
LV08M21	SLM_LV1_0830-M21	0.8~3.0 um	d__Bacteria;p__Pseudomonadota;c__Gammaproteobacteria;o__Burkholderiales;f__Gallionellaceae;g__Nitrotoga;s__
LV08A17	SLM_LV1_0830-A17	0.8~3.0 um	d__Bacteria;p__Pseudomonadota;c__Gammaproteobacteria;o__Burkholderiales;f__Gallionellaceae;g__Nitrotoga;s__
LV08J19	SLM_LV1_0830-J19	0.8~3.0 um	d__Bacteria;p__Pseudomonadota;c__Gammaproteobacteria;o__Burkholderiales;f__Gallionellaceae;g__Nitrotoga;s__
LV30C22	SLM_LV1_30a-C22	>3.0 um	d__Bacteria;p__Pseudomonadota;c__Gammaproteobacteria;o__Burkholderiales;f__Gallionellaceae;g__Nitrotoga;s__
LV30I06	SLM_LV1_30a-I06	>3.0 um	d__Bacteria;p__Pseudomonadota;c__Gammaproteobacteria;o__Burkholderiales;f__Gallionellaceae;g__Nitrotoga;s__
LV08L16	SLM_LV1_0830-L16	0.8~3.0 um	d__Bacteria;p__Pseudomonadota;c__Gammaproteobacteria;o__Burkholderiales;f__Gallionellaceae;g__Nitrotoga;s__
LV30G23	SLM_LV1_30a-G23	>3.0 um	d__Bacteria;p__Pseudomonadota;c__Gammaproteobacteria;o__Burkholderiales;f__Gallionellaceae;g__Nitrotoga;s__
LV08A09	SLM_LV1_0830-A09	0.8~3.0 um	d__Bacteria;p__Pseudomonadota;c__Gammaproteobacteria;o__Burkholderiales;f__Gallionellaceae;g__Nitrotoga;s__
LV30F03	SLM_LV1_30a-F03	>3.0 um	d__Bacteria;p__Pseudomonadota;c__Gammaproteobacteria;o__Burkholderiales;f__Gallionellaceae;g__Nitrotoga;s__
LV02L20	SLM_LV1_0208-L20	0.2~0.8 um	d__Bacteria;p__Pseudomonadota;c__Gammaproteobacteria;o__Burkholderiales;f__Gallionellaceae;g__Nitrotoga;s__
LV08J14	SLM_LV1_0830-J14	0.8~3.0 um	d__Bacteria;p__Pseudomonadota;c__Gammaproteobacteria;o__Burkholderiales;f__Gallionellaceae;g__Nitrotoga;s__
LV08E22	SLM_LV1_0830-E22	0.8~3.0 um	d__Bacteria;p__Pseudomonadota;c__Gammaproteobacteria;o__Burkholderiales;f__Gallionellaceae;g__Nitrotoga;s__
LV30B05	SLM_LV1_30a-B05	>3.0 um	d__Bacteria;p__Pseudomonadota;c__Gammaproteobacteria;o__Burkholderiales;f__Gallionellaceae;g__Nitrotoga;s__
LV08B03	SLM_LV1_0830-B03	0.8~3.0 um	d__Bacteria;p__Pseudomonadota;c__Gammaproteobacteria;o__Burkholderiales;f__Gallionellaceae;g__Nitrotoga;s__
LV30E19	SLM_LV1_30a-E19	>3.0 um	d__Bacteria;p__Pseudomonadota;c__Gammaproteobacteria;o__Burkholderiales;f__Gallionellaceae;g__Nitrotoga;s__
LV08N14	SLM_LV1_0830-N14	0.8~3.0 um	d__Bacteria;p__Pseudomonadota;c__Gammaproteobacteria;o__Burkholderiales;f__Gallionellaceae;g__Nitrotoga;s__
LV30J21	SLM_LV1_30a-J21	>3.0 um	d__Bacteria;p__Pseudomonadota;c__Gammaproteobacteria;o__Burkholderiales;f__Gallionellaceae;g__Nitrotoga;s__
LV30E04	SLM_LV1_30a-E04	>3.0 um	d__Bacteria;p__Pseudomonadota;c__Gammaproteobacteria;o__Burkholderiales;f__Gallionellaceae;g__Nitrotoga;s__
LV08D03	SLM_LV1_0830-D03	0.8~3.0 um	d__Bacteria;p__Pseudomonadota;c__Gammaproteobacteria;o__Burkholderiales;f__Gallionellaceae;g__Nitrotoga;s__
LV30K02	SLM_LV1_30a-K02	>3.0 um	d__Bacteria;p__Pseudomonadota;c__Gammaproteobacteria;o__Burkholderiales;f__Gallionellaceae;g__Nitrotoga;s__
LV30P17	SLM_LV1_30a-P17	>3.0 um	d__Bacteria;p__Pseudomonadota;c__Gammaproteobacteria;o__Burkholderiales;f__Gallionellaceae;g__Nitrotoga;s__
LV08L19	SLM_LV1_0830-L19	0.8~3.0 um	d__Bacteria;p__Pseudomonadota;c__Gammaproteobacteria;o__Burkholderiales;f__Gallionellaceae;g__Nitrotoga;s__
LV08G23	SLM_LV1_0830-G23	0.8~3.0 um	d__Bacteria;p__Pseudomonadota;c__Gammaproteobacteria;o__Burkholderiales;f__Gallionellaceae;g__Nitrotoga;s__
LV02O09	SLM_LV1_0208-O09	0.2~0.8 um	d__Bacteria;p__Pseudomonadota;c__Gammaproteobacteria;o__Burkholderiales;f__Gallionellaceae;g__Nitrotoga;s__
LV08P09	SLM_LV1_0830-P09	0.8~3.0 um	d__Bacteria;p__Pseudomonadota;c__Gammaproteobacteria;o__Burkholderiales;f__Gallionellaceae;g__Nitrotoga;s__
LV08K10	SLM_LV1_0830-K10	0.8~3.0 um	d__Bacteria;p__Pseudomonadota;c__Gammaproteobacteria;o__Burkholderiales;f__Gallionellaceae;g__Nitrotoga;s__
LV08M17	SLM_LV1_0830-M17	0.8~3.0 um	d__Bacteria;p__Pseudomonadota;c__Gammaproteobacteria;o__Burkholderiales;f__Gallionellaceae;g__Nitrotoga;s__
LV08B08	SLM_LV1_0830-B08	0.8~3.0 um	d__Bacteria;p__Pseudomonadota;c__Gammaproteobacteria;o__Burkholderiales;f__Gallionellaceae;g__Nitrotoga;s__
LV08L23	SLM_LV1_0830-L23	0.8~3.0 um	d__Bacteria;p__Pseudomonadota;c__Gammaproteobacteria;o__Burkholderiales;f__Gallionellaceae;g__Nitrotoga;s__
LV08A08	SLM_LV1_0830-A08	0.8~3.0 um	d__Bacteria;p__Pseudomonadota;c__Gammaproteobacteria;o__Burkholderiales;f__Gallionellaceae;g__Nitrotoga;s__
LV02J21	SLM_LV1_0208-J21	0.2~0.8 um	d__Bacteria;p__Pseudomonadota;c__Gammaproteobacteria;o__Burkholderiales;f__Gallionellaceae;g__Nitrotoga;s__
LV30J11	SLM_LV1_30a-J11	>3.0 um	d__Bacteria;p__Pseudomonadota;c__Gammaproteobacteria;o__Burkholderiales;f__Gallionellaceae;g__Nitrotoga;s__
LV02D22	SLM_LV1_0208-D22	0.2~0.8 um	d__Bacteria;p__Pseudomonadota;c__Gammaproteobacteria;o__Burkholderiales;f__Gallionellaceae;g__Nitrotoga;s__
LV02K11	SLM_LV1_0208-K11	0.2~0.8 um	d__Bacteria;p__Pseudomonadota;c__Gammaproteobacteria;o__Burkholderiales;f__Gallionellaceae;g__Nitrotoga;s__
LV02G16	SLM_LV1_0208-G16	0.2~0.8 um	d__Bacteria;p__Pseudomonadota;c__Gammaproteobacteria;o__Burkholderiales;f__Gallionellaceae;g__Nitrotoga;s__
LV02A16	SLM_LV1_0208-A16	0.2~0.8 um	d__Bacteria;p__Pseudomonadota;c__Gammaproteobacteria;o__Burkholderiales;f__Gallionellaceae;g__Nitrotoga;s__
LV08F16	SLM_LV1_0830-F16	0.8~3.0 um	d__Bacteria;p__Pseudomonadota;c__Gammaproteobacteria;o__Burkholderiales;f__Gallionellaceae;g__Nitrotoga;s__
LV02J18	SLM_LV1_0208-J18	0.2~0.8 um	d__Bacteria;p__Pseudomonadota;c__Gammaproteobacteria;o__Burkholderiales;f__Gallionellaceae;g__Nitrotoga;s__
LV02L10	SLM_LV1_0208-L10	0.2~0.8 um	d__Bacteria;p__Pseudomonadota;c__Gammaproteobacteria;o__Burkholderiales;f__Gallionellaceae;g__Nitrotoga;s__
LV02L05	SLM_LV1_0208-L05	0.2~0.8 um	d__Bacteria;p__Pseudomonadota;c__Gammaproteobacteria;o__Burkholderiales;f__Gallionellaceae;g__Nitrotoga;s__
LV02C13	SLM_LV1_0208-C13	0.2~0.8 um	d__Bacteria;p__Pseudomonadota;c__Gammaproteobacteria;o__Burkholderiales;f__Gallionellaceae;g__Nitrotoga;s__
LV30O03	SLM_LV1_30a-O03	>3.0 um	d__Bacteria;p__Pseudomonadota;c__Gammaproteobacteria;o__Burkholderiales;f__Gallionellaceae;g__Nitrotoga;s__
LV30D16	SLM_LV1_30a-D16	>3.0 um	d__Bacteria;p__Pseudomonadota;c__Gammaproteobacteria;o__Burkholderiales;f__Gallionellaceae;g__Nitrotoga;s__
LV08P15	SLM_LV1_0830-P15	0.8~3.0 um	d__Bacteria;p__Pseudomonadota;c__Gammaproteobacteria;o__Burkholderiales;f__Gallionellaceae;g__Nitrotoga;s__
LV02K10	SLM_LV1_0208-K10	0.2~0.8 um	d__Bacteria;p__Pseudomonadota;c__Gammaproteobacteria;o__Burkholderiales;f__Gallionellaceae;g__Nitrotoga;s__
LV30N14	SLM_LV1_30a-N14	>3.0 um	d__Bacteria;p__Pseudomonadota;c__Gammaproteobacteria;o__Burkholderiales;f__Gallionellaceae;g__Nitrotoga;s__
LV30I15	SLM_LV1_30a-I15	>3.0 um	d__Bacteria;p__Pseudomonadota;c__Gammaproteobacteria;o__Burkholderiales;f__Gallionellaceae;g__Nitrotoga;s__
LV02J04	SLM_LV1_0208-J04	0.2~0.8 um	d__Bacteria;p__Pseudomonadota;c__Gammaproteobacteria;o__Burkholderiales;f__Gallionellaceae;g__Nitrotoga;s__
LV30P21	SLM_LV1_30a-P21	>3.0 um	d__Bacteria;p__Pseudomonadota;c__Gammaproteobacteria;o__Burkholderiales;f__Gallionellaceae;g__Nitrotoga;s__
LV02M15	SLM_LV1_0208-M15	0.2~0.8 um	d__Bacteria;p__Pseudomonadota;c__Gammaproteobacteria;o__Burkholderiales;f__Gallionellaceae;g__Nitrotoga;s__
LV08B22	SLM_LV1_0830-B22	0.8~3.0 um	d__Bacteria;p__Pseudomonadota;c__Gammaproteobacteria;o__Burkholderiales;f__Gallionellaceae;g__Nitrotoga;s__
LV08N18	SLM_LV1_0830-N18	0.8~3.0 um	d__Bacteria;p__Pseudomonadota;c__Gammaproteobacteria;o__Burkholderiales;f__Gallionellaceae;g__Nitrotoga;s__
LV02J02	SLM_LV1_0208-J02	0.2~0.8 um	d__Bacteria;p__Pseudomonadota;c__Gammaproteobacteria;o__Burkholderiales;f__Gallionellaceae;g__Nitrotoga;s__
LV02P01	SLM_LV1_0208-P01	0.2~0.8 um	d__Bacteria;p__Pseudomonadota;c__Gammaproteobacteria;o__Burkholderiales;f__Gallionellaceae;g__Nitrotoga;s__
LV02O15	SLM_LV1_0208-O15	0.2~0.8 um	d__Bacteria;p__Pseudomonadota;c__Gammaproteobacteria;o__Burkholderiales;f__Gallionellaceae;g__Nitrotoga;s__
LV02N11	SLM_LV1_0208-N11	0.2~0.8 um	d__Bacteria;p__Pseudomonadota;c__Gammaproteobacteria;o__Burkholderiales;f__Gallionellaceae;g__Nitrotoga;s__
LV08A11	SLM_LV1_0830-A11	0.8~3.0 um	d__Bacteria;p__Pseudomonadota;c__Gammaproteobacteria;o__Burkholderiales;f__Gallionellaceae;g__Nitrotoga;s__
LV30G03	SLM_LV1_30a-G03	>3.0 um	d__Bacteria;p__Pseudomonadota;c__Gammaproteobacteria;o__Burkholderiales;f__Gallionellaceae;g__Nitrotoga;s__
MC06C08	SLM_MC1B_46-C08	4~6 cm	d__Bacteria;p__Pseudomonadota;c__Gammaproteobacteria;o__Burkholderiales;f__Gallionellaceae;g__Nitrotoga;s__
LV00L21	SLM_LV1_02b-L21	<0.2 um	d__Bacteria;p__Pseudomonadota;c__Gammaproteobacteria;o__Burkholderiales;f__Gallionellaceae;g__Nitrotoga;s__
MC04O15	SLM_MC1B_24-O15	2~4 cm	d__Bacteria;p__Pseudomonadota;c__Gammaproteobacteria;o__Burkholderiales;f__Gallionellaceae;g__Nitrotoga;s__
MC04K02	SLM_MC1B_24-K02	2~4 cm	d__Bacteria;p__Pseudomonadota;c__Gammaproteobacteria;o__Burkholderiales;f__Gallionellaceae;g__Nitrotoga;s__
MC04M13	SLM_MC1B_24-M13	2~4 cm	d__Bacteria;p__Pseudomonadota;c__Gammaproteobacteria;o__Burkholderiales;f__Gallionellaceae;g__Nitrotoga;s__
MC00L15	SLM_LV1_BS-L15	BulkSediment	d__Bacteria;p__Pseudomonadota;c__Gammaproteobacteria;o__Burkholderiales;f__Gallionellaceae;g__Nitrotoga;s__
MC04O14	SLM_MC1B_24-O14	2~4 cm	d__Bacteria;p__Pseudomonadota;c__Gammaproteobacteria;o__Burkholderiales;f__Gallionellaceae;g__Nitrotoga;s__
MC04N09	SLM_MC1B_24-N09	2~4 cm	d__Bacteria;p__Pseudomonadota;c__Gammaproteobacteria;o__Burkholderiales;f__Gallionellaceae;g__Nitrotoga;s__
MC06N05	SLM_MC1B_46-N05	4~6 cm	d__Bacteria;p__Pseudomonadota;c__Gammaproteobacteria;o__Burkholderiales;f__Gallionellaceae;g__Nitrotoga;s__
MC08I15	SLM_MC1B_68-I15	6~8 cm	d__Bacteria;p__Pseudomonadota;c__Gammaproteobacteria;o__Burkholderiales;f__Gallionellaceae;g__Nitrotoga;s__
MC02E17	SLM_MC1B_02-E17	0~2 cm	d__Bacteria;p__Pseudomonadota;c__Gammaproteobacteria;o__Burkholderiales;f__Gallionellaceae;g__Nitrotoga;s__
MC04M11	SLM_MC1B_24-M11	2~4 cm	d__Bacteria;p__Pseudomonadota;c__Gammaproteobacteria;o__Burkholderiales;f__Gallionellaceae;g__Nitrotoga;s__
MC02I05	SLM_MC1B_02-I05	0~2 cm	d__Bacteria;p__Pseudomonadota;c__Gammaproteobacteria;o__Burkholderiales;f__Gallionellaceae;g__Nitrotoga;s__
MC04F20	SLM_MC1B_24-F20	2~4 cm	d__Bacteria;p__Pseudomonadota;c__Gammaproteobacteria;o__Burkholderiales;f__Gallionellaceae;g__Nitrotoga;s__
MC06O13	SLM_MC1B_46-O13	4~6 cm	d__Bacteria;p__Pseudomonadota;c__Gammaproteobacteria;o__Burkholderiales;f__Gallionellaceae;g__Nitrotoga;s__
MC02D05	SLM_MC1B_02-D05	0~2 cm	d__Bacteria;p__Pseudomonadota;c__Gammaproteobacteria;o__Burkholderiales;f__Gallionellaceae;g__Nitrotoga;s__
MC04M18	SLM_MC1B_24-M18	2~4 cm	d__Bacteria;p__Pseudomonadota;c__Gammaproteobacteria;o__Burkholderiales;f__Gallionellaceae;g__Nitrotoga;s__
MC04M03	SLM_MC1B_24-M03	2~4 cm	d__Bacteria;p__Pseudomonadota;c__Gammaproteobacteria;o__Burkholderiales;f__Gallionellaceae;g__Nitrotoga;s__
MC04G15	SLM_MC1B_24-G15	2~4 cm	d__Bacteria;p__Pseudomonadota;c__Gammaproteobacteria;o__Burkholderiales;f__Gallionellaceae;g__Nitrotoga;s__
MC08O06	SLM_MC1B_68-O06	6~8 cm	d__Bacteria;p__Pseudomonadota;c__Gammaproteobacteria;o__Burkholderiales;f__Gallionellaceae;g__Nitrotoga;s__
MC02G20	SLM_MC1B_02-G20	0~2 cm	d__Bacteria;p__Pseudomonadota;c__Gammaproteobacteria;o__Burkholderiales;f__Gallionellaceae;g__Nitrotoga;s__
MC00J04	SLM_LV1_BS-J04	BulkSediment	d__Bacteria;p__Pseudomonadota;c__Gammaproteobacteria;o__Burkholderiales;f__Gallionellaceae;g__Nitrotoga;s__
MC10D14	SLM_MC1B_810-D14	8~10 cm	d__Bacteria;p__Pseudomonadota;c__Gammaproteobacteria;o__Burkholderiales;f__Gallionellaceae;g__Nitrotoga;s__
LV08J10	SLM_LV1_0830-J10	0.8~3.0 um	d__Bacteria;p__Pseudomonadota;c__Gammaproteobacteria;o__Burkholderiales;f__Gallionellaceae;g__Nitrotoga;s__
LV30P19	SLM_LV1_30a-P19	>3.0 um	d__Bacteria;p__Pseudomonadota;c__Gammaproteobacteria;o__Burkholderiales;f__Gallionellaceae;g__Nitrotoga;s__
LV02A11	SLM_LV1_0208-A11	0.2~0.8 um	d__Bacteria;p__Pseudomonadota;c__Gammaproteobacteria;o__Burkholderiales;f__Gallionellaceae;g__Nitrotoga;s__
MC04E02	SLM_MC1B_24-E02	2~4 cm	d__Bacteria;p__Pseudomonadota;c__Gammaproteobacteria;o__Burkholderiales;f__Gallionellaceae;g__Nitrotoga;s__
LV00L06	SLM_LV1_02b-L06	<0.2 um	d__Bacteria;p__Pseudomonadota;c__Gammaproteobacteria;o__Burkholderiales;f__Gallionellaceae;g__Nitrotoga;s__
LV02O06	SLM_LV1_0208-O06	0.2~0.8 um	d__Bacteria;p__Pseudomonadota;c__Gammaproteobacteria;o__Burkholderiales;f__Gallionellaceae;g__Nitrotoga;s__
MC00G06	SLM_LV1_BS-G06	BulkSediment	d__Bacteria;p__Pseudomonadota;c__Gammaproteobacteria;o__Burkholderiales;f__Gallionellaceae;g__Nitrotoga;s__
LV30M18	SLM_LV1_30a-M18	>3.0 um	d__Bacteria;p__Pseudomonadota;c__Gammaproteobacteria;o__Burkholderiales;f__Gallionellaceae;g__Nitrotoga;s__
LV02A05	SLM_LV1_0208-A05	0.2~0.8 um	d__Bacteria;p__Pseudomonadota;c__Gammaproteobacteria;o__Burkholderiales;f__Gallionellaceae;g__Nitrotoga;s__
LV02N20	SLM_LV1_0208-N20	0.2~0.8 um	d__Bacteria;p__Pseudomonadota;c__Gammaproteobacteria;o__Burkholderiales;f__Gallionellaceae;g__Nitrotoga;s__
LV30D08	SLM_LV1_30a-D08	>3.0 um	d__Bacteria;p__Pseudomonadota;c__Gammaproteobacteria;o__Burkholderiales;f__Gallionellaceae;g__Nitrotoga;s__
LV08K04	SLM_LV1_0830-K04	0.8~3.0 um	d__Bacteria;p__Pseudomonadota;c__Gammaproteobacteria;o__Burkholderiales;f__Gallionellaceae;g__Nitrotoga;s__
LV02N06	SLM_LV1_0208-N06	0.2~0.8 um	d__Bacteria;p__Pseudomonadota;c__Gammaproteobacteria;o__Burkholderiales;f__Gallionellaceae;g__Nitrotoga;s__
LV08D15	SLM_LV1_0830-D15	0.8~3.0 um	d__Bacteria;p__Pseudomonadota;c__Gammaproteobacteria;o__Burkholderiales;f__Gallionellaceae;g__Nitrotoga;s__
LV30D19	SLM_LV1_30a-D19	>3.0 um	d__Bacteria;p__Pseudomonadota;c__Gammaproteobacteria;o__Burkholderiales;f__Gallionellaceae;g__Nitrotoga;s__
LV30K04	SLM_LV1_30a-K04	>3.0 um	d__Bacteria;p__Pseudomonadota;c__Gammaproteobacteria;o__Burkholderiales;f__Gallionellaceae;g__Nitrotoga;s__
LV08O05	SLM_LV1_0830-O05	0.8~3.0 um	d__Bacteria;p__Pseudomonadota;c__Gammaproteobacteria;o__Burkholderiales;f__Gallionellaceae;g__Nitrotoga;s__
LV30L15	SLM_LV1_30a-L15	>3.0 um	d__Bacteria;p__Pseudomonadota;c__Gammaproteobacteria;o__Burkholderiales;f__Gallionellaceae;g__Nitrotoga;s__
MC02G11	SLM_MC1B_02-G11	0~2 cm	d__Bacteria;p__Pseudomonadota;c__Gammaproteobacteria;o__Burkholderiales;f__Gallionellaceae;g__Nitrotoga;s__
LV02D02	SLM_LV1_0208-D02	0.2~0.8 um	d__Bacteria;p__Pseudomonadota;c__Gammaproteobacteria;o__Burkholderiales;f__Gallionellaceae;g__Nitrotoga;s__
MC08I20	SLM_MC1B_68-I20	6~8 cm	d__Bacteria;p__Pseudomonadota;c__Gammaproteobacteria;o__Burkholderiales;f__Gallionellaceae;g__Nitrotoga;s__
LV30B17	SLM_LV1_30a-B17	>3.0 um	d__Bacteria;p__Pseudomonadota;c__Gammaproteobacteria;o__Burkholderiales;f__Gallionellaceae;g__Nitrotoga;s__
LV08D20	SLM_LV1_0830-D20	0.8~3.0 um	d__Bacteria;p__Pseudomonadota;c__Gammaproteobacteria;o__Burkholderiales;f__Gallionellaceae;g__Nitrotoga;s__
LV08K09	SLM_LV1_0830-K09	0.8~3.0 um	d__Bacteria;p__Pseudomonadota;c__Gammaproteobacteria;o__Burkholderiales;f__Gallionellaceae;g__Nitrotoga;s__
LV30P07	SLM_LV1_30a-P07	>3.0 um	d__Bacteria;p__Pseudomonadota;c__Gammaproteobacteria;o__Burkholderiales;f__Gallionellaceae;g__39-52-133;s__
LV08I20	SLM_LV1_0830-I20	0.8~3.0 um	d__Bacteria;p__Pseudomonadota;c__Gammaproteobacteria;o__Burkholderiales;f__Gallionellaceae;g__39-52-133;s__
LV08N02	SLM_LV1_0830-N02	0.8~3.0 um	d__Bacteria;p__Pseudomonadota;c__Gammaproteobacteria;o__Burkholderiales;f__Gallionellaceae;g__39-52-133;s__
LV08G10	SLM_LV1_0830-G10	0.8~3.0 um	d__Bacteria;p__Pseudomonadota;c__Gammaproteobacteria;o__Burkholderiales;f__Gallionellaceae;g__39-52-133;s__
LV30D17	SLM_LV1_30a-D17	>3.0 um	d__Bacteria;p__Pseudomonadota;c__Gammaproteobacteria;o__Burkholderiales;f__Gallionellaceae;g__39-52-133;s__
LV02A22	SLM_LV1_0208-A22	0.2~0.8 um	d__Bacteria;p__Pseudomonadota;c__Gammaproteobacteria;o__Burkholderiales;f__Gallionellaceae;g__39-52-133;s__
LV08J03	SLM_LV1_0830-J03	0.8~3.0 um	d__Bacteria;p__Pseudomonadota;c__Gammaproteobacteria;o__Burkholderiales;f__Gallionellaceae;g__39-52-133;s__
LV08N11	SLM_LV1_0830-N11	0.8~3.0 um	d__Bacteria;p__Pseudomonadota;c__Gammaproteobacteria;o__Burkholderiales;f__Gallionellaceae;g__39-52-133;s__
LV02D04	SLM_LV1_0208-D04	0.2~0.8 um	d__Bacteria;p__Pseudomonadota;c__Gammaproteobacteria;o__Burkholderiales;f__Gallionellaceae;g__39-52-133;s__
LV30G22	SLM_LV1_30a-G22	>3.0 um	d__Bacteria;p__Pseudomonadota;c__Gammaproteobacteria;o__Burkholderiales;f__Gallionellaceae;g__39-52-133;s__
LV30O22	SLM_LV1_30a-O22	>3.0 um	d__Bacteria;p__Pseudomonadota;c__Gammaproteobacteria;o__Burkholderiales;f__Gallionellaceae;g__39-52-133;s__
LV08P18	SLM_LV1_0830-P18	0.8~3.0 um	d__Bacteria;p__Pseudomonadota;c__Gammaproteobacteria;o__Burkholderiales;f__Gallionellaceae;g__39-52-133;s__
LV08M22	SLM_LV1_0830-M22	0.8~3.0 um	d__Bacteria;p__Pseudomonadota;c__Gammaproteobacteria;o__Burkholderiales;f__Gallionellaceae;g__39-52-133;s__
LV08O14	SLM_LV1_0830-O14	0.8~3.0 um	d__Bacteria;p__Pseudomonadota;c__Gammaproteobacteria;o__Burkholderiales;f__Gallionellaceae;g__39-52-133;s__
LV08A13	SLM_LV1_0830-A13	0.8~3.0 um	d__Bacteria;p__Pseudomonadota;c__Gammaproteobacteria;o__Burkholderiales;f__RBG-16-58-11;g__RBG-16-58-11;s__
LV02A21	SLM_LV1_0208-A21	0.2~0.8 um	d__Bacteria;p__Pseudomonadota;c__Gammaproteobacteria;o__Burkholderiales;f__Methylophilaceae;g__JADGRN01;s__
LV02P02	SLM_LV1_0208-P02	0.2~0.8 um	d__Bacteria;p__Pseudomonadota;c__Gammaproteobacteria;o__Burkholderiales;f__Methylophilaceae;g__JADGRN01;s__
LV08K23	SLM_LV1_0830-K23	0.8~3.0 um	d__Bacteria;p__Pseudomonadota;c__Gammaproteobacteria;o__Burkholderiales;f__Methylophilaceae;g__JADGRN01;s__
MC02C23	SLM_MC1B_02-C23	0~2 cm	d__Bacteria;p__Pseudomonadota;c__Gammaproteobacteria;o__Burkholderiales;f__Methylophilaceae;g__JADGRN01;s__
MC02G15	SLM_MC1B_02-G15	0~2 cm	d__Bacteria;p__Pseudomonadota;c__Gammaproteobacteria;o__Burkholderiales;f__Methylophilaceae;g__JADGRN01;s__
LV30M09	SLM_LV1_30a-M09	>3.0 um	d__Bacteria;p__Pseudomonadota;c__Gammaproteobacteria;o__Burkholderiales;f__Methylophilaceae;g__;s__
LV08C07	SLM_LV1_0830-C07	0.8~3.0 um	d__Bacteria;p__Pseudomonadota;c__Gammaproteobacteria;o__Burkholderiales;f__Methylophilaceae;g__Methylotenera;s__
LV02C10	SLM_LV1_0208-C10	0.2~0.8 um	d__Bacteria;p__Pseudomonadota;c__Gammaproteobacteria;o__Burkholderiales;f__Methylophilaceae;g__JACMMS01;s__
LV08C18	SLM_LV1_0830-C18	0.8~3.0 um	d__Bacteria;p__Pseudomonadota;c__Gammaproteobacteria;o__Burkholderiales;f__Methylophilaceae;g__JACMMS01;s__
MC08K21	SLM_MC1B_68-K21	6~8 cm	d__Bacteria;p__Pseudomonadota;c__Gammaproteobacteria;o__Burkholderiales;f__Methylophilaceae;g__;s__
LV08D02	SLM_LV1_0830-D02	0.8~3.0 um	d__Bacteria;p__Pseudomonadota;c__Gammaproteobacteria;o__SURF-13;f__SURF-13;g__SURF-13;s__
LV30E07	SLM_LV1_30a-E07	>3.0 um	d__Bacteria;p__Pseudomonadota;c__Gammaproteobacteria;o__SURF-13;f__SURF-13;g__SURF-13;s__
LV02L23	SLM_LV1_0208-L23	0.2~0.8 um	d__Bacteria;p__Pseudomonadota;c__Gammaproteobacteria;o__SURF-13;f__SURF-13;g__SURF-13;s__
LV02A20	SLM_LV1_0208-A20	0.2~0.8 um	d__Bacteria;p__Pseudomonadota;c__Gammaproteobacteria;o__SURF-13;f__SURF-13;g__SURF-13;s__
LV08J02	SLM_LV1_0830-J02	0.8~3.0 um	d__Bacteria;p__Pseudomonadota;c__Gammaproteobacteria;o__SURF-13;f__SURF-13;g__SURF-13;s__
MC02B17	SLM_MC1B_02-B17	0~2 cm	d__Bacteria;p__Pseudomonadota;c__Gammaproteobacteria;o__SURF-13;f__SURF-13;g__SURF-13;s__
LV02D16	SLM_LV1_0208-D16	0.2~0.8 um	d__Bacteria;p__Pseudomonadota;c__Gammaproteobacteria;o__SURF-13;f__SURF-13;g__SURF-13;s__
LV02J20	SLM_LV1_0208-J20	0.2~0.8 um	d__Bacteria;p__Pseudomonadota;c__Gammaproteobacteria;o__SURF-13;f__SURF-13;g__SURF-13;s__
LV02P05	SLM_LV1_0208-P05	0.2~0.8 um	d__Bacteria;p__Pseudomonadota;c__Gammaproteobacteria;o__SURF-13;f__SURF-13;g__SURF-13;s__
LV08C22	SLM_LV1_0830-C22	0.8~3.0 um	d__Bacteria;p__Pseudomonadota;c__Gammaproteobacteria;o__SURF-13;f__SURF-13;g__SURF-13;s__
LV02L22	SLM_LV1_0208-L22	0.2~0.8 um	d__Bacteria;p__Pseudomonadota;c__Gammaproteobacteria;o__SURF-13;f__SURF-13;g__SURF-13;s__
LV02A06	SLM_LV1_0208-A06	0.2~0.8 um	d__Bacteria;p__Pseudomonadota;c__Gammaproteobacteria;o__SURF-13;f__SURF-13;g__SURF-13;s__
MC02B13	SLM_MC1B_02-B13	0~2 cm	d__Bacteria;p__Pseudomonadota;c__Gammaproteobacteria;o__SURF-13;f__SURF-13;g__SURF-13;s__
LV02E07	SLM_LV1_0208-E07	0.2~0.8 um	d__Bacteria;p__Pseudomonadota;c__Gammaproteobacteria;o__SURF-13;f__SURF-13;g__SURF-13;s__
LV30E13	SLM_LV1_30a-E13	>3.0 um	d__Bacteria;p__Pseudomonadota;c__Gammaproteobacteria;o__SURF-13;f__SURF-13;g__SURF-13;s__
LV08M02	SLM_LV1_0830-M02	0.8~3.0 um	d__Bacteria;p__Pseudomonadota;c__Gammaproteobacteria;o__SURF-13;f__SURF-13;g__SURF-13;s__
LV30P04	SLM_LV1_30a-P04	>3.0 um	d__Bacteria;p__Pseudomonadota;c__Gammaproteobacteria;o__SURF-13;f__SURF-13;g__SURF-13;s__
LV02F11	SLM_LV1_0208-F11	0.2~0.8 um	d__Bacteria;p__Pseudomonadota;c__Gammaproteobacteria;o__SURF-13;f__SURF-13;g__SURF-13;s__
LV02D19	SLM_LV1_0208-D19	0.2~0.8 um	d__Bacteria;p__Pseudomonadota;c__Gammaproteobacteria;o__SURF-13;f__SURF-13;g__SURF-13;s__
LV08G02	SLM_LV1_0830-G02	0.8~3.0 um	d__Bacteria;p__Pseudomonadota;c__Gammaproteobacteria;o__SURF-13;f__SURF-13;g__SURF-13;s__
LV30P14	SLM_LV1_30a-P14	>3.0 um	d__Bacteria;p__Pseudomonadota;c__Gammaproteobacteria;o__SURF-13;f__SURF-13;g__SURF-13;s__
LV08L15	SLM_LV1_0830-L15	0.8~3.0 um	d__Bacteria;p__Pseudomonadota;c__Gammaproteobacteria;o__SURF-13;f__SURF-13;g__SURF-13;s__
LV08K02	SLM_LV1_0830-K02	0.8~3.0 um	d__Bacteria;p__Pseudomonadota;c__Gammaproteobacteria;o__SURF-13;f__SURF-13;g__SURF-13;s__
LV02M23	SLM_LV1_0208-M23	0.2~0.8 um	d__Bacteria;p__Pseudomonadota;c__Gammaproteobacteria;o__SURF-13;f__SURF-13;g__SURF-13;s__
LV30M02	SLM_LV1_30a-M02	>3.0 um	d__Bacteria;p__Pseudomonadota;c__Gammaproteobacteria;o__SURF-13;f__SURF-13;g__SURF-13;s__
LV02D03	SLM_LV1_0208-D03	0.2~0.8 um	d__Bacteria;p__Pseudomonadota;c__Gammaproteobacteria;o__SURF-13;f__SURF-13;g__SURF-13;s__
LV02J06	SLM_LV1_0208-J06	0.2~0.8 um	d__Bacteria;p__Pseudomonadota;c__Gammaproteobacteria;o__SURF-13;f__SURF-13;g__SURF-13;s__
MC08O04	SLM_MC1B_68-O04	6~8 cm	d__Bacteria;p__Pseudomonadota;c__Gammaproteobacteria;o__Steroidobacterales;f__Steroidobacteraceae;g__SCUD01;s__
LV02N18	SLM_LV1_0208-N18	0.2~0.8 um	d__Bacteria;p__Pseudomonadota;c__Gammaproteobacteria;o__Pseudomonadales;f__Pseudohongiellaceae;g__;s__
LV08A21	SLM_LV1_0830-A21	0.8~3.0 um	d__Bacteria;p__Pseudomonadota;c__Gammaproteobacteria;o__Pseudomonadales;f__Pseudohongiellaceae;g__;s__
LV02A09	SLM_LV1_0208-A09	0.2~0.8 um	d__Bacteria;p__Pseudomonadota;c__Gammaproteobacteria;o__Pseudomonadales;f__Pseudohongiellaceae;g__;s__
LV30P15	SLM_LV1_30a-P15	>3.0 um	d__Bacteria;p__Pseudomonadota;c__Gammaproteobacteria;o__Pseudomonadales;f__Pseudohongiellaceae;g__;s__
LV08P06	SLM_LV1_0830-P06	0.8~3.0 um	d__Bacteria;p__Pseudomonadota;c__Gammaproteobacteria;o__Pseudomonadales;f__Pseudohongiellaceae;g__;s__
LV08J21	SLM_LV1_0830-J21	0.8~3.0 um	d__Bacteria;p__Pseudomonadota;c__Gammaproteobacteria;o__Pseudomonadales;f__Pseudohongiellaceae;g__;s__
LV30K18	SLM_LV1_30a-K18	>3.0 um	d__Bacteria;p__Pseudomonadota;c__Gammaproteobacteria;o__Pseudomonadales;f__Pseudohongiellaceae;g__;s__
LV08I05	SLM_LV1_0830-I05	0.8~3.0 um	d__Bacteria;p__Pseudomonadota;c__Gammaproteobacteria;o__Pseudomonadales;f__Pseudohongiellaceae;g__CAILUG01;s__
LV08O10	SLM_LV1_0830-O10	0.8~3.0 um	d__Bacteria;p__Pseudomonadota;c__Gammaproteobacteria;o__Pseudomonadales;f__Pseudohongiellaceae;g__CAILUG01;s__
LV08F21	SLM_LV1_0830-F21	0.8~3.0 um	d__Bacteria;p__Pseudomonadota;c__Gammaproteobacteria;o__Legionellales;f__Legionellaceae;g__DDPF01;s__
LV30D15	SLM_LV1_30a-D15	>3.0 um	d__Bacteria;p__Pseudomonadota;c__Gammaproteobacteria;o__Legionellales;f__Legionellaceae;g__DDPF01;s__
LV30M11	SLM_LV1_30a-M11	>3.0 um	d__Bacteria;p__Pseudomonadota;c__Gammaproteobacteria;o__Legionellales;f__Legionellaceae;g__DDPF01;s__
MC06E17	SLM_MC1B_46-E17	4~6 cm	d__Bacteria;p__Pseudomonadota;c__Gammaproteobacteria;o__UBA4486;f__UBA4486;g__CAMBTO01;s__
MC04B15	SLM_MC1B_24-B15	2~4 cm	d__Bacteria;p__Pseudomonadota;c__Gammaproteobacteria;o__UBA4486;f__UBA4486;g__CAMBTO01;s__
MC04K04	SLM_MC1B_24-K04	2~4 cm	d__Bacteria;p__Pseudomonadota;c__Gammaproteobacteria;o__UBA4486;f__UBA4486;g__CAMBTO01;s__
MC02G04	SLM_MC1B_02-G04	0~2 cm	d__Bacteria;p__Pseudomonadota;c__Gammaproteobacteria;o__UBA4486;f__UBA4486;g__2-02-FULL-47-50;s__
MC02I13	SLM_MC1B_02-I13	0~2 cm	d__Bacteria;p__Pseudomonadota;c__Gammaproteobacteria;o__UBA4486;f__UBA4486;g__2-02-FULL-47-50;s__
LV02C07	SLM_LV1_0208-C07	0.2~0.8 um	d__Bacteria;p__Pseudomonadota;c__Gammaproteobacteria;o__Ga0077536;f__Ga0077536;g__;s__
LV02K07	SLM_LV1_0208-K07	0.2~0.8 um	d__Bacteria;p__Pseudomonadota;c__Gammaproteobacteria;o__Methylococcales;f__Methylomonadaceae;g__Methylobacter_A;s__
LV02B17	SLM_LV1_0208-B17	0.2~0.8 um	d__Bacteria;p__Pseudomonadota;c__Gammaproteobacteria;o__Methylococcales;f__Methylomonadaceae;g__Methylobacter_A;s__
LV02C09	SLM_LV1_0208-C09	0.2~0.8 um	d__Bacteria;p__Pseudomonadota;c__Gammaproteobacteria;o__Methylococcales;f__Methylomonadaceae;g__Methylobacter_A;s__
LV08N19	SLM_LV1_0830-N19	0.8~3.0 um	d__Bacteria;p__Pseudomonadota;c__Gammaproteobacteria;o__Methylococcales;f__Methylomonadaceae;g__Methylobacter_A;s__
LV30F06	SLM_LV1_30a-F06	>3.0 um	d__Bacteria;p__Pseudomonadota;c__Gammaproteobacteria;o__Methylococcales;f__Methylomonadaceae;g__Methylobacter_A;s__
LV00M06	SLM_LV1_02b-M06	<0.2 um	d__Bacteria;p__Pseudomonadota;c__Gammaproteobacteria;o__Acidiferrobacterales;f__Sulfurifustaceae;g__SCRL01;s__
LV00N20	SLM_LV1_02b-N20	<0.2 um	d__Bacteria;p__Pseudomonadota;c__Gammaproteobacteria;o__Acidiferrobacterales;f__Sulfurifustaceae;g__SCRL01;s__
LV02G06	SLM_LV1_0208-G06	0.2~0.8 um	d__Bacteria;p__Pseudomonadota;c__Gammaproteobacteria;o__Acidiferrobacterales;f__Sulfurifustaceae;g__SCRL01;s__
LV08C04	SLM_LV1_0830-C04	0.8~3.0 um	d__Bacteria;p__Pseudomonadota;c__Gammaproteobacteria;o__Acidiferrobacterales;f__Sulfurifustaceae;g__SCRL01;s__
LV08L03	SLM_LV1_0830-L03	0.8~3.0 um	d__Bacteria;p__Pseudomonadota;c__Gammaproteobacteria;o__Acidiferrobacterales;f__Sulfurifustaceae;g__SCRL01;s__
MC06K02	SLM_MC1B_46-K02	4~6 cm	d__Bacteria;p__Pseudomonadota;c__Alphaproteobacteria;o__Rhodobacterales;f__Rhodobacteraceae;g__;s__
MC04N08	SLM_MC1B_24-N08	2~4 cm	d__Bacteria;p__Pseudomonadota;c__Alphaproteobacteria;o__Rhodobacterales;f__Rhodobacteraceae;g__;s__
MC08O21	SLM_MC1B_68-O21	6~8 cm	d__Bacteria;p__Pseudomonadota;c__Alphaproteobacteria;o__Rhodobacterales;f__Rhodobacteraceae;g__;s__
MC06P10	SLM_MC1B_46-P10	4~6 cm	d__Bacteria;p__Pseudomonadota;c__Alphaproteobacteria;o__Rhodobacterales;f__Rhodobacteraceae;g__;s__
MC02C15	SLM_MC1B_02-C15	0~2 cm	d__Bacteria;p__Pseudomonadota;c__Alphaproteobacteria;o__Rhodobacterales;f__Rhodobacteraceae;g__;s__
MC06M23	SLM_MC1B_46-M23	4~6 cm	d__Bacteria;p__Pseudomonadota;c__Alphaproteobacteria;o__Rhodobacterales;f__Rhodobacteraceae;g__;s__
MC06D17	SLM_MC1B_46-D17	4~6 cm	d__Bacteria;p__Pseudomonadota;c__Alphaproteobacteria;o__Rhodobacterales;f__Rhodobacteraceae;g__;s__
MC10A08	SLM_MC1B_810-A08	8~10 cm	d__Bacteria;p__Pseudomonadota;c__Alphaproteobacteria;o__Rhodobacterales;f__Rhodobacteraceae;g__;s__
MC00D04	SLM_LV1_BS-D04	BulkSediment	d__Bacteria;p__Pseudomonadota;c__Alphaproteobacteria;o__Rhodobacterales;f__Rhodobacteraceae;g__;s__
MC08C14	SLM_MC1B_68-C14	6~8 cm	d__Bacteria;p__Pseudomonadota;c__Alphaproteobacteria;o__Rhodobacterales;f__Rhodobacteraceae;g__;s__
MC06F08	SLM_MC1B_46-F08	4~6 cm	d__Bacteria;p__Pseudomonadota;c__Alphaproteobacteria;o__Rhodobacterales;f__Rhodobacteraceae;g__;s__
MC02E22	SLM_MC1B_02-E22	0~2 cm	d__Bacteria;p__Pseudomonadota;c__Alphaproteobacteria;o__Rhodobacterales;f__Rhodobacteraceae;g__JAIYDJ01;s__
MC10B22	SLM_MC1B_810-B22	8~10 cm	d__Bacteria;p__Pseudomonadota;c__Alphaproteobacteria;o__Rhodobacterales;f__Rhodobacteraceae;g__CAMBWO01;s__
MC06D11	SLM_MC1B_46-D11	4~6 cm	d__Bacteria;p__Pseudomonadota;c__Alphaproteobacteria;o__Rhodobacterales;f__Rhodobacteraceae;g__JAIYDJ01;s__
MC08G16	SLM_MC1B_68-G16	6~8 cm	d__Bacteria;p__Pseudomonadota;c__Alphaproteobacteria;o__Rhizobiales;f__Kaistiaceae;g__JADLGL01;s__
MC02F17	SLM_MC1B_02-F17	0~2 cm	d__Bacteria;p__Pseudomonadota;c__Alphaproteobacteria;o__Rhizobiales;f__Kaistiaceae;g__JADLGL01;s__
MC02D19	SLM_MC1B_02-D19	0~2 cm	d__Bacteria;p__Pseudomonadota;c__Alphaproteobacteria;o__Rhizobiales;f__Kaistiaceae;g__JADLGL01;s__
MC06M02	SLM_MC1B_46-M02	4~6 cm	d__Bacteria;p__Pseudomonadota;c__Alphaproteobacteria;o__Rhizobiales;f__Kaistiaceae;g__JADLGL01;s__
MC10B07	SLM_MC1B_810-B07	8~10 cm	d__Bacteria;p__Pseudomonadota;c__Alphaproteobacteria;o__Rhizobiales;f__Kaistiaceae;g__JADLGL01;s__
LV02N22	SLM_LV1_0208-N22	0.2~0.8 um	d__Bacteria;p__Pseudomonadota;c__Alphaproteobacteria;o__Sphingomonadales;f__Sphingomonadaceae;g__Novosphingobium;s__
MC10A14	SLM_MC1B_810-A14	8~10 cm	d__Bacteria;p__Pseudomonadota;c__Alphaproteobacteria;o__Sphingomonadales;f__Sphingomonadaceae;g__Novosphingobium;s__
LV08J16	SLM_LV1_0830-J16	0.8~3.0 um	d__Bacteria;p__Pseudomonadota;c__Alphaproteobacteria;o__Sphingomonadales;f__Sphingomonadaceae;g__Novosphingobium;s__
MC08F09	SLM_MC1B_68-F09	6~8 cm	d__Bacteria;p__Pseudomonadota;c__Alphaproteobacteria;o__Sphingomonadales;f__Sphingomonadaceae;g__Sphingopyxis;s__
MC06O11	SLM_MC1B_46-O11	4~6 cm	d__Bacteria;p__Pseudomonadota;c__Alphaproteobacteria;o__Sphingomonadales;f__Sphingomonadaceae;g__Sphingopyxis;s__
MC04O06	SLM_MC1B_24-O06	2~4 cm	d__Bacteria;p__Pseudomonadota;c__Alphaproteobacteria;o__Sphingomonadales;f__Sphingomonadaceae;g__Sphingopyxis;s__
LV02N15	SLM_LV1_0208-N15	0.2~0.8 um	d__Bacteria;p__Pseudomonadota;c__Alphaproteobacteria;o__Caulobacterales;f__Caulobacteraceae;g__Phenylobacterium;s__
LV08M14	SLM_LV1_0830-M14	0.8~3.0 um	d__Bacteria;p__Pseudomonadota;c__Alphaproteobacteria;o__Caulobacterales;f__Caulobacteraceae;g__Phenylobacterium;s__
LV00P06	SLM_LV1_02b-P06	<0.2 um	d__Bacteria;p__Pseudomonadota;c__Alphaproteobacteria;o__Caulobacterales;f__Caulobacteraceae;g__Brevundimonas;s__
LV02K05	SLM_LV1_0208-K05	0.2~0.8 um	d__Bacteria;p__Pseudomonadota;c__Alphaproteobacteria;o__Acetobacterales;f__Acetobacteraceae;g__CAMDGX01;s__
LV30F14	SLM_LV1_30a-F14	>3.0 um	d__Bacteria;p__Pseudomonadota;c__Alphaproteobacteria;o__Acetobacterales;f__Acetobacteraceae;g__SHWF01;s__
LV02E08	SLM_LV1_0208-E08	0.2~0.8 um	d__Bacteria;p__Pseudomonadota;c__Alphaproteobacteria;o__Rickettsiales;f__UBA6187;g__UBA6187;s__
LV02J15	SLM_LV1_0208-J15	0.2~0.8 um	d__Bacteria;p__Pseudomonadota;c__Alphaproteobacteria;o__SP197;f__SP197;g__SHVY01;s__
LV02F08	SLM_LV1_0208-F08	0.2~0.8 um	d__Bacteria;p__Bdellovibrionota;c__Bacteriovoracia;o__Bacteriovoracales;f__Bacteriovoracaceae;g__Bacteriovorax;s__
LV00G16	SLM_LV1_02b-G16	<0.2 um	d__Bacteria;p__Bdellovibrionota;c__Bacteriovoracia;o__Bacteriovoracales;f__Bacteriovoracaceae;g__;s__
LV08J15	SLM_LV1_0830-J15	0.8~3.0 um	d__Bacteria;p__Bdellovibrionota;c__Oligoflexia;o__Oligoflexales;f__RGVZ01;g__CAMAXT01;s__
LV08K20	SLM_LV1_0830-K20	0.8~3.0 um	d__Bacteria;p__Bdellovibrionota;c__Bdellovibrionia;o__Bdellovibrionales;f__Bdellovibrionaceae;g__Pseudobdellovibrio;s__
LV30E14	SLM_LV1_30a-E14	>3.0 um	d__Bacteria;p__Myxococcota;c__UBA9042;o__GCA-2863065;f__GCA-2863065;g__;s__
LV02L11	SLM_LV1_0208-L11	0.2~0.8 um	d__Bacteria;p__Myxococcota;c__UBA796;o__UBA796;f__SXON01;g__SXON01;s__
LV08N04	SLM_LV1_0830-N04	0.8~3.0 um	d__Bacteria;p__Myxococcota;c__Polyangia;o__Polyangiales;f__JAFGIB01;g__;s__
LV00A14	SLM_LV1_02b-A14	<0.2 um	d__Bacteria;p__Myxococcota;c__UBA727;o__UBA727;f__JABDBI01;g__JAHFEG01;s__
MC08E08	SLM_MC1B_68-E08	6~8 cm	d__Bacteria;p__Acidobacteriota;c__Vicinamibacteria;o__Vicinamibacterales;f__UBA2999;g__12-FULL-67-14b;s__
MC06C18	SLM_MC1B_46-C18	4~6 cm	d__Bacteria;p__Acidobacteriota;c__Vicinamibacteria;o__Vicinamibacterales;f__UBA2999;g__12-FULL-67-14b;s__
MC00L11	SLM_LV1_BS-L11	BulkSediment	d__Bacteria;p__Acidobacteriota;c__Vicinamibacteria;o__Vicinamibacterales;f__UBA2999;g__12-FULL-67-14b;s__
MC04C21	SLM_MC1B_24-C21	2~4 cm	d__Bacteria;p__Acidobacteriota;c__Vicinamibacteria;o__Vicinamibacterales;f__UBA2999;g__12-FULL-67-14b;s__
MC04L13	SLM_MC1B_24-L13	2~4 cm	d__Bacteria;p__Acidobacteriota;c__Vicinamibacteria;o__Vicinamibacterales;f__UBA2999;g__12-FULL-67-14b;s__
LV02M10	SLM_LV1_0208-M10	0.2~0.8 um	d__Bacteria;p__Acidobacteriota;c__Vicinamibacteria;o__Vicinamibacterales;f__UBA2999;g__12-FULL-67-14b;s__
LV08N17	SLM_LV1_0830-N17	0.8~3.0 um	d__Bacteria;p__Acidobacteriota;c__Vicinamibacteria;o__Vicinamibacterales;f__UBA2999;g__12-FULL-67-14b;s__
MC04D06	SLM_MC1B_24-D06	2~4 cm	d__Bacteria;p__Acidobacteriota;c__Vicinamibacteria;o__Vicinamibacterales;f__UBA2999;g__12-FULL-67-14b;s__
MC10A01	SLM_MC1B_810-A01	8~10 cm	d__Bacteria;p__Acidobacteriota;c__Vicinamibacteria;o__Vicinamibacterales;f__UBA2999;g__12-FULL-67-14b;s__
MC00G23	SLM_LV1_BS-G23	BulkSediment	d__Bacteria;p__Acidobacteriota;c__Vicinamibacteria;o__Vicinamibacterales;f__UBA2999;g__12-FULL-67-14b;s__
MC00A11	SLM_LV1_BS-A11	BulkSediment	d__Bacteria;p__Acidobacteriota;c__Vicinamibacteria;o__Vicinamibacterales;f__UBA2999;g__12-FULL-67-14b;s__
MC08B02	SLM_MC1B_68-B02	6~8 cm	d__Bacteria;p__Acidobacteriota;c__Vicinamibacteria;o__Vicinamibacterales;f__UBA2999;g__12-FULL-67-14b;s__
MC02B06	SLM_MC1B_02-B06	0~2 cm	d__Bacteria;p__Acidobacteriota;c__Vicinamibacteria;o__Vicinamibacterales;f__UBA2999;g__12-FULL-67-14b;s__
MC04J05	SLM_MC1B_24-J05	2~4 cm	d__Bacteria;p__Acidobacteriota;c__Vicinamibacteria;o__Vicinamibacterales;f__UBA2999;g__12-FULL-67-14b;s__
MC08J17	SLM_MC1B_68-J17	6~8 cm	d__Bacteria;p__Acidobacteriota;c__Vicinamibacteria;o__Vicinamibacterales;f__UBA2999;g__12-FULL-67-14b;s__
MC08B19	SLM_MC1B_68-B19	6~8 cm	d__Bacteria;p__Acidobacteriota;c__Vicinamibacteria;o__Vicinamibacterales;f__UBA2999;g__12-FULL-67-14b;s__
MC08E21	SLM_MC1B_68-E21	6~8 cm	d__Bacteria;p__Acidobacteriota;c__Vicinamibacteria;o__Vicinamibacterales;f__UBA2999;g__12-FULL-67-14b;s__
MC08G10	SLM_MC1B_68-G10	6~8 cm	d__Bacteria;p__Acidobacteriota;c__Vicinamibacteria;o__Vicinamibacterales;f__UBA2999;g__12-FULL-67-14b;s__
MC06L22	SLM_MC1B_46-L22	4~6 cm	d__Bacteria;p__Acidobacteriota;c__Vicinamibacteria;o__Vicinamibacterales;f__UBA2999;g__12-FULL-67-14b;s__
MC10D22	SLM_MC1B_810-D22	8~10 cm	d__Bacteria;p__Acidobacteriota;c__Vicinamibacteria;o__Vicinamibacterales;f__UBA2999;g__12-FULL-67-14b;s__
MC08J16	SLM_MC1B_68-J16	6~8 cm	d__Bacteria;p__Acidobacteriota;c__Vicinamibacteria;o__Vicinamibacterales;f__UBA2999;g__12-FULL-67-14b;s__
MC08L07	SLM_MC1B_68-L07	6~8 cm	d__Bacteria;p__Acidobacteriota;c__Vicinamibacteria;o__Vicinamibacterales;f__UBA2999;g__12-FULL-67-14b;s__
MC00A16	SLM_LV1_BS-A16	BulkSediment	d__Bacteria;p__Acidobacteriota;c__Vicinamibacteria;o__Vicinamibacterales;f__UBA2999;g__12-FULL-67-14b;s__
MC08K09	SLM_MC1B_68-K09	6~8 cm	d__Bacteria;p__Acidobacteriota;c__Vicinamibacteria;o__Vicinamibacterales;f__UBA2999;g__12-FULL-67-14b;s__
MC08P02	SLM_MC1B_68-P02	6~8 cm	d__Bacteria;p__Acidobacteriota;c__Vicinamibacteria;o__Vicinamibacterales;f__UBA2999;g__12-FULL-67-14b;s__
MC08P03	SLM_MC1B_68-P03	6~8 cm	d__Bacteria;p__Acidobacteriota;c__Vicinamibacteria;o__Vicinamibacterales;f__UBA2999;g__12-FULL-67-14b;s__
MC08I02	SLM_MC1B_68-I02	6~8 cm	d__Bacteria;p__Acidobacteriota;c__Vicinamibacteria;o__Vicinamibacterales;f__UBA2999;g__12-FULL-67-14b;s__
MC08K07	SLM_MC1B_68-K07	6~8 cm	d__Bacteria;p__Acidobacteriota;c__Vicinamibacteria;o__Vicinamibacterales;f__UBA2999;g__12-FULL-67-14b;s__
LV02D17	SLM_LV1_0208-D17	0.2~0.8 um	d__Bacteria;p__Acidobacteriota;c__Vicinamibacteria;o__Vicinamibacterales;f__UBA2999;g__12-FULL-67-14b;s__
LV08B04	SLM_LV1_0830-B04	0.8~3.0 um	d__Bacteria;p__Acidobacteriota;c__Vicinamibacteria;o__Vicinamibacterales;f__UBA2999;g__12-FULL-67-14b;s__
MC08P13	SLM_MC1B_68-P13	6~8 cm	d__Bacteria;p__Acidobacteriota;c__Vicinamibacteria;o__Vicinamibacterales;f__UBA2999;g__12-FULL-67-14b;s__
MC04D08	SLM_MC1B_24-D08	2~4 cm	d__Bacteria;p__Acidobacteriota;c__Vicinamibacteria;o__Vicinamibacterales;f__UBA2999;g__12-FULL-67-14b;s__
LV02D08	SLM_LV1_0208-D08	0.2~0.8 um	d__Bacteria;p__Acidobacteriota;c__Vicinamibacteria;o__Vicinamibacterales;f__UBA2999;g__Gp6-AA40;s__
LV30M07	SLM_LV1_30a-M07	>3.0 um	d__Bacteria;p__Acidobacteriota;c__Vicinamibacteria;o__Vicinamibacterales;f__UBA2999;g__Gp6-AA40;s__
LV02I08	SLM_LV1_0208-I08	0.2~0.8 um	d__Bacteria;p__Acidobacteriota;c__Vicinamibacteria;o__Vicinamibacterales;f__UBA2999;g__Gp6-AA40;s__
MC04G04	SLM_MC1B_24-G04	2~4 cm	d__Bacteria;p__Acidobacteriota;c__Vicinamibacteria;o__Vicinamibacterales;f__SCN-69-37;g__SYFT01;s__
MC08L08	SLM_MC1B_68-L08	6~8 cm	d__Bacteria;p__Acidobacteriota;c__Vicinamibacteria;o__Vicinamibacterales;f__SCN-69-37;g__SYFT01;s__
MC10A18	SLM_MC1B_810-A18	8~10 cm	d__Bacteria;p__Acidobacteriota;c__Vicinamibacteria;o__Vicinamibacterales;f__SCN-69-37;g__SYFT01;s__
MC02N06	SLM_MC1B_02-N06	0~2 cm	d__Bacteria;p__Acidobacteriota;c__Vicinamibacteria;o__Vicinamibacterales;f__SCN-69-37;g__;s__
LV30I16	SLM_LV1_30a-I16	>3.0 um	d__Bacteria;p__Acidobacteriota;c__Terriglobia;o__2-12-FULL-54-10;f__2-12-FULL-54-10;g__2-02-FULL-61-28;s__
LV00E16	SLM_LV1_02b-E16	<0.2 um	d__Bacteria;p__Dependentiae;c__Babeliae;o__Babeliales;f__JABCYS01;g__JABCYS01;s__
LV02G10	SLM_LV1_0208-G10	0.2~0.8 um	d__Bacteria;p__Nitrospirota;c__Thermodesulfovibrionia;o__UBA6902;f__UBA6902;g__JACRPZ01;s__
LV02M03	SLM_LV1_0208-M03	0.2~0.8 um	d__Bacteria;p__Nitrospirota;c__Thermodesulfovibrionia;o__UBA6902;f__UBA6902;g__JACRPZ01;s__
LV30A15	SLM_LV1_30a-A15	>3.0 um	d__Bacteria;p__Nitrospirota;c__Nitrospiria;o__JACQBZ01;f__JACQBZ01;g__JACQFA01;s__
LV08E14	SLM_LV1_0830-E14	0.8~3.0 um	d__Bacteria;p__Nitrospirota;c__Nitrospiria;o__Nitrospirales;f__Nitrospiraceae;g__Palsa-1315;s__
LV08L07	SLM_LV1_0830-L07	0.8~3.0 um	d__Bacteria;p__Bacteroidota;c__Bacteroidia;o__Palsa-948;f__Palsa-948;g__Palsa-948;s__
LV30O21	SLM_LV1_30a-O21	>3.0 um	d__Bacteria;p__Bacteroidota;c__Bacteroidia;o__Palsa-948;f__Palsa-948;g__Palsa-948;s__
LV30A11	SLM_LV1_30a-A11	>3.0 um	d__Bacteria;p__Bacteroidota;c__Bacteroidia;o__Palsa-948;f__Palsa-948;g__Palsa-948;s__
LV08G14	SLM_LV1_0830-G14	0.8~3.0 um	d__Bacteria;p__Bacteroidota;c__Bacteroidia;o__Palsa-948;f__Palsa-948;g__Palsa-948;s__
LV08F20	SLM_LV1_0830-F20	0.8~3.0 um	d__Bacteria;p__Bacteroidota;c__Bacteroidia;o__2-12-FULL-35-15;f__2-12-FULL-35-15;g__2-12-FULL-35-15;s__
LV02J10	SLM_LV1_0208-J10	0.2~0.8 um	d__Bacteria;p__Bacteroidota;c__Bacteroidia;o__2-12-FULL-35-15;f__2-12-FULL-35-15;g__2-12-FULL-35-15;s__
LV30F20	SLM_LV1_30a-F20	>3.0 um	d__Bacteria;p__Bacteroidota;c__Bacteroidia;o__Flavobacteriales;f__Flavobacteriaceae;g__JAGXRT01;s__
LV08F23	SLM_LV1_0830-F23	0.8~3.0 um	d__Bacteria;p__Bacteroidota;c__Bacteroidia;o__Flavobacteriales;f__Flavobacteriaceae;g__JAGXRT01;s__
MC04G18	SLM_MC1B_24-G18	2~4 cm	d__Bacteria;p__Bacteroidota;c__Bacteroidia;o__Sphingobacteriales;f__Sphingobacteriaceae;g__Daejeonella;s__
MC02I23	SLM_MC1B_02-I23	0~2 cm	d__Bacteria;p__Bacteroidota;c__Bacteroidia;o__Sphingobacteriales;f__Sphingobacteriaceae;g__Pedobacter;s__
LV02M02	SLM_LV1_0208-M02	0.2~0.8 um	d__Bacteria;p__Bacteroidota;c__Bacteroidia;o__NS11-12g;f__UBA9320;g__JABWCE01;s__
LV30E03	SLM_LV1_30a-E03	>3.0 um	d__Bacteria;p__Bacteroidota;c__Bacteroidia;o__Chitinophagales;f__Chitinophagaceae;g__MGR-bin208;s__
LV02P19	SLM_LV1_0208-P19	0.2~0.8 um	d__Bacteria;p__Bacteroidota;c__Bacteroidia;o__Chitinophagales;f__Chitinophagaceae;g__MGR-bin208;s__
LV30O16	SLM_LV1_30a-O16	>3.0 um	d__Bacteria;p__Bacteroidota;c__Bacteroidia;o__Chitinophagales;f__Chitinophagaceae;g__MGR-bin208;s__
LV08D10	SLM_LV1_0830-D10	0.8~3.0 um	d__Bacteria;p__Bacteroidota;c__Bacteroidia;o__Chitinophagales;f__Chitinophagaceae;g__MGR-bin208;s__
LV08A18	SLM_LV1_0830-A18	0.8~3.0 um	d__Bacteria;p__Bacteroidota;c__Bacteroidia;o__Chitinophagales;f__Chitinophagaceae;g__MGR-bin208;s__
LV30I02	SLM_LV1_30a-I02	>3.0 um	d__Bacteria;p__Bacteroidota;c__Bacteroidia;o__Chitinophagales;f__Chitinophagaceae;g__MGR-bin208;s__
MC04G08	SLM_MC1B_24-G08	2~4 cm	d__Bacteria;p__Bacteroidota;c__Bacteroidia;o__Chitinophagales;f__Chitinophagaceae;g__VBAS01;s__
LV08P04	SLM_LV1_0830-P04	0.8~3.0 um	d__Bacteria;p__Bacteroidota;c__Bacteroidia;o__Chitinophagales;f__Chitinophagaceae;g__Ferruginibacter;s__
MC00C14	SLM_LV1_BS-C14	BulkSediment	d__Bacteria;p__Bacteroidota;c__Bacteroidia;o__Chitinophagales;f__Saprospiraceae;g__Opimibacter;s__
MC10C13	SLM_MC1B_810-C13	8~10 cm	d__Bacteria;p__Bacteroidota;c__Bacteroidia;o__Chitinophagales;f__Saprospiraceae;g__Opimibacter;s__
MC00C23	SLM_LV1_BS-C23	BulkSediment	d__Bacteria;p__Bacteroidota;c__Bacteroidia;o__Chitinophagales;f__Saprospiraceae;g__Opimibacter;s__
MC00E18	SLM_LV1_BS-E18	BulkSediment	d__Bacteria;p__Bacteroidota;c__Bacteroidia;o__Chitinophagales;f__Saprospiraceae;g__Opimibacter;s__
MC00E20	SLM_LV1_BS-E20	BulkSediment	d__Bacteria;p__Bacteroidota;c__Bacteroidia;o__Chitinophagales;f__Saprospiraceae;g__M3007;s__
MC06F17	SLM_MC1B_46-F17	4~6 cm	d__Bacteria;p__Bacteroidota;c__Bacteroidia;o__Chitinophagales;f__Saprospiraceae;g__M3007;s__
LV08G11	SLM_LV1_0830-G11	0.8~3.0 um	d__Bacteria;p__Gemmatimonadota;c__Gemmatimonadetes;o__Gemmatimonadales;f__Gemmatimonadaceae;g__Fen-1231;s__
LV08D17	SLM_LV1_0830-D17	0.8~3.0 um	d__Bacteria;p__Planctomycetota;c__Planctomycetia;o__Planctomycetales;f__Planctomycetaceae;g__SXXK01;s__
LV30M05	SLM_LV1_30a-M05	>3.0 um	d__Bacteria;p__Planctomycetota;c__Planctomycetia;o__Planctomycetales;f__Planctomycetaceae;g__SXXK01;s__
LV30J05	SLM_LV1_30a-J05	>3.0 um	d__Bacteria;p__Planctomycetota;c__Planctomycetia;o__Planctomycetales;f__Planctomycetaceae;g__SXKJ01;s__
LV02K02	SLM_LV1_0208-K02	0.2~0.8 um	d__Bacteria;p__Planctomycetota;c__Planctomycetia;o__Gemmatales;f__Gemmataceae;g__UBA4732;s__
LV30J08	SLM_LV1_30a-J08	>3.0 um	d__Bacteria;p__Planctomycetota;c__Phycisphaerae;o__Phycisphaerales;f__SM1A02;g__F1-60-MAGs104;s__
LV02C18	SLM_LV1_0208-C18	0.2~0.8 um	d__Bacteria;p__Planctomycetota;c__Phycisphaerae;o__Phycisphaerales;f__SM1A02;g__F1-60-MAGs104;s__
LV08B21	SLM_LV1_0830-B21	0.8~3.0 um	d__Bacteria;p__Planctomycetota;c__Phycisphaerae;o__Phycisphaerales;f__UBA1924;g__;s__
LV08O21	SLM_LV1_0830-O21	0.8~3.0 um	d__Bacteria;p__Verrucomicrobiota;c__Verrucomicrobiae;o__Limisphaerales;f__F1-80-MAGS106;g__F1-80-MAGS106;s__
LV08P08	SLM_LV1_0830-P08	0.8~3.0 um	d__Bacteria;p__Verrucomicrobiota;c__Verrucomicrobiae;o__Limisphaerales;f__UBA11358;g__CAIKLQ01;s__
LV02B14	SLM_LV1_0208-B14	0.2~0.8 um	d__Bacteria;p__Verrucomicrobiota;c__Verrucomicrobiae;o__Opitutales;f__Opitutaceae;g__;s__
MC02K17	SLM_MC1B_02-K17	0~2 cm	d__Bacteria;p__Chlamydiota;c__Chlamydiia;o__Chlamydiales;f__JAAKFR01;g__JACKPM01;s__
LV02K19	SLM_LV1_0208-K19	0.2~0.8 um	d__Bacteria;p__Gemmatimonadota;c__Gemmatimonadetes;o__Gemmatimonadales;f__Gemmatimonadaceae;g__PNKF01;s__
MC08O02	SLM_MC1B_68-O02	6~8 cm	d__Bacteria;p__Hydrogenedentota;c__Hydrogenedentia;o__Hydrogenedentiales;f__GCA-2746185;g__VFKU01;s__
MC02N20	SLM_MC1B_02-N20	0~2 cm	d__Bacteria;p__Hydrogenedentota;c__Hydrogenedentia;o__Hydrogenedentiales;f__GCA-2746185;g__VFKU01;s__
MC04E21	SLM_MC1B_24-E21	2~4 cm	d__Bacteria;p__Hydrogenedentota;c__Hydrogenedentia;o__Hydrogenedentiales;f__GCA-2746185;g__VFKU01;s__
MC00E23	SLM_LV1_BS-E23	BulkSediment	d__Bacteria;p__Hydrogenedentota;c__Hydrogenedentia;o__Hydrogenedentiales;f__GCA-2746185;g__VFKU01;s__
MC04B09	SLM_MC1B_24-B09	2~4 cm	d__Bacteria;p__Hydrogenedentota;c__Hydrogenedentia;o__Hydrogenedentiales;f__GCA-2746185;g__VFKU01;s__
MC04E19	SLM_MC1B_24-E19	2~4 cm	d__Bacteria;p__Hydrogenedentota;c__Hydrogenedentia;o__Hydrogenedentiales;f__GCA-2746185;g__VFKU01;s__
MC02B19	SLM_MC1B_02-B19	0~2 cm	d__Bacteria;p__Hydrogenedentota;c__Hydrogenedentia;o__Hydrogenedentiales;f__GCA-2746185;g__CANKTP01;s__
LV08K07	SLM_LV1_0830-K07	0.8~3.0 um	d__Bacteria;p__Elusimicrobiota;c__Elusimicrobia;o__UBA1565;f__UBA9628;g__GWA2-66-18;s__
LV30N04	SLM_LV1_30a-N04	>3.0 um	d__Bacteria;p__Elusimicrobiota;c__Elusimicrobia;o__UBA1565;f__UBA9628;g__GWA2-66-18;s__
LV08O02	SLM_LV1_0830-O02	0.8~3.0 um	d__Bacteria;p__Elusimicrobiota;c__Elusimicrobia;o__UBA1565;f__UBA9628;g__GWA2-66-18;s__
LV02O14	SLM_LV1_0208-O14	0.2~0.8 um	d__Bacteria;p__Margulisbacteria;c__Marinamargulisbacteria;o__SXXA01;f__;g__;s__
LV02F03	SLM_LV1_0208-F03	0.2~0.8 um	d__Bacteria;p__Margulisbacteria;c__Marinamargulisbacteria;o__UBA6595;f__;g__;s__
MC06N22	SLM_MC1B_46-N22	4~6 cm	d__Bacteria;p__Chloroflexota;c__Limnocylindria;o__Limnocylindrales;f__CSP1-4;g__SPCO01;s__
MC00F23	SLM_LV1_BS-F23	BulkSediment	d__Bacteria;p__Chloroflexota;c__Limnocylindria;o__Limnocylindrales;f__CSP1-4;g__SPCO01;s__
MC00D10	SLM_LV1_BS-D10	BulkSediment	d__Bacteria;p__Chloroflexota;c__Limnocylindria;o__Limnocylindrales;f__CSP1-4;g__SPCO01;s__
MC00I13	SLM_LV1_BS-I13	BulkSediment	d__Bacteria;p__Chloroflexota;c__Limnocylindria;o__Limnocylindrales;f__CSP1-4;g__SPCO01;s__
MC00E07	SLM_LV1_BS-E07	BulkSediment	d__Bacteria;p__Chloroflexota;c__Limnocylindria;o__Limnocylindrales;f__CSP1-4;g__SPCO01;s__
MC00D15	SLM_LV1_BS-D15	BulkSediment	d__Bacteria;p__Chloroflexota;c__Limnocylindria;o__Limnocylindrales;f__CSP1-4;g__SPCO01;s__
MC00G04	SLM_LV1_BS-G04	BulkSediment	d__Bacteria;p__Chloroflexota;c__Limnocylindria;o__Limnocylindrales;f__CSP1-4;g__SPCO01;s__
MC04O02	SLM_MC1B_24-O02	2~4 cm	d__Bacteria;p__Chloroflexota;c__Limnocylindria;o__Limnocylindrales;f__CSP1-4;g__SPCO01;s__
MC08L10	SLM_MC1B_68-L10	6~8 cm	d__Bacteria;p__Chloroflexota;c__Limnocylindria;o__Limnocylindrales;f__CSP1-4;g__SPCO01;s__
MC08J03	SLM_MC1B_68-J03	6~8 cm	d__Bacteria;p__Chloroflexota;c__Limnocylindria;o__Limnocylindrales;f__CSP1-4;g__SPCO01;s__
MC08J18	SLM_MC1B_68-J18	6~8 cm	d__Bacteria;p__Chloroflexota;c__Limnocylindria;o__Limnocylindrales;f__CSP1-4;g__SPCO01;s__
MC00J21	SLM_LV1_BS-J21	BulkSediment	d__Bacteria;p__Chloroflexota;c__Limnocylindria;o__Limnocylindrales;f__CSP1-4;g__SPCO01;s__
MC04I18	SLM_MC1B_24-I18	2~4 cm	d__Bacteria;p__Chloroflexota;c__Limnocylindria;o__Limnocylindrales;f__CSP1-4;g__SPCO01;s__
MC04M20	SLM_MC1B_24-M20	2~4 cm	d__Bacteria;p__Chloroflexota;c__Limnocylindria;o__Limnocylindrales;f__CSP1-4;g__SPCO01;s__
MC10B06	SLM_MC1B_810-B06	8~10 cm	d__Bacteria;p__Chloroflexota;c__Limnocylindria;o__Limnocylindrales;f__CSP1-4;g__SPCO01;s__
MC10D04	SLM_MC1B_810-D04	8~10 cm	d__Bacteria;p__Chloroflexota;c__Limnocylindria;o__Limnocylindrales;f__CSP1-4;g__SPCO01;s__
MC02A18	SLM_MC1B_02-A18	0~2 cm	d__Bacteria;p__Chloroflexota;c__Limnocylindria;o__Limnocylindrales;f__CSP1-4;g__SPCO01;s__
MC00A13	SLM_LV1_BS-A13	BulkSediment	d__Bacteria;p__Chloroflexota;c__Limnocylindria;o__Limnocylindrales;f__CSP1-4;g__SPCO01;s__
MC00M11	SLM_LV1_BS-M11	BulkSediment	d__Bacteria;p__Chloroflexota;c__Limnocylindria;o__Limnocylindrales;f__CSP1-4;g__SPCO01;s__
MC10B10	SLM_MC1B_810-B10	8~10 cm	d__Bacteria;p__Chloroflexota;c__Limnocylindria;o__Limnocylindrales;f__CSP1-4;g__SPCO01;s__
MC04C20	SLM_MC1B_24-C20	2~4 cm	d__Bacteria;p__Chloroflexota;c__Limnocylindria;o__Limnocylindrales;f__CSP1-4;g__SPCO01;s__
MC00B15	SLM_LV1_BS-B15	BulkSediment	d__Bacteria;p__Chloroflexota;c__Limnocylindria;o__Limnocylindrales;f__CSP1-4;g__SPCO01;s__
MC02D22	SLM_MC1B_02-D22	0~2 cm	d__Bacteria;p__Chloroflexota;c__Limnocylindria;o__Limnocylindrales;f__CSP1-4;g__SPCO01;s__
MC00M17	SLM_LV1_BS-M17	BulkSediment	d__Bacteria;p__Chloroflexota;c__Limnocylindria;o__Limnocylindrales;f__CSP1-4;g__SPCO01;s__
MC04I05	SLM_MC1B_24-I05	2~4 cm	d__Bacteria;p__Chloroflexota;c__Limnocylindria;o__Limnocylindrales;f__CSP1-4;g__SPCO01;s__
MC08N20	SLM_MC1B_68-N20	6~8 cm	d__Bacteria;p__Chloroflexota;c__Limnocylindria;o__Limnocylindrales;f__CSP1-4;g__SPCO01;s__
MC04K05	SLM_MC1B_24-K05	2~4 cm	d__Bacteria;p__Chloroflexota;c__Limnocylindria;o__Limnocylindrales;f__CSP1-4;g__SPCO01;s__
MC08P05	SLM_MC1B_68-P05	6~8 cm	d__Bacteria;p__Chloroflexota;c__Limnocylindria;o__Limnocylindrales;f__CSP1-4;g__SPCO01;s__
MC02B07	SLM_MC1B_02-B07	0~2 cm	d__Bacteria;p__Chloroflexota;c__Limnocylindria;o__Limnocylindrales;f__CSP1-4;g__SPCO01;s__
MC04O08	SLM_MC1B_24-O08	2~4 cm	d__Bacteria;p__Chloroflexota;c__Limnocylindria;o__Limnocylindrales;f__CSP1-4;g__SPCO01;s__
MC00K20	SLM_LV1_BS-K20	BulkSediment	d__Bacteria;p__Chloroflexota;c__Limnocylindria;o__Limnocylindrales;f__CSP1-4;g__SPCO01;s__
MC02A20	SLM_MC1B_02-A20	0~2 cm	d__Bacteria;p__Chloroflexota;c__Limnocylindria;o__Limnocylindrales;f__CSP1-4;g__SPCO01;s__
LV30C02	SLM_LV1_30a-C02	>3.0 um	d__Bacteria;p__Chloroflexota;c__Limnocylindria;o__Limnocylindrales;f__CSP1-4;g__SPCO01;s__
LV02K17	SLM_LV1_0208-K17	0.2~0.8 um	d__Bacteria;p__Chloroflexota;c__Limnocylindria;o__Limnocylindrales;f__CSP1-4;g__SPCO01;s__
MC08A03	SLM_MC1B_68-A03	6~8 cm	d__Bacteria;p__Chloroflexota;c__Limnocylindria;o__Limnocylindrales;f__CSP1-4;g__SPCO01;s__
MC02E06	SLM_MC1B_02-E06	0~2 cm	d__Bacteria;p__Chloroflexota;c__Limnocylindria;o__Limnocylindrales;f__CSP1-4;g__SPCO01;s__
MC08M04	SLM_MC1B_68-M04	6~8 cm	d__Bacteria;p__Chloroflexota;c__Limnocylindria;o__Limnocylindrales;f__CSP1-4;g__SPCO01;s__
MC10A17	SLM_MC1B_810-A17	8~10 cm	d__Bacteria;p__Chloroflexota;c__Limnocylindria;o__Limnocylindrales;f__CSP1-4;g__SPCO01;s__
MC00K03	SLM_LV1_BS-K03	BulkSediment	d__Bacteria;p__Chloroflexota;c__Limnocylindria;o__Limnocylindrales;f__CSP1-4;g__SPCO01;s__
MC00D14	SLM_LV1_BS-D14	BulkSediment	d__Bacteria;p__Chloroflexota;c__Limnocylindria;o__Limnocylindrales;f__CSP1-4;g__SPCO01;s__
LV30J07	SLM_LV1_30a-J07	>3.0 um	d__Bacteria;p__Chloroflexota;c__Limnocylindria;o__Limnocylindrales;f__CSP1-4;g__UBA5189;s__
MC00G19	SLM_LV1_BS-G19	BulkSediment	d__Bacteria;p__Chloroflexota;c__Limnocylindria;o__Limnocylindrales;f__CSP1-4;g__UBA5189;s__
MC10B23	SLM_MC1B_810-B23	8~10 cm	d__Bacteria;p__Chloroflexota;c__Limnocylindria;o__Limnocylindrales;f__CSP1-4;g__CAKKPP01;s__
MC00G05	SLM_LV1_BS-G05	BulkSediment	d__Bacteria;p__Chloroflexota;c__Limnocylindria;o__Limnocylindrales;f__CSP1-4;g__CAKKPP01;s__
LV02J11	SLM_LV1_0208-J11	0.2~0.8 um	d__Bacteria;p__Chloroflexota;c__Limnocylindria;o__Limnocylindrales;f__Limnocylindraceae;g__Limnocylindrus;s__
LV08M06	SLM_LV1_0830-M06	0.8~3.0 um	d__Bacteria;p__Chloroflexota;c__Limnocylindria;o__Limnocylindrales;f__Limnocylindraceae;g__Limnocylindrus;s__
LV00B17	SLM_LV1_02b-B17	<0.2 um	d__Bacteria;p__Chloroflexota;c__Limnocylindria;o__Limnocylindrales;f__Limnocylindraceae;g__Limnocylindrus;s__
LV02K18	SLM_LV1_0208-K18	0.2~0.8 um	d__Bacteria;p__Chloroflexota;c__Limnocylindria;o__Limnocylindrales;f__Limnocylindraceae;g__Limnocylindrus;s__
LV00D16	SLM_LV1_02b-D16	<0.2 um	d__Bacteria;p__Chloroflexota;c__Limnocylindria;o__Limnocylindrales;f__Limnocylindraceae;g__Limnocylindrus;s__
LV02L13	SLM_LV1_0208-L13	0.2~0.8 um	d__Bacteria;p__Chloroflexota;c__Dehalococcoidia;o__UBA2979;f__UBA2979;g__SURF-43;s__
LV02F18	SLM_LV1_0208-F18	0.2~0.8 um	d__Bacteria;p__Chloroflexota;c__Dehalococcoidia;o__UBA2979;f__UBA2979;g__SURF-43;s__
LV02G07	SLM_LV1_0208-G07	0.2~0.8 um	d__Bacteria;p__Chloroflexota;c__Dehalococcoidia;o__UBA2979;f__UBA2979;g__SURF-43;s__
LV08P03	SLM_LV1_0830-P03	0.8~3.0 um	d__Bacteria;p__Chloroflexota;c__Dehalococcoidia;o__UBA2979;f__UBA2979;g__RH-chloro-G1;s__
LV08C05	SLM_LV1_0830-C05	0.8~3.0 um	d__Bacteria;p__Chloroflexota;c__Dehalococcoidia;o__UBA2979;f__UBA2979;g__RH-chloro-G1;s__
MC10B17	SLM_MC1B_810-B17	8~10 cm	d__Bacteria;p__Chloroflexota;c__Dehalococcoidia;o__DSTF01;f__JACRBR01;g__JACRBR01;s__
MC08D16	SLM_MC1B_68-D16	6~8 cm	d__Bacteria;p__Chloroflexota;c__Dehalococcoidia;o__DSTF01;f__JACRBR01;g__DTUCFX13;s__
MC00D07	SLM_LV1_BS-D07	BulkSediment	d__Bacteria;p__Chloroflexota;c__Dehalococcoidia;o__DSTF01;f__RBG-16-68-14;g__RBG-16-68-14;s__
MC10B11	SLM_MC1B_810-B11	8~10 cm	d__Bacteria;p__Chloroflexota;c__Dehalococcoidia;o__DSTF01;f__RBG-16-68-14;g__RBG-16-68-14;s__
LV08F11	SLM_LV1_0830-F11	0.8~3.0 um	d__Bacteria;p__Chloroflexota;c__Dehalococcoidia;o__UBA1151;f__SHXW01;g__SHXW01;s__
MC08G17	SLM_MC1B_68-G17	6~8 cm	d__Bacteria;p__Chloroflexota;c__Dehalococcoidia;o__GCA-2717565;f__GCA-2717565;g__SHYH01;s__
LV08B18	SLM_LV1_0830-B18	0.8~3.0 um	d__Bacteria;p__Chloroflexota;c__UBA6077;o__UBA6077;f__SHYK01;g__;s__
LV30I03	SLM_LV1_30a-I03	>3.0 um	d__Bacteria;p__Chloroflexota;c__UBA6077;o__UBA6077;f__SHYK01;g__SHYK01;s__
MC08N16	SLM_MC1B_68-N16	6~8 cm	d__Bacteria;p__Chloroflexota;c__UBA6077;o__UBA6077;f__SHYK01;g__JACQOR01;s__
MC00A02	SLM_LV1_BS-A02	BulkSediment	d__Bacteria;p__Chloroflexota;c__FW602-bin22;o__FW602-bin22;f__;g__;s__
MC10C06	SLM_MC1B_810-C06	8~10 cm	d__Bacteria;p__Chloroflexota;c__Anaerolineae;o__Epilineales;f__Epilineaceae;g__JAJCYU01;s__
MC06L19	SLM_MC1B_46-L19	4~6 cm	d__Bacteria;p__Chloroflexota;c__Anaerolineae;o__Epilineales;f__Epilineaceae;g__JAJCYU01;s__
MC00B02	SLM_LV1_BS-B02	BulkSediment	d__Bacteria;p__Chloroflexota;c__Anaerolineae;o__Epilineales;f__Epilineaceae;g__JAJCYU01;s__
MC00J06	SLM_LV1_BS-J06	BulkSediment	d__Bacteria;p__Chloroflexota;c__Anaerolineae;o__Epilineales;f__Epilineaceae;g__JAJCYU01;s__
MC06A10	SLM_MC1B_46-A10	4~6 cm	d__Bacteria;p__Chloroflexota;c__Anaerolineae;o__Epilineales;f__Epilineaceae;g__JAJCYU01;s__
MC06I20	SLM_MC1B_46-I20	4~6 cm	d__Bacteria;p__Chloroflexota;c__Anaerolineae;o__Epilineales;f__Epilineaceae;g__JAJCYU01;s__
MC10D21	SLM_MC1B_810-D21	8~10 cm	d__Bacteria;p__Chloroflexota;c__Anaerolineae;o__Epilineales;f__Epilineaceae;g__JAJCYU01;s__
MC08J04	SLM_MC1B_68-J04	6~8 cm	d__Bacteria;p__Chloroflexota;c__Anaerolineae;o__Epilineales;f__Epilineaceae;g__JAJCYU01;s__
MC06O14	SLM_MC1B_46-O14	4~6 cm	d__Bacteria;p__Chloroflexota;c__Anaerolineae;o__Epilineales;f__Epilineaceae;g__JAJCYU01;s__
LV00I03	SLM_LV1_02b-I03	<0.2 um	d__Bacteria;p__Patescibacteria;c__Paceibacteria;o__UBA9973;f__UBA2103;g__C7867-001;s__
LV00F06	SLM_LV1_02b-F06	<0.2 um	d__Bacteria;p__Patescibacteria;c__Paceibacteria;o__UBA9973;f__UBA2103;g__C7867-001;s__
LV02O19	SLM_LV1_0208-O19	0.2~0.8 um	d__Bacteria;p__Patescibacteria;c__Paceibacteria;o__UBA9973;f__UBA2103;g__C7867-001;s__
LV00A09	SLM_LV1_02b-A09	<0.2 um	d__Bacteria;p__Patescibacteria;c__Paceibacteria;o__UBA9973;f__UBA2103;g__C7867-001;s__
LV30C16	SLM_LV1_30a-C16	>3.0 um	d__Bacteria;p__Patescibacteria;c__Paceibacteria;o__UBA9973;f__UBA2103;g__C7867-001;s__
LV00M15	SLM_LV1_02b-M15	<0.2 um	d__Bacteria;p__Patescibacteria;c__Paceibacteria;o__UBA9973;f__UBA2103;g__C7867-001;s__
LV00G03	SLM_LV1_02b-G03	<0.2 um	d__Bacteria;p__Patescibacteria;c__Paceibacteria;o__UBA9973;f__UBA2103;g__C7867-001;s__
LV00C06	SLM_LV1_02b-C06	<0.2 um	d__Bacteria;p__Patescibacteria;c__Paceibacteria;o__UBA9973;f__UBA2103;g__C7867-001;s__
LV00P15	SLM_LV1_02b-P15	<0.2 um	d__Bacteria;p__Patescibacteria;c__Paceibacteria;o__UBA9973;f__UBA2103;g__C7867-001;s__
LV00I18	SLM_LV1_02b-I18	<0.2 um	d__Bacteria;p__Patescibacteria;c__Paceibacteria;o__UBA9973;f__UBA2103;g__C7867-001;s__
LV30L22	SLM_LV1_30a-L22	>3.0 um	d__Bacteria;p__Patescibacteria;c__Paceibacteria;o__UBA9973;f__UBA2103;g__C7867-001;s__
LV00O02	SLM_LV1_02b-O02	<0.2 um	d__Bacteria;p__Patescibacteria;c__Paceibacteria;o__UBA9973;f__UBA2103;g__C7867-001;s__
LV00M04	SLM_LV1_02b-M04	<0.2 um	d__Bacteria;p__Patescibacteria;c__Paceibacteria;o__UBA9973;f__UBA2103;g__C7867-001;s__
LV00E14	SLM_LV1_02b-E14	<0.2 um	d__Bacteria;p__Patescibacteria;c__Paceibacteria;o__UBA9973;f__UBA2103;g__C7867-001;s__
LV30B23	SLM_LV1_30a-B23	>3.0 um	d__Bacteria;p__Patescibacteria;c__Paceibacteria;o__UBA9973;f__UBA2103;g__C7867-001;s__
LV00M13	SLM_LV1_02b-M13	<0.2 um	d__Bacteria;p__Patescibacteria;c__Paceibacteria;o__UBA9973;f__UBA2103;g__C7867-001;s__
LV00K11	SLM_LV1_02b-K11	<0.2 um	d__Bacteria;p__Patescibacteria;c__Paceibacteria;o__UBA9973;f__UBA2103;g__C7867-001;s__
LV00K10	SLM_LV1_02b-K10	<0.2 um	d__Bacteria;p__Patescibacteria;c__Paceibacteria;o__UBA9973;f__UBA2103;g__C7867-001;s__
LV00I16	SLM_LV1_02b-I16	<0.2 um	d__Bacteria;p__Patescibacteria;c__Paceibacteria;o__UBA9973;f__UBA2103;g__C7867-001;s__
LV00F02	SLM_LV1_02b-F02	<0.2 um	d__Bacteria;p__Patescibacteria;c__Paceibacteria;o__UBA9973;f__UBA2103;g__C7867-001;s__
LV02O08	SLM_LV1_0208-O08	0.2~0.8 um	d__Bacteria;p__Patescibacteria;c__Paceibacteria;o__UBA9973;f__UBA2103;g__C7867-001;s__
LV00F15	SLM_LV1_02b-F15	<0.2 um	d__Bacteria;p__Patescibacteria;c__Paceibacteria;o__UBA9973;f__UBA2103;g__C7867-001;s__
LV00A16	SLM_LV1_02b-A16	<0.2 um	d__Bacteria;p__Patescibacteria;c__Paceibacteria;o__UBA9973;f__UBA2103;g__C7867-001;s__
LV08P23	SLM_LV1_0830-P23	0.8~3.0 um	d__Bacteria;p__Patescibacteria;c__Paceibacteria;o__UBA9973;f__UBA2103;g__C7867-001;s__
LV00C11	SLM_LV1_02b-C11	<0.2 um	d__Bacteria;p__Patescibacteria;c__Paceibacteria;o__UBA9973;f__UBA2103;g__C7867-001;s__
LV00C17	SLM_LV1_02b-C17	<0.2 um	d__Bacteria;p__Patescibacteria;c__Paceibacteria;o__UBA9973;f__UBA2103;g__C7867-001;s__
LV00M16	SLM_LV1_02b-M16	<0.2 um	d__Bacteria;p__Patescibacteria;c__Paceibacteria;o__UBA9973;f__UBA2103;g__1-14-0-10-45-20;s__
LV00M18	SLM_LV1_02b-M18	<0.2 um	d__Bacteria;p__Patescibacteria;c__Paceibacteria;o__UBA9973;f__UBA2100;g__UBA10103;s__
LV00N04	SLM_LV1_02b-N04	<0.2 um	d__Bacteria;p__Patescibacteria;c__Paceibacteria;o__UBA9973;f__UBA2100;g__UBA10103;s__
LV00B20	SLM_LV1_02b-B20	<0.2 um	d__Bacteria;p__Patescibacteria;c__Paceibacteria;o__UBA9973;f__UBA2100;g__UBA10103;s__
LV00B11	SLM_LV1_02b-B11	<0.2 um	d__Bacteria;p__Patescibacteria;c__Paceibacteria;o__UBA9973;f__UBA2100;g__UBA10103;s__
LV00K07	SLM_LV1_02b-K07	<0.2 um	d__Bacteria;p__Patescibacteria;c__Paceibacteria;o__UBA9973;f__UBA2100;g__UBA10103;s__
LV08K13	SLM_LV1_0830-K13	0.8~3.0 um	d__Bacteria;p__Patescibacteria;c__Paceibacteria;o__UBA9973;f__UBA2100;g__UBA10103;s__
LV02E20	SLM_LV1_0208-E20	0.2~0.8 um	d__Bacteria;p__Patescibacteria;c__Paceibacteria;o__UBA9973;f__UBA2100;g__UBA10103;s__
LV00A10	SLM_LV1_02b-A10	<0.2 um	d__Bacteria;p__Patescibacteria;c__Paceibacteria;o__UBA9973;f__UBA2100;g__UBA10103;s__
LV00B19	SLM_LV1_02b-B19	<0.2 um	d__Bacteria;p__Patescibacteria;c__Paceibacteria;o__UBA9973;f__UBA2100;g__UBA10103;s__
LV00O20	SLM_LV1_02b-O20	<0.2 um	d__Bacteria;p__Patescibacteria;c__Paceibacteria;o__UBA9973;f__SBAW01;g__GWA1-54-10;s__
LV00G23	SLM_LV1_02b-G23	<0.2 um	d__Bacteria;p__Patescibacteria;c__Paceibacteria;o__UBA9973;f__SBAW01;g__GWA1-54-10;s__
LV02O21	SLM_LV1_0208-O21	0.2~0.8 um	d__Bacteria;p__Patescibacteria;c__Paceibacteria;o__UBA9973;f__SBAW01;g__GWA1-54-10;s__
LV00J11	SLM_LV1_02b-J11	<0.2 um	d__Bacteria;p__Patescibacteria;c__Paceibacteria;o__UBA9973;f__SBAW01;g__GWA1-54-10;s__
LV00N23	SLM_LV1_02b-N23	<0.2 um	d__Bacteria;p__Patescibacteria;c__Paceibacteria;o__UBA9973;f__SBAW01;g__GWA1-54-10;s__
LV00O16	SLM_LV1_02b-O16	<0.2 um	d__Bacteria;p__Patescibacteria;c__Paceibacteria;o__UBA9973;f__UBA918;g__JAIETH01;s__
LV02E23	SLM_LV1_0208-E23	0.2~0.8 um	d__Bacteria;p__Patescibacteria;c__Paceibacteria;o__UBA9973;f__UBA918;g__JAIETH01;s__
LV00K03	SLM_LV1_02b-K03	<0.2 um	d__Bacteria;p__Patescibacteria;c__Paceibacteria;o__UBA9973;f__UBA918;g__JAIETH01;s__
LV00M22	SLM_LV1_02b-M22	<0.2 um	d__Bacteria;p__Patescibacteria;c__Paceibacteria;o__UBA9973;f__UBA918;g__JAIETH01;s__
LV00K05	SLM_LV1_02b-K05	<0.2 um	d__Bacteria;p__Patescibacteria;c__Paceibacteria;o__UBA9973;f__UBA918;g__JAIETH01;s__
LV02C19	SLM_LV1_0208-C19	0.2~0.8 um	d__Bacteria;p__Patescibacteria;c__Paceibacteria;o__UBA9973;f__UBA918;g__JAIETH01;s__
LV02A03	SLM_LV1_0208-A03	0.2~0.8 um	d__Bacteria;p__Patescibacteria;c__Paceibacteria;o__UBA9973;f__UBA918;g__JAIETH01;s__
LV00K09	SLM_LV1_02b-K09	<0.2 um	d__Bacteria;p__Patescibacteria;c__Paceibacteria;o__UBA9973;f__UBA918;g__OLB19;s__
LV00C19	SLM_LV1_02b-C19	<0.2 um	d__Bacteria;p__Patescibacteria;c__Paceibacteria;o__UBA9973;f__UBA918;g__OLB19;s__
LV00A19	SLM_LV1_02b-A19	<0.2 um	d__Bacteria;p__Patescibacteria;c__Paceibacteria;o__UBA9973;f__Zambryskibacteraceae;g__CAIOTC01;s__
LV08F07	SLM_LV1_0830-F07	0.8~3.0 um	d__Bacteria;p__Patescibacteria;c__Paceibacteria;o__UBA9973;f__Zambryskibacteraceae;g__;s__
LV00C21	SLM_LV1_02b-C21	<0.2 um	d__Bacteria;p__Patescibacteria;c__Paceibacteria;o__UBA9973;f__Zambryskibacteraceae;g__C7867-006;s__
LV00D18	SLM_LV1_02b-D18	<0.2 um	d__Bacteria;p__Patescibacteria;c__Paceibacteria;o__UBA9973;f__Zambryskibacteraceae;g__C7867-006;s__
LV00J04	SLM_LV1_02b-J04	<0.2 um	d__Bacteria;p__Patescibacteria;c__Paceibacteria;o__UBA9973;f__Zambryskibacteraceae;g__SICJ01;s__
LV08J13	SLM_LV1_0830-J13	0.8~3.0 um	d__Bacteria;p__Patescibacteria;c__Paceibacteria;o__UBA9973;f__Zambryskibacteraceae;g__SICJ01;s__
LV00G08	SLM_LV1_02b-G08	<0.2 um	d__Bacteria;p__Patescibacteria;c__Paceibacteria;o__UBA9973;f__PALSA-1337;g__CAIOGI01;s__
LV02J08	SLM_LV1_0208-J08	0.2~0.8 um	d__Bacteria;p__Patescibacteria;c__Paceibacteria;o__UBA9973;f__PALSA-1337;g__CAIOGI01;s__
LV00N10	SLM_LV1_02b-N10	<0.2 um	d__Bacteria;p__Patescibacteria;c__Paceibacteria;o__UBA9973;f__PALSA-1337;g__CAIOGI01;s__
LV00J15	SLM_LV1_02b-J15	<0.2 um	d__Bacteria;p__Patescibacteria;c__Paceibacteria;o__UBA9973;f__UBA6065;g__CAIMLU01;s__
LV00C18	SLM_LV1_02b-C18	<0.2 um	d__Bacteria;p__Patescibacteria;c__Paceibacteria;o__UBA9973;f__Zambryskibacteraceae;g__UBA5004;s__
LV00O18	SLM_LV1_02b-O18	<0.2 um	d__Bacteria;p__Patescibacteria;c__Paceibacteria;o__UBA9973;f__Zambryskibacteraceae;g__UBA5004;s__
LV00N06	SLM_LV1_02b-N06	<0.2 um	d__Bacteria;p__Patescibacteria;c__Paceibacteria;o__UBA9973;f__Zambryskibacteraceae;g__UBA5004;s__
LV00K16	SLM_LV1_02b-K16	<0.2 um	d__Bacteria;p__Patescibacteria;c__Paceibacteria;o__UBA9973;f__Zambryskibacteraceae;g__UBA5004;s__
LV02I16	SLM_LV1_0208-I16	0.2~0.8 um	d__Bacteria;p__Patescibacteria;c__Paceibacteria;o__UBA9973;f__Zambryskibacteraceae;g__JAHFOF01;s__
LV08M11	SLM_LV1_0830-M11	0.8~3.0 um	d__Bacteria;p__Patescibacteria;c__Paceibacteria;o__UBA9973;f__Zambryskibacteraceae;g__JAHFOF01;s__
LV00M21	SLM_LV1_02b-M21	<0.2 um	d__Bacteria;p__Patescibacteria;c__Paceibacteria;o__UBA9973;f__UBA1550;g__UBA1550;s__
LV00N05	SLM_LV1_02b-N05	<0.2 um	d__Bacteria;p__Patescibacteria;c__Paceibacteria;o__UBA9973;f__UBA1550;g__UBA1550;s__
LV02L04	SLM_LV1_0208-L04	0.2~0.8 um	d__Bacteria;p__Patescibacteria;c__Paceibacteria;o__UBA9973;f__UBA1550;g__UBA1550;s__
LV00A13	SLM_LV1_02b-A13	<0.2 um	d__Bacteria;p__Patescibacteria;c__Paceibacteria;o__UBA9973;f__UBA1550;g__UBA1550;s__
LV00L18	SLM_LV1_02b-L18	<0.2 um	d__Bacteria;p__Patescibacteria;c__Paceibacteria;o__UBA9973;f__UBA1550;g__UBA1550;s__
LV00F22	SLM_LV1_02b-F22	<0.2 um	d__Bacteria;p__Patescibacteria;c__Paceibacteria;o__UBA9973;f__UBA1550;g__UBA1550;s__
LV00C23	SLM_LV1_02b-C23	<0.2 um	d__Bacteria;p__Patescibacteria;c__Paceibacteria;o__UBA9973;f__UBA1550;g__UBA1550;s__
LV02F14	SLM_LV1_0208-F14	0.2~0.8 um	d__Bacteria;p__Patescibacteria;c__Paceibacteria;o__UBA9973;f__UBA1550;g__UBA1550;s__
LV00I17	SLM_LV1_02b-I17	<0.2 um	d__Bacteria;p__Patescibacteria;c__Paceibacteria;o__UBA9973;f__UBA1550;g__UBA1550;s__
LV00J05	SLM_LV1_02b-J05	<0.2 um	d__Bacteria;p__Patescibacteria;c__Paceibacteria;o__UBA9973;f__UBA1550;g__UBA1550;s__
LV00B05	SLM_LV1_02b-B05	<0.2 um	d__Bacteria;p__Patescibacteria;c__Paceibacteria;o__UBA9973;f__UBA1550;g__UBA1550;s__
LV00E03	SLM_LV1_02b-E03	<0.2 um	d__Bacteria;p__Patescibacteria;c__Paceibacteria;o__UBA9973;f__UBA1550;g__UBA1550;s__
LV00N15	SLM_LV1_02b-N15	<0.2 um	d__Bacteria;p__Patescibacteria;c__Paceibacteria;o__UBA9973;f__UBA1550;g__UBA1550;s__
LV00L07	SLM_LV1_02b-L07	<0.2 um	d__Bacteria;p__Patescibacteria;c__Paceibacteria;o__UBA9973;f__UBA1550;g__UBA1550;s__
LV00N17	SLM_LV1_02b-N17	<0.2 um	d__Bacteria;p__Patescibacteria;c__Paceibacteria;o__UBA9973;f__UBA1550;g__UBA1550;s__
LV00O04	SLM_LV1_02b-O04	<0.2 um	d__Bacteria;p__Patescibacteria;c__Paceibacteria;o__UBA9973;f__UBA1550;g__UBA1550;s__
LV00P05	SLM_LV1_02b-P05	<0.2 um	d__Bacteria;p__Patescibacteria;c__Paceibacteria;o__UBA9973;f__UBA1550;g__UBA1550;s__
LV00K08	SLM_LV1_02b-K08	<0.2 um	d__Bacteria;p__Patescibacteria;c__Paceibacteria;o__UBA9973;f__UBA1550;g__UBA1550;s__
LV00D07	SLM_LV1_02b-D07	<0.2 um	d__Bacteria;p__Patescibacteria;c__Paceibacteria;o__UBA9973;f__UBA1550;g__UBA1550;s__
LV00P19	SLM_LV1_02b-P19	<0.2 um	d__Bacteria;p__Patescibacteria;c__Paceibacteria;o__UBA9973;f__UBA1550;g__UBA1550;s__
LV00F07	SLM_LV1_02b-F07	<0.2 um	d__Bacteria;p__Patescibacteria;c__Paceibacteria;o__UBA9973;f__UBA1550;g__UBA1550;s__
LV02L19	SLM_LV1_0208-L19	0.2~0.8 um	d__Bacteria;p__Patescibacteria;c__Paceibacteria;o__UBA9973;f__UBA1550;g__UBA1550;s__
LV00K04	SLM_LV1_02b-K04	<0.2 um	d__Bacteria;p__Patescibacteria;c__Paceibacteria;o__UBA9973;f__UBA1550;g__UBA1550;s__
LV00O07	SLM_LV1_02b-O07	<0.2 um	d__Bacteria;p__Patescibacteria;c__Paceibacteria;o__UBA9973;f__UBA1550;g__UBA1550;s__
LV00K19	SLM_LV1_02b-K19	<0.2 um	d__Bacteria;p__Patescibacteria;c__Paceibacteria;o__UBA9973;f__UBA1550;g__UBA1550;s__
LV00N13	SLM_LV1_02b-N13	<0.2 um	d__Bacteria;p__Patescibacteria;c__Paceibacteria;o__UBA9973;f__UBA1550;g__UBA1550;s__
LV00M14	SLM_LV1_02b-M14	<0.2 um	d__Bacteria;p__Patescibacteria;c__Paceibacteria;o__UBA9973;f__UBA1550;g__UBA1550;s__
LV00L08	SLM_LV1_02b-L08	<0.2 um	d__Bacteria;p__Patescibacteria;c__Paceibacteria;o__UBA9973;f__UBA1550;g__UBA1550;s__
LV08O23	SLM_LV1_0830-O23	0.8~3.0 um	d__Bacteria;p__Patescibacteria;c__Paceibacteria;o__UBA9973;f__UBA1550;g__UBA1550;s__
LV00M07	SLM_LV1_02b-M07	<0.2 um	d__Bacteria;p__Patescibacteria;c__Paceibacteria;o__UBA9973;f__UBA1550;g__UBA1550;s__
LV00M11	SLM_LV1_02b-M11	<0.2 um	d__Bacteria;p__Patescibacteria;c__Paceibacteria;o__UBA9973;f__UBA1550;g__UBA1550;s__
LV08K18	SLM_LV1_0830-K18	0.8~3.0 um	d__Bacteria;p__Patescibacteria;c__Paceibacteria;o__UBA9973;f__UBA1550;g__UBA1550;s__
LV00E13	SLM_LV1_02b-E13	<0.2 um	d__Bacteria;p__Patescibacteria;c__Paceibacteria;o__UBA9973;f__UBA1550;g__UBA1550;s__
LV30K16	SLM_LV1_30a-K16	>3.0 um	d__Bacteria;p__Patescibacteria;c__Paceibacteria;o__UBA9973;f__UBA1550;g__UBA1550;s__
LV00E10	SLM_LV1_02b-E10	<0.2 um	d__Bacteria;p__Patescibacteria;c__Paceibacteria;o__UBA9973;f__CAIJYI01;g__;s__
LV00J19	SLM_LV1_02b-J19	<0.2 um	d__Bacteria;p__Patescibacteria;c__Paceibacteria;o__UBA9973;f__UBA9973;g__UBA9973;s__
LV00K06	SLM_LV1_02b-K06	<0.2 um	d__Bacteria;p__Patescibacteria;c__Paceibacteria;o__UBA9973;f__UBA9973;g__UBA9973;s__
LV00J07	SLM_LV1_02b-J07	<0.2 um	d__Bacteria;p__Patescibacteria;c__Paceibacteria;o__UBA9973;f__UBA9973;g__UBA9973;s__
LV00D10	SLM_LV1_02b-D10	<0.2 um	d__Bacteria;p__Patescibacteria;c__Paceibacteria;o__UBA9973;f__UBA9973;g__UBA9973;s__
LV00O10	SLM_LV1_02b-O10	<0.2 um	d__Bacteria;p__Patescibacteria;c__Paceibacteria;o__UBA9973;f__UBA9973;g__UBA9973;s__
LV00K13	SLM_LV1_02b-K13	<0.2 um	d__Bacteria;p__Patescibacteria;c__Paceibacteria;o__UBA9973;f__UBA9973;g__UBA9973;s__
LV00J20	SLM_LV1_02b-J20	<0.2 um	d__Bacteria;p__Patescibacteria;c__Paceibacteria;o__UBA9973;f__UBA9973;g__UBA9973;s__
LV00P14	SLM_LV1_02b-P14	<0.2 um	d__Bacteria;p__Patescibacteria;c__Paceibacteria;o__UBA9973;f__UBA9973;g__UBA9973;s__
LV02N05	SLM_LV1_0208-N05	0.2~0.8 um	d__Bacteria;p__Patescibacteria;c__Paceibacteria;o__UBA9973;f__UBA9973;g__UBA9973;s__
LV00N11	SLM_LV1_02b-N11	<0.2 um	d__Bacteria;p__Patescibacteria;c__Paceibacteria;o__UBA9973;f__UBA9973;g__UBA9973;s__
LV00I07	SLM_LV1_02b-I07	<0.2 um	d__Bacteria;p__Patescibacteria;c__Paceibacteria;o__UBA9973;f__UBA9973;g__UBA9973;s__
LV00N18	SLM_LV1_02b-N18	<0.2 um	d__Bacteria;p__Patescibacteria;c__Paceibacteria;o__UBA9973;f__UBA9973;g__UBA9973;s__
LV00A11	SLM_LV1_02b-A11	<0.2 um	d__Bacteria;p__Patescibacteria;c__Paceibacteria;o__UBA9973;f__UBA9973;g__UBA9973;s__
LV00J08	SLM_LV1_02b-J08	<0.2 um	d__Bacteria;p__Patescibacteria;c__Paceibacteria;o__UBA9973;f__UBA9973;g__UBA8515;s__
LV00F05	SLM_LV1_02b-F05	<0.2 um	d__Bacteria;p__Patescibacteria;c__Paceibacteria;o__UBA9973;f__UBA9973;g__UBA8515;s__
LV00K20	SLM_LV1_02b-K20	<0.2 um	d__Bacteria;p__Patescibacteria;c__Paceibacteria;o__UBA9973;f__UBA9973;g__UBA8515;s__
LV00B02	SLM_LV1_02b-B02	<0.2 um	d__Bacteria;p__Patescibacteria;c__Paceibacteria;o__UBA9973;f__UBA9973;g__2-01-FULL-42-20;s__
LV00B07	SLM_LV1_02b-B07	<0.2 um	d__Bacteria;p__Patescibacteria;c__Paceibacteria;o__UBA9973;f__UBA9973;g__JAHFNP01;s__
LV00G14	SLM_LV1_02b-G14	<0.2 um	d__Bacteria;p__Patescibacteria;c__Paceibacteria;o__UBA9973;f__VMEP01;g__JAUYLU01;s__
LV00P18	SLM_LV1_02b-P18	<0.2 um	d__Bacteria;p__Patescibacteria;c__Paceibacteria;o__UBA9973;f__UBA5272;g__UBA11704;s__
LV00I21	SLM_LV1_02b-I21	<0.2 um	d__Bacteria;p__Patescibacteria;c__Paceibacteria;o__UBA9973;f__UBA5272;g__UBA11704;s__
LV00O19	SLM_LV1_02b-O19	<0.2 um	d__Bacteria;p__Patescibacteria;c__Paceibacteria;o__UBA9973;f__JACOZG01;g__;s__
LV00C05	SLM_LV1_02b-C05	<0.2 um	d__Bacteria;p__Patescibacteria;c__Paceibacteria;o__UBA9973;f__XYD1-FULL-46-19;g__JAGORB01;s__
LV00B23	SLM_LV1_02b-B23	<0.2 um	d__Bacteria;p__Patescibacteria;c__Paceibacteria;o__UBA9973;f__JACOZG01;g__JACOZG01;s__
LV00F14	SLM_LV1_02b-F14	<0.2 um	d__Bacteria;p__Patescibacteria;c__Paceibacteria;o__UBA9973;f__XYD1-FULL-46-19;g__;s__
LV00L17	SLM_LV1_02b-L17	<0.2 um	d__Bacteria;p__Patescibacteria;c__Paceibacteria;o__UBA9973;f__UBA12445;g__JACQCV01;s__
LV00O05	SLM_LV1_02b-O05	<0.2 um	d__Bacteria;p__Patescibacteria;c__Paceibacteria;o__UBA9973;f__UBA12445;g__JACQCV01;s__
LV00B16	SLM_LV1_02b-B16	<0.2 um	d__Bacteria;p__Patescibacteria;c__Paceibacteria;o__Paceibacterales;f__Staskawiczbacteraceae;g__2-02-FULL-43-16;s__
LV00E19	SLM_LV1_02b-E19	<0.2 um	d__Bacteria;p__Patescibacteria;c__Paceibacteria;o__Paceibacterales;f__Staskawiczbacteraceae;g__2-02-FULL-43-16;s__
LV00B06	SLM_LV1_02b-B06	<0.2 um	d__Bacteria;p__Patescibacteria;c__Paceibacteria;o__Paceibacterales;f__Staskawiczbacteraceae;g__2-02-FULL-43-16;s__
LV00F21	SLM_LV1_02b-F21	<0.2 um	d__Bacteria;p__Patescibacteria;c__Paceibacteria;o__Paceibacterales;f__Staskawiczbacteraceae;g__2-02-FULL-43-16;s__
LV00F19	SLM_LV1_02b-F19	<0.2 um	d__Bacteria;p__Patescibacteria;c__Paceibacteria;o__Paceibacterales;f__Staskawiczbacteraceae;g__2-02-FULL-43-16;s__
LV00P08	SLM_LV1_02b-P08	<0.2 um	d__Bacteria;p__Patescibacteria;c__Paceibacteria;o__Paceibacterales;f__Staskawiczbacteraceae;g__2-02-FULL-43-16;s__
LV00G21	SLM_LV1_02b-G21	<0.2 um	d__Bacteria;p__Patescibacteria;c__Paceibacteria;o__Paceibacterales;f__Staskawiczbacteraceae;g__2-02-FULL-43-16;s__
LV00B10	SLM_LV1_02b-B10	<0.2 um	d__Bacteria;p__Patescibacteria;c__Paceibacteria;o__Paceibacterales;f__Staskawiczbacteraceae;g__2-01-FULL-40-39;s__
LV08B16	SLM_LV1_0830-B16	0.8~3.0 um	d__Bacteria;p__Patescibacteria;c__Paceibacteria;o__Paceibacterales;f__Staskawiczbacteraceae;g__2-01-FULL-40-39;s__
LV00M10	SLM_LV1_02b-M10	<0.2 um	d__Bacteria;p__Patescibacteria;c__Paceibacteria;o__Paceibacterales;f__Staskawiczbacteraceae;g__2-01-FULL-40-39;s__
LV00B08	SLM_LV1_02b-B08	<0.2 um	d__Bacteria;p__Patescibacteria;c__Paceibacteria;o__Paceibacterales;f__Staskawiczbacteraceae;g__2-01-FULL-40-39;s__
LV00F08	SLM_LV1_02b-F08	<0.2 um	d__Bacteria;p__Patescibacteria;c__Paceibacteria;o__Paceibacterales;f__Staskawiczbacteraceae;g__2-01-FULL-40-39;s__
LV00A20	SLM_LV1_02b-A20	<0.2 um	d__Bacteria;p__Patescibacteria;c__Paceibacteria;o__Paceibacterales;f__GWA2-46-15;g__GWA2-46-15;s__
LV02E15	SLM_LV1_0208-E15	0.2~0.8 um	d__Bacteria;p__Patescibacteria;c__Paceibacteria;o__GWC2-36-17;f__WO2-46-25;g__WO2-46-25;s__
LV00D17	SLM_LV1_02b-D17	<0.2 um	d__Bacteria;p__Patescibacteria;c__Paceibacteria;o__UBA6257;f__UBA11618;g__CALRGO01;s__
LV00E21	SLM_LV1_02b-E21	<0.2 um	d__Bacteria;p__Patescibacteria;c__Paceibacteria;o__UBA6257;f__UBA11618;g__CALRGO01;s__
LV00L20	SLM_LV1_02b-L20	<0.2 um	d__Bacteria;p__Patescibacteria;c__Paceibacteria;o__UBA6257;f__UBA11618;g__CALRGO01;s__
LV00C20	SLM_LV1_02b-C20	<0.2 um	d__Bacteria;p__Patescibacteria;c__Paceibacteria;o__UBA6257;f__UBA11618;g__CALRGO01;s__
LV00O15	SLM_LV1_02b-O15	<0.2 um	d__Bacteria;p__Patescibacteria;c__Paceibacteria;o__UBA6257;f__UBA11618;g__CALRGO01;s__
LV00E02	SLM_LV1_02b-E02	<0.2 um	d__Bacteria;p__Patescibacteria;c__Paceibacteria;o__UBA6257;f__UBA11618;g__CALRGO01;s__
LV00L22	SLM_LV1_02b-L22	<0.2 um	d__Bacteria;p__Patescibacteria;c__Paceibacteria;o__UBA6257;f__02-FULL-45-10c;g__REEB48;s__
LV00G19	SLM_LV1_02b-G19	<0.2 um	d__Bacteria;p__Patescibacteria;c__Paceibacteria;o__UBA6257;f__Colwellbacteraceae;g__GWA2-46-10;s__
LV00D02	SLM_LV1_02b-D02	<0.2 um	d__Bacteria;p__Patescibacteria;c__Paceibacteria;o__UBA6257;f__2-01-FULL-56-20;g__;s__
LV00I20	SLM_LV1_02b-I20	<0.2 um	d__Bacteria;p__Patescibacteria;c__Paceibacteria;o__UBA6257;f__UBA9933;g__JAJYWO01;s__
LV00F17	SLM_LV1_02b-F17	<0.2 um	d__Bacteria;p__Patescibacteria;c__Andersenbacteria;o__UBA10190;f__UBA10190;g__HO2-45-11b;s__
LV00L13	SLM_LV1_02b-L13	<0.2 um	d__Bacteria;p__Patescibacteria;c__Andersenbacteria;o__UBA10190;f__UBA10190;g__HO2-45-11b;s__
LV00N02	SLM_LV1_02b-N02	<0.2 um	d__Bacteria;p__Patescibacteria;c__ABY1;o__Magasanikbacterales;f__UBA922;g__2-12-FULL-41-16;s__
LV08G21	SLM_LV1_0830-G21	0.8~3.0 um	d__Bacteria;p__Patescibacteria;c__ABY1;o__Magasanikbacterales;f__UBA922;g__;s__
LV30I22	SLM_LV1_30a-I22	>3.0 um	d__Bacteria;p__Patescibacteria;c__ABY1;o__Buchananbacterales;f__UBA6539;g__JAHFHR01;s__
LV00N21	SLM_LV1_02b-N21	<0.2 um	d__Bacteria;p__Patescibacteria;c__ABY1;o__Veblenbacterales;f__UBA10138;g__;s__
LV00I02	SLM_LV1_02b-I02	<0.2 um	d__Bacteria;p__Patescibacteria;c__ABY1;o__Veblenbacterales;f__UBA10138;g__UBA10001;s__
LV08O08	SLM_LV1_0830-O08	0.8~3.0 um	d__Bacteria;p__Patescibacteria;c__ABY1;o__SG8-24;f__UBA9934;g__CAIKHN01;s__
LV30K11	SLM_LV1_30a-K11	>3.0 um	d__Bacteria;p__Patescibacteria;c__ABY1;o__SG8-24;f__UBA9934;g__CAIKHN01;s__
LV08K06	SLM_LV1_0830-K06	0.8~3.0 um	d__Bacteria;p__Patescibacteria;c__ABY1;o__SG8-24;f__UBA9934;g__CAIKHN01;s__
LV00K17	SLM_LV1_02b-K17	<0.2 um	d__Bacteria;p__Patescibacteria;c__ABY1;o__SG8-24;f__GWF2-40-263;g__;s__
LV08M03	SLM_LV1_0830-M03	0.8~3.0 um	d__Bacteria;p__Patescibacteria;c__ABY1;o__Magasanikbacterales;f__2-02-FULL-50-9b;g__2-02-FULL-50-9b;s__
LV30B04	SLM_LV1_30a-B04	>3.0 um	d__Bacteria;p__Patescibacteria;c__Gracilibacteria;o__UM-FILTER-43-11;f__UM-FILTER-43-11;g__FEN-1329;s__
LV02F06	SLM_LV1_0208-F06	0.2~0.8 um	d__Bacteria;p__Patescibacteria;c__Gracilibacteria;o__UBA4473;f__UBA4473;g__JAIPGU01;s__
LV00L15	SLM_LV1_02b-L15	<0.2 um	d__Bacteria;p__Patescibacteria;c__Gracilibacteria;o__Peribacterales;f__Peribacteraceae;g__SICN01;s__
LV30F18	SLM_LV1_30a-F18	>3.0 um	d__Bacteria;p__Patescibacteria;c__Gracilibacteria;o__UBA1369;f__UBA1369;g__JADZCU01;s__
LV00C22	SLM_LV1_02b-C22	<0.2 um	d__Bacteria;p__Patescibacteria;c__JAEDAM01;o__Absconditabacterales;f__Absconditicoccaceae;g__CAJBLF01;s__
LV30A17	SLM_LV1_30a-A17	>3.0 um	d__Bacteria;p__Patescibacteria;c__JAEDAM01;o__Absconditabacterales;f__Absconditicoccaceae;g__CAJBLF01;s__
LV08M07	SLM_LV1_0830-M07	0.8~3.0 um	d__Bacteria;p__Patescibacteria;c__JAEDAM01;o__BD1-5;f__UBA6164;g__UBA6164;s__
LV00G05	SLM_LV1_02b-G05	<0.2 um	d__Bacteria;p__Patescibacteria;c__Saccharimonadia;o__Saccharimonadales;f__JACDFO01;g__JACDFO01;s__
LV00L23	SLM_LV1_02b-L23	<0.2 um	d__Bacteria;p__Patescibacteria;c__Saccharimonadia;o__Saccharimonadales;f__CALMSM01;g__CALMSM01;s__
LV08J09	SLM_LV1_0830-J09	0.8~3.0 um	d__Bacteria;p__Patescibacteria;c__Saccharimonadia;o__Saccharimonadales;f__JAICHO01;g__JAICHO01;s__
LV00K18	SLM_LV1_02b-K18	<0.2 um	d__Bacteria;p__Patescibacteria;c__Saccharimonadia;o__Saccharimonadales;f__;g__;s__
LV08M18	SLM_LV1_0830-M18	0.8~3.0 um	d__Bacteria;p__Patescibacteria;c__Saccharimonadia;o__CAILAD01;f__BJGX01;g__JAPLVO01;s__
LV02G19	SLM_LV1_0208-G19	0.2~0.8 um	d__Bacteria;p__Patescibacteria;c__Saccharimonadia;o__CAILAD01;f__BJGX01;g__JAPLVO01;s__
LV02N19	SLM_LV1_0208-N19	0.2~0.8 um	d__Bacteria;p__Patescibacteria;c__Saccharimonadia;o__CAILAD01;f__BJGX01;g__JAPLVO01;s__
LV02P14	SLM_LV1_0208-P14	0.2~0.8 um	d__Bacteria;p__Patescibacteria;c__Saccharimonadia;o__CAILAD01;f__BJGX01;g__JAPLVO01;s__
LV00I19	SLM_LV1_02b-I19	<0.2 um	d__Bacteria;p__Patescibacteria;c__UBA1384;o__CAJBMM01;f__CAJBMM01;g__;s__
LV00P13	SLM_LV1_02b-P13	<0.2 um	d__Bacteria;p__Patescibacteria;c__Microgenomatia;o__Levybacterales;f__UBA12049;g__JACPDD01;s__
LV00D06	SLM_LV1_02b-D06	<0.2 um	d__Bacteria;p__Patescibacteria;c__Microgenomatia;o__Levybacterales;f__UBA12049;g__JACPDD01;s__
LV00E23	SLM_LV1_02b-E23	<0.2 um	d__Bacteria;p__Patescibacteria;c__Microgenomatia;o__Levybacterales;f__UBA12049;g__JACPDD01;s__
LV00N07	SLM_LV1_02b-N07	<0.2 um	d__Bacteria;p__Patescibacteria;c__Microgenomatia;o__Levybacterales;f__UBA12049;g__JACPDD01;s__
LV00C08	SLM_LV1_02b-C08	<0.2 um	d__Bacteria;p__Patescibacteria;c__Microgenomatia;o__Levybacterales;f__UBA12049;g__JACPDD01;s__
LV00A07	SLM_LV1_02b-A07	<0.2 um	d__Bacteria;p__Patescibacteria;c__Microgenomatia;o__Levybacterales;f__UBA12049;g__JACRFQ01;s__
LV00M02	SLM_LV1_02b-M02	<0.2 um	d__Bacteria;p__Patescibacteria;c__Microgenomatia;o__Levybacterales;f__GWA1-39-11;g__JAUSNA01;s__
LV00C10	SLM_LV1_02b-C10	<0.2 um	d__Bacteria;p__Patescibacteria;c__Microgenomatia;o__Levybacterales;f__GWA1-39-11;g__JAUSNA01;s__
LV00L09	SLM_LV1_02b-L09	<0.2 um	d__Bacteria;p__Patescibacteria;c__Microgenomatia;o__Levybacterales;f__GWA1-39-11;g__JAUSNA01;s__
LV00O06	SLM_LV1_02b-O06	<0.2 um	d__Bacteria;p__Patescibacteria;c__Microgenomatia;o__GWA2-44-7;f__UBA10165;g__VMGE01;s__
LV00F03	SLM_LV1_02b-F03	<0.2 um	d__Bacteria;p__Patescibacteria;c__Microgenomatia;o__GWA2-44-7;f__UBA8517;g__;s__
LV00E05	SLM_LV1_02b-E05	<0.2 um	d__Bacteria;p__Patescibacteria;c__Microgenomatia;o__UBA1400;f__MFAQ01;g__MFAQ01;s__
LV00I05	SLM_LV1_02b-I05	<0.2 um	d__Bacteria;p__Patescibacteria;c__Microgenomatia;o__Daviesbacterales;f__UBA10151;g__CALRFD01;s__
LV00N19	SLM_LV1_02b-N19	<0.2 um	d__Bacteria;p__Patescibacteria;c__Microgenomatia;o__Daviesbacterales;f__UBA10151;g__CALRFD01;s__
LV02K14	SLM_LV1_0208-K14	0.2~0.8 um	d__Bacteria;p__Patescibacteria;c__Microgenomatia;o__Daviesbacterales;f__UBA10151;g__CALRFD01;s__
LV00D19	SLM_LV1_02b-D19	<0.2 um	d__Bacteria;p__Patescibacteria;c__Microgenomatia;o__Daviesbacterales;f__UBA10151;g__CALRFD01;s__
LV00D11	SLM_LV1_02b-D11	<0.2 um	d__Bacteria;p__Patescibacteria;c__Microgenomatia;o__Daviesbacterales;f__UBA10151;g__2-02-FULL-36-13;s__
LV00I04	SLM_LV1_02b-I04	<0.2 um	d__Bacteria;p__Patescibacteria;c__Microgenomatia;o__Daviesbacterales;f__UBA10151;g__2-02-FULL-36-13;s__
LV00P01	SLM_LV1_02b-P01	<0.2 um	d__Bacteria;p__Patescibacteria;c__Microgenomatia;o__Daviesbacterales;f__UBA10151;g__;s__
LV00N14	SLM_LV1_02b-N14	<0.2 um	d__Bacteria;p__Patescibacteria;c__Microgenomatia;o__Daviesbacterales;f__UBA10151;g__;s__
LV00E08	SLM_LV1_02b-E08	<0.2 um	d__Bacteria;p__Patescibacteria;c__Microgenomatia;o__Curtissbacterales;f__GWA2-41-24;g__JACPYZ01;s__
LV00I11	SLM_LV1_02b-I11	<0.2 um	d__Bacteria;p__Patescibacteria;c__Microgenomatia;o__Curtissbacterales;f__;g__;s__

## Sheet: Fig 3b
Dataset	Query SAG	Closest GTDB genome (excluding self-match and align proportion < 10%)	Genomic average nucleotide identity with the closest GTDB genome	the proportion of a SAG aligned with the closest GTDB genome
SLM SAG	SLM_LV1_0830-D20	GB_GCA_009885195.1	80.133	0.209623
SLM SAG	SLM_LV1_0208-L05	GB_GCA_009885195.1	79.4504	0.269799
SLM SAG	SLM_MC1B_24-D11	GB_GCA_947451735.1	80.2412	0.24443
SLM SAG	SLM_MC1B_810-B21	GB_GCA_003153455.1	83.5698	0.326095
SLM SAG	SLM_MC1B_24-A03	GB_GCA_903959665.1	78.3092	0.36736
SLM SAG	SLM_MC1B_02-G11	GB_GCA_009885195.1	79.8664	0.246074
SLM SAG	SLM_LV1_BS-C05	GB_GCA_016462095.1	76.7033	0.372433
SLM SAG	SLM_LV1_30a-C05	GB_GCA_945900735.1	71.0518	0.228541
SLM SAG	SLM_MC1B_46-D11	GB_GCA_027487575.1	75.3108	0.299725
SLM SAG	SLM_MC1B_810-A01	GB_GCA_009694735.1	82.6805	0.236182
SLM SAG	SLM_LV1_0830-M17	GB_GCA_009885195.1	79.5956	0.251606
SLM SAG	SLM_MC1B_24-F14	GB_GCA_937875815.1	78.9433	0.365722
SLM SAG	SLM_LV1_BS-E11	GB_GCA_947481755.1	76.0351	0.253576
SLM SAG	SLM_LV1_30a-M11	GB_GCA_013289415.1	76.9956	0.213722
SLM SAG	SLM_LV1_BS-B17	GB_GCA_947478745.1	76.3438	0.264038
SLM SAG	SLM_MC1B_68-P16	GB_GCA_016192835.1	85.2886	0.257091
SLM SAG	SLM_MC1B_46-I09	GB_GCA_903959665.1	78.634	0.392531
SLM SAG	SLM_MC1B_68-F09	RS_GCF_012979535.1	73.5215	0.296355
SLM SAG	SLM_MC1B_24-D18	GB_GCA_945881845.1	77.9819	0.492438
SLM SAG	SLM_LV1_30a-O03	GB_GCA_009885195.1	79.5581	0.235452
SLM SAG	SLM_LV1_0830-P09	GB_GCA_009885195.1	79.7136	0.249111
SLM SAG	SLM_LV1_30a-J08	GB_GCA_945896765.1	72.8684	0.166775
SLM SAG	SLM_LV1_30a-P21	GB_GCA_009885195.1	78.7512	0.242104
SLM SAG	SLM_LV1_02b-G16	GB_GCA_002786715.1	65.5441	0.109331
SLM SAG	SLM_MC1B_24-K07	GB_GCA_947451735.1	79.9019	0.271039
SLM SAG	SLM_LV1_0208-J11	GB_GCA_937864085.1	78.3951	0.450514
SLM SAG	SLM_MC1B_02-F05	GB_GCA_937875815.1	79.1929	0.377382
SLM SAG	SLM_LV1_0208-N08	GB_GCA_025356085.1	81.7165	0.28549
SLM SAG	SLM_LV1_0830-D10	GB_GCA_946885335.1	69.4729	0.194586
SLM SAG	SLM_MC1B_46-D20	GB_GCA_023252115.1	72.4028	0.176931
SLM SAG	SLM_LV1_0830-L07	GB_GCA_016213405.1	75.8688	0.303775
SLM SAG	SLM_LV1_0830-K19	GB_GCA_903932885.1	71.5963	0.230631
SLM SAG	SLM_LV1_02b-B06	GB_GCA_023245145.1	74.4624	0.293438
SLM SAG	SLM_LV1_0830-M05	RS_GCF_002379085.1	78.5555	0.21106
SLM SAG	SLM_LV1_0208-E23	GB_GCA_019745315.1	70.4915	0.25525
SLM SAG	SLM_LV1_0208-K04	GB_GCA_009927375.1	71.132	0.168187
SLM SAG	SLM_LV1_0208-F14	GB_GCA_001823575.1	72.9426	0.180589
SLM SAG	SLM_LV1_0208-P15	GB_GCA_947451735.1	80.7774	0.260216
SLM SAG	SLM_LV1_BS-J08	GB_GCA_016462095.1	75.9114	0.376917
SLM SAG	SLM_LV1_30a-K03	GB_GCA_001770285.1	80.9307	0.322599
SLM SAG	SLM_LV1_0830-B04	GB_GCA_009694735.1	82.4984	0.277859
SLM SAG	SLM_LV1_0830-M07	GB_GCA_002422305.1	78.4156	0.33518
SLM SAG	SLM_MC1B_24-B06	GB_GCA_004298385.1	86.3183	0.234538
SLM SAG	SLM_MC1B_24-C02	GB_GCA_016462095.1	76.2326	0.387966
SLM SAG	SLM_LV1_02b-N21	GB_GCA_020057885.1	67.275	0.204858
SLM SAG	SLM_MC1B_24-G16	GB_GCA_903932885.1	72.3203	0.208151
SLM SAG	SLM_LV1_02b-J11	GB_GCA_903819895.1	68.8011	0.161204
SLM SAG	SLM_LV1_0208-C21	GB_GCA_002470135.1	72.2345	0.293686
SLM SAG	SLM_LV1_02b-B23	GB_GCA_016181465.1	68.6938	0.208694
SLM SAG	SLM_MC1B_24-N09	GB_GCA_009885195.1	79.7881	0.263604
SLM SAG	SLM_LV1_02b-L15	GB_GCA_023245935.1	72.0806	0.265986
SLM SAG	SLM_LV1_30a-I03	GB_GCA_009692845.1	68.3976	0.147181
SLM SAG	SLM_LV1_0208-E11	GB_GCA_947450175.1	71.6084	0.304261
SLM SAG	SLM_LV1_02b-K03	GB_GCA_019745315.1	70.2855	0.184558
SLM SAG	SLM_MC1B_46-G05	GB_GCA_937875815.1	78.8746	0.41428
SLM SAG	SLM_LV1_0208-E08	GB_GCA_002422795.1	75.423	0.228694
SLM SAG	SLM_MC1B_46-O02	GB_GCA_937875815.1	79.3599	0.400085
SLM SAG	SLM_LV1_BS-B02
SLM SAG	SLM_MC1B_24-J23	GB_GCA_947451735.1	80.5798	0.217993
SLM SAG	SLM_MC1B_810-D22	GB_GCA_009694735.1	82.0895	0.22457
SLM SAG	SLM_LV1_BS-L10	GB_GCA_947451735.1	80.0197	0.271379
SLM SAG	SLM_LV1_30a-A15	GB_GCA_919901335.1	84.0099	0.3567
SLM SAG	SLM_MC1B_02-F04	GB_GCA_905181745.1	79.2685	0.238173
SLM SAG	SLM_MC1B_24-N03	GB_GCA_947481755.1	76.6968	0.424293
SLM SAG	SLM_LV1_0830-A03	GB_GCA_947451045.1	73.4762	0.361303
SLM SAG	SLM_LV1_BS-A14	RS_GCF_029945925.1	78.3746	0.224328
SLM SAG	SLM_LV1_0208-J15	GB_GCA_009694045.1	79.2022	0.392929
SLM SAG	SLM_MC1B_02-N06	GB_GCA_020853395.1	72.0926	0.189455
SLM SAG	SLM_LV1_02b-N02	GB_GCA_001782805.1	69.1616	0.248925
SLM SAG	SLM_MC1B_24-L02	RS_GCF_003711205.1	78.0444	0.301221
SLM SAG	SLM_LV1_0208-O22	GB_GCA_903960645.1	74.3517	0.342448
SLM SAG	SLM_MC1B_810-C05	GB_GCA_009693345.1	81.5066	0.205948
SLM SAG	SLM_MC1B_24-M18	GB_GCA_009885195.1	79.5259	0.283173
SLM SAG	SLM_LV1_02b-P15	GB_GCA_943355045.1	71.5984	0.173004
SLM SAG	SLM_LV1_30a-G10	RS_GCF_003711205.1	78.7043	0.269418
SLM SAG	SLM_MC1B_810-A06	GB_GCA_016462095.1	75.8605	0.375544
SLM SAG	SLM_LV1_02b-J06	GB_GCA_947451045.1	72.789	0.378817
SLM SAG	SLM_LV1_30a-J05	GB_GCA_945893075.1	80.7928	0.229837
SLM SAG	SLM_MC1B_68-C20	GB_GCA_937875815.1	79.4429	0.314197
SLM SAG	SLM_MC1B_02-F09	GB_GCA_963169255.1	75.5143	0.30805
SLM SAG	SLM_LV1_0208-N18	GB_GCA_024234395.1	69.1913	0.264074
SLM SAG	SLM_LV1_0830-I23	GB_GCA_945906765.1	81.4819	0.409478
SLM SAG	SLM_LV1_0208-M03	GB_GCA_016222905.1	83.3307	0.406027
SLM SAG	SLM_MC1B_46-F10	GB_GCA_947451735.1	79.9739	0.21795
SLM SAG	SLM_LV1_02b-O18	GB_GCA_030674415.1	71.1173	0.253756
SLM SAG	SLM_LV1_0208-L20	GB_GCA_009885195.1	79.7005	0.251646
SLM SAG	SLM_MC1B_02-M04	GB_GCA_937875815.1	79.03	0.382858
SLM SAG	SLM_LV1_0208-A03
SLM SAG	SLM_LV1_BS-J20	GB_GCA_016462095.1	76.0875	0.400297
SLM SAG	SLM_LV1_02b-N04	GB_GCA_001781175.1	70.6216	0.16139
SLM SAG	SLM_MC1B_24-E11	GB_GCA_016462095.1	76.0507	0.377026
SLM SAG	SLM_LV1_0208-O15	GB_GCA_009885195.1	78.6412	0.250854
SLM SAG	SLM_MC1B_24-N20	GB_GCA_016462245.1	79.3749	0.293461
SLM SAG	SLM_LV1_0208-I15	GB_GCA_009885195.1	79.2494	0.238189
SLM SAG	SLM_MC1B_24-M15	GB_GCA_016462095.1	76.3681	0.377482
SLM SAG	SLM_MC1B_24-J14	GB_GCA_903959665.1	78.2951	0.357974
SLM SAG	SLM_LV1_02b-P16	GB_GCA_903878415.1	70.7359	0.354796
SLM SAG	SLM_LV1_0830-N14	GB_GCA_009885195.1	79.3076	0.229489
SLM SAG	SLM_LV1_0830-I20	GB_GCA_002278935.1	76.1737	0.39032
SLM SAG	SLM_MC1B_02-C20	GB_GCA_030683105.1	85.2539	0.40357
SLM SAG	SLM_MC1B_24-F05	GB_GCA_016462095.1	76.0877	0.361556
SLM SAG	SLM_MC1B_68-B05	GB_GCA_947451735.1	79.8713	0.240324
SLM SAG	SLM_LV1_0208-O04	GB_GCA_945906765.1	81.568	0.340115
SLM SAG	SLM_MC1B_02-E17	GB_GCA_009885195.1	79.4992	0.243656
SLM SAG	SLM_MC1B_810-A11	GB_GCA_016462095.1	76.1011	0.349015
SLM SAG	SLM_MC1B_810-C09	GB_GCA_016462095.1	76.5887	0.325639
SLM SAG	SLM_MC1B_24-C23	GB_GCA_947451735.1	80.656	0.261072
SLM SAG	SLM_LV1_BS-M10	GB_GCA_903959665.1	77.9871	0.385288
SLM SAG	SLM_MC1B_46-G08	GB_GCA_947451735.1	80.4392	0.262806
SLM SAG	SLM_LV1_BS-B20	GB_GCA_937875815.1	79.2756	0.435025
SLM SAG	SLM_MC1B_02-C05	GB_GCA_016177355.1	85.9225	0.248807
SLM SAG	SLM_MC1B_46-L22	GB_GCA_009694735.1	82.5483	0.234224
SLM SAG	SLM_MC1B_68-C08	GB_GCA_947451735.1	79.7815	0.218439
SLM SAG	SLM_LV1_02b-P08	GB_GCA_023245145.1	74.7893	0.222618
SLM SAG	SLM_MC1B_68-E05	GB_GCA_016462245.1	78.111	0.39202
SLM SAG	SLM_LV1_0208-E20	GB_GCA_001781335.1	70.4074	0.100021
SLM SAG	SLM_LV1_0830-P08	GB_GCA_903828255.1	79.2269	0.294577
SLM SAG	SLM_MC1B_810-B22	GB_GCA_945871285.1	78.0701	0.288855
SLM SAG	SLM_MC1B_68-G21	GB_GCA_903959665.1	78.6522	0.391861
SLM SAG	SLM_LV1_30a-F06	GB_GCA_023229605.1	84.3031	0.425886
SLM SAG	SLM_LV1_0830-K10	GB_GCA_009885195.1	80.0452	0.245278
SLM SAG	SLM_MC1B_02-C15	GB_GCA_002841115.1	76.1521	0.207257
SLM SAG	SLM_LV1_0830-C05	GB_GCA_947499615.1	80.2513	0.351307
SLM SAG	SLM_MC1B_24-P01	GB_GCA_947451735.1	79.6751	0.215528
SLM SAG	SLM_MC1B_46-I11	GB_GCA_905181745.1	79.0345	0.270584
SLM SAG	SLM_LV1_0208-N09	GB_GCA_009927375.1	68.9916	0.25774
SLM SAG	SLM_LV1_BS-A11	GB_GCA_009694735.1	82.675	0.230544
SLM SAG	SLM_LV1_0830-J05	GB_GCA_009694435.1	72.9648	0.465657
SLM SAG	SLM_LV1_BS-J17	GB_GCA_903959665.1	78.3501	0.388908
SLM SAG	SLM_LV1_02b-K06	GB_GCA_023267115.1	74.1213	0.260154
SLM SAG	SLM_MC1B_02-F21	GB_GCA_963169255.1	74.7774	0.342375
SLM SAG	SLM_LV1_02b-F03	GB_GCA_020060565.1	68.3966	0.156458
SLM SAG	SLM_LV1_BS-D23	GB_GCA_016462095.1	76.1805	0.348554
SLM SAG	SLM_MC1B_46-E06	GB_GCA_937875815.1	79.1571	0.415437
SLM SAG	SLM_MC1B_810-B02	GB_GCA_016462095.1	75.7922	0.364114
SLM SAG	SLM_LV1_0208-G06	GB_GCA_004298065.1	79.8189	0.395434
SLM SAG	SLM_MC1B_68-J05	GB_GCA_945881845.1	78.0242	0.434265
SLM SAG	SLM_MC1B_46-L19	GB_GCA_029262755.1	68.8827	0.102222
SLM SAG	SLM_LV1_BS-D03	GB_GCA_937875815.1	78.7622	0.407649
SLM SAG	SLM_LV1_02b-O05	GB_GCA_030648005.1	71.7887	0.240704
SLM SAG	SLM_MC1B_68-A13	GB_GCA_016462095.1	76.3731	0.372531
SLM SAG	SLM_LV1_30a-I07	GB_GCA_018241645.1	79.6072	0.211619
SLM SAG	SLM_MC1B_68-K11	GB_GCA_005503335.1	74.8357	0.217475
SLM SAG	SLM_LV1_02b-G20	GB_GCA_016188825.1	69.35	0.103265
SLM SAG	SLM_LV1_0208-A02	RS_GCF_000763375.1	98.4387	0.573347
SLM SAG	SLM_MC1B_68-B16	GB_GCA_947451735.1	80.3691	0.266167
SLM SAG	SLM_LV1_02b-J19	GB_GCA_001786745.1	72.1087	0.288383
SLM SAG	SLM_MC1B_68-I11	GB_GCA_016462095.1	76.3255	0.413429
SLM SAG	SLM_MC1B_68-D10	GB_GCA_947478745.1	76.0303	0.323161
SLM SAG	SLM_MC1B_24-N13	GB_GCA_945881845.1	77.3416	0.503635
SLM SAG	SLM_LV1_0208-O10	GB_GCA_016192835.1	85.7917	0.265735
SLM SAG	SLM_MC1B_46-K09	GB_GCA_903959665.1	77.7679	0.398335
SLM SAG	SLM_MC1B_24-O17	GB_GCA_016462095.1	75.7345	0.372404
SLM SAG	SLM_MC1B_46-F21	GB_GCA_016462095.1	76.635	0.391937
SLM SAG	SLM_MC1B_810-B11	GB_GCA_001796995.1	73.1449	0.220192
SLM SAG	SLM_LV1_02b-E16	GB_GCA_013290085.1	71.612	0.29786
SLM SAG	SLM_LV1_30a-E13	GB_GCA_023381235.1	84.35	0.309253
SLM SAG	SLM_MC1B_02-J07	GB_GCA_945906765.1	83.6037	0.344892
SLM SAG	SLM_LV1_02b-J08	GB_GCA_028865035.1	72.5184	0.357803
SLM SAG	SLM_MC1B_24-E16	GB_GCA_005503335.1	74.3292	0.23074
SLM SAG	SLM_LV1_0830-G23	GB_GCA_009885195.1	80.3873	0.217435
SLM SAG	SLM_LV1_0830-L21	RS_GCF_002379085.1	77.8875	0.261987
SLM SAG	SLM_MC1B_810-A18	GB_GCA_024653875.1	77.6952	0.244958
SLM SAG	SLM_LV1_0208-K11	GB_GCA_009885195.1	80.4239	0.201343
SLM SAG	SLM_MC1B_24-E19	GB_GCA_009885415.1	77.4355	0.335047
SLM SAG	SLM_MC1B_02-G15	GB_GCA_017880825.1	73.8837	0.300013
SLM SAG	SLM_LV1_02b-C06	GB_GCA_001781715.1	71.2532	0.169603
SLM SAG	SLM_LV1_02b-C10	GB_GCA_030645455.1	66.502	0.141455
SLM SAG	SLM_LV1_0830-K18	GB_GCA_001823575.1	72.6071	0.191576
SLM SAG	SLM_MC1B_24-L08	GB_GCA_016462095.1	75.9921	0.329327
SLM SAG	SLM_MC1B_24-C19	GB_GCA_016462095.1	76.5472	0.326991
SLM SAG	SLM_LV1_0830-F07	GB_GCA_001189155.1	70.4627	0.195744
SLM SAG	SLM_MC1B_68-M11	GB_GCA_947451735.1	80.0517	0.241865
SLM SAG	SLM_LV1_BS-F14	GB_GCA_016462095.1	75.5622	0.345022
SLM SAG	SLM_LV1_0830-B22	GB_GCA_009885195.1	79.9246	0.265656
SLM SAG	SLM_LV1_BS-F21	GB_GCA_016462095.1	76.8336	0.338926
SLM SAG	SLM_LV1_0208-M14	GB_GCA_002367695.1	71.3538	0.271399
SLM SAG	SLM_MC1B_68-G14	GB_GCA_026785685.1	79.18	0.231376
SLM SAG	SLM_MC1B_68-K10	GB_GCA_016462095.1	75.359	0.337852
SLM SAG	SLM_MC1B_02-M03	GB_GCA_016462095.1	76.1559	0.386042
SLM SAG	SLM_MC1B_68-C10	GB_GCA_947451735.1	80.2853	0.258616
SLM SAG	SLM_LV1_02b-C23	GB_GCA_001823575.1	71.7739	0.221483
SLM SAG	SLM_LV1_02b-L13	GB_GCA_001817115.1	69.9706	0.311014
SLM SAG	SLM_MC1B_02-M08	GB_GCA_016462245.1	77.8438	0.334974
SLM SAG	SLM_LV1_30a-G22	GB_GCA_002278935.1	78.5115	0.408389
SLM SAG	SLM_LV1_0208-L21	GB_GCA_009885195.1	79.3459	0.303314
SLM SAG	SLM_LV1_0830-P04	GB_GCA_016715365.1	78.1353	0.441943
SLM SAG	SLM_LV1_BS-E20	GB_GCA_903933805.1	73.1308	0.273637
SLM SAG	SLM_LV1_BS-K17	GB_GCA_016462095.1	76.4925	0.380707
SLM SAG	SLM_LV1_0208-L13	GB_GCA_016875635.1	83.134	0.36384
SLM SAG	SLM_LV1_0208-O20	GB_GCA_001770355.1	76.7028	0.217936
SLM SAG	SLM_MC1B_68-B06	GB_GCA_947451735.1	80.9544	0.286643
SLM SAG	SLM_LV1_30a-I16	GB_GCA_001767035.1	72.8713	0.272295
SLM SAG	SLM_LV1_02b-C13	GB_GCA_030729045.1	71.2987	0.183976
SLM SAG	SLM_LV1_0830-O05	GB_GCA_009885195.1	79.566	0.263692
SLM SAG	SLM_LV1_0830-O09	GB_GCA_018969355.1	72.2851	0.298911
SLM SAG	SLM_MC1B_24-C17	GB_GCA_016462095.1	76.477	0.353175
SLM SAG	SLM_LV1_BS-D04	GB_GCA_002841115.1	77.1207	0.196404
SLM SAG	SLM_MC1B_46-A11	GB_GCA_937875815.1	79.3953	0.356113
SLM SAG	SLM_LV1_02b-G03	GB_GCA_027311385.1	72.0733	0.201334
SLM SAG	SLM_MC1B_68-K16	GB_GCA_016462095.1	75.4917	0.28179
SLM SAG	SLM_MC1B_24-O14	GB_GCA_009885195.1	79.1635	0.287869
SLM SAG	SLM_MC1B_24-C20	GB_GCA_030647575.1	82.5473	0.304497
SLM SAG	SLM_MC1B_46-D17	GB_GCA_002841115.1	76.0144	0.284284
SLM SAG	SLM_LV1_BS-L07	GB_GCA_937875815.1	79.2119	0.332939
SLM SAG	SLM_MC1B_02-G20	GB_GCA_009885195.1	79.5486	0.262443
SLM SAG	SLM_LV1_0830-C04	GB_GCA_004298065.1	80.0947	0.439907
SLM SAG	SLM_LV1_0830-D15	GB_GCA_009885195.1	79.5459	0.187878
SLM SAG	SLM_LV1_02b-L17	GB_GCA_030648005.1	70.6276	0.226525
SLM SAG	SLM_LV1_02b-E05	GB_GCA_001776275.1	68.5931	0.201933
SLM SAG	SLM_MC1B_810-D08	GB_GCA_903959665.1	77.744	0.345851
SLM SAG	SLM_MC1B_46-A10	GB_GCA_029262755.1	68.4919	0.109896
SLM SAG	SLM_MC1B_68-M19	GB_GCA_947451735.1	79.7985	0.219957
SLM SAG	SLM_LV1_BS-E07	GB_GCA_030647575.1	82.8993	0.333978
SLM SAG	SLM_MC1B_46-A07	GB_GCA_016462245.1	78.403	0.39712
SLM SAG	SLM_MC1B_02-C09	RS_GCF_022809125.1	74.9	0.24221
SLM SAG	SLM_LV1_30a-K23	GB_GCA_945881845.1	78.1284	0.463632
SLM SAG	SLM_LV1_30a-L22	GB_GCA_016217905.1	72.5657	0.320538
SLM SAG	SLM_MC1B_24-O15	GB_GCA_009885195.1	79.3758	0.281865
SLM SAG	SLM_LV1_02b-O20	GB_GCA_943349945.1	68.4517	0.158966
SLM SAG	SLM_MC1B_810-C19	GB_GCA_009694475.1	76.2467	0.366209
SLM SAG	SLM_LV1_30a-G08	GB_GCA_024703855.1	78.4453	0.38113
SLM SAG	SLM_MC1B_68-A22	GB_GCA_903959665.1	78.1607	0.368886
SLM SAG	SLM_LV1_0830-N17	GB_GCA_009694735.1	82.3779	0.249552
SLM SAG	SLM_LV1_0208-D22	GB_GCA_009885195.1	79.3108	0.267482
SLM SAG	SLM_LV1_0830-F11	GB_GCA_009693115.1	70.5924	0.27689
SLM SAG	SLM_LV1_0208-M16	GB_GCA_018241645.1	79.8328	0.22925
SLM SAG	SLM_MC1B_24-O04	GB_GCA_016462095.1	75.8392	0.386101
SLM SAG	SLM_MC1B_68-J14	GB_GCA_947451735.1	80.4629	0.193745
SLM SAG	SLM_LV1_02b-B05	GB_GCA_001825115.1	71.0343	0.192152
SLM SAG	SLM_MC1B_02-A18	GB_GCA_030647575.1	82.0487	0.291492
SLM SAG	SLM_MC1B_24-K05	GB_GCA_030647575.1	83.3573	0.322238
SLM SAG	SLM_LV1_0208-F05	RS_GCF_002278925.1	78.3594	0.188519
SLM SAG	SLM_LV1_02b-M18	GB_GCA_001781175.1	71.3393	0.192429
SLM SAG	SLM_MC1B_24-P04	GB_GCA_945881845.1	78.1418	0.51881
SLM SAG	SLM_MC1B_24-M13	GB_GCA_009885195.1	79.5467	0.264735
SLM SAG	SLM_MC1B_46-M02	GB_GCA_020849325.1	75.9402	0.27952
SLM SAG	SLM_MC1B_24-L06	GB_GCA_903959665.1	78.1491	0.476207
SLM SAG	SLM_LV1_BS-J09	GB_GCA_947451735.1	80.186	0.295254
SLM SAG	SLM_LV1_0830-K02	GB_GCA_003599485.1	84.0077	0.38122
SLM SAG	SLM_LV1_30a-L03	RS_GCF_900116715.1	78.0067	0.229137
SLM SAG	SLM_LV1_02b-B11	GB_GCA_016217925.1	72.9611	0.242768
SLM SAG	SLM_LV1_0208-F17	GB_GCA_009697485.1	86.4517	0.280703
SLM SAG	SLM_MC1B_24-G20	GB_GCA_947451735.1	79.994	0.256899
SLM SAG	SLM_LV1_0208-L06	GB_GCA_945873335.1	72.1175	0.234911
SLM SAG	SLM_LV1_02b-I16	GB_GCA_018968865.1	72.8345	0.232315
SLM SAG	SLM_LV1_0830-O14	GB_GCA_002278935.1	75.7826	0.425316
SLM SAG	SLM_MC1B_46-B15	GB_GCA_937875815.1	79.0951	0.436185
SLM SAG	SLM_LV1_0208-A09	GB_GCA_024234395.1	68.6107	0.318439
SLM SAG	SLM_MC1B_02-E04	GB_GCA_963169255.1	75.2215	0.335836
SLM SAG	SLM_LV1_02b-P19	GB_GCA_001823575.1	71.9754	0.188941
SLM SAG	SLM_LV1_0208-J21	GB_GCA_009885195.1	79.2548	0.238145
SLM SAG	SLM_MC1B_68-N14	GB_GCA_030855545.1	81.4296	0.198828
SLM SAG	SLM_MC1B_46-M16	GB_GCA_016462095.1	75.8979	0.324541
SLM SAG	SLM_MC1B_24-O16	GB_GCA_937875815.1	79.7965	0.357784
SLM SAG	SLM_LV1_BS-E23	GB_GCA_009885415.1	77.8818	0.306379
SLM SAG	SLM_LV1_30a-P02	RS_GCF_002379095.1	78.3039	0.253653
SLM SAG	SLM_MC1B_68-C21	GB_GCA_016462095.1	76.0337	0.421534
SLM SAG	SLM_LV1_02b-J14	GB_GCA_903878415.1	70.5033	0.305188
SLM SAG	SLM_LV1_30a-B23	GB_GCA_028866135.1	72.675	0.223348
SLM SAG	SLM_LV1_30a-E16	GB_GCA_024703855.1	78.3346	0.306675
SLM SAG	SLM_LV1_02b-G19	GB_GCA_001817635.1	76.0124	0.369564
SLM SAG	SLM_LV1_02b-K05	GB_GCA_019745315.1	69.9436	0.258687
SLM SAG	SLM_MC1B_68-C13	GB_GCA_947451735.1	80.0961	0.217158
SLM SAG	SLM_LV1_0830-C16	GB_GCA_947451735.1	80.1824	0.215938
SLM SAG	SLM_MC1B_24-N19	GB_GCA_016462095.1	75.8509	0.374768
SLM SAG	SLM_MC1B_46-D08	GB_GCA_937875815.1	79.5398	0.355718
SLM SAG	SLM_LV1_30a-G02	RS_GCF_002379095.1	77.3627	0.238413
SLM SAG	SLM_LV1_02b-K20	GB_GCA_028865035.1	71.9572	0.279867
SLM SAG	SLM_LV1_02b-O19	GB_GCA_020057185.1	66.8018	0.151794
SLM SAG	SLM_MC1B_68-C02	RS_GCF_022809125.1	74.5463	0.198273
SLM SAG	SLM_MC1B_810-A08	GB_GCA_002841115.1	76.2359	0.281844
SLM SAG	SLM_LV1_BS-B23	GB_GCA_016462095.1	75.4004	0.359645
SLM SAG	SLM_LV1_30a-M07	GB_GCA_947465645.1	79.9964	0.332856
SLM SAG	SLM_MC1B_68-F10	RS_GCF_022809125.1	74.3238	0.218846
SLM SAG	SLM_LV1_02b-C08	GB_GCA_943357985.1	73.8429	0.367616
SLM SAG	SLM_LV1_02b-N19	GB_GCA_943356485.1	71.2595	0.343903
SLM SAG	SLM_LV1_BS-D19	GB_GCA_009694475.1	76.1897	0.356137
SLM SAG	SLM_LV1_BS-I23	GB_GCA_947478745.1	76.0985	0.277203
SLM SAG	SLM_MC1B_24-L13	GB_GCA_009694735.1	81.8596	0.186169
SLM SAG	SLM_LV1_02b-G23	GB_GCA_026397405.1	69.1654	0.181307
SLM SAG	SLM_MC1B_24-K17	GB_GCA_016462245.1	78.1401	0.373185
SLM SAG	SLM_LV1_BS-A16	GB_GCA_009694735.1	82.7059	0.273531
SLM SAG	SLM_MC1B_46-L23	GB_GCA_905181745.1	79.2482	0.263863
SLM SAG	SLM_MC1B_02-A15	GB_GCA_030683105.1	85.053	0.341667
SLM SAG	SLM_MC1B_68-A02	GB_GCA_016462095.1	76.2488	0.391622
SLM SAG	SLM_MC1B_68-K04	GB_GCA_947451735.1	80.1208	0.178653
SLM SAG	SLM_MC1B_02-D08	GB_GCA_003153455.1	82.9657	0.328331
SLM SAG	SLM_MC1B_68-J10	GB_GCA_947451735.1	80.5799	0.229315
SLM SAG	SLM_LV1_0208-A21	GB_GCA_017880825.1	74.2377	0.267465
SLM SAG	SLM_MC1B_24-I18	GB_GCA_030647575.1	82.6152	0.278141
SLM SAG	SLM_MC1B_24-K02	GB_GCA_009885195.1	79.6228	0.251131
SLM SAG	SLM_MC1B_46-N06	GB_GCA_937875815.1	79.5234	0.393167
SLM SAG	SLM_MC1B_68-C04	GB_GCA_016462095.1	76.2943	0.395095
SLM SAG	SLM_LV1_30a-A11	GB_GCA_016195025.1	76.2738	0.398619
SLM SAG	SLM_LV1_0830-N03	GB_GCA_945906765.1	81.7601	0.334964
SLM SAG	SLM_MC1B_810-A02	GB_GCA_016462095.1	76.2299	0.375948
SLM SAG	SLM_MC1B_02-A17	GB_GCA_963169255.1	75.4223	0.367364
SLM SAG	SLM_MC1B_68-A21	GB_GCA_937875815.1	79.3659	0.384517
SLM SAG	SLM_MC1B_02-D16	GB_GCA_003153455.1	82.8199	0.263858
SLM SAG	SLM_LV1_0830-N04	GB_GCA_028817855.1	70.8221	0.223547
SLM SAG	SLM_MC1B_68-L06	GB_GCA_016462095.1	75.3049	0.373755
SLM SAG	SLM_LV1_0208-J02	GB_GCA_009885195.1	79.6158	0.312661
SLM SAG	SLM_LV1_30a-K02	GB_GCA_009885195.1	79.4848	0.313036
SLM SAG	SLM_LV1_BS-G10	GB_GCA_016462095.1	76.5698	0.375664
SLM SAG	SLM_MC1B_68-C06	RS_GCF_022809125.1	74.4547	0.25764
SLM SAG	SLM_LV1_BS-G06	GB_GCA_009885195.1	79.529	0.292984
SLM SAG	SLM_MC1B_24-J22	GB_GCA_016462245.1	79.2937	0.258152
SLM SAG	SLM_LV1_30a-I23	GB_GCA_947451735.1	80.1876	0.251888
SLM SAG	SLM_MC1B_24-M04	GB_GCA_016462095.1	75.7637	0.365555
SLM SAG	SLM_LV1_0830-O23	GB_GCA_023229865.1	70.617	0.234865
SLM SAG	SLM_MC1B_68-P10	GB_GCA_947451735.1	79.7356	0.216591
SLM SAG	SLM_LV1_02b-D17	GB_GCA_943349395.1	70.8627	0.235125
SLM SAG	SLM_MC1B_46-D14	GB_GCA_016462095.1	75.8198	0.329922
SLM SAG	SLM_MC1B_68-O05
SLM SAG	SLM_MC1B_68-E02	GB_GCA_945881845.1	78.5963	0.419493
SLM SAG	SLM_LV1_30a-P15	GB_GCA_002731775.1	68.2717	0.283775
SLM SAG	SLM_LV1_0830-L15	GB_GCA_003599485.1	84.7479	0.327813
SLM SAG	SLM_MC1B_24-K19	GB_GCA_947451735.1	80.2437	0.267003
SLM SAG	SLM_MC1B_02-F19	GB_GCA_937875815.1	78.5509	0.381213
SLM SAG	SLM_MC1B_24-J18	GB_GCA_947451735.1	81.0287	0.248437
SLM SAG	SLM_MC1B_02-C02	GB_GCA_016462245.1	78.2247	0.397578
SLM SAG	SLM_LV1_30a-E07	GB_GCA_003599485.1	83.8943	0.359468
SLM SAG	SLM_MC1B_46-L18	GB_GCA_016462095.1	75.8534	0.385109
SLM SAG	SLM_MC1B_02-K10	GB_GCA_947451735.1	79.6279	0.214794
SLM SAG	SLM_MC1B_68-E17	GB_GCA_016462095.1	76.5414	0.368824
SLM SAG	SLM_LV1_30a-J13	RS_GCF_002379095.1	78.0658	0.198033
SLM SAG	SLM_LV1_30a-C18	GB_GCA_024703855.1	78.6444	0.221845
SLM SAG	SLM_LV1_02b-J20	GB_GCA_031291825.1	71.4844	0.234524
SLM SAG	SLM_MC1B_24-E02	GB_GCA_009885195.1	79.6898	0.251102
SLM SAG	SLM_MC1B_68-K17	GB_GCA_947451735.1	79.8477	0.204375
SLM SAG	SLM_MC1B_02-B19	GB_GCA_947486375.1	80.7784	0.444397
SLM SAG	SLM_MC1B_68-N04	GB_GCA_016462095.1	75.8164	0.387323
SLM SAG	SLM_LV1_0830-D03	GB_GCA_009885195.1	79.4167	0.198558
SLM SAG	SLM_LV1_0830-G14	GB_GCA_016195025.1	77.5139	0.366842
SLM SAG	SLM_LV1_0830-A11	GB_GCA_009885195.1	79.3759	0.239011
SLM SAG	SLM_MC1B_46-A15	GB_GCA_937875815.1	79.3359	0.438574
SLM SAG	SLM_MC1B_46-P10	GB_GCA_002841115.1	76.1019	0.23974
SLM SAG	SLM_LV1_BS-F18	GB_GCA_016462095.1	76.3429	0.362274
SLM SAG	SLM_MC1B_24-M22	GB_GCA_016462095.1	76.4542	0.414257
SLM SAG	SLM_MC1B_02-G19	GB_GCA_009693345.1	83.3084	0.255526
SLM SAG	SLM_LV1_0830-B16	GB_GCA_001820095.1	71.589	0.204815
SLM SAG	SLM_LV1_0208-O09	GB_GCA_009885195.1	79.6179	0.256125
SLM SAG	SLM_MC1B_24-G08	GB_GCA_023251235.1	75.0348	0.319292
SLM SAG	SLM_LV1_0208-P01	GB_GCA_009885195.1	79.4148	0.210515
SLM SAG	SLM_LV1_BS-J03	GB_GCA_009694475.1	75.9563	0.336915
SLM SAG	SLM_LV1_0208-P19	GB_GCA_013696395.1	69.3295	0.203344
SLM SAG	SLM_LV1_BS-B15	GB_GCA_030647575.1	83.0186	0.277758
SLM SAG	SLM_MC1B_46-I20	GB_GCA_029262755.1	68.8624	0.106489
SLM SAG	SLM_LV1_BS-A18	GB_GCA_009694475.1	76.044	0.443427
SLM SAG	SLM_LV1_0208-O06	GB_GCA_009885195.1	78.9204	0.266802
SLM SAG	SLM_MC1B_02-F08	GB_GCA_947451735.1	80.3347	0.239487
SLM SAG	SLM_LV1_BS-K03	GB_GCA_030647575.1	78.1174	0.302977
SLM SAG	SLM_LV1_30a-K04	GB_GCA_009885195.1	78.8908	0.24552
SLM SAG	SLM_MC1B_24-D08	GB_GCA_001768615.1	81.8863	0.305305
SLM SAG	SLM_LV1_30a-P07	GB_GCA_002278935.1	77.3752	0.351205
SLM SAG	SLM_LV1_02b-F15	GB_GCA_001781715.1	75.3577	0.19278
SLM SAG	SLM_LV1_0830-I05	GB_GCA_945902215.1	77.4979	0.450269
SLM SAG	SLM_LV1_0208-I09	GB_GCA_018241645.1	78.9721	0.246853
SLM SAG	SLM_LV1_0208-B11	GB_GCA_009694435.1	72.3543	0.476555
SLM SAG	SLM_LV1_30a-I22	GB_GCA_023246815.1	90.9232	0.422541
SLM SAG	SLM_MC1B_24-G23	GB_GCA_016462095.1	76.6192	0.382837
SLM SAG	SLM_LV1_0208-N06	GB_GCA_009885195.1	79.8018	0.199051
SLM SAG	SLM_LV1_0830-N02	GB_GCA_002278935.1	77.4766	0.392323
SLM SAG	SLM_MC1B_68-O02	GB_GCA_009885415.1	77.7424	0.327257
SLM SAG	SLM_MC1B_68-I05	GB_GCA_947451735.1	80.5899	0.209546
SLM SAG	SLM_LV1_02b-N14	GB_GCA_001777055.1	67.0273	0.113736
SLM SAG	SLM_LV1_02b-A20	GB_GCA_001823105.1	78.0807	0.236073
SLM SAG	SLM_MC1B_02-E20	GB_GCA_903959665.1	78.1608	0.415368
SLM SAG	SLM_MC1B_24-P17	GB_GCA_903959665.1	77.7565	0.340224
SLM SAG	SLM_MC1B_02-D02	GB_GCA_963169255.1	74.6037	0.338504
SLM SAG	SLM_LV1_0208-M21	GB_GCA_001770285.1	81.1677	0.258038
SLM SAG	SLM_MC1B_46-G20	GB_GCA_903959665.1	78.0379	0.357558
SLM SAG	SLM_LV1_BS-F17	GB_GCA_016462095.1	77.2572	0.446559
SLM SAG	SLM_LV1_BS-L03	RS_GCF_002379095.1	77.8259	0.218401
SLM SAG	SLM_LV1_0830-E14	GB_GCA_018971525.1	74.2121	0.452879
SLM SAG	SLM_MC1B_68-A14	GB_GCA_903959665.1	77.1786	0.425178
SLM SAG	SLM_MC1B_46-K02	GB_GCA_002841115.1	76.0945	0.225938
SLM SAG	SLM_MC1B_46-E16	GB_GCA_016462095.1	76.6759	0.373282
SLM SAG	SLM_MC1B_02-I03	GB_GCA_009693345.1	83.3937	0.238387
SLM SAG	SLM_LV1_0208-A06	GB_GCA_003599485.1	84.9178	0.291614
SLM SAG	SLM_MC1B_24-G18	RS_GCF_900103545.1	75.3854	0.25765
SLM SAG	SLM_LV1_0830-N21	GB_GCA_937888825.1	71.5451	0.36022
SLM SAG	SLM_LV1_0208-F23	GB_GCA_903878415.1	69.9676	0.24659
SLM SAG	SLM_LV1_0830-O08	GB_GCA_943354605.1	68.5377	0.196483
SLM SAG	SLM_MC1B_46-A06	GB_GCA_937875815.1	79.4573	0.406775
SLM SAG	SLM_LV1_0208-K08	RS_GCF_002379085.1	78.1117	0.247394
SLM SAG	SLM_LV1_0208-D16	GB_GCA_003599485.1	85.0774	0.406135
SLM SAG	SLM_LV1_02b-K17	GB_GCA_903831335.1	69.448	0.23216
SLM SAG	SLM_LV1_30a-M19	GB_GCA_020846295.1	74.7933	0.220487
SLM SAG	SLM_LV1_BS-A02
SLM SAG	SLM_MC1B_24-G14	RS_GCF_002379085.1	78.2124	0.259521
SLM SAG	SLM_MC1B_24-F09	GB_GCA_016462095.1	76.1512	0.394917
SLM SAG	SLM_MC1B_46-N21	GB_GCA_947451735.1	79.3009	0.186636
SLM SAG	SLM_MC1B_24-G11	GB_GCA_947451735.1	80.2867	0.234508
SLM SAG	SLM_LV1_0208-N15	GB_GCA_963205005.1	80.3343	0.446791
SLM SAG	SLM_MC1B_24-L19	GB_GCA_947451735.1	80.8113	0.231046
SLM SAG	SLM_MC1B_68-O09	GB_GCA_947451735.1	81.0693	0.209994
SLM SAG	SLM_LV1_02b-O04	GB_GCA_001823575.1	70.9399	0.234856
SLM SAG	SLM_MC1B_46-L11	GB_GCA_937875815.1	79.4603	0.371601
SLM SAG	SLM_LV1_02b-M21	GB_GCA_016215205.1	72.1492	0.153264
SLM SAG	SLM_LV1_0830-E23	RS_GCF_021800405.1	96.1476	0.397513
SLM SAG	SLM_MC1B_810-A09	GB_GCA_016462095.1	76.2554	0.368691
SLM SAG	SLM_LV1_30a-L15	GB_GCA_009885195.1	79.4169	0.2917
SLM SAG	SLM_LV1_0830-J18	GB_GCA_947450175.1	70.8265	0.298329
SLM SAG	SLM_MC1B_810-C14	GB_GCA_945906765.1	83.3152	0.314674
SLM SAG	SLM_MC1B_46-O10	GB_GCA_016462095.1	75.7719	0.391401
SLM SAG	SLM_MC1B_68-M02	RS_GCF_022809125.1	74.6314	0.245656
SLM SAG	SLM_LV1_02b-M06	GB_GCA_919902095.1	79.5067	0.192451
SLM SAG	SLM_LV1_0208-E18	GB_GCA_937875815.1	79.0202	0.367106
SLM SAG	SLM_MC1B_02-C22	GB_GCA_945906765.1	83.095	0.337223
SLM SAG	SLM_LV1_0208-O21	GB_GCA_026397405.1	68.8782	0.192657
SLM SAG	SLM_MC1B_68-N07	GB_GCA_947451735.1	80.1139	0.24822
SLM SAG	SLM_MC1B_24-J15	GB_GCA_937875815.1	78.9089	0.406012
SLM SAG	SLM_LV1_02b-K10	GB_GCA_021780575.1	72.5048	0.14901
SLM SAG	SLM_LV1_02b-F21	GB_GCA_023245145.1	74.7379	0.263464
SLM SAG	SLM_MC1B_46-N13	GB_GCA_937875815.1	79.0718	0.387949
SLM SAG	SLM_LV1_30a-O22	GB_GCA_002278935.1	77.7425	0.401331
SLM SAG	SLM_LV1_02b-I21	GB_GCA_003518045.1	72.1791	0.265485
SLM SAG	SLM_LV1_0208-D04	GB_GCA_002278935.1	78.6725	0.424351
SLM SAG	SLM_LV1_0208-M02	GB_GCA_945907065.1	77.8682	0.4419
SLM SAG	SLM_LV1_02b-K07	GB_GCA_001781175.1	72.1408	0.170884
SLM SAG	SLM_LV1_0208-L10	GB_GCA_009885195.1	79.5895	0.244275
SLM SAG	SLM_LV1_0830-N09	RS_GCF_002379095.1	77.9226	0.254861
SLM SAG	SLM_LV1_BS-D15	GB_GCA_030647575.1	82.576	0.289011
SLM SAG	SLM_MC1B_46-G15	GB_GCA_947451735.1	80.3045	0.242163
SLM SAG	SLM_LV1_0208-I16	GB_GCA_023266935.1	74.628	0.365936
SLM SAG	SLM_MC1B_68-K08	GB_GCA_016462095.1	76.75	0.377482
SLM SAG	SLM_LV1_0208-E14	GB_GCA_000378885.1	72.6531	0.318315
SLM SAG	SLM_LV1_0830-F22	RS_GCF_003711205.1	77.7981	0.248498
SLM SAG	SLM_MC1B_02-I17	GB_GCA_016462095.1	76.2063	0.331118
SLM SAG	SLM_LV1_02b-L07	GB_GCA_001823545.1	71.4289	0.160296
SLM SAG	SLM_MC1B_24-A17	GB_GCA_016462095.1	75.766	0.340176
SLM SAG	SLM_MC1B_24-A05	RS_GCF_002379095.1	77.9566	0.288839
SLM SAG	SLM_LV1_BS-B19	GB_GCA_016462095.1	77.4055	0.310471
SLM SAG	SLM_LV1_02b-E23	GB_GCA_943357985.1	73.7416	0.421294
SLM SAG	SLM_MC1B_24-D06	GB_GCA_009694735.1	82.6031	0.237983
SLM SAG	SLM_LV1_02b-C17	GB_GCA_022842945.1	69.1339	0.240314
SLM SAG	SLM_MC1B_46-M07	GB_GCA_016462095.1	76.1008	0.35331
SLM SAG	SLM_MC1B_68-F23	GB_GCA_016462095.1	74.916	0.367464
SLM SAG	SLM_MC1B_68-G05	GB_GCA_937875815.1	79.4706	0.389351
SLM SAG	SLM_LV1_02b-A16	GB_GCA_024654305.1	72.8476	0.23813
SLM SAG	SLM_LV1_0830-B07	GB_GCA_028291945.1	75.4449	0.252963
SLM SAG	SLM_LV1_0830-B18	GB_GCA_016202435.1	69.1285	0.138481
SLM SAG	SLM_MC1B_46-N23	GB_GCA_903959665.1	78.3474	0.394055
SLM SAG	SLM_MC1B_24-M06	GB_GCA_945881845.1	78.2766	0.508418
SLM SAG	SLM_LV1_02b-M02	GB_GCA_030645455.1	66.6193	0.170061
SLM SAG	SLM_LV1_02b-A07	GB_GCA_016217835.1	72.6755	0.342567
SLM SAG	SLM_LV1_30a-E06	GB_GCA_021741795.1	71.3973	0.182481
SLM SAG	SLM_LV1_0208-L04	GB_GCA_001823575.1	72.0723	0.205903
SLM SAG	SLM_LV1_0208-K06	GB_GCA_945906765.1	82.6355	0.24059
SLM SAG	SLM_LV1_30a-A20	GB_GCA_013205455.1	69.9821	0.23496
SLM SAG	SLM_LV1_30a-I02	GB_GCA_013696395.1	68.4462	0.201391
SLM SAG	SLM_MC1B_68-F02	GB_GCA_016462095.1	76.0153	0.368681
SLM SAG	SLM_LV1_BS-G03	GB_GCA_016462095.1	75.9557	0.376107
SLM SAG	SLM_LV1_02b-I19	GB_GCA_903954185.1	65.1318	0.141027
SLM SAG	SLM_LV1_02b-D02	GB_GCA_021827685.1	67.4953	0.101563
SLM SAG	SLM_LV1_0830-J14	GB_GCA_009885195.1	79.9285	0.330311
SLM SAG	SLM_MC1B_02-A11	GB_GCA_001770355.1	76.4571	0.214588
SLM SAG	SLM_MC1B_46-O19	GB_GCA_937875815.1	79.0768	0.397676
SLM SAG	SLM_MC1B_810-A19	GB_GCA_016462095.1	75.7934	0.377945
SLM SAG	SLM_LV1_30a-N20	GB_GCA_945906765.1	84.2386	0.297617
SLM SAG	SLM_LV1_BS-C19	GB_GCA_016462095.1	76.1519	0.389157
SLM SAG	SLM_MC1B_68-A17	GB_GCA_947451735.1	80.3108	0.230023
SLM SAG	SLM_MC1B_46-M21	GB_GCA_937875815.1	79.1615	0.395826
SLM SAG	SLM_LV1_0830-J09	GB_GCA_025924835.1	68.0459	0.154382
SLM SAG	SLM_MC1B_24-F19	GB_GCA_945881845.1	78.4851	0.466681
SLM SAG	SLM_MC1B_02-D19	GB_GCA_026126025.1	75.2596	0.261094
SLM SAG	SLM_MC1B_24-L15	GB_GCA_947451735.1	80.0872	0.239043
SLM SAG	SLM_LV1_0830-E22	GB_GCA_009885195.1	79.1274	0.241903
SLM SAG	SLM_MC1B_24-C16	GB_GCA_016462245.1	78.2053	0.346741
SLM SAG	SLM_MC1B_810-A03	GB_GCA_016462095.1	76.5481	0.387615
SLM SAG	SLM_LV1_BS-J06	GB_GCA_029262755.1	67.7601	0.106298
SLM SAG	SLM_MC1B_46-A02	GB_GCA_905181745.1	79.0555	0.235455
SLM SAG	SLM_MC1B_02-G21	GB_GCA_945906765.1	83.4649	0.301408
SLM SAG	SLM_MC1B_810-D11	GB_GCA_018003655.1	71.1825	0.170055
SLM SAG	SLM_LV1_30a-I06	GB_GCA_009885195.1	79.78	0.176455
SLM SAG	SLM_LV1_0208-C19	GB_GCA_019745315.1	67.4935	0.244123
SLM SAG	SLM_LV1_02b-P05	GB_GCA_001825115.1	70.8019	0.178495
SLM SAG	SLM_LV1_02b-J04	GB_GCA_009691505.1	72.2323	0.290793
SLM SAG	SLM_MC1B_68-N23	RS_GCF_003351045.1	76.923	0.285259
SLM SAG	SLM_LV1_0830-K13	GB_GCA_943356775.1	71.7344	0.228799
SLM SAG	SLM_LV1_02b-N20	GB_GCA_919902095.1	79.5463	0.199011
SLM SAG	SLM_MC1B_02-E21	GB_GCA_937875815.1	79.3407	0.385208
SLM SAG	SLM_MC1B_46-K11	RS_GCF_003351045.1	77.2693	0.22399
SLM SAG	SLM_LV1_0208-L23	GB_GCA_003599485.1	84.3026	0.376301
SLM SAG	SLM_LV1_0830-B03	GB_GCA_009885195.1	79.1701	0.3106
SLM SAG	SLM_LV1_02b-L22	GB_GCA_018969615.1	70.2968	0.213066
SLM SAG	SLM_MC1B_24-M19	GB_GCA_945881845.1	78.3737	0.42889
SLM SAG	SLM_LV1_0830-L23	GB_GCA_009885195.1	79.696	0.230102
SLM SAG	SLM_LV1_BS-I20	GB_GCA_016462095.1	76.0606	0.358128
SLM SAG	SLM_MC1B_02-K03	GB_GCA_023252115.1	72.0662	0.158616
SLM SAG	SLM_MC1B_68-I19	GB_GCA_016462245.1	77.1568	0.382154
SLM SAG	SLM_MC1B_24-B11	GB_GCA_903959665.1	78.7972	0.38496
SLM SAG	SLM_LV1_0208-I19	RS_GCF_002379085.1	78.322	0.239717
SLM SAG	SLM_LV1_BS-E22	GB_GCA_016462095.1	75.3875	0.32442
SLM SAG	SLM_LV1_0830-L03	GB_GCA_919902095.1	79.9627	0.184562
SLM SAG	SLM_MC1B_46-K16	GB_GCA_947451735.1	81.4186	0.222635
SLM SAG	SLM_MC1B_24-A08	GB_GCA_947451735.1	79.6686	0.227445
SLM SAG	SLM_MC1B_68-P08	GB_GCA_016462095.1	76.1944	0.379725
SLM SAG	SLM_LV1_30a-K11	GB_GCA_943350635.1	68.909	0.236093
SLM SAG	SLM_LV1_02b-E17	GB_GCA_945898065.1	73.297	0.274949
SLM SAG	SLM_LV1_02b-M16	GB_GCA_018062445.1	71.9097	0.329668
SLM SAG	SLM_LV1_02b-E19	GB_GCA_023245145.1	74.2357	0.27143
SLM SAG	SLM_MC1B_810-B06	GB_GCA_030647575.1	82.7613	0.294079
SLM SAG	SLM_LV1_BS-E21	GB_GCA_009694475.1	76.2488	0.329555
SLM SAG	SLM_MC1B_68-O16	GB_GCA_001602455.1	73.6095	0.308961
SLM SAG	SLM_MC1B_68-E03	GB_GCA_947451735.1	80.3524	0.241775
SLM SAG	SLM_LV1_30a-J21	GB_GCA_009885195.1	79.1249	0.254583
SLM SAG	SLM_MC1B_02-G16	GB_GCA_016192825.1	80.9093	0.239015
SLM SAG	SLM_MC1B_68-J04	GB_GCA_029262755.1	68.1531	0.106697
SLM SAG	SLM_LV1_30a-D19	GB_GCA_009885195.1	79.5967	0.239327
SLM SAG	SLM_LV1_02b-J15	GB_GCA_903842365.1	66.05	0.134515
SLM SAG	SLM_LV1_0208-J05	GB_GCA_020846295.1	75.266	0.329545
SLM SAG	SLM_LV1_0830-I16	GB_GCA_009705025.1	72.1317	0.159836
SLM SAG	SLM_LV1_02b-F06	GB_GCA_943355045.1	72.0495	0.175372
SLM SAG	SLM_LV1_30a-C14	GB_GCA_023266235.1	83.362	0.342737
SLM SAG	SLM_MC1B_24-K04	GB_GCA_945870865.1	73.9666	0.284929
SLM SAG	SLM_LV1_0830-C08	GB_GCA_010024385.1	73.0367	0.312643
SLM SAG	SLM_MC1B_68-G16	GB_GCA_020849325.1	75.8057	0.291522
SLM SAG	SLM_MC1B_810-B23	GB_GCA_919901745.1	77.8096	0.340242
SLM SAG	SLM_MC1B_02-K21	GB_GCA_937875815.1	79.5658	0.36297
SLM SAG	SLM_LV1_0830-G13	GB_GCA_009694435.1	71.7804	0.562575
SLM SAG	SLM_LV1_0830-K07	GB_GCA_030696455.1	81.3549	0.412017
SLM SAG	SLM_LV1_0830-D17	GB_GCA_947476295.1	77.3053	0.326367
SLM SAG	SLM_MC1B_02-B13	GB_GCA_003599485.1	84.2952	0.423834
SLM SAG	SLM_MC1B_24-B05	RS_GCF_900116715.1	78.2847	0.30003
SLM SAG	SLM_LV1_0208-M23	GB_GCA_023381235.1	83.6252	0.276588
SLM SAG	SLM_LV1_BS-C13	GB_GCA_937875815.1	78.9804	0.40318
SLM SAG	SLM_LV1_0208-B14	GB_GCA_019136515.1	72.6284	0.156852
SLM SAG	SLM_MC1B_68-G10	GB_GCA_009694735.1	82.7044	0.210537
SLM SAG	SLM_LV1_02b-A22	GB_GCA_026392845.1	72.673	0.365623
SLM SAG	SLM_MC1B_24-A18	GB_GCA_016462095.1	76.0889	0.349573
SLM SAG	SLM_MC1B_68-P15	GB_GCA_016462095.1	76.0715	0.251377
SLM SAG	SLM_MC1B_68-B07	GB_GCA_030855545.1	82.1141	0.232858
SLM SAG	SLM_MC1B_68-I14	GB_GCA_947481755.1	75.0702	0.187081
SLM SAG	SLM_MC1B_68-E21	GB_GCA_009694735.1	82.6704	0.216146
SLM SAG	SLM_LV1_30a-D08	GB_GCA_009885195.1	79.6333	0.267291
SLM SAG	SLM_MC1B_68-L19	GB_GCA_947451735.1	80.037	0.196145
SLM SAG	SLM_LV1_30a-N15	GB_GCA_024703855.1	78.3173	0.243358
SLM SAG	SLM_MC1B_24-B18	GB_GCA_947481755.1	78.08	0.25747
SLM SAG	SLM_LV1_0830-P07	GB_GCA_001770285.1	81.4177	0.288094
SLM SAG	SLM_MC1B_24-I14	GB_GCA_947451735.1	80.3102	0.251165
SLM SAG	SLM_LV1_0208-C23	GB_GCA_009694435.1	71.9968	0.490595
SLM SAG	SLM_LV1_30a-J09	GB_GCA_903932885.1	73.0944	0.268383
SLM SAG	SLM_MC1B_24-G07	GB_GCA_016462095.1	75.9481	0.383591
SLM SAG	SLM_LV1_BS-G04	GB_GCA_030647575.1	82.7749	0.262214
SLM SAG	SLM_MC1B_02-N20	GB_GCA_009885415.1	78.0235	0.355143
SLM SAG	SLM_MC1B_46-M04	GB_GCA_023252115.1	71.8173	0.193613
SLM SAG	SLM_LV1_0208-D10	RS_GCF_002288185.1	72.2267	0.297604
SLM SAG	SLM_LV1_0830-J10	GB_GCA_009885195.1	80.1811	0.262683
SLM SAG	SLM_MC1B_810-A22	GB_GCA_947451735.1	79.941	0.253564
SLM SAG	SLM_MC1B_02-F16	GB_GCA_003153455.1	83.8393	0.249644
SLM SAG	SLM_MC1B_68-L14	GB_GCA_947451735.1	79.6853	0.176752
SLM SAG	SLM_MC1B_810-A14	GB_GCA_945906105.1	76.8599	0.321799
SLM SAG	SLM_LV1_30a-E04	GB_GCA_009885195.1	79.3858	0.265691
SLM SAG	SLM_MC1B_02-I11	GB_GCA_016462245.1	78.3864	0.351691
SLM SAG	SLM_LV1_30a-D18	GB_GCA_919902515.1	80.1901	0.461672
SLM SAG	SLM_MC1B_02-G13	GB_GCA_005503335.1	74.6916	0.157118
SLM SAG	SLM_MC1B_68-G11	GB_GCA_947451735.1	80.6738	0.270641
SLM SAG	SLM_LV1_BS-G05	GB_GCA_919901745.1	78.8005	0.30821
SLM SAG	SLM_LV1_02b-I14	GB_GCA_903932885.1	72.6676	0.280799
SLM SAG	SLM_MC1B_24-I05	GB_GCA_030647575.1	82.6706	0.311798
SLM SAG	SLM_MC1B_24-A06	GB_GCA_947451735.1	80.0018	0.237966
SLM SAG	SLM_MC1B_68-E10	GB_GCA_947451735.1	80.4414	0.264975
SLM SAG	SLM_LV1_0830-D05	GB_GCA_903878415.1	71.2934	0.358964
SLM SAG	SLM_MC1B_24-L09	GB_GCA_016462095.1	76.2986	0.343576
SLM SAG	SLM_LV1_0830-N07	GB_GCA_009697485.1	87.0517	0.244486
SLM SAG	SLM_LV1_BS-D20	GB_GCA_903878415.1	69.1455	0.232161
SLM SAG	SLM_MC1B_02-B06	GB_GCA_009694735.1	82.113	0.252245
SLM SAG	SLM_MC1B_24-G02	GB_GCA_016462095.1	76.4224	0.378536
SLM SAG	SLM_LV1_02b-I02	GB_GCA_003512705.1	67.3182	0.182096
SLM SAG	SLM_LV1_02b-C21	GB_GCA_001189155.1	71.1789	0.262882
SLM SAG	SLM_MC1B_02-I04	GB_GCA_963169255.1	75.2396	0.348335
SLM SAG	SLM_LV1_0208-J22	GB_GCA_003153455.1	82.7902	0.344935
SLM SAG	SLM_MC1B_02-J21	GB_GCA_009693345.1	83.8862	0.220311
SLM SAG	SLM_LV1_0208-O08	GB_GCA_943355045.1	71.9447	0.191863
SLM SAG	SLM_LV1_BS-C20	GB_GCA_016462095.1	75.5606	0.349678
SLM SAG	SLM_MC1B_68-O10	GB_GCA_903959665.1	79.1554	0.359672
SLM SAG	SLM_LV1_30a-B17	GB_GCA_009885195.1	79.0917	0.251566
SLM SAG	SLM_MC1B_810-C10	GB_GCA_016462095.1	76.646	0.390196
SLM SAG	SLM_MC1B_46-C08	GB_GCA_009885195.1	79.1199	0.261256
SLM SAG	SLM_LV1_30a-D16	GB_GCA_009885195.1	79.2645	0.245616
SLM SAG	SLM_LV1_30a-G16	GB_GCA_903850275.1	73.3677	0.196781
SLM SAG	SLM_MC1B_810-D06	GB_GCA_016462095.1	76.2035	0.406597
SLM SAG	SLM_LV1_BS-A17	GB_GCA_947478745.1	75.7808	0.29146
SLM SAG	SLM_MC1B_24-K20	GB_GCA_937875815.1	79.8362	0.437138
SLM SAG	SLM_MC1B_810-D16	GB_GCA_016462095.1	75.6404	0.393833
SLM SAG	SLM_MC1B_68-L22	GB_GCA_947451735.1	79.652	0.20917
SLM SAG	SLM_MC1B_24-N05	GB_GCA_016462245.1	78.4496	0.384743
SLM SAG	SLM_LV1_30a-F07	RS_GCF_003711205.1	78.8548	0.214554
SLM SAG	SLM_MC1B_02-B16	GB_GCA_945906765.1	83.1799	0.317372
SLM SAG	SLM_MC1B_810-C23	GB_GCA_016177355.1	86.2431	0.259942
SLM SAG	SLM_LV1_02b-B17	GB_GCA_903944295.1	77.6021	0.560832
SLM SAG	SLM_LV1_02b-I03	GB_GCA_943355045.1	70.8266	0.271225
SLM SAG	SLM_MC1B_68-J15	GB_GCA_903959665.1	77.7566	0.359878
SLM SAG	SLM_MC1B_02-I08	GB_GCA_945906765.1	84.0269	0.270242
SLM SAG	SLM_MC1B_24-F06	GB_GCA_016462095.1	76.0593	0.418845
SLM SAG	SLM_MC1B_24-A07	GB_GCA_016462095.1	75.6772	0.370867
SLM SAG	SLM_LV1_BS-D10	GB_GCA_030647575.1	82.6715	0.28783
SLM SAG	SLM_MC1B_68-K07	GB_GCA_009694735.1	82.22	0.234047
SLM SAG	SLM_MC1B_02-C18	GB_GCA_030683105.1	84.4939	0.307342
SLM SAG	SLM_LV1_30a-O06	GB_GCA_009927375.1	72.2379	0.177141
SLM SAG	SLM_LV1_02b-I04	GB_GCA_001777015.1	71.8896	0.278741
SLM SAG	SLM_LV1_0830-M18	GB_GCA_026397045.1	69.6331	0.292772
SLM SAG	SLM_LV1_30a-K08	RS_GCF_003711205.1	78.4265	0.357375
SLM SAG	SLM_MC1B_46-G07	GB_GCA_937875815.1	79.0115	0.389772
SLM SAG	SLM_MC1B_02-B20	GB_GCA_937875815.1	79.4236	0.381959
SLM SAG	SLM_MC1B_24-O09	GB_GCA_903953065.1	77.3919	0.188036
SLM SAG	SLM_LV1_30a-O20	RS_GCF_002288185.1	72.1821	0.34145
SLM SAG	SLM_MC1B_46-L08	GB_GCA_947451735.1	80.703	0.217186
SLM SAG	SLM_LV1_0830-C18	GB_GCA_014378915.1	75.0068	0.382459
SLM SAG	SLM_LV1_30a-K16	GB_GCA_003489395.1	71.5351	0.1856
SLM SAG	SLM_LV1_0830-K09	RS_GCF_927312905.1	88.2492	0.380474
SLM SAG	SLM_LV1_0830-E05	GB_GCA_903918325.1	72.175	0.242306
SLM SAG	SLM_MC1B_68-O07	GB_GCA_903959665.1	78.0396	0.385091
SLM SAG	SLM_MC1B_24-P05	GB_GCA_016192835.1	85.5689	0.26598
SLM SAG	SLM_MC1B_24-P07	GB_GCA_016462245.1	78.9275	0.417934
SLM SAG	SLM_MC1B_46-B13	GB_GCA_937875815.1	79.0341	0.411459
SLM SAG	SLM_LV1_0208-L11	GB_GCA_903885375.1	77.2996	0.424521
SLM SAG	SLM_MC1B_24-E14	GB_GCA_016462245.1	77.8665	0.332164
SLM SAG	SLM_LV1_30a-P04	GB_GCA_003599485.1	84.882	0.378841
SLM SAG	SLM_MC1B_02-E09	GB_GCA_016462095.1	77.117	0.333105
SLM SAG	SLM_MC1B_68-O13	RS_GCF_012184415.1	74.6661	0.20461
SLM SAG	SLM_MC1B_24-F18	GB_GCA_016462245.1	78.1243	0.405332
SLM SAG	SLM_LV1_30a-A01	RS_GCF_003711205.1	77.6868	0.29001
SLM SAG	SLM_MC1B_68-J16	GB_GCA_009694735.1	82.6133	0.251998
SLM SAG	SLM_LV1_02b-M17	GB_GCA_002284895.1	72.4878	0.370392
SLM SAG	SLM_MC1B_46-D19	GB_GCA_937875815.1	79.15	0.421416
SLM SAG	SLM_LV1_30a-F19	GB_GCA_947498205.1	69.7756	0.155529
SLM SAG	SLM_LV1_0830-M14	RS_GCF_025351295.1	81.0817	0.461357
SLM SAG	SLM_MC1B_24-O05	GB_GCA_016462095.1	75.8837	0.375137
SLM SAG	SLM_LV1_30a-P19	GB_GCA_009885195.1	79.1609	0.289098
SLM SAG	SLM_LV1_30a-F17	GB_GCA_938049695.1	86.8939	0.491241
SLM SAG	SLM_LV1_0830-K23	GB_GCA_017880825.1	73.4283	0.260429
SLM SAG	SLM_LV1_0208-N19	GB_GCA_026397045.1	69.3337	0.332513
SLM SAG	SLM_MC1B_24-J21	GB_GCA_903959665.1	78.2796	0.355684
SLM SAG	SLM_MC1B_24-E08	GB_GCA_903959665.1	79.2051	0.305904
SLM SAG	SLM_LV1_30a-E02	GB_GCA_945900735.1	72.3192	0.244087
SLM SAG	SLM_LV1_30a-M09	GB_GCA_017880905.1	74.5565	0.360878
SLM SAG	SLM_MC1B_68-D16	GB_GCA_021462855.1	76.8373	0.340804
SLM SAG	SLM_MC1B_46-D02	GB_GCA_937875815.1	79.0726	0.399892
SLM SAG	SLM_MC1B_68-A20	GB_GCA_016462095.1	76.4255	0.40537
SLM SAG	SLM_MC1B_68-P02	GB_GCA_009694735.1	82.9767	0.240857
SLM SAG	SLM_MC1B_24-B17	GB_GCA_903959665.1	78.1715	0.287864
SLM SAG	SLM_LV1_BS-M22	GB_GCA_016462095.1	75.8657	0.31558
SLM SAG	SLM_LV1_02b-E02	GB_GCA_943349395.1	69.2288	0.242423
SLM SAG	SLM_MC1B_46-A04	GB_GCA_947451735.1	80.2936	0.255066
SLM SAG	SLM_MC1B_02-E07	GB_GCA_024703855.1	77.9711	0.352283
SLM SAG	SLM_LV1_02b-J07	GB_GCA_023267115.1	72.7676	0.198954
SLM SAG	SLM_MC1B_24-L18	RS_GCF_022809125.1	74.8891	0.225472
SLM SAG	SLM_MC1B_24-F13	GB_GCA_016462095.1	76.1984	0.362219
SLM SAG	SLM_LV1_0208-N16	GB_GCA_009694435.1	72.274	0.427034
SLM SAG	SLM_MC1B_24-O02	GB_GCA_030647575.1	83.1492	0.24852
SLM SAG	SLM_MC1B_810-D03	GB_GCA_009693345.1	83.5466	0.187602
SLM SAG	SLM_LV1_0208-M10	GB_GCA_009694735.1	82.8324	0.313281
SLM SAG	SLM_MC1B_24-K21	GB_GCA_016462095.1	75.9505	0.398915
SLM SAG	SLM_LV1_02b-I13	GB_GCA_903959665.1	78.8277	0.37117
SLM SAG	SLM_LV1_02b-N07	GB_GCA_943357985.1	74.0543	0.4301
SLM SAG	SLM_MC1B_02-A19	GB_GCA_016192835.1	85.0663	0.266976
SLM SAG	SLM_LV1_02b-M04	GB_GCA_027311385.1	72.1936	0.30439
SLM SAG	SLM_LV1_0830-A05	GB_GCA_002284895.1	72.4605	0.372291
SLM SAG	SLM_MC1B_810-D14	GB_GCA_009885195.1	80.3426	0.251189
SLM SAG	SLM_MC1B_24-F07	GB_GCA_947451735.1	80.1054	0.247925
SLM SAG	SLM_LV1_02b-P14	GB_GCA_001786365.1	71.7983	0.2371
SLM SAG	SLM_LV1_02b-J22	GB_GCA_945881845.1	78.1619	0.505256
SLM SAG	SLM_MC1B_24-D10	GB_GCA_947451735.1	80.218	0.188968
SLM SAG	SLM_LV1_30a-K20	GB_GCA_009693345.1	82.093	0.190367
SLM SAG	SLM_LV1_30a-A21	GB_GCA_009697485.1	87.0476	0.237872
SLM SAG	SLM_LV1_0208-K14	GB_GCA_943356485.1	71.4391	0.282309
SLM SAG	SLM_MC1B_46-N22	GB_GCA_030647575.1	82.848	0.245696
SLM SAG	SLM_MC1B_46-G09	GB_GCA_947451735.1	79.8115	0.208944
SLM SAG	SLM_MC1B_68-G02	GB_GCA_009694475.1	76.4009	0.336844
SLM SAG	SLM_MC1B_24-F16	GB_GCA_947451735.1	80.0148	0.232571
SLM SAG	SLM_MC1B_02-F06	GB_GCA_937875815.1	79.5178	0.36402
SLM SAG	SLM_MC1B_810-D04	GB_GCA_030647575.1	81.8722	0.27484
SLM SAG	SLM_MC1B_46-F11	GB_GCA_947451735.1	80.2839	0.235662
SLM SAG	SLM_MC1B_02-I10	GB_GCA_016462095.1	76.2901	0.319096
SLM SAG	SLM_MC1B_24-B09	GB_GCA_009885415.1	77.9969	0.344263
SLM SAG	SLM_MC1B_24-F11	GB_GCA_947481755.1	74.9848	0.26793
SLM SAG	SLM_LV1_0208-J10	GB_GCA_030654175.1	80.2391	0.375175
SLM SAG	SLM_MC1B_46-G14	GB_GCA_937875815.1	79.0984	0.434869
SLM SAG	SLM_MC1B_02-P20	GB_GCA_937875815.1	79.2802	0.387903
SLM SAG	SLM_LV1_BS-B10	GB_GCA_016462095.1	75.9888	0.353396
SLM SAG	SLM_MC1B_02-I13	GB_GCA_001801885.1	88.3979	0.429806
SLM SAG	SLM_MC1B_02-I22	GB_GCA_903959665.1	78.7017	0.381792
SLM SAG	SLM_LV1_30a-B04	GB_GCA_016220125.1	77.513	0.249382
SLM SAG	SLM_MC1B_24-B08	GB_GCA_947451735.1	79.8189	0.246976
SLM SAG	SLM_LV1_02b-B20	GB_GCA_001781125.1	71.5892	0.20644
SLM SAG	SLM_LV1_02b-L23	GB_GCA_937872425.1	68.4634	0.146633
SLM SAG	SLM_LV1_02b-A11	GB_GCA_023267515.1	73.5096	0.250085
SLM SAG	SLM_LV1_30a-D11	GB_GCA_019749945.1	84.2266	0.268537
SLM SAG	SLM_LV1_BS-F16	GB_GCA_016462095.1	76.3725	0.333669
SLM SAG	SLM_MC1B_02-G04	GB_GCA_001801885.1	88.1625	0.460928
SLM SAG	SLM_MC1B_68-L03	GB_GCA_947451735.1	79.935	0.226223
SLM SAG	SLM_LV1_0830-B21	GB_GCA_021297895.1	71.1793	0.10913
SLM SAG	SLM_LV1_02b-C22	GB_GCA_023245855.1	78.3253	0.40142
SLM SAG	SLM_MC1B_24-D20	GB_GCA_947478745.1	76.4097	0.270802
SLM SAG	SLM_MC1B_24-M16	GB_GCA_947451735.1	80.9425	0.252628
SLM SAG	SLM_LV1_02b-L21	GB_GCA_009885195.1	79.1295	0.26925
SLM SAG	SLM_MC1B_24-I21	GB_GCA_947481755.1	75.461	0.224553
SLM SAG	SLM_MC1B_68-P07	GB_GCA_945881845.1	78.2227	0.463729
SLM SAG	SLM_LV1_30a-J11	GB_GCA_009885195.1	79.3363	0.271742
SLM SAG	SLM_MC1B_24-I08	GB_GCA_903959665.1	78.6431	0.44485
SLM SAG	SLM_LV1_02b-O10	GB_GCA_000990145.1	76.2259	0.167224
SLM SAG	SLM_MC1B_68-M17	RS_GCF_022809125.1	74.2185	0.190177
SLM SAG	SLM_LV1_30a-O17	GB_GCA_947498205.1	70.3348	0.143549
SLM SAG	SLM_LV1_02b-E14	GB_GCA_018968865.1	71.717	0.254987
SLM SAG	SLM_LV1_02b-M11	GB_GCA_001823575.1	71.9562	0.228668
SLM SAG	SLM_LV1_02b-N17	GB_GCA_001823575.1	70.9451	0.164156
SLM SAG	SLM_LV1_BS-G19	GB_GCA_004297395.1	78.4323	0.289478
SLM SAG	SLM_MC1B_46-M23	GB_GCA_002841115.1	76.0159	0.293636
SLM SAG	SLM_LV1_30a-J07	GB_GCA_016191425.1	78.1925	0.266461
SLM SAG	SLM_MC1B_68-F08	GB_GCA_030855545.1	81.8979	0.26962
SLM SAG	SLM_LV1_30a-C22	GB_GCA_009885195.1	79.7286	0.301141
SLM SAG	SLM_LV1_0830-D02	GB_GCA_003599485.1	84.2524	0.350812
SLM SAG	SLM_LV1_02b-J05	GB_GCA_001825115.1	71.9549	0.170961
SLM SAG	SLM_LV1_02b-L06	GB_GCA_009885195.1	79.8084	0.298915
SLM SAG	SLM_LV1_02b-E08	GB_GCA_016195765.1	70.3963	0.317685
SLM SAG	SLM_LV1_BS-K20	GB_GCA_030647575.1	77.9505	0.273418
SLM SAG	SLM_LV1_02b-N06	GB_GCA_030674415.1	71.564	0.212833
SLM SAG	SLM_MC1B_68-E22	GB_GCA_947451735.1	80.3223	0.235013
SLM SAG	SLM_LV1_0208-E15	GB_GCA_001775835.1	71.6634	0.241457
SLM SAG	SLM_MC1B_24-A22	GB_GCA_903959665.1	78.7104	0.303688
SLM SAG	SLM_MC1B_46-K06	GB_GCA_023252115.1	71.8629	0.228839
SLM SAG	SLM_LV1_0830-A21	GB_GCA_024234395.1	68.4115	0.261154
SLM SAG	SLM_MC1B_68-J20	GB_GCA_947451735.1	80.0737	0.190784
SLM SAG	SLM_LV1_30a-N11	GB_GCA_945866155.1	72.6534	0.353444
SLM SAG	SLM_MC1B_68-F14	GB_GCA_016462245.1	78.6238	0.364358
SLM SAG	SLM_LV1_02b-N10	GB_GCA_943354625.1	70.9233	0.222218
SLM SAG	SLM_LV1_0830-D08	RS_GCF_002288185.1	72.5642	0.293448
SLM SAG	SLM_LV1_0208-K02	GB_GCA_002404095.1	72.1676	0.168746
SLM SAG	SLM_MC1B_24-P11	RS_GCF_022809125.1	74.9228	0.230796
SLM SAG	SLM_LV1_0208-O17	GB_GCA_025356085.1	80.7877	0.316946
SLM SAG	SLM_MC1B_02-G14	GB_GCA_963169255.1	74.3551	0.349342
SLM SAG	SLM_LV1_BS-I10	GB_GCA_016462095.1	75.4769	0.384659
SLM SAG	SLM_LV1_BS-J21	GB_GCA_030647575.1	82.4511	0.326994
SLM SAG	SLM_MC1B_68-D03	GB_GCA_947451735.1	79.9336	0.249307
SLM SAG	SLM_MC1B_68-A06	GB_GCA_016462095.1	76.4907	0.370018
SLM SAG	SLM_MC1B_02-B10	GB_GCA_937875815.1	79.4217	0.366582
SLM SAG	SLM_MC1B_24-B03	GB_GCA_016462095.1	76.2728	0.365039
SLM SAG	SLM_LV1_02b-C18	GB_GCA_030674415.1	72.0271	0.27469
SLM SAG	SLM_LV1_0208-G16	GB_GCA_009885195.1	79.1771	0.269183
SLM SAG	SLM_LV1_30a-D17	GB_GCA_002278935.1	78.2567	0.400352
SLM SAG	SLM_MC1B_68-M18	GB_GCA_016462095.1	74.9968	0.411377
SLM SAG	SLM_MC1B_46-P17	GB_GCA_937875815.1	79.4689	0.3972
SLM SAG	SLM_MC1B_68-M16	GB_GCA_903847495.1	75.9049	0.318221
SLM SAG	SLM_LV1_0830-B23	GB_GCA_001770285.1	81.0782	0.210153
SLM SAG	SLM_LV1_0830-M02	GB_GCA_023381235.1	85.2793	0.424571
SLM SAG	SLM_LV1_02b-I22	GB_GCA_014190155.1	70.2497	0.242652
SLM SAG	SLM_LV1_0830-G08	RS_GCF_002288185.1	72.6554	0.211678
SLM SAG	SLM_MC1B_68-G04	GB_GCA_903959665.1	78.2496	0.44587
SLM SAG	SLM_LV1_02b-D18	GB_GCA_001189155.1	72.1269	0.158029
SLM SAG	SLM_LV1_0208-N14	GB_GCA_903895515.1	71.3623	0.258053
SLM SAG	SLM_LV1_0208-L19	GB_GCA_001825115.1	71.6348	0.284041
SLM SAG	SLM_MC1B_02-C21	GB_GCA_009693345.1	83.6747	0.191431
SLM SAG	SLM_MC1B_24-G04	GB_GCA_024653875.1	76.9239	0.255734
SLM SAG	SLM_LV1_0830-O16	GB_GCA_007279905.1	73.3476	0.150573
SLM SAG	SLM_MC1B_02-A23	GB_GCA_016462095.1	75.4826	0.374044
SLM SAG	SLM_MC1B_02-G08	GB_GCA_016462095.1	76.1392	0.376197
SLM SAG	SLM_LV1_30a-K09	GB_GCA_945906765.1	81.3562	0.364672
SLM SAG	SLM_LV1_02b-O16	GB_GCA_019745315.1	70.3158	0.213551
SLM SAG	SLM_MC1B_810-D20	GB_GCA_016462095.1	75.6641	0.368068
SLM SAG	SLM_MC1B_68-D07	GB_GCA_947451735.1	80.1022	0.265089
SLM SAG	SLM_MC1B_02-F10	GB_GCA_945881845.1	78.005	0.449286
SLM SAG	SLM_MC1B_02-J11	GB_GCA_903959665.1	78.3676	0.402461
SLM SAG	SLM_LV1_BS-D18	GB_GCA_016462095.1	75.8319	0.402261
SLM SAG	SLM_LV1_0208-G19	GB_GCA_026397045.1	69.4224	0.242187
SLM SAG	SLM_LV1_02b-D07	GB_GCA_001825115.1	71.3687	0.157803
SLM SAG	SLM_MC1B_24-O08	GB_GCA_030647575.1	78.6161	0.255459
SLM SAG	SLM_LV1_0208-M15	GB_GCA_009885195.1	80.0904	0.291587
SLM SAG	SLM_MC1B_24-D05	GB_GCA_947451735.1	80.1255	0.274031
SLM SAG	SLM_LV1_30a-G19	RS_GCF_002379095.1	78.865	0.297055
SLM SAG	SLM_LV1_BS-A03	GB_GCA_016462095.1	75.9261	0.388614
SLM SAG	SLM_LV1_02b-G21	GB_GCA_023245145.1	72.5268	0.205304
SLM SAG	SLM_LV1_0208-M17	GB_GCA_002367695.1	70.7883	0.186091
SLM SAG	SLM_MC1B_02-D22	GB_GCA_030647575.1	82.9381	0.304125
SLM SAG	SLM_MC1B_24-B15	GB_GCA_945878555.1	74.3908	0.387441
SLM SAG	SLM_MC1B_68-I02	GB_GCA_009694735.1	82.8603	0.23978
SLM SAG	SLM_LV1_30a-F20	GB_GCA_030683815.1	78.6511	0.47908
SLM SAG	SLM_LV1_30a-C02	GB_GCA_030647575.1	78.2453	0.274166
SLM SAG	SLM_LV1_02b-I05	GB_GCA_943356485.1	71.0041	0.345005
SLM SAG	SLM_LV1_BS-E10	GB_GCA_905181745.1	78.965	0.244118
SLM SAG	SLM_LV1_30a-G23	GB_GCA_009885195.1	78.794	0.220244
SLM SAG	SLM_LV1_02b-K11	GB_GCA_018968865.1	72.845	0.217867
SLM SAG	SLM_MC1B_24-M14	GB_GCA_947451735.1	80.4605	0.243345
SLM SAG	SLM_LV1_02b-E03	GB_GCA_001825115.1	72.108	0.203317
SLM SAG	SLM_MC1B_24-O19	GB_GCA_016462095.1	76.0461	0.395014
SLM SAG	SLM_LV1_BS-J04	GB_GCA_009885195.1	79.4809	0.255579
SLM SAG	SLM_LV1_0830-P03	GB_GCA_947499615.1	80.8191	0.347829
SLM SAG	SLM_MC1B_02-J03	GB_GCA_947451735.1	80.9463	0.236352
SLM SAG	SLM_MC1B_46-D05	GB_GCA_016462095.1	75.2752	0.327155
SLM SAG	SLM_LV1_BS-B05	GB_GCA_016462095.1	75.8645	0.366753
SLM SAG	SLM_MC1B_24-J06	GB_GCA_009694475.1	76.1593	0.358545
SLM SAG	SLM_LV1_30a-G03	GB_GCA_009885195.1	79.4456	0.290024
SLM SAG	SLM_MC1B_68-J07	GB_GCA_001602455.1	73.3738	0.323862
SLM SAG	SLM_MC1B_24-P16	GB_GCA_001602455.1	73.8979	0.329804
SLM SAG	SLM_MC1B_02-M18	GB_GCA_937875815.1	79.4212	0.382969
SLM SAG	SLM_LV1_02b-F08	GB_GCA_001820095.1	71.7934	0.209539
SLM SAG	SLM_LV1_02b-P06	RS_GCF_031082345.1	88.2837	0.459025
SLM SAG	SLM_LV1_0208-E02	RS_GCF_002379085.1	78.3587	0.176079
SLM SAG	SLM_LV1_0830-L16	GB_GCA_009885195.1	79.6738	0.301806
SLM SAG	SLM_LV1_0208-G22	RS_GCF_900116715.1	78.4526	0.313531
SLM SAG	SLM_MC1B_46-L05	GB_GCA_937875815.1	79.6817	0.375272
SLM SAG	SLM_LV1_0208-O14	GB_GCA_903864835.1	64.063	0.100382
SLM SAG	SLM_MC1B_02-E03	GB_GCA_937875815.1	79.1426	0.3705
SLM SAG	SLM_LV1_0830-M21	GB_GCA_009885195.1	79.3553	0.276951
SLM SAG	SLM_LV1_30a-P13	GB_GCA_945906765.1	81.3035	0.363707
SLM SAG	SLM_LV1_0208-L18	GB_GCA_014190155.1	69.7798	0.329482
SLM SAG	SLM_LV1_30a-D09	GB_GCA_947451735.1	79.8143	0.218898
SLM SAG	SLM_MC1B_68-C14	GB_GCA_024742695.1	75.4467	0.167249
SLM SAG	SLM_MC1B_68-G22	GB_GCA_947451735.1	80.2822	0.18597
SLM SAG	SLM_MC1B_46-F17	GB_GCA_014379065.1	77.2667	0.303968
SLM SAG	SLM_MC1B_02-B23	GB_GCA_963169255.1	74.8828	0.34593
SLM SAG	SLM_LV1_02b-C04	GB_GCA_945866135.1	80.4716	0.446311
SLM SAG	SLM_MC1B_68-D11	GB_GCA_016462095.1	76.3982	0.370483
SLM SAG	SLM_MC1B_46-F08	GB_GCA_002841115.1	76.0617	0.23145
SLM SAG	SLM_MC1B_46-A09	GB_GCA_023252115.1	71.9542	0.177529
SLM SAG	SLM_LV1_30a-M18	GB_GCA_009885195.1	80.5737	0.181979
SLM SAG	SLM_MC1B_24-G22	GB_GCA_016462095.1	76.5721	0.370144
SLM SAG	SLM_LV1_0830-P13	GB_GCA_019749945.1	84.9038	0.364042
SLM SAG	SLM_MC1B_02-K09	GB_GCA_009693345.1	83.6628	0.290378
SLM SAG	SLM_LV1_30a-B05	GB_GCA_009885195.1	79.3857	0.291217
SLM SAG	SLM_LV1_0208-C09	RS_GCF_000190755.2	84.2403	0.443222
SLM SAG	SLM_MC1B_46-J20	GB_GCA_937875815.1	79.2928	0.357081
SLM SAG	SLM_LV1_BS-F08	GB_GCA_016462095.1	75.6503	0.38301
SLM SAG	SLM_MC1B_46-I02	GB_GCA_937875815.1	78.8358	0.388552
SLM SAG	SLM_MC1B_02-E06	GB_GCA_030647575.1	77.6778	0.208346
SLM SAG	SLM_LV1_BS-F22	GB_GCA_016462095.1	75.4111	0.297207
SLM SAG	SLM_LV1_BS-J18	GB_GCA_016462095.1	75.6114	0.368291
SLM SAG	SLM_MC1B_02-F07	GB_GCA_009693345.1	83.489	0.224271
SLM SAG	SLM_LV1_BS-E06	GB_GCA_947451735.1	79.9345	0.229981
SLM SAG	SLM_LV1_0208-F09	RS_GCF_002413825.1	80.9694	0.387963
SLM SAG	SLM_LV1_0830-O10	GB_GCA_945902215.1	77.4173	0.413927
SLM SAG	SLM_LV1_02b-F22	GB_GCA_001823575.1	71.4589	0.2198
SLM SAG	SLM_LV1_0208-I08	GB_GCA_947465645.1	79.6357	0.30788
SLM SAG	SLM_LV1_02b-A13	GB_GCA_001823575.1	71.3059	0.3
SLM SAG	SLM_MC1B_810-C17	GB_GCA_903959665.1	77.5665	0.302754
SLM SAG	SLM_LV1_0830-P23	GB_GCA_027311385.1	72.9	0.231916
SLM SAG	SLM_LV1_0208-F06	GB_GCA_021735575.1	70.8097	0.237101
SLM SAG	SLM_MC1B_24-I22	GB_GCA_947481755.1	76.0936	0.273609
SLM SAG	SLM_MC1B_46-J06	GB_GCA_937875815.1	79.3629	0.413883
SLM SAG	SLM_MC1B_02-B17	GB_GCA_003599485.1	84.8332	0.457616
SLM SAG	SLM_MC1B_68-L15	RS_GCF_022809125.1	75.3331	0.216345
SLM SAG	SLM_LV1_02b-N18	GB_GCA_000989515.1	74.0798	0.285838
SLM SAG	SLM_MC1B_46-K20	GB_GCA_937875815.1	79.1041	0.437987
SLM SAG	SLM_LV1_0830-K04	GB_GCA_009885195.1	80.2115	0.270391
SLM SAG	SLM_MC1B_68-O17	GB_GCA_947451735.1	80.0285	0.243508
SLM SAG	SLM_LV1_0208-O13	GB_GCA_026392845.1	72.516	0.33859
SLM SAG	SLM_MC1B_24-P19	GB_GCA_903959665.1	78.0982	0.398343
SLM SAG	SLM_LV1_02b-F14	GB_GCA_002772495.1	67.7281	0.1445
SLM SAG	SLM_MC1B_46-E20	GB_GCA_016462095.1	76.1148	0.363141
SLM SAG	SLM_LV1_BS-E16	GB_GCA_947481755.1	74.8217	0.352431
SLM SAG	SLM_LV1_02b-G08	GB_GCA_943349555.1	72.1311	0.283134
SLM SAG	SLM_LV1_30a-B03	RS_GCF_002379085.1	78.3401	0.233514
SLM SAG	SLM_LV1_0208-D03	GB_GCA_023381235.1	83.7643	0.279349
SLM SAG	SLM_LV1_0830-G03	GB_GCA_003153455.1	83.5379	0.301573
SLM SAG	SLM_MC1B_02-K11	GB_GCA_937875815.1	79.4158	0.408778
SLM SAG	SLM_MC1B_68-I07	GB_GCA_947451735.1	79.6333	0.210076
SLM SAG	SLM_LV1_BS-L15	GB_GCA_009885195.1	80.0014	0.218181
SLM SAG	SLM_LV1_02b-F17	GB_GCA_001817055.1	71.6136	0.36394
SLM SAG	SLM_MC1B_46-I04	GB_GCA_937875815.1	79.0857	0.446339
SLM SAG	SLM_LV1_02b-F16	GB_GCA_026392845.1	73.3274	0.325094
SLM SAG	SLM_MC1B_24-A19	GB_GCA_016462095.1	75.8025	0.390797
SLM SAG	SLM_LV1_0208-F11	GB_GCA_023381235.1	84.2703	0.312329
SLM SAG	SLM_LV1_02b-B16	GB_GCA_023245145.1	73.9873	0.330483
SLM SAG	SLM_MC1B_68-G15	GB_GCA_903959665.1	77.6781	0.451569
SLM SAG	SLM_LV1_BS-D14	GB_GCA_030647575.1	78.1063	0.277117
SLM SAG	SLM_LV1_02b-A10	GB_GCA_019247335.1	71.1021	0.142779
SLM SAG	SLM_LV1_02b-I17	GB_GCA_001825115.1	70.6646	0.187428
SLM SAG	SLM_LV1_0208-F18	GB_GCA_016875635.1	82.4317	0.415733
SLM SAG	SLM_MC1B_46-L16	GB_GCA_937875815.1	79.4226	0.398552
SLM SAG	SLM_LV1_02b-D21	GB_GCA_945898065.1	72.8382	0.364372
SLM SAG	SLM_MC1B_68-A15	GB_GCA_016462095.1	76.0598	0.371589
SLM SAG	SLM_LV1_30a-A13	GB_GCA_009693345.1	83.523	0.26141
SLM SAG	SLM_LV1_30a-N14	GB_GCA_009885195.1	78.8926	0.227405
SLM SAG	SLM_LV1_02b-M22
SLM SAG	SLM_LV1_02b-O07	GB_GCA_001823535.1	71.7606	0.212207
SLM SAG	SLM_MC1B_24-N22	GB_GCA_947451735.1	80.2601	0.254599
SLM SAG	SLM_LV1_0830-N18	GB_GCA_009885195.1	79.6538	0.267375
SLM SAG	SLM_MC1B_68-F19	GB_GCA_947451735.1	80.2777	0.290187
SLM SAG	SLM_LV1_02b-P13	GB_GCA_943357985.1	74.5063	0.360323
SLM SAG	SLM_MC1B_02-D18	GB_GCA_963169255.1	74.7759	0.354751
SLM SAG	SLM_LV1_0208-I18	GB_GCA_009927575.1	70.6895	0.224414
SLM SAG	SLM_MC1B_68-N11	GB_GCA_947451735.1	79.5149	0.255639
SLM SAG	SLM_MC1B_02-M21	RS_GCF_003711205.1	78.0597	0.249787
SLM SAG	SLM_LV1_02b-A23	GB_GCA_003569265.1	73.1117	0.163584
SLM SAG	SLM_LV1_0830-D04	GB_GCA_018241645.1	78.8641	0.223541
SLM SAG	SLM_LV1_BS-L11	GB_GCA_009694735.1	82.2834	0.273027
SLM SAG	SLM_MC1B_24-K18	GB_GCA_947451735.1	80.2534	0.237824
SLM SAG	SLM_LV1_30a-F08	RS_GCF_900116715.1	78.3384	0.357303
SLM SAG	SLM_MC1B_68-I22	GB_GCA_937875815.1	79.2457	0.410604
SLM SAG	SLM_MC1B_02-E22	GB_GCA_027487575.1	75.4093	0.260338
SLM SAG	SLM_MC1B_68-L13	GB_GCA_947451735.1	80.211	0.22885
SLM SAG	SLM_LV1_0208-O19	GB_GCA_021780575.1	71.4362	0.143774
SLM SAG	SLM_MC1B_02-D13	GB_GCA_945881845.1	78.2546	0.408812
SLM SAG	SLM_LV1_0830-P15	GB_GCA_009885195.1	79.1498	0.235414
SLM SAG	SLM_MC1B_68-F17	GB_GCA_903959665.1	78.3874	0.359863
SLM SAG	SLM_LV1_0208-L22	GB_GCA_003599485.1	84.4941	0.436676
SLM SAG	SLM_MC1B_68-K18	GB_GCA_016462095.1	76.0603	0.365525
SLM SAG	SLM_LV1_30a-A17	GB_GCA_023245855.1	79.9305	0.236854
SLM SAG	SLM_MC1B_68-M03	GB_GCA_016462095.1	76.8548	0.395587
SLM SAG	SLM_MC1B_02-E15	GB_GCA_009694475.1	75.7691	0.346755
SLM SAG	SLM_MC1B_02-B07	GB_GCA_030647575.1	78.9419	0.306603
SLM SAG	SLM_LV1_0830-M03	GB_GCA_943349075.1	74.3281	0.270868
SLM SAG	SLM_LV1_02b-L10	GB_GCA_903878415.1	70.8373	0.377185
SLM SAG	SLM_MC1B_24-I07	GB_GCA_903959665.1	78.1383	0.360725
SLM SAG	SLM_LV1_02b-B02	GB_GCA_001785965.1	68.3719	0.128537
SLM SAG	SLM_MC1B_68-F21	GB_GCA_016462095.1	76.3052	0.36335
SLM SAG	SLM_LV1_02b-A14	GB_GCA_023248595.1	79.8094	0.529532
SLM SAG	SLM_MC1B_810-D05	GB_GCA_021414085.1	79.8395	0.449576
SLM SAG	SLM_MC1B_24-M08	GB_GCA_947451735.1	79.8871	0.236626
SLM SAG	SLM_MC1B_24-G19	GB_GCA_016462245.1	77.5253	0.396256
SLM SAG	SLM_MC1B_810-B05	GB_GCA_016462095.1	76.2303	0.312426
SLM SAG	SLM_MC1B_24-M09	GB_GCA_945881845.1	78.0188	0.450268
SLM SAG	SLM_MC1B_02-A07	GB_GCA_016462095.1	76.4407	0.406288
SLM SAG	SLM_MC1B_24-K08	GB_GCA_947451735.1	80.9436	0.229149
SLM SAG	SLM_MC1B_68-M21	GB_GCA_947451735.1	80.2318	0.243385
SLM SAG	SLM_MC1B_46-I10	GB_GCA_945881845.1	77.6989	0.430148
SLM SAG	SLM_LV1_0208-N20	GB_GCA_009885195.1	79.4188	0.268305
SLM SAG	SLM_LV1_BS-F07	GB_GCA_016462095.1	75.9172	0.355809
SLM SAG	SLM_LV1_02b-K18	GB_GCA_027450065.1	68.7429	0.110175
SLM SAG	SLM_LV1_0830-E13	GB_GCA_028292065.1	75.3954	0.195536
SLM SAG	SLM_MC1B_24-B23	GB_GCA_016462095.1	76.165	0.389009
SLM SAG	SLM_LV1_0208-G13	GB_GCA_009694435.1	72.6797	0.454212
SLM SAG	SLM_LV1_02b-D16	GB_GCA_026389555.1	79.1736	0.469204
SLM SAG	SLM_MC1B_68-D15	GB_GCA_947451735.1	80.0189	0.213245
SLM SAG	SLM_LV1_BS-C02	GB_GCA_016462095.1	76.0382	0.389063
SLM SAG	SLM_MC1B_68-M04	GB_GCA_030647575.1	78.3088	0.262901
SLM SAG	SLM_LV1_02b-O15	GB_GCA_943349395.1	68.9286	0.223428
SLM SAG	SLM_LV1_0830-K20	GB_GCA_019752925.1	71.0205	0.232208
SLM SAG	SLM_MC1B_68-F18	GB_GCA_945881845.1	78.2312	0.442285
SLM SAG	SLM_LV1_BS-G17	GB_GCA_945861955.1	75.328	0.38236
SLM SAG	SLM_LV1_0830-K06	GB_GCA_943359525.1	68.2415	0.239098
SLM SAG	SLM_LV1_0830-A17	GB_GCA_009885195.1	79.4318	0.271326
SLM SAG	SLM_MC1B_68-B18	GB_GCA_016462095.1	75.6956	0.361616
SLM SAG	SLM_MC1B_68-L02	GB_GCA_009693345.1	83.5542	0.252761
SLM SAG	SLM_LV1_30a-K18	GB_GCA_024234395.1	68.7953	0.268322
SLM SAG	SLM_LV1_BS-B14	GB_GCA_029865325.1	86.6268	0.389645
SLM SAG	SLM_MC1B_24-J05	GB_GCA_009694735.1	82.4829	0.298119
SLM SAG	SLM_MC1B_24-M11	GB_GCA_009885195.1	79.2466	0.291587
SLM SAG	SLM_LV1_02b-C05	GB_GCA_018063065.1	72.7226	0.241051
SLM SAG	SLM_MC1B_24-K15	GB_GCA_903959665.1	77.8835	0.392155
SLM SAG	SLM_MC1B_02-O07	GB_GCA_947451735.1	80.9416	0.241325
SLM SAG	SLM_LV1_0208-B06	GB_GCA_945900735.1	72.7171	0.198676
SLM SAG	SLM_LV1_30a-O21	GB_GCA_016195025.1	77.0461	0.358185
SLM SAG	SLM_LV1_BS-C09	GB_GCA_947451735.1	80.4195	0.272071
SLM SAG	SLM_MC1B_68-G03	GB_GCA_016462245.1	77.81	0.345942
SLM SAG	SLM_LV1_BS-K06	GB_GCA_903960645.1	75.6001	0.396797
SLM SAG	SLM_MC1B_46-F14	GB_GCA_937875815.1	79.3274	0.390625
SLM SAG	SLM_MC1B_68-O14	GB_GCA_947451735.1	80.8315	0.205169
SLM SAG	SLM_MC1B_46-P09	GB_GCA_947451735.1	80.4386	0.238918
SLM SAG	SLM_MC1B_68-M13	GB_GCA_947451735.1	80.3116	0.202109
SLM SAG	SLM_MC1B_68-N03	GB_GCA_016462095.1	75.9452	0.401257
SLM SAG	SLM_LV1_0830-G11	GB_GCA_027622655.1	76.3005	0.238391
SLM SAG	SLM_MC1B_24-L20	GB_GCA_937875815.1	79.287	0.37911
SLM SAG	SLM_MC1B_68-K02	GB_GCA_016462245.1	78.3102	0.382835
SLM SAG	SLM_LV1_02b-I20	GB_GCA_021791445.1	74.1201	0.389199
SLM SAG	SLM_LV1_30a-C16	GB_GCA_001783465.1	71.252	0.253811
SLM SAG	SLM_MC1B_46-J22	GB_GCA_937875815.1	79.2564	0.384152
SLM SAG	SLM_LV1_BS-I13	GB_GCA_030647575.1	82.77	0.310779
SLM SAG	SLM_LV1_0830-A09	GB_GCA_009885195.1	79.1106	0.22885
SLM SAG	SLM_MC1B_68-M05	GB_GCA_947451735.1	80.0956	0.230092
SLM SAG	SLM_LV1_BS-L04	GB_GCA_947451735.1	79.9734	0.24561
SLM SAG	SLM_LV1_30a-A14	GB_GCA_963169255.1	74.8959	0.302148
SLM SAG	SLM_LV1_02b-G14	GB_GCA_030699625.1	69.0071	0.14397
SLM SAG	SLM_MC1B_24-J08	GB_GCA_903959665.1	77.5879	0.374709
SLM SAG	SLM_MC1B_68-C23	GB_GCA_023252115.1	72.3445	0.234403
SLM SAG	SLM_MC1B_68-I20	GB_GCA_009885195.1	78.9893	0.247245
SLM SAG	SLM_LV1_0830-K16	RS_GCF_002379085.1	78.4412	0.274704
SLM SAG	SLM_LV1_30a-I15	GB_GCA_009885195.1	80.5057	0.247259
SLM SAG	SLM_MC1B_02-E16	GB_GCA_937875815.1	79.2709	0.389394
SLM SAG	SLM_LV1_02b-P01	GB_GCA_016176405.1	67.5247	0.115955
SLM SAG	SLM_MC1B_68-E19	GB_GCA_947451735.1	80.1541	0.230106
SLM SAG	SLM_LV1_BS-G11	GB_GCA_016462095.1	76.3917	0.38565
SLM SAG	SLM_MC1B_24-N04	GB_GCA_016462095.1	76.2334	0.356997
SLM SAG	SLM_MC1B_46-D13	GB_GCA_016462095.1	76.3598	0.378604
SLM SAG	SLM_MC1B_02-K13	GB_GCA_963169255.1	75.5187	0.221982
SLM SAG	SLM_MC1B_46-A13	GB_GCA_023252115.1	71.8674	0.199812
SLM SAG	SLM_MC1B_02-D03	GB_GCA_023252115.1	72.2232	0.201249
SLM SAG	SLM_LV1_30a-E03	GB_GCA_946885335.1	68.518	0.241685
SLM SAG	SLM_MC1B_68-J18	GB_GCA_030647575.1	83.2595	0.309265
SLM SAG	SLM_MC1B_68-F05	GB_GCA_947451735.1	79.9616	0.208893
SLM SAG	SLM_LV1_02b-G22	GB_GCA_947451045.1	71.2778	0.296967
SLM SAG	SLM_LV1_02b-D19	GB_GCA_943356485.1	71.1121	0.292952
SLM SAG	SLM_MC1B_24-B21	GB_GCA_016462095.1	76.2066	0.368345
SLM SAG	SLM_LV1_BS-D06	GB_GCA_016462095.1	76.226	0.387552
SLM SAG	SLM_LV1_0830-O13	GB_GCA_030683105.1	84.0237	0.401843
SLM SAG	SLM_MC1B_24-M10	RS_GCF_003351045.1	75.9805	0.25643
SLM SAG	SLM_LV1_0208-N17	GB_GCA_945881845.1	78.2118	0.433716
SLM SAG	SLM_LV1_BS-E14	GB_GCA_016462095.1	75.8169	0.370483
SLM SAG	SLM_LV1_BS-F23	GB_GCA_030647575.1	83.0264	0.316329
SLM SAG	SLM_LV1_0208-N05	GB_GCA_023267435.1	73.4095	0.260019
SLM SAG	SLM_MC1B_24-G17	GB_GCA_016462095.1	76.0163	0.387421
SLM SAG	SLM_LV1_02b-I07	GB_GCA_001785515.1	72.8511	0.193326
SLM SAG	SLM_LV1_02b-O02	GB_GCA_021813835.1	71.1342	0.234768
SLM SAG	SLM_LV1_30a-I21	GB_GCA_002284895.1	72.5179	0.359256
SLM SAG	SLM_MC1B_24-K06	GB_GCA_903960645.1	75.5913	0.357796
SLM SAG	SLM_LV1_0208-B17	GB_GCA_023229605.1	84.7427	0.434994
SLM SAG	SLM_LV1_30a-P14	GB_GCA_003599485.1	84.2235	0.438684
SLM SAG	SLM_MC1B_68-O04	GB_GCA_016844605.1	85.4023	0.322155
SLM SAG	SLM_MC1B_24-C21	GB_GCA_009694735.1	82.9866	0.265491
SLM SAG	SLM_LV1_02b-C20	GB_GCA_023244835.1	68.5037	0.288555
SLM SAG	SLM_LV1_BS-C14	GB_GCA_016722045.1	74.5138	0.348141
SLM SAG	SLM_LV1_0208-A22	GB_GCA_002278935.1	78.5864	0.404724
SLM SAG	SLM_LV1_30a-G17	GB_GCA_028291945.1	74.9819	0.207665
SLM SAG	SLM_MC1B_24-O13	GB_GCA_945881845.1	77.3298	0.436517
SLM SAG	SLM_LV1_30a-E14	GB_GCA_005776585.1	69.5714	0.183279
SLM SAG	SLM_LV1_0208-K19	GB_GCA_011525845.1	75.8711	0.394562
SLM SAG	SLM_MC1B_02-B15	GB_GCA_937875815.1	78.9295	0.452365
SLM SAG	SLM_LV1_02b-B10	GB_GCA_001820095.1	71.4581	0.206404
SLM SAG	SLM_LV1_0830-M16	GB_GCA_009694435.1	71.8724	0.558865
SLM SAG	SLM_LV1_0208-D02	GB_GCA_009885195.1	79.167	0.201569
SLM SAG	SLM_MC1B_46-O20	GB_GCA_937875815.1	79.3363	0.402966
SLM SAG	SLM_MC1B_02-C16	RS_GCF_900103405.1	78.4836	0.374496
SLM SAG	SLM_MC1B_24-P09	GB_GCA_903959665.1	78.0205	0.379779
SLM SAG	SLM_LV1_0830-N19	GB_GCA_023229605.1	84.7442	0.438728
SLM SAG	SLM_MC1B_02-F17	GB_GCA_020849325.1	75.57	0.323651
SLM SAG	SLM_MC1B_24-O06	RS_GCF_012979535.1	72.8034	0.317398
SLM SAG	SLM_LV1_BS-C23	GB_GCA_016722045.1	74.811	0.370128
SLM SAG	SLM_LV1_BS-E18	GB_GCA_016722045.1	74.5084	0.377843
SLM SAG	SLM_LV1_0208-D19	GB_GCA_003599485.1	84.2068	0.407315
SLM SAG	SLM_LV1_02b-E13	GB_GCA_001823575.1	72.3908	0.201692
SLM SAG	SLM_LV1_0208-N03	GB_GCA_945906765.1	82.2373	0.244188
SLM SAG	SLM_MC1B_24-C14	GB_GCA_016462095.1	75.798	0.397992
SLM SAG	SLM_MC1B_810-A15	GB_GCA_016462095.1	75.8883	0.355993
SLM SAG	SLM_LV1_30a-E19	GB_GCA_009885195.1	79.5635	0.275211
SLM SAG	SLM_LV1_30a-K22	GB_GCA_030681555.1	77.6859	0.34646
SLM SAG	SLM_MC1B_68-O11	GB_GCA_945881845.1	77.9481	0.457206
SLM SAG	SLM_MC1B_24-I16	GB_GCA_903959665.1	78.1729	0.383564
SLM SAG	SLM_MC1B_02-K17	GB_GCA_022601635.1	70.5951	0.321982
SLM SAG	SLM_MC1B_68-F16	GB_GCA_016462095.1	75.6323	0.283292
SLM SAG	SLM_MC1B_810-B17	GB_GCA_016213125.1	76.1342	0.233192
SLM SAG	SLM_LV1_0208-J18	GB_GCA_009885195.1	79.9395	0.189403
SLM SAG	SLM_LV1_02b-K21	GB_GCA_026392845.1	72.8528	0.316621
SLM SAG	SLM_LV1_0208-I20	RS_GCF_002379085.1	78.111	0.286148
SLM SAG	SLM_LV1_0830-G02	GB_GCA_003599485.1	84.2891	0.428998
SLM SAG	SLM_MC1B_02-N14	GB_GCA_905181745.1	79.3028	0.244252
SLM SAG	SLM_MC1B_46-B03	GB_GCA_937875815.1	79.2779	0.422499
SLM SAG	SLM_MC1B_68-F03	GB_GCA_937875815.1	79.0359	0.426996
SLM SAG	SLM_LV1_0830-A13	GB_GCA_001770235.1	86.1755	0.313239
SLM SAG	SLM_LV1_0830-O21	GB_GCA_945865375.1	81.7794	0.467248
SLM SAG	SLM_LV1_0208-P02	GB_GCA_017880825.1	73.1245	0.290992
SLM SAG	SLM_MC1B_24-B07	GB_GCA_937875815.1	78.7515	0.36876
SLM SAG	SLM_MC1B_68-N09	GB_GCA_947451735.1	80.7114	0.222672
SLM SAG	SLM_MC1B_68-J03	GB_GCA_030647575.1	82.9882	0.305936
SLM SAG	SLM_MC1B_24-N14	GB_GCA_009694475.1	76.1247	0.381552
SLM SAG	SLM_LV1_02b-N13	GB_GCA_001823575.1	71.8283	0.210917
SLM SAG	SLM_MC1B_24-I20	GB_GCA_903959665.1	77.8559	0.36418
SLM SAG	SLM_MC1B_24-P10	GB_GCA_947451735.1	80.0375	0.240885
SLM SAG	SLM_LV1_30a-K13	GB_GCA_903878415.1	69.0872	0.302546
SLM SAG	SLM_LV1_BS-B16	GB_GCA_016462095.1	76.2008	0.403157
SLM SAG	SLM_MC1B_68-N16	GB_GCA_016202435.1	74.717	0.295887
SLM SAG	SLM_LV1_30a-B13	GB_GCA_028291945.1	75.8704	0.240198
SLM SAG	SLM_LV1_30a-M05	GB_GCA_947476295.1	78.0395	0.301862
SLM SAG	SLM_LV1_BS-K19	GB_GCA_937875815.1	79.4658	0.370093
SLM SAG	SLM_MC1B_24-M20	GB_GCA_030647575.1	82.842	0.256734
SLM SAG	SLM_MC1B_68-L11	GB_GCA_947451735.1	79.5527	0.19752
SLM SAG	SLM_MC1B_68-O15	RS_GCF_022809125.1	74.7964	0.199644
SLM SAG	SLM_LV1_BS-E15	GB_GCA_009694475.1	75.5262	0.360272
SLM SAG	SLM_LV1_0830-M22	GB_GCA_002278935.1	78.5342	0.318602
SLM SAG	SLM_MC1B_02-I18	GB_GCA_947451735.1	79.9684	0.231681
SLM SAG	SLM_LV1_0208-G15	GB_GCA_026392845.1	72.5842	0.334055
SLM SAG	SLM_LV1_02b-A19	GB_GCA_903861205.1	68.0301	0.187074
SLM SAG	SLM_MC1B_68-L10	GB_GCA_030647575.1	82.3269	0.271573
SLM SAG	SLM_MC1B_24-N23	GB_GCA_947451735.1	80.4034	0.20885
SLM SAG	SLM_MC1B_68-P22	GB_GCA_903959665.1	77.027	0.37717
SLM SAG	SLM_LV1_0830-F16	GB_GCA_009885195.1	79.1027	0.259512
SLM SAG	SLM_MC1B_46-I08	GB_GCA_937875815.1	79.1878	0.391211
SLM SAG	SLM_LV1_02b-F20	GB_GCA_002763075.1	66.15	0.137564
SLM SAG	SLM_MC1B_68-P06	GB_GCA_016462095.1	75.817	0.394683
SLM SAG	SLM_MC1B_68-N20	GB_GCA_030647575.1	82.4449	0.314502
SLM SAG	SLM_LV1_BS-B18	GB_GCA_016462095.1	75.777	0.296255
SLM SAG	SLM_LV1_0830-L19	GB_GCA_009885195.1	79.9409	0.207869
SLM SAG	SLM_MC1B_68-B04	GB_GCA_947451735.1	79.903	0.223299
SLM SAG	SLM_LV1_02b-P18	GB_GCA_023267635.1	81.8353	0.429188
SLM SAG	SLM_LV1_BS-G18	GB_GCA_947478745.1	75.4806	0.224083
SLM SAG	SLM_LV1_02b-M10	GB_GCA_001820095.1	71.5506	0.259517
SLM SAG	SLM_LV1_02b-N23	GB_GCA_026397405.1	71.0756	0.23249
SLM SAG	SLM_MC1B_46-P03	GB_GCA_016462095.1	76.3814	0.366308
SLM SAG	SLM_LV1_02b-F19	GB_GCA_023245145.1	72.0537	0.254044
SLM SAG	SLM_LV1_30a-D05	GB_GCA_903878415.1	69.9014	0.28055
SLM SAG	SLM_LV1_0208-A16	GB_GCA_009885195.1	79.4581	0.236227
SLM SAG	SLM_LV1_30a-N04	GB_GCA_016191335.1	82.2868	0.390934
SLM SAG	SLM_LV1_30a-N06	GB_GCA_945889575.1	71.5345	0.32214
SLM SAG	SLM_MC1B_24-F04	GB_GCA_009694475.1	75.9574	0.347031
SLM SAG	SLM_LV1_0830-C07	GB_GCA_945872425.1	77.6183	0.331252
SLM SAG	SLM_LV1_30a-F18	GB_GCA_020851415.1	68.2403	0.24479
SLM SAG	SLM_MC1B_24-E06	GB_GCA_016462095.1	75.9441	0.36657
SLM SAG	SLM_LV1_02b-D06	GB_GCA_943357985.1	73.8229	0.368481
SLM SAG	SLM_MC1B_810-B10	GB_GCA_030647575.1	82.7477	0.304839
SLM SAG	SLM_MC1B_24-M03	GB_GCA_009885195.1	79.992	0.325898
SLM SAG	SLM_LV1_02b-I11
SLM SAG	SLM_LV1_0208-I21	GB_GCA_937875815.1	78.9689	0.376629
SLM SAG	SLM_LV1_BS-A19	GB_GCA_016462095.1	76.0706	0.33006
SLM SAG	SLM_MC1B_24-M21	GB_GCA_903960645.1	75.8152	0.382657
SLM SAG	SLM_MC1B_24-L16	GB_GCA_947451735.1	80.1457	0.232509
SLM SAG	SLM_MC1B_46-O09	GB_GCA_016462245.1	77.937	0.377705
SLM SAG	SLM_MC1B_46-J14	GB_GCA_016462095.1	75.669	0.307759
SLM SAG	SLM_LV1_0208-I02	GB_GCA_009927375.1	71.4435	0.219435
SLM SAG	SLM_LV1_BS-G23	GB_GCA_009694735.1	82.7857	0.26693
SLM SAG	SLM_LV1_0830-A07	RS_GCF_900103405.1	78.0785	0.287658
SLM SAG	SLM_LV1_0830-J02	GB_GCA_003599485.1	85.0475	0.415854
SLM SAG	SLM_MC1B_68-O03	GB_GCA_947451735.1	79.8461	0.228715
SLM SAG	SLM_MC1B_68-J06	GB_GCA_947451735.1	80.537	0.224487
SLM SAG	SLM_MC1B_68-P18	GB_GCA_947451735.1	80.4758	0.219708
SLM SAG	SLM_LV1_0208-P05	GB_GCA_003599485.1	84.8052	0.406324
SLM SAG	SLM_LV1_0830-O04	GB_GCA_009694435.1	72.7026	0.489858
SLM SAG	SLM_LV1_BS-J05	GB_GCA_937875815.1	78.6788	0.35884
SLM SAG	SLM_LV1_0208-J20	GB_GCA_003599485.1	84.3647	0.385229
SLM SAG	SLM_MC1B_46-E11	GB_GCA_947451735.1	80.2961	0.229647
SLM SAG	SLM_LV1_30a-P22	GB_GCA_945900735.1	70.7907	0.221483
SLM SAG	SLM_LV1_02b-K16	GB_GCA_001825475.1	77.94	0.283163
SLM SAG	SLM_LV1_02b-F07	GB_GCA_001823575.1	72.1639	0.187789
SLM SAG	SLM_LV1_0830-N11	GB_GCA_002278935.1	78.3732	0.387342
SLM SAG	SLM_MC1B_02-A09	GB_GCA_963169255.1	74.9039	0.372558
SLM SAG	SLM_LV1_02b-K08	GB_GCA_001823575.1	71.5495	0.168717
SLM SAG	SLM_MC1B_810-C08	GB_GCA_003153455.1	84.1274	0.28167
SLM SAG	SLM_MC1B_68-D06	RS_GCF_022809125.1	74.6075	0.236889
SLM SAG	SLM_MC1B_68-I15	GB_GCA_009885195.1	79.6657	0.2772
SLM SAG	SLM_LV1_02b-D10	GB_GCA_009695015.1	74.2108	0.267096
SLM SAG	SLM_LV1_BS-J16	GB_GCA_947478745.1	75.6803	0.291271
SLM SAG	SLM_LV1_0830-D18	GB_GCA_945889475.1	78.1732	0.37894
SLM SAG	SLM_LV1_0208-J08	GB_GCA_943349555.1	70.4678	0.222059
SLM SAG	SLM_LV1_0830-L14	GB_GCA_030729045.1	71.3182	0.254133
SLM SAG	SLM_LV1_0830-K21	GB_GCA_024703855.1	77.9753	0.186909
SLM SAG	SLM_MC1B_68-G17	GB_GCA_009692865.1	77.4603	0.264168
SLM SAG	SLM_LV1_0830-I22	GB_GCA_001770285.1	81.1785	0.290855
SLM SAG	SLM_LV1_BS-F15	GB_GCA_016462095.1	75.7629	0.336536
SLM SAG	SLM_LV1_0830-E16	GB_GCA_026392845.1	74.1977	0.335447
SLM SAG	SLM_LV1_0830-P06	GB_GCA_013204155.1	68.3568	0.261008
SLM SAG	SLM_LV1_02b-O21	GB_GCA_903878415.1	70.9755	0.274047
SLM SAG	SLM_MC1B_68-N18	GB_GCA_947451735.1	80.1064	0.233854
SLM SAG	SLM_MC1B_02-D05	GB_GCA_009885195.1	79.5692	0.271426
SLM SAG	SLM_LV1_30a-L19	GB_GCA_945866155.1	71.833	0.250442
SLM SAG	SLM_MC1B_68-P14	GB_GCA_016462095.1	76.1744	0.405298
SLM SAG	SLM_MC1B_02-C23	GB_GCA_017880825.1	73.5942	0.283076
SLM SAG	SLM_LV1_0830-F21	GB_GCA_013289415.1	77.0465	0.205273
SLM SAG	SLM_LV1_0830-J21	GB_GCA_024234325.1	69.3571	0.165984
SLM SAG	SLM_LV1_0830-C22	GB_GCA_003599485.1	84.2002	0.471098
SLM SAG	SLM_LV1_BS-I05	GB_GCA_016462095.1	75.9399	0.277869
SLM SAG	SLM_MC1B_02-N19	GB_GCA_016462095.1	76.0204	0.39813
SLM SAG	SLM_MC1B_68-K15	GB_GCA_016462245.1	77.9212	0.373039
SLM SAG	SLM_MC1B_46-C18	GB_GCA_009694735.1	82.0616	0.248077
SLM SAG	SLM_MC1B_46-E13	GB_GCA_905181745.1	80.5211	0.308922
SLM SAG	SLM_LV1_30a-O16	GB_GCA_013696395.1	69.1646	0.240546
SLM SAG	SLM_LV1_0830-G05	GB_GCA_938049695.1	89.0167	0.393516
SLM SAG	SLM_MC1B_02-B08	GB_GCA_016192835.1	85.0608	0.285929
SLM SAG	SLM_MC1B_46-B06	GB_GCA_905181745.1	78.8381	0.22675
SLM SAG	SLM_LV1_02b-F05	GB_GCA_028865035.1	72.5124	0.283875
SLM SAG	SLM_MC1B_46-C05	GB_GCA_016462095.1	76.0236	0.315129
SLM SAG	SLM_LV1_02b-B08	GB_GCA_001820095.1	71.2762	0.189167
SLM SAG	SLM_LV1_0830-L05	GB_GCA_030683105.1	85.058	0.404152
SLM SAG	SLM_LV1_0208-M05	GB_GCA_028292065.1	75.7282	0.20283
SLM SAG	SLM_LV1_02b-B19	GB_GCA_019247335.1	70.249	0.118284
SLM SAG	SLM_MC1B_24-P13	GB_GCA_963169255.1	75.3132	0.352795
SLM SAG	SLM_MC1B_68-K14	RS_GCF_022809125.1	75.0669	0.199584
SLM SAG	SLM_MC1B_24-D23	GB_GCA_937875815.1	79.3196	0.38983
SLM SAG	SLM_LV1_0208-O05	GB_GCA_945866135.1	81.735	0.386681
SLM SAG	SLM_MC1B_46-K21	GB_GCA_947451735.1	79.8801	0.197292
SLM SAG	SLM_MC1B_46-K05	GB_GCA_905181745.1	79.0935	0.258183
SLM SAG	SLM_MC1B_68-O06	GB_GCA_009885195.1	79.1534	0.293218
SLM SAG	SLM_LV1_30a-P18	GB_GCA_009927375.1	71.8821	0.186805
SLM SAG	SLM_LV1_0830-P18	GB_GCA_002278935.1	77.7878	0.33593
SLM SAG	SLM_MC1B_68-P11	GB_GCA_937875815.1	78.5581	0.39007
SLM SAG	SLM_LV1_02b-L08	GB_GCA_003489395.1	70.9336	0.250102
SLM SAG	SLM_LV1_02b-N11	GB_GCA_023267435.1	73.1193	0.297338
SLM SAG	SLM_MC1B_68-J23	GB_GCA_016462095.1	76.3499	0.370099
SLM SAG	SLM_LV1_0830-J03	GB_GCA_002278935.1	78.6524	0.429878
SLM SAG	SLM_LV1_02b-K13	GB_GCA_026395895.1	71.8016	0.244937
SLM SAG	SLM_LV1_0208-B08	GB_GCA_903932885.1	72.3409	0.213675
SLM SAG	SLM_LV1_0208-E07	GB_GCA_003599485.1	84.62	0.384239
SLM SAG	SLM_LV1_0208-C13	GB_GCA_009885195.1	79.9767	0.274744
SLM SAG	SLM_MC1B_02-K07	GB_GCA_903959665.1	78.3822	0.397471
SLM SAG	SLM_MC1B_46-I22	GB_GCA_016462095.1	76.5002	0.39894
SLM SAG	SLM_LV1_02b-F02	GB_GCA_943355045.1	72.9722	0.19771
SLM SAG	SLM_MC1B_02-F02	GB_GCA_016462095.1	76.0979	0.357505
SLM SAG	SLM_MC1B_24-E21	GB_GCA_009885415.1	77.8272	0.349757
SLM SAG	SLM_LV1_02b-E21	GB_GCA_943349395.1	71.2138	0.366819
SLM SAG	SLM_LV1_30a-D02	RS_GCF_029945925.1	78.5271	0.266572
SLM SAG	SLM_MC1B_46-O13	GB_GCA_009885195.1	79.6848	0.237375
SLM SAG	SLM_LV1_02b-M14	GB_GCA_002771015.1	71.2273	0.20494
SLM SAG	SLM_LV1_0830-B08	GB_GCA_009885195.1	79.4856	0.176844
SLM SAG	SLM_MC1B_24-I11	GB_GCA_947451735.1	80.1591	0.220394
SLM SAG	SLM_LV1_02b-M15	GB_GCA_018968865.1	71.4611	0.25014
SLM SAG	SLM_LV1_0208-K05	GB_GCA_020848935.1	82.1552	0.398727
SLM SAG	SLM_MC1B_24-G05	RS_GCF_002379095.1	78.2286	0.3299
SLM SAG	SLM_MC1B_02-A10	GB_GCA_029883965.1	78.8249	0.330895
SLM SAG	SLM_MC1B_68-P13	GB_GCA_001768615.1	81.2501	0.31617
SLM SAG	SLM_LV1_0208-L15	RS_GCF_001598235.1	77.7637	0.256716
SLM SAG	SLM_LV1_0830-O02	GB_GCA_023249695.1	82.1772	0.297758
SLM SAG	SLM_LV1_0208-B20	GB_GCA_016192835.1	85.6765	0.274556
SLM SAG	SLM_MC1B_02-A20	GB_GCA_030647575.1	77.8864	0.252308
SLM SAG	SLM_MC1B_68-P17	GB_GCA_016462095.1	76.2829	0.382104
SLM SAG	SLM_LV1_0830-M11	GB_GCA_023266935.1	73.9815	0.298422
SLM SAG	SLM_MC1B_24-I19	RS_GCF_002379085.1	78.2538	0.320483
SLM SAG	SLM_MC1B_68-G09	GB_GCA_947451735.1	79.348	0.20979
SLM SAG	SLM_MC1B_68-N17	GB_GCA_903953065.1	77.2	0.302793
SLM SAG	SLM_LV1_0208-J06	GB_GCA_023381235.1	83.8557	0.326188
SLM SAG	SLM_MC1B_24-L21	GB_GCA_937875815.1	79.123	0.374814
SLM SAG	SLM_LV1_BS-C10	GB_GCA_016462095.1	76.6553	0.403684
SLM SAG	SLM_LV1_0830-I21	GB_GCA_903878415.1	70.4946	0.292395
SLM SAG	SLM_MC1B_810-A17	GB_GCA_030647575.1	78.2424	0.275054
SLM SAG	SLM_LV1_0830-L10	GB_GCA_903932885.1	71.7265	0.22019
SLM SAG	SLM_MC1B_810-C20	GB_GCA_947451735.1	80.0933	0.21177
SLM SAG	SLM_LV1_02b-O06	GB_GCA_007376395.1	64.9789	0.180795
SLM SAG	SLM_MC1B_810-C06	GB_GCA_029262755.1	67.7427	0.112738
SLM SAG	SLM_MC1B_68-B02	GB_GCA_009694735.1	83.1661	0.242678
SLM SAG	SLM_MC1B_68-E08	GB_GCA_009694735.1	82.5812	0.270472
SLM SAG	SLM_LV1_0208-F13	GB_GCA_016192835.1	84.8476	0.236221
SLM SAG	SLM_MC1B_24-B19	GB_GCA_905181745.1	79.2198	0.270136
SLM SAG	SLM_MC1B_68-L08	GB_GCA_024653875.1	77.0897	0.233791
SLM SAG	SLM_MC1B_68-E15	GB_GCA_016462095.1	76.1174	0.347941
SLM SAG	SLM_LV1_0830-A01	GB_GCA_009885195.1	80.3193	0.280759
SLM SAG	SLM_LV1_BS-A21	GB_GCA_016462095.1	75.7291	0.381292
SLM SAG	SLM_MC1B_46-P01	GB_GCA_905181745.1	79.1579	0.201996
SLM SAG	SLM_LV1_02b-M07	GB_GCA_001823575.1	71.2907	0.229528
SLM SAG	SLM_LV1_30a-P17	GB_GCA_009885195.1	79.0037	0.249551
SLM SAG	SLM_MC1B_24-N15	RS_GCF_022809125.1	74.8678	0.231194
SLM SAG	SLM_MC1B_68-L23	GB_GCA_016462095.1	76.1244	0.373425
SLM SAG	SLM_LV1_0208-P11	RS_GCF_029945685.1	78.0401	0.147606
SLM SAG	SLM_MC1B_68-I21	GB_GCA_947451735.1	80.1725	0.178374
SLM SAG	SLM_MC1B_24-P20	GB_GCA_016462095.1	76.0796	0.39221
SLM SAG	SLM_MC1B_24-J10	GB_GCA_016462245.1	78.8285	0.389068
SLM SAG	SLM_LV1_BS-F11	GB_GCA_016462095.1	75.8048	0.334231
SLM SAG	SLM_LV1_0830-J13	GB_GCA_009691505.1	72.4231	0.309098
SLM SAG	SLM_MC1B_68-P01	GB_GCA_947451735.1	80.0865	0.29215
SLM SAG	SLM_LV1_0830-P05	GB_GCA_937875815.1	79.8687	0.390337
SLM SAG	SLM_MC1B_68-J17	GB_GCA_009694735.1	82.5601	0.232656
SLM SAG	SLM_LV1_0830-G10	GB_GCA_002278935.1	77.3238	0.430785
SLM SAG	SLM_LV1_02b-N15	GB_GCA_001825115.1	72.0492	0.235128
SLM SAG	SLM_LV1_0208-A11	GB_GCA_009885195.1	79.2519	0.238509
SLM SAG	SLM_MC1B_46-L03	GB_GCA_937875815.1	79.3256	0.443291
SLM SAG	SLM_MC1B_68-P19	GB_GCA_016462095.1	76.7851	0.379307
SLM SAG	SLM_MC1B_810-D21	GB_GCA_029262755.1	68.3427	0.104803
SLM SAG	SLM_LV1_BS-M17	GB_GCA_030647575.1	82.1935	0.326638
SLM SAG	SLM_LV1_02b-L20	GB_GCA_943349395.1	71.8624	0.215249
SLM SAG	SLM_MC1B_46-M20	GB_GCA_009694475.1	76.0783	0.323643
SLM SAG	SLM_MC1B_810-A10	GB_GCA_016462095.1	75.8614	0.351787
SLM SAG	SLM_LV1_BS-A20	GB_GCA_937875815.1	79.5341	0.367261
SLM SAG	SLM_LV1_0830-J16	GB_GCA_945906105.1	77.2764	0.35714
SLM SAG	SLM_LV1_BS-A13	GB_GCA_030647575.1	82.6529	0.342564
SLM SAG	SLM_MC1B_24-N08	GB_GCA_002841115.1	75.8539	0.253992
SLM SAG	SLM_LV1_0208-I22	GB_GCA_903932885.1	72.5265	0.283942
SLM SAG	SLM_LV1_0208-F03
SLM SAG	SLM_LV1_02b-C11	GB_GCA_001781095.1	69.9715	0.204174
SLM SAG	SLM_LV1_0830-A08	GB_GCA_009885195.1	80.1151	0.232356
SLM SAG	SLM_LV1_02b-K09	GB_GCA_019752815.1	71.2555	0.238287
SLM SAG	SLM_LV1_0208-N22	GB_GCA_945906105.1	76.8559	0.325173
SLM SAG	SLM_MC1B_68-A09	GB_GCA_016462095.1	75.6721	0.350206
SLM SAG	SLM_LV1_0208-K10	GB_GCA_009885195.1	80.0107	0.210758
SLM SAG	SLM_LV1_0208-P14	GB_GCA_026397045.1	69.2186	0.356933
SLM SAG	SLM_MC1B_68-K09	GB_GCA_009694735.1	82.641	0.231743
SLM SAG	SLM_LV1_02b-B07	GB_GCA_023267245.1	68.5571	0.15556
SLM SAG	SLM_LV1_0830-F05	GB_GCA_945900735.1	76.2618	0.208184
SLM SAG	SLM_LV1_BS-D05	GB_GCA_016462095.1	76.3688	0.365178
SLM SAG	SLM_MC1B_68-P05	GB_GCA_030647575.1	82.5922	0.310457
SLM SAG	SLM_LV1_30a-D15	GB_GCA_013289415.1	77.2586	0.180432
SLM SAG	SLM_MC1B_24-P18	GB_GCA_016462095.1	76.1225	0.384049
SLM SAG	SLM_LV1_0208-K21	GB_GCA_018241645.1	79.5007	0.239585
SLM SAG	SLM_LV1_0830-J15	GB_GCA_945862295.1	81.9244	0.26682
SLM SAG	SLM_LV1_0830-N23	RS_GCF_002379095.1	78.4448	0.276476
SLM SAG	SLM_LV1_02b-K04	GB_GCA_001823575.1	71.7324	0.223712
SLM SAG	SLM_MC1B_68-K19	GB_GCA_945881845.1	78.5111	0.412989
SLM SAG	SLM_MC1B_68-G08	GB_GCA_947451735.1	80.0015	0.237683
SLM SAG	SLM_MC1B_810-B07	GB_GCA_026126065.1	75.7135	0.252766
SLM SAG	SLM_LV1_30a-M02	GB_GCA_003599485.1	83.7937	0.365843
SLM SAG	SLM_LV1_0208-G10	GB_GCA_016222905.1	71.1397	0.223924
SLM SAG	SLM_LV1_0208-A05	GB_GCA_009885195.1	79.494	0.257685
SLM SAG	SLM_MC1B_68-B14	GB_GCA_947451735.1	80.2112	0.233454
SLM SAG	SLM_LV1_BS-I09	GB_GCA_016462245.1	78.4577	0.382714
SLM SAG	SLM_MC1B_24-A04	GB_GCA_026392845.1	70.9765	0.268601
SLM SAG	SLM_LV1_0830-N20	GB_GCA_903878415.1	70.0641	0.319827
SLM SAG	SLM_MC1B_46-D16	GB_GCA_905181745.1	79.5227	0.242394
SLM SAG	SLM_LV1_02b-D11	GB_GCA_001777015.1	72.3143	0.252839
SLM SAG	SLM_LV1_BS-D07	GB_GCA_001796995.1	73.5034	0.199264
SLM SAG	SLM_LV1_02b-N05	GB_GCA_001823575.1	72.3229	0.181496
SLM SAG	SLM_LV1_BS-M11	GB_GCA_030647575.1	83.3797	0.269455
SLM SAG	SLM_MC1B_24-E09	GB_GCA_016462095.1	75.7243	0.343714
SLM SAG	SLM_MC1B_68-J22	GB_GCA_947451735.1	80.1594	0.255173
SLM SAG	SLM_MC1B_02-I23	RS_GCF_014642175.1	77.817	0.432434
SLM SAG	SLM_LV1_30a-J10	GB_GCA_026392845.1	71.9473	0.314765
SLM SAG	SLM_LV1_0830-M06	GB_GCA_003670475.1	79.4203	0.386408
SLM SAG	SLM_MC1B_24-G15	GB_GCA_009885195.1	79.5189	0.24802
SLM SAG	SLM_MC1B_46-N05	GB_GCA_009885195.1	79.8461	0.258788
SLM SAG	SLM_LV1_0208-D17	GB_GCA_009694735.1	82.6467	0.306667
SLM SAG	SLM_LV1_0830-A18	GB_GCA_013696395.1	69.1345	0.208598
SLM SAG	SLM_LV1_0208-G07	GB_GCA_016875635.1	83.2315	0.413713
SLM SAG	SLM_LV1_0830-I17	GB_GCA_016462095.1	76.747	0.389728
SLM SAG	SLM_MC1B_68-O08	GB_GCA_945881845.1	78.2793	0.483851
SLM SAG	SLM_LV1_0208-C10	GB_GCA_014378915.1	75.2392	0.331481
SLM SAG	SLM_MC1B_46-O16	GB_GCA_016462095.1	75.7165	0.367029
SLM SAG	SLM_LV1_BS-K10	GB_GCA_937875815.1	79.7072	0.29718
SLM SAG	SLM_MC1B_02-I05	GB_GCA_009885195.1	79.777	0.242421
SLM SAG	SLM_LV1_30a-N03	GB_GCA_903918325.1	72.4568	0.255002
SLM SAG	SLM_LV1_02b-K19	GB_GCA_003483855.1	71.2901	0.228201
SLM SAG	SLM_MC1B_24-B13	GB_GCA_947451735.1	80.0839	0.211993
SLM SAG	SLM_LV1_0830-G21	GB_GCA_002793035.1	65.6098	0.101922
SLM SAG	SLM_MC1B_68-F20	GB_GCA_947451735.1	79.8076	0.237339
SLM SAG	SLM_LV1_0830-P17	GB_GCA_001770285.1	81.4411	0.228256
SLM SAG	SLM_LV1_0208-N11	GB_GCA_009885195.1	79.5569	0.205321
SLM SAG	SLM_LV1_0830-F23	GB_GCA_030683815.1	78.8198	0.442459
SLM SAG	SLM_MC1B_46-J03	GB_GCA_903953065.1	77.8518	0.302203
SLM SAG	SLM_MC1B_68-J13	GB_GCA_016462095.1	76.2406	0.361097
SLM SAG	SLM_LV1_0830-F20	GB_GCA_030654175.1	80.4818	0.330901
SLM SAG	SLM_MC1B_68-O23	GB_GCA_947451735.1	79.9867	0.219879
SLM SAG	SLM_MC1B_68-A23	GB_GCA_016462095.1	75.3437	0.366034
SLM SAG	SLM_LV1_0208-J04	GB_GCA_009885195.1	79.6761	0.245957
SLM SAG	SLM_MC1B_24-P06	GB_GCA_016462095.1	76.0162	0.358715
SLM SAG	SLM_LV1_02b-I18	GB_GCA_027311385.1	72.7266	0.233578
SLM SAG	SLM_MC1B_68-A07	RS_GCF_000215705.1	74.6233	0.187223
SLM SAG	SLM_LV1_0208-C18	GB_GCA_945896765.1	73.1859	0.236048
SLM SAG	SLM_MC1B_68-C22	GB_GCA_947451735.1	80.4637	0.202411
SLM SAG	SLM_MC1B_68-P03	GB_GCA_009694735.1	82.8825	0.23774
SLM SAG	SLM_LV1_BS-I21	GB_GCA_937875815.1	78.6149	0.374042
SLM SAG	SLM_LV1_02b-L18	GB_GCA_001825115.1	71.3281	0.223331
SLM SAG	SLM_LV1_0830-J19	GB_GCA_009885195.1	79.3243	0.255948
SLM SAG	SLM_LV1_0208-K17	GB_GCA_030647575.1	77.3729	0.285165
SLM SAG	SLM_MC1B_46-K22	GB_GCA_937875815.1	78.9643	0.459237
SLM SAG	SLM_LV1_0208-D08	GB_GCA_016190945.1	85.1849	0.190042
SLM SAG	SLM_MC1B_24-N17	GB_GCA_963169255.1	74.9072	0.313655
SLM SAG	SLM_LV1_0830-G19	GB_GCA_024703855.1	79.1073	0.273191
SLM SAG	SLM_MC1B_46-E17	GB_GCA_945878555.1	74.0501	0.373654
SLM SAG	SLM_MC1B_24-F03	GB_GCA_016462095.1	76.0794	0.365691
SLM SAG	SLM_MC1B_46-G19	GB_GCA_023252115.1	71.8802	0.202236
SLM SAG	SLM_MC1B_68-L07	GB_GCA_009694735.1	81.8527	0.203693
SLM SAG	SLM_LV1_0208-A20	GB_GCA_003599485.1	83.9803	0.388966
SLM SAG	SLM_MC1B_46-P05	GB_GCA_937875815.1	79.3229	0.418805
SLM SAG	SLM_LV1_02b-M13	GB_GCA_016182285.1	72.0844	0.15907
SLM SAG	SLM_LV1_0208-C07	GB_GCA_019747795.1	73.5328	0.188576
SLM SAG	SLM_LV1_BS-C08	GB_GCA_016462095.1	76.1198	0.377306
SLM SAG	SLM_MC1B_24-K13	GB_GCA_947451735.1	80.1978	0.272422
SLM SAG	SLM_MC1B_46-O11	RS_GCF_012979535.1	72.9477	0.300379
SLM SAG	SLM_MC1B_46-D09	RS_GCF_022809125.1	74.3047	0.169947
SLM SAG	SLM_MC1B_24-N07	GB_GCA_937875815.1	79.3741	0.411846
SLM SAG	SLM_MC1B_810-B20	GB_GCA_937875815.1	79.2821	0.393766
SLM SAG	SLM_LV1_BS-D02	GB_GCA_903959665.1	77.6642	0.399584
SLM SAG	SLM_MC1B_68-B19	GB_GCA_009694735.1	82.7759	0.233755
SLM SAG	SLM_LV1_0208-K07	GB_GCA_023229605.1	84.3267	0.444448
SLM SAG	SLM_MC1B_68-B22	GB_GCA_016462095.1	76.1736	0.358803
SLM SAG	SLM_MC1B_68-L05	GB_GCA_937875815.1	79.0798	0.358025
SLM SAG	SLM_LV1_0208-K18	GB_GCA_937864085.1	78.2518	0.498164
SLM SAG	SLM_MC1B_46-P06	GB_GCA_016462095.1	75.0256	0.381763
SLM SAG	SLM_MC1B_46-O14	GB_GCA_029262755.1	68.1481	0.104486
SLM SAG	SLM_MC1B_24-C04	GB_GCA_947451735.1	80.3301	0.212623
SLM SAG	SLM_MC1B_68-A04	RS_GCF_002379085.1	78.4661	0.290801
SLM SAG	SLM_MC1B_68-M15	GB_GCA_023252115.1	71.7827	0.214204
SLM SAG	SLM_LV1_30a-F03	GB_GCA_009885195.1	79.4381	0.244601
SLM SAG	SLM_MC1B_46-J13	GB_GCA_937875815.1	79.2024	0.396624
SLM SAG	SLM_LV1_0208-F08	GB_GCA_946480715.1	72.1547	0.320402
SLM SAG	SLM_MC1B_68-K21	RS_GCF_001645185.1	75.7281	0.315777
SLM SAG	SLM_LV1_BS-F03	GB_GCA_009694475.1	76.4472	0.391172
SLM SAG	SLM_MC1B_810-C13	GB_GCA_016722045.1	74.9819	0.343812
SLM SAG	SLM_MC1B_68-O21	GB_GCA_002841115.1	76.1788	0.231014
SLM SAG	SLM_LV1_30a-F14	GB_GCA_945868845.1	76.1668	0.301177
SLM SAG	SLM_MC1B_68-N08	GB_GCA_016462095.1	75.671	0.381144
SLM SAG	SLM_MC1B_02-D15	GB_GCA_016462245.1	77.3616	0.341785
SLM SAG	SLM_MC1B_68-I06	GB_GCA_937875815.1	79.1142	0.418475
SLM SAG	SLM_LV1_02b-L09	GB_GCA_030645455.1	65.4994	0.167256
SLM SAG	SLM_LV1_BS-L06	GB_GCA_903959665.1	78.1049	0.398099
SLM SAG	SLM_LV1_02b-E10	GB_GCA_943356445.1	68.8684	0.200424
SLM SAG	SLM_MC1B_02-G03	GB_GCA_963169255.1	74.6927	0.300193
SLM SAG	SLM_MC1B_24-F20	GB_GCA_009885195.1	79.539	0.253565
SLM SAG	SLM_MC1B_68-A08	GB_GCA_947451735.1	80.2899	0.266326
SLM SAG	SLM_MC1B_68-A01	GB_GCA_016462095.1	75.7874	0.393745
SLM SAG	SLM_MC1B_24-E07	GB_GCA_016462095.1	76.1077	0.429232
SLM SAG	SLM_LV1_02b-A09	GB_GCA_943355045.1	71.8771	0.142985
SLM SAG	SLM_MC1B_02-L16	GB_GCA_016462245.1	77.5576	0.41577
SLM SAG	SLM_LV1_02b-G05	GB_GCA_013815785.1	68.35	0.123932
SLM SAG	SLM_MC1B_24-O11	GB_GCA_016462095.1	75.8072	0.362689
SLM SAG	SLM_MC1B_68-I18	GB_GCA_903953065.1	76.9644	0.209645
SLM SAG	SLM_LV1_02b-C19	GB_GCA_020428685.1	68.7867	0.125245
SLM SAG	SLM_LV1_BS-G07	GB_GCA_937875815.1	79.4028	0.380922
SLM SAG	SLM_MC1B_68-A03	GB_GCA_030647575.1	77.8554	0.297291
RIS SAG	GCA_905612305.1_RIS-SAG-09_genomic	GB_GCA_012960805.1	87.9328	0.4519
RIS SAG	GCA_905620495.1_RIS-SAG-65_genomic	GB_GCA_937897125.1	86.889	0.356742
RIS SAG	GCA_905612525.1_RIS-SAG-33_genomic	GB_GCA_937897125.1	85.072	0.347395
RIS SAG	GCA_905612365.1_RIS-SAG-13_genomic	GB_GCA_937897125.1	91.3391	0.374113
RIS SAG	GCA_905616325.1_RIS-SAG-38_genomic	GB_GCA_905182815.1	89.8961	0.492018
RIS SAG	GCA_905616355.1_RIS-SAG-39_genomic	GB_GCA_937897125.1	87	0.341243
RIS SAG	GCA_905612495.1_RIS-SAG-26_genomic	GB_GCA_937897125.1	87.5206	0.311656
RIS SAG	GCA_905612335.1_RIS-SAG-15_genomic	GB_GCA_937897125.1	90.6252	0.419596
RIS SAG	GCA_905612225.1_RIS-SAG-07_genomic	GB_GCA_018675425.1	88.9864	0.653404
RIS SAG	GCA_905618935.1_RIS-SAG-54_genomic	GB_GCA_905181595.1	87.2586	0.574114
RIS SAG	GCA_905612485.1_RIS-SAG-24_genomic	GB_GCA_902514095.1	90.7177	0.419467
RIS SAG	GCA_905614335.1_RIS-SAG-36_genomic	GB_GCA_000383355.1	95.3533	0.60661
RIS SAG	GCA_905616465.1_RIS-SAG-42_genomic	GB_GCA_902522895.1	81.7885	0.268039
RIS SAG	GCA_905618885.1_RIS-SAG-49_genomic	GB_GCA_016777565.1	79.6935	0.557949
RIS SAG	GCA_905616385.1_RIS-SAG-40_genomic	GB_GCA_902514095.1	94.3457	0.438788
RIS SAG	GCA_905612315.1_RIS-SAG-18_genomic
RIS SAG	GCA_905612245.1_RIS-SAG-02_genomic	GB_GCA_014237605.1	91.2128	0.578876
RIS SAG	GCA_905612255.1_RIS-SAG-01_genomic	GB_GCA_937897125.1	87.2223	0.349364
RIS SAG	GCA_905612405.1_RIS-SAG-20_genomic	GB_GCA_905182815.1	89.4954	0.44897
RIS SAG	GCA_905612295.1_RIS-SAG-04_genomic	GB_GCA_028335865.1	94.2995	0.398638
RIS SAG	GCA_905616605.1_RIS-SAG-46_genomic	GB_GCA_937897125.1	90.6062	0.317771
RIS SAG	GCA_905614355.1_RIS-SAG-35_genomic	GB_GCA_012960465.1	79.5262	0.471742
RIS SAG	GCA_905620435.1_RIS-SAG-67_genomic	GB_GCA_937897125.1	86.7329	0.374481
RIS SAG	GCA_905612395.1_RIS-SAG-14_genomic	GB_GCA_905182815.1	89.4446	0.527331
RIS SAG	GCA_905612235.1_RIS-SAG-06_genomic	GB_GCA_004213215.1	79.7834	0.427226
RIS SAG	GCA_905618925.1_RIS-SAG-56_genomic	GB_GCA_905182815.1	90.148	0.486775
RIS SAG	GCA_905612535.1_RIS-SAG-32_genomic	GB_GCA_902588625.1	77.6081	0.382233
RIS SAG	GCA_905620475.1_RIS-SAG-60_genomic	GB_GCA_905182935.1	93.1964	0.456611
RIS SAG	GCA_905620425.1_RIS-SAG-66_genomic	GB_GCA_029941985.1	83.5361	0.354997
RIS SAG	GCA_905612515.1_RIS-SAG-30_genomic	GB_GCA_937893275.1	92.6179	0.419914
RIS SAG	GCA_905616395.1_RIS-SAG-41_genomic	GB_GCA_937897125.1	91.1807	0.354774
RIS SAG	GCA_905612505.1_RIS-SAG-29_genomic	GB_GCA_029941985.1	83.4678	0.430262
RIS SAG	GCA_905620445.1_RIS-SAG-63_genomic	GB_GCA_913057955.1	92.4493	0.604446
RIS SAG	GCA_905612465.1_RIS-SAG-27_genomic	GB_GCA_937897125.1	87.0837	0.330818
RIS SAG	GCA_905616435.1_RIS-SAG-43_genomic	GB_GCA_902522895.1	82.2966	0.24777
RIS SAG	GCA_905614365.1_RIS-SAG-37_genomic	GB_GCA_905182815.1	89.8331	0.529057
RIS SAG	GCA_905612275.1_RIS-SAG-08_genomic	GB_GCA_902514095.1	93.2894	0.337444
RIS SAG	GCA_905618895.1_RIS-SAG-55_genomic	GB_GCA_029941985.1	83.298	0.393633
RIS SAG	GCA_905614375.1_RIS-SAG-34_genomic	GB_GCA_027618835.1	85.5315	0.472844
RIS SAG	GCA_905618915.1_RIS-SAG-53_genomic	GB_GCA_937897125.1	91.4667	0.331573
RIS SAG	GCA_905616445.1_RIS-SAG-44_genomic	GB_GCA_005801485.1	80.2853	0.314036
RIS SAG	GCA_905612355.1_RIS-SAG-16_genomic	GB_GCA_002714255.1	94.3071	0.323762
RIS SAG	GCA_905612435.1_RIS-SAG-23_genomic	GB_GCA_902573385.1	83.7511	0.348602
RIS SAG	GCA_905618945.1_RIS-SAG-48_genomic	GB_GCA_028342535.1	86.1906	0.657938
RIS SAG	GCA_905620505.1_RIS-SAG-62_genomic	GB_GCA_005801485.1	80.0116	0.260968
RIS SAG	GCA_905612445.1_RIS-SAG-21_genomic	GB_GCA_016777565.1	78.4725	0.30894
RIS SAG	GCA_905612285.1_RIS-SAG-03_genomic	GB_GCA_905182815.1	89.2431	0.512385
RIS SAG	GCA_905620455.1_RIS-SAG-58_genomic	GB_GCA_937897125.1	85.2917	0.348305
RIS SAG	GCA_905612475.1_RIS-SAG-25_genomic	GB_GCA_937897125.1	90.9414	0.366091
RIS SAG	GCA_905612425.1_RIS-SAG-22_genomic	GB_GCA_001437625.1	95.7462	0.629087
RIS SAG	GCA_905612385.1_RIS-SAG-10_genomic	GB_GCA_937897125.1	89.1458	0.356312
RIS SAG	GCA_905620465.1_RIS-SAG-59_genomic	GB_GCA_029941985.1	84.6582	0.405953
RIS SAG	GCA_905612415.1_RIS-SAG-19_genomic	GB_GCA_004213215.1	79.343	0.464363
RIS SAG	GCA_905612265.1_RIS-SAG-05_genomic	GB_GCA_029261435.1	87.2105	0.519289
RIS SAG	GCA_905612455.1_RIS-SAG-28_genomic	GB_GCA_902514095.1	94.3703	0.409696
RIS SAG	GCA_905618905.1_RIS-SAG-52_genomic	GB_GCA_937897125.1	92.1135	0.374596
RIS SAG	GCA_905620485.1_RIS-SAG-57_genomic	GB_GCA_902514095.1	90.5828	0.443905
RIS SAG	GCA_905618865.1_RIS-SAG-50_genomic	GB_GCA_905182815.1	89.7708	0.450875
RIS SAG	GCA_905620515.1_RIS-SAG-64_genomic	GB_GCA_902514095.1	94.5573	0.454308
RIS SAG	GCA_905618875.1_RIS-SAG-51_genomic	GB_GCA_937897125.1	87.0002	0.329771
RIS SAG	GCA_905618805.1_RIS-SAG-47_genomic	GB_GCA_937897125.1	85.1719	0.338113
RIS SAG	GCA_905612345.1_RIS-SAG-11_genomic	GB_GCA_018676275.1	71.4743	0.248691
RIS SAG	GCA_905616455.1_RIS-SAG-45_genomic	GB_GCA_937897125.1	86.3593	0.397977
RIS SAG	GCA_905612375.1_RIS-SAG-17_genomic	GB_GCA_937897125.1	86.7939	0.340489

## Sheet: Fig 3c
Maximum Identity to NCBI NR proteins (%)	#Clusters from SLM	#Clusters from RIS
No match	29744	906
1	0	0
2	0	0
3	0	0
4	0	0
5	0	0
6	0	0
7	0	0
8	0	0
9	0	0
10	0	0
11	0	0
12	0	0
13	0	0
14	0	0
15	0	0
16	0	0
17	1	0
18	3	1
19	5	0
20	6	0
21	27	1
22	71	3
23	182	6
24	281	16
25	508	25
26	786	23
27	1093	42
28	1495	37
29	1826	53
30	2258	65
31	2548	77
32	2898	75
33	3234	87
34	3352	91
35	3674	85
36	3913	102
37	3892	111
38	4536	124
39	4431	115
40	4673	118
41	4510	142
42	4848	136
43	4888	159
44	4933	152
45	5079	149
46	5064	174
47	5331	162
48	5553	167
49	5475	198
50	5784	158
51	5757	194
52	6145	203
53	6116	200
54	6349	187
55	6417	227
56	6759	213
57	6776	224
58	7082	241
59	7357	244
60	7410	262
61	7488	272
62	8316	306
63	7810	281
64	8683	315
65	8553	364
66	8898	356
67	9188	377
68	9440	432
69	9669	393
70	9908	437
71	10521	440
72	10516	488
73	10722	548
74	11173	563
75	11028	598
76	11488	684
77	11384	672
78	11672	738
79	11721	790
80	11818	916
81	12109	937
82	11770	929
83	11578	982
84	11601	1128
85	11192	1195
86	11091	1350
87	10036	1358
88	10476	1527
89	9340	1689
90	8356	1707
91	7500	1826
92	6603	1984
93	5375	2076
94	4431	2088
95	3365	2051
96	2338	2063
97	1682	1895
98	1012	1677
99	752	1062
100	1291	446

## Sheet: Fig 6
KO ID	SLM_LV1_02b-I03	SLM_LV1_02b-F06	SLM_LV1_0208-O19	SLM_LV1_02b-A09	SLM_LV1_30a-C16	SLM_LV1_02b-M15	SLM_LV1_02b-G03	SLM_LV1_02b-C06	SLM_LV1_02b-P15	SLM_LV1_02b-I18	SLM_LV1_30a-L22	SLM_LV1_02b-O02	SLM_LV1_02b-M04	SLM_LV1_02b-E14	SLM_LV1_30a-B23	SLM_LV1_02b-M13	SLM_LV1_02b-K11	SLM_LV1_02b-K10	SLM_LV1_02b-I16	SLM_LV1_02b-F02	SLM_LV1_0208-O08	SLM_LV1_02b-F15	SLM_LV1_02b-A16	SLM_LV1_0830-P23	SLM_LV1_02b-C11	SLM_LV1_02b-C17	SLM_LV1_02b-M16	SLM_LV1_02b-M18	SLM_LV1_02b-N04	SLM_LV1_02b-B20	SLM_LV1_02b-B11	SLM_LV1_02b-K07	SLM_LV1_0830-K13	SLM_LV1_0208-E20	SLM_LV1_02b-A10	SLM_LV1_02b-B19	SLM_LV1_02b-O20	SLM_LV1_02b-G23	SLM_LV1_0208-O21	SLM_LV1_02b-J11	SLM_LV1_02b-N23	SLM_LV1_02b-O16	SLM_LV1_0208-E23	SLM_LV1_02b-K03	SLM_LV1_02b-M22	SLM_LV1_02b-K05	SLM_LV1_0208-C19	SLM_LV1_0208-A03	SLM_LV1_02b-K09
K00001	0	0	0	0	0	0	0	0	0	0	0	0	0	0	0	0	0	0	0	0	0	0	0	0	0	0	0	0	0	0	0	0	0	0	0	0	0	0	0	0	0	0	0	0	0	0	0	0	0
K00010	0	0	0	0	0	0	0	0	0	0	0	0	0	0	0	0	0	0	0	0	0	0	0	0	0	0	0	0	0	0	0	0	0	0	0	1	0	0	0	0	0	0	0	0	0	0	0	0	0
K00012	0	1	0	0	1	1	1	0	1	1	0	2	0	0	0	0	1	0	0	2	2	0	0	0	0	0	0	0	0	0	0	0	0	0	0	0	1	1	1	1	1	1	1	1	1	0	1	0	0
K00013	0	0	0	0	0	0	0	0	0	0	0	0	0	0	0	0	0	0	0	0	0	0	0	0	0	0	0	0	0	0	0	0	0	0	0	0	0	0	0	0	0	0	0	0	0	0	0	0	0
K00014	0	0	0	0	0	0	0	0	0	0	0	0	0	0	0	0	0	0	0	0	0	0	1	0	0	0	0	0	0	0	0	0	0	0	0	0	0	0	0	0	0	0	0	0	0	0	0	0	0
K00015	0	0	0	0	0	0	0	0	0	0	0	0	0	0	0	0	0	0	0	0	0	0	0	0	0	0	0	0	1	0	0	0	0	0	0	0	0	0	0	0	0	0	0	0	0	0	0	0	0
K00016	0	0	0	0	0	0	0	0	0	0	0	1	0	0	0	0	0	0	0	0	0	0	0	0	0	0	0	0	0	0	0	0	0	0	0	0	0	0	0	0	0	0	0	0	0	0	0	0	0
K00018	0	0	0	0	0	0	0	0	0	0	0	0	0	0	0	0	0	0	0	0	0	0	0	0	0	0	0	0	0	0	0	0	0	0	0	0	0	0	0	0	0	0	0	0	0	0	0	0	0
K00021	0	0	0	0	0	0	0	0	0	0	0	0	0	0	0	0	0	0	0	0	0	0	0	0	0	0	0	0	1	0	0	0	1	2	1	0	0	0	0	0	0	0	0	0	0	0	0	0	0
K00024	0	0	0	0	0	0	0	0	0	0	0	0	0	0	0	0	0	0	0	0	0	0	0	0	0	0	0	0	0	0	0	0	0	0	0	0	0	0	0	0	0	0	0	0	0	0	0	0	0
K00027	1	0	1	1	1	0	1	1	1	0	0	0	0	0	0	1	1	0	0	1	1	0	1	1	0	1	0	0	1	1	0	0	1	0	0	0	0	1	0	1	1	0	0	0	0	0	0	0	0
K00029	0	0	0	0	0	0	0	0	0	0	0	0	0	0	0	0	0	0	0	0	0	0	0	0	0	0	0	0	0	0	0	0	0	0	0	0	0	0	0	0	0	0	0	0	0	0	0	0	0
K00030	0	0	0	0	0	0	0	0	0	0	0	0	0	0	0	0	0	0	0	0	0	0	0	0	0	0	0	0	0	0	0	0	0	0	0	0	0	0	0	0	0	0	0	0	0	0	0	0	0
K00033	0	0	0	0	0	0	0	0	0	0	0	0	0	0	0	0	0	0	0	0	0	0	0	0	0	0	0	0	0	0	0	0	0	1	0	0	0	0	0	0	0	0	0	0	0	0	0	0	0
K00036	0	0	0	0	0	0	0	0	0	0	0	0	0	0	0	0	0	0	0	0	0	0	0	0	0	0	0	0	2	0	0	2	0	0	0	0	0	0	0	0	0	0	0	0	0	0	0	0	0
K00045	0	0	0	0	0	0	0	0	0	0	0	0	0	0	0	0	0	0	0	0	0	0	0	0	0	0	0	0	0	0	0	0	0	0	0	0	0	0	0	0	0	0	0	0	0	0	0	0	0
K00046	0	0	0	0	0	0	0	0	0	0	0	0	0	0	0	0	0	0	0	0	0	0	0	0	0	0	0	0	0	0	0	0	0	0	0	0	0	0	0	0	0	0	0	0	0	0	0	0	0
K00057	0	0	0	0	0	0	0	0	0	0	0	0	0	0	0	0	0	0	0	0	0	0	0	0	0	0	0	0	0	0	0	0	0	0	0	0	0	0	0	0	0	0	0	0	0	0	0	0	0
K00058	0	0	0	0	0	0	0	0	1	1	0	0	0	0	0	0	0	0	0	1	0	0	0	0	0	0	0	0	0	0	0	0	0	0	0	0	0	0	0	0	0	0	0	0	0	0	0	0	0
K00059	0	0	0	0	0	0	0	0	1	0	0	0	0	0	0	0	1	0	0	0	0	0	0	0	1	0	0	0	0	0	0	0	0	0	1	0	0	0	0	0	0	0	0	1	1	0	0	0	0
K00060	0	0	0	0	0	0	0	0	0	0	0	0	0	0	0	0	0	0	0	0	0	0	0	0	0	0	0	0	1	0	0	1	1	0	0	1	0	0	0	0	0	0	0	0	0	0	0	0	0
K00065	0	0	0	0	0	0	0	0	0	1	0	0	0	0	0	0	0	0	0	0	0	0	0	0	0	0	0	0	1	1	0	0	1	0	0	0	0	0	0	0	0	0	0	0	0	0	0	0	0
K00067	0	2	0	0	0	0	0	2	1	0	0	0	0	0	0	0	0	1	0	2	0	0	0	0	0	0	1	0	0	0	0	0	0	0	0	0	1	1	1	1	0	0	1	1	1	0	0	0	0
K00073	0	0	0	0	0	0	0	1	0	0	0	0	0	0	0	0	0	0	0	0	0	0	0	0	0	0	0	0	0	0	0	0	0	0	0	0	0	0	0	0	0	0	0	0	0	0	0	0	0
K00074	0	0	0	0	0	0	0	0	0	0	0	0	0	0	0	0	0	0	0	0	0	0	0	0	0	0	0	0	0	0	0	0	0	0	0	0	0	0	0	0	0	0	0	0	0	0	0	0	0
K00075	0	1	1	1	1	0	0	0	1	0	1	1	0	0	0	0	1	1	1	0	1	0	0	1	1	0	0	1	2	0	0	0	1	0	0	0	0	1	1	1	0	0	0	0	0	1	1	0	1
K00077	0	0	0	0	0	0	0	0	0	0	0	0	0	0	0	0	1	0	0	0	0	0	0	0	0	0	0	0	0	0	0	0	0	0	0	0	0	0	0	0	0	0	0	0	0	0	0	0	0
K00079	0	0	0	0	0	0	0	0	0	0	0	0	0	0	0	0	0	0	0	0	0	0	0	0	0	0	0	0	0	0	0	0	0	0	0	0	0	0	0	0	0	0	0	0	0	0	0	0	0
K00088	0	0	0	0	0	0	0	0	0	0	0	0	1	0	0	0	0	0	0	0	0	0	0	0	0	0	1	1	2	1	0	0	1	0	0	1	0	0	0	0	0	0	0	0	0	0	0	0	0
K00090	0	0	0	0	0	0	0	0	0	0	0	0	0	0	0	0	0	0	0	0	0	0	0	0	0	0	0	0	0	0	0	0	0	0	0	0	0	0	0	0	0	0	0	0	0	0	0	0	0
K00091	0	0	0	0	0	0	0	0	0	0	0	0	0	0	0	0	0	0	0	0	0	0	0	0	0	0	0	0	0	0	0	0	0	0	0	0	0	0	0	0	0	0	0	0	0	0	0	0	0
K00096	0	0	0	0	0	0	0	0	0	0	0	0	0	0	0	0	0	0	0	0	0	0	0	0	0	0	0	0	0	0	0	0	0	0	0	0	0	0	0	0	0	0	0	0	0	0	0	0	0
K00097	0	0	0	0	0	0	0	0	0	0	0	0	0	0	0	0	0	0	0	0	0	0	0	0	0	0	0	0	0	0	0	0	0	0	0	0	0	0	0	0	0	0	0	0	0	0	0	0	0
K00104	0	0	0	0	0	0	0	0	0	0	0	0	0	0	0	0	0	0	0	0	0	0	0	0	0	0	0	0	0	0	0	0	0	0	0	0	0	0	0	0	0	0	0	0	0	0	0	0	0
K00106	0	0	0	0	0	0	0	0	0	0	0	0	0	0	0	0	0	0	0	0	0	0	0	0	0	0	0	0	0	0	0	0	0	0	0	0	0	0	0	0	0	0	0	0	0	0	0	0	0
K00109	0	0	0	0	0	0	0	0	0	0	0	0	0	0	0	0	0	0	0	0	0	0	0	0	0	0	0	0	0	0	0	0	0	0	0	0	0	0	0	0	0	0	0	0	0	0	0	0	0
K00111	0	0	0	0	0	0	0	0	0	0	0	0	0	0	0	0	0	0	0	0	0	0	0	0	0	0	0	0	0	0	0	0	0	0	0	0	0	0	0	0	0	0	0	0	0	0	0	0	0
K00113	0	0	0	0	0	0	0	0	0	0	0	0	0	0	0	0	0	0	0	0	0	0	0	0	0	0	0	0	0	0	0	0	0	0	0	0	0	0	0	0	0	0	0	0	0	0	0	0	0
K00117	0	0	0	0	0	0	0	0	0	0	0	0	0	0	0	0	0	0	0	0	0	0	0	0	0	0	0	0	0	0	0	1	0	0	0	0	0	0	0	0	0	0	0	0	0	0	0	0	0
K00121	0	0	0	0	0	0	0	0	1	0	0	0	0	0	0	0	0	0	0	0	0	0	1	0	0	0	0	0	0	0	0	0	0	0	0	0	0	0	0	0	0	0	0	0	0	0	0	0	0
K00128	0	0	0	0	0	0	0	0	0	0	0	0	0	0	0	0	0	0	1	0	0	0	0	0	0	0	0	0	0	0	0	0	0	0	0	0	0	0	0	0	0	0	0	0	0	0	0	0	0
K00129	0	0	0	0	0	0	0	0	0	0	0	0	0	0	0	0	0	0	0	0	0	0	0	0	0	0	0	0	0	0	0	0	0	0	0	0	0	0	0	0	0	0	0	0	0	0	0	0	0
K00133	0	0	0	0	0	0	0	0	0	0	0	0	0	0	0	0	0	0	0	0	0	0	0	0	0	0	0	0	1	0	0	1	0	0	0	0	0	0	0	0	0	0	0	0	0	0	0	0	0
K00134	1	1	0	1	1	0	1	0	1	0	0	0	0	1	0	0	1	1	0	0	0	0	0	0	0	0	1	1	1	0	0	0	1	0	0	1	0	1	0	0	0	0	0	0	0	1	0	0	1
K00135	0	0	0	0	0	0	0	0	0	0	0	0	0	0	0	0	0	0	0	0	0	0	0	0	0	0	0	0	0	0	0	0	0	0	0	0	0	0	0	0	0	0	0	0	0	0	0	0	0
K00145	0	0	0	2	0	0	0	0	0	0	0	0	0	0	0	0	0	0	0	0	0	0	0	0	0	0	0	0	0	0	0	0	0	0	0	0	0	0	0	0	0	0	0	0	0	0	0	0	0
K00147	0	0	0	0	0	0	0	0	0	0	0	0	0	0	0	0	0	0	0	0	0	0	0	0	0	0	0	0	0	0	0	0	0	0	0	1	0	0	0	0	0	0	0	0	0	0	0	0	0
K00151	0	0	0	0	0	0	0	0	0	0	0	0	0	0	0	0	0	0	0	0	0	0	0	0	0	0	0	0	0	0	0	0	0	0	0	0	0	0	0	0	0	0	0	0	0	0	0	0	0
K00161	0	0	0	0	0	0	0	0	0	0	0	0	0	0	0	0	0	0	0	0	0	0	0	0	0	0	0	0	0	0	0	0	0	0	0	0	0	0	0	0	0	0	0	0	0	0	0	0	0
K00162	0	0	0	0	0	0	0	0	0	0	0	0	0	0	0	0	0	0	0	0	0	0	0	0	0	0	0	0	0	0	0	0	0	0	0	0	0	0	0	0	0	0	0	0	0	0	0	0	0
K00174	0	0	0	0	0	0	0	0	0	0	0	0	0	0	0	0	0	0	0	0	0	0	0	0	0	0	0	0	0	0	0	0	0	0	0	0	0	0	0	0	0	0	0	0	0	0	0	0	0
K00175	0	0	0	0	0	0	0	0	0	0	0	0	0	0	0	0	0	0	0	0	0	0	0	0	0	0	0	0	0	0	0	0	0	0	0	0	0	0	0	0	0	0	0	0	0	0	0	0	0
K00177	0	0	0	0	0	0	0	0	0	0	0	0	0	0	0	0	0	1	0	0	0	0	0	0	0	0	0	0	0	0	0	0	0	0	0	0	0	0	0	0	0	0	0	0	0	0	0	0	0
K00179	0	0	0	0	0	0	0	0	0	0	0	0	0	0	0	0	0	0	0	0	0	0	0	0	0	0	0	0	0	0	0	0	0	0	0	0	0	0	0	0	0	0	0	0	0	0	0	0	0
K00185	0	0	0	0	0	0	0	0	0	0	0	0	0	0	0	0	0	0	0	0	1	0	0	0	0	0	0	0	0	0	0	0	0	0	0	0	0	0	0	0	0	0	0	0	0	0	0	0	0
K00215	0	0	0	0	0	0	0	0	0	0	0	0	0	0	0	0	0	0	0	0	0	0	0	0	0	0	0	1	1	0	1	0	0	0	0	0	0	0	0	0	0	0	0	0	0	0	0	0	0
K00220	0	0	0	0	0	0	0	0	0	0	0	1	0	0	1	0	0	0	0	0	0	0	0	0	0	0	0	0	0	0	0	0	0	0	0	0	0	0	0	0	0	0	0	0	0	0	0	0	0
K00224	0	0	0	0	0	0	0	0	0	0	0	0	0	0	0	0	0	0	0	0	0	0	0	0	0	0	0	0	0	0	0	0	0	0	0	0	0	0	0	0	0	0	0	0	0	0	0	0	0
K00226	0	0	0	0	0	0	0	0	0	0	0	0	0	0	1	0	1	0	0	0	0	0	0	0	0	1	0	0	0	0	0	0	0	0	0	0	0	0	0	0	0	0	0	1	0	0	0	0	0
K00231	0	0	0	0	0	0	0	0	0	0	0	0	0	0	0	0	0	0	0	0	0	0	0	0	0	0	0	0	0	0	0	0	0	0	0	0	0	0	0	0	0	0	0	0	0	0	0	0	0
K00236	0	0	0	0	0	0	0	0	0	0	0	0	0	0	0	0	0	0	0	0	0	0	0	0	0	0	0	0	0	0	0	0	0	0	0	0	0	0	0	0	0	0	0	0	0	0	0	0	0
K00240	0	0	0	0	0	0	0	0	0	0	0	0	0	0	0	0	0	0	0	0	0	0	0	0	0	0	0	0	0	0	0	0	0	0	0	0	0	0	0	0	0	0	0	0	0	0	0	0	0
K00247	0	0	0	0	0	0	0	0	0	0	0	0	0	0	0	0	0	0	0	0	0	0	0	0	0	0	0	0	0	0	0	0	0	0	0	0	0	0	0	0	0	0	0	0	0	0	0	0	0
K00249	0	0	0	0	0	0	0	0	0	0	0	0	0	0	0	0	0	0	0	0	0	0	0	0	0	0	0	0	0	0	0	0	0	0	0	0	0	0	0	0	0	0	0	0	0	0	0	0	0
K00252	0	0	0	0	0	0	0	0	0	0	0	0	0	0	0	0	0	0	0	0	0	0	0	0	0	0	0	0	0	0	0	0	0	0	0	0	0	0	0	0	0	0	0	0	0	0	0	0	0
K00254	0	0	0	0	0	0	0	0	0	0	0	0	0	0	0	0	0	0	0	0	0	0	0	0	0	0	0	0	0	0	0	0	0	0	0	0	0	0	0	1	0	0	0	0	0	0	0	0	0
K00260	0	0	0	0	0	0	0	0	0	0	0	0	0	0	0	0	0	0	0	0	0	0	0	0	0	0	0	0	0	0	0	0	0	0	0	0	0	0	0	0	0	0	0	0	0	0	0	0	0
K00261	0	0	0	0	1	0	0	0	0	0	1	0	0	0	0	0	0	0	1	0	0	0	0	0	0	0	0	0	0	0	0	0	1	0	0	0	0	0	0	0	0	0	0	0	0	0	0	0	0
K00262	0	0	0	0	0	0	0	0	0	0	0	0	0	0	0	0	0	0	0	0	0	0	0	0	0	0	0	0	0	0	0	0	0	0	0	0	0	0	0	0	0	0	0	0	0	1	0	0	0
K00263	0	0	0	0	0	0	0	0	0	0	0	0	0	0	0	0	0	0	0	0	0	0	0	0	0	1	0	0	0	0	0	0	0	0	0	0	0	0	0	0	0	0	0	0	0	0	0	0	0
K00265	0	0	0	0	0	0	0	0	0	0	0	0	0	0	0	0	0	0	0	0	0	0	0	0	0	0	0	0	0	0	0	0	0	0	0	0	0	0	0	0	0	0	0	0	0	0	0	0	0
K00274	0	0	0	0	0	0	0	0	0	0	0	0	0	0	0	0	0	0	0	1	0	0	0	0	0	0	0	0	0	0	0	0	0	0	0	0	0	0	0	0	0	0	0	0	0	0	0	0	0
K00275	0	0	0	0	0	0	0	0	0	0	0	0	0	0	0	0	0	0	0	0	0	0	0	0	0	0	0	0	0	0	0	0	0	0	0	0	0	0	0	0	0	0	0	0	0	0	0	0	0
K00285	0	0	0	0	0	0	0	0	0	0	0	0	0	0	0	0	0	0	0	0	0	0	0	0	0	0	0	1	1	0	1	0	0	0	0	0	0	0	0	0	0	0	0	0	0	0	0	0	0
K00286	0	0	0	0	0	0	0	0	0	0	0	0	0	0	0	0	0	0	0	0	0	0	0	0	0	0	0	0	0	0	0	0	0	0	0	1	0	0	0	0	0	0	0	0	0	0	0	0	0
K00287	0	0	0	0	1	0	0	0	1	0	0	0	0	0	0	0	1	0	0	0	1	2	0	0	1	0	0	0	0	0	1	0	1	0	0	0	0	0	0	0	1	1	1	1	0	1	0	0	1
K00290	0	0	0	0	0	0	0	0	0	0	0	0	0	0	0	0	0	0	1	1	0	0	0	0	0	0	0	0	0	0	0	0	0	0	0	0	0	0	0	0	0	0	0	0	0	0	0	0	0
K00294	0	0	0	0	0	0	0	0	0	0	0	0	0	0	0	0	0	0	0	0	0	0	0	0	0	0	0	0	0	0	0	0	0	0	0	0	0	0	0	0	0	0	0	0	0	0	0	0	0
K00303	0	0	0	0	0	0	0	0	0	0	0	0	0	0	0	0	0	0	0	0	0	0	0	0	0	0	0	0	0	0	0	0	0	0	0	0	0	0	0	0	0	0	0	0	0	0	0	0	0
K00318	0	0	0	0	0	0	0	0	0	0	0	0	0	0	0	0	0	0	0	0	0	0	0	0	0	0	0	0	0	0	0	0	0	0	0	0	0	0	0	0	0	0	0	0	0	0	0	0	0
K00324	0	0	0	0	0	0	0	0	0	0	0	0	0	0	0	0	0	0	0	0	0	0	0	0	0	0	0	0	0	0	0	0	0	0	0	0	0	0	0	0	0	0	0	0	0	0	0	0	0
K00325	0	0	0	0	0	0	0	0	0	0	0	0	0	0	0	0	0	0	0	0	0	0	0	0	0	0	0	0	0	0	0	0	0	0	0	0	0	0	0	0	0	0	0	0	0	0	0	0	0
K00326	0	0	0	0	0	0	0	0	0	0	0	0	0	0	0	0	0	0	0	0	1	0	0	0	0	0	0	0	0	0	0	0	0	0	0	0	0	0	0	0	0	0	0	0	0	0	0	0	0
K00330	0	0	0	0	0	0	0	0	0	0	0	0	0	0	0	0	0	0	0	0	0	0	0	0	0	0	0	0	0	0	0	0	0	0	0	0	0	0	0	0	0	0	0	0	0	0	0	0	0
K00335	0	0	0	0	0	0	0	0	0	0	0	0	0	0	0	0	0	0	0	0	0	0	0	0	0	0	0	0	0	0	0	0	0	0	0	0	0	0	0	0	0	0	0	0	0	0	0	0	0
K00339	0	0	0	0	0	0	0	0	0	0	0	0	0	0	0	0	0	0	0	0	0	0	0	0	0	0	0	0	0	0	0	0	0	0	0	0	0	0	0	0	0	0	0	0	0	0	0	0	0
K00341	0	0	0	0	0	0	0	0	0	0	0	0	0	0	0	0	0	0	0	0	0	0	0	0	0	0	0	0	0	0	0	0	0	0	0	0	0	0	0	0	0	0	0	0	0	0	0	0	0
K00342	0	0	1	0	0	0	0	0	0	0	0	0	0	0	0	0	0	0	0	0	0	0	0	0	0	0	0	0	0	0	0	0	0	0	0	0	0	0	0	0	0	0	0	0	0	0	0	0	0
K00343	0	0	0	0	0	0	0	0	0	0	0	0	0	0	0	0	0	0	0	0	0	0	0	0	0	0	0	0	0	0	0	0	0	0	0	0	0	0	0	0	0	0	0	0	0	0	0	0	0
K00344	0	0	0	0	0	0	0	0	0	0	0	0	0	0	0	0	0	0	0	0	0	0	0	0	0	0	0	0	0	0	0	0	0	0	0	0	0	0	0	0	0	0	0	0	0	0	0	0	0
K00346	0	0	0	0	0	0	0	0	0	0	0	0	0	0	0	0	0	0	0	0	0	0	0	0	0	0	0	0	0	0	0	0	0	0	0	0	0	0	0	0	0	0	0	0	0	0	0	0	0
K00355	1	0	1	0	0	1	0	0	1	0	0	1	0	0	0	0	1	0	0	0	0	0	0	0	0	1	1	0	1	0	1	1	1	0	0	0	0	0	0	0	0	1	0	0	0	1	1	0	0
K00363	0	0	0	0	0	0	0	0	0	0	0	0	0	0	0	0	0	0	0	0	0	0	0	0	0	0	0	0	0	0	0	0	0	0	0	0	0	0	0	0	0	0	0	0	0	0	0	0	0
K00364	0	0	0	0	0	0	0	0	0	0	0	0	0	0	0	0	0	0	0	0	0	0	0	0	0	0	0	0	0	0	0	0	0	0	0	0	0	0	0	0	0	0	0	0	0	0	0	0	1
K00366	0	0	0	0	0	0	0	0	0	1	0	0	0	0	0	0	0	0	0	0	0	0	0	0	0	0	0	0	0	0	0	0	0	0	0	0	0	0	0	0	0	0	0	0	0	0	0	0	0
K00368	0	0	0	0	1	0	0	0	0	0	0	0	0	0	0	0	0	0	0	0	0	0	0	0	0	1	1	0	0	0	0	0	0	0	0	0	0	0	0	0	0	0	0	0	0	1	0	0	0
K00370	0	0	0	0	0	0	0	0	0	0	0	0	0	0	0	0	0	0	0	0	0	0	0	0	0	0	0	0	0	0	0	0	0	0	0	0	0	0	0	0	0	0	0	0	0	0	0	0	0
K00374	0	0	0	0	0	0	0	0	0	0	0	0	0	0	0	0	1	0	0	0	0	0	0	0	0	0	0	0	0	0	0	0	0	0	0	0	0	1	0	0	0	0	0	0	0	0	0	0	0
K00375	0	0	0	0	0	0	0	0	0	0	0	0	0	0	0	0	0	0	0	0	0	0	0	0	0	0	0	0	0	0	0	0	0	0	0	0	0	0	0	0	0	0	0	0	0	0	0	0	0
K00380	0	0	0	0	0	0	0	1	0	0	0	0	0	0	0	0	0	0	0	0	0	0	0	0	0	0	0	0	0	0	0	0	0	0	0	0	0	0	0	0	0	0	0	0	0	0	0	0	0
K00382	0	0	0	0	0	0	0	0	0	0	0	0	0	0	0	0	0	0	0	0	0	0	0	0	0	0	0	0	0	0	0	0	0	0	0	0	0	0	0	0	0	0	0	0	0	0	0	0	0
K00384	0	0	0	0	0	0	0	0	0	0	0	0	0	0	0	0	0	0	0	0	0	0	0	0	0	0	0	0	0	0	0	0	0	0	0	0	0	0	0	0	0	0	0	0	0	0	0	0	0
K00389	0	0	0	0	0	0	0	0	0	0	0	0	0	0	0	0	0	0	0	0	0	0	0	0	0	0	0	0	0	0	0	0	0	0	0	0	0	0	0	0	0	0	0	0	0	0	0	0	0
K00404	0	0	0	0	0	0	0	0	0	0	0	0	0	0	0	0	0	0	0	0	0	0	0	0	0	0	0	0	0	0	0	0	0	0	0	0	0	0	0	0	0	0	0	0	0	0	0	0	0
K00406	0	0	0	0	0	0	0	0	0	0	0	0	0	0	0	0	0	0	0	0	0	0	0	0	0	0	0	0	0	0	0	0	0	0	0	0	0	0	0	0	0	0	0	0	0	0	0	0	0
K00407	0	0	0	0	0	0	0	0	0	0	0	0	0	0	0	0	0	0	0	0	0	0	0	0	0	0	0	0	0	0	0	0	0	0	0	0	0	0	0	0	0	0	0	0	0	0	0	0	0
K00412	0	0	0	0	0	0	0	0	0	0	0	0	0	0	0	0	0	0	0	0	0	0	0	0	1	0	0	0	0	0	0	0	0	0	0	0	0	0	0	0	0	1	0	0	1	0	0	0	0
K00413	0	0	0	0	0	0	0	0	0	0	0	0	0	0	0	0	0	0	0	0	0	0	0	0	0	0	0	0	0	0	0	0	0	0	0	0	0	0	0	0	0	0	0	0	0	0	0	0	0
K00425	0	0	0	0	0	0	0	0	0	0	0	0	0	0	0	0	0	0	0	0	0	0	0	0	0	0	0	0	0	0	0	0	0	0	0	0	0	0	0	0	0	0	0	0	0	0	0	0	0
K00426	0	0	0	0	0	0	0	0	0	0	0	0	0	0	0	0	0	0	0	0	0	0	0	0	0	0	0	0	0	0	0	0	0	0	0	0	0	0	0	0	0	0	0	0	0	0	0	0	0
K00428	0	0	0	0	0	0	0	0	0	0	0	0	0	0	0	0	0	0	0	0	0	0	0	0	0	0	0	0	0	0	0	0	0	0	0	0	0	0	0	0	0	0	0	0	0	0	0	0	0
K00430	0	0	0	0	0	0	0	0	0	0	0	0	0	0	0	0	0	0	0	0	0	0	0	0	0	0	0	0	0	0	0	0	0	0	0	0	0	0	0	0	0	0	0	0	0	0	0	0	1
K00433	0	0	0	0	0	0	0	0	0	0	0	0	0	0	0	0	0	0	0	0	0	0	0	0	0	0	0	1	0	1	0	0	1	0	0	0	0	0	0	0	0	0	0	0	0	0	0	0	0
K00455	0	0	0	0	0	0	0	0	0	0	0	0	0	0	0	0	0	0	0	0	0	0	0	0	0	0	0	0	0	0	0	0	0	0	0	0	0	0	0	0	0	0	0	0	0	0	0	0	0
K00459	0	0	0	0	0	0	0	0	0	0	0	0	0	0	0	0	0	0	0	0	0	0	0	0	0	0	0	0	0	0	0	0	0	0	0	0	0	0	0	0	0	0	0	0	0	0	0	0	0
K00461	0	0	0	0	0	0	0	0	0	0	0	0	0	0	0	0	0	0	0	0	0	0	0	0	0	0	0	0	0	0	0	0	1	0	0	0	0	0	0	0	0	0	0	0	0	0	0	0	0
K00463	0	0	0	0	0	0	0	0	0	0	0	0	0	0	0	0	0	0	0	0	0	0	0	0	0	0	0	0	0	0	0	0	0	0	0	0	0	0	0	0	0	0	0	0	0	0	0	0	0
K00476	0	0	0	0	0	0	0	0	0	0	0	0	0	0	0	0	0	0	0	0	0	0	0	0	0	0	0	0	0	0	0	0	1	0	0	0	0	0	0	0	0	1	0	0	0	1	0	0	0
K00477	0	0	0	0	0	0	0	0	0	0	0	0	0	0	0	0	0	0	0	0	0	0	0	0	0	0	0	0	0	0	0	0	0	0	0	0	0	0	0	0	0	0	0	0	0	0	0	0	0
K00486	0	0	0	0	0	0	0	0	0	0	0	0	0	0	0	0	0	0	0	0	0	0	0	0	0	0	0	0	0	0	0	0	0	0	0	0	0	0	0	0	0	0	0	0	0	0	0	0	0
K00500	0	0	0	0	0	0	0	0	0	0	0	0	0	0	0	0	0	0	0	0	0	0	0	0	0	0	0	0	0	0	0	0	0	0	0	0	0	0	0	0	0	0	0	0	0	0	0	0	0
K00505	0	0	0	0	0	0	0	0	0	0	0	0	0	0	0	0	0	0	0	0	0	0	0	0	0	0	0	0	0	0	0	0	0	0	0	0	0	0	0	0	0	0	0	0	0	0	0	0	0
K00507	0	0	1	0	1	1	1	0	1	0	0	0	0	0	1	0	0	0	0	1	0	0	0	0	0	0	0	0	1	0	0	0	0	0	1	0	0	0	0	1	0	1	0	0	0	0	0	0	0
K00508	0	0	0	0	0	0	0	0	0	0	0	0	0	0	0	0	0	0	0	0	0	0	0	0	0	0	0	0	0	0	0	0	0	0	0	0	0	0	0	0	0	0	0	0	0	0	0	0	0
K00518	0	0	0	0	0	0	0	0	0	0	0	0	0	0	0	0	0	0	0	0	0	0	0	0	0	0	0	0	0	0	0	0	0	0	0	0	0	0	0	0	0	0	0	0	0	0	0	0	0
K00520	0	0	0	0	0	0	0	0	0	0	0	0	0	0	0	0	0	0	0	0	0	0	0	0	0	0	0	0	0	0	0	0	0	0	0	0	0	0	0	0	0	0	0	0	0	0	0	0	0
K00523	0	0	0	0	0	0	0	0	0	0	0	0	0	0	0	0	0	0	0	0	0	0	0	0	1	0	0	0	0	0	0	0	0	0	0	0	0	0	0	0	0	0	0	0	0	0	0	0	0
K00525	0	0	0	0	0	0	0	0	0	0	0	0	0	0	0	0	0	0	1	1	0	0	0	0	0	1	0	0	0	0	0	0	0	0	0	0	0	0	0	0	0	0	1	1	1	2	1	0	1
K00526	0	0	0	0	0	0	0	0	0	0	0	0	0	0	0	0	0	0	1	1	0	0	0	0	0	1	0	0	0	0	0	0	0	0	0	0	0	0	0	0	0	0	1	1	0	2	0	0	1
K00527	0	1	1	0	1	0	1	0	1	1	0	1	0	0	0	0	1	0	0	0	1	0	1	1	0	0	1	1	1	0	1	0	0	1	0	1	0	1	1	0	0	0	0	0	0	0	0	0	0
K00528	0	0	0	0	0	0	0	0	0	0	0	0	0	0	0	0	0	0	0	0	0	0	0	0	0	0	0	0	0	0	0	0	1	0	0	0	0	0	0	0	0	0	0	0	0	0	0	0	0
K00529	0	0	0	0	0	0	0	0	0	0	0	0	0	0	0	0	0	0	0	0	0	0	0	0	0	0	0	0	0	0	0	0	0	0	0	0	0	0	0	0	0	0	0	0	0	0	0	0	0
K00541	0	0	0	0	0	0	0	0	0	0	0	0	0	0	0	0	0	0	0	0	0	0	0	0	0	0	0	0	0	0	0	0	1	0	0	0	0	0	0	0	0	0	0	0	0	0	0	0	0
K00542	0	0	0	0	0	0	0	0	0	0	0	0	0	0	0	0	0	0	0	0	0	0	0	0	0	0	0	1	1	0	0	0	0	0	0	0	0	0	0	0	0	0	0	0	0	0	0	0	0
K00548	0	0	0	0	0	0	0	0	0	0	0	0	0	0	0	0	0	0	0	0	0	0	0	0	0	0	0	0	0	0	0	0	0	0	0	0	0	0	0	0	0	0	0	0	0	0	0	0	0
K00549	0	0	0	0	0	0	0	0	0	0	0	0	0	0	0	0	0	0	0	0	0	0	0	0	0	0	0	0	0	0	0	0	0	0	0	0	0	0	0	0	0	0	0	0	0	0	0	0	0
K00550	0	0	0	0	0	0	0	0	0	0	0	0	0	0	0	0	0	0	0	0	0	0	0	0	0	0	0	0	0	0	0	0	0	1	0	0	0	0	0	0	0	0	0	0	0	0	0	0	0
K00554	0	0	0	1	0	1	0	1	0	1	1	0	0	0	0	0	1	1	1	1	0	0	0	1	0	0	0	0	0	0	0	1	0	0	1	0	1	0	1	0	0	1	0	0	0	1	0	0	0
K00556	0	0	0	0	0	0	0	0	0	0	0	0	0	0	0	0	0	0	0	0	0	0	0	0	0	0	0	0	0	0	0	0	0	0	0	0	0	0	0	0	0	0	0	0	0	0	0	0	0
K00557	0	0	0	0	0	0	0	0	0	0	0	0	0	0	0	0	0	0	0	0	0	0	0	0	0	0	0	0	0	0	0	0	0	0	0	0	0	0	0	0	0	0	0	0	0	0	0	0	0
K00558	1	0	0	0	0	0	0	1	2	0	0	1	0	0	0	0	0	0	0	0	0	0	0	0	0	0	0	0	1	0	0	0	0	1	0	0	0	0	0	0	0	0	0	0	0	0	0	1	0
K00560	0	1	0	0	1	0	0	0	1	0	0	1	0	0	0	0	1	0	0	0	1	1	0	0	0	0	0	0	0	0	1	0	1	0	0	0	0	0	0	0	1	1	1	0	1	1	0	0	1
K00564	0	0	0	0	0	0	0	0	0	0	0	0	0	0	0	0	0	0	0	0	0	0	0	0	0	0	0	0	0	0	0	0	0	0	0	0	0	0	0	0	0	0	0	0	0	0	0	0	0
K00566	1	0	1	0	0	1	0	0	1	0	0	1	0	0	0	0	1	0	0	0	1	0	0	1	1	1	0	0	1	0	0	0	1	0	1	0	1	0	0	0	0	1	0	0	0	1	1	0	1
K00567	0	0	0	0	0	0	0	0	0	0	0	0	0	0	0	0	0	0	0	0	1	0	0	0	0	1	0	0	1	0	0	0	1	0	1	0	0	0	0	0	0	1	0	0	0	1	1	0	0
K00568	0	0	0	0	0	0	0	0	1	0	1	0	0	0	0	0	1	1	0	0	0	0	0	1	1	0	0	0	1	0	0	0	0	0	0	0	0	0	0	0	0	0	0	0	0	0	0	0	0
K00570	0	0	0	0	0	0	0	0	0	0	0	0	0	0	0	0	0	0	0	0	0	0	0	0	0	0	0	1	2	2	0	0	0	0	0	0	0	0	0	0	0	1	0	1	1	0	0	0	0
K00571	0	0	0	0	0	1	0	0	1	0	0	0	0	0	0	0	0	0	0	0	0	0	0	0	1	0	0	0	0	0	0	0	1	0	0	0	0	1	0	0	0	0	0	1	0	0	0	0	0
K00573	0	0	0	0	0	0	0	0	0	0	0	0	0	0	0	0	0	0	0	0	0	0	0	0	0	0	0	0	0	0	0	0	0	0	0	0	0	0	0	0	0	0	0	0	0	0	0	0	0
K00574	0	0	1	0	1	0	1	0	1	0	0	0	0	0	0	1	1	0	0	1	0	0	1	1	0	0	0	0	0	0	0	1	0	0	0	0	0	0	0	0	0	0	0	0	0	0	0	0	0
K00587	0	0	0	0	0	0	0	0	0	0	0	0	0	0	0	0	0	0	0	0	0	0	0	0	0	0	0	0	0	0	0	0	0	0	0	0	0	0	0	0	0	0	0	0	0	0	0	0	0
K00588	0	0	0	0	0	0	0	0	0	0	0	0	0	0	0	0	0	0	0	0	0	0	0	0	0	0	0	0	0	0	0	0	0	0	0	0	0	0	0	0	0	0	0	0	0	0	0	0	0
K00600	0	0	0	0	0	0	0	0	0	0	0	1	0	0	0	0	1	0	0	0	1	1	0	1	0	0	0	0	0	0	1	0	0	1	0	0	1	1	1	0	1	1	1	1	0	1	0	0	1
K00601	0	0	0	0	0	0	0	0	0	0	0	0	0	0	0	0	0	0	0	0	0	0	0	0	0	0	0	0	0	0	0	0	0	0	0	0	0	0	0	0	0	0	0	0	0	0	0	0	0
K00602	0	0	0	0	0	0	0	0	0	0	0	0	0	0	0	0	0	0	0	0	0	0	0	0	0	0	0	0	1	0	0	0	2	1	2	1	0	0	0	0	0	0	0	0	0	0	0	0	0
K00604	1	0	1	0	0	1	0	0	1	1	0	1	0	0	0	1	1	0	1	0	0	0	1	1	0	1	0	0	0	0	0	0	0	1	1	0	1	1	1	0	0	0	1	1	0	1	0	0	1
K00605	0	0	0	0	0	0	0	0	0	0	0	0	0	0	0	0	0	0	0	0	0	0	0	0	0	0	0	0	0	0	0	0	0	0	0	0	0	0	0	0	0	0	0	0	0	0	0	0	0
K00606	0	0	0	0	0	0	0	0	0	0	0	0	0	0	0	0	0	0	0	0	0	0	0	0	0	0	0	0	0	0	0	0	0	0	0	0	0	0	0	0	0	0	0	0	0	0	0	0	0
K00609	0	0	0	0	0	0	0	0	0	0	0	0	0	0	0	0	0	0	0	1	0	0	0	0	0	0	0	0	1	1	0	0	0	0	0	1	0	0	0	1	1	0	0	0	0	0	0	1	0
K00610	0	0	0	0	0	0	0	0	0	0	0	0	0	0	0	0	0	0	0	0	0	0	0	0	0	0	0	0	0	0	0	0	0	0	0	0	0	0	0	0	0	0	0	0	0	0	0	0	0
K00611	0	0	0	0	0	0	0	0	0	0	0	0	0	0	0	0	0	0	0	0	0	0	0	0	0	0	0	0	1	0	0	0	0	0	0	0	0	0	0	0	0	0	0	0	0	0	0	0	0
K00612	0	0	0	0	1	0	0	0	0	0	0	0	0	0	0	0	0	0	0	0	0	0	1	0	0	0	0	0	0	0	0	0	0	0	0	0	0	0	0	0	0	0	0	0	0	0	0	0	0
K00615	0	2	0	2	0	1	2	0	2	0	0	1	0	2	0	0	0	2	2	1	0	0	0	0	0	0	0	2	2	0	0	0	2	0	0	1	2	2	0	0	0	0	0	0	0	2	0	0	2
K00616	0	0	0	0	0	0	0	0	0	0	0	0	0	0	0	0	0	0	0	0	0	0	0	0	0	0	0	0	0	0	0	0	0	0	0	0	0	0	0	0	0	0	0	0	0	0	0	0	0
K00619	0	0	0	0	0	0	0	0	0	0	0	0	0	0	0	0	0	0	0	0	0	0	0	0	0	0	0	0	0	0	0	0	0	0	0	1	0	0	0	0	0	0	0	0	0	0	0	0	0
K00621	0	0	0	0	0	0	0	0	0	0	0	1	0	0	0	0	0	0	0	0	0	0	0	0	0	0	0	0	0	0	0	0	0	0	0	0	0	0	0	0	0	0	0	0	0	0	0	0	0
K00625	0	0	0	0	0	0	0	0	0	0	0	0	0	0	0	0	0	0	0	0	0	0	0	0	0	0	0	0	0	0	0	0	0	0	0	0	0	0	0	0	0	0	0	0	0	0	0	0	0
K00626	0	0	0	0	0	0	0	0	0	0	0	0	0	0	0	0	0	0	0	0	0	0	0	0	0	0	0	0	1	1	0	0	1	1	1	0	0	0	0	0	0	0	0	0	0	0	0	0	0
K00627	0	0	0	0	0	0	0	0	0	0	0	0	0	0	0	0	0	0	0	0	0	0	0	0	0	0	0	0	0	0	0	0	0	0	0	0	0	0	0	0	0	0	0	0	0	0	0	0	0
K00637	0	0	0	0	0	0	0	0	0	0	0	0	0	0	0	0	0	0	0	0	0	0	0	0	0	0	0	0	0	0	0	0	0	0	0	0	0	0	0	0	0	0	0	0	0	0	0	0	0
K00638	0	0	0	0	0	0	0	0	0	0	0	0	0	0	0	0	0	0	0	0	0	0	0	0	0	0	0	0	0	0	0	0	0	0	0	0	0	0	0	0	0	0	0	0	0	0	0	0	0
K00639	0	0	0	0	0	0	0	0	0	0	0	0	0	0	0	0	0	0	0	0	0	0	0	0	0	0	0	0	1	0	0	1	1	0	0	1	0	0	0	0	0	0	0	0	0	0	0	0	0
K00640	0	0	0	0	0	0	0	0	0	0	0	0	0	0	0	0	0	0	0	0	1	0	0	0	0	0	0	0	0	0	0	0	0	0	0	0	0	0	0	0	0	0	0	0	0	0	0	0	0
K00641	0	0	0	0	0	0	0	0	0	0	0	0	0	0	0	0	0	0	0	0	0	0	0	0	0	0	0	0	0	0	0	0	0	0	0	0	0	0	0	0	0	0	0	0	0	0	0	0	0
K00645	0	0	0	0	0	0	0	0	0	0	0	0	0	0	1	0	0	0	0	0	0	0	0	0	0	0	0	0	0	0	0	0	0	0	0	0	0	0	0	0	0	0	0	0	0	0	0	0	0
K00648	0	0	0	0	0	0	0	0	0	0	0	0	0	0	0	0	0	0	0	0	0	0	0	0	0	0	0	0	0	0	0	0	0	0	0	0	0	0	0	0	0	0	0	0	0	0	0	0	0
K00652	0	0	0	0	0	0	0	0	0	0	0	0	0	0	0	0	0	0	0	0	0	0	0	0	0	0	0	0	0	0	0	0	0	0	0	0	0	0	0	0	0	0	0	0	0	0	0	0	0
K00653	0	0	0	0	0	0	0	0	0	0	0	0	0	0	0	0	0	0	0	0	0	0	0	0	0	0	0	0	0	0	0	0	0	0	0	0	0	0	0	0	1	0	0	0	0	0	0	0	0
K00655	0	0	0	0	0	0	0	0	0	0	0	0	0	0	0	0	0	0	0	0	0	0	0	0	0	0	0	0	0	0	0	1	0	0	0	0	0	0	0	0	0	0	0	0	0	0	0	0	0
K00657	0	0	0	0	0	0	0	0	0	0	0	0	0	0	0	0	0	0	0	0	0	0	0	0	0	0	0	0	0	0	0	0	0	0	0	0	0	0	0	0	0	0	0	0	0	0	0	0	0
K00658	0	0	0	0	0	0	0	0	0	0	0	0	0	0	0	0	0	0	0	0	0	0	0	0	0	0	0	0	0	0	0	0	0	0	0	0	0	0	0	0	0	0	0	0	0	0	0	0	0
K00661	0	0	0	0	0	0	0	0	0	0	0	0	0	0	0	0	0	0	0	0	0	0	0	0	0	0	0	0	0	0	0	0	0	0	0	0	0	0	0	0	0	0	0	0	0	0	0	0	0
K00665	0	0	0	0	0	0	0	0	0	0	0	0	0	0	0	0	0	0	0	0	0	0	0	0	0	0	0	0	0	0	0	0	0	0	0	0	0	0	0	0	0	0	0	0	0	0	0	0	0
K00666	0	0	0	0	0	0	0	0	0	0	0	0	0	0	0	0	0	0	0	0	0	0	0	0	0	0	0	0	0	0	1	0	0	0	0	1	0	0	0	0	0	0	0	0	0	0	0	0	0
K00674	0	0	0	0	0	0	0	0	0	0	0	0	0	0	1	0	0	0	0	0	0	0	0	0	0	0	0	0	0	0	0	0	0	0	0	0	0	0	0	0	0	0	0	0	0	0	0	0	0
K00681	0	0	0	0	0	0	0	0	0	0	0	0	0	0	0	0	0	0	0	0	0	0	0	0	0	0	0	0	0	0	0	0	0	0	0	0	0	0	0	0	0	0	0	0	0	0	0	0	0
K00682	0	0	0	0	0	0	0	0	0	0	0	0	0	0	0	0	0	0	0	1	0	0	0	0	0	1	0	0	1	0	0	0	0	0	0	0	0	0	0	0	0	0	0	0	0	0	0	0	0
K00683	0	0	0	0	0	0	0	0	0	0	0	0	0	0	0	0	0	0	0	0	0	0	0	0	0	0	0	0	0	0	0	0	0	0	0	0	0	0	0	0	0	0	0	0	0	0	0	0	0
K00688	0	0	0	0	0	0	0	0	0	0	0	0	0	0	0	0	0	0	0	0	0	0	0	0	0	0	0	0	0	0	0	0	0	0	0	0	0	0	0	0	0	0	0	0	0	0	0	0	0
K00693	0	0	0	0	0	0	0	0	0	0	0	0	0	0	0	0	0	0	0	0	0	0	0	0	0	0	0	0	0	0	0	0	0	0	0	0	0	0	0	0	0	0	0	0	0	0	0	0	0
K00694	0	0	0	0	0	0	0	0	0	0	0	0	0	0	0	0	0	0	0	0	0	0	0	0	0	0	0	0	0	0	0	0	0	0	0	0	0	0	0	0	0	0	0	0	0	0	0	0	0
K00697	0	0	0	0	0	0	0	0	0	0	0	0	0	0	0	0	0	0	0	0	0	0	0	0	0	0	0	0	0	0	0	0	0	0	0	0	0	0	0	0	0	0	0	0	0	0	0	0	0
K00698	0	0	0	0	0	0	0	0	0	0	0	0	0	0	0	0	0	0	0	0	0	0	0	0	0	0	0	0	0	0	0	0	0	0	0	0	0	0	0	0	0	0	0	0	0	0	0	0	0
K00699	0	0	0	0	0	0	0	0	0	0	0	0	0	0	0	0	0	0	0	0	0	0	0	0	0	0	0	0	0	0	0	0	0	0	0	0	0	0	0	0	0	0	0	0	0	0	0	0	0
K00700	0	0	0	0	0	0	0	0	0	0	0	0	0	0	0	0	0	0	0	0	0	0	0	0	0	0	0	0	0	0	0	0	0	0	0	0	0	0	0	0	0	0	0	0	0	0	0	0	0
K00702	0	0	0	0	0	0	0	0	0	0	0	0	0	0	0	0	0	0	0	0	0	0	0	0	0	0	0	0	0	0	0	0	0	0	0	0	0	0	0	0	0	0	0	0	0	0	0	0	0
K00703	0	0	0	0	0	0	0	0	0	0	0	0	0	0	0	0	0	0	0	0	0	0	0	0	0	0	0	0	0	0	0	0	0	0	0	0	0	0	0	0	0	0	0	0	0	0	0	0	0
K00705	0	0	0	0	0	0	0	0	0	0	0	0	0	0	0	0	0	0	0	0	0	0	0	1	0	0	0	0	0	0	0	0	0	0	0	0	0	0	0	0	0	0	0	0	0	0	0	0	0
K00706	0	0	0	0	0	0	0	0	0	0	0	0	0	0	0	0	0	0	0	0	0	0	0	0	0	0	0	0	0	0	0	0	0	0	0	0	0	0	0	0	0	0	0	0	0	0	0	0	0
K00712	0	0	0	0	0	0	0	0	0	0	0	0	0	0	0	0	0	0	0	0	0	0	0	0	0	0	0	0	0	0	0	0	0	0	0	0	0	0	0	0	0	0	0	0	0	0	0	0	0
K00717	0	0	0	0	0	0	0	0	0	0	0	0	0	0	0	0	0	0	0	0	0	0	0	0	0	0	0	0	0	0	0	0	0	0	0	0	0	0	0	0	0	0	0	0	0	0	0	0	0
K00718	0	0	0	0	0	0	0	0	0	0	0	0	0	0	0	0	0	0	0	0	0	0	0	0	0	0	0	0	0	0	0	0	0	0	0	0	0	0	0	0	0	0	0	0	0	0	0	0	0
K00721	0	2	0	1	0	0	1	2	2	0	0	1	0	0	0	0	1	2	0	0	0	0	1	3	0	0	1	0	1	0	0	1	1	0	1	0	0	0	0	0	1	1	0	0	1	0	0	0	0
K00726	0	0	0	0	0	0	0	0	0	0	0	0	0	0	0	0	0	0	0	0	0	0	0	0	0	0	0	0	0	0	0	0	0	0	0	0	0	0	0	0	0	0	0	0	0	0	0	0	0
K00728	0	0	0	0	0	0	0	0	0	0	0	0	0	0	0	0	0	0	0	0	0	0	0	0	0	0	0	0	0	0	0	0	0	0	0	0	0	0	0	0	0	0	0	0	0	0	0	0	0
K00729	0	0	0	0	0	0	0	0	0	0	0	0	0	0	0	0	0	0	0	0	0	0	0	0	0	0	0	0	0	0	0	0	0	0	0	0	0	0	0	0	0	0	0	0	0	0	0	0	0
K00747	0	0	0	0	0	0	0	0	0	0	0	0	0	0	0	0	0	0	0	0	0	0	0	0	0	0	0	1	0	0	0	0	0	0	0	0	0	0	0	0	0	0	0	0	0	0	0	0	0
K00749	0	0	0	0	0	0	0	0	0	0	0	0	0	0	0	0	0	0	0	0	0	0	0	0	0	0	0	0	0	0	0	0	0	0	0	0	0	0	0	0	0	0	0	0	0	0	0	0	0
K00750	0	0	0	0	0	0	0	0	0	0	0	0	0	0	0	0	0	0	0	0	0	0	0	0	0	0	0	0	0	0	0	0	0	0	0	0	0	0	0	0	0	0	0	0	0	0	0	0	0
K00752	0	0	0	0	0	0	0	0	0	0	0	0	0	0	0	0	0	0	0	0	0	0	0	0	0	0	0	0	0	0	0	0	0	0	0	0	0	0	0	0	0	0	0	0	0	0	0	0	0
K00754	0	1	0	0	0	0	0	0	1	0	0	0	0	0	0	0	1	1	0	1	0	0	0	1	2	1	0	0	0	0	1	0	0	0	0	0	1	1	0	2	0	1	1	0	0	0	0	0	0
K00757	0	0	0	0	0	0	0	0	0	0	0	0	0	0	0	0	0	0	0	0	0	0	0	0	0	0	0	0	0	0	0	0	0	0	0	0	0	0	0	0	0	0	0	0	0	0	0	0	0
K00759	0	0	0	0	0	0	0	0	0	0	0	0	0	0	0	0	0	0	0	0	0	0	0	0	0	0	0	0	0	0	0	0	0	0	0	0	0	0	0	0	0	0	0	0	0	0	0	0	0
K00760	0	0	0	0	0	0	0	0	0	0	0	0	0	0	0	0	0	0	0	0	0	0	0	1	0	0	0	0	0	0	0	0	0	0	0	0	0	0	0	0	0	0	0	0	0	0	0	0	0
K00762	0	0	1	0	0	0	0	0	0	0	0	0	0	0	0	0	0	0	0	1	0	0	0	0	0	0	0	0	0	0	0	0	1	0	1	1	0	0	0	0	0	1	1	0	0	1	0	0	0
K00763	0	0	0	0	0	0	0	0	0	0	0	0	0	0	0	0	0	0	0	0	0	0	0	0	0	0	0	0	0	0	0	0	0	0	0	0	0	0	0	0	0	0	0	0	0	0	0	0	0
K00764	0	0	0	0	0	0	0	0	0	0	0	0	0	0	0	0	0	0	0	0	0	0	0	0	0	1	0	0	1	0	0	0	0	0	0	0	0	0	0	0	0	0	0	0	0	0	0	0	0
K00765	0	0	0	0	0	0	0	0	0	0	0	0	0	0	0	0	0	0	1	0	0	0	0	0	0	0	0	0	0	0	0	1	0	0	0	0	0	0	0	0	0	0	0	0	0	0	0	0	0
K00766	0	0	0	0	0	0	0	0	0	0	0	0	0	0	0	0	0	0	0	0	0	0	0	0	1	0	0	0	0	0	0	0	0	2	0	0	0	0	0	0	0	0	0	0	0	0	0	0	0
K00767	0	0	0	0	0	0	0	0	0	0	0	0	0	0	1	0	0	0	0	0	0	0	0	0	0	0	0	0	0	0	0	0	0	0	0	0	0	0	0	0	0	0	0	0	0	0	0	0	0
K00771	0	0	0	0	0	0	0	0	0	0	0	0	0	0	0	0	0	0	0	0	0	0	0	0	0	0	0	0	0	0	0	0	0	0	0	0	0	0	0	0	0	0	0	0	0	0	0	0	0
K00772	0	0	0	0	0	0	0	0	0	0	0	0	0	0	0	0	0	0	0	0	0	0	0	0	0	0	0	0	0	0	0	0	0	0	0	0	0	0	0	0	0	0	0	0	0	0	0	0	0
K00773	1	1	0	1	0	1	0	0	0	0	0	1	0	0	0	0	0	0	0	0	0	0	0	1	1	0	1	0	1	0	0	0	1	0	1	0	0	0	0	0	0	1	1	0	0	1	0	0	0
K00783	0	0	0	0	0	0	0	0	0	0	0	0	0	0	0	0	0	0	0	0	0	0	0	0	0	0	0	0	0	0	0	0	0	0	0	0	0	0	0	0	0	0	0	0	0	0	0	0	0
K00784	0	0	0	0	0	0	0	0	0	0	0	0	0	0	0	0	0	0	0	0	0	0	0	0	0	0	0	0	0	0	0	0	0	0	0	0	0	0	0	0	0	0	0	0	0	0	0	0	0
K00789	0	0	0	0	0	0	0	0	0	0	0	0	0	0	0	0	0	0	1	1	0	0	0	0	0	0	1	1	1	0	1	0	1	1	0	0	0	0	0	0	0	0	0	0	0	0	0	0	0
K00790	0	0	1	0	0	1	0	0	1	1	0	1	0	1	0	1	0	0	1	0	0	1	1	1	0	1	0	0	0	0	0	1	0	0	1	1	1	1	1	0	0	0	1	0	0	1	0	0	0
K00791	1	1	1	1	0	1	0	0	1	0	0	0	1	0	0	0	0	0	1	1	1	0	0	1	0	0	0	0	0	0	0	0	0	0	0	0	0	1	0	0	0	0	1	1	0	0	0	0	0
K00793	0	0	0	0	0	0	0	0	0	0	0	0	0	0	0	0	0	0	0	0	0	0	0	0	0	0	0	1	1	0	0	0	1	0	0	0	0	0	0	0	0	0	0	0	0	0	0	0	0
K00794	0	0	0	0	0	0	0	0	0	0	0	0	0	0	0	0	0	0	0	0	0	0	0	0	0	0	0	1	1	0	0	0	1	0	0	0	0	0	0	0	0	0	0	0	0	0	0	0	0
K00796	0	0	0	0	0	0	0	0	0	0	0	0	0	0	0	0	0	0	0	0	0	0	0	0	0	0	0	1	0	0	0	0	1	0	0	0	0	0	0	0	0	0	0	0	0	0	0	0	0
K00797	0	0	0	0	0	0	0	0	1	0	0	0	0	1	0	0	1	0	0	0	0	0	0	0	0	0	0	0	0	0	0	0	0	0	0	0	0	0	0	0	0	0	0	0	0	0	0	0	0
K00798	0	1	0	1	1	1	0	0	1	0	0	0	0	0	0	1	1	0	0	0	1	0	0	0	1	0	1	0	1	0	0	0	0	0	1	0	0	1	1	0	0	0	0	0	0	0	0	0	0
K00799	0	0	0	0	0	0	0	0	0	0	0	0	0	0	0	0	0	0	0	0	0	0	0	0	0	1	0	0	0	0	0	0	0	1	0	0	0	0	0	0	0	2	1	1	0	0	0	0	0
K00800	0	0	0	0	0	0	0	0	0	0	0	0	0	0	0	0	0	0	0	0	0	0	0	0	0	0	0	0	0	0	0	0	0	0	0	0	0	0	0	0	0	0	0	0	0	0	0	0	0
K00801	0	0	0	0	0	0	0	0	0	0	0	0	0	0	0	0	0	0	0	0	0	0	0	0	0	0	0	0	0	0	0	0	0	0	0	0	0	0	0	0	0	0	0	0	0	0	0	0	0
K00804	0	0	0	0	0	0	0	0	0	0	0	0	0	0	0	0	0	0	0	0	0	0	0	0	0	0	0	0	0	0	0	0	0	0	0	0	0	0	0	0	0	0	0	0	0	0	0	0	0
K00805	0	0	0	0	0	0	0	0	0	0	0	0	0	0	0	0	0	0	0	0	0	0	0	0	0	0	0	0	0	0	0	0	0	0	0	0	0	0	0	0	0	0	0	0	0	0	0	0	0
K00806	0	1	0	1	0	1	0	0	1	0	0	0	0	0	0	0	0	1	0	0	0	0	1	0	0	0	0	0	1	0	0	0	1	1	1	1	1	1	0	0	0	0	0	0	0	0	0	0	1
K00808	1	0	0	0	0	1	1	1	0	0	0	0	0	0	0	0	0	0	0	0	0	0	0	0	0	0	0	0	0	0	0	0	0	0	0	0	0	0	0	0	0	0	0	0	0	0	0	0	0
K00809	0	1	0	0	0	0	0	0	0	0	0	0	0	0	0	0	0	0	0	0	0	0	0	0	0	0	0	0	0	0	0	0	0	0	0	0	0	0	0	0	0	0	0	0	0	0	0	0	0
K00812	0	0	0	0	0	0	0	0	0	0	0	0	0	0	0	0	0	0	0	0	0	0	0	0	0	0	0	0	0	0	0	0	0	0	0	0	0	0	0	0	0	0	0	0	0	0	0	0	0
K00817	0	0	0	0	0	0	0	0	0	0	0	0	0	0	0	0	0	0	0	0	0	0	0	0	0	0	0	0	0	0	0	0	0	0	0	0	1	1	1	0	0	0	0	0	0	0	0	0	0
K00819	0	0	0	0	0	0	0	0	0	0	0	0	0	0	0	0	0	0	0	0	0	0	0	0	0	0	0	0	0	0	0	0	0	0	0	0	0	0	0	0	0	0	0	0	0	0	0	0	0
K00820	0	0	0	0	1	0	0	0	1	0	0	0	0	0	0	0	0	0	0	1	1	0	0	0	0	1	1	1	1	1	0	0	1	1	0	0	0	1	0	0	0	1	0	0	0	0	0	0	1
K00821	0	0	0	0	0	0	0	0	0	0	0	0	0	0	0	0	0	0	0	0	0	0	0	0	0	0	0	0	0	0	0	0	0	0	0	0	0	0	0	0	0	0	0	0	0	0	0	0	0
K00823	0	0	0	0	0	0	0	0	0	0	0	0	0	0	0	0	0	0	0	0	0	0	0	0	0	0	0	0	0	0	0	0	0	0	0	0	0	0	0	0	0	0	1	0	0	0	0	0	0
K00826	0	0	0	0	0	0	0	0	0	0	0	0	0	0	0	0	0	0	0	0	0	0	0	0	0	0	0	0	0	0	1	0	1	0	0	0	0	0	0	0	0	1	0	0	0	1	0	0	0
K00835	0	0	0	0	0	0	0	0	0	0	0	0	0	0	0	0	0	0	0	0	0	0	0	0	0	0	0	0	0	0	0	0	0	0	0	0	0	0	0	0	0	0	0	0	0	0	0	0	0
K00838	0	0	0	0	0	0	0	0	0	0	0	0	0	0	0	0	0	0	0	0	0	0	0	0	0	0	0	0	0	0	0	0	0	0	0	0	0	0	0	0	0	0	0	0	0	0	0	0	0
K00845	0	0	0	0	0	0	0	0	0	0	0	0	0	0	1	0	0	0	0	0	0	0	0	0	0	0	0	0	1	1	1	0	0	0	0	0	0	0	0	0	0	1	0	0	0	1	0	1	1
K00849	0	0	0	0	0	0	0	0	0	0	0	0	0	0	0	0	0	0	0	0	0	0	0	0	0	0	0	0	0	0	0	0	0	0	0	0	0	0	0	0	0	0	0	0	0	0	0	0	0
K00850	0	0	0	0	0	0	0	0	0	0	0	0	0	0	0	0	0	0	0	0	0	0	0	0	0	0	0	0	0	0	0	0	0	0	0	0	0	0	0	0	0	1	0	0	0	0	0	0	0
K00851	0	0	0	0	0	0	0	0	0	0	0	0	0	0	0	0	0	0	0	0	0	0	0	0	0	0	0	0	0	0	0	0	0	0	0	0	0	0	0	0	0	0	0	0	0	0	0	0	0
K00852	0	1	0	1	0	1	0	0	1	0	0	0	0	1	0	0	0	1	1	1	0	0	0	1	0	1	0	1	1	0	0	0	1	0	0	0	1	1	0	0	0	0	0	0	0	1	0	0	1
K00854	0	0	0	0	0	0	0	0	0	0	0	0	0	0	0	0	0	0	0	0	0	0	0	0	0	0	0	0	0	0	0	0	0	0	0	0	0	0	0	0	0	0	0	0	0	0	0	0	0
K00856	0	0	0	0	0	0	0	0	0	0	0	0	0	0	0	0	0	0	0	0	0	0	0	0	0	0	0	0	1	1	0	0	1	1	0	0	0	0	0	0	0	0	0	0	0	0	0	0	0
K00857	0	0	0	0	0	0	0	0	0	0	0	0	0	0	0	0	0	0	0	0	0	0	0	0	0	0	0	0	0	0	0	0	0	0	0	0	0	0	0	0	0	0	0	0	1	0	0	0	0
K00858	0	0	0	0	0	0	0	0	0	0	0	0	0	0	0	0	0	0	0	0	0	0	0	0	0	0	0	0	0	0	0	0	0	0	0	0	0	0	0	0	0	0	0	1	0	0	0	0	0
K00859	0	0	0	0	0	0	0	0	0	0	0	0	0	0	0	0	0	0	0	0	0	0	0	0	0	0	0	0	0	0	0	0	0	0	0	0	0	0	0	0	0	0	0	0	0	0	0	0	0
K00860	0	0	0	0	0	0	0	0	0	0	2	0	0	0	0	0	0	0	0	0	0	0	0	1	0	0	0	0	0	0	0	0	0	0	0	0	1	1	0	0	0	0	0	0	0	0	0	0	0
K00861	0	0	0	0	0	0	0	0	0	0	0	0	0	0	0	0	0	0	0	0	0	0	0	0	0	0	0	0	0	0	0	0	0	0	0	0	0	0	0	0	0	0	0	0	0	0	0	0	0
K00864	0	0	0	0	0	0	0	0	0	0	0	0	0	0	0	0	0	0	0	1	0	0	0	0	0	0	0	0	0	0	0	0	0	0	0	0	0	0	0	0	0	0	0	0	0	0	0	0	0
K00865	0	0	0	0	0	0	0	0	0	0	0	0	0	0	0	0	0	0	0	0	0	0	0	0	0	0	0	0	0	0	0	0	0	0	0	0	0	0	0	0	0	0	0	0	0	0	0	0	0
K00867	0	0	0	0	0	0	0	0	0	0	0	0	0	0	0	0	0	0	0	0	0	0	0	0	0	0	0	0	0	0	0	0	0	0	0	0	0	0	0	0	0	0	0	0	0	0	0	0	0
K00868	0	0	0	0	0	0	0	0	0	0	0	0	0	0	0	0	0	0	0	0	0	0	0	0	0	0	0	0	0	0	0	0	0	0	0	0	0	0	0	0	0	0	0	0	0	0	0	0	0
K00869	0	0	0	0	0	0	0	0	0	0	0	0	0	0	0	0	0	0	0	0	0	0	0	0	0	0	0	0	1	0	0	0	1	1	1	0	0	0	0	0	0	0	0	0	0	0	0	0	0
K00873	0	0	0	0	0	0	0	0	0	0	0	0	0	0	0	0	0	0	0	0	0	0	0	0	1	0	0	0	0	0	0	0	0	0	0	0	1	1	0	0	0	0	0	0	0	0	0	0	0
K00874	0	0	0	0	0	0	0	0	0	0	0	0	0	0	0	0	0	0	0	0	0	0	0	0	0	0	0	0	0	0	0	0	0	0	0	0	0	0	0	0	0	0	0	0	0	0	0	0	0
K00876	0	0	1	0	0	0	0	0	0	0	0	0	0	0	0	0	0	0	0	0	0	0	0	0	0	0	1	0	0	0	0	0	0	0	0	0	0	0	0	0	0	0	0	0	0	0	0	0	0
K00885	0	0	0	0	0	0	0	0	0	0	0	0	0	0	0	0	0	0	0	0	0	0	0	0	0	0	0	0	0	0	0	0	0	0	0	0	0	0	0	0	0	0	0	0	0	0	0	0	0
K00886	0	0	0	0	0	0	0	0	0	0	0	0	0	0	0	0	0	0	0	0	0	0	0	0	0	0	0	0	0	0	0	0	0	0	0	0	0	0	0	0	0	0	0	0	0	0	0	0	0
K00887	0	0	0	0	0	0	0	0	0	0	0	0	0	0	0	0	0	0	0	0	0	0	0	0	0	0	0	0	0	0	0	0	0	0	0	0	0	0	0	0	0	0	0	0	0	0	0	0	0
K00888	0	0	0	0	0	0	0	0	0	0	0	0	0	0	0	0	0	0	0	0	0	0	0	0	0	0	0	0	0	0	0	0	0	0	0	0	0	0	0	0	0	0	0	0	0	0	0	0	0
K00891	0	0	0	0	0	0	0	0	0	0	0	0	0	0	0	0	0	0	0	0	0	0	0	0	0	0	0	0	0	0	0	0	0	0	0	0	0	0	0	0	0	0	0	0	0	0	0	0	0
K00901	0	1	1	0	1	1	1	0	0	1	0	2	0	1	0	0	0	1	0	1	1	0	0	0	0	0	0	0	1	1	0	0	1	0	0	1	0	0	0	0	0	0	0	0	0	0	0	0	0
K00904	0	0	0	0	0	0	0	0	0	0	0	0	0	0	0	0	0	0	0	0	0	0	0	0	0	0	0	0	0	0	0	0	0	0	0	0	0	0	0	0	0	0	0	0	2	0	0	0	0
K00906	0	0	0	0	0	0	0	0	0	0	0	0	0	0	0	0	0	0	0	0	0	0	0	0	0	0	0	0	0	0	0	0	0	0	0	0	0	0	0	0	0	0	0	0	0	0	0	0	0
K00912	0	0	0	0	0	0	0	0	0	0	0	0	0	0	0	0	0	0	0	0	0	0	0	0	0	0	0	0	0	0	0	0	0	0	0	0	0	0	0	0	0	0	0	0	0	0	0	0	0
K00921	0	0	0	0	0	0	0	0	0	0	0	0	0	0	0	0	0	0	0	0	0	0	0	0	0	0	0	0	0	0	0	0	0	0	0	0	0	0	0	0	0	0	0	0	0	0	0	0	0
K00923	1	0	0	0	0	0	0	0	0	0	0	0	0	0	0	0	0	0	0	0	0	0	0	0	0	0	0	0	0	0	0	0	0	0	0	0	0	0	0	0	0	0	0	0	0	0	0	0	0
K00925	0	0	0	0	0	0	0	0	1	0	0	0	0	0	0	0	0	0	0	0	0	0	0	0	0	0	0	0	0	0	0	0	0	0	0	0	0	0	0	0	0	0	0	0	0	0	0	0	0
K00927	0	1	0	1	0	0	0	1	1	0	0	1	1	0	0	0	0	1	0	1	0	1	0	1	1	1	0	0	0	1	1	0	2	0	0	0	0	1	1	1	0	1	0	1	0	1	0	0	1
K00928	0	0	0	0	0	0	0	0	0	0	0	0	0	0	0	0	0	0	0	0	0	0	0	0	0	0	0	0	0	0	0	1	0	0	0	1	0	0	0	0	0	0	0	0	0	0	0	0	0
K00930	0	0	0	0	0	0	0	0	0	0	0	0	0	0	0	0	0	0	0	0	0	0	0	0	0	0	0	0	0	0	0	0	0	0	0	0	0	0	0	0	0	0	0	0	0	0	0	0	0
K00931	0	0	0	0	0	0	0	0	0	0	0	0	0	0	0	0	0	0	0	0	0	0	0	0	0	0	0	0	0	0	0	0	1	0	0	1	0	0	0	0	0	0	0	0	0	0	0	0	0
K00934	0	0	0	0	0	0	0	0	0	0	0	0	0	0	0	0	0	0	1	0	0	0	0	0	0	0	0	0	0	0	0	0	0	0	0	0	0	0	0	0	0	0	0	0	0	0	0	0	0
K00936	0	0	0	0	0	0	0	0	0	0	0	0	0	0	0	0	0	0	0	0	0	0	0	0	0	0	0	0	0	0	0	0	0	0	0	0	0	0	0	0	0	0	0	0	0	1	0	0	0
K00937	0	0	0	0	0	0	0	0	0	0	0	0	0	0	0	0	0	0	0	0	0	0	0	0	0	0	0	0	0	0	0	0	0	0	0	0	0	0	0	0	0	0	0	0	0	0	0	0	0
K00939	1	0	0	1	1	1	0	1	1	0	1	0	1	1	0	0	0	0	0	0	0	0	1	0	0	0	0	1	1	0	1	1	1	0	0	1	0	1	0	0	0	1	1	0	0	0	0	0	0
K00940	1	0	0	1	1	1	1	1	1	0	0	0	0	1	0	0	0	0	0	0	0	0	1	0	0	0	1	1	1	1	1	1	0	0	0	0	1	1	0	0	1	1	1	0	0	0	0	0	0
K00942	0	0	0	0	0	0	0	0	0	0	0	0	0	0	0	0	0	0	0	0	0	0	0	0	0	0	0	1	2	2	1	1	2	1	0	1	0	0	0	0	0	0	0	0	0	0	0	0	0
K00943	0	1	0	1	1	0	0	1	1	0	0	0	0	0	0	1	0	0	0	0	0	0	0	0	0	0	0	0	0	0	1	0	0	1	0	0	0	0	0	0	1	1	1	0	0	0	0	0	0
K00945	0	0	0	0	0	0	0	0	0	0	0	0	0	0	0	0	0	0	0	0	0	0	0	0	0	0	0	0	0	0	0	0	0	0	0	0	0	0	0	0	0	1	1	0	0	0	0	0	0
K00948	0	0	0	0	0	0	0	0	0	0	0	0	0	0	0	0	0	0	0	0	0	0	0	0	0	0	0	0	0	0	0	1	1	0	0	0	0	0	0	0	0	0	0	0	0	0	0	0	0
K00950	0	0	0	0	0	0	0	0	0	0	0	0	0	0	0	0	0	0	0	0	0	0	0	0	0	0	0	1	0	0	0	0	1	0	0	1	0	0	0	0	0	0	0	0	0	0	0	0	0
K00951	0	0	0	0	0	0	0	0	0	0	0	0	0	0	0	0	0	0	0	0	0	0	0	0	0	0	0	0	0	0	0	0	0	0	0	0	0	0	0	0	0	0	0	0	0	0	0	0	0
K00952	0	0	0	0	0	0	0	0	0	0	0	0	0	0	0	0	0	0	0	0	0	0	0	0	0	0	0	0	0	0	0	0	0	0	0	0	0	0	0	0	0	0	0	0	0	0	0	0	0
K00955	0	0	0	0	0	0	0	0	0	0	0	0	0	0	0	0	0	0	0	0	0	0	0	0	0	0	0	0	0	0	0	0	0	0	0	0	0	0	0	0	0	0	0	0	0	0	0	0	0
K00956	0	0	0	0	0	0	1	0	0	0	0	0	0	0	0	0	0	0	0	0	0	0	0	0	0	0	0	0	0	0	0	0	0	0	0	0	0	0	0	0	0	0	0	0	0	0	0	0	0
K00958	0	0	0	0	0	0	0	0	0	0	0	0	0	0	0	0	0	0	0	0	0	0	0	0	0	0	0	0	0	0	0	0	0	0	0	0	0	0	0	0	0	0	0	0	0	0	0	0	0
K00962	0	0	0	0	0	0	0	0	0	0	0	0	0	0	0	0	0	0	0	0	0	0	0	0	0	0	0	0	0	0	1	0	1	0	1	0	0	0	0	1	1	0	0	0	0	0	0	1	0
K00963	0	0	0	0	0	0	0	0	0	0	0	0	0	0	0	0	0	0	0	0	0	0	0	0	0	0	0	0	0	0	0	0	0	0	0	0	0	0	0	0	0	0	0	0	0	0	0	0	0
K00965	0	0	0	0	0	0	0	0	0	0	0	0	0	0	0	0	0	0	0	0	0	0	0	0	0	0	0	0	0	0	0	0	0	0	0	0	0	0	0	0	0	0	0	0	0	0	0	0	0
K00966	0	0	0	0	0	0	0	0	0	0	0	0	0	0	0	0	0	0	0	0	0	0	0	0	0	0	0	0	0	0	0	0	0	0	0	1	0	0	0	0	0	0	0	0	0	0	0	0	0
K00969	0	0	0	0	0	0	0	0	0	0	0	0	0	0	0	0	0	0	0	0	0	0	0	0	0	0	0	0	0	0	0	0	0	0	0	0	0	0	0	0	0	0	0	0	0	0	0	0	0
K00971	0	0	0	0	0	0	0	0	0	0	0	0	0	0	0	0	0	0	0	1	0	0	0	0	0	0	0	0	0	0	0	0	0	0	0	0	0	0	0	0	0	0	0	0	0	0	0	0	0
K00973	0	1	0	0	0	0	0	1	1	0	0	0	0	0	0	0	0	1	0	0	0	0	0	0	0	0	0	0	0	0	0	0	0	0	0	0	1	1	1	0	0	0	1	1	0	1	0	0	0
K00974	1	0	0	1	1	1	0	0	0	0	0	0	1	1	0	0	1	0	0	0	0	0	1	0	1	1	0	0	0	0	1	0	1	0	1	0	1	1	0	1	0	0	0	0	0	0	0	0	1
K00975	0	0	0	0	0	0	0	0	0	0	0	0	0	0	0	0	0	0	0	0	0	0	0	0	0	0	0	0	0	0	0	0	0	0	0	0	0	0	0	0	0	0	0	0	0	0	0	0	0
K00978	0	0	0	0	0	0	0	0	0	0	0	0	0	0	0	0	0	0	0	0	0	0	0	0	0	0	0	0	0	0	0	0	0	0	0	0	0	0	0	0	0	0	0	0	0	0	0	0	0
K00980	0	0	0	0	1	0	0	0	1	0	0	0	0	0	0	0	0	0	1	1	1	0	0	0	0	0	0	0	1	0	0	0	1	1	1	0	0	0	0	0	0	0	0	0	0	0	0	0	0
K00981	0	0	0	0	0	0	0	0	0	0	0	0	0	0	0	0	0	0	0	0	0	0	0	0	0	0	0	0	0	0	0	0	0	0	0	0	0	0	0	0	0	0	0	0	0	0	0	0	0
K00982	0	0	0	0	0	0	0	0	0	0	0	0	0	0	0	0	0	0	0	0	0	0	0	0	0	0	0	0	0	0	0	0	0	0	0	0	0	0	0	0	0	0	0	0	0	0	0	0	0
K00986	0	0	0	0	0	0	0	0	0	0	0	0	0	0	0	0	0	0	0	0	0	0	0	1	1	0	0	0	0	0	0	0	0	0	0	1	0	1	0	0	0	0	0	0	0	0	0	0	0
K00991	0	0	0	0	0	0	0	0	0	0	0	0	0	0	0	0	0	0	0	0	0	0	0	0	0	0	0	0	0	0	0	0	0	0	0	0	0	0	0	0	0	0	0	0	0	0	0	0	0
K00995	0	0	0	0	0	0	0	0	0	0	0	0	0	0	0	0	0	0	0	0	0	0	0	0	0	0	0	1	0	0	1	0	0	0	0	0	0	0	0	0	0	0	0	0	0	0	0	0	0
K00996	0	0	0	0	0	0	0	0	0	0	0	0	0	0	0	0	0	0	0	0	0	0	0	0	0	0	0	0	0	0	0	0	0	0	0	0	0	0	0	0	0	0	0	0	0	0	0	0	0
K00997	0	0	0	0	0	0	0	0	1	0	0	0	0	0	0	0	0	0	0	0	0	0	0	0	0	0	0	0	0	0	0	0	0	0	0	0	0	0	0	0	0	0	0	0	0	0	0	0	1
K01000	1	0	1	0	1	1	0	0	0	0	1	1	0	0	1	0	1	0	0	1	1	0	0	1	1	0	0	0	0	0	1	0	0	0	0	0	1	1	0	1	0	0	1	0	0	0	0	0	0
K01005	0	0	0	0	0	0	0	0	0	0	0	0	0	1	0	0	0	0	0	0	0	0	0	0	0	0	0	0	0	1	0	0	1	0	0	0	0	0	0	0	0	0	0	0	0	0	0	0	0
K01006	0	0	0	0	0	0	0	0	0	0	0	0	0	0	0	0	0	0	0	0	0	0	0	0	0	0	0	0	0	0	0	0	0	0	0	0	0	0	0	0	0	0	0	0	0	0	0	0	0
K01007	0	0	0	0	0	0	0	0	0	0	0	0	0	0	0	0	0	0	1	1	0	0	0	0	0	1	0	0	1	1	0	1	0	1	0	0	0	0	0	0	0	0	0	0	0	0	0	0	0
K01011	0	0	0	0	0	0	0	0	0	0	0	0	0	0	0	0	0	0	0	0	0	0	0	0	0	0	0	0	0	0	0	0	0	0	0	0	0	0	0	0	0	0	0	0	0	0	0	0	0
K01012	0	0	0	0	0	0	0	0	0	0	0	0	0	0	0	0	0	0	0	0	0	0	0	0	0	0	0	0	0	0	0	0	0	0	0	0	0	0	0	0	0	0	0	0	0	0	0	0	0
K01017	0	0	0	0	0	0	0	0	0	0	0	0	0	0	0	0	0	0	0	0	0	0	0	0	0	0	0	0	0	0	0	0	0	0	0	0	0	0	0	0	0	0	0	0	0	0	0	0	0
K01025	0	0	0	0	0	0	0	0	0	0	0	0	0	0	0	0	0	0	0	0	0	0	0	0	0	0	0	0	0	0	0	0	0	0	0	0	0	0	0	0	1	0	0	0	0	0	0	0	1
K01027	0	0	0	0	0	0	0	0	0	0	0	0	0	0	0	0	0	0	0	0	0	0	0	1	0	0	0	0	0	0	0	0	0	0	0	0	0	0	0	0	0	0	0	0	0	0	0	0	0
K01046	0	0	0	0	0	0	0	0	0	0	0	0	0	0	0	0	0	0	0	0	1	0	0	0	0	0	0	0	0	0	0	0	0	0	0	0	0	0	0	0	0	0	0	0	0	0	0	0	0
K01051	0	0	0	0	0	0	0	0	0	0	0	0	0	0	0	0	0	0	0	0	0	0	0	0	0	0	0	0	0	0	0	0	0	0	0	0	0	0	0	0	0	0	0	0	0	0	0	0	0
K01053	0	0	0	0	0	0	0	0	0	0	0	0	0	0	0	0	0	0	0	0	0	0	0	0	0	0	0	0	0	0	0	0	0	0	0	0	0	0	0	0	0	0	0	0	0	0	0	0	0
K01055	0	0	0	0	0	0	0	0	0	0	0	0	0	0	0	0	0	0	0	0	0	0	0	0	0	0	0	0	0	0	0	0	0	0	0	0	0	0	0	0	0	0	0	0	0	0	0	0	0
K01056	0	0	1	0	0	1	1	0	1	1	0	2	0	0	0	0	1	1	0	1	0	0	0	0	1	1	0	0	0	1	0	0	0	0	0	0	1	0	0	0	0	0	1	1	1	1	0	0	0
K01057	0	0	0	0	0	0	0	0	0	0	0	0	0	0	0	0	0	0	0	0	0	0	0	0	0	0	0	0	0	0	0	0	0	0	0	0	0	0	0	0	0	0	0	0	0	0	0	0	0
K01058	0	0	0	0	0	0	0	0	0	0	0	0	0	0	0	0	0	0	0	0	0	0	0	0	0	0	0	0	0	0	0	0	0	0	0	0	0	0	0	0	0	0	0	0	0	0	0	0	0
K01060	0	0	0	0	0	0	0	0	0	0	0	0	0	0	0	0	0	0	0	0	0	0	0	0	0	0	0	0	0	0	0	0	0	0	0	0	0	0	0	0	0	0	0	0	0	0	0	0	0
K01061	0	0	0	0	0	0	0	0	0	0	0	0	0	0	0	0	0	0	0	0	0	0	0	0	0	0	0	0	0	0	0	0	0	0	0	0	0	0	0	0	0	0	0	0	0	0	0	0	0
K01066	0	0	0	1	0	0	0	0	0	0	0	0	0	0	0	0	0	0	0	0	0	0	0	0	0	0	0	0	0	0	0	0	0	0	0	0	0	0	0	0	0	0	0	0	0	0	0	0	0
K01069	0	0	0	0	0	0	0	0	0	0	0	0	0	0	0	0	0	0	0	0	0	0	0	0	0	0	0	0	0	0	0	0	0	0	0	0	0	0	0	0	0	0	0	0	0	0	1	0	0
K01077	0	0	0	0	0	0	0	0	0	0	0	0	0	0	0	0	0	0	0	0	0	0	0	0	0	0	0	0	1	0	0	0	0	0	0	0	0	0	0	0	0	0	0	0	0	0	0	0	1
K01079	0	0	0	0	0	0	0	0	0	0	0	0	0	0	0	0	0	0	0	0	0	0	0	0	0	0	0	0	0	0	0	0	0	0	0	0	0	0	0	0	0	0	0	0	0	0	0	0	1
K01081	0	0	0	0	0	0	0	0	0	0	0	0	0	0	0	0	0	0	0	0	0	0	0	0	0	0	0	0	0	0	0	0	0	0	0	0	0	0	0	0	0	0	0	0	0	0	0	0	0
K01082	0	0	0	0	0	0	0	0	0	0	0	0	0	0	0	0	1	0	0	0	0	0	0	0	0	0	0	0	0	0	0	0	0	0	0	0	0	0	0	0	0	0	0	0	0	0	0	0	0
K01084	0	0	0	0	0	0	0	0	0	0	0	0	0	0	0	0	0	0	0	0	0	0	0	0	0	0	0	0	0	0	0	0	0	0	0	0	0	0	0	0	0	0	0	0	0	0	0	0	0
K01089	0	0	0	0	0	0	0	0	0	0	0	0	0	0	0	0	0	0	0	0	0	0	0	0	0	0	0	0	0	0	0	0	0	0	0	0	0	0	0	0	0	0	0	0	0	0	0	0	0
K01090	0	0	0	0	0	0	0	0	0	0	0	0	0	0	0	0	0	0	0	0	0	0	0	0	0	0	0	0	0	0	0	0	0	0	0	0	0	0	0	0	0	0	0	0	0	0	0	0	0
K01091	0	0	0	0	0	0	0	0	0	0	0	0	0	0	0	0	0	0	0	0	0	0	0	0	0	0	0	0	0	0	0	0	0	0	0	0	0	0	0	0	0	0	0	0	0	0	0	0	0
K01092	0	1	0	0	1	0	0	0	0	0	0	0	0	0	0	0	1	0	0	0	0	0	0	0	0	0	0	0	0	0	0	0	0	0	0	0	0	0	0	0	0	0	0	0	0	0	0	0	1
K01095	0	0	0	0	0	0	0	0	0	0	0	0	0	0	0	0	0	0	0	0	0	0	0	0	0	0	0	0	0	0	0	0	0	0	0	0	0	0	0	0	0	0	0	0	0	0	0	0	0
K01104	0	0	0	0	0	0	0	0	0	0	0	0	0	0	0	0	0	0	0	0	0	0	0	0	0	0	0	0	0	0	0	0	0	0	0	0	0	0	0	0	0	0	0	0	0	0	0	0	0
K01113	0	0	0	0	0	0	0	0	0	0	0	0	0	0	0	0	0	0	0	0	0	0	0	0	0	0	0	1	1	0	0	0	0	0	0	0	0	0	0	0	0	0	0	0	0	0	0	0	0
K01114	0	0	0	0	0	0	0	0	0	0	0	0	0	0	0	0	0	0	0	0	0	0	0	0	0	0	0	0	0	0	0	0	0	0	0	0	0	0	0	0	0	0	0	0	0	0	0	0	0
K01115	0	0	0	0	0	0	0	0	0	0	0	0	0	0	0	0	0	0	0	0	0	0	0	0	0	0	0	0	0	0	0	0	0	0	0	0	0	0	0	0	0	0	0	0	0	0	0	0	0
K01126	0	0	0	0	0	0	0	0	0	0	0	0	0	0	0	0	0	0	0	0	0	0	0	0	0	1	0	0	0	0	0	0	0	0	0	1	0	0	0	0	0	0	0	0	0	1	0	0	0
K01127	0	0	0	0	0	0	0	0	0	0	0	0	0	0	0	0	0	0	0	0	0	0	0	0	0	0	0	0	0	0	0	0	0	0	0	0	0	0	0	0	0	0	0	0	0	0	0	0	0
K01128	0	0	0	0	0	0	0	0	0	0	0	0	0	0	0	0	0	0	0	0	0	0	0	0	0	0	0	0	0	0	0	0	0	0	0	0	0	0	0	0	0	1	1	1	0	0	0	0	0
K01129	0	0	0	0	0	0	0	0	0	0	0	0	0	0	0	0	0	0	0	0	0	0	0	0	0	0	0	0	0	0	0	0	0	0	0	0	0	0	0	0	0	0	0	0	0	0	0	0	0
K01130	0	0	0	0	0	0	0	0	0	0	0	0	0	0	0	0	0	0	0	0	0	0	0	0	0	0	0	0	0	0	0	0	0	0	0	0	0	0	0	0	0	0	0	0	0	0	0	0	0
K01133	0	0	0	0	0	0	0	0	0	0	0	0	0	0	0	0	0	0	0	0	0	0	0	0	0	0	0	0	0	0	0	0	0	0	0	0	0	0	0	0	0	0	0	0	0	0	0	0	0
K01134	0	0	0	0	0	0	0	0	0	0	0	0	0	0	0	0	0	0	0	0	0	0	0	0	0	0	0	0	0	0	0	0	0	0	0	0	0	0	0	0	0	0	0	0	0	0	0	0	0
K01139	1	1	1	0	1	1	0	0	0	1	0	0	1	0	0	0	2	0	1	1	0	0	0	1	2	1	1	0	0	0	0	0	1	0	0	0	0	1	0	0	0	0	1	1	1	0	1	1	1
K01141	0	0	0	0	0	0	0	0	0	0	0	0	0	0	0	0	0	0	0	0	0	0	0	0	0	0	0	0	0	0	0	0	0	0	0	0	0	0	0	0	0	0	0	0	0	0	0	0	0
K01142	0	0	0	1	1	1	1	0	1	0	0	0	1	1	0	0	1	0	0	0	0	0	1	0	1	1	0	0	1	0	1	0	1	0	1	0	1	1	0	1	0	0	0	2	0	1	0	0	1
K01144	0	0	0	0	0	0	0	0	0	0	0	0	0	0	0	0	0	0	0	0	0	0	0	0	0	0	0	0	0	0	0	0	0	0	0	0	0	0	0	0	0	0	0	0	0	0	0	0	0
K01148	0	0	0	0	0	0	0	0	0	0	0	0	0	0	0	0	0	0	0	0	0	0	0	0	0	0	0	0	0	0	0	0	0	0	0	0	0	0	0	0	0	0	0	0	0	0	0	0	0
K01150	0	0	0	0	0	0	0	0	0	0	0	0	0	0	0	0	0	0	0	0	0	0	0	0	0	0	0	0	0	0	0	0	0	0	0	0	0	0	0	0	0	0	0	0	0	1	0	0	0
K01151	0	0	0	0	0	0	0	0	0	0	0	0	0	0	0	0	0	0	0	0	0	0	0	0	0	0	0	0	0	0	0	0	0	0	0	0	0	0	0	0	0	0	0	0	0	0	0	0	0
K01153	0	0	0	0	0	0	0	0	0	0	0	0	0	0	0	0	0	0	0	0	0	0	0	0	0	0	0	1	0	0	0	0	1	0	0	1	1	3	1	0	0	1	0	0	0	0	0	0	0
K01154	0	0	0	0	0	0	0	0	0	0	0	0	0	0	0	0	0	0	0	0	0	0	0	0	1	0	0	1	0	0	0	0	0	0	0	0	0	2	0	0	0	0	0	0	0	0	0	0	0
K01155	0	0	0	0	0	0	0	0	0	0	0	0	0	0	0	0	0	0	0	0	0	0	0	0	0	0	0	0	0	0	1	0	0	0	0	0	0	0	0	0	0	1	1	1	0	0	0	0	0
K01156	0	0	0	0	0	1	0	0	0	0	0	0	0	1	0	0	0	0	0	0	0	0	1	0	0	0	0	0	0	0	0	0	0	0	0	0	0	0	0	0	0	0	0	0	0	0	0	0	0
K01159	1	1	0	0	1	1	1	0	1	0	0	1	0	1	0	1	0	0	1	1	1	0	0	0	1	1	0	0	1	0	0	0	1	0	1	1	0	1	0	0	0	1	1	1	1	1	1	0	1
K01160	0	0	0	0	0	0	0	0	0	0	0	0	0	0	0	0	0	0	0	0	0	0	0	0	0	0	0	0	0	0	0	0	1	0	0	0	0	0	0	0	0	0	0	0	0	0	0	0	0
K01163	0	0	0	0	0	0	0	0	0	0	0	0	0	0	0	0	0	0	0	0	0	0	0	0	0	0	0	0	0	0	0	0	0	0	0	1	0	0	0	0	0	0	0	0	0	0	0	0	0
K01164	0	0	0	0	0	0	0	0	0	0	0	0	0	0	0	0	0	0	0	0	0	0	0	0	0	0	0	0	0	0	0	0	0	0	0	0	0	0	0	0	0	0	0	0	0	0	0	0	0
K01174	0	0	0	0	0	0	0	0	0	0	0	0	0	0	0	0	0	0	0	0	0	0	0	0	0	0	0	1	1	1	0	0	0	0	0	0	0	0	0	0	0	0	0	0	0	0	0	1	0
K01176	0	0	0	0	0	0	0	0	0	0	0	0	0	0	0	0	0	0	0	0	0	0	0	0	0	0	0	0	0	0	0	0	0	0	0	0	0	0	0	0	0	0	0	0	0	0	0	0	0
K01178	0	0	0	0	0	0	0	0	0	0	0	0	0	0	0	0	0	0	0	0	0	0	0	0	0	0	0	0	1	0	1	0	0	0	0	0	0	0	0	0	0	0	0	0	0	0	0	0	0
K01179	0	0	0	0	0	0	0	0	0	0	0	0	0	0	0	0	0	0	0	0	0	0	0	0	0	0	0	0	0	0	0	0	0	0	0	0	0	0	0	0	0	0	0	0	0	0	0	0	0
K01180	0	0	0	0	0	0	0	0	0	0	0	0	0	0	0	0	0	0	0	0	0	0	0	0	0	0	0	0	0	0	0	0	0	0	0	0	0	0	0	0	0	0	0	0	0	0	0	0	0
K01181	0	0	0	0	0	0	0	0	1	0	0	0	0	0	0	0	0	0	0	0	0	0	0	0	0	0	0	0	0	0	0	0	0	0	0	0	0	0	0	0	0	0	0	0	0	0	0	0	0
K01183	0	0	0	0	0	0	0	0	0	0	0	0	0	0	0	0	0	0	0	0	0	0	0	0	0	0	0	0	0	0	0	0	0	0	0	0	0	0	0	0	0	0	0	0	0	0	0	0	0
K01184	0	0	0	0	0	0	0	0	0	0	0	0	0	0	0	0	0	0	0	0	0	0	0	0	0	0	0	0	0	0	0	0	0	0	0	0	0	0	0	0	0	0	0	0	0	0	0	0	0
K01186	0	0	0	0	0	0	0	0	0	0	0	0	0	0	0	0	0	0	0	0	0	0	0	0	0	0	0	0	0	0	0	0	0	0	0	0	0	0	0	0	0	0	0	0	0	0	0	0	0
K01187	0	0	0	0	0	0	0	0	0	0	0	0	0	0	0	0	0	0	0	0	0	0	0	0	0	0	0	0	0	0	0	0	0	0	0	0	0	0	0	0	0	0	0	0	0	0	0	0	0
K01190	0	0	0	0	0	0	0	0	0	0	0	0	0	0	0	0	0	0	0	0	0	0	0	0	0	0	0	0	0	0	0	0	0	0	0	0	0	0	0	0	0	0	0	0	0	0	0	0	0
K01191	0	0	0	0	0	0	0	0	0	0	0	0	0	0	0	0	0	0	0	0	0	0	0	0	0	0	0	0	0	0	0	0	0	0	0	0	0	0	0	0	0	0	0	0	0	0	0	0	0
K01192	0	0	0	0	0	0	0	0	0	0	0	0	0	0	0	0	0	0	0	0	0	0	0	0	0	0	0	0	0	0	0	0	0	0	0	0	0	0	0	0	0	0	0	0	0	0	0	0	0
K01194	0	0	0	0	0	0	0	0	0	0	0	0	0	0	0	0	0	0	0	0	0	0	0	0	0	0	0	0	0	0	0	0	0	0	0	0	0	0	0	0	0	0	0	0	0	0	0	0	0
K01198	0	0	0	0	0	0	0	0	0	0	0	0	0	0	0	0	0	0	0	0	0	0	0	0	0	0	0	0	0	0	0	0	0	0	0	0	0	0	0	0	0	0	0	0	0	0	0	0	0
K01208	0	0	0	0	0	0	0	0	0	0	0	0	0	0	0	0	0	0	0	0	0	0	0	0	0	0	0	0	0	0	0	0	0	0	0	0	0	0	0	0	0	0	0	0	0	0	0	0	0
K01212	0	0	0	0	0	0	0	0	0	0	0	0	0	0	0	0	0	0	0	0	0	0	0	0	0	0	0	0	0	0	0	0	0	0	0	0	0	0	0	0	0	0	0	0	0	0	0	0	0
K01214	0	0	0	0	0	0	0	0	0	0	0	0	0	0	0	0	0	0	0	0	0	0	0	0	0	0	0	0	0	0	0	0	0	0	0	0	0	0	0	0	0	0	0	0	0	0	0	0	0
K01218	0	0	0	0	0	0	0	0	0	0	0	0	0	0	0	0	0	0	0	0	0	0	0	0	0	0	0	0	0	0	0	0	0	0	0	0	0	0	0	0	0	0	0	0	0	0	0	0	0
K01229	0	0	0	0	0	0	0	0	0	0	0	0	0	0	0	0	0	0	0	0	0	0	0	0	0	0	0	0	0	0	0	0	0	0	0	0	0	0	0	0	0	0	0	0	0	0	0	0	0
K01231	0	0	0	0	0	0	0	0	0	0	0	0	0	0	0	0	0	0	0	0	0	0	0	0	0	0	0	0	0	0	0	0	0	0	0	0	0	0	0	0	0	0	0	0	0	0	0	0	0
K01239	0	0	0	0	0	0	0	0	0	0	0	0	0	0	0	0	0	0	0	0	0	0	0	0	0	0	0	0	0	0	0	0	0	0	0	0	0	0	0	0	0	0	0	1	0	0	0	0	0
K01243	0	0	0	0	0	0	0	0	0	0	0	0	0	0	0	0	0	0	0	1	0	0	0	0	0	0	0	0	0	0	0	0	0	0	0	0	0	0	0	0	0	0	0	0	0	0	0	0	0
K01246	0	0	0	0	0	0	0	0	0	0	0	0	0	0	0	0	1	0	0	0	0	0	0	0	0	0	0	0	0	0	0	0	0	0	0	0	0	0	0	0	0	0	0	0	0	0	0	0	0
K01247	0	0	0	0	0	0	0	0	0	0	0	0	0	0	0	0	0	0	0	0	1	0	0	0	0	0	0	0	0	0	1	0	1	0	0	0	0	0	0	0	0	0	1	0	0	0	0	0	0
K01251	0	0	0	0	0	0	0	0	0	0	0	0	0	0	0	0	0	0	0	0	0	0	0	0	0	0	1	0	1	1	0	0	1	1	0	0	0	0	0	0	0	0	0	0	0	0	0	0	0
K01255	0	0	0	0	0	0	0	0	0	0	0	1	0	0	0	0	1	0	1	1	1	0	0	1	1	0	0	0	0	0	0	0	0	0	0	0	0	0	0	1	0	0	1	0	0	0	0	0	0
K01256	0	0	0	0	0	0	0	0	0	0	0	0	0	0	0	0	0	0	0	0	0	0	0	0	0	0	0	0	0	0	0	0	0	0	0	0	0	0	0	0	0	0	0	0	0	0	0	0	0
K01258	0	0	0	0	0	0	0	0	0	0	0	0	0	0	0	0	0	0	0	0	0	0	0	0	0	0	0	0	0	0	0	0	0	0	0	0	0	0	0	0	0	0	0	0	0	0	0	0	0
K01259	0	0	0	0	0	0	0	0	0	0	0	0	0	0	0	0	0	0	0	0	0	0	0	0	0	0	0	0	0	0	0	0	0	0	0	0	0	0	0	0	0	0	0	0	0	0	0	0	0
K01262	0	0	0	0	0	0	0	0	0	0	0	0	0	0	0	0	0	0	0	0	0	0	0	0	0	0	0	0	0	1	0	0	1	0	0	0	0	0	0	0	0	0	1	0	0	0	0	0	0
K01265	1	0	0	1	1	1	0	1	1	0	1	0	1	1	0	0	0	0	0	0	0	0	1	0	0	0	0	1	1	0	1	1	1	0	0	1	1	1	0	0	0	1	1	0	0	0	0	0	0
K01270	0	0	0	0	0	0	0	0	0	0	0	0	0	0	0	0	0	0	0	0	0	0	0	0	0	0	0	0	0	0	0	0	0	0	0	0	0	0	0	0	0	0	0	0	0	0	0	0	0
K01271	0	0	0	0	0	0	0	0	1	0	0	0	0	0	0	0	0	0	0	0	0	0	0	0	0	0	0	0	0	0	0	0	0	0	0	0	0	0	0	0	0	0	0	0	0	0	0	0	0
K01273	0	0	0	1	0	0	0	0	0	1	0	0	0	0	0	0	0	0	0	0	0	0	0	0	0	0	0	0	0	0	0	0	0	0	0	0	0	0	0	0	0	0	0	0	0	0	0	0	0
K01278	0	0	0	0	0	0	0	0	0	0	0	0	0	0	0	0	0	0	0	0	0	0	0	0	0	0	0	0	0	0	0	0	0	0	0	0	0	0	0	0	0	0	0	0	0	0	0	0	0
K01279	0	0	0	0	0	0	0	0	0	0	0	0	0	0	0	0	0	0	0	0	0	0	0	0	0	0	0	0	0	0	0	0	0	0	0	0	0	0	0	1	0	0	0	0	0	0	0	0	0
K01282	0	0	0	0	0	0	0	0	0	0	0	0	0	0	0	0	0	0	0	0	0	0	0	0	0	0	0	0	0	0	0	0	0	0	0	0	0	0	0	0	0	0	0	0	0	0	0	0	0
K01283	0	0	0	0	0	0	0	0	0	0	0	0	0	0	0	0	0	0	0	0	0	0	0	0	0	0	0	0	0	0	0	0	0	0	0	0	0	0	0	0	0	0	0	0	0	0	0	0	0
K01284	0	0	0	0	0	0	0	0	0	0	0	0	0	0	0	0	0	0	0	0	0	0	0	0	0	0	0	0	0	0	0	0	0	0	0	0	0	0	0	0	0	0	0	0	0	0	0	0	0
K01286	0	0	0	0	0	0	0	0	0	0	0	0	0	0	0	0	0	0	0	0	0	0	0	0	0	0	0	0	0	0	0	0	0	0	0	0	0	0	0	0	0	0	0	0	0	0	0	0	0
K01297	0	0	0	0	0	0	0	0	0	0	0	0	0	0	0	0	0	0	0	0	0	0	0	0	0	0	0	0	0	0	0	0	0	0	0	0	0	0	0	0	0	1	0	1	1	0	0	1	0
K01299	0	0	0	0	0	0	0	0	0	0	0	0	0	0	0	0	0	0	0	0	0	0	0	0	0	0	0	0	0	0	0	0	0	0	0	0	0	0	0	0	0	0	0	0	0	0	0	0	0
K01301	0	0	0	0	0	1	0	0	0	0	0	0	0	1	0	0	0	0	0	0	0	0	0	0	0	0	0	0	0	0	0	0	0	0	0	0	0	0	0	0	0	0	0	0	0	0	0	0	0
K01304	0	0	0	0	0	0	0	0	0	0	0	0	0	0	0	0	0	0	0	0	0	0	0	0	0	0	0	0	0	0	0	0	0	0	0	0	0	0	0	0	0	0	0	0	0	0	0	0	0
K01308	0	0	0	0	0	0	0	0	0	0	0	0	0	0	0	0	0	0	0	0	0	0	0	0	0	0	0	0	0	0	0	0	0	0	0	0	0	0	0	0	0	2	0	2	2	2	0	0	0
K01309	0	0	0	0	0	0	0	0	0	0	0	0	0	0	0	0	0	0	0	0	0	0	0	0	0	0	0	0	0	0	0	0	0	0	0	0	0	0	0	0	0	0	0	0	0	0	0	0	0
K01322	0	0	0	0	0	0	0	0	0	0	0	0	0	0	0	0	0	0	0	0	0	0	0	0	0	0	0	0	0	0	0	0	0	0	0	0	0	0	0	0	0	0	0	0	0	0	0	0	0
K01338	0	0	0	0	0	0	0	0	0	0	0	0	0	0	0	0	0	0	0	0	0	0	0	0	0	0	0	0	0	0	0	0	0	0	0	0	0	0	0	0	0	0	0	0	0	0	0	0	0
K01342	0	0	0	0	0	0	0	0	0	0	0	0	0	0	0	0	0	0	0	0	0	0	0	0	0	0	0	0	0	0	0	0	0	0	0	0	0	1	0	0	0	0	0	0	0	2	0	0	0
K01354	0	0	0	0	0	0	0	0	0	0	0	0	0	0	0	0	0	0	0	0	0	0	0	0	0	0	0	0	0	0	0	0	0	0	0	0	0	0	0	0	0	0	0	0	0	0	0	0	0
K01356	0	0	0	0	0	0	0	0	0	0	0	0	0	0	0	0	0	0	0	0	0	0	0	0	0	1	0	0	0	0	0	0	0	0	0	0	0	1	1	0	0	0	0	1	0	0	0	0	0
K01358	0	1	0	0	1	1	0	0	1	0	0	0	0	1	1	1	1	0	0	1	0	1	1	0	1	1	0	0	1	0	1	0	0	0	0	0	1	1	0	0	0	1	0	0	0	1	0	0	0
K01361	0	0	0	0	0	0	0	0	0	0	0	0	0	0	0	0	0	0	0	0	0	0	0	0	0	0	0	0	0	0	0	0	0	0	0	0	0	0	0	0	0	0	0	0	0	0	0	0	0
K01365	0	0	0	0	0	0	0	0	0	0	0	0	0	0	0	0	0	0	0	0	0	0	0	0	0	0	0	0	0	0	0	0	0	0	0	0	0	0	0	0	0	0	0	0	0	0	0	0	0
K01372	0	0	0	0	0	0	0	0	0	0	0	0	0	0	0	0	0	0	0	0	0	0	0	0	0	0	0	0	0	0	0	0	0	0	0	0	0	0	0	0	0	0	0	0	0	0	0	0	0
K01392	0	0	0	0	0	0	0	0	0	0	0	0	0	0	0	0	1	0	0	0	0	0	0	0	0	0	0	0	0	0	0	0	0	0	0	0	0	0	0	0	0	0	0	0	0	0	0	0	0
K01406	0	0	0	0	0	0	0	0	0	0	0	0	0	0	0	0	0	0	0	0	0	0	0	0	0	0	0	0	0	0	0	0	0	0	0	0	0	0	0	0	0	0	0	1	0	0	0	0	1
K01409	0	1	0	0	0	1	1	0	1	1	1	2	0	0	0	1	1	1	1	1	1	0	0	0	2	0	0	0	0	0	1	0	1	0	0	0	0	1	1	0	0	0	0	1	0	1	0	1	0
K01410	0	0	0	0	0	0	0	0	0	0	0	0	0	0	0	0	0	1	0	0	0	0	0	0	0	0	0	0	0	0	0	0	0	0	0	0	0	0	0	0	0	0	0	0	0	0	0	0	0
K01412	0	0	0	0	0	0	0	0	0	0	0	0	0	0	0	0	0	0	0	0	0	0	0	0	0	0	0	0	0	0	0	0	0	0	0	0	0	0	0	0	0	0	0	0	0	0	0	0	0
K01415	0	0	0	0	0	0	0	0	0	0	0	0	0	0	0	0	0	0	0	0	0	0	0	0	0	0	0	0	0	0	0	0	0	0	0	0	0	0	0	0	0	0	0	0	0	0	0	0	0
K01420	0	0	0	0	0	0	0	0	0	0	0	0	0	0	0	0	0	0	0	0	0	0	0	0	0	0	0	0	0	0	0	0	0	0	0	0	0	0	0	0	0	0	0	0	0	0	0	0	0
K01421	0	0	0	1	0	0	0	0	0	0	0	0	0	0	0	0	0	0	0	0	0	0	0	0	0	0	0	0	0	0	0	0	0	0	0	0	0	0	0	0	0	0	0	0	0	0	0	0	0
K01423	0	0	0	0	0	0	0	0	0	0	0	0	0	0	0	0	0	0	0	0	0	0	0	0	0	0	0	0	0	0	0	0	0	0	0	0	0	0	0	0	0	0	0	0	0	0	0	0	0
K01424	0	0	0	0	0	0	0	0	0	0	0	0	0	0	0	0	0	0	0	0	0	0	0	0	0	0	0	0	0	0	0	0	0	0	0	0	0	0	0	0	0	0	0	0	0	0	0	0	0
K01425	0	0	0	0	0	0	0	0	0	0	0	0	0	0	0	0	0	0	0	0	0	0	0	0	0	0	0	0	0	0	0	0	0	0	0	0	0	0	0	0	0	0	0	0	1	0	0	0	0
K01426	0	0	0	0	0	0	1	0	0	0	0	0	0	0	0	0	0	0	0	0	0	0	0	0	0	0	0	0	0	0	0	0	0	0	0	0	0	0	0	0	0	0	0	0	0	0	0	0	0
K01433	0	0	0	0	0	0	0	0	0	0	0	0	0	0	0	0	0	0	0	0	0	0	0	0	0	0	0	0	0	0	0	0	0	0	0	0	0	0	0	0	0	0	0	0	0	0	0	0	0
K01439	0	0	0	0	0	0	0	0	0	0	0	0	0	0	0	0	0	0	0	0	0	0	0	0	1	0	0	0	0	0	0	0	0	0	0	0	0	0	0	0	0	1	0	0	0	0	0	0	0
K01447	0	0	0	0	0	0	0	0	0	0	0	0	0	0	0	0	0	0	0	0	0	0	0	0	0	0	0	0	0	0	0	0	0	0	0	0	0	0	0	0	0	0	0	0	0	1	0	0	0
K01448	0	0	0	0	0	0	0	0	0	0	0	0	0	0	0	0	0	0	0	0	0	0	0	0	0	0	0	0	0	0	0	0	0	0	0	0	0	0	0	0	0	0	0	0	0	0	0	0	0
K01449	0	0	0	0	0	0	0	0	1	1	0	0	0	0	0	0	1	0	0	0	0	0	0	0	0	0	0	0	0	0	0	0	0	0	0	0	0	0	0	0	0	0	0	0	0	0	0	0	0
K01451	0	0	0	0	0	0	0	0	0	0	0	0	0	0	0	0	0	0	0	0	0	0	0	0	0	0	0	0	0	0	0	0	0	0	0	0	0	0	0	0	0	0	0	0	0	0	0	0	0
K01457	0	1	0	0	0	1	0	0	0	0	0	0	0	0	0	0	0	0	0	0	0	0	0	0	0	0	0	0	0	0	0	0	0	0	0	0	0	0	0	0	0	0	0	0	0	0	0	0	0
K01462	1	0	1	0	0	1	0	0	1	1	0	1	0	0	0	0	2	0	1	0	0	0	0	0	1	1	0	0	0	0	0	0	0	1	1	0	1	1	1	0	0	0	1	0	0	1	0	0	1
K01463	0	0	0	0	0	0	0	0	0	0	0	0	0	0	0	0	0	0	0	0	0	0	0	0	0	0	0	0	0	0	0	0	0	0	0	0	0	0	0	0	0	0	0	1	0	0	0	0	0
K01465	0	0	0	0	0	0	0	0	0	0	0	0	1	0	1	0	1	0	0	0	0	0	0	0	0	1	0	0	1	0	0	0	0	0	0	0	0	1	0	1	0	0	0	0	0	0	0	0	0
K01469	0	0	0	0	0	0	0	0	0	0	0	0	0	0	0	0	0	0	0	0	0	0	0	0	0	0	0	0	0	0	0	0	0	0	0	0	0	0	0	0	0	0	0	0	0	0	0	0	0
K01474	0	0	0	0	0	0	0	0	0	0	0	0	0	0	0	0	0	0	0	0	0	0	0	0	0	0	0	0	0	0	0	0	0	0	0	0	0	0	0	0	0	0	0	0	0	0	0	0	0
K01476	0	0	0	0	0	0	0	0	0	0	0	0	0	0	0	0	0	0	0	0	0	0	0	0	0	0	0	0	0	0	0	0	0	1	0	0	0	0	0	0	0	0	0	0	0	0	0	0	0
K01479	0	0	0	0	0	0	0	0	0	0	0	0	0	0	0	0	0	0	0	0	0	0	0	0	0	0	0	0	0	0	0	0	0	0	0	0	0	0	0	0	0	0	0	0	0	0	0	0	0
K01480	0	0	0	0	0	0	0	0	0	0	0	0	0	0	0	0	0	0	0	0	0	0	0	0	0	0	0	0	0	0	0	0	0	0	0	0	0	0	0	0	0	0	0	0	0	0	0	0	0
K01485	0	0	0	0	0	0	0	0	0	0	0	0	0	0	0	0	0	0	0	0	0	0	0	0	0	0	0	0	0	0	0	0	0	0	0	0	0	0	0	0	0	0	0	0	0	0	0	0	0
K01487	0	0	0	0	0	0	0	0	0	0	0	0	0	0	0	0	0	0	0	0	0	0	0	0	0	0	0	0	0	0	0	0	0	0	0	0	0	0	0	0	0	0	0	0	0	0	0	0	0
K01488	0	0	0	0	0	0	0	0	1	0	0	0	0	0	0	0	0	0	0	0	0	0	0	0	0	0	0	0	0	0	0	0	0	0	0	1	0	0	0	0	0	0	0	0	0	0	0	0	0
K01489	0	0	0	0	0	0	0	0	0	0	0	0	0	0	0	0	0	0	0	0	0	0	0	0	0	0	0	0	0	0	0	0	0	0	0	0	0	0	0	0	0	0	0	0	0	0	0	0	0
K01491	0	0	0	0	0	0	0	0	0	0	0	0	0	0	1	0	1	0	0	0	1	0	0	1	1	0	0	0	0	0	0	0	1	0	0	0	0	1	0	0	1	0	0	1	0	0	0	0	1
K01493	0	0	0	0	0	0	0	0	0	0	0	1	0	0	0	0	0	0	0	0	0	1	0	0	0	0	0	0	0	0	1	0	1	0	0	0	0	0	0	0	0	0	0	0	0	0	0	0	0
K01494	0	1	0	1	1	0	0	1	1	0	0	0	0	0	0	1	2	0	0	0	2	0	0	0	1	0	0	0	0	0	1	0	1	0	0	0	1	1	1	0	1	1	1	1	0	1	0	0	1
K01495	0	0	0	0	0	0	0	0	0	0	0	0	0	0	0	0	0	0	0	0	0	0	0	0	0	0	0	0	0	0	1	1	1	0	0	0	0	0	0	0	0	0	0	0	0	0	0	0	0
K01497	0	0	0	0	0	0	0	0	0	0	0	0	0	0	0	0	0	0	0	1	0	0	0	0	0	0	0	0	0	0	0	0	0	0	0	0	0	0	0	0	0	0	0	0	0	0	0	0	0
K01500	0	0	0	0	0	0	0	0	0	0	0	0	0	0	0	0	0	0	0	0	0	0	0	0	0	0	0	0	0	0	0	0	0	0	0	0	0	0	0	0	0	0	0	0	0	0	0	0	0
K01505	0	0	0	0	0	0	0	0	0	0	0	1	0	0	0	0	0	0	0	0	0	0	0	0	0	0	0	0	0	0	0	0	0	0	0	0	0	0	0	0	0	0	0	0	0	0	0	0	0
K01507	0	1	0	0	1	1	0	0	1	0	0	0	0	1	1	1	1	0	0	1	0	1	1	0	1	1	0	0	1	0	1	0	1	0	0	0	0	1	0	1	0	0	0	0	0	1	0	0	0
K01511	0	0	0	0	0	0	0	0	0	0	0	0	0	0	0	0	0	0	0	0	0	0	0	0	0	0	0	0	0	0	0	0	0	0	0	0	0	0	0	0	0	0	0	0	0	0	0	0	0
K01512	0	0	0	0	0	0	0	0	0	0	0	0	0	0	0	0	0	0	0	0	0	0	0	0	0	0	0	0	1	0	0	0	1	1	1	0	1	1	0	0	0	0	0	0	0	0	0	0	1
K01515	0	0	0	0	0	0	0	0	0	0	0	0	0	0	0	0	0	0	0	0	0	3	0	0	0	0	0	0	0	0	0	0	0	0	0	0	0	0	0	0	0	0	0	0	0	0	0	0	0
K01518	0	0	0	0	0	0	0	0	0	0	0	0	0	0	0	0	0	0	0	0	0	0	0	0	0	0	0	0	0	0	0	0	0	0	0	0	0	0	0	0	0	0	0	1	0	0	0	0	0
K01519	0	0	0	0	0	0	0	0	0	0	0	0	0	0	0	0	0	0	0	0	0	0	0	0	0	0	0	0	0	0	0	0	0	0	0	0	0	0	0	0	0	0	0	0	0	1	0	0	0
K01520	0	0	0	0	0	0	0	0	0	0	0	0	0	0	0	0	0	0	0	0	0	0	0	0	0	0	0	0	0	0	0	0	0	0	0	0	0	0	0	0	0	0	0	0	1	0	0	0	0
K01529	0	0	0	0	1	0	0	0	0	0	0	0	0	0	0	0	0	1	0	1	0	0	0	0	0	1	0	0	0	0	1	0	0	0	0	0	0	0	0	0	0	0	0	0	0	0	1	0	0
K01530	0	0	0	0	0	0	0	0	0	0	0	0	0	0	0	0	0	0	0	0	1	0	0	0	0	0	0	0	0	0	0	0	1	0	0	0	0	0	0	0	0	0	0	0	0	0	0	0	0
K01531	0	0	0	0	0	0	0	0	0	0	0	0	0	0	0	0	0	0	0	0	0	0	0	0	0	0	0	0	0	0	0	0	0	0	0	0	0	0	0	0	0	0	0	0	0	0	0	0	0
K01532	0	0	0	0	0	0	0	0	0	0	0	0	0	0	0	0	0	0	0	0	0	0	0	0	0	0	0	0	0	0	0	0	0	0	0	0	0	0	0	0	0	0	0	0	0	0	0	0	0
K01533	0	0	0	0	0	0	0	0	0	0	1	1	0	0	2	0	0	0	0	0	0	0	0	0	0	0	0	0	0	0	0	0	0	0	0	0	0	0	0	0	0	0	0	0	0	0	0	0	0
K01534	0	0	0	0	0	0	0	0	0	0	0	1	0	0	0	0	0	0	0	0	0	0	0	0	0	0	0	0	0	0	0	0	0	0	0	0	0	0	0	0	0	0	0	0	0	0	0	0	0
K01535	0	0	0	0	0	0	0	0	0	0	0	0	0	0	0	0	0	0	0	0	0	0	0	0	0	0	0	0	0	0	0	0	0	0	0	0	0	0	0	0	0	0	0	0	0	0	0	0	0
K01536	0	0	0	0	0	0	0	0	0	0	0	0	0	0	1	0	0	0	0	0	0	0	0	0	0	0	0	0	0	0	0	0	0	0	0	0	0	0	0	0	0	0	0	0	0	0	0	0	0
K01537	0	0	1	0	0	0	1	1	0	0	0	1	1	0	0	0	1	0	0	1	0	0	0	1	1	1	0	0	0	2	0	1	1	1	0	0	0	0	0	0	0	2	0	0	0	1	0	2	0
K01539	0	0	0	0	0	0	0	0	0	0	0	0	0	0	0	0	0	0	0	0	0	0	0	0	0	0	0	0	0	0	0	0	0	0	0	0	0	0	0	0	0	0	0	0	0	0	0	0	0
K01544	0	0	0	0	0	0	0	0	0	0	0	0	0	0	0	0	0	0	0	0	0	0	0	0	0	0	0	0	0	0	0	0	0	0	0	0	0	0	0	0	0	0	0	0	0	0	0	0	0
K01546	0	0	0	0	0	0	0	0	0	0	0	0	0	0	0	0	0	0	0	0	0	0	0	0	0	0	0	0	0	0	0	0	0	0	0	0	0	0	0	0	0	0	0	0	0	0	0	0	0
K01547	0	0	0	0	0	0	0	0	0	0	0	0	0	0	0	0	1	0	0	0	0	0	0	0	0	0	0	0	0	0	0	0	0	0	0	0	0	0	0	0	0	0	0	0	0	0	0	0	0
K01552	0	0	0	0	0	0	0	0	0	0	0	0	0	0	0	0	0	0	0	0	0	0	0	0	1	0	0	0	0	0	0	0	0	0	0	0	0	0	0	0	0	0	0	0	0	0	0	0	0
K01554	0	0	0	0	0	0	0	0	0	0	0	0	0	0	0	0	0	0	0	0	0	0	0	0	0	0	0	0	0	0	0	0	0	0	0	0	0	0	0	0	0	0	0	0	0	0	0	0	0
K01556	0	0	0	0	0	0	0	0	0	0	0	0	0	0	0	0	0	0	0	0	0	0	0	0	0	0	0	0	0	0	0	0	0	0	0	0	0	0	0	0	0	0	0	0	0	0	0	0	0
K01560	0	0	0	0	0	0	0	0	0	0	0	0	0	0	0	0	0	0	0	0	0	0	0	0	0	0	0	0	0	0	0	0	0	0	0	0	0	0	0	0	0	0	0	0	0	0	0	0	0
K01579	0	0	0	0	0	0	0	0	0	0	0	0	0	0	0	0	1	0	0	0	0	0	0	0	0	0	0	0	0	0	0	0	0	0	0	0	0	0	0	0	0	0	0	0	0	0	0	0	0
K01580	0	0	0	0	0	0	0	0	0	0	0	0	0	0	0	0	0	0	0	0	0	0	0	0	0	0	0	0	0	0	0	0	0	0	0	0	0	0	0	0	0	0	0	0	0	0	0	0	0
K01581	0	0	0	0	0	0	0	0	0	0	0	0	0	0	0	0	0	0	0	0	0	0	0	0	0	0	0	0	0	0	0	0	1	0	0	0	0	0	0	0	0	0	0	1	0	0	0	1	0
K01585	0	0	0	0	0	0	0	0	0	0	0	0	0	0	0	0	0	0	0	0	0	0	0	0	0	0	0	0	0	0	0	0	0	0	0	0	0	0	0	0	0	0	0	0	0	0	0	0	0
K01586	0	0	0	0	0	0	0	0	0	0	0	0	0	0	0	0	0	0	0	0	0	0	0	0	0	2	0	1	1	0	0	0	0	0	0	1	0	0	0	1	0	0	0	0	0	0	0	0	0
K01587	0	0	0	0	0	0	0	0	0	0	0	0	0	0	0	0	0	0	0	0	0	0	0	0	0	0	0	0	0	0	0	0	0	0	0	0	0	0	1	0	0	0	0	0	0	0	0	0	0
K01588	0	0	0	0	0	0	0	0	0	0	0	0	0	0	0	0	0	0	0	0	0	0	0	0	0	0	0	0	0	0	0	0	1	0	0	0	0	0	0	0	0	0	0	0	0	0	0	0	0
K01589	0	0	0	0	0	0	0	0	0	0	0	0	0	0	0	0	0	0	0	0	0	0	0	0	1	0	0	0	0	0	0	0	1	0	0	0	0	0	0	0	0	0	0	0	0	0	0	0	0
K01591	0	0	0	0	0	0	0	0	0	0	0	0	0	0	0	0	0	0	0	0	1	0	0	1	0	0	0	0	0	0	0	0	1	0	1	1	0	0	1	0	0	0	1	1	1	0	0	0	0
K01593	0	0	0	0	0	0	0	0	0	0	0	0	0	0	0	0	0	0	0	0	0	0	0	0	0	1	0	0	0	0	0	0	0	0	0	0	0	0	0	0	0	0	0	0	0	0	0	0	0
K01595	0	0	0	0	0	0	0	0	0	0	0	0	0	0	0	0	0	0	0	0	0	0	0	0	0	0	0	0	0	0	0	0	0	0	0	0	0	0	0	0	0	0	0	0	0	0	0	0	0
K01597	0	0	0	0	0	0	0	0	0	0	0	0	0	0	0	0	0	0	0	0	0	0	0	0	0	0	0	0	1	0	0	0	1	1	1	0	0	0	0	0	0	0	0	0	0	0	0	0	0
K01598	0	0	0	0	0	1	0	0	0	0	0	0	0	0	0	0	0	0	0	0	0	0	0	0	0	0	0	0	0	0	0	0	0	0	0	0	0	0	0	0	0	0	0	0	0	0	0	0	0
K01601	0	0	0	0	0	0	0	0	0	0	0	0	0	0	0	0	0	0	0	0	0	0	0	0	0	0	0	0	0	0	0	0	0	0	0	0	0	0	0	0	0	0	0	0	0	0	0	0	0
K01609	0	0	0	0	0	0	0	0	0	0	0	0	0	0	0	0	0	0	0	0	0	1	0	0	1	0	0	0	0	0	0	0	0	0	0	0	0	0	0	0	0	0	0	0	0	0	0	0	0
K01611	1	1	1	0	0	0	0	0	1	0	0	0	0	0	0	1	0	0	0	2	0	0	0	0	0	0	0	1	1	0	0	0	0	0	1	1	0	0	0	0	1	0	0	0	0	0	0	0	0
K01619	0	0	0	0	0	0	0	0	0	0	0	0	0	0	0	0	0	0	0	0	0	0	0	0	0	0	0	0	0	0	0	0	0	0	0	0	0	0	0	0	0	0	0	0	0	0	0	0	0
K01620	0	0	0	0	0	0	0	0	0	0	0	0	0	0	0	0	0	0	0	0	0	0	0	0	0	0	0	0	0	0	0	0	0	0	0	0	0	0	0	0	0	0	0	0	0	0	0	0	0
K01621	0	0	0	0	0	0	0	0	0	0	0	0	0	0	0	0	0	0	0	0	0	0	0	0	0	0	0	0	0	0	0	0	0	0	0	0	0	0	0	0	0	0	0	0	0	0	0	0	0
K01623	0	1	0	1	0	1	0	0	1	0	0	0	0	1	0	0	0	1	1	1	0	0	0	1	1	1	1	0	0	0	0	0	1	1	0	0	0	0	0	0	0	2	1	0	0	1	0	0	1
K01624	0	0	0	0	0	0	0	0	0	0	0	0	0	0	0	0	0	0	0	0	0	0	0	0	0	0	0	0	0	0	0	0	1	0	0	1	1	1	0	0	0	0	0	0	0	0	0	0	0
K01626	0	0	0	0	0	0	0	0	0	0	0	0	0	0	0	0	0	0	0	0	0	0	0	0	0	0	0	0	0	0	0	0	0	0	0	0	0	0	0	0	0	0	0	0	0	0	0	0	0
K01627	0	0	0	0	0	0	0	0	0	0	0	0	0	0	0	0	0	0	0	0	0	0	0	1	0	0	0	0	0	0	0	0	0	0	0	0	0	0	0	0	0	0	0	0	0	0	0	0	0
K01633	0	0	0	0	0	0	0	1	0	0	0	0	0	0	0	0	0	0	0	0	0	1	0	0	0	0	0	0	1	1	0	0	0	0	0	1	0	0	0	0	0	0	0	0	0	0	0	0	0
K01635	0	0	0	0	0	0	0	0	0	0	0	0	0	0	0	0	0	0	0	0	0	0	0	0	0	0	0	1	0	0	0	0	0	0	0	0	0	0	0	0	0	0	0	0	0	0	0	0	0
K01638	0	0	0	0	0	0	0	0	0	0	0	0	0	0	0	0	0	0	0	0	0	0	0	0	0	0	0	0	0	0	0	0	0	0	0	0	0	0	0	0	0	0	0	0	0	0	0	0	0
K01640	0	0	0	0	0	0	0	0	0	0	0	0	0	0	0	0	0	0	0	0	0	0	0	0	0	0	0	0	0	0	0	0	0	0	0	0	0	0	0	0	0	0	0	0	0	0	0	0	0
K01641	0	0	0	0	0	0	0	0	0	0	0	0	0	0	0	0	0	0	0	0	0	0	0	0	0	0	0	0	1	1	0	0	2	1	1	0	0	0	0	0	0	0	0	0	0	0	0	0	0
K01648	0	0	0	0	0	0	0	0	0	0	0	0	0	0	0	0	0	0	0	0	0	0	0	0	0	0	0	0	0	0	0	0	0	0	0	0	0	0	0	0	0	0	0	0	0	0	0	0	0
K01649	0	0	0	0	0	0	0	0	0	0	0	0	0	0	0	0	0	0	0	0	0	0	0	0	0	0	0	0	0	0	0	0	0	0	0	0	0	0	0	0	0	0	0	0	0	0	0	0	0
K01652	0	0	0	0	0	0	0	0	0	0	0	0	0	0	0	0	0	0	0	0	0	0	0	0	0	0	0	0	0	0	0	0	0	0	0	0	0	0	0	0	0	0	0	0	0	0	0	0	0
K01654	0	0	1	0	0	0	0	1	0	0	0	0	0	0	1	0	0	0	0	0	0	0	1	0	0	0	0	1	1	1	0	0	1	0	0	1	0	0	0	0	0	0	0	0	0	0	0	0	0
K01655	0	0	0	0	0	0	0	0	0	0	0	1	0	0	0	0	0	0	0	0	0	0	0	0	0	0	0	0	0	0	0	0	0	0	0	0	0	0	0	0	0	0	0	0	0	0	0	0	0
K01657	0	0	0	0	0	0	0	0	0	0	0	0	0	0	0	0	0	0	0	0	0	0	0	0	0	0	0	0	0	0	0	0	0	0	0	0	0	0	0	0	0	0	0	0	0	0	0	0	0
K01658	0	0	0	0	0	0	0	0	0	0	0	0	0	0	0	0	0	0	0	0	0	0	0	0	0	0	0	0	0	0	0	0	0	0	0	0	0	0	0	0	0	0	0	0	0	0	0	0	0
K01662	0	0	0	0	0	1	0	0	0	0	0	0	0	0	0	0	0	0	0	0	0	0	0	0	0	0	0	0	0	0	0	0	0	0	0	0	0	0	0	0	0	0	0	0	0	0	0	0	0
K01663	0	0	0	0	0	0	0	0	0	0	0	0	0	0	0	0	0	0	0	0	0	0	0	0	0	0	0	0	0	0	0	0	0	0	0	0	0	0	0	0	0	0	0	0	0	0	0	0	0
K01664	0	0	0	0	0	0	0	0	0	0	0	0	0	0	0	0	0	0	0	0	0	0	0	0	0	0	0	0	0	0	0	0	0	0	0	0	0	0	0	0	0	0	0	0	0	0	0	0	0
K01665	0	0	0	0	0	0	0	0	0	0	0	0	0	0	0	0	0	0	0	0	0	0	0	0	0	0	0	0	0	0	0	0	0	0	0	0	0	0	0	0	0	0	0	0	0	0	0	0	0
K01666	0	0	0	0	0	0	0	0	0	0	0	0	0	0	0	0	0	0	0	0	0	0	0	0	0	0	0	0	0	0	0	0	0	0	0	0	0	0	0	0	0	0	0	0	0	0	0	0	0
K01667	0	0	0	0	0	0	0	0	0	0	0	0	0	0	0	0	0	0	0	0	0	0	0	0	0	0	0	0	0	0	0	0	0	0	0	0	0	0	0	0	0	0	0	0	0	0	0	0	0
K01672	0	0	0	0	0	0	0	0	0	0	0	0	0	0	0	0	0	0	0	0	0	0	0	0	1	0	0	0	0	0	0	0	0	0	0	0	0	0	0	0	0	0	0	0	0	0	0	0	0
K01673	0	0	0	0	0	0	0	0	0	0	0	0	0	0	0	0	0	0	0	0	0	0	0	0	0	0	0	0	0	0	0	0	0	0	0	0	0	0	0	0	0	0	0	0	0	0	0	0	0
K01679	0	0	0	0	0	0	0	0	0	0	0	0	0	0	0	0	0	0	0	0	0	0	0	0	0	0	0	0	1	0	0	0	0	0	0	0	0	0	0	0	0	0	0	0	0	0	0	0	0
K01681	0	0	0	0	0	0	0	0	0	0	0	0	0	1	0	0	0	0	0	0	0	0	0	0	0	0	0	0	0	0	0	0	0	0	0	0	0	0	0	0	0	0	0	0	0	0	0	0	0
K01684	0	0	0	0	0	0	0	0	0	0	0	0	0	0	0	0	1	0	0	0	0	0	0	0	0	0	0	0	0	0	0	0	0	0	0	0	0	0	0	0	0	0	0	0	0	0	0	0	0
K01685	0	0	0	0	0	0	0	0	0	0	0	0	0	0	0	0	0	0	0	0	0	0	0	0	0	0	0	0	0	0	0	0	0	0	0	0	0	0	0	0	0	0	0	0	0	0	0	0	0
K01687	0	0	0	0	0	0	0	0	0	0	0	0	0	0	0	0	0	0	0	0	0	0	0	0	0	0	0	0	0	0	0	0	0	0	0	0	0	0	0	0	0	0	0	0	0	0	0	1	0
K01689	0	0	0	0	0	0	0	0	0	0	0	0	0	0	0	0	0	0	0	0	0	0	0	1	0	0	0	0	1	0	0	1	0	0	0	0	0	0	0	0	0	0	0	0	0	0	0	0	0
K01693	0	0	0	0	0	0	0	0	0	0	0	0	0	0	0	0	0	0	0	0	0	0	0	0	0	0	0	0	0	0	0	0	0	0	0	0	0	0	0	0	0	0	0	0	0	0	0	0	0
K01695	0	0	0	0	0	0	0	0	0	0	0	0	0	0	0	0	0	0	0	0	0	0	0	0	0	0	0	0	0	0	0	0	0	1	0	0	0	0	0	0	0	0	0	1	0	0	0	0	0
K01696	0	0	0	0	0	0	0	0	0	0	0	0	0	0	0	0	0	0	0	0	0	0	0	0	0	0	0	0	0	0	0	0	0	1	0	0	0	0	0	0	0	0	0	1	0	0	0	0	0
K01703	0	0	0	0	0	0	0	0	0	0	0	0	0	0	0	0	0	0	0	0	0	0	0	0	0	0	0	0	0	0	0	0	0	0	0	0	0	0	0	0	0	0	0	0	0	0	0	0	0
K01704	0	0	0	0	0	0	0	0	0	0	0	0	0	0	0	0	0	0	0	0	0	0	0	0	1	0	0	0	0	0	0	0	0	0	0	0	0	0	0	0	0	0	0	0	0	0	0	0	0
K01709	0	0	0	0	0	0	0	0	0	0	0	0	0	0	0	0	0	0	0	0	0	0	0	0	0	0	1	0	0	0	0	0	0	0	0	0	0	0	0	0	0	0	0	0	0	0	0	0	0
K01710	0	1	0	0	0	0	1	1	1	0	0	0	0	0	0	0	0	2	0	0	0	0	0	0	0	0	0	1	0	0	0	0	0	0	0	0	1	1	0	0	0	0	1	2	1	0	0	0	0
K01711	0	1	0	1	0	0	1	1	1	0	0	1	0	0	0	0	0	2	1	1	0	0	0	0	0	0	0	2	3	0	2	2	1	0	1	0	0	0	0	2	0	0	0	0	1	0	0	0	0
K01714	0	0	0	0	0	0	0	0	0	0	0	0	0	0	0	0	0	0	0	0	0	0	0	0	1	0	0	1	1	0	1	0	0	1	0	0	0	0	0	0	0	0	0	0	0	0	0	0	0
K01724	1	0	0	0	0	0	0	0	0	0	0	1	0	0	0	0	0	0	1	0	0	0	0	0	0	0	0	1	0	1	0	0	1	1	0	0	0	0	0	0	0	1	0	1	1	0	0	0	0
K01727	0	0	0	0	0	0	0	0	0	0	0	0	0	0	0	0	0	0	0	0	0	0	0	0	0	0	0	0	0	0	0	0	0	0	0	0	0	0	0	0	0	0	0	0	0	0	0	0	0
K01728	0	0	0	0	0	0	0	0	0	0	0	0	0	0	0	0	0	0	0	0	0	0	0	0	0	0	0	0	0	0	0	0	0	0	0	0	0	0	0	0	0	0	0	0	0	0	0	0	0
K01733	0	0	0	0	0	0	0	0	0	0	0	0	0	0	0	0	0	0	0	0	0	0	0	0	0	0	0	0	1	0	0	0	0	1	1	1	0	0	0	0	0	0	0	0	0	0	0	0	0
K01735	0	0	0	0	0	0	0	0	0	0	0	0	0	0	0	0	0	0	0	0	0	0	0	0	0	0	0	0	0	0	0	0	0	0	0	0	1	1	0	0	0	0	0	0	0	0	0	0	0
K01737	0	0	0	0	0	0	0	0	0	0	0	0	0	0	0	0	0	0	0	0	0	0	0	0	0	0	0	0	0	0	0	0	0	0	0	0	0	0	0	0	0	0	0	0	0	0	0	0	0
K01738	0	0	0	0	0	0	0	0	0	0	0	0	0	0	0	0	0	0	0	0	0	0	0	0	0	0	0	0	0	0	0	0	0	0	0	0	0	0	0	0	0	0	0	0	0	0	0	0	0
K01739	0	0	0	0	0	0	0	0	0	0	0	0	0	0	0	0	0	0	0	0	0	0	0	0	0	0	0	0	0	0	0	0	0	0	0	0	0	0	0	0	0	0	0	0	0	0	0	0	0
K01740	0	0	0	0	0	0	0	0	0	0	0	0	0	0	0	0	0	0	0	0	0	0	0	1	0	0	0	0	0	0	0	0	0	0	0	0	0	0	0	0	0	0	0	0	0	0	0	0	0
K01744	0	0	0	0	0	0	0	0	0	0	0	0	0	0	0	0	0	0	0	0	0	0	0	0	0	0	0	0	1	0	0	1	0	0	0	1	0	0	0	0	0	0	0	0	0	0	0	0	0
K01745	0	0	0	0	0	0	0	0	0	0	0	0	0	0	0	0	0	0	0	0	0	0	0	0	0	0	0	0	0	0	0	0	0	0	0	0	0	0	0	0	0	0	0	0	0	0	0	0	0
K01749	0	0	0	0	0	0	0	0	0	0	0	0	0	0	0	0	0	0	0	0	0	0	0	0	0	0	0	0	0	0	0	0	0	0	0	0	0	0	0	0	0	0	0	0	0	0	0	0	0
K01750	0	0	0	0	0	0	0	0	0	0	0	0	0	0	0	0	0	0	0	0	0	0	0	0	0	0	0	0	0	0	0	0	0	0	0	0	0	0	0	0	0	2	1	1	0	0	0	0	0
K01752	0	0	0	0	0	0	0	0	0	0	0	0	0	0	0	0	0	0	0	0	0	0	0	0	0	0	0	0	0	0	0	1	0	0	0	0	0	0	0	0	0	0	0	0	0	0	0	0	0
K01754	0	0	0	0	0	0	0	0	0	0	0	0	0	0	0	0	0	0	0	0	0	0	0	0	0	0	0	0	0	0	0	0	0	0	0	0	0	0	0	0	0	0	0	0	0	0	0	0	0
K01755	0	0	0	0	0	0	0	0	0	0	0	0	0	0	0	0	0	0	0	0	0	0	0	0	0	0	0	0	0	0	0	0	0	0	0	0	0	0	0	0	0	0	0	0	0	0	0	0	0
K01756	0	0	0	0	0	0	0	0	0	0	0	0	0	0	0	0	0	0	0	0	0	0	0	0	0	0	0	0	1	0	0	0	1	0	0	0	0	0	0	0	0	0	0	0	0	0	0	0	0
K01759	0	0	0	0	0	0	0	0	0	0	0	0	0	0	0	0	0	0	0	0	0	0	0	0	0	0	0	0	1	1	0	0	0	0	0	0	0	0	0	0	1	0	0	0	0	1	0	0	0
K01760	0	0	0	0	0	0	0	0	0	0	0	0	0	0	0	0	0	0	0	0	0	0	0	0	0	0	0	0	0	0	0	0	0	0	0	0	0	0	0	0	0	0	0	0	0	0	0	0	0
K01766	0	0	0	0	0	0	0	0	0	0	0	0	0	0	0	0	0	0	0	0	0	0	0	0	0	0	0	0	0	0	0	0	0	0	0	0	0	0	0	0	0	0	0	0	0	0	0	0	0
K01768	0	0	0	0	0	0	0	0	0	0	0	0	0	0	0	0	0	0	0	0	0	0	0	0	0	0	0	0	0	0	0	0	0	0	0	0	0	0	0	0	0	0	0	0	0	0	0	0	0
K01772	0	0	0	0	0	0	0	0	0	0	0	0	0	0	0	0	0	0	0	0	0	0	0	0	0	0	0	0	0	0	0	0	0	0	0	0	0	0	0	0	0	0	0	0	0	0	0	0	0
K01775	0	0	0	0	0	0	0	0	0	0	0	0	0	0	0	0	0	0	0	0	0	0	0	0	0	0	0	0	0	0	0	0	0	0	0	0	0	0	0	0	0	0	0	0	0	0	0	0	0
K01776	0	1	0	0	0	1	0	0	0	0	2	1	0	0	0	0	0	0	0	0	1	0	0	1	1	0	0	0	0	0	0	0	0	0	0	0	1	1	0	0	0	1	0	0	0	0	1	0	0
K01778	0	0	0	0	0	0	0	0	0	0	0	0	0	0	0	0	0	0	0	0	0	0	0	0	0	0	0	0	0	0	0	0	0	0	0	1	0	0	0	0	0	0	0	0	0	0	0	0	0
K01779	0	0	0	0	0	0	0	0	0	0	0	0	0	0	0	0	0	0	0	0	0	0	0	0	0	0	0	0	0	0	0	0	0	0	0	0	0	0	0	0	0	0	0	0	0	0	0	0	0
K01783	0	1	0	0	0	0	0	0	0	0	0	1	0	1	0	0	0	1	1	0	0	0	0	0	0	0	1	1	1	0	0	0	1	0	0	1	1	1	0	0	0	0	0	0	0	1	0	0	1
K01784	0	1	1	0	1	1	0	0	1	1	0	1	0	0	0	1	1	0	0	1	1	0	1	1	0	0	0	2	0	0	0	0	3	0	0	0	1	2	0	1	1	2	1	1	1	2	0	0	0
K01788	0	0	0	0	0	0	0	0	0	0	0	0	0	0	0	0	0	0	0	0	0	0	0	0	0	0	0	0	0	0	0	0	0	0	0	0	0	0	0	0	0	0	0	0	0	0	0	0	0
K01790	0	0	0	0	0	0	1	1	1	0	0	0	0	0	0	0	0	0	0	0	0	0	0	0	0	0	0	0	0	0	0	0	0	0	0	0	0	0	0	0	0	0	0	0	0	0	0	0	0
K01791	0	0	0	0	0	0	0	0	0	0	0	0	0	0	0	0	0	0	0	0	0	0	0	0	0	0	0	0	0	0	0	0	0	0	0	0	0	0	0	0	0	0	0	1	1	0	0	0	0
K01792	0	0	0	0	0	0	0	0	0	0	0	0	0	0	0	0	0	0	0	0	0	0	0	0	0	0	0	0	0	0	0	0	0	0	0	0	0	0	0	0	0	0	0	0	0	0	0	0	0
K01800	0	0	0	0	0	0	0	0	0	0	0	0	0	0	0	0	0	0	0	0	0	0	0	0	0	0	0	0	0	0	0	0	0	0	0	0	0	0	0	0	0	0	0	0	0	0	0	0	0
K01802	0	0	0	0	0	0	0	0	1	0	0	1	0	0	0	0	0	0	0	0	0	0	0	1	0	0	0	0	0	0	0	0	1	0	1	0	0	0	0	0	0	0	0	0	0	0	0	0	1
K01803	0	1	0	1	0	0	0	1	1	0	0	1	1	0	1	0	0	1	0	1	0	0	0	0	1	1	0	0	0	1	1	0	1	0	0	0	0	1	1	1	0	0	0	1	0	1	0	0	1
K01805	0	0	0	0	0	0	0	0	0	0	0	0	0	0	0	0	0	0	0	0	0	0	0	0	0	0	0	0	0	0	0	0	0	0	0	0	0	0	0	0	0	0	0	0	0	0	0	0	1
K01808	1	1	0	1	0	0	1	0	1	0	0	1	0	1	0	0	1	1	1	0	0	0	0	0	0	0	1	2	1	0	0	0	1	0	0	1	1	1	0	0	0	0	0	0	0	1	0	0	1
K01809	1	2	1	0	1	1	1	0	2	2	0	1	1	0	0	0	1	0	1	2	1	0	0	0	1	1	0	0	0	0	0	0	0	0	0	0	1	0	0	0	0	0	0	0	0	0	0	0	0
K01810	0	0	0	0	0	0	0	0	0	0	0	0	0	0	0	0	0	0	0	0	0	0	0	0	0	0	0	0	0	0	0	0	0	0	0	0	0	0	0	0	0	1	0	0	0	1	0	0	0
K01814	0	0	0	0	0	0	0	0	0	0	0	0	0	0	0	0	0	0	0	0	0	0	0	0	0	0	0	0	0	0	0	0	0	0	0	0	0	0	0	0	0	0	0	0	0	0	0	0	0
K01816	0	0	0	0	0	0	0	0	0	0	0	0	0	0	0	0	0	0	0	0	0	0	0	0	0	0	0	0	0	0	0	0	0	0	0	0	0	0	0	0	0	0	0	0	0	0	0	0	0
K01817	0	0	0	0	0	0	0	0	0	0	0	0	0	0	0	0	0	0	0	0	0	0	0	0	0	0	0	0	0	0	0	0	0	0	0	0	0	0	0	0	0	0	0	0	0	0	0	0	0
K01823	0	0	0	0	0	0	0	0	0	0	0	0	0	0	0	0	0	1	0	0	0	0	0	0	0	0	0	0	1	1	0	0	1	1	0	0	0	0	0	0	0	0	0	0	0	0	0	0	0
K01834	0	0	0	0	0	0	0	0	0	0	0	0	0	0	0	0	0	0	0	0	0	0	0	0	0	0	0	0	1	0	0	1	0	0	0	0	0	0	0	0	0	0	0	0	0	0	0	0	0
K01835	0	0	0	0	0	0	0	0	0	0	0	0	0	0	0	0	0	0	0	0	0	0	0	0	0	0	0	0	0	0	0	0	0	0	0	0	0	0	0	0	0	0	0	0	0	0	0	0	0
K01836	0	0	0	0	0	0	0	0	0	0	0	0	0	0	0	0	0	0	0	0	0	0	0	0	0	0	0	0	0	0	0	0	0	0	0	0	0	0	0	0	0	0	0	0	0	0	0	0	0
K01838	0	0	0	0	0	0	0	0	0	0	0	0	0	0	0	0	0	0	0	0	0	0	0	0	0	0	0	1	0	0	0	0	0	0	0	0	0	0	0	0	0	0	0	0	0	0	0	0	0
K01839	0	0	0	0	0	0	0	0	0	0	0	0	0	0	0	0	0	0	0	0	0	0	0	0	0	0	0	0	0	0	0	0	0	0	0	0	0	0	0	0	0	0	0	0	0	0	0	0	0
K01840	0	0	0	0	0	0	0	0	0	0	0	0	0	0	0	0	0	0	0	0	0	0	0	0	0	0	0	0	0	0	0	0	0	0	0	0	0	0	0	0	0	0	0	0	0	0	0	0	0
K01843	0	0	0	0	0	0	0	0	0	0	0	0	0	0	0	0	0	0	0	0	0	0	0	0	0	0	0	0	0	0	0	0	0	0	0	0	0	0	0	0	0	0	0	0	0	0	0	0	0
K01845	0	1	0	0	0	0	0	0	1	0	0	0	0	0	0	0	0	0	0	0	1	0	1	0	0	0	0	0	0	0	0	0	0	0	0	0	0	0	0	0	0	0	0	0	0	0	0	0	0
K01847	0	0	0	0	0	0	0	0	0	0	0	0	0	0	0	0	0	0	0	0	0	0	0	0	0	0	0	0	0	0	0	0	0	0	0	0	0	0	0	0	0	0	0	0	0	0	0	0	0
K01848	0	0	0	0	0	0	0	0	0	0	0	0	0	0	0	0	0	0	0	0	0	0	0	0	0	0	0	0	0	0	0	0	0	0	0	0	0	0	0	0	0	0	0	0	0	0	0	0	0
K01850	0	0	0	0	0	0	0	0	0	0	0	0	0	0	0	0	0	0	0	0	0	0	0	0	0	0	0	0	0	0	0	0	0	0	0	0	0	0	0	0	0	0	0	0	0	0	0	0	0
K01854	0	0	0	0	0	0	0	0	0	0	0	0	0	0	0	0	0	0	0	0	0	0	0	0	0	0	0	0	0	0	0	0	0	0	0	0	0	0	0	0	0	0	0	0	0	0	0	0	0
K01858	0	0	0	0	0	0	0	0	0	0	0	0	0	0	0	0	0	0	0	0	0	0	0	0	0	0	0	0	0	0	0	0	0	0	0	0	0	0	0	0	0	0	0	0	0	0	0	0	0
K01866	1	0	1	1	0	1	1	0	1	1	1	1	0	1	1	0	1	0	2	0	0	0	0	0	1	1	0	1	1	0	0	0	1	0	1	1	1	1	0	0	0	1	0	0	0	0	1	0	1
K01867	1	0	1	1	1	1	0	0	1	1	1	1	0	0	0	0	1	0	1	0	0	0	0	1	0	1	1	0	1	1	1	1	2	0	0	1	0	1	0	1	0	1	0	1	1	1	0	0	1
K01868	0	0	1	1	0	1	0	0	0	1	0	0	0	1	0	0	2	1	1	1	0	0	1	1	1	1	1	1	1	0	1	0	1	0	0	0	0	1	0	0	0	2	1	1	1	1	0	0	1
K01869	1	0	1	0	0	0	0	0	1	0	0	1	0	0	1	0	1	0	0	0	1	0	0	1	1	1	0	0	0	0	0	0	0	0	0	0	1	0	0	0	0	1	0	0	0	1	1	0	1
K01870	0	0	0	0	1	1	1	1	1	0	1	1	0	0	0	1	1	0	0	1	1	0	0	1	1	0	0	0	0	1	0	0	0	0	1	0	0	1	0	0	0	0	1	1	0	1	0	0	0
K01872	1	1	1	2	0	1	0	1	1	0	0	1	0	0	0	0	1	0	0	1	1	1	0	1	1	1	0	0	1	0	0	0	1	0	1	0	0	0	0	0	0	3	1	0	0	0	1	1	1
K01873	0	1	0	0	1	1	1	0	1	1	0	0	0	1	0	1	1	1	1	1	1	0	1	1	0	1	1	0	0	0	1	0	0	0	0	0	0	1	1	0	0	0	0	1	0	1	0	0	0
K01874	0	0	0	2	2	1	1	1	1	0	0	1	0	0	0	0	1	0	0	1	1	1	0	0	1	1	0	1	0	1	0	0	0	0	0	0	1	1	1	0	0	1	0	2	1	0	0	0	0
K01875	1	0	1	1	0	1	1	0	1	0	2	0	0	0	0	0	1	1	0	0	0	0	0	0	1	1	0	0	0	2	0	1	1	0	1	0	1	0	0	0	0	1	1	1	1	1	0	2	0
K01876	0	0	0	1	0	0	0	0	0	0	0	0	0	0	0	0	0	0	0	0	0	0	0	0	0	0	1	0	1	1	1	1	1	0	0	0	0	0	0	1	0	0	0	0	0	0	0	0	0
K01879	0	0	0	0	0	0	0	0	0	0	0	0	0	0	0	0	0	0	0	0	0	0	0	0	0	0	0	0	0	0	0	0	0	0	0	0	0	0	0	0	0	0	0	0	0	0	0	0	0
K01880	0	0	0	0	1	1	1	1	0	0	0	1	0	0	0	0	1	0	0	1	1	0	0	0	1	0	0	1	0	1	1	0	0	0	0	0	0	1	1	0	0	1	0	1	1	0	0	0	0
K01881	0	1	1	0	0	1	0	0	1	0	0	0	0	1	0	0	1	0	1	0	1	0	0	0	0	0	0	0	1	0	0	0	1	1	1	1	1	1	0	0	0	1	0	0	0	1	1	0	1
K01883	1	1	1	1	1	1	0	1	1	1	0	1	0	0	0	0	1	0	1	0	1	0	0	0	1	1	1	0	0	1	0	0	0	0	0	0	0	0	0	1	0	1	0	1	1	1	0	0	1
K01884	0	0	0	0	0	0	0	0	0	0	0	0	0	0	0	0	0	0	0	0	0	0	0	0	0	0	0	0	0	0	0	0	0	0	0	0	0	0	0	0	0	0	0	0	0	0	0	0	0
K01885	1	0	1	0	1	1	0	0	0	0	1	1	0	0	1	0	1	0	1	1	1	0	1	0	1	0	0	0	0	0	1	0	0	0	0	0	1	1	0	1	0	1	1	0	0	0	0	0	1
K01886	0	0	0	0	0	0	0	0	0	0	0	0	0	0	0	0	0	0	0	0	0	0	0	0	0	0	0	0	0	0	0	0	0	0	0	0	0	0	0	0	0	0	0	0	0	0	0	0	0
K01887	0	1	0	1	1	1	0	1	1	0	0	1	0	0	0	0	1	0	0	0	1	1	0	1	0	0	0	0	0	0	0	0	0	0	2	0	1	1	1	0	0	2	0	0	0	1	0	1	0
K01889	0	1	0	0	0	1	2	1	1	1	0	1	0	1	0	0	1	1	1	1	0	0	1	1	1	1	0	1	1	1	0	0	1	0	0	0	1	0	0	0	0	0	1	0	0	1	0	0	1
K01890	0	0	0	0	0	0	0	0	0	0	0	0	0	0	0	0	0	0	0	0	0	0	0	0	2	1	0	1	1	1	0	0	0	0	0	0	0	1	0	0	0	1	0	0	0	1	0	0	0
K01892	1	0	1	1	0	0	0	1	0	0	0	0	0	1	0	0	1	1	0	0	1	0	0	1	0	1	0	1	1	1	1	0	0	1	1	0	1	1	1	0	0	1	1	2	0	2	1	0	0
K01893	0	0	0	0	0	0	0	0	0	0	0	0	0	0	0	0	0	0	0	0	0	0	0	0	0	0	0	0	0	0	0	0	0	0	0	0	0	0	0	0	0	0	0	0	0	0	0	0	0
K01894	0	0	0	0	0	0	0	0	0	0	1	0	0	0	0	0	0	0	0	0	0	0	0	0	0	0	0	0	0	0	0	0	0	0	0	0	0	0	0	0	0	0	0	0	0	0	0	0	0
K01895	0	0	0	0	0	0	0	0	0	0	0	0	0	0	0	0	0	0	0	0	0	0	0	0	0	0	0	0	0	0	0	0	0	0	0	0	0	0	0	0	0	0	0	0	0	0	0	0	0
K01897	0	0	0	0	0	0	0	0	0	0	0	0	0	0	0	0	0	0	0	0	0	0	0	0	0	0	0	1	0	1	0	0	0	0	0	0	0	0	0	0	0	0	0	0	0	0	0	0	1
K01900	0	0	0	0	0	0	0	0	0	0	0	0	0	0	0	0	0	0	0	0	0	0	0	0	0	0	0	0	0	0	0	0	0	0	0	0	0	0	0	0	0	0	0	0	0	0	0	0	0
K01902	0	0	0	0	0	0	0	0	0	0	0	0	0	0	0	0	0	0	0	0	1	0	0	1	0	0	0	0	0	0	0	0	0	0	0	0	0	0	0	0	0	0	0	0	0	0	0	0	0
K01903	0	0	0	0	0	0	0	0	0	0	0	0	0	0	0	0	0	0	0	0	1	0	0	0	0	0	0	0	0	0	0	0	0	0	0	0	0	0	0	0	0	0	0	0	0	0	0	0	0
K01904	0	0	0	0	0	0	0	0	0	0	0	0	0	0	0	0	0	0	0	0	0	0	0	0	0	0	0	0	0	0	0	0	0	0	0	0	0	0	0	0	0	0	0	0	0	0	0	0	0
K01912	0	0	0	0	0	0	0	0	0	1	0	0	0	0	0	0	0	0	0	2	0	0	0	0	0	0	0	0	0	0	0	0	0	0	0	1	1	1	0	0	0	0	0	0	0	0	0	0	0
K01915	0	0	0	0	0	0	0	0	0	0	0	0	0	0	0	0	0	0	0	0	0	0	0	0	0	0	1	0	0	0	0	0	0	0	0	0	0	0	0	0	0	0	0	0	0	0	0	0	0
K01916	0	0	0	0	0	0	0	0	0	0	0	0	0	0	0	0	0	0	0	0	0	0	0	0	0	0	0	0	0	0	0	0	0	0	0	0	0	0	0	0	0	0	0	0	0	0	0	0	0
K01919	0	0	0	0	0	0	0	0	0	0	0	0	0	0	0	0	0	0	0	0	0	0	0	0	0	0	0	0	0	0	0	0	0	0	0	0	0	0	0	0	0	0	0	0	0	0	0	0	0
K01921	1	1	1	1	0	1	0	0	1	0	0	1	0	0	0	0	1	0	1	0	0	0	0	1	1	1	0	1	1	0	0	1	2	0	0	0	1	1	1	0	0	2	1	2	1	1	1	0	1
K01923	0	0	0	0	0	0	0	0	0	0	0	0	0	0	0	0	0	0	0	0	0	0	0	0	0	0	0	0	1	0	0	0	1	0	0	0	0	0	0	0	0	0	0	0	0	0	0	0	0
K01924	0	1	0	0	1	1	0	0	1	1	2	1	0	0	0	0	0	0	0	1	1	0	0	1	1	0	0	0	0	0	0	0	0	0	0	1	1	1	0	1	0	1	2	0	0	0	0	0	0
K01925	0	1	0	0	1	1	0	0	0	0	2	0	0	0	0	0	0	0	0	1	1	0	0	1	1	0	1	0	0	0	0	0	0	0	0	1	1	1	0	1	0	1	1	0	0	0	0	0	0
K01926	0	0	0	0	0	0	0	0	0	0	0	0	0	0	0	0	0	0	0	0	0	0	0	0	0	0	0	0	0	0	0	0	0	0	0	0	0	0	0	0	0	0	0	0	0	0	0	0	0
K01928	1	1	1	0	0	1	0	1	0	1	0	1	0	0	0	0	2	0	0	0	0	0	1	0	1	0	0	0	1	0	0	0	1	1	0	0	0	0	0	0	1	1	0	1	0	1	0	0	1
K01929	1	0	1	1	1	1	0	0	1	1	0	0	1	0	0	1	0	0	1	1	1	0	0	0	1	1	0	1	1	1	1	0	1	0	0	0	1	1	0	0	0	0	1	1	0	0	1	0	0
K01933	0	0	0	0	0	0	0	0	0	0	0	0	0	0	0	0	0	0	0	0	0	0	0	0	1	0	0	0	0	0	0	0	1	0	0	0	0	0	0	0	0	0	0	0	0	0	0	0	0
K01934	0	0	0	0	0	0	0	0	0	0	0	0	0	0	0	0	0	0	0	0	0	0	0	0	0	0	0	0	0	0	0	0	0	0	0	0	0	0	0	0	0	0	0	0	0	0	0	0	0
K01937	0	1	1	0	1	1	0	0	1	1	2	1	1	0	0	0	0	0	1	1	1	0	1	2	1	0	1	1	2	1	0	0	1	0	0	1	1	1	0	1	1	0	0	0	0	1	0	1	0
K01938	1	0	0	0	0	0	0	0	0	0	0	0	0	0	0	0	0	0	0	0	0	0	0	0	0	0	0	0	0	0	0	0	0	0	0	0	0	0	0	0	0	0	0	0	0	0	0	0	0
K01939	0	0	0	0	0	0	0	0	0	0	0	0	0	0	0	0	0	0	0	0	0	0	0	0	0	0	0	0	0	0	0	0	1	0	0	1	0	0	0	0	0	0	0	0	0	0	0	0	0
K01940	0	0	0	0	0	0	0	0	0	0	0	0	0	0	0	0	0	0	0	0	0	0	0	0	0	0	0	0	0	0	0	0	0	0	0	0	0	0	0	0	0	0	0	0	0	0	0	0	0
K01945	1	0	0	0	0	0	0	0	0	0	0	1	0	0	0	0	0	0	0	0	0	0	0	0	1	0	0	1	1	1	1	1	1	0	0	1	0	0	0	0	0	0	0	0	0	0	0	0	1
K01950	0	0	0	0	0	0	0	0	0	0	0	0	0	0	0	0	0	0	0	0	0	0	0	0	0	0	0	0	0	0	0	0	0	0	0	0	0	0	0	0	0	0	0	0	0	0	0	0	0
K01951	0	0	0	0	0	0	0	0	0	0	0	0	0	0	0	0	0	0	0	0	0	0	0	0	0	0	1	0	0	0	0	0	1	0	1	0	0	0	0	0	0	0	0	0	0	0	0	0	0
K01953	1	1	0	1	0	2	2	2	0	0	1	1	0	1	0	1	1	1	1	0	0	0	1	1	2	0	0	0	0	0	0	1	0	0	2	0	0	0	0	0	1	0	0	1	1	0	0	0	0
K01954	0	0	0	0	0	0	0	0	0	0	0	0	0	0	0	0	0	0	0	0	0	0	0	0	0	0	0	0	0	0	0	0	0	0	0	0	0	0	0	0	0	0	0	0	0	0	0	0	0
K01955	0	0	0	0	0	0	0	0	0	0	0	0	0	0	0	0	0	0	0	0	0	0	0	0	0	0	0	1	1	1	0	0	1	0	0	0	0	0	0	0	0	0	0	0	0	0	0	0	0
K01956	0	0	0	0	0	0	0	0	0	0	0	0	0	0	0	0	0	0	0	0	0	0	0	0	0	0	0	1	1	0	0	1	1	0	0	0	0	0	0	0	0	0	0	0	0	0	0	0	0
K01958	0	0	0	0	0	0	0	0	0	0	0	0	0	0	0	0	0	0	0	0	0	0	0	0	0	0	0	0	0	0	0	0	0	0	0	0	0	0	0	0	0	0	0	0	0	0	0	0	0
K01966	0	0	0	0	0	0	0	0	0	0	0	0	0	0	0	0	0	0	0	0	0	0	0	0	0	0	0	0	0	0	0	0	0	0	0	0	0	0	0	0	0	0	0	0	0	0	0	0	0
K01968	0	0	0	0	0	0	0	0	0	0	0	0	0	0	0	0	0	0	0	0	0	0	0	0	0	0	0	0	0	0	0	0	0	0	0	0	0	0	0	0	0	0	0	0	0	0	0	0	0
K01971	0	0	0	0	0	0	0	0	0	0	0	0	0	0	0	0	0	0	0	0	0	0	0	0	0	0	0	0	0	0	0	0	0	0	0	0	0	0	0	0	0	0	0	0	0	0	0	0	0
K01972	0	1	1	0	1	1	1	0	1	0	0	1	1	0	0	0	0	0	1	0	0	0	0	1	1	1	1	1	2	0	0	0	0	1	0	1	1	1	0	1	1	1	0	0	0	1	0	0	0
K01975	0	0	0	0	0	0	0	0	0	0	0	0	0	0	0	0	0	0	0	0	0	0	0	0	0	0	0	0	0	0	0	0	0	0	0	0	0	0	0	0	0	0	0	0	0	0	0	0	0
K01989	0	0	0	0	0	0	0	0	0	0	0	0	0	0	0	1	0	0	0	0	0	0	0	0	0	0	0	0	0	0	0	0	0	0	0	0	0	0	0	0	0	0	0	0	0	0	0	0	0
K01990	0	1	0	1	1	0	0	1	1	0	0	1	0	0	0	1	0	0	0	0	0	0	0	1	1	1	0	1	2	0	0	0	1	1	1	0	0	0	0	0	0	0	2	1	0	1	1	0	0
K01991	0	0	0	0	0	0	0	0	0	0	0	0	0	0	0	0	0	0	0	0	0	0	0	0	0	0	0	0	0	0	0	0	0	0	0	0	0	0	0	0	0	0	0	0	0	0	0	0	0
K01992	0	1	0	0	1	0	0	1	1	0	0	1	0	0	0	1	0	0	0	0	0	0	0	1	1	1	0	2	2	0	0	0	1	0	0	0	0	0	0	0	0	0	2	0	0	3	0	0	0
K01994	0	0	0	0	0	0	0	0	0	0	0	0	0	0	0	0	0	0	0	0	0	0	0	0	0	0	0	0	0	0	0	0	0	0	0	0	0	0	0	0	0	0	0	0	0	0	0	0	0
K01995	0	0	0	0	0	0	0	0	0	0	0	0	0	0	0	0	0	0	0	0	0	0	0	0	0	0	0	0	0	0	0	0	0	0	0	0	0	0	0	0	0	0	0	0	0	0	0	0	0
K01996	0	1	1	0	0	1	0	0	0	0	0	0	0	0	0	0	0	0	0	0	0	0	0	0	0	0	0	0	0	0	0	0	0	0	0	0	0	0	0	0	0	0	0	0	0	0	0	0	0
K01997	0	0	0	0	0	0	0	0	0	0	0	0	0	0	0	0	0	0	0	0	0	0	0	0	0	0	0	0	0	0	0	0	0	0	0	0	0	0	0	0	0	0	0	0	0	0	0	0	0
K01998	0	0	0	0	0	0	0	0	0	0	0	0	0	0	0	0	0	0	0	0	0	0	0	0	0	0	0	0	0	0	0	0	0	0	0	0	0	0	0	0	0	0	0	0	0	0	0	0	0
K01999	0	0	0	0	0	0	0	0	0	0	0	0	0	0	0	0	0	0	0	0	0	0	1	0	0	0	0	0	1	1	0	0	0	0	0	0	0	0	0	0	0	0	0	0	0	0	0	0	0
K02000	0	0	0	0	0	0	0	0	0	0	0	0	0	0	0	0	0	0	0	0	0	0	0	0	0	0	0	0	0	0	0	0	0	0	0	0	0	0	0	0	0	0	0	0	0	0	0	0	0
K02002	0	0	0	0	0	0	0	0	0	0	0	0	0	0	0	0	0	0	0	0	0	0	0	0	0	0	0	0	0	0	0	0	0	0	0	0	0	0	0	0	0	0	0	0	0	0	0	0	0
K02003	0	0	0	1	0	0	0	0	0	0	0	0	0	0	0	0	0	0	0	0	0	0	0	0	0	0	0	1	0	0	1	0	1	0	0	0	0	0	0	0	0	0	0	0	0	0	0	0	0
K02004	0	0	1	1	0	0	0	0	0	0	0	0	0	0	0	0	0	0	0	0	0	0	0	0	0	0	0	1	0	0	1	0	1	0	0	0	0	0	0	0	0	0	0	0	0	0	0	0	1
K02005	0	0	0	1	0	0	0	0	0	0	0	0	0	0	0	0	0	0	0	0	0	0	0	0	0	0	0	1	0	0	1	0	1	0	0	0	0	0	0	0	0	0	0	0	0	0	0	0	0
K02007	0	0	0	0	0	0	0	0	0	0	0	0	0	0	0	0	0	0	0	0	0	0	0	0	0	0	0	0	0	0	0	0	0	0	0	0	0	0	0	0	0	0	0	0	0	0	0	0	0
K02008	0	0	0	0	0	0	0	0	0	0	0	0	0	0	0	0	0	0	0	0	0	0	0	0	0	0	0	0	0	0	0	0	0	0	0	0	0	0	0	0	0	0	0	0	0	0	0	0	0
K02010	0	0	0	0	0	0	0	0	0	0	0	0	0	0	0	0	0	0	0	0	0	0	0	0	0	0	0	0	0	0	0	0	0	0	0	0	0	0	0	0	0	0	0	0	0	1	0	0	0
K02013	0	0	0	0	0	0	0	0	0	0	0	0	0	0	0	0	0	0	0	0	0	0	0	0	0	0	0	0	0	0	0	0	0	0	0	0	0	0	0	0	0	0	0	0	0	0	0	0	0
K02014	0	0	0	0	0	1	0	0	0	0	0	0	0	0	0	0	0	0	0	0	0	0	0	0	1	0	0	0	0	0	0	0	0	0	0	0	0	0	0	0	0	0	0	0	0	0	0	0	1
K02016	1	0	0	0	0	2	0	0	0	0	0	1	0	0	0	0	0	0	1	0	0	0	1	0	0	0	0	0	1	0	1	0	0	0	0	0	0	0	0	0	0	0	0	0	0	0	0	0	0
K02018	0	0	0	0	0	0	0	0	0	0	0	0	0	0	0	0	0	0	0	0	0	0	0	0	0	0	0	0	0	0	0	0	0	0	0	0	0	0	0	0	0	0	0	0	0	0	0	0	0
K02019	0	0	0	0	0	0	0	0	0	0	0	0	0	0	0	0	0	0	0	0	0	0	0	0	0	0	0	0	0	0	0	0	0	0	0	0	0	0	0	0	0	0	0	0	0	0	0	0	0
K02020	0	0	0	0	0	0	0	0	0	0	0	0	0	0	0	0	0	0	0	0	0	0	0	0	0	0	0	0	0	0	0	0	0	0	0	0	0	0	0	0	0	0	0	0	0	0	0	0	0
K02021	0	1	1	0	1	0	1	1	0	0	0	1	1	0	0	0	1	0	0	0	0	0	0	0	1	1	1	0	0	0	0	0	0	0	0	0	0	0	0	0	0	0	0	0	0	0	0	0	0
K02025	0	0	0	0	0	0	0	0	0	0	0	0	0	0	0	0	0	0	0	0	0	0	0	0	1	0	0	0	0	0	0	0	0	0	0	0	0	0	0	0	0	0	0	0	0	0	0	0	0
K02027	0	0	2	1	0	1	0	0	1	1	0	0	0	0	0	0	1	1	0	1	0	1	0	0	1	0	0	0	0	1	0	1	1	0	0	1	1	0	1	0	0	0	0	0	0	0	0	0	0
K02029	0	0	0	0	0	0	0	0	0	0	0	0	0	0	0	0	0	0	0	0	0	0	0	0	0	0	0	0	0	0	0	0	0	0	0	0	0	0	0	0	0	0	0	0	0	0	0	0	0
K02030	0	0	0	0	0	0	0	0	0	0	0	0	0	0	0	0	0	0	0	0	0	0	0	0	0	0	0	0	0	0	0	0	0	0	0	0	0	0	0	0	0	0	0	0	0	0	0	0	1
K02032	0	0	0	0	0	0	0	0	0	0	0	0	0	0	0	0	0	0	0	1	0	0	0	0	0	0	0	0	0	0	0	0	0	0	0	0	0	0	0	0	0	0	0	0	0	0	0	0	0
K02034	0	0	0	0	0	0	0	0	0	0	0	0	0	0	0	0	0	0	0	0	0	0	0	0	0	0	0	0	0	0	0	0	0	0	0	0	0	0	0	0	0	0	0	0	0	0	0	2	0
K02035	1	0	0	0	0	1	1	1	1	0	0	1	0	0	0	1	0	0	0	1	0	0	0	1	1	1	0	1	1	1	1	0	1	0	0	0	1	1	1	1	1	1	0	1	0	1	0	0	1
K02037	0	0	0	0	0	0	0	0	0	0	0	0	0	0	0	0	0	0	0	0	0	0	0	0	0	0	0	0	0	0	0	0	0	0	0	0	0	0	0	0	0	0	0	0	0	0	0	0	0
K02038	0	0	0	0	0	0	0	0	0	0	0	0	0	0	0	0	0	0	0	0	0	0	0	0	0	0	0	0	0	0	0	0	0	0	0	0	0	0	0	0	0	0	0	0	0	0	0	0	0
K02040	0	0	0	0	0	0	0	0	0	0	0	0	0	1	0	0	0	0	0	0	0	0	0	0	0	0	0	0	0	0	0	0	0	0	0	0	0	0	0	0	0	0	0	0	0	0	0	0	0
K02044	0	0	0	0	0	0	0	0	0	0	0	0	0	0	0	0	0	0	0	0	0	0	0	0	0	0	0	0	0	0	0	0	0	0	0	0	0	0	0	0	0	0	0	0	0	0	0	0	0
K02049	0	0	0	0	0	0	0	0	0	0	0	0	0	0	0	0	0	0	0	0	0	0	0	0	0	0	0	0	0	0	0	0	0	0	0	0	0	0	0	0	0	0	0	0	0	0	0	0	0
K02050	0	0	0	0	0	0	0	0	0	0	0	0	0	0	0	0	0	0	0	0	0	0	0	0	0	0	0	0	0	0	0	0	0	0	0	0	0	0	0	0	0	0	0	0	0	0	0	0	0
K02051	0	0	0	0	0	0	0	0	0	0	0	0	0	0	0	0	0	0	0	0	0	0	0	0	1	0	0	0	1	0	1	0	0	0	0	0	0	0	0	0	0	0	0	0	0	0	0	0	0
K02053	0	0	0	0	0	0	0	0	0	0	0	0	0	0	0	0	0	0	0	0	0	0	0	0	0	0	0	0	0	0	0	0	0	0	0	0	0	0	0	0	0	0	0	0	0	0	0	0	0
K02056	0	0	0	0	0	0	0	0	0	0	0	0	0	0	0	0	0	0	0	0	0	0	0	0	0	0	0	0	0	0	0	0	0	0	0	0	0	0	0	0	0	0	0	0	0	0	0	0	0
K02057	0	0	0	0	0	0	0	0	0	0	0	0	0	0	0	0	0	0	0	0	0	0	0	0	0	0	0	0	0	0	0	0	0	0	0	0	0	0	0	0	0	0	0	0	0	0	0	0	0
K02065	0	0	0	0	0	0	0	0	0	0	0	0	0	0	0	0	0	0	0	0	0	0	0	0	0	0	0	0	0	0	0	0	0	0	0	0	0	0	0	0	0	0	0	0	0	0	0	0	0
K02066	0	0	0	0	0	0	0	0	0	0	0	0	0	0	0	0	0	0	0	0	0	0	0	0	0	0	0	0	0	0	0	0	0	0	0	0	0	0	0	0	0	0	0	0	0	0	0	0	0
K02067	0	0	0	0	0	0	0	0	0	0	0	1	0	0	0	0	0	0	0	0	0	0	0	0	0	0	0	0	0	0	0	0	0	0	0	0	0	0	0	0	0	0	0	0	0	0	0	0	0
K02069	0	0	0	0	0	0	0	0	0	0	0	0	0	0	0	0	0	0	0	0	0	0	0	0	0	0	0	0	0	0	0	0	0	0	0	0	0	1	0	0	0	0	0	0	0	0	0	0	0
K02071	0	0	0	0	0	0	0	0	0	0	0	0	0	0	0	0	0	0	0	0	0	0	0	0	0	0	0	0	0	0	0	0	0	0	0	0	0	0	0	0	0	0	0	0	0	0	0	0	0
K02073	0	0	0	1	0	0	0	0	1	0	0	0	0	0	0	0	0	1	0	0	0	0	0	0	0	0	0	0	0	0	0	0	0	0	0	0	0	0	0	0	0	0	0	0	0	0	0	0	0
K02078	0	0	0	0	0	0	0	0	1	0	0	0	0	0	0	0	0	0	0	0	0	1	0	0	0	0	0	0	0	0	0	0	0	0	0	0	0	0	0	0	0	0	0	0	0	0	0	0	0
K02083	0	0	0	0	0	0	0	0	0	0	0	0	0	0	0	0	0	0	0	0	0	0	0	0	0	0	0	0	0	0	0	0	0	0	0	0	0	0	0	0	0	0	0	0	0	0	0	0	0
K02108	0	0	0	0	0	0	0	0	0	0	0	0	0	0	0	0	1	1	1	0	0	0	0	0	0	1	1	0	0	1	0	0	1	0	0	0	0	0	0	0	0	1	1	1	0	0	0	0	0
K02109	0	0	0	0	0	0	0	0	0	0	0	0	0	0	0	0	1	1	1	0	0	0	0	0	0	1	1	0	0	1	0	0	1	0	0	0	0	0	0	0	0	1	1	1	0	0	0	0	0
K02110	0	0	0	0	0	0	0	0	0	0	0	0	0	0	0	0	1	1	1	0	0	0	0	0	0	1	1	0	0	1	0	0	1	0	0	0	0	0	0	0	0	1	1	1	0	0	0	0	0
K02111	0	0	0	0	0	0	0	0	0	0	0	0	0	0	0	0	1	0	1	0	0	0	0	0	0	1	1	0	1	1	0	0	1	0	0	0	0	0	0	0	0	1	1	1	0	1	0	0	0
K02112	0	0	0	0	0	0	0	0	0	0	0	0	0	0	0	0	1	1	1	0	0	0	0	0	0	1	1	0	1	1	0	1	1	0	0	0	0	0	0	0	0	1	0	0	0	1	0	0	0
K02113	0	0	0	0	0	0	0	0	0	0	0	0	0	0	0	0	0	0	0	0	0	0	0	0	0	0	1	0	0	1	0	0	1	0	0	0	0	0	0	0	0	0	0	0	0	0	0	0	0
K02114	0	0	0	0	0	0	0	0	0	0	0	0	0	0	0	0	1	1	1	0	0	0	0	0	0	1	1	0	1	0	0	1	1	0	0	0	0	0	0	0	0	1	0	0	0	1	0	0	0
K02115	0	0	0	0	0	0	0	0	0	0	0	0	0	0	0	0	1	1	1	0	0	0	0	0	0	1	1	0	1	1	0	1	1	0	0	0	0	0	0	0	0	1	1	1	0	1	0	0	0
K02116	0	0	0	0	0	0	0	0	0	0	0	0	0	0	0	0	0	0	0	0	0	0	0	0	0	0	0	0	0	0	0	0	0	0	0	0	0	0	0	0	0	0	0	0	0	0	0	0	0
K02117	0	0	0	0	0	0	0	0	0	0	0	0	0	0	0	0	0	0	0	0	0	0	0	0	0	0	0	0	0	0	0	0	0	0	0	0	0	0	0	0	0	0	0	0	0	0	0	0	1
K02118	0	0	0	0	0	0	0	0	0	0	0	0	0	0	0	0	0	0	0	0	0	0	0	0	0	0	0	0	0	0	0	0	0	0	0	0	0	0	0	0	0	0	0	0	0	0	0	0	0
K02119	0	0	0	0	0	0	0	0	0	0	0	0	0	0	0	0	0	0	0	0	0	0	0	0	0	0	0	0	0	0	0	0	0	0	0	0	0	0	0	0	0	0	0	0	0	0	0	0	0
K02120	0	0	0	0	0	0	0	0	0	0	0	0	0	0	0	0	0	0	0	0	0	0	0	0	0	0	0	0	0	0	0	0	0	0	0	0	0	0	0	0	0	0	0	0	0	0	0	0	0
K02121	0	0	0	0	0	0	0	0	0	0	0	0	0	0	0	0	0	0	0	0	0	0	0	0	0	0	0	0	0	0	0	0	0	0	0	0	0	0	0	0	0	0	0	0	0	0	0	0	0
K02122	0	0	0	0	0	0	0	0	0	0	0	0	0	0	0	0	0	0	0	0	0	0	0	0	0	0	0	0	0	0	0	0	0	0	0	0	0	0	0	0	0	0	0	0	0	0	0	0	0
K02123	0	0	0	0	0	0	0	0	0	0	0	1	0	0	0	0	0	0	0	0	0	0	0	0	0	0	0	0	0	0	0	0	0	0	0	0	0	0	0	0	0	0	0	0	0	0	0	0	0
K02124	0	0	0	0	0	0	0	0	0	0	0	0	0	0	0	0	0	0	0	0	0	0	0	0	0	0	0	0	0	0	0	0	0	0	0	0	0	0	0	0	0	0	0	0	0	0	0	0	0
K02137	0	0	0	0	0	0	0	0	0	0	0	0	0	0	0	0	0	0	0	0	0	0	0	0	0	0	0	0	0	0	0	0	0	0	0	0	0	0	0	0	0	0	0	0	0	0	0	0	0
K02144	0	0	0	0	0	0	0	0	0	0	0	0	0	0	0	0	0	0	0	0	0	0	0	0	0	0	0	0	0	0	0	0	0	0	0	0	0	0	0	0	0	0	0	0	0	0	0	0	0
K02145	0	0	0	0	0	0	0	0	0	0	0	0	0	0	0	0	0	0	0	0	0	0	0	0	0	0	0	0	0	0	0	0	0	0	0	0	0	0	0	0	0	0	0	0	0	0	0	0	0
K02154	0	0	1	0	0	0	0	0	0	0	0	0	0	0	0	0	0	0	0	0	0	0	0	0	0	0	0	0	0	0	0	0	0	0	0	0	0	0	0	0	0	0	0	0	0	0	0	0	0
K02168	0	0	0	0	0	0	0	0	0	0	0	0	0	0	0	0	0	0	0	0	0	0	0	0	0	0	0	0	0	0	0	0	0	0	0	0	0	0	0	0	0	0	0	0	0	0	0	0	0
K02169	0	0	0	0	0	0	0	0	0	0	0	0	0	0	0	0	0	0	0	0	0	0	0	0	0	0	0	0	0	0	0	0	0	0	0	0	0	0	0	0	0	0	0	0	0	0	0	0	0
K02171	0	0	0	0	0	0	0	0	0	0	0	0	0	0	0	0	0	0	0	0	0	0	0	0	0	0	0	0	0	0	0	0	0	0	0	0	0	0	0	0	0	0	0	0	0	0	0	0	0
K02184	0	0	0	0	0	0	0	0	0	0	0	0	0	0	0	0	0	0	0	0	0	0	0	0	0	0	0	0	0	0	0	0	0	0	0	0	0	0	0	0	0	0	0	0	0	0	0	0	0
K02199	0	0	0	0	0	0	0	0	0	0	0	0	0	0	0	0	0	0	0	0	0	0	0	0	0	0	0	0	1	0	0	0	0	0	0	0	0	0	0	0	0	0	0	0	0	0	0	0	0
K02204	0	0	0	0	0	0	0	0	0	0	0	0	0	0	0	0	0	0	0	0	0	0	0	1	0	0	0	0	0	0	0	0	0	0	0	0	0	0	0	0	0	0	0	0	0	0	0	0	0
K02221	0	0	0	0	0	0	0	0	0	0	0	0	0	0	0	0	0	0	0	0	0	0	0	0	0	0	0	0	0	0	0	0	0	0	0	0	0	0	0	0	0	0	0	0	0	0	0	0	0
K02226	0	0	0	0	0	0	0	0	0	0	0	0	0	0	0	0	0	0	0	0	0	0	0	0	0	0	0	0	0	0	0	0	0	0	0	0	0	0	0	0	0	0	0	0	0	0	0	0	0
K02230	0	0	0	0	0	0	0	0	0	0	0	0	0	0	0	0	0	0	0	0	0	0	0	0	0	0	0	0	0	0	0	0	0	0	0	0	0	0	0	0	0	0	0	0	0	0	0	0	0
K02234	0	0	0	0	0	0	0	0	0	0	0	0	0	0	0	0	0	0	0	0	0	0	0	0	0	0	0	0	0	0	0	0	0	0	0	0	0	0	0	0	0	0	0	0	0	0	0	0	0
K02236	0	0	0	0	0	0	0	0	0	0	0	1	1	0	0	0	0	0	0	0	0	0	0	0	0	1	0	0	0	0	0	0	0	0	0	0	0	0	0	0	0	0	0	0	0	0	0	0	0
K02237	0	0	0	0	0	0	0	0	0	0	0	0	0	0	0	0	1	0	0	0	0	0	0	0	0	0	0	0	0	0	0	0	0	0	0	0	0	0	0	0	0	0	0	0	0	0	0	0	0
K02238	1	1	1	0	1	0	0	1	1	0	0	1	1	0	0	0	0	2	2	2	1	0	1	2	0	2	0	0	2	1	0	0	0	0	2	0	0	2	2	1	0	2	0	2	0	2	0	0	1
K02242	0	0	0	0	0	0	0	0	0	0	0	0	0	0	0	0	0	0	1	1	0	0	0	1	1	1	0	0	0	1	0	0	1	1	0	0	0	1	0	0	0	0	0	0	0	0	0	0	0
K02246	0	0	0	0	0	0	0	0	0	0	0	0	0	0	0	0	0	0	0	0	0	0	0	0	0	0	0	0	0	0	0	0	0	0	0	0	0	0	0	0	0	0	0	0	0	0	0	0	0
K02256	0	0	0	0	0	0	0	0	0	0	0	0	0	0	0	0	0	0	0	0	0	0	0	0	0	0	0	0	0	0	0	0	0	0	0	0	0	0	0	0	0	0	0	0	0	0	0	0	0
K02257	0	0	0	0	0	0	0	0	0	0	0	0	0	0	0	0	0	0	0	0	0	0	0	0	0	0	0	0	0	0	0	0	0	0	0	0	0	0	0	0	0	0	0	0	0	0	0	0	0
K02259	0	0	0	0	0	0	0	0	0	0	0	0	0	0	0	0	0	0	0	0	0	0	0	0	0	0	0	0	0	0	0	0	0	0	0	0	0	0	0	0	0	0	0	0	0	0	0	0	0
K02275	0	0	0	0	0	0	0	0	0	0	0	0	0	0	0	0	0	0	0	0	0	0	0	0	0	0	0	0	0	0	0	0	0	0	0	0	1	0	1	0	0	0	0	0	0	0	0	0	0
K02276	0	0	0	0	0	0	0	0	0	0	0	0	0	0	0	0	0	0	0	0	0	0	0	0	1	0	0	0	0	0	0	0	0	0	0	0	0	0	0	0	0	0	0	0	0	0	0	0	0
K02277	0	0	0	0	0	0	0	0	0	0	0	0	0	0	0	0	0	0	0	0	0	0	0	0	0	0	0	0	0	0	0	0	0	0	0	0	0	0	0	0	0	0	0	0	0	0	0	0	0
K02283	0	0	0	0	0	0	0	0	0	0	0	0	0	0	0	0	0	0	0	0	0	0	0	0	0	0	0	0	0	0	0	0	0	0	0	0	0	0	0	0	0	0	0	0	0	0	0	0	0
K02291	0	0	0	0	0	0	0	0	0	0	0	0	0	0	0	0	0	0	0	0	0	0	0	0	0	0	0	0	0	0	0	0	0	0	0	0	0	0	0	0	0	0	0	0	0	0	0	0	0
K02297	0	0	0	0	0	0	0	0	0	0	0	0	0	0	0	0	0	0	0	0	0	0	0	0	0	0	0	0	0	0	0	0	0	0	0	0	0	0	0	0	0	0	0	0	0	0	0	0	0
K02298	1	0	0	0	0	0	1	0	0	0	0	0	0	0	0	0	0	0	0	0	0	0	0	0	0	0	0	0	0	0	0	0	0	0	0	0	0	0	0	0	0	0	0	0	0	0	0	0	0
K02299	0	0	0	0	0	0	0	0	0	0	0	0	0	0	0	0	0	0	0	0	0	0	0	0	0	0	0	0	0	0	0	0	0	0	0	0	0	0	0	0	0	0	0	0	0	0	0	0	0
K02300	0	0	0	0	0	0	0	0	0	0	0	0	0	0	0	0	0	0	0	0	0	0	0	0	0	0	0	0	0	0	0	0	0	0	0	0	0	0	0	0	0	0	0	0	0	0	0	0	0
K02305	0	0	0	0	0	0	0	0	0	0	0	0	0	0	0	0	0	0	0	0	0	0	0	0	0	0	0	0	0	0	0	0	0	0	0	0	0	0	0	0	0	0	0	0	0	0	0	0	0
K02313	1	1	0	0	1	1	1	0	1	0	0	1	0	1	0	1	0	0	1	1	1	0	1	1	1	1	0	0	1	1	0	0	1	0	0	0	1	1	0	0	2	1	1	1	1	1	1	0	1
K02314	1	1	1	1	1	1	0	0	1	1	0	1	0	0	0	0	1	0	1	0	1	0	0	0	1	1	1	0	1	0	0	0	1	0	0	0	0	0	0	1	0	0	0	1	1	1	0	0	1
K02316	0	0	0	0	0	0	0	0	0	1	1	0	0	1	0	0	0	1	0	0	0	0	0	1	0	0	0	1	1	0	0	1	1	0	0	0	0	1	1	0	0	0	1	0	0	0	0	0	0
K02320	0	0	0	0	0	0	0	0	0	0	0	0	0	0	0	0	0	0	0	0	0	0	0	0	0	0	0	0	0	0	0	0	0	0	0	0	0	0	0	0	0	0	0	0	0	0	0	0	0
K02328	0	0	0	0	0	0	0	0	0	0	0	0	0	0	0	0	0	0	0	0	0	0	0	0	0	0	0	0	0	0	0	0	0	0	0	0	0	0	0	0	0	0	0	0	0	0	0	0	0
K02333	0	0	0	0	0	0	0	0	0	0	0	0	0	0	0	0	0	0	0	0	0	0	0	0	0	0	0	0	0	0	0	0	0	0	0	0	0	0	0	0	0	0	0	0	0	0	0	0	0
K02335	1	0	0	0	1	0	0	0	1	0	0	1	0	0	0	0	0	0	1	1	1	0	1	0	1	1	0	1	1	1	0	0	1	0	0	0	0	1	0	0	1	1	0	1	0	1	0	1	1
K02337	0	0	1	1	0	1	0	1	0	1	0	0	0	1	0	0	2	1	1	1	0	0	1	1	1	1	0	1	1	0	1	0	1	0	0	0	0	1	0	0	0	1	1	0	0	1	0	0	0
K02338	1	1	0	0	1	1	1	0	1	0	0	1	0	1	0	1	0	0	1	1	1	0	1	1	1	1	0	0	1	1	0	0	1	0	0	0	1	1	0	0	1	1	0	1	1	1	1	0	1
K02340	0	0	0	0	0	0	0	0	0	0	0	0	0	0	0	0	0	0	0	0	0	0	0	0	0	0	0	0	0	0	0	0	0	0	0	0	0	0	0	0	0	0	0	0	0	0	0	0	0
K02341	0	0	0	0	0	1	0	0	1	1	0	0	0	1	0	0	0	0	1	0	0	1	1	0	0	0	0	0	0	0	0	0	0	1	1	0	1	1	0	0	0	1	0	0	0	1	1	0	0
K02342	0	0	0	0	0	1	0	0	0	0	0	0	0	0	0	0	0	0	0	0	0	0	0	0	0	0	0	0	0	1	1	0	0	0	0	0	0	0	0	0	0	0	0	0	1	0	0	0	0
K02343	0	1	1	1	0	1	1	0	1	0	2	1	0	0	0	0	1	1	0	0	1	0	0	0	1	1	0	0	0	2	0	1	1	0	0	1	1	0	0	0	0	1	1	1	1	2	1	0	0
K02346	0	0	0	0	0	0	0	0	0	0	0	0	0	0	0	0	0	0	0	0	0	0	0	0	1	1	0	0	0	0	0	0	0	1	0	1	0	0	0	0	0	0	0	0	0	0	0	0	0
K02347	0	0	0	0	0	0	0	0	0	0	0	0	0	0	0	0	0	0	0	0	0	0	0	0	0	0	0	0	0	0	0	0	1	0	0	0	0	0	0	0	0	0	0	0	0	0	0	0	0
K02349	0	0	0	0	0	0	0	0	0	0	0	0	0	0	0	0	0	0	0	0	0	0	0	0	0	0	0	0	0	0	0	0	0	0	0	0	0	0	0	0	0	0	0	0	0	0	0	0	0
K02355	0	1	0	3	0	0	1	0	1	0	1	0	0	1	1	0	1	0	0	1	0	0	0	0	0	0	0	0	1	0	1	0	0	0	0	0	0	1	1	0	1	1	0	0	0	0	0	0	1
K02356	0	1	0	2	1	1	1	0	1	1	0	0	0	0	0	1	1	1	0	1	1	0	0	0	1	1	0	1	0	0	1	0	1	0	0	1	1	1	1	0	0	1	1	0	0	1	0	0	1
K02357	0	1	0	0	0	1	2	1	1	1	0	1	1	1	0	0	1	1	1	1	0	0	0	1	1	1	0	1	1	1	0	0	1	0	0	0	1	0	0	0	0	0	1	0	0	1	0	0	1
K02358	0	1	0	1	0	0	1	0	1	0	1	0	0	0	1	0	1	0	0	0	0	0	0	0	0	0	0	1	0	0	1	0	0	0	1	0	0	1	0	0	1	1	1	0	0	1	0	0	1
K02365	0	0	0	0	0	0	0	0	0	0	0	0	0	0	0	0	0	0	0	0	0	0	0	0	0	0	0	0	0	0	0	0	0	0	0	0	0	0	0	0	0	0	0	0	0	0	0	0	0
K02366	0	0	0	0	0	0	0	0	0	0	0	0	0	0	0	0	0	0	0	0	0	0	1	0	0	0	0	0	0	0	0	0	0	0	0	0	0	0	0	0	0	0	0	0	0	0	0	0	0
K02377	0	0	0	1	0	0	1	0	0	0	0	1	0	0	0	0	0	1	1	0	0	0	0	0	0	0	0	1	1	1	2	2	0	0	1	0	0	0	0	0	0	0	0	0	0	0	0	0	0
K02389	0	0	0	0	0	0	0	0	0	0	0	0	0	0	0	0	0	0	0	0	0	0	0	0	0	0	0	0	0	0	0	0	0	0	0	0	0	0	0	0	0	0	1	0	0	0	0	0	0
K02392	0	0	0	0	0	0	0	0	0	0	0	0	0	0	0	0	0	0	0	0	0	0	0	0	0	0	0	0	0	0	0	0	0	0	0	0	0	0	0	0	0	0	0	0	0	0	0	0	0
K02394	0	0	0	0	0	0	0	0	0	0	0	0	0	0	0	0	0	0	0	0	0	0	0	0	0	0	0	0	0	0	0	0	0	0	0	0	0	0	0	0	0	0	0	0	0	0	0	0	0
K02395	0	0	0	0	0	0	0	0	0	0	0	0	0	0	0	0	0	0	0	0	0	0	0	0	0	0	0	0	0	0	0	0	0	0	0	0	0	0	0	0	0	0	0	0	0	0	0	0	0
K02396	0	0	0	0	0	0	0	0	0	0	0	0	0	0	0	0	0	0	1	0	0	0	0	0	0	0	0	0	0	0	0	0	0	0	0	0	0	0	0	0	0	0	0	0	0	0	0	0	0
K02398	0	0	0	0	0	0	0	0	0	0	0	0	0	0	0	0	0	0	0	0	0	0	0	0	0	0	0	0	0	0	0	0	0	0	0	0	0	0	0	0	0	0	0	0	0	0	0	0	0
K02400	0	0	0	0	0	0	0	0	0	0	0	0	0	0	0	0	0	0	0	0	0	0	0	0	0	0	0	0	0	0	0	0	0	0	0	0	0	0	0	0	0	0	0	0	0	0	0	0	0
K02401	0	0	0	0	0	0	0	0	0	0	0	0	0	0	0	0	0	0	0	0	0	0	0	0	0	0	0	0	0	0	0	0	0	0	0	0	0	0	0	0	0	0	0	0	0	0	0	0	0
K02405	0	0	0	0	0	0	0	0	0	0	0	0	0	0	0	0	0	0	0	0	0	0	0	0	0	0	0	0	0	0	0	0	1	0	0	0	0	0	0	0	0	0	0	0	0	0	0	0	0
K02406	0	0	0	0	0	0	0	0	0	0	0	0	0	0	0	0	0	0	0	0	0	0	0	0	0	0	0	0	0	0	0	0	0	0	0	0	0	0	0	1	0	0	0	0	0	0	0	0	0
K02415	0	0	0	0	0	0	0	0	0	0	0	0	0	0	0	0	0	0	0	0	0	0	0	0	0	0	0	0	0	0	0	0	0	0	0	0	0	0	0	0	0	0	0	0	0	0	0	0	0
K02416	0	0	0	0	0	0	0	0	0	0	0	0	0	0	0	0	0	0	0	0	0	0	0	0	0	0	0	1	2	0	0	0	0	0	0	0	0	0	0	0	0	0	0	0	0	0	0	0	0
K02419	0	0	0	0	0	0	0	0	0	0	0	0	0	0	0	0	0	0	0	0	0	0	0	0	0	0	0	0	0	0	0	0	0	0	0	0	0	0	0	0	0	0	0	0	0	0	0	0	0
K02421	0	0	0	0	0	0	0	0	0	1	0	0	0	0	0	0	0	0	0	0	0	0	0	0	0	0	0	0	0	0	0	0	0	0	0	0	0	0	0	0	0	0	0	0	0	0	0	0	0
K02424	0	0	0	0	0	0	0	0	0	0	0	0	0	0	0	0	0	0	0	0	0	0	0	0	0	0	0	0	0	0	0	0	0	0	0	0	0	0	0	0	0	0	0	0	0	0	0	0	0
K02426	0	0	0	0	0	0	0	0	0	0	0	1	0	0	0	0	0	0	0	0	0	0	0	0	0	0	0	0	0	0	0	0	0	0	0	0	0	0	0	0	0	0	0	0	0	0	0	0	0
K02427	0	0	0	0	0	0	0	0	0	0	0	0	0	0	0	0	0	0	0	0	0	0	0	0	0	0	0	0	0	0	0	0	0	0	0	0	0	0	0	0	0	0	0	0	0	0	0	0	0
K02428	0	0	0	0	0	0	0	0	0	0	0	0	0	0	0	0	0	0	0	0	0	0	0	0	0	0	0	0	0	1	0	1	1	0	0	0	0	0	0	0	0	0	0	0	0	0	0	0	0
K02429	0	0	0	0	0	0	0	0	0	0	0	0	0	0	0	0	0	0	0	0	0	0	0	0	0	0	0	0	0	0	0	0	0	0	0	0	0	0	0	0	0	0	0	0	0	0	0	0	0
K02433	0	1	1	0	1	1	1	0	1	0	0	1	1	0	0	0	0	0	1	0	0	0	0	2	1	1	1	1	2	0	0	0	1	1	0	1	1	1	0	1	1	1	0	0	0	0	0	1	0
K02434	0	1	1	1	1	0	0	0	1	1	1	1	0	0	0	0	1	1	0	0	1	0	0	1	1	0	0	1	1	1	0	1	0	0	1	1	0	0	1	1	0	1	1	0	0	1	1	1	1
K02435	0	1	1	0	1	1	1	0	1	0	0	1	1	0	0	0	0	0	1	0	0	0	0	1	1	1	1	1	2	0	0	0	1	1	0	1	1	1	0	1	1	1	0	0	0	0	0	0	0
K02438	0	0	0	0	0	0	0	0	0	0	0	0	0	0	0	0	0	0	0	0	0	0	0	0	0	0	0	0	0	0	0	0	0	0	0	0	0	0	0	0	0	0	0	0	0	0	0	0	0
K02445	0	0	0	0	0	0	0	0	0	0	0	0	0	0	0	0	0	0	0	0	0	0	0	0	0	0	0	0	0	0	0	0	0	0	0	0	0	0	0	0	0	0	0	0	0	0	0	0	0
K02446	0	0	0	0	0	0	0	0	0	0	0	0	0	0	0	0	0	0	0	0	0	0	0	0	0	0	0	0	0	0	0	0	1	1	0	1	0	0	0	0	0	0	0	0	0	0	0	0	0
K02454	0	0	0	0	0	0	0	0	0	0	0	0	0	0	1	0	0	1	0	0	0	0	0	0	0	0	0	1	0	0	1	0	0	0	0	0	0	0	0	0	0	0	0	0	0	0	0	0	1
K02456	0	1	0	0	0	0	0	1	1	0	0	0	0	1	0	0	0	0	0	0	0	0	0	0	0	0	0	0	0	0	0	0	1	1	0	0	1	1	0	0	0	4	2	0	0	1	0	0	0
K02457	0	0	0	0	0	0	0	0	0	0	0	0	0	0	0	0	0	0	0	0	0	0	0	0	0	0	0	0	0	0	0	0	0	0	0	0	0	0	0	0	0	0	0	0	0	0	0	0	1
K02458	0	0	0	0	0	0	0	0	0	0	0	0	0	0	0	0	0	0	0	0	0	0	0	0	0	0	0	0	0	0	0	0	0	0	0	0	0	0	0	0	0	0	0	0	0	0	0	0	0
K02459	0	0	0	0	0	0	0	0	0	0	0	0	0	0	0	0	0	0	0	0	0	0	0	0	0	0	0	0	0	0	0	0	0	0	0	0	0	0	0	0	0	0	0	0	0	0	0	0	0
K02469	0	0	1	0	0	1	0	0	1	1	0	0	0	0	0	0	1	1	0	1	0	0	0	0	1	0	0	0	0	1	0	0	1	0	0	1	1	0	1	0	0	0	0	0	0	0	0	0	0
K02470	0	0	1	0	0	1	2	0	0	1	0	0	0	1	0	0	1	1	1	1	0	0	1	1	1	1	0	1	1	1	0	2	1	0	0	0	1	1	0	0	0	1	0	0	0	2	0	1	0
K02471	0	0	0	0	0	0	0	0	0	0	0	0	0	0	0	0	0	0	0	0	0	0	0	0	0	0	0	0	0	0	0	0	0	0	0	0	0	0	0	0	0	0	0	0	0	0	0	0	0
K02472	0	0	0	0	0	0	0	0	0	0	0	0	0	0	0	0	0	0	0	0	0	0	0	0	0	0	0	0	0	0	0	0	0	0	0	0	0	0	0	0	0	0	0	0	0	0	0	0	0
K02473	0	0	0	0	0	0	0	0	0	0	0	0	0	0	0	0	0	0	0	0	0	0	0	0	0	0	0	0	0	0	0	0	0	0	0	0	0	0	0	0	0	0	0	0	0	0	0	0	0
K02474	0	0	0	0	0	0	0	0	0	0	0	0	0	0	0	0	0	0	0	0	0	0	0	0	0	0	0	0	0	0	0	0	0	0	0	0	0	0	0	0	0	0	0	0	0	0	0	0	0
K02476	0	0	0	0	0	0	0	0	0	0	0	0	0	0	0	0	0	0	0	0	0	0	0	0	0	0	0	0	0	0	0	0	0	0	0	0	0	0	0	0	0	0	0	0	0	0	0	0	0
K02477	0	0	0	0	0	0	0	0	0	0	0	0	0	0	0	0	0	0	0	0	0	0	0	0	0	0	0	0	0	0	0	0	0	0	0	0	0	0	0	0	0	0	0	0	0	0	0	0	0
K02480	0	0	0	0	0	0	0	0	0	0	0	0	0	0	0	0	0	0	0	0	0	0	0	0	0	0	0	0	0	0	0	0	0	0	0	0	0	0	0	0	0	0	0	0	0	0	0	0	0
K02482	0	0	0	0	0	0	0	0	0	0	0	0	0	0	0	0	0	0	0	0	0	0	0	0	0	0	0	0	0	0	0	0	0	0	0	0	0	0	0	0	0	0	0	0	0	0	0	0	0
K02483	0	1	1	0	0	0	0	0	1	0	0	1	0	0	0	0	0	0	2	1	0	0	1	2	0	1	0	1	0	2	0	0	1	1	0	0	1	1	0	0	0	1	0	1	0	1	0	0	0
K02484	0	0	0	0	0	0	0	0	0	0	0	0	0	0	0	0	0	0	0	0	0	0	0	0	0	1	0	0	0	0	0	0	0	0	0	0	0	0	0	0	0	0	0	0	0	0	0	0	0
K02485	0	0	0	0	0	0	0	0	0	0	0	0	0	0	0	0	0	0	0	0	0	0	0	0	0	0	0	0	0	0	0	0	0	0	0	0	0	0	0	0	0	0	0	0	0	0	0	0	0
K02488	0	0	0	1	0	0	0	0	1	0	0	0	0	0	0	1	0	0	0	0	0	1	0	0	0	0	0	0	0	0	0	0	0	0	0	1	0	1	0	0	0	0	0	0	0	0	1	0	0
K02490	0	0	0	0	0	0	0	0	0	0	0	0	0	0	0	0	0	0	0	0	0	0	0	0	0	0	0	0	0	0	0	0	0	0	0	0	0	0	0	0	0	0	0	0	0	0	0	0	0
K02492	0	0	0	0	0	0	0	0	0	1	0	0	0	0	0	0	0	0	0	0	0	0	0	0	0	0	0	0	0	0	0	0	0	0	0	0	0	0	0	0	0	0	0	0	0	0	0	0	0
K02493	1	1	1	0	0	0	0	1	0	0	0	0	0	0	0	0	1	1	0	0	1	0	1	1	1	0	0	0	0	0	0	0	0	0	0	0	0	0	0	0	0	1	1	1	0	1	1	0	0
K02495	0	0	0	0	0	0	0	0	0	0	0	0	0	0	0	0	0	0	0	0	0	0	0	0	0	0	0	0	0	0	0	0	0	0	0	0	0	0	0	0	0	0	0	0	0	0	0	0	0
K02496	0	0	0	0	0	0	0	0	0	0	0	0	0	0	0	0	0	0	0	0	0	0	0	0	0	0	0	0	0	0	0	0	0	0	0	0	0	0	0	0	0	0	0	0	0	0	0	0	0
K02498	0	0	0	0	0	0	0	0	0	0	0	0	0	0	0	0	0	0	0	0	0	0	0	0	0	0	0	0	0	0	0	0	0	0	0	0	0	0	0	0	0	0	0	0	0	0	0	0	0
K02500	0	0	0	0	0	0	0	0	0	0	0	0	0	0	0	0	0	0	0	0	0	0	1	0	0	0	0	0	0	0	0	0	0	0	0	0	0	0	0	0	0	0	0	0	0	0	0	0	0
K02501	0	0	0	0	0	0	0	0	0	0	0	0	0	0	0	0	0	0	0	0	0	0	1	0	0	0	0	0	0	0	0	0	0	0	0	0	0	0	0	0	0	0	0	0	0	0	0	0	0
K02502	0	0	0	0	0	0	0	0	0	0	0	0	0	0	0	0	0	0	0	0	0	1	0	0	0	0	0	0	0	0	0	0	0	0	0	0	0	0	0	0	0	0	0	0	0	0	0	0	0
K02503	1	1	0	1	1	0	0	1	1	0	0	1	1	0	0	0	0	1	0	1	0	0	0	1	1	1	0	0	1	1	0	0	0	0	1	0	0	1	1	1	0	1	0	1	0	2	0	0	1
K02510	0	0	0	0	0	0	0	0	0	0	0	0	0	0	0	0	0	0	0	0	0	0	0	0	0	0	0	0	0	0	0	0	0	0	0	0	0	0	0	0	0	0	0	0	0	0	0	0	0
K02516	0	0	0	0	0	0	0	0	0	0	0	0	0	0	0	0	0	0	0	0	0	0	0	0	0	0	0	0	0	0	0	0	0	0	0	0	0	0	0	0	0	0	0	0	0	0	0	0	0
K02518	1	1	1	1	0	1	0	1	1	0	0	1	0	0	0	0	1	0	0	0	1	1	0	0	1	1	1	0	1	0	0	0	1	0	1	0	1	1	0	1	0	1	0	0	0	0	1	0	1
K02519	1	0	1	1	0	1	0	0	1	1	0	0	0	0	0	0	1	0	0	0	0	0	0	1	0	0	0	0	0	0	0	0	0	0	0	0	1	1	1	0	0	0	0	1	0	1	0	0	0
K02520	1	0	0	1	1	0	1	0	1	0	0	0	0	1	0	0	0	0	0	0	0	0	1	0	0	0	1	1	1	1	1	0	0	0	0	0	0	1	0	1	1	1	1	0	0	0	0	0	0
K02523	0	0	0	0	0	0	0	0	0	0	0	0	0	0	0	0	0	0	0	0	0	0	0	0	0	0	0	0	0	0	0	0	0	0	0	0	0	0	0	0	0	0	0	0	0	0	0	0	0
K02527	0	0	0	0	0	0	0	0	0	0	0	0	0	0	0	0	0	0	0	0	0	0	0	0	0	0	0	0	0	0	0	0	0	0	0	0	0	0	0	0	0	0	0	0	0	0	0	0	0
K02528	0	0	0	1	0	1	0	1	1	0	1	1	0	0	0	1	1	0	0	0	0	0	1	1	0	1	0	0	1	0	0	0	1	0	1	1	1	1	1	1	2	1	0	1	0	1	0	0	1
K02529	0	0	0	0	0	0	0	0	0	0	0	0	0	0	0	0	0	0	0	0	0	0	0	0	0	0	0	0	0	0	0	0	0	0	0	0	0	0	0	0	0	0	0	0	0	0	0	0	0
K02533	0	0	0	0	0	0	0	0	0	0	0	0	0	0	0	0	0	0	0	0	0	0	0	0	0	0	0	0	0	0	0	0	0	0	0	0	0	0	0	0	0	0	0	0	0	0	0	0	0
K02536	0	0	0	0	0	0	0	0	0	0	0	0	0	0	0	0	0	0	0	0	0	0	0	0	0	0	0	0	0	0	0	0	0	0	0	0	0	0	0	0	0	0	0	0	0	0	0	0	0
K02552	0	0	0	0	0	0	0	0	0	0	0	0	0	0	0	0	0	0	0	0	0	0	0	0	0	0	0	0	0	0	0	0	0	0	0	0	0	0	0	0	0	0	0	0	0	0	0	0	0
K02557	0	0	0	0	0	0	0	0	0	0	0	0	0	0	0	0	0	0	0	0	0	0	0	0	0	0	0	0	0	0	0	0	0	0	0	0	0	0	0	0	0	0	0	0	0	1	0	0	0
K02558	0	0	0	0	0	0	0	0	0	0	0	0	0	0	0	0	0	0	0	0	0	0	0	0	0	0	0	0	0	0	0	0	0	0	0	0	0	0	0	0	0	0	0	0	0	0	0	0	0
K02563	0	0	1	0	1	1	0	1	0	0	1	1	0	0	0	0	1	0	0	1	1	0	1	1	1	0	0	0	0	0	1	0	1	0	0	0	1	1	0	1	0	0	1	0	0	0	0	0	1
K02564	0	0	0	0	0	0	0	0	0	0	0	0	0	0	0	0	0	0	0	0	0	0	0	0	0	0	0	0	0	0	0	0	0	0	0	0	0	0	0	0	0	0	0	0	0	0	0	0	0
K02600	0	1	0	0	1	0	0	0	1	1	0	0	0	1	1	1	0	0	0	1	0	1	1	0	1	1	0	0	1	0	0	0	1	0	0	0	0	1	0	1	0	0	0	0	0	1	0	0	1
K02601	0	1	0	1	1	0	0	0	1	0	0	0	0	0	0	1	0	0	0	0	1	0	0	0	1	0	0	0	0	0	0	0	0	0	1	0	1	1	1	0	1	1	1	1	0	1	0	0	1
K02603	0	0	0	0	0	0	0	0	0	0	0	0	0	0	0	0	0	0	0	0	0	0	0	0	0	0	0	0	0	0	0	0	0	0	0	0	0	0	0	0	0	0	0	0	0	0	0	0	0
K02612	0	0	0	0	0	0	0	0	0	0	0	0	0	0	0	0	0	0	0	0	0	0	0	0	0	0	0	0	0	0	0	0	0	0	0	0	0	0	0	0	0	0	0	0	0	0	0	0	0
K02613	0	0	0	0	0	0	0	0	0	0	0	0	0	0	0	0	0	0	0	0	0	0	0	0	0	0	0	0	0	0	0	0	0	0	0	0	0	0	0	0	0	0	0	0	0	0	0	0	0
K02616	0	2	2	4	0	1	0	1	1	2	0	0	0	1	0	0	0	0	1	2	0	0	0	3	1	0	0	2	2	1	1	0	1	0	0	4	0	0	0	0	0	0	0	0	0	0	0	0	0
K02621	0	0	0	0	0	0	0	0	0	0	0	0	0	0	0	0	0	0	0	1	0	0	0	0	0	0	0	0	0	0	0	0	0	0	0	0	0	0	0	0	0	0	0	0	0	0	0	0	0
K02626	0	0	0	0	0	0	0	0	0	0	0	0	0	0	0	0	0	0	0	0	0	0	0	0	0	0	0	0	0	0	0	0	0	0	0	0	0	0	0	0	0	0	0	0	0	0	0	0	0
K02638	0	0	0	0	0	0	0	0	0	0	0	0	0	0	0	0	1	0	0	1	0	0	0	0	0	0	0	0	0	0	0	0	0	0	0	0	0	0	0	0	0	0	0	0	0	0	0	0	0
K02639	0	0	0	0	0	0	0	0	0	0	0	0	0	0	0	0	0	0	0	0	0	0	0	0	0	0	0	0	0	0	0	0	0	0	0	0	0	0	0	0	0	0	0	0	0	0	0	0	0
K02641	0	0	0	0	0	0	0	0	0	0	0	0	0	0	0	0	0	0	0	0	0	0	0	0	0	0	0	0	0	0	0	0	0	0	0	0	0	0	0	0	0	0	0	0	0	0	0	0	0
K02650	0	0	0	0	0	0	0	0	0	0	0	0	0	0	1	0	0	0	0	0	0	0	0	0	0	0	0	0	0	0	1	0	0	0	0	0	0	0	0	0	0	0	1	0	0	1	0	0	1
K02652	1	2	1	0	1	1	0	0	2	2	0	3	1	1	1	1	0	0	1	3	1	0	1	1	2	3	0	1	1	1	1	0	3	1	0	0	2	4	0	2	0	2	2	2	0	1	0	0	2
K02653	0	2	0	0	0	0	1	1	2	0	0	2	2	0	2	0	0	1	1	1	0	0	1	1	1	2	1	2	2	1	2	0	2	1	0	0	1	2	0	1	0	1	0	1	0	1	0	0	2
K02654	0	0	0	0	0	0	0	1	1	0	0	0	0	0	0	0	0	0	0	0	0	0	0	0	0	0	1	1	2	1	0	0	1	1	0	1	1	1	0	1	1	1	0	0	0	0	0	0	0
K02655	0	0	0	0	0	0	0	0	0	0	0	0	0	0	0	0	0	0	0	0	0	0	0	0	0	0	0	0	0	0	0	0	0	0	0	0	1	1	0	0	0	0	0	0	0	0	0	0	0
K02657	0	0	0	0	0	0	0	0	0	0	0	0	0	0	0	0	0	0	0	0	0	0	0	0	0	0	0	0	0	0	0	0	1	0	0	0	0	0	0	0	0	0	0	0	0	0	0	0	0
K02658	0	0	0	0	1	0	0	0	0	0	0	0	0	0	0	0	0	0	0	0	0	0	0	0	0	0	0	0	0	0	0	0	0	0	0	0	0	0	0	0	0	0	0	0	0	0	0	0	0
K02660	0	0	0	0	0	0	0	0	0	0	0	0	0	0	0	0	0	0	0	0	0	0	0	0	0	0	0	0	0	0	0	0	0	0	0	0	0	0	0	0	0	0	0	0	0	0	0	0	0
K02662	0	0	1	1	1	0	0	0	2	0	2	1	0	0	1	0	0	1	1	1	0	0	2	1	1	1	0	1	1	1	0	0	1	1	0	0	0	1	0	1	0	0	0	1	0	1	0	0	1
K02663	0	0	0	0	0	0	0	0	0	0	0	0	0	0	0	0	0	0	0	0	0	0	0	0	0	0	0	0	0	0	0	0	0	0	0	0	0	0	0	0	0	0	0	0	0	0	0	0	0
K02664	0	0	0	0	0	0	0	0	0	0	0	0	0	0	0	0	0	0	0	0	0	0	0	0	0	0	0	0	0	0	0	0	0	0	0	0	0	0	0	0	0	0	0	0	0	0	0	0	0
K02669	0	1	1	0	0	0	0	1	1	0	0	1	1	0	0	0	0	0	1	1	0	0	1	1	0	1	0	1	2	1	0	0	1	1	0	0	0	1	0	1	0	1	0	1	0	0	0	0	0
K02671	0	1	0	0	0	0	0	0	1	0	0	0	0	0	0	0	0	0	0	0	0	0	0	0	0	0	0	0	0	0	0	0	0	0	0	0	0	0	0	0	0	0	0	0	0	0	0	0	0
K02677	0	0	0	0	0	0	0	0	0	0	0	0	0	0	0	0	0	0	0	0	0	0	0	0	0	0	0	0	0	0	0	0	0	0	0	0	0	0	0	0	0	0	0	0	0	0	0	0	0
K02687	0	0	0	0	0	0	0	0	0	0	0	0	0	0	0	0	0	0	0	0	0	0	0	0	0	0	0	0	0	0	0	0	0	0	0	0	0	0	0	0	0	0	0	0	0	0	0	0	0
K02744	0	0	0	0	0	0	0	0	0	0	0	0	0	0	0	0	0	0	0	0	0	0	0	0	0	0	0	0	0	0	0	0	0	0	0	0	0	0	0	0	0	0	0	0	0	0	0	0	0
K02746	0	0	0	0	0	0	0	0	0	0	0	0	0	0	0	0	0	0	0	0	0	0	0	0	0	0	0	0	1	0	0	0	0	0	0	0	0	0	0	0	0	0	0	0	0	0	0	0	0
K02750	0	0	0	0	0	0	0	0	0	0	0	0	0	0	0	0	0	0	0	0	0	0	0	0	0	0	0	0	0	0	0	0	0	0	0	0	0	0	0	0	0	0	0	0	0	0	0	0	0
K02757	0	0	0	0	0	0	0	0	0	0	0	0	0	0	0	0	0	0	0	0	0	0	0	0	0	0	0	0	0	0	0	0	0	0	0	0	0	0	0	0	0	0	0	0	0	0	0	0	0
K02760	0	0	0	0	0	0	0	0	0	0	0	0	0	0	0	0	0	0	0	0	0	0	0	0	0	0	0	0	0	0	0	0	0	0	0	0	0	0	0	0	0	0	0	0	0	0	0	0	0
K02798	0	0	0	0	0	0	0	0	0	0	0	0	0	0	0	0	0	0	0	0	0	0	0	0	0	0	0	0	0	0	0	0	0	0	0	0	0	0	0	0	0	0	0	0	0	0	0	0	0
K02800	0	0	0	0	0	0	0	0	0	0	0	0	0	0	0	0	0	0	0	0	0	0	0	0	0	0	0	0	0	0	0	0	0	0	0	0	0	0	0	0	0	0	0	0	0	0	0	0	0
K02803	0	0	0	0	0	0	0	0	0	0	0	0	0	0	0	0	0	0	0	0	0	0	0	0	0	0	0	0	0	0	0	0	0	0	0	0	0	0	0	0	0	0	0	0	0	0	0	0	0
K02805	0	0	0	0	0	0	0	0	0	0	0	0	0	0	0	0	0	1	0	0	0	0	0	0	0	0	0	0	0	0	0	0	0	0	0	0	0	0	0	0	0	0	0	0	0	0	0	0	0
K02806	0	0	0	0	0	0	0	0	0	0	0	0	0	0	0	0	0	0	0	0	0	0	0	0	0	0	0	0	0	0	0	0	1	0	0	0	0	0	0	0	0	0	0	0	0	0	0	0	0
K02823	0	0	0	0	0	0	0	0	0	0	0	0	0	0	0	0	0	0	0	0	0	0	0	0	0	0	0	0	0	0	0	0	0	0	0	0	0	0	0	0	0	0	0	0	0	0	0	0	0
K02827	0	0	0	0	0	0	0	0	0	0	0	0	0	0	0	0	0	0	0	0	0	0	0	0	0	0	0	0	0	0	0	0	0	0	0	0	0	0	0	0	0	0	0	0	0	0	0	0	0
K02830	0	0	0	0	0	0	0	0	0	0	0	0	0	0	0	0	0	0	0	0	0	0	0	0	0	0	0	0	0	0	0	0	0	0	0	0	0	0	0	0	0	0	0	0	0	0	0	0	0
K02834	0	0	1	1	0	1	0	0	1	1	0	0	0	0	0	0	1	0	0	0	0	0	0	1	0	0	0	0	0	0	0	0	0	0	0	0	1	1	1	0	0	0	0	1	0	1	0	0	0
K02835	0	1	0	0	0	1	2	0	1	0	1	1	1	1	1	0	1	1	1	1	0	0	0	1	0	1	0	1	1	0	0	0	1	0	0	0	1	0	0	0	0	0	1	0	0	1	0	0	0
K02836	1	1	1	0	1	1	1	0	1	1	0	1	1	0	0	0	0	0	1	1	1	1	0	0	0	0	1	1	2	1	1	0	1	0	0	0	0	1	1	1	0	0	0	0	0	1	0	1	0
K02837	0	0	0	0	0	0	0	0	0	0	0	0	0	0	0	0	0	0	0	0	0	0	0	0	0	0	0	0	0	0	0	0	0	0	0	0	0	0	0	0	0	0	0	0	0	0	0	0	0
K02838	0	1	1	0	0	1	0	0	1	1	0	1	0	1	0	0	0	0	1	0	0	1	1	1	0	1	0	0	1	0	0	0	0	1	1	1	1	1	0	0	0	1	1	0	0	1	1	0	1
K02843	0	0	0	0	0	0	0	0	0	0	0	0	0	0	0	0	0	0	0	0	0	0	0	0	0	0	0	0	0	0	0	0	0	0	0	0	0	0	0	0	0	0	0	0	0	0	0	0	0
K02847	0	0	0	0	0	0	0	0	0	0	0	0	0	0	0	0	0	0	0	0	0	0	0	0	0	0	0	0	0	0	0	0	0	0	0	0	0	0	0	0	0	0	0	0	0	0	0	0	0
K02851	0	0	0	0	0	0	0	0	0	0	0	0	0	0	0	0	0	0	0	0	0	0	0	0	0	0	0	0	0	0	0	0	0	0	0	0	0	0	0	0	0	0	0	0	0	0	0	0	0
K02854	0	0	0	0	0	0	0	0	0	0	0	0	0	0	0	0	0	0	0	0	0	0	0	0	0	0	0	0	0	0	0	0	0	0	0	0	0	0	0	0	0	0	0	0	0	0	0	0	0
K02861	0	0	0	0	0	0	0	0	0	0	0	0	0	0	0	0	0	0	0	0	0	0	0	0	0	0	0	0	0	0	0	0	0	0	0	0	0	0	0	0	0	0	0	0	0	0	0	0	0
K02863	0	0	0	0	0	0	0	0	0	0	0	0	0	0	0	0	0	0	0	0	0	0	0	0	0	0	0	0	0	0	0	0	0	0	0	0	0	0	0	0	0	0	0	0	0	0	0	0	0
K02864	1	1	0	1	1	0	1	0	1	0	0	1	0	0	1	0	1	1	0	0	1	0	0	0	1	1	0	1	0	0	0	0	1	0	0	1	0	1	0	0	1	0	1	1	0	0	0	0	1
K02867	0	1	0	1	1	0	0	0	1	0	0	0	0	0	0	1	0	0	0	0	1	0	0	0	1	0	0	0	0	0	0	0	0	0	1	0	1	1	1	0	1	1	1	0	0	1	0	0	1
K02871	1	1	1	1	0	1	0	1	1	0	0	1	0	0	0	0	1	0	0	0	1	1	0	0	1	1	1	1	0	0	0	0	1	1	2	1	1	1	0	1	0	1	1	0	0	0	1	1	1
K02874	1	1	0	0	1	1	1	1	1	0	1	0	1	0	0	1	1	0	0	0	0	0	0	0	0	0	0	1	1	1	0	1	0	0	0	0	0	0	0	0	1	0	1	0	0	1	0	1	1
K02876	1	0	0	1	1	1	0	0	1	0	1	0	1	0	0	0	0	0	0	0	0	0	1	0	0	0	0	1	1	1	1	1	1	0	0	0	0	1	0	0	0	1	1	0	0	0	0	0	0
K02878	1	1	0	0	1	1	1	1	1	0	1	0	1	0	0	1	1	0	0	0	0	0	0	0	0	0	0	1	1	1	0	1	0	0	0	0	0	0	0	0	1	0	1	0	0	1	0	1	1
K02879	1	1	1	1	0	1	0	1	1	0	0	1	0	0	0	0	1	0	0	0	1	1	0	0	1	1	1	1	1	0	0	0	1	1	2	1	1	1	0	1	0	1	1	0	0	0	1	1	1
K02881	1	0	0	1	1	1	0	0	1	0	1	0	1	0	0	0	1	0	0	0	0	0	1	0	0	0	0	1	1	1	1	1	0	0	0	0	0	1	0	0	0	1	1	0	0	0	0	0	0
K02884	0	1	0	1	0	1	0	0	1	0	0	0	0	0	0	0	0	1	0	0	0	0	0	0	0	0	0	0	1	0	0	0	0	0	1	0	0	0	0	0	0	0	0	0	0	0	0	0	1
K02886	0	1	0	0	1	1	1	0	1	0	1	0	0	0	0	1	1	0	0	0	0	0	0	0	0	0	0	1	1	1	0	1	0	0	0	0	0	1	0	0	1	1	1	0	0	1	0	0	1
K02887	1	0	0	1	1	0	1	0	1	0	0	0	0	1	0	0	0	0	0	0	0	0	1	0	0	0	1	1	1	1	1	0	0	0	0	0	1	1	0	1	1	1	1	0	0	0	0	0	0
K02888	0	1	1	0	1	1	0	0	1	1	0	1	0	0	0	0	1	0	1	1	1	0	0	0	1	1	1	0	1	0	0	0	1	0	0	0	0	0	0	0	0	0	0	1	1	1	0	0	1
K02890	1	1	0	0	1	1	1	0	1	0	1	0	1	0	0	1	1	0	0	0	0	0	0	0	0	0	0	1	1	1	0	1	0	0	0	0	0	0	0	0	1	0	1	0	0	1	0	1	1
K02892	0	1	0	0	1	1	1	0	0	0	1	0	0	0	1	0	0	0	0	0	0	0	0	0	0	0	0	1	1	1	0	1	0	0	0	0	0	1	1	0	1	1	1	0	0	1	0	0	0
K02895	1	1	0	1	1	1	1	1	1	0	1	0	1	0	0	1	1	0	0	0	0	0	0	0	0	0	0	1	1	1	0	1	0	0	0	0	0	0	0	0	1	0	1	0	0	1	0	1	1
K02897	0	1	0	1	0	1	0	0	1	0	0	1	0	1	0	0	0	1	1	1	0	0	0	1	1	1	0	1	1	1	0	0	1	0	0	0	1	1	0	0	0	0	1	0	0	1	0	0	1
K02899	1	0	1	1	1	1	0	0	0	0	0	1	0	0	1	0	1	0	1	1	1	2	0	0	1	0	1	1	0	1	1	0	0	0	0	0	0	0	0	1	0	1	0	0	0	1	1	0	1
K02902	1	1	1	0	1	0	1	0	1	1	0	1	0	0	0	1	0	1	1	1	1	0	1	1	0	1	0	0	1	0	0	0	0	0	1	0	0	1	1	0	0	1	0	1	0	1	0	0	0
K02904	1	1	0	0	1	1	0	0	0	0	1	0	1	0	0	1	1	0	0	0	0	0	0	0	0	0	0	1	1	1	0	1	0	0	0	0	0	0	0	0	1	0	1	0	0	1	0	1	1
K02906	0	1	0	0	0	1	1	0	1	0	1	0	0	0	1	0	1	0	0	0	0	0	0	0	0	0	0	1	1	1	0	1	0	0	0	0	0	1	1	0	1	1	1	0	0	1	0	0	1
K02909	0	1	0	0	0	1	2	0	1	0	0	1	1	1	1	0	1	1	1	1	0	0	0	1	0	1	0	1	1	1	0	0	1	0	0	0	0	0	0	0	0	0	1	0	0	1	0	0	0
K02911	0	0	0	0	0	0	0	0	0	0	0	0	0	0	0	0	0	0	0	0	0	0	0	0	0	0	0	0	0	0	1	1	0	0	0	0	0	1	1	0	0	0	0	0	0	0	0	0	0
K02913	0	1	1	0	0	0	0	0	1	0	0	0	1	0	0	0	0	0	0	1	1	0	0	1	1	0	0	0	0	0	0	0	0	0	0	0	0	1	0	0	0	0	0	0	0	1	0	0	1
K02914	0	0	0	0	1	1	0	0	0	0	0	0	0	0	0	0	0	0	0	0	0	0	0	0	0	0	0	0	0	1	0	0	1	0	0	0	1	1	0	0	0	0	0	0	0	0	1	0	1
K02916	1	0	0	1	1	0	1	0	1	0	0	0	0	1	0	0	0	0	0	0	0	0	1	0	0	0	1	0	0	0	1	0	0	0	0	0	1	1	0	0	1	1	1	0	0	0	0	0	0
K02919	0	1	1	0	0	1	0	1	1	0	0	1	0	0	0	0	0	0	0	0	0	0	0	0	0	1	1	0	0	0	0	0	0	0	0	0	1	1	0	0	0	0	0	0	0	0	0	0	0
K02925	0	0	0	0	0	0	0	0	0	0	0	0	0	0	0	0	0	0	0	0	0	0	0	0	0	1	0	0	0	0	0	0	0	0	0	0	0	0	0	0	0	0	0	0	0	0	0	0	0
K02926	0	1	0	0	0	1	1	0	1	0	1	0	0	0	1	1	1	0	0	0	0	0	0	0	0	0	0	1	1	1	0	1	0	0	0	0	0	1	1	0	1	1	1	0	0	1	0	0	1
K02931	1	0	0	1	1	1	1	1	1	0	1	0	1	0	0	0	1	0	0	0	0	0	0	0	0	0	0	1	1	1	0	1	1	0	0	0	0	1	0	0	1	0	1	0	0	1	0	0	1
K02933	1	0	0	1	1	1	0	0	1	0	1	0	1	0	0	0	1	0	0	0	0	0	1	0	0	0	0	1	1	1	0	1	1	0	0	0	0	1	0	0	1	1	1	0	0	0	0	0	0
K02935	0	0	0	0	0	0	0	0	1	0	0	0	0	0	1	0	0	0	0	0	0	0	0	0	0	1	0	1	0	0	0	0	1	0	0	1	0	1	0	0	1	0	1	1	0	0	0	0	1
K02939	1	0	1	1	1	1	0	0	0	1	0	1	0	0	1	0	1	0	1	1	1	2	0	0	1	0	1	1	0	1	1	0	0	0	0	0	0	0	0	1	0	1	0	1	1	1	1	0	1
K02941	0	0	0	0	0	0	0	1	0	0	0	0	0	0	0	0	0	0	0	0	0	0	0	0	0	0	0	0	0	0	0	0	0	0	0	0	0	0	0	0	0	0	0	0	0	0	0	0	0
K02945	0	0	1	0	0	1	1	0	1	1	0	0	0	0	0	0	1	1	0	1	0	0	0	0	1	0	0	0	0	1	0	0	0	0	0	0	1	0	1	0	0	0	1	1	1	1	0	0	0
K02946	0	1	0	0	0	0	1	0	0	0	0	0	0	0	1	0	1	0	0	0	0	0	0	0	0	0	0	1	0	0	1	0	0	0	1	0	0	1	0	0	1	1	1	0	0	1	0	0	1
K02948	1	1	1	1	0	1	0	1	1	0	0	1	0	0	0	0	1	0	0	1	1	1	0	0	1	1	1	0	1	0	0	0	1	0	1	0	1	1	0	1	0	1	1	0	0	0	1	0	1
K02950	0	1	0	1	0	1	0	0	1	0	1	0	0	1	0	0	1	0	0	1	0	0	1	0	0	1	0	0	1	0	0	0	1	0	1	0	0	1	1	0	0	1	0	1	0	1	0	0	0
K02952	1	1	1	1	0	1	0	1	1	0	0	1	0	0	0	0	1	0	0	1	1	1	0	0	1	1	1	0	1	0	0	0	1	0	1	0	0	1	0	1	0	1	0	0	0	0	1	0	1
K02954	1	0	0	1	1	1	1	0	1	0	1	0	1	0	0	0	0	0	0	1	0	0	0	0	0	0	0	0	1	0	0	1	0	0	0	0	0	1	0	0	1	0	1	0	0	0	0	0	0
K02956	0	0	0	1	1	1	1	0	1	0	0	0	1	1	0	1	1	0	0	0	0	0	1	0	1	1	0	0	0	0	1	0	1	0	1	0	0	1	1	1	1	0	0	0	0	1	0	0	1
K02959	0	0	0	1	0	1	0	0	0	1	1	0	0	0	0	0	0	0	0	0	0	0	0	1	0	0	0	0	0	0	0	1	0	0	1	0	1	0	1	0	0	1	0	0	0	1	0	0	0
K02961	0	1	0	0	1	1	1	1	1	0	1	0	1	0	0	1	1	0	0	0	0	0	0	0	0	0	0	1	1	1	0	1	0	0	0	0	0	0	0	0	1	0	1	0	0	1	0	1	1
K02963	0	0	0	2	1	1	1	1	1	1	0	1	0	0	0	1	1	1	0	1	1	0	0	0	1	1	0	1	0	1	1	0	1	0	0	1	1	1	1	0	0	1	1	0	0	1	0	0	1
K02965	0	1	0	0	1	1	1	0	1	0	1	0	1	0	0	1	1	0	0	0	0	0	0	0	0	0	0	0	1	1	0	0	0	0	0	0	0	0	0	0	1	0	1	0	0	1	0	0	1
K02967	0	1	0	0	0	1	2	1	1	1	0	1	1	1	1	0	1	1	1	1	0	0	0	1	1	1	0	1	1	1	0	0	1	0	0	0	1	0	0	0	0	0	1	0	0	1	0	0	1
K02968	0	0	0	0	1	0	0	0	1	0	0	1	0	0	0	0	0	0	0	0	0	0	1	0	1	0	0	1	1	0	0	0	1	0	0	0	0	0	0	0	1	0	0	0	0	1	0	0	0
K02970	0	0	0	0	0	0	0	0	0	0	0	0	0	0	0	0	0	0	0	0	0	0	0	0	0	0	0	0	0	0	0	0	0	0	0	0	0	0	0	0	0	0	0	0	0	0	0	0	0
K02982	1	1	0	0	1	1	1	1	1	0	1	0	1	0	0	1	1	0	0	0	0	0	0	0	0	0	0	1	1	1	0	1	0	0	0	0	0	0	0	0	1	0	1	0	0	1	0	1	1
K02986	1	1	1	1	0	1	0	1	1	0	0	1	0	0	0	0	1	0	0	1	1	1	0	0	1	1	1	0	1	0	0	0	1	1	2	0	1	1	0	1	0	1	1	0	0	0	1	0	1
K02988	0	0	0	1	1	1	0	0	1	0	1	0	0	0	0	0	0	0	0	0	0	0	1	0	0	0	0	1	1	1	1	1	1	0	0	0	0	1	0	0	0	1	1	0	0	0	0	0	0
K02990	0	0	0	0	0	0	0	0	0	0	0	0	0	0	0	0	0	0	0	0	0	0	0	0	0	0	0	0	0	0	0	0	0	0	0	0	1	1	1	0	0	0	0	0	0	0	0	0	0
K02991	0	0	0	0	0	0	0	0	0	0	0	0	0	0	0	0	0	0	0	0	0	0	0	0	0	0	0	0	0	0	0	0	0	0	0	0	0	0	0	0	0	0	0	0	0	0	0	0	0
K02992	0	1	0	1	0	1	2	1	1	0	1	0	0	1	0	0	1	0	0	1	0	0	1	0	0	1	0	0	1	0	0	0	1	0	1	0	0	1	1	0	0	1	0	1	0	1	0	0	0
K02994	1	0	0	1	1	1	1	0	1	0	1	0	1	0	0	0	1	0	0	0	0	0	0	0	0	0	0	1	1	1	0	1	1	0	0	0	0	1	0	0	1	0	1	0	0	0	0	1	0
K02996	1	1	1	1	0	1	0	1	1	0	0	1	0	0	0	0	1	0	1	1	1	1	0	0	1	1	1	1	0	0	0	0	1	1	2	1	1	1	0	1	0	1	1	0	0	0	1	1	1
K03000	0	0	0	0	0	0	0	0	0	0	0	0	0	0	0	0	0	0	0	0	0	0	0	0	0	0	0	0	0	0	0	0	0	0	0	0	0	0	0	0	0	0	0	0	0	0	0	0	0
K03002	0	0	0	0	0	0	0	0	0	0	0	0	0	0	0	0	0	0	0	0	0	0	0	0	0	0	0	0	0	0	0	0	0	0	0	0	0	0	0	0	0	0	0	0	0	0	0	0	0
K03006	0	0	0	0	0	0	0	0	0	0	0	0	0	0	0	0	0	0	0	0	0	0	0	0	0	0	0	0	0	0	0	0	0	0	0	0	0	0	0	0	0	0	0	0	1	0	0	0	0
K03007	0	0	0	0	0	0	0	0	0	0	0	0	0	0	0	0	0	0	0	0	0	0	0	0	0	0	0	0	0	0	0	0	0	0	0	0	0	0	0	0	0	0	0	0	1	0	0	0	0
K03010	0	0	0	0	0	0	0	0	0	0	0	0	0	0	0	0	0	0	0	0	0	0	0	0	0	0	0	0	0	0	0	0	0	0	0	0	0	0	0	0	0	0	0	0	1	0	0	0	0
K03013	0	0	0	0	0	0	0	0	0	0	0	0	0	0	0	0	0	0	0	0	0	0	0	0	0	0	0	0	0	0	0	0	0	0	0	0	0	0	0	0	0	0	0	0	1	0	0	0	0
K03018	0	0	0	0	0	0	0	0	0	0	0	0	0	0	0	0	0	0	0	0	0	0	0	0	0	0	0	0	0	0	0	0	0	0	0	0	0	0	0	0	0	0	0	0	0	0	0	0	0
K03023	0	0	0	0	0	0	0	0	0	0	0	0	0	0	0	0	0	0	0	0	0	0	0	0	0	0	0	0	0	0	0	0	0	0	0	0	0	0	0	0	0	0	0	0	0	0	0	0	0
K03026	0	0	0	0	0	0	0	0	0	0	0	0	0	0	0	0	0	0	0	0	0	0	0	0	0	0	0	0	0	0	0	0	0	0	0	0	0	0	0	0	0	0	0	0	0	0	0	0	0
K03027	0	0	0	0	0	0	0	0	0	0	0	0	0	0	0	0	0	0	0	0	0	0	0	0	0	0	0	0	0	0	0	0	0	0	0	0	0	0	0	0	0	0	0	0	0	0	0	0	0
K03029	0	0	0	0	0	0	0	0	0	0	0	0	0	0	0	0	0	0	0	0	0	0	0	0	0	0	0	0	0	0	0	0	0	0	0	0	0	0	0	0	0	0	0	0	0	0	0	0	0
K03033	0	0	0	0	0	0	1	0	1	1	0	0	0	0	0	0	0	0	0	0	0	0	0	1	1	0	0	0	0	0	0	0	0	0	0	0	0	0	0	0	0	0	1	0	0	0	0	2	0
K03037	0	0	0	0	0	0	0	0	0	0	0	0	0	0	0	0	0	0	0	0	0	0	0	0	0	0	0	0	0	0	0	0	0	0	0	0	0	0	0	0	0	0	0	0	0	0	0	0	0
K03040	1	1	1	1	0	1	0	1	1	0	0	1	0	0	0	0	1	0	0	0	2	1	0	0	1	1	1	1	1	0	0	0	1	1	2	1	1	1	0	1	0	1	1	0	0	0	1	1	1
K03041	0	0	0	0	0	0	0	0	0	1	0	0	0	0	0	0	0	0	0	0	0	0	0	1	0	0	0	0	0	0	0	0	0	0	0	0	0	0	0	0	0	0	0	0	0	0	0	0	0
K03043	0	0	2	0	0	1	0	1	0	1	1	0	0	0	0	0	0	1	1	1	0	0	0	1	0	0	0	0	0	0	0	0	1	0	0	0	0	0	0	0	0	0	0	0	0	1	0	0	0
K03046	0	0	1	0	0	0	0	0	0	1	1	0	0	1	0	0	1	1	0	0	0	0	0	1	0	0	0	0	0	0	0	1	1	0	0	0	0	1	0	0	0	0	1	0	0	1	0	0	0
K03070	0	1	1	1	1	0	0	0	1	1	1	1	0	0	0	0	1	1	1	0	1	0	0	1	1	1	0	1	1	0	0	1	0	0	1	1	0	1	1	0	0	0	0	0	0	0	1	0	1
K03072	0	1	0	0	1	1	1	1	1	1	0	0	0	0	0	1	0	0	1	1	1	0	0	1	1	0	1	0	0	0	0	0	1	0	0	0	0	1	0	0	1	0	0	0	0	0	0	0	2
K03073	0	1	0	1	1	0	0	0	1	0	0	0	0	0	0	0	1	0	0	0	1	0	0	0	0	0	0	0	0	0	0	0	0	0	0	0	1	1	1	0	1	0	1	1	0	1	0	0	1
K03074	0	1	0	0	1	1	1	1	1	1	0	0	0	0	0	1	0	0	1	1	0	0	0	1	1	0	1	0	0	0	0	0	1	0	0	0	0	1	0	0	1	0	0	0	0	0	0	0	1
K03075	1	0	1	0	1	1	1	0	0	0	0	1	0	0	0	1	0	0	0	1	0	0	0	1	0	1	0	1	0	0	1	0	0	0	0	0	1	0	1	0	1	1	0	1	0	1	0	0	1
K03076	1	0	0	1	1	1	0	0	1	0	1	0	1	0	0	0	0	0	0	0	0	0	1	0	0	0	0	1	1	1	1	1	1	0	0	0	0	1	0	0	0	1	1	0	0	0	0	0	0
K03077	0	0	0	0	0	0	0	0	0	0	0	0	0	0	0	0	0	0	0	0	0	0	0	0	0	0	0	0	0	0	0	0	0	0	0	0	0	0	0	0	0	0	0	0	0	0	0	0	0
K03079	0	0	0	0	0	0	0	0	0	1	0	0	0	0	0	0	0	0	0	0	0	0	0	0	0	0	0	0	0	1	0	0	1	0	0	0	0	0	0	0	0	0	0	0	0	0	0	0	0
K03086	1	0	1	0	0	0	0	0	0	1	1	0	0	1	0	0	1	1	0	0	0	0	0	1	1	0	0	0	0	0	0	1	0	0	0	0	1	1	1	0	0	0	1	1	0	0	0	0	0
K03088	0	0	0	1	1	0	0	0	0	0	0	0	0	0	0	0	0	1	0	1	1	0	0	0	1	2	0	0	1	0	1	0	0	0	0	0	1	1	1	0	0	0	1	1	0	1	0	0	0
K03089	0	0	0	0	0	0	0	0	0	0	0	0	0	0	0	0	0	0	0	0	0	0	0	0	0	0	0	0	0	0	0	0	0	0	0	0	0	0	0	0	0	2	1	0	0	0	1	0	0
K03092	0	0	0	0	0	0	0	0	0	0	0	0	0	0	0	0	0	0	0	0	0	0	0	0	0	0	0	0	0	0	0	0	0	0	0	0	0	0	0	0	0	0	0	0	0	0	0	0	0
K03097	0	0	0	0	0	0	0	0	0	0	0	0	0	0	0	0	0	0	0	0	0	0	0	0	0	0	0	0	0	0	0	0	0	0	0	0	0	0	0	0	0	0	0	0	0	0	0	0	0
K03100	0	1	1	0	1	0	1	0	1	1	0	2	0	0	0	0	1	1	0	1	0	0	0	0	1	1	0	0	0	1	0	0	0	0	1	0	1	0	0	0	0	0	1	1	1	1	0	0	0
K03101	0	0	0	0	0	0	0	0	0	0	0	0	0	0	0	0	0	0	0	0	0	0	0	0	0	0	0	0	0	0	0	0	0	0	0	0	0	0	0	0	0	0	0	0	0	0	0	0	0
K03106	0	0	0	0	0	0	0	0	0	0	0	0	0	0	0	0	0	0	0	0	0	0	0	0	0	0	0	0	0	0	0	0	0	0	0	0	0	0	0	0	0	0	0	0	0	0	0	0	0
K03108	0	0	0	0	0	0	0	0	0	0	0	0	0	0	0	0	0	0	0	0	0	0	0	0	0	0	0	0	0	0	0	0	0	0	0	0	0	0	0	0	0	0	0	0	0	0	0	0	0
K03110	0	0	0	0	0	0	0	0	0	0	0	0	0	0	0	0	0	0	0	0	0	0	0	0	0	0	0	0	0	0	0	0	0	0	0	0	0	0	0	0	0	0	0	0	0	0	0	0	0
K03111	0	0	0	2	1	1	1	1	0	1	0	1	0	0	0	1	1	1	0	1	1	0	0	0	1	1	0	1	1	1	1	0	0	0	0	2	1	1	1	0	0	1	1	0	0	1	0	0	1
K03116	0	0	0	0	0	0	0	0	0	0	0	0	0	0	0	0	0	0	0	0	0	0	0	0	0	0	0	0	0	1	0	0	0	0	0	0	0	0	0	0	0	0	0	0	0	0	0	0	0
K03117	0	0	0	0	0	0	0	0	0	0	1	0	0	0	0	0	0	0	0	0	0	0	0	0	0	0	0	0	0	0	0	0	0	0	0	0	0	1	1	0	0	0	0	0	0	0	0	0	0
K03118	0	0	0	0	0	0	0	0	0	0	0	0	0	0	0	0	0	0	0	0	0	0	0	0	0	0	0	0	0	1	0	0	0	0	0	0	0	1	1	0	0	0	0	0	0	0	0	0	1
K03124	0	0	0	0	0	0	0	0	0	0	0	0	0	0	0	0	0	0	0	0	0	0	0	0	0	0	0	0	0	0	0	0	0	0	0	0	0	0	0	0	0	0	0	0	1	0	0	0	0
K03128	0	0	0	0	0	0	0	0	0	0	0	0	0	0	0	0	0	0	0	0	0	0	0	0	0	0	0	0	0	0	0	0	0	0	0	0	0	0	0	0	0	0	0	0	0	0	0	0	0
K03147	0	0	0	0	0	0	0	0	0	0	0	0	0	0	0	0	0	0	0	0	0	0	0	0	0	0	0	0	0	0	0	0	0	0	0	0	0	0	0	0	0	0	1	0	0	0	0	0	0
K03151	0	0	0	0	0	0	0	0	0	0	0	0	0	0	0	0	0	0	0	0	0	0	0	0	0	0	0	0	0	0	0	0	0	0	0	0	0	0	0	0	0	0	0	0	0	0	0	0	0
K03152	0	0	0	0	0	0	0	0	0	0	0	0	0	0	0	0	0	0	0	0	0	0	0	0	0	0	0	0	1	0	0	0	0	0	0	0	0	0	0	0	0	0	0	0	0	0	0	0	0
K03153	0	0	0	0	0	0	0	0	0	0	0	0	0	0	0	0	0	0	0	0	0	0	0	0	0	0	0	0	0	0	0	0	0	0	0	0	0	0	0	0	0	0	0	0	0	0	0	0	0
K03155	0	0	0	0	0	0	0	0	0	0	0	0	0	0	0	0	0	0	0	0	0	0	0	0	0	0	0	0	0	0	0	0	0	0	0	0	0	0	0	0	0	0	0	0	0	0	0	0	0
K03164	0	0	0	0	0	0	0	0	0	0	0	0	0	0	0	0	0	0	0	0	0	0	0	0	0	0	0	0	0	0	0	0	0	0	0	0	0	0	0	0	0	0	0	0	1	0	0	0	0
K03168	0	1	1	0	0	1	0	0	0	0	0	0	1	0	0	0	1	1	0	1	0	0	0	0	1	0	1	0	0	0	0	0	1	0	0	0	0	1	0	0	0	0	1	1	1	0	1	0	0
K03169	0	0	0	0	0	0	0	0	0	0	0	0	0	0	0	0	0	0	0	0	0	0	0	0	0	0	0	0	0	0	0	0	0	0	0	0	0	0	0	0	0	0	0	0	0	0	0	0	0
K03175	0	0	0	0	0	0	0	0	0	0	0	0	0	0	0	0	0	0	0	0	0	0	0	0	0	0	0	0	0	0	0	0	0	0	0	0	0	0	0	0	0	0	0	0	0	0	0	0	0
K03177	1	0	1	0	0	1	0	0	1	1	0	0	0	0	0	0	1	0	1	0	0	0	1	1	0	1	0	0	0	0	0	0	0	0	0	0	1	1	0	0	0	3	1	1	1	2	0	0	0
K03182	0	0	0	0	0	0	0	0	0	0	0	0	0	0	0	0	0	0	0	0	0	0	0	0	0	0	0	0	0	0	0	0	0	0	0	0	0	0	0	0	0	0	0	0	0	0	0	0	0
K03183	0	0	0	0	0	0	0	0	0	1	0	0	0	0	0	0	0	0	0	0	0	0	0	0	0	0	0	0	0	0	0	0	0	0	0	0	0	0	0	0	0	0	0	0	0	0	0	0	0
K03186	0	0	0	0	0	0	0	0	0	0	0	0	0	0	0	0	0	0	0	0	0	0	0	0	0	0	0	0	0	0	0	0	0	0	0	0	0	0	0	0	0	0	0	0	0	0	0	0	0
K03189	0	0	0	0	0	0	0	0	0	0	0	0	0	0	0	0	0	0	0	0	0	0	0	0	0	0	0	0	0	0	0	0	0	0	0	0	0	0	0	0	0	0	0	0	0	0	0	0	0
K03191	0	0	0	1	0	0	0	0	0	0	0	0	0	0	0	0	0	0	0	0	0	0	0	0	0	0	0	0	0	0	0	0	0	0	0	0	0	0	0	0	0	0	0	0	0	0	0	0	0
K03206	0	0	0	0	0	0	0	0	0	0	0	0	0	0	0	0	0	0	0	0	0	0	0	0	0	0	0	0	0	0	0	0	0	0	0	0	0	0	0	0	0	0	0	0	0	0	1	0	0
K03207	0	0	0	0	0	0	0	0	0	0	0	1	0	0	0	0	0	1	0	0	0	0	0	0	0	0	0	0	0	0	1	1	0	0	0	0	0	0	0	0	0	0	0	0	0	0	0	0	0
K03210	0	0	0	0	0	0	0	0	0	0	0	0	0	0	0	0	0	0	0	0	0	0	0	0	0	0	0	0	0	0	1	0	0	0	0	0	0	0	0	0	0	0	0	0	0	0	0	0	0
K03215	0	0	0	0	0	0	0	0	0	0	0	0	0	0	0	0	0	0	0	0	0	0	0	0	0	0	0	0	0	0	0	0	0	0	0	0	0	0	0	0	0	0	0	0	0	0	0	0	0
K03217	1	1	0	0	1	0	1	0	1	0	0	1	0	1	0	0	0	0	1	1	1	0	1	1	1	0	0	0	1	0	0	0	2	0	0	0	1	1	0	0	1	1	1	1	1	1	1	0	0
K03218	0	0	0	0	0	0	0	0	0	0	1	0	0	0	0	0	0	1	1	1	1	0	1	0	2	0	0	1	1	0	0	0	1	0	0	0	1	2	0	0	0	1	0	1	1	1	0	0	1
K03231	0	0	0	0	0	0	0	0	0	0	0	0	0	0	0	0	0	0	0	0	0	0	0	0	0	0	0	0	0	0	0	0	0	0	0	0	0	0	0	0	0	0	0	0	0	0	0	0	0
K03233	0	0	0	0	0	0	0	0	0	0	0	0	0	0	0	0	0	0	0	0	0	0	0	0	0	0	0	0	0	0	0	0	0	0	0	0	0	0	0	0	0	0	0	0	0	0	0	0	0
K03235	0	0	0	0	0	0	0	0	0	0	0	0	0	0	0	0	0	0	0	0	0	0	0	0	0	0	0	0	0	0	0	0	0	0	0	0	0	0	0	0	0	0	0	1	0	0	0	0	0
K03246	0	0	0	0	0	0	0	0	0	0	0	0	0	0	0	0	0	0	0	0	0	0	0	0	0	0	0	0	0	0	0	0	0	0	0	0	0	0	0	0	0	0	0	0	0	0	0	0	0
K03252	0	0	0	0	0	0	0	0	0	0	0	0	0	0	0	0	0	0	0	0	0	0	0	0	0	0	0	0	0	0	0	0	0	0	0	0	0	0	0	0	0	0	0	0	0	0	0	0	0
K03255	0	0	0	0	0	0	0	0	0	0	0	0	0	0	0	0	0	0	0	0	0	0	0	0	0	0	0	0	0	0	0	0	0	0	0	0	0	0	0	0	0	0	0	0	0	0	0	0	0
K03270	0	0	0	0	0	0	0	0	0	1	0	0	0	0	0	0	0	0	0	0	0	0	0	0	0	0	0	0	0	0	0	0	0	0	0	0	0	0	0	0	0	0	0	0	0	0	0	0	0
K03271	0	0	0	0	0	0	0	0	0	0	0	0	0	0	0	0	0	0	0	0	0	0	0	0	0	0	0	0	0	2	0	0	0	0	0	1	0	0	0	0	0	0	0	0	0	0	0	0	0
K03272	0	0	0	0	0	0	1	0	0	0	0	0	0	0	0	0	0	0	0	0	0	0	0	0	0	0	0	0	0	0	0	0	0	0	0	0	0	0	0	0	0	0	0	0	0	0	0	0	0
K03273	0	0	0	0	0	0	0	0	0	0	0	0	0	0	0	0	0	0	0	0	0	0	0	0	0	0	0	0	0	0	0	0	0	0	0	1	0	0	0	0	0	0	0	0	0	0	0	0	0
K03274	0	0	0	0	0	0	1	0	0	0	0	0	0	0	0	0	0	0	0	0	0	0	0	0	0	0	0	0	0	1	0	0	0	0	0	0	0	0	0	0	0	0	0	0	0	0	0	0	0
K03281	0	0	0	0	0	0	0	0	0	0	0	0	0	0	0	0	0	0	0	0	0	0	0	0	0	0	0	0	0	0	0	0	0	0	0	0	0	0	0	0	0	0	0	0	0	0	0	0	0
K03282	0	0	0	0	0	0	0	0	0	0	0	0	0	0	0	0	0	0	0	0	0	0	0	0	0	0	0	1	1	1	0	0	0	0	1	0	0	0	0	0	0	0	1	1	0	1	0	0	0
K03283	0	0	0	0	0	0	0	0	0	0	0	0	0	0	0	0	0	0	0	0	0	0	0	0	0	0	0	0	0	0	0	0	0	0	0	0	0	0	0	0	0	0	0	0	0	0	0	0	0
K03284	1	1	1	1	1	1	0	1	0	1	0	1	0	0	0	0	1	0	1	0	1	0	0	0	0	1	1	1	1	0	0	0	0	0	0	0	0	0	0	1	0	1	0	1	1	1	1	0	0
K03286	0	0	0	0	0	0	0	0	0	0	0	0	0	0	0	0	0	0	0	0	0	0	0	0	0	0	0	0	0	0	0	0	0	0	0	0	0	0	0	0	0	0	0	0	0	0	0	0	0
K03292	0	0	0	0	0	0	0	0	0	0	0	0	0	0	0	0	0	0	0	0	0	0	0	0	0	0	0	0	0	0	0	0	0	0	0	0	0	0	0	0	0	0	0	0	0	0	0	0	0
K03294	0	0	0	0	0	0	0	0	0	0	0	0	0	0	0	0	0	0	0	0	0	0	0	0	0	0	0	0	0	0	0	0	0	0	0	0	0	0	0	0	0	0	0	1	0	0	0	0	0
K03296	0	0	0	0	0	0	0	0	0	0	0	0	0	0	0	0	0	0	0	0	0	0	0	0	0	0	0	0	0	0	0	0	0	0	0	0	0	0	0	0	0	0	0	0	0	0	0	0	0
K03298	0	0	0	0	0	0	0	0	0	0	0	0	0	0	0	0	0	0	0	0	0	0	0	0	0	0	0	0	0	0	0	0	0	0	0	0	0	0	0	0	0	0	0	0	0	0	0	0	0
K03303	0	0	0	0	0	0	0	0	0	0	0	0	0	0	0	0	0	0	0	0	0	0	0	0	0	0	0	0	0	0	0	0	0	0	0	0	0	0	0	0	0	0	0	0	0	0	0	0	0
K03305	0	0	0	0	0	0	0	0	0	0	0	0	0	0	0	0	0	0	0	0	0	0	0	0	0	0	0	0	0	0	0	0	0	0	0	0	0	0	0	0	0	0	0	0	0	0	0	0	0
K03306	0	0	1	0	0	1	0	0	1	0	0	0	0	0	0	0	0	0	0	0	0	0	0	0	0	0	0	0	0	0	0	0	0	0	0	0	0	0	0	0	0	0	0	0	0	0	0	0	0
K03307	0	0	0	0	0	0	0	0	0	0	0	0	0	0	0	0	0	0	0	0	0	0	0	0	0	0	0	0	0	0	0	0	0	0	0	0	0	0	0	0	0	0	0	0	0	0	0	0	0
K03308	0	0	0	0	0	0	0	0	0	0	0	0	0	0	0	0	0	0	0	0	0	0	0	0	0	0	0	0	0	0	0	0	0	0	0	0	0	0	0	0	0	0	0	0	0	0	0	0	0
K03310	0	0	0	0	0	0	0	0	0	0	0	0	0	0	0	0	0	0	0	0	0	0	0	0	0	0	0	0	0	0	0	0	0	0	0	0	1	1	0	0	0	0	0	0	0	0	0	0	0
K03313	0	0	0	0	0	0	0	0	0	0	0	0	0	0	0	0	0	0	0	0	1	0	0	0	0	1	0	0	0	0	0	0	0	0	0	1	0	0	0	0	0	0	0	0	0	0	0	0	0
K03316	0	0	0	0	0	0	0	0	0	0	0	0	0	0	0	0	0	0	0	0	0	0	0	0	0	0	0	0	0	0	0	0	0	0	0	0	0	0	0	1	0	0	0	0	0	0	0	0	0
K03321	0	0	0	0	0	0	0	0	0	0	0	0	0	0	1	0	1	0	0	0	0	0	0	0	0	0	0	0	0	0	0	0	0	0	0	0	0	0	0	0	0	0	0	0	0	0	0	0	0
K03322	0	0	0	0	0	0	0	0	0	0	0	0	0	0	0	0	0	0	0	0	0	0	0	0	0	0	0	0	0	0	0	0	0	0	0	0	0	0	0	0	0	0	0	0	0	0	0	0	0
K03324	0	0	0	0	0	0	0	0	0	0	0	0	0	0	0	0	0	0	0	0	0	0	0	0	0	0	0	0	0	0	0	0	0	0	0	0	0	0	0	0	0	0	0	0	0	0	0	0	0
K03325	0	0	0	0	0	0	0	0	0	0	0	0	0	0	0	0	0	0	0	0	0	0	0	0	0	0	0	0	0	0	0	0	0	0	0	0	0	0	0	0	0	0	0	0	0	0	0	0	0
K03327	0	0	0	0	0	0	0	0	0	0	0	0	0	0	0	0	0	0	0	0	0	0	0	0	0	0	0	0	0	0	0	0	0	0	0	0	0	0	0	0	0	0	0	0	0	0	0	0	0
K03328	0	0	0	0	0	0	0	0	0	0	0	0	0	0	0	0	0	0	0	0	0	0	0	0	0	0	0	0	0	0	0	0	0	0	0	0	0	0	0	0	0	0	0	0	0	0	0	0	0
K03338	0	0	0	0	0	0	0	0	0	0	0	0	0	0	0	0	0	0	0	0	0	0	0	0	0	0	0	0	0	0	0	0	0	0	0	0	0	0	0	0	0	0	0	0	0	0	0	0	0
K03348	0	0	0	0	0	0	0	0	0	0	0	0	0	0	0	0	0	0	0	0	0	0	0	0	0	0	0	0	0	0	0	0	0	0	0	0	0	0	0	0	0	0	1	0	0	0	0	0	0
K03349	0	0	0	0	0	0	0	0	0	0	0	0	0	0	0	0	0	0	0	0	0	0	0	0	0	0	0	0	0	0	0	0	0	0	0	0	0	0	0	0	0	0	0	0	0	0	0	0	0
K03350	0	0	0	0	0	0	0	0	0	0	0	0	0	0	0	0	0	0	0	0	1	0	0	0	0	0	0	0	0	0	0	0	0	0	0	0	0	0	0	0	0	0	0	0	0	0	0	0	0
K03379	0	0	0	0	0	0	0	0	0	0	0	0	0	0	0	0	0	0	0	0	0	0	0	0	0	0	0	0	0	0	0	0	0	0	0	0	0	0	0	0	0	0	0	0	0	0	0	0	0
K03386	1	1	1	1	1	1	0	0	1	0	0	0	1	0	0	0	0	0	1	1	0	0	0	1	0	0	1	0	0	0	0	0	0	0	0	0	0	1	0	0	0	0	1	1	1	0	0	0	0
K03387	0	1	1	1	1	2	1	0	0	1	0	2	0	1	0	0	0	1	0	1	1	0	0	0	1	1	0	0	0	1	0	0	1	0	1	1	0	0	0	0	0	1	1	1	0	1	0	0	0
K03388	0	0	0	0	0	0	0	0	0	0	0	0	0	0	0	0	0	0	0	0	0	0	0	0	0	0	0	0	0	0	0	0	0	0	0	0	0	0	0	0	0	0	0	0	0	0	0	0	0
K03399	0	0	0	0	0	0	0	0	0	0	0	0	0	0	0	0	0	0	0	0	0	0	0	0	0	0	0	0	0	0	0	0	0	0	0	0	0	0	0	0	0	0	0	0	0	0	0	0	0
K03404	0	0	0	0	0	0	0	0	0	0	0	0	0	0	0	0	0	0	0	0	0	0	0	0	0	0	0	0	0	0	0	0	0	0	0	0	0	0	0	0	0	0	0	0	0	0	0	0	0
K03406	0	1	0	1	0	0	0	0	0	0	0	1	0	0	0	0	0	0	0	0	0	0	0	0	0	0	0	0	0	0	0	0	0	0	0	0	1	0	0	0	0	0	0	0	0	0	0	0	0
K03407	0	0	0	0	0	0	0	0	0	0	0	0	0	0	0	0	0	0	0	0	0	0	0	0	0	0	0	0	0	0	0	0	0	0	0	0	0	0	0	0	0	0	0	0	0	0	0	0	0
K03412	0	0	0	0	0	0	0	0	0	0	0	0	0	0	0	0	0	0	0	0	0	0	0	0	0	0	0	0	0	0	0	0	0	0	0	0	0	0	0	0	0	0	0	0	0	0	0	0	0
K03413	0	0	0	0	0	0	0	0	0	0	0	0	0	0	0	0	1	0	0	0	0	0	0	0	0	0	0	0	0	0	0	0	0	0	0	0	0	0	0	0	0	0	0	0	0	0	0	0	0
K03424	0	0	0	2	1	1	1	1	0	1	0	1	0	0	0	1	1	0	0	1	1	0	0	0	1	1	0	1	0	1	0	0	0	0	0	1	1	1	1	0	0	1	1	1	0	0	0	0	0
K03427	0	0	0	0	0	0	0	0	0	0	0	0	0	0	0	0	0	0	0	0	0	1	0	0	0	0	0	1	0	0	0	0	0	0	0	1	0	2	0	0	0	1	0	0	0	0	0	0	0
K03429	0	0	0	0	0	0	0	0	0	0	0	0	0	0	0	0	0	0	0	0	0	0	0	0	0	0	0	0	0	0	0	0	0	0	0	0	0	0	0	0	0	0	0	0	0	0	0	0	0
K03436	0	0	0	0	0	0	0	0	0	0	0	0	0	0	0	0	0	0	0	0	0	0	0	0	0	0	0	0	0	0	0	0	0	0	0	0	0	0	0	0	0	0	0	0	0	0	0	0	0
K03437	0	0	0	0	0	0	0	0	0	0	0	0	0	0	0	0	0	0	0	0	0	0	0	0	0	0	0	0	0	0	0	0	0	0	0	0	0	0	0	0	0	0	0	0	0	0	0	0	0
K03438	1	1	1	1	0	1	0	0	1	1	1	0	1	1	0	0	0	0	0	0	1	0	1	0	1	0	0	1	0	0	0	0	1	1	1	1	1	1	0	0	0	0	0	1	0	1	1	0	1
K03439	0	0	0	0	0	0	0	0	0	0	0	0	0	0	0	0	0	0	0	0	0	0	0	0	0	0	0	0	0	0	0	0	0	0	0	0	0	0	0	0	0	0	0	0	0	0	0	0	0
K03440	0	0	0	0	0	0	0	0	0	0	0	0	0	0	0	0	0	0	0	0	0	0	0	0	0	0	0	0	0	0	0	0	0	0	0	0	0	0	0	0	0	0	0	0	0	0	0	0	0
K03442	0	1	0	0	0	0	0	0	0	0	0	0	0	0	0	0	0	0	0	0	0	0	0	0	0	0	0	0	0	0	0	0	0	0	0	0	0	0	0	0	0	0	0	0	0	0	0	0	0
K03446	0	0	0	0	0	0	0	0	0	0	0	0	0	0	0	0	0	0	0	0	0	0	0	0	0	0	0	0	0	0	0	0	0	0	0	0	0	0	0	0	0	0	0	0	0	0	0	0	0
K03449	0	0	0	0	0	0	0	0	0	0	0	0	0	0	0	0	0	0	0	0	0	0	0	0	0	0	0	0	0	0	0	0	0	0	0	0	0	0	0	0	0	0	0	0	0	0	0	0	0
K03455	0	0	0	0	0	0	0	0	0	0	0	0	0	0	0	0	0	0	0	0	0	0	0	0	0	0	0	0	0	0	0	0	0	0	0	0	0	0	0	0	0	0	0	0	0	0	0	0	0
K03465	0	0	0	1	0	0	0	0	0	0	0	0	0	0	0	1	0	0	0	0	0	0	0	0	0	0	0	0	0	0	0	0	0	0	0	0	0	0	0	0	0	0	0	0	0	0	0	0	0
K03466	0	0	0	2	0	0	0	0	1	1	0	0	0	0	0	0	0	0	0	0	0	0	0	0	3	0	0	1	0	0	1	0	1	0	0	0	0	1	1	0	0	0	0	0	0	1	0	1	1
K03469	1	1	0	1	1	0	0	1	1	0	0	1	0	0	0	0	0	1	1	1	0	0	0	1	0	1	0	0	1	1	0	0	0	0	1	0	0	1	1	1	0	1	0	1	0	1	0	0	1
K03470	0	0	0	1	0	1	0	1	0	1	0	0	0	0	0	0	0	1	1	1	0	0	1	1	0	0	1	1	0	0	1	1	1	0	0	0	0	1	1	0	0	1	0	0	1	1	0	0	0
K03476	0	0	0	0	0	0	0	0	0	0	0	0	0	0	0	0	0	0	0	0	0	1	0	0	0	0	0	0	0	0	0	0	0	0	0	0	0	0	0	0	0	0	0	0	0	0	0	0	0
K03483	0	0	0	0	0	0	0	0	0	0	0	0	0	0	0	0	0	0	0	0	0	0	0	0	0	0	0	0	0	0	0	0	0	0	0	0	0	0	0	0	0	0	0	0	0	0	0	0	0
K03484	0	0	0	0	0	0	0	0	0	0	0	0	0	0	0	0	0	0	0	0	0	0	0	0	0	0	0	0	0	0	0	0	0	0	0	0	0	0	0	0	0	0	0	0	0	0	0	0	0
K03495	0	0	0	0	0	0	0	0	0	0	0	0	0	0	0	0	0	0	0	0	0	0	0	0	0	0	0	0	0	0	0	0	0	0	0	0	0	0	0	0	0	0	0	0	0	0	0	0	0
K03496	0	0	0	0	0	0	0	0	0	0	0	0	0	0	0	0	0	0	0	0	0	0	0	0	0	0	0	0	0	0	0	0	0	0	0	0	0	0	0	0	0	1	0	0	0	0	0	0	0
K03497	1	1	1	1	1	1	0	0	0	1	0	0	0	0	1	0	1	0	1	1	0	0	0	1	1	1	1	0	0	0	0	0	1	0	0	0	0	1	0	0	0	0	1	1	1	0	1	0	0
K03499	0	0	0	0	0	0	0	0	0	0	0	0	0	0	0	0	0	0	0	0	0	0	0	0	0	0	0	0	0	0	0	0	0	0	0	0	0	0	0	0	0	0	0	0	0	0	0	0	0
K03501	0	0	0	0	0	0	0	0	0	0	0	0	0	0	0	0	0	0	0	0	0	0	0	0	0	0	0	0	0	0	0	0	0	0	0	0	0	0	0	0	0	0	0	0	0	0	0	0	0
K03502	0	0	0	0	0	0	0	0	0	0	0	0	0	0	0	0	0	0	0	0	0	0	0	0	0	0	0	0	0	0	0	0	0	0	0	0	0	0	0	0	0	0	0	0	0	0	0	0	0
K03503	0	0	0	0	0	0	0	0	0	0	0	0	0	0	0	0	0	0	0	0	0	0	0	0	1	0	0	0	0	0	0	0	0	1	0	1	0	0	0	0	0	1	0	0	0	0	1	0	0
K03514	0	0	0	0	0	0	0	0	0	0	0	0	0	0	0	0	0	0	0	0	0	0	0	0	0	0	0	0	0	0	0	0	0	0	0	0	0	0	0	0	0	0	0	0	0	0	0	0	0
K03517	0	0	0	0	0	0	0	0	0	0	0	0	0	0	0	0	0	0	0	0	0	0	0	0	0	0	0	0	0	0	0	0	0	0	0	0	0	0	0	0	0	0	0	0	0	0	0	0	0
K03521	0	0	0	0	0	0	0	0	0	0	0	0	0	0	0	0	0	0	0	0	0	0	0	0	0	0	0	0	0	0	0	0	0	0	0	0	0	0	0	0	0	0	0	0	0	0	0	0	0
K03523	0	0	0	0	0	0	0	0	0	0	0	0	0	0	0	0	0	0	0	0	0	0	0	0	0	0	0	1	0	0	0	0	0	0	0	0	0	0	0	0	0	0	0	0	0	0	0	0	1
K03524	0	0	0	0	0	0	0	0	0	0	0	0	0	0	0	0	0	0	0	0	0	0	0	0	1	0	0	0	0	0	0	0	0	0	0	0	0	0	0	0	0	0	0	0	0	0	0	0	0
K03527	0	0	0	0	0	0	0	0	0	0	0	0	0	0	0	0	0	0	0	0	0	0	0	0	0	0	0	0	0	0	0	0	0	0	0	0	0	0	0	0	0	0	0	0	0	0	0	0	0
K03529	0	0	0	1	0	1	0	1	0	1	1	0	0	1	0	0	1	1	1	1	0	0	0	1	0	0	0	1	0	0	1	1	0	0	1	0	0	0	0	0	0	1	0	0	0	1	0	0	0
K03530	1	0	0	0	1	1	0	1	1	0	0	0	0	1	0	1	0	0	0	0	0	0	1	0	1	1	0	0	1	0	1	0	0	0	0	0	1	1	0	1	0	0	0	0	0	1	0	0	0
K03531	0	1	1	0	1	0	1	0	0	1	0	2	0	1	0	0	0	1	0	1	0	1	0	0	1	0	0	0	0	1	0	0	1	0	1	1	0	0	0	0	0	1	1	1	0	1	0	0	0
K03534	0	0	0	0	0	0	0	0	0	0	0	0	0	0	0	0	0	0	0	0	0	0	0	0	0	0	0	0	0	0	0	1	0	0	0	0	0	0	0	0	0	0	0	0	0	0	0	0	0
K03536	0	0	0	0	0	0	0	0	0	0	0	0	0	0	0	0	0	0	1	1	1	0	1	1	1	0	0	0	1	1	0	0	1	0	0	0	1	1	0	0	0	0	0	0	0	0	1	0	1
K03537	0	0	0	0	0	0	0	0	0	0	0	0	0	0	0	0	0	0	0	0	0	0	0	0	0	0	0	0	0	0	0	0	0	0	0	0	0	0	0	0	0	0	0	0	0	0	0	0	0
K03538	0	0	0	0	0	0	0	0	0	0	0	0	0	0	0	0	0	0	0	0	0	0	0	0	0	0	0	0	0	0	0	0	0	0	0	0	0	0	0	0	0	0	0	0	0	0	0	0	0
K03543	0	0	1	0	0	0	0	0	0	0	0	0	0	0	0	0	0	0	0	0	0	0	0	0	0	0	0	0	0	0	0	0	0	0	0	0	0	0	0	0	0	0	0	0	0	0	0	0	0
K03544	0	0	0	0	0	0	0	0	0	0	0	0	0	0	0	0	0	0	0	0	0	0	0	0	0	0	0	0	0	0	0	0	0	0	0	0	0	0	0	0	0	0	0	0	0	0	0	0	0
K03545	0	0	0	0	0	0	0	0	0	0	0	0	0	0	0	0	0	0	0	0	0	0	0	0	0	0	0	0	1	0	1	0	0	0	0	0	0	1	0	1	0	0	0	0	0	1	0	0	1
K03546	0	0	0	0	0	0	0	0	0	0	0	0	0	0	0	0	0	0	0	0	0	0	0	0	0	0	0	0	0	0	0	0	0	0	0	0	0	0	0	0	0	0	0	0	0	0	0	0	0
K03547	0	0	0	0	0	0	0	0	0	0	0	0	0	0	0	0	0	0	0	0	0	0	0	0	0	0	0	0	0	0	0	0	0	0	0	0	0	0	0	0	0	0	0	0	0	0	0	0	0
K03548	0	0	0	0	0	0	0	0	0	0	0	0	0	0	0	0	0	0	0	0	0	0	0	0	0	0	0	0	0	0	0	0	0	0	0	0	0	0	0	0	0	0	0	0	0	0	0	0	0
K03550	1	0	0	0	1	0	0	0	1	0	0	1	0	0	0	0	0	0	0	0	0	0	1	0	1	0	0	0	1	0	0	0	1	0	0	0	0	0	0	0	1	0	0	0	0	1	0	0	1
K03551	1	1	0	0	1	1	0	0	1	0	0	1	0	1	0	1	0	0	0	1	1	0	0	0	1	1	0	0	1	0	0	0	1	0	0	1	0	1	0	0	0	1	1	1	1	1	1	0	1
K03553	0	1	0	2	1	1	1	1	1	1	0	1	0	0	1	0	1	1	0	0	0	0	0	0	1	1	0	1	0	0	1	0	2	0	0	2	0	1	1	0	0	0	1	0	0	1	0	1	1
K03555	0	0	0	0	0	0	0	0	0	0	0	0	0	0	0	0	0	0	0	0	0	0	0	0	0	0	0	0	0	0	0	0	0	0	0	0	0	0	0	0	0	0	0	0	1	0	0	0	0
K03556	0	0	0	0	0	0	0	0	0	0	0	0	0	0	0	0	0	0	0	0	0	0	0	0	0	0	0	0	0	0	0	0	0	0	0	0	0	0	0	0	0	0	0	0	0	0	0	0	0
K03558	0	0	0	0	0	0	0	0	0	0	0	0	0	0	0	0	0	0	0	0	0	0	0	0	0	0	0	0	0	0	0	0	0	0	0	0	0	0	0	0	0	0	0	0	0	0	0	0	0
K03559	0	0	0	0	0	0	0	0	0	0	0	0	0	0	0	0	0	0	0	0	0	0	0	0	0	0	0	0	0	0	0	0	0	0	0	0	0	0	0	0	0	0	0	0	0	0	0	0	0
K03561	0	0	0	0	0	0	0	0	0	0	0	0	0	0	0	0	0	0	0	0	0	0	0	0	0	0	0	0	0	0	0	0	0	0	0	0	0	0	0	0	0	0	0	0	0	0	0	0	0
K03563	0	0	0	0	0	0	0	0	0	0	0	0	0	0	0	0	0	0	0	0	0	0	0	0	0	0	0	0	0	0	0	0	0	0	0	0	0	0	0	0	0	0	0	0	0	0	0	0	0
K03564	0	0	0	0	0	0	0	0	0	0	0	1	0	0	0	0	0	0	0	0	0	0	0	0	1	1	0	0	0	0	0	0	0	0	0	0	0	1	1	0	0	0	1	0	0	1	0	2	0
K03565	0	0	0	0	0	0	0	0	0	0	0	0	0	0	0	0	0	0	0	0	0	0	0	0	0	0	0	0	0	0	0	0	0	0	0	0	0	0	0	0	0	0	0	0	0	0	0	0	0
K03566	0	0	0	0	0	0	0	0	0	0	0	0	0	0	0	0	0	0	0	0	0	0	0	0	0	0	0	0	0	0	0	0	0	0	0	0	0	0	0	0	0	0	0	0	0	0	0	0	0
K03568	0	0	0	0	0	0	0	0	0	0	0	0	0	0	0	0	0	0	0	0	0	0	0	0	0	0	0	0	0	0	0	0	0	0	0	0	0	0	0	0	0	0	0	0	0	0	0	0	0
K03569	1	1	2	0	1	2	0	0	2	2	0	1	0	2	0	1	1	0	2	0	1	1	1	1	0	1	0	0	1	0	0	0	1	2	1	1	2	2	1	0	0	1	1	0	0	1	1	0	1
K03570	0	0	0	0	0	0	0	0	0	0	0	0	0	0	0	0	1	0	1	0	0	0	0	0	0	0	0	0	0	0	0	0	1	0	0	0	1	1	0	0	0	0	0	0	0	0	0	0	0
K03571	0	0	0	0	0	0	0	0	0	0	0	0	0	0	0	0	0	0	0	0	0	0	0	0	0	0	0	0	0	0	0	0	0	0	0	0	0	0	0	0	0	0	0	0	0	0	0	0	0
K03572	0	0	0	0	0	0	0	0	0	0	0	0	0	0	0	0	0	0	0	0	0	0	0	0	0	0	0	0	0	0	0	0	0	0	0	0	0	0	0	0	0	0	0	0	0	0	0	0	0
K03573	0	0	0	0	0	0	0	0	0	0	0	0	0	0	0	0	0	0	0	0	0	0	0	0	1	0	0	0	0	0	0	0	0	0	0	0	0	0	0	0	0	0	0	0	0	0	0	0	0
K03574	0	0	0	1	0	0	1	0	1	0	0	0	0	0	3	0	0	0	0	1	0	0	0	0	1	3	0	0	2	0	0	0	2	0	1	1	1	1	0	1	0	1	0	1	2	2	1	2	0
K03575	1	0	0	1	0	0	0	1	0	0	0	1	0	0	0	0	0	0	0	1	0	0	0	0	2	1	0	0	0	0	0	0	0	0	0	0	0	0	0	0	0	0	0	0	0	1	0	0	0
K03578	0	0	0	0	0	0	0	0	0	0	0	0	0	0	0	0	0	0	0	0	0	0	0	0	0	0	0	0	0	0	0	0	0	0	0	0	0	0	0	0	0	0	0	0	0	0	0	0	0
K03580	0	0	0	0	0	0	0	0	0	0	0	0	0	0	0	0	0	0	0	0	0	0	0	0	0	0	0	0	0	0	0	0	0	0	0	0	0	0	0	0	0	0	0	0	0	0	0	0	0
K03581	0	0	1	0	0	0	0	0	0	0	0	0	0	0	0	0	0	0	0	0	0	0	0	0	0	0	0	0	0	0	0	0	0	0	0	0	0	0	0	0	0	0	0	0	0	0	0	0	0
K03582	0	0	0	0	0	0	0	0	0	0	0	0	0	0	0	0	0	0	0	0	0	0	0	0	0	0	0	0	0	0	0	0	0	0	0	0	0	0	0	0	0	0	0	0	0	0	0	0	0
K03584	0	0	0	0	1	1	1	1	1	0	1	1	0	0	0	1	1	0	0	0	0	0	0	1	0	0	0	0	0	1	0	0	0	0	1	0	0	0	1	0	0	0	0	1	1	1	0	0	0
K03585	0	0	0	0	0	0	0	0	0	0	0	0	0	0	0	0	0	0	0	0	0	0	0	0	0	0	0	0	0	0	0	0	0	0	0	0	0	0	0	0	0	0	0	0	0	0	0	0	0
K03587	0	0	0	0	0	0	0	0	1	0	0	0	0	0	0	0	0	0	1	0	0	0	0	0	0	1	0	0	0	0	0	0	0	0	0	0	0	0	0	0	0	0	0	0	0	0	0	0	0
K03588	0	0	1	0	1	1	0	1	0	0	1	1	0	0	1	0	1	0	0	1	1	0	1	1	1	0	0	0	0	0	1	0	0	0	0	0	1	1	0	1	0	0	1	0	0	0	0	0	1
K03589	0	0	0	0	0	0	0	0	0	0	0	0	0	0	0	0	0	0	0	0	0	0	0	0	0	0	0	0	0	0	0	0	0	0	0	0	0	0	0	0	0	0	0	0	0	0	0	0	0
K03590	0	1	1	0	1	0	1	0	1	1	0	2	0	1	0	0	0	1	0	1	1	1	0	0	1	1	0	0	0	1	0	0	1	0	1	0	0	0	0	0	0	1	1	1	1	1	0	0	0
K03592	0	0	0	0	0	0	0	0	0	0	0	0	0	0	0	0	0	0	0	0	0	0	0	0	0	0	0	0	0	0	0	0	0	0	0	0	0	0	0	0	0	0	0	0	0	0	0	0	0
K03593	0	0	0	0	0	0	0	0	0	0	0	0	0	0	0	0	0	0	0	0	0	0	0	0	0	0	0	0	0	0	0	0	0	0	0	0	0	0	0	0	0	0	0	0	0	0	0	0	0
K03595	0	0	0	0	0	0	0	0	0	0	0	0	0	0	0	0	0	0	0	0	0	0	0	0	1	0	0	0	0	0	0	0	0	0	0	0	0	0	0	0	0	0	0	0	0	0	0	0	0
K03596	0	0	2	0	1	1	1	0	1	0	0	0	0	0	0	0	1	1	0	1	0	0	1	1	0	1	0	1	1	0	1	0	0	1	0	0	0	1	0	0	0	0	0	1	0	1	1	0	0
K03601	0	0	0	0	0	0	0	0	0	0	0	0	0	0	0	0	0	0	0	0	0	0	0	0	0	0	0	0	0	0	0	0	0	0	0	0	0	0	0	0	0	0	0	0	0	0	0	0	0
K03602	0	0	0	0	0	0	0	0	0	0	0	0	0	0	0	0	0	0	0	0	0	0	0	0	0	0	0	0	0	0	0	0	0	0	0	0	0	0	0	0	0	0	0	0	0	0	0	0	0
K03606	0	0	0	0	0	0	0	0	0	0	0	0	0	0	0	0	0	0	0	0	0	0	0	0	0	0	0	0	0	0	0	0	0	0	0	0	0	0	0	0	0	0	0	0	0	0	0	0	0
K03610	0	0	0	0	0	0	0	0	0	0	0	0	0	0	0	0	0	0	0	0	0	0	0	0	0	0	0	0	0	0	0	0	0	0	0	0	0	0	0	0	0	0	0	0	0	0	0	0	0
K03611	0	0	0	0	0	0	0	0	0	0	0	0	0	0	0	0	0	0	0	0	0	0	0	0	0	0	0	1	1	0	1	0	0	0	0	0	0	0	0	0	0	1	0	0	0	1	0	0	0
K03614	0	0	0	0	0	0	0	0	0	0	0	0	0	0	0	0	0	0	0	0	0	0	0	0	0	0	0	0	0	0	0	0	0	0	0	0	0	0	0	0	0	0	0	0	0	0	0	0	0
K03624	1	1	1	1	0	1	0	0	1	1	0	0	1	1	0	0	1	0	1	0	1	0	0	0	1	0	0	0	0	0	0	0	1	1	0	1	0	0	0	0	0	1	0	1	0	1	1	0	1
K03625	0	0	0	2	0	1	0	1	0	1	0	0	0	1	0	0	0	1	1	1	0	0	0	1	0	0	1	1	0	0	0	0	1	0	0	0	0	1	1	0	0	1	1	0	0	1	0	0	0
K03627	0	0	0	0	0	0	0	0	0	0	0	0	0	0	0	0	0	0	0	0	0	0	0	0	0	0	0	0	0	0	0	0	0	0	0	0	0	0	0	0	0	0	0	0	1	0	0	0	0
K03628	0	0	0	0	0	0	0	0	0	0	0	0	0	0	0	0	0	0	0	0	0	0	0	0	0	0	0	0	0	0	0	0	0	0	0	0	0	0	0	0	0	0	0	0	0	0	0	0	0
K03629	0	0	0	0	0	0	0	0	0	0	0	0	0	0	0	0	0	0	0	0	0	0	0	0	0	0	0	0	0	0	0	0	0	0	0	0	0	0	0	0	0	0	0	0	0	0	0	0	0
K03630	0	0	0	0	0	0	0	0	0	0	0	0	0	0	0	0	0	0	0	0	0	0	0	0	0	0	0	1	0	0	0	0	0	0	0	0	0	0	0	0	0	0	0	0	0	0	0	0	0
K03635	0	0	0	0	0	0	1	0	0	0	0	0	0	0	0	0	0	0	0	0	0	0	0	0	0	0	0	0	0	0	0	0	0	0	0	0	0	0	0	0	0	0	0	0	0	0	0	0	0
K03636	0	0	0	0	0	0	0	0	0	0	0	0	0	0	0	0	0	0	0	0	0	0	0	0	0	0	0	0	0	0	0	0	0	0	0	0	0	0	0	0	0	0	0	0	0	0	0	0	0
K03637	0	0	0	0	0	0	0	0	0	0	0	0	0	0	0	0	0	0	0	0	0	0	0	0	0	0	0	0	0	0	0	0	0	0	0	0	0	0	0	0	0	0	0	0	0	0	0	0	1
K03638	0	0	0	0	0	0	0	0	0	0	0	0	0	0	0	0	0	0	0	0	0	0	0	0	0	0	0	0	0	0	0	0	0	0	0	0	0	0	0	0	0	0	0	0	0	0	0	0	0
K03639	0	0	1	0	0	1	0	0	1	0	0	0	0	0	0	0	0	0	0	0	0	0	0	0	0	0	0	0	0	0	0	0	0	0	1	0	0	0	0	0	0	0	0	0	0	0	0	0	0
K03642	0	0	0	0	0	0	0	0	0	0	0	0	0	0	0	0	0	0	0	0	0	0	0	0	1	0	0	0	0	0	0	0	0	0	0	0	1	1	0	0	0	0	0	0	0	0	0	0	0
K03644	0	0	0	0	0	0	0	0	0	0	0	0	0	0	0	0	0	0	0	0	0	0	0	0	0	0	0	0	0	0	0	0	0	0	0	0	0	0	0	0	0	0	0	0	0	0	0	0	0
K03646	0	0	0	0	0	0	0	0	0	0	0	0	0	0	0	0	0	0	0	0	0	0	0	0	0	0	0	0	0	0	0	0	0	0	0	0	0	0	0	0	0	0	0	0	0	0	0	0	0
K03648	1	0	1	0	0	0	0	1	1	1	0	1	0	0	0	0	1	0	0	0	1	0	0	1	1	1	0	0	1	0	0	0	1	0	1	0	0	0	0	0	0	1	1	0	0	0	1	1	1
K03650	0	0	0	0	0	0	0	0	0	0	0	0	0	0	0	0	0	0	0	0	0	0	0	0	0	0	0	0	0	0	0	0	0	0	0	0	0	0	0	0	0	0	0	0	0	0	0	0	0
K03651	0	0	0	0	0	0	0	0	0	0	0	0	0	0	0	0	0	0	0	0	0	0	0	0	0	0	0	0	0	0	0	0	0	0	0	0	0	0	0	0	0	0	0	0	0	0	0	0	0
K03652	0	0	0	0	0	0	0	0	0	0	0	0	0	0	0	0	0	0	0	0	0	0	0	0	0	0	0	0	0	0	0	0	0	0	0	0	0	0	0	0	0	0	0	0	0	0	0	0	0
K03654	0	0	0	0	0	0	0	1	0	0	0	0	0	0	0	0	0	0	0	0	0	0	0	1	0	0	0	0	0	0	0	0	0	0	0	0	0	0	0	0	0	0	0	0	0	0	0	0	1
K03655	0	0	1	1	1	0	1	1	1	0	0	1	0	0	0	0	1	0	1	1	0	0	1	1	0	1	1	0	1	1	0	0	0	1	0	0	0	2	0	1	1	0	2	1	0	0	0	0	0
K03657	0	0	0	1	0	1	1	0	1	0	1	1	1	1	0	1	1	0	0	0	0	0	2	1	0	2	0	0	1	0	0	0	1	0	1	1	2	2	2	1	2	1	0	2	0	1	0	0	1
K03658	0	0	0	0	0	0	0	0	0	0	0	0	0	0	0	0	0	0	0	0	0	0	0	0	0	0	0	0	0	0	0	0	0	0	0	0	0	0	0	0	0	0	0	0	0	0	0	1	0
K03664	0	0	1	1	1	0	1	1	1	0	0	1	0	0	0	0	1	0	1	1	0	0	1	1	0	1	1	1	1	1	0	0	0	1	1	0	0	1	0	1	1	1	1	1	0	1	0	2	0
K03665	0	0	0	0	0	0	0	0	0	0	0	0	0	0	0	0	0	0	0	0	0	0	0	0	0	0	0	0	0	0	0	0	0	0	0	0	0	0	0	0	0	0	0	0	0	0	0	0	0
K03666	0	0	0	0	0	0	0	0	0	0	0	0	0	0	0	0	0	0	0	0	0	0	0	0	0	0	0	0	0	0	0	0	0	0	0	0	0	0	0	0	0	0	0	0	0	0	0	0	0
K03669	0	0	0	0	0	0	0	0	0	0	0	0	0	0	0	0	0	0	0	0	0	0	0	0	0	0	0	0	0	0	0	0	0	0	0	0	0	0	0	0	0	0	0	0	0	0	0	0	0
K03671	0	0	0	0	0	0	0	0	0	0	0	0	0	0	0	0	0	0	0	0	0	0	0	0	0	0	0	0	0	0	0	0	0	0	0	0	0	0	0	0	0	0	0	0	0	0	0	0	0
[truncated: 2,263 more rows]
[truncated: 153 more columns]

## Sheet: S. Fig 2
Sample identifier	Sampling Site	Sample description
[truncated: 111 more rows]

## Sheet: S. Fig 2a
Bray-Curtis	MC00	MC02	MC04	MC06	MC08	MC10	LV00	LV02	LV08	LV30
[truncated: 10 more rows]

[truncated: 7 more sheets: S. Fig 2b, S. Fig 2c, S. Fig 3a, S. Fig 3b, S. Fig 4, S. Fig 28a, S. Fig 28b]
