# Supplementary material for: Genetic isolation and metabolic complexity of an Antarctic subglacial microbiome
Source: Nat Commun. 2025 Aug 18;16:7501. doi: 10.1038/s41467-025-62753-3 (PMC12361377; doi:10.1038/s41467-025-62753-3)
Supplement: Supplementary file 15 — Source data [file 41467_2025_62753_MOESM15_ESM.zip › Source Data/Trees/S Fig 12 13.tree]

(RS_GCF_000520495.1:0.296026778,((GB_GCA_025355805.1/f__NanopelagicaceaeZZZg__JANXYY01ZZZs__JANXYY01 sp025355805:0.183815949,(GB_GCA_002737595.1/f__NanopelagicaceaeZZZg__GCA-2737595ZZZs__GCA-2737595 sp002737595:0.061651785,((((GB_GCA_009705875.1/f__NanopelagicaceaeZZZg__GCA-2737595ZZZs__GCA-2737595 sp009702245:0.00025197,(GB_GCA_009706025.1/f__NanopelagicaceaeZZZg__GCA-2737595ZZZs__GCA-2737595 sp009702245:5e-09,(GB_GCA_009702245.1/f__NanopelagicaceaeZZZg__GCA-2737595ZZZs__GCA-2737595 sp009702245:0.001005816,GB_GCA_009701345.1/f__NanopelagicaceaeZZZg__GCA-2737595ZZZs__GCA-2737595 sp009702245:0.000727019)0.393:0.000224634)0.935:0.000620348)0.630:0.000106316,(GB_GCA_009699785.1/f__NanopelagicaceaeZZZg__GCA-2737595ZZZs__GCA-2737595 sp009702245:0.002561706,GB_GCA_947508125.1/f__NanopelagicaceaeZZZg__GCA-2737595ZZZs__GCA-2737595 sp009702245:6e-09)0.661:0.000426729)0.997:0.005108803,(GB_GCA_026393015.1/f__NanopelagicaceaeZZZg__GCA-2737595ZZZs__GCA-2737595 sp026393015:0.009654267,(GB_GCA_903844855.1/f__NanopelagicaceaeZZZg__GCA-2737595ZZZs__GCA-2737595 sp903844855:0.00325302,GB_GCA_945869485.1/f__NanopelagicaceaeZZZg__GCA-2737595ZZZs__GCA-2737595 sp903844855:0.002859374)1.000:0.006180153)0.958:0.004834139)0.988:0.009416789,(((GB_GCA_903842255.1/f__NanopelagicaceaeZZZg__GCA-2737595ZZZs__GCA-2737595 sp903863015:5e-09,(GB_GCA_903835885.1/f__NanopelagicaceaeZZZg__GCA-2737595ZZZs__GCA-2737595 sp903863015:0.000858709,GB_GCA_903863015.1/f__NanopelagicaceaeZZZg__GCA-2737595ZZZs__GCA-2737595 sp903863015:0.000212124)0.419:0.000207934)0.788:0.000484852,(GB_GCA_903900125.1/f__NanopelagicaceaeZZZg__GCA-2737595ZZZs__GCA-2737595 sp903863015:0.000217308,(GB_GCA_009700295.1/f__NanopelagicaceaeZZZg__GCA-2737595ZZZs__GCA-2737595 sp903863015:5e-09,(GB_GCA_947475435.1/f__NanopelagicaceaeZZZg__GCA-2737595ZZZs__GCA-2737595 sp903863015:5e-09,(GB_GCA_009702385.1/f__NanopelagicaceaeZZZg__GCA-2737595ZZZs__GCA-2737595 sp903863015:0.000230898,GB_GCA_009702605.1/f__NanopelagicaceaeZZZg__GCA-2737595ZZZs__GCA-2737595 sp903863015:0.000465582)0.387:0.000219318)0.926:0.000656353)0.874:0.000648253)0.773:0.000980084)0.981:0.004922214,(GB_GCA_023258615.1/f__NanopelagicaceaeZZZg__GCA-2737595ZZZs__GCA-2737595 sp009917815:0.005443339,(GB_GCA_009917815.1/f__NanopelagicaceaeZZZg__GCA-2737595ZZZs__GCA-2737595 sp009917815:0.002877649,GB_GCA_009919715.1/f__NanopelagicaceaeZZZg__GCA-2737595ZZZs__GCA-2737595 sp009917815:0.011396167)0.943:0.00199328)1.000:0.01538543)1.000:0.027697027)1.000:0.038549814)1.000:0.144497574)0.959:0.039522813,((((GB_GCA_010031635.1/f__NanopelagicaceaeZZZg__UBA3012ZZZs__UBA3012 sp010031635:0.014940368,((GB_GCA_014190175.1/f__NanopelagicaceaeZZZg__UBA3012ZZZs__UBA3012 sp014190175:0.014328945,((GB_GCA_009702505.1/f__NanopelagicaceaeZZZg__UBA3012ZZZs__UBA3012 sp009701305:0.000604744,((GB_GCA_943327945.2/f__NanopelagicaceaeZZZg__UBA3012ZZZs__UBA3012 sp009701305:0.006955769,GB_GCA_943331705.1/f__NanopelagicaceaeZZZg__UBA3012ZZZs__UBA3012 sp009701305:0.00039514)0.644:0.000668556,GB_GCA_943332025.1/f__NanopelagicaceaeZZZg__UBA3012ZZZs__UBA3012 sp009701305:5e-09)0.769:0.001316411)0.848:0.003443426,(GB_GCA_009701305.1/f__NanopelagicaceaeZZZg__UBA3012ZZZs__UBA3012 sp009701305:5e-09,(GB_GCA_009704005.1/f__NanopelagicaceaeZZZg__UBA3012ZZZs__UBA3012 sp009701305:0.0,GB_GCA_947461835.1/f__NanopelagicaceaeZZZg__UBA3012ZZZs__UBA3012 sp009701305:0.0):0.000971536)0.751:0.000371996)0.996:0.004966728)0.057:0.002129416,GB_GCA_009694285.1/f__NanopelagicaceaeZZZg__UBA3012ZZZs__UBA3012 sp009694285:0.010756659)0.987:0.004632348)0.965:0.00869979,((GB_GCA_002346305.1/f__NanopelagicaceaeZZZg__UBA3012ZZZs__UBA3012 sp002346305:0.011592068,GB_GCA_005786885.1/f__NanopelagicaceaeZZZg__UBA3012ZZZs__UBA3012 sp005786885:0.009555294)1.000:0.014496933,(GB_GCA_903859915.1/f__NanopelagicaceaeZZZg__UBA3012ZZZs__UBA3012 sp903902965:0.00070188,GB_GCA_903902965.1/f__NanopelagicaceaeZZZg__UBA3012ZZZs__UBA3012 sp903902965:0.000279946)1.000:0.012760755)0.952:0.006342543)1.000:0.150286612,((GB_GCA_009921625.1/f__NanopelagicaceaeZZZg__IMCC26077ZZZs__IMCC26077 sp009921625:0.070967623,(GB_GCA_945860275.1/f__NanopelagicaceaeZZZg__IMCC26077ZZZs__IMCC26077 sp945860275:0.00102868,GB_GCA_947501205.1/f__NanopelagicaceaeZZZg__IMCC26077ZZZs__IMCC26077 sp945860275:0.000384732)1.000:0.036438921)0.995:0.025032598,((GB_GCA_002284915.1/f__NanopelagicaceaeZZZg__IMCC26077ZZZs__IMCC26077 sp002284915:0.005585194,GB_GCA_030831975.1/f__NanopelagicaceaeZZZg__IMCC26077ZZZs__IMCC26077 sp002284915:0.003471626)1.000:0.047955948,(GB_GCA_005787645.1/f__NanopelagicaceaeZZZg__IMCC26077ZZZs__IMCC26077 sp005787645:0.021591655,GB_GCA_016870715.1/f__NanopelagicaceaeZZZg__IMCC26077ZZZs__IMCC26077 sp016870715:0.017503111)1.000:0.042021523)0.996:0.017998128)1.000:0.143716925)1.000:0.099876258,(((GB_GCA_023260175.1/f__NanopelagicaceaeZZZg__ZLKRG08ZZZs__ZLKRG08 sp023260175:0.035158431,(GB_GCA_018883345.1/f__NanopelagicaceaeZZZg__ZLKRG08ZZZs__ZLKRG08 sp018883345:0.014869809,GB_GCA_023262125.1/f__NanopelagicaceaeZZZg__ZLKRG08ZZZs__ZLKRG08 sp023262125:0.016644915)0.999:0.029174319)1.000:0.181869054,((GB_GCA_009699005.1/f__NanopelagicaceaeZZZg__WLQV01ZZZs__WLQV01 sp009697555:5e-09,((GB_GCA_009697555.1/f__NanopelagicaceaeZZZg__WLQV01ZZZs__WLQV01 sp009697555:0.001463496,GB_GCA_947466095.1/f__NanopelagicaceaeZZZg__WLQV01ZZZs__WLQV01 sp009697555:0.002665382)0.295:0.000730641,(GB_GCA_947452545.1/f__NanopelagicaceaeZZZg__WLQV01ZZZs__WLQV01 sp009697555:0.000801287,GB_GCA_947450565.1/f__NanopelagicaceaeZZZg__WLQV01ZZZs__WLQV01 sp009697555:0.00033333)0.906:0.0019717)0.955:0.004356803)1.000:0.144736687,(((GB_GCA_919902125.1/f__NanopelagicaceaeZZZg__QYPT01ZZZs__QYPT01 sp919902125:0.063634626,(((GB_GCA_025354785.1/f__NanopelagicaceaeZZZg__QYPT01ZZZs__QYPT01 sp025354785:0.069883794,(GB_GCA_025363635.1/f__NanopelagicaceaeZZZg__QYPT01ZZZs__QYPT01 sp025363635:0.055437466,GB_GCA_026392695.1/f__NanopelagicaceaeZZZg__QYPT01ZZZs__QYPT01 sp026392695:0.038955284)1.000:0.022346444)1.000:0.031941982,GB_GCA_014377015.1/f__NanopelagicaceaeZZZg__QYPT01ZZZs__QYPT01 sp014377015:0.111140765)0.993:0.015074639,(GB_GCA_016195215.1/f__NanopelagicaceaeZZZg__QYPT01ZZZs__QYPT01 sp016195215:0.080735888,(GB_GCA_025355765.1/f__NanopelagicaceaeZZZg__QYPT01ZZZs__QYPT01 sp025355765:0.047375173,(GB_GCA_023252155.1/f__NanopelagicaceaeZZZg__QYPT01ZZZs__QYPT01 sp023252155:0.016048857,GB_GCA_025355665.1/f__NanopelagicaceaeZZZg__QYPT01ZZZs__QYPT01 sp025355665:0.01693769)1.000:0.034593721)1.000:0.036404435)0.995:0.018491155)0.990:0.017949359)0.609:0.013308891,((((GB_GCA_026392755.1/f__NanopelagicaceaeZZZg__QYPT01ZZZs__QYPT01 sp009699375:0.004231219,(GB_GCA_009698385.1/f__NanopelagicaceaeZZZg__QYPT01ZZZs__QYPT01 sp009699375:5e-09,(GB_GCA_009697985.1/f__NanopelagicaceaeZZZg__QYPT01ZZZs__QYPT01 sp009699375:5e-09,(GB_GCA_947470955.1/f__NanopelagicaceaeZZZg__QYPT01ZZZs__QYPT01 sp009699375:5e-09,(GB_GCA_009701155.1/f__NanopelagicaceaeZZZg__QYPT01ZZZs__QYPT01 sp009699375:5e-09,(GB_GCA_947482755.1/f__NanopelagicaceaeZZZg__QYPT01ZZZs__QYPT01 sp009699375:5e-09,GB_GCA_009699375.1/f__NanopelagicaceaeZZZg__QYPT01ZZZs__QYPT01 sp009699375:5e-09)0.562:5e-09)0.539:5e-09)0.921:0.000331121)0.000:5e-09)0.999:0.010775789)1.000:0.020632009,((GB_GCA_947505215.1/f__NanopelagicaceaeZZZg__QYPT01ZZZs__QYPT01 sp945884695:5e-09,((GB_GCA_947496305.1/f__NanopelagicaceaeZZZg__QYPT01ZZZs__QYPT01 sp945884695:0.001097473,(GB_GCA_947504635.1/f__NanopelagicaceaeZZZg__QYPT01ZZZs__QYPT01 sp945884695:5e-09,(GB_GCA_947503225.1/f__NanopelagicaceaeZZZg__QYPT01ZZZs__QYPT01 sp945884695:0.000306367,GB_GCA_945884695.1/f__NanopelagicaceaeZZZg__QYPT01ZZZs__QYPT01 sp945884695:0.000833438)0.854:0.000844878)0.387:0.001201558)0.756:0.000734607,GB_GCA_947504425.1/f__NanopelagicaceaeZZZg__QYPT01ZZZs__QYPT01 sp945884695:0.00028835)0.851:0.000854124)1.000:0.02610996,(((GB_GCA_009699515.1/f__NanopelagicaceaeZZZg__QYPT01ZZZs__QYPT01 sp903834705:5e-09,(GB_GCA_009705575.1/f__NanopelagicaceaeZZZg__QYPT01ZZZs__QYPT01 sp903834705:5e-09,(((GB_GCA_009702255.1/f__NanopelagicaceaeZZZg__QYPT01ZZZs__QYPT01 sp903834705:0.000487136,(GB_GCA_903834705.1/f__NanopelagicaceaeZZZg__QYPT01ZZZs__QYPT01 sp903834705:0.001389731,GB_GCA_009698155.1/f__NanopelagicaceaeZZZg__QYPT01ZZZs__QYPT01 sp903834705:5e-09)0.275:5e-09)0.212:5e-09,GB_GCA_009701265.1/f__NanopelagicaceaeZZZg__QYPT01ZZZs__QYPT01 sp903834705:5e-09)0.662:5e-09,(GB_GCA_009702775.1/f__NanopelagicaceaeZZZg__QYPT01ZZZs__QYPT01 sp903834705:5e-09,((GB_GCA_009701025.1/f__NanopelagicaceaeZZZg__QYPT01ZZZs__QYPT01 sp903834705:0.001076749,(GB_GCA_903834485.1/f__NanopelagicaceaeZZZg__QYPT01ZZZs__QYPT01 sp903834705:0.001063656,GB_GCA_903835415.1/f__NanopelagicaceaeZZZg__QYPT01ZZZs__QYPT01 sp903834705:0.00057762)0.790:0.000655715)0.842:0.001868505,(GB_GCA_009704245.1/f__NanopelagicaceaeZZZg__QYPT01ZZZs__QYPT01 sp903834705:0.0,GB_GCA_947459925.1/f__NanopelagicaceaeZZZg__QYPT01ZZZs__QYPT01 sp903834705:0.0):0.000542355)0.466:6e-09)0.909:0.000350812)0.124:0.00023898)0.031:3.956e-06)1.000:3.7e-08,(GB_GCA_947466505.1/f__NanopelagicaceaeZZZg__QYPT01ZZZs__QYPT01 sp903834705:5e-09,((GB_GCA_009700215.1/f__NanopelagicaceaeZZZg__QYPT01ZZZs__QYPT01 sp903834705:5e-09,GB_GCA_943331795.1/f__NanopelagicaceaeZZZg__QYPT01ZZZs__QYPT01 sp903834705:0.007054465)0.000:5e-09,GB_GCA_009698605.1/f__NanopelagicaceaeZZZg__QYPT01ZZZs__QYPT01 sp903834705:5e-09)0.711:6e-09)0.961:5e-09)0.000:5e-09,GB_GCA_903838875.1/f__NanopelagicaceaeZZZg__QYPT01ZZZs__QYPT01 sp903834705:0.000266743)1.000:0.024758057)0.360:0.007383166)1.000:0.08056931,((GB_GCA_026392725.1/f__NanopelagicaceaeZZZg__QYPT01ZZZs__QYPT01 sp009699205:0.002297409,(((GB_GCA_009705775.1/f__NanopelagicaceaeZZZg__QYPT01ZZZs__QYPT01 sp009699205:0.000341571,GB_GCA_009699205.1/f__NanopelagicaceaeZZZg__QYPT01ZZZs__QYPT01 sp009699205:5e-09)0.086:5e-09,(GB_GCA_009702745.1/f__NanopelagicaceaeZZZg__QYPT01ZZZs__QYPT01 sp009699205:5e-09,GB_GCA_009701685.1/f__NanopelagicaceaeZZZg__QYPT01ZZZs__QYPT01 sp009699205:5e-09)0.928:0.000209784)0.382:5e-09,(GB_GCA_009699985.1/f__NanopelagicaceaeZZZg__QYPT01ZZZs__QYPT01 sp009699205:0.000561045,GB_GCA_947467775.1/f__NanopelagicaceaeZZZg__QYPT01ZZZs__QYPT01 sp009699205:5e-09)0.189:2e-08)0.887:0.001137162)1.000:0.070208014,((GB_GCA_903822425.1/f__NanopelagicaceaeZZZg__QYPT01ZZZs__QYPT01 sp903822425:0.000327973,GB_GCA_903895415.1/f__NanopelagicaceaeZZZg__QYPT01ZZZs__QYPT01 sp903822425:0.002785322)1.000:0.061841732,(GB_GCA_009705525.1/f__NanopelagicaceaeZZZg__QYPT01ZZZs__QYPT01 sp009698615:5e-09,(GB_GCA_009700495.1/f__NanopelagicaceaeZZZg__QYPT01ZZZs__QYPT01 sp009698615:5e-09,((GB_GCA_009698615.1/f__NanopelagicaceaeZZZg__QYPT01ZZZs__QYPT01 sp009698615:5e-09,((GB_GCA_009698005.1/f__NanopelagicaceaeZZZg__QYPT01ZZZs__QYPT01 sp009698615:5e-09,(GB_GCA_009700055.1/f__NanopelagicaceaeZZZg__QYPT01ZZZs__QYPT01 sp009698615:0.000432707,GB_GCA_009702335.1/f__NanopelagicaceaeZZZg__QYPT01ZZZs__QYPT01 sp009698615:5e-09)0.735:5e-09)1.000:5e-09,GB_GCA_026392715.1/f__NanopelagicaceaeZZZg__QYPT01ZZZs__QYPT01 sp009698615:0.002051525)0.000:5e-09)0.989:5e-09,(GB_GCA_009701905.1/f__NanopelagicaceaeZZZg__QYPT01ZZZs__QYPT01 sp009698615:5e-09,(GB_GCA_009698925.1/f__NanopelagicaceaeZZZg__QYPT01ZZZs__QYPT01 sp009698615:0.0,GB_GCA_009701225.1/f__NanopelagicaceaeZZZg__QYPT01ZZZs__QYPT01 sp009698615:0.0):5e-09)0.997:6e-09)0.988:5e-09)1.000:5e-09)1.000:0.070603118)0.632:0.014247982)0.827:0.010272787)0.657:0.010486436,(((((GB_GCA_943322865.2/f__NanopelagicaceaeZZZg__QYPT01ZZZs__QYPT01 sp009700405:5e-09,(GB_GCA_943333915.1/f__NanopelagicaceaeZZZg__QYPT01ZZZs__QYPT01 sp009700405:0.000211511,(((GB_GCA_007280125.1/f__NanopelagicaceaeZZZg__QYPT01ZZZs__QYPT01 sp007280125:0.044187261,GB_GCA_009700515.1/f__NanopelagicaceaeZZZg__QYPT01ZZZs__QYPT01 sp009700405:5e-09)0.904:0.00125779,GB_GCA_943329455.2/f__NanopelagicaceaeZZZg__QYPT01ZZZs__QYPT01 sp009700405:5e-09)0.595:5e-09,GB_GCA_943331055.1/f__NanopelagicaceaeZZZg__QYPT01ZZZs__QYPT01 sp009700405:0.00022567)1.000:5e-09)0.599:3.7e-08)0.742:0.000198856,(GB_GCA_943333065.2/f__NanopelagicaceaeZZZg__QYPT01ZZZs__QYPT01 sp009700405:5e-09,(((GB_GCA_943331955.1/f__NanopelagicaceaeZZZg__QYPT01ZZZs__QYPT01 sp009700405:0.000668818,GB_GCA_009702865.1/f__NanopelagicaceaeZZZg__QYPT01ZZZs__QYPT01 sp009700405:0.00101376)0.099:2e-08,GB_GCA_009702145.1/f__NanopelagicaceaeZZZg__QYPT01ZZZs__QYPT01 sp009700405:5e-09)0.230:1.4e-08,GB_GCA_943328405.2/f__NanopelagicaceaeZZZg__QYPT01ZZZs__QYPT01 sp009700405:5e-09)0.922:8e-09)1.000:5e-09)0.000:5e-09,(GB_GCA_943333565.2/f__NanopelagicaceaeZZZg__QYPT01ZZZs__QYPT01 sp009700405:0.000212872,GB_GCA_943330045.2/f__NanopelagicaceaeZZZg__QYPT01ZZZs__QYPT01 sp009700405:5e-09)0.837:0.000202468)0.929:0.00039796,((GB_GCA_943323775.2/f__NanopelagicaceaeZZZg__QYPT01ZZZs__QYPT01 sp009700405:0.000209827,((GB_GCA_009705495.1/f__NanopelagicaceaeZZZg__QYPT01ZZZs__QYPT01 sp009700405:5e-09,(GB_GCA_009699175.1/f__NanopelagicaceaeZZZg__QYPT01ZZZs__QYPT01 sp009700405:0.001412341,((GB_GCA_009705925.1/f__NanopelagicaceaeZZZg__QYPT01ZZZs__QYPT01 sp009700405:5e-09,GB_GCA_947467355.1/f__NanopelagicaceaeZZZg__QYPT01ZZZs__QYPT01 sp009700405:0.001857042)0.419:0.000307177,GB_GCA_943331675.1/f__NanopelagicaceaeZZZg__QYPT01ZZZs__QYPT01 sp009700405:0.000226159)0.613:0.000405292)0.135:3.6e-08)0.000:1.9e-08,GB_GCA_009698505.1/f__NanopelagicaceaeZZZg__QYPT01ZZZs__QYPT01 sp009700405:0.000247297)0.055:1.9e-08)0.000:5e-09,(GB_GCA_009700405.1/f__NanopelagicaceaeZZZg__QYPT01ZZZs__QYPT01 sp009700405:0.000222429,GB_GCA_009701315.1/f__NanopelagicaceaeZZZg__QYPT01ZZZs__QYPT01 sp009700405:5e-09)0.928:0.000200264)0.726:5e-09)1.000:0.039240724,((GB_GCA_903924485.1/f__NanopelagicaceaeZZZg__QYPT01ZZZs__QYPT01 sp903924485:0.002486654,(GB_GCA_903857705.1/f__NanopelagicaceaeZZZg__QYPT01ZZZs__QYPT01 sp903924485:0.000578507,GB_GCA_903888385.1/f__NanopelagicaceaeZZZg__QYPT01ZZZs__QYPT01 sp903924485:0.000244282)0.930:0.001383091)1.000:0.025675777,(GB_GCA_903928745.1/f__NanopelagicaceaeZZZg__QYPT01ZZZs__QYPT01 sp903928745:0.025632348,(((((GB_GCA_903893425.1/f__NanopelagicaceaeZZZg__QYPT01ZZZs__QYPT01 sp903834145:5e-09,GB_GCA_903894685.1/f__NanopelagicaceaeZZZg__QYPT01ZZZs__QYPT01 sp903834145:5e-09)0.843:0.000205201,GB_GCA_903922685.1/f__NanopelagicaceaeZZZg__QYPT01ZZZs__QYPT01 sp903834145:0.000207422)0.000:1.9e-08,(GB_GCA_903913715.1/f__NanopelagicaceaeZZZg__QYPT01ZZZs__QYPT01 sp903834145:5e-09,(GB_GCA_903901625.1/f__NanopelagicaceaeZZZg__QYPT01ZZZs__QYPT01 sp903834145:5e-09,(GB_GCA_903925575.1/f__NanopelagicaceaeZZZg__QYPT01ZZZs__QYPT01 sp903834145:0.000205968,((GB_GCA_903896195.1/f__NanopelagicaceaeZZZg__QYPT01ZZZs__QYPT01 sp903834145:0.000691512,GB_GCA_903824075.1/f__NanopelagicaceaeZZZg__QYPT01ZZZs__QYPT01 sp903834145:0.000207907)0.000:5e-09,(((GB_GCA_903829615.1/f__NanopelagicaceaeZZZg__QYPT01ZZZs__QYPT01 sp903834145:0.000225982,GB_GCA_903867805.1/f__NanopelagicaceaeZZZg__QYPT01ZZZs__QYPT01 sp903834145:5e-09)0.971:5e-09,GB_GCA_903833235.1/f__NanopelagicaceaeZZZg__QYPT01ZZZs__QYPT01 sp903834145:5e-09)0.000:5e-09,(GB_GCA_903924505.1/f__NanopelagicaceaeZZZg__QYPT01ZZZs__QYPT01 sp903834145:0.000202955,GB_GCA_903877955.1/f__NanopelagicaceaeZZZg__QYPT01ZZZs__QYPT01 sp903834145:5e-09)0.768:1.9e-08)0.842:0.000198268)0.751:0.000197915)0.089:3.7e-08)0.505:1.84e-07)0.000:0.003182104)0.000:3.7e-08,(GB_GCA_903826505.1/f__NanopelagicaceaeZZZg__QYPT01ZZZs__QYPT01 sp903834145:5e-09,GB_GCA_903834145.1/f__NanopelagicaceaeZZZg__QYPT01ZZZs__QYPT01 sp903834145:0.000681191)0.000:2.6e-08)0.751:0.000561464,(((GB_GCA_903893995.1/f__NanopelagicaceaeZZZg__QYPT01ZZZs__QYPT01 sp903834145:5e-09,(GB_GCA_903901765.1/f__NanopelagicaceaeZZZg__QYPT01ZZZs__QYPT01 sp903834145:5e-09,(GB_GCA_903892375.1/f__NanopelagicaceaeZZZg__QYPT01ZZZs__QYPT01 sp903834145:5e-09,(GB_GCA_903826045.1/f__NanopelagicaceaeZZZg__QYPT01ZZZs__QYPT01 sp903834145:5e-09,(GB_GCA_903857355.1/f__NanopelagicaceaeZZZg__QYPT01ZZZs__QYPT01 sp903834145:5e-09,GB_GCA_903823765.1/f__NanopelagicaceaeZZZg__QYPT01ZZZs__QYPT01 sp903834145:5e-09)0.000:5e-09)0.746:0.000326888)0.870:0.000309448)0.000:6e-09)0.447:5e-09,GB_GCA_903900295.1/f__NanopelagicaceaeZZZg__QYPT01ZZZs__QYPT01 sp903834145:5e-09)0.424:5e-09,GB_GCA_903829975.1/f__NanopelagicaceaeZZZg__QYPT01ZZZs__QYPT01 sp903834145:5e-09)0.045:5e-09)1.000:0.027588578)0.984:0.008135401)0.997:0.012160881)1.000:0.044566427)0.958:0.010888903)1.000:0.050161852,(LV00J06:0.099582601,((GB_GCA_947463725.1/f__NanopelagicaceaeZZZg__PlanktophilaZZZs__Planktophila sp947463725:0.010688953,(GB_GCA_009924725.1/f__NanopelagicaceaeZZZg__PlanktophilaZZZs__Planktophila sp009924725:0.016284468,((GB_GCA_945883725.1/f__NanopelagicaceaeZZZg__PlanktophilaZZZs__Planktophila sp945883725:0.015666858,GB_GCA_945885625.1/f__NanopelagicaceaeZZZg__PlanktophilaZZZs__Planktophila sp945885625:0.020843973)0.974:0.004722119,((GB_GCA_903939005.1/f__NanopelagicaceaeZZZg__PlanktophilaZZZs__Planktophila sp903939005:0.003491843,GB_GCA_945888555.1/f__NanopelagicaceaeZZZg__PlanktophilaZZZs__Planktophila sp903939005:0.004262793)0.969:0.003236038,((GB_GCA_903922325.1/f__NanopelagicaceaeZZZg__PlanktophilaZZZs__Planktophila sp903922325:0.010514596,GB_GCA_026393075.1/f__NanopelagicaceaeZZZg__PlanktophilaZZZs__Planktophila sp026393075:0.009029501)0.930:0.002802165,GB_GCA_947488635.1/f__NanopelagicaceaeZZZg__PlanktophilaZZZs__Planktophila sp947488635:0.009078016)0.952:0.002586288)0.934:0.00324329)0.830:0.002765785)0.028:0.005204385)1.000:0.11663059,(((((((GB_GCA_024641555.1/f__NanopelagicaceaeZZZg__PlanktophilaZZZs__Planktophila sp024641555:0.018529657,(GB_GCA_943323385.2/f__NanopelagicaceaeZZZg__PlanktophilaZZZs__Planktophila sp009700715:0.005026656,((GB_GCA_943322965.2/f__NanopelagicaceaeZZZg__PlanktophilaZZZs__Planktophila sp009700715:0.004543594,GB_GCA_947465325.1/f__NanopelagicaceaeZZZg__PlanktophilaZZZs__Planktophila sp009700715:0.001399988)0.557:1e-08,GB_GCA_009700715.1/f__NanopelagicaceaeZZZg__PlanktophilaZZZs__Planktophila sp009700715:5e-09)0.138:0.000354348)1.000:0.010659591)1.000:0.011313087,(GB_GCA_027488165.1/f__NanopelagicaceaeZZZg__PlanktophilaZZZs__Planktophila sp027488165:0.018287381,(GB_GCA_026392815.1/f__NanopelagicaceaeZZZg__PlanktophilaZZZs__Planktophila sp026392815:0.01019835,(RS_GCF_002287925.1/f__NanopelagicaceaeZZZg__PlanktophilaZZZs__Planktophila lacus_C:0.003787478,(RS_GCF_002288325.1/f__NanopelagicaceaeZZZg__PlanktophilaZZZs__Planktophila lacus_C:0.002863822,RS_GCF_002288385.1/f__NanopelagicaceaeZZZg__PlanktophilaZZZs__Planktophila lacus_D:0.005282499)0.904:0.002571876)0.899:0.003657455)0.986:0.004802902)0.997:0.008267371)1.000:0.022851865,(((GB_GCA_903893085.1/f__NanopelagicaceaeZZZg__PlanktophilaZZZs__Planktophila sp903893085:0.019666722,(GB_GCA_947490845.1/f__NanopelagicaceaeZZZg__PlanktophilaZZZs__Planktophila sp947490845:0.014939613,(((((GB_GCA_009704015.1/f__NanopelagicaceaeZZZg__PlanktophilaZZZs__Planktophila sp009698815:0.0,GB_GCA_947461895.1/f__NanopelagicaceaeZZZg__PlanktophilaZZZs__Planktophila sp009698815:0.0):0.000966444,GB_GCA_009700885.1/f__NanopelagicaceaeZZZg__PlanktophilaZZZs__Planktophila sp009698815:5e-09)0.560:0.001040169,(GB_GCA_009698815.1/f__NanopelagicaceaeZZZg__PlanktophilaZZZs__Planktophila sp009698815:5e-09,(((GB_GCA_009701805.1/f__NanopelagicaceaeZZZg__PlanktophilaZZZs__Planktophila sp009698815:5e-09,(((GB_GCA_009702615.1/f__NanopelagicaceaeZZZg__PlanktophilaZZZs__Planktophila sp009698815:0.000872158,GB_GCA_009697645.1/f__NanopelagicaceaeZZZg__PlanktophilaZZZs__Planktophila sp009698815:5e-09)0.755:8e-09,GB_GCA_009697925.1/f__NanopelagicaceaeZZZg__PlanktophilaZZZs__Planktophila sp009698815:5e-09)0.390:5e-09,GB_GCA_009701535.1/f__NanopelagicaceaeZZZg__PlanktophilaZZZs__Planktophila sp009698815:5e-09)0.459:6e-09)0.000:5e-09,GB_GCA_009700335.1/f__NanopelagicaceaeZZZg__PlanktophilaZZZs__Planktophila sp009698815:5e-09)0.552:2.7e-08,GB_GCA_009705485.1/f__NanopelagicaceaeZZZg__PlanktophilaZZZs__Planktophila sp009698815:5e-09)0.795:0.000504987)0.004:2.249e-06)0.984:0.002748047,(GB_GCA_947503325.1/f__NanopelagicaceaeZZZg__PlanktophilaZZZs__Planktophila sp009698815:0.003190923,GB_GCA_947440775.1/f__NanopelagicaceaeZZZg__PlanktophilaZZZs__Planktophila sp009698815:0.001248513)0.427:0.000923232)0.998:0.010032995,GB_GCA_009691135.1/f__NanopelagicaceaeZZZg__PlanktophilaZZZs__Planktophila sp009691135:0.027425757)0.135:0.002843599)1.000:0.01504796)0.637:0.005884557,(GB_GCA_947457445.1/f__NanopelagicaceaeZZZg__PlanktophilaZZZs__Planktophila sp947457445:6e-09,GB_GCA_947477005.1/f__NanopelagicaceaeZZZg__PlanktophilaZZZs__Planktophila sp947457445:0.000819088)1.000:0.019920422)1.000:0.023157309,(((GB_GCA_002284875.1/f__NanopelagicaceaeZZZg__PlanktophilaZZZs__Planktophila sp002284875:0.0,GB_GCA_013467655.1/f__NanopelagicaceaeZZZg__PlanktophilaZZZs__Planktophila sp002284875:0.0):0.005919273,GB_GCA_947465365.1/f__NanopelagicaceaeZZZg__PlanktophilaZZZs__Planktophila sp947465365:0.003642599)1.000:0.018315399,(((((GB_GCA_947464875.1/f__NanopelagicaceaeZZZg__PlanktophilaZZZs__Planktophila sp009698295:0.000873821,GB_GCA_009701215.1/f__NanopelagicaceaeZZZg__PlanktophilaZZZs__Planktophila sp009698295:5e-09)0.941:0.000905693,GB_GCA_947467445.1/f__NanopelagicaceaeZZZg__PlanktophilaZZZs__Planktophila sp009698295:0.001510207)0.324:5e-09,GB_GCA_009698295.1/f__NanopelagicaceaeZZZg__PlanktophilaZZZs__Planktophila sp009698295:0.000289636)0.833:5e-09,GB_GCA_947483995.1/f__NanopelagicaceaeZZZg__PlanktophilaZZZs__Planktophila sp009698295:0.000328753)1.000:0.018588784,((GB_GCA_027731885.1/f__NanopelagicaceaeZZZg__PlanktophilaZZZs__Planktophila sp027731885:0.016451845,GB_GCA_947463335.1/f__NanopelagicaceaeZZZg__PlanktophilaZZZs__Planktophila sp947463335:0.012339953)1.000:0.019607188,(GB_GCA_945860245.1/f__NanopelagicaceaeZZZg__PlanktophilaZZZs__Planktophila sp945860245:0.024279042,(GB_GCA_945866305.1/f__NanopelagicaceaeZZZg__PlanktophilaZZZs__Planktophila sp945866305:0.017321639,(GB_GCA_947496345.1/f__NanopelagicaceaeZZZg__PlanktophilaZZZs__Planktophila sp947496345:0.01121608,(GB_GCA_945869505.1/f__NanopelagicaceaeZZZg__PlanktophilaZZZs__Planktophila sp945869505:0.006544005,GB_GCA_026392825.1/f__NanopelagicaceaeZZZg__PlanktophilaZZZs__Planktophila sp026392825:0.007053406)0.982:0.006125101)0.990:0.007078232)0.990:0.007924752)0.882:0.003955618)0.981:0.00595063)0.999:0.011775548)1.000:0.014018572)0.999:0.013961903)1.000:0.038987466,(GB_GCA_947478965.1/f__NanopelagicaceaeZZZg__PlanktophilaZZZs__Planktophila sp947478965:0.082803699,((GB_GCA_030831745.1/f__NanopelagicaceaeZZZg__PlanktophilaZZZs__Planktophila sp903839585:0.002215225,GB_GCA_903839585.1/f__NanopelagicaceaeZZZg__PlanktophilaZZZs__Planktophila sp903839585:0.013823348)1.000:0.06284234,(GB_GCA_903844585.1/f__NanopelagicaceaeZZZg__PlanktophilaZZZs__Planktophila sp903844585:0.03287612,(GB_GCA_009699795.1/f__NanopelagicaceaeZZZg__PlanktophilaZZZs__Planktophila sp009699795:0.001367423,GB_GCA_947464525.1/f__NanopelagicaceaeZZZg__PlanktophilaZZZs__Planktophila sp009699795:0.000781475)1.000:0.033035642)1.000:0.036138422)1.000:0.027004312)0.014:0.01283241)0.999:0.015641896,((((GB_GCA_009702965.1/f__NanopelagicaceaeZZZg__PlanktophilaZZZs__Planktophila sp009702965:0.002419132,GB_GCA_945872075.1/f__NanopelagicaceaeZZZg__PlanktophilaZZZs__Planktophila sp009702965:0.006331004)1.000:0.020659489,(GB_GCA_017858325.1/f__NanopelagicaceaeZZZg__PlanktophilaZZZs__Planktophila sp017858325:0.015376129,GB_GCA_947490625.1/f__NanopelagicaceaeZZZg__PlanktophilaZZZs__Planktophila sp947490625:0.012745682)1.000:0.023700524)1.000:0.026113651,(GB_GCA_009703165.1/f__NanopelagicaceaeZZZg__PlanktophilaZZZs__Planktophila sp009703165:0.049601829,((GB_GCA_947440735.1/f__NanopelagicaceaeZZZg__PlanktophilaZZZs__Planktophila sp947440735:0.013089362,GB_GCA_947489825.1/f__NanopelagicaceaeZZZg__PlanktophilaZZZs__Planktophila sp947489825:0.016784187)1.000:0.017560873,(GB_GCA_947463535.1/f__NanopelagicaceaeZZZg__PlanktophilaZZZs__Planktophila sp027490415:0.006884046,(GB_GCA_027484745.1/f__NanopelagicaceaeZZZg__PlanktophilaZZZs__Planktophila sp027490415:0.001742452,GB_GCA_027490415.1/f__NanopelagicaceaeZZZg__PlanktophilaZZZs__Planktophila sp027490415:0.000803881)0.190:1.8532e-05)0.994:0.010996385)1.000:0.019779303)0.188:0.0100667)1.000:0.077131188,((GB_GCA_937927965.1/f__NanopelagicaceaeZZZg__PlanktophilaZZZs__Planktophila sp937927965:0.061671844,((GB_GCA_947454425.1/f__NanopelagicaceaeZZZg__PlanktophilaZZZs__Planktophila sp947454425:0.03587779,(GB_GCA_009699765.1/f__NanopelagicaceaeZZZg__PlanktophilaZZZs__Planktophila sp009699765:0.048625463,(((GB_GCA_903865905.1/f__NanopelagicaceaeZZZg__PlanktophilaZZZs__Planktophila sp903954055:0.000523082,((GB_GCA_903881795.1/f__NanopelagicaceaeZZZg__PlanktophilaZZZs__Planktophila sp903954055:0.000295282,GB_GCA_903899855.1/f__NanopelagicaceaeZZZg__PlanktophilaZZZs__Planktophila sp903954055:0.003434205)0.682:0.000877915,GB_GCA_903954055.1/f__NanopelagicaceaeZZZg__PlanktophilaZZZs__Planktophila sp903954055:0.00050472)0.772:0.000211975)0.702:5e-09,GB_GCA_903953775.1/f__NanopelagicaceaeZZZg__PlanktophilaZZZs__Planktophila sp903954055:0.00095547)1.000:0.025934791,(((GB_GCA_947454735.1/f__NanopelagicaceaeZZZg__PlanktophilaZZZs__Planktophila sp947454735:5e-09,GB_GCA_947452715.1/f__NanopelagicaceaeZZZg__PlanktophilaZZZs__Planktophila sp947454735:0.000683161)0.950:0.00098513,((GB_GCA_947452075.1/f__NanopelagicaceaeZZZg__PlanktophilaZZZs__Planktophila sp947454735:0.001017977,((GB_GCA_947379785.1/f__NanopelagicaceaeZZZg__PlanktophilaZZZs__Planktophila sp947454735:0.001041641,GB_GCA_947372115.1/f__NanopelagicaceaeZZZg__PlanktophilaZZZs__Planktophila sp947454735:0.011985747)0.727:0.000271973,GB_GCA_947380705.1/f__NanopelagicaceaeZZZg__PlanktophilaZZZs__Planktophila sp947454735:0.000279465)0.939:0.001154094)0.896:0.000475341,GB_GCA_947447775.1/f__NanopelagicaceaeZZZg__PlanktophilaZZZs__Planktophila sp947454735:5e-09)0.554:0.000490774)1.000:0.02298666,(GB_GCA_030832135.1/f__NanopelagicaceaeZZZg__PlanktophilaZZZs__Planktophila sp030832135:0.029324087,GB_GCA_937975715.1/f__NanopelagicaceaeZZZg__PlanktophilaZZZs__Planktophila sp937975715:0.026816962)0.608:0.008092519)0.935:0.007278789)0.950:0.006433164)0.097:0.0055045)0.998:0.016906749,(GB_GCA_009698975.1/f__NanopelagicaceaeZZZg__PlanktophilaZZZs__Planktophila sp009698975:0.0518978,(GB_GCA_009704515.1/f__NanopelagicaceaeZZZg__PlanktophilaZZZs__Planktophila sp009704515:0.02517368,(GB_GCA_009703585.1/f__NanopelagicaceaeZZZg__PlanktophilaZZZs__Planktophila sp009705035:0.00559963,GB_GCA_009705035.1/f__NanopelagicaceaeZZZg__PlanktophilaZZZs__Planktophila sp009705035:5e-09)0.993:0.009133835)1.000:0.051406024)0.589:0.011320578)0.989:0.015210491)1.000:0.063594719,((GB_GCA_937864425.1/f__NanopelagicaceaeZZZg__PlanktophilaZZZs__Planktophila sp937864425:0.079881454,(GB_GCA_027486075.1/f__NanopelagicaceaeZZZg__PlanktophilaZZZs__Planktophila sp027486075:0.011483358,(GB_GCA_029977785.1/f__NanopelagicaceaeZZZg__PlanktophilaZZZs__Planktophila sp029977785:0.014841098,GB_GCA_945889195.1/f__NanopelagicaceaeZZZg__PlanktophilaZZZs__Planktophila sp945889195:0.009132208)0.884:0.006551482)1.000:0.017832655)0.998:0.018627625,((GB_GCA_009923805.1/f__NanopelagicaceaeZZZg__PlanktophilaZZZs__Planktophila sp009923805:0.035897443,((GB_GCA_027483765.1/f__NanopelagicaceaeZZZg__PlanktophilaZZZs__Planktophila sp027483765:0.024696795,(GB_GCA_903920065.1/f__NanopelagicaceaeZZZg__PlanktophilaZZZs__Planktophila sp903920065:0.008629478,((RS_GCF_002288345.1/f__NanopelagicaceaeZZZg__PlanktophilaZZZs__Planktophila versatilis:0.00362776,(RS_GCF_002288105.1/f__NanopelagicaceaeZZZg__PlanktophilaZZZs__Planktophila versatilis:0.003164514,(RS_GCF_002288145.1/f__NanopelagicaceaeZZZg__PlanktophilaZZZs__Planktophila versatilis:0.002362945,RS_GCF_002288265.1/f__NanopelagicaceaeZZZg__PlanktophilaZZZs__Planktophila versatilis:0.002883601)0.756:0.00158037)0.338:0.00072289)0.966:0.003379636,(GB_GCA_009691125.1/f__NanopelagicaceaeZZZg__PlanktophilaZZZs__Planktophila sp009694515:5e-09,GB_GCA_009694515.1/f__NanopelagicaceaeZZZg__PlanktophilaZZZs__Planktophila sp009694515:5e-09)1.000:0.010448692)0.154:0.002037736)1.000:0.017536966)1.000:0.023946566,((GB_GCA_009705185.1/f__NanopelagicaceaeZZZg__PlanktophilaZZZs__Planktophila sp009705185:0.001256231,GB_GCA_947459495.1/f__NanopelagicaceaeZZZg__PlanktophilaZZZs__Planktophila sp009705185:0.001156178)1.000:0.029097652,(GB_GCA_026392935.1/f__NanopelagicaceaeZZZg__PlanktophilaZZZs__Planktophila sp026392935:0.014424648,(GB_GCA_009698845.1/f__NanopelagicaceaeZZZg__PlanktophilaZZZs__Planktophila sp009698845:5e-09,(GB_GCA_947465115.1/f__NanopelagicaceaeZZZg__PlanktophilaZZZs__Planktophila sp009698845:0.001081282,GB_GCA_947466475.1/f__NanopelagicaceaeZZZg__PlanktophilaZZZs__Planktophila sp009698845:5e-09)0.902:0.001375261)1.000:0.011633316)1.000:0.013443924)1.000:0.022898453)0.516:0.007923628)1.000:0.012124608,(((((GB_GCA_009701945.1/f__NanopelagicaceaeZZZg__PlanktophilaZZZs__Planktophila sp009701945:0.000883963,(GB_GCA_009703815.1/f__NanopelagicaceaeZZZg__PlanktophilaZZZs__Planktophila sp009701945:0.0,GB_GCA_947462665.1/f__NanopelagicaceaeZZZg__PlanktophilaZZZs__Planktophila sp009701945:0.0):0.000451077)0.991:0.004945913,((GB_GCA_947487455.1/f__NanopelagicaceaeZZZg__PlanktophilaZZZs__Planktophila dulcis:0.000937033,(RS_GCF_002288225.1/f__NanopelagicaceaeZZZg__PlanktophilaZZZs__Planktophila dulcis:0.000630798,RS_GCF_002287965.1/f__NanopelagicaceaeZZZg__PlanktophilaZZZs__Planktophila dulcis:0.002490573)0.755:0.000372938)0.789:0.000551927,(GB_GCA_026392765.1/f__NanopelagicaceaeZZZg__PlanktophilaZZZs__Planktophila sp026392765:0.008289051,RS_GCF_002288045.1/f__NanopelagicaceaeZZZg__PlanktophilaZZZs__Planktophila dulcis:0.001964249)0.339:0.000649355)0.999:0.006820289)1.000:0.015027357,((RS_GCF_002288065.1/f__NanopelagicaceaeZZZg__PlanktophilaZZZs__Planktophila sulfonica:0.013476115,((GB_GCA_009701085.1/f__NanopelagicaceaeZZZg__PlanktophilaZZZs__Planktophila sp009701085:0.001060586,(GB_GCA_009705805.1/f__NanopelagicaceaeZZZg__PlanktophilaZZZs__Planktophila sp009701085:5e-09,GB_GCA_943328525.2/f__NanopelagicaceaeZZZg__PlanktophilaZZZs__Planktophila sp009701085:0.002981577)0.000:6e-09)0.983:0.003583412,(GB_GCA_002284855.1/f__NanopelagicaceaeZZZg__PlanktophilaZZZs__Planktophila sp002284855:5e-09,GB_GCA_013467635.1/f__NanopelagicaceaeZZZg__PlanktophilaZZZs__Planktophila sp002284855:5e-09)1.000:0.007076395)0.966:0.004175432)1.000:0.007999069,GB_GCA_000372185.1/f__NanopelagicaceaeZZZg__PlanktophilaZZZs__Planktophila sp000372185:0.04116138)0.952:0.006198701)0.982:0.00804798,((GB_GCA_943331845.1/f__NanopelagicaceaeZZZg__PlanktophilaZZZs__Planktophila sp009700365:0.001002721,(GB_GCA_009700365.1/f__NanopelagicaceaeZZZg__PlanktophilaZZZs__Planktophila sp009700365:0.00086592,(GB_GCA_009706125.1/f__NanopelagicaceaeZZZg__PlanktophilaZZZs__Planktophila sp009700365:0.005304164,GB_GCA_943331585.1/f__NanopelagicaceaeZZZg__PlanktophilaZZZs__Planktophila sp009700365:0.000826892)0.485:0.00069313)0.828:0.000567943)1.000:0.033718939,((((GB_GCA_903873435.1/f__NanopelagicaceaeZZZg__PlanktophilaZZZs__Planktophila sp903845465:5e-09,(GB_GCA_903916065.1/f__NanopelagicaceaeZZZg__PlanktophilaZZZs__Planktophila sp903845465:0.004948843,GB_GCA_903845465.1/f__NanopelagicaceaeZZZg__PlanktophilaZZZs__Planktophila sp903845465:0.000268522)0.771:0.000348276)0.865:0.000738968,GB_GCA_903836915.1/f__NanopelagicaceaeZZZg__PlanktophilaZZZs__Planktophila sp903845465:0.001248989)0.896:0.000852742,GB_GCA_903826295.1/f__NanopelagicaceaeZZZg__PlanktophilaZZZs__Planktophila sp903845465:0.000297703)1.000:0.010292347,((GB_GCA_947380325.1/f__NanopelagicaceaeZZZg__PlanktophilaZZZs__Planktophila sp903865885:5e-09,((GB_GCA_947454775.1/f__NanopelagicaceaeZZZg__PlanktophilaZZZs__Planktophila sp903865885:5e-09,(GB_GCA_903865885.1/f__NanopelagicaceaeZZZg__PlanktophilaZZZs__Planktophila sp903865885:0.000761929,GB_GCA_947450995.1/f__NanopelagicaceaeZZZg__PlanktophilaZZZs__Planktophila sp903865885:5e-09)0.879:0.000504085)0.652:0.000258349,GB_GCA_947449285.1/f__NanopelagicaceaeZZZg__PlanktophilaZZZs__Planktophila sp903865885:5e-09)0.000:3.7e-08)0.310:2e-08,((((GB_GCA_947449205.1/f__NanopelagicaceaeZZZg__PlanktophilaZZZs__Planktophila sp903865885:0.001357914,GB_GCA_947454565.1/f__NanopelagicaceaeZZZg__PlanktophilaZZZs__Planktophila sp903865885:5e-09)0.978:0.003440139,GB_GCA_947375045.1/f__NanopelagicaceaeZZZg__PlanktophilaZZZs__Planktophila sp903865885:0.000249441)0.584:0.00011133,(GB_GCA_947378975.1/f__NanopelagicaceaeZZZg__PlanktophilaZZZs__Planktophila sp903865885:0.001397806,GB_GCA_947374805.1/f__NanopelagicaceaeZZZg__PlanktophilaZZZs__Planktophila sp903865885:0.000640904)0.978:0.00271016)0.897:0.000395259,(GB_GCA_947446785.1/f__NanopelagicaceaeZZZg__PlanktophilaZZZs__Planktophila sp903865885:0.000574004,GB_GCA_947452395.1/f__NanopelagicaceaeZZZg__PlanktophilaZZZs__Planktophila sp903865885:0.000337217)0.000:5e-09)0.000:5e-09)0.998:0.006273785)1.000:0.020323499)0.841:0.004441515)1.000:0.011413487,(GB_GCA_002430075.1/f__NanopelagicaceaeZZZg__PlanktophilaZZZs__Planktophila sp002430075:0.015922442,GB_GCA_937876265.1/f__NanopelagicaceaeZZZg__PlanktophilaZZZs__Planktophila sp002430075:0.000750096)1.000:0.060609433)0.916:0.007325585)0.323:0.00636357)1.000:0.027437219)1.000:0.032079176)0.682:0.011626795)1.000:0.037843898,(GB_GCA_009699575.1/f__NanopelagicaceaeZZZg__PlanktophilaZZZs__Planktophila sp009699575:0.097099442,((GB_GCA_009706135.1/f__NanopelagicaceaeZZZg__PlanktophilaZZZs__Planktophila sp009706135:0.021599421,((GB_GCA_026392915.1/f__NanopelagicaceaeZZZg__PlanktophilaZZZs__Planktophila sp903890345:0.005740698,(GB_GCA_903896255.1/f__NanopelagicaceaeZZZg__PlanktophilaZZZs__Planktophila sp903890345:0.005750586,(GB_GCA_903881055.1/f__NanopelagicaceaeZZZg__PlanktophilaZZZs__Planktophila sp903890345:0.004552977,(GB_GCA_903846275.1/f__NanopelagicaceaeZZZg__PlanktophilaZZZs__Planktophila sp903890345:0.00204498,GB_GCA_903890345.1/f__NanopelagicaceaeZZZg__PlanktophilaZZZs__Planktophila sp903890345:0.000903794)0.792:0.003648207)0.880:0.004959709)0.956:0.003022594)1.000:0.007233317,(RS_GCF_002288365.1/f__NanopelagicaceaeZZZg__PlanktophilaZZZs__Planktophila limnetica:0.001408512,(GB_GCA_947487435.1/f__NanopelagicaceaeZZZg__PlanktophilaZZZs__Planktophila limnetica:0.001783285,(((GB_GCA_903893965.1/f__NanopelagicaceaeZZZg__PlanktophilaZZZs__Planktophila limnetica:0.001066143,GB_GCA_903820645.1/f__NanopelagicaceaeZZZg__PlanktophilaZZZs__Planktophila limnetica:0.001243689)0.905:5e-09,GB_GCA_903848825.1/f__NanopelagicaceaeZZZg__PlanktophilaZZZs__Planktophila limnetica:0.001318598)0.419:0.000404829,GB_GCA_903918955.1/f__NanopelagicaceaeZZZg__PlanktophilaZZZs__Planktophila limnetica:0.000551748)1.000:0.00578467)0.459:0.002548948)1.000:0.017255824)0.641:0.003867418)1.000:0.013670502,((GB_GCA_947461995.1/f__NanopelagicaceaeZZZg__PlanktophilaZZZs__Planktophila sp947461995:0.023066118,(GB_GCA_009701555.1/f__NanopelagicaceaeZZZg__PlanktophilaZZZs__Planktophila sp009699825:0.001411893,(GB_GCA_009699825.1/f__NanopelagicaceaeZZZg__PlanktophilaZZZs__Planktophila sp009699825:5e-09,(GB_GCA_947468365.1/f__NanopelagicaceaeZZZg__PlanktophilaZZZs__Planktophila sp009699825:5e-09,(GB_GCA_009697745.1/f__NanopelagicaceaeZZZg__PlanktophilaZZZs__Planktophila sp009699825:5e-09,GB_GCA_947477495.1/f__NanopelagicaceaeZZZg__PlanktophilaZZZs__Planktophila sp009699825:0.000729295)0.000:6e-09)0.840:0.000282789)0.917:0.001238998)1.000:0.020182549)0.995:0.009647792,((GB_GCA_029979485.1/f__NanopelagicaceaeZZZg__PlanktophilaZZZs__Planktophila limnetica_A:0.022627276,(GB_GCA_014190015.1/f__NanopelagicaceaeZZZg__PlanktophilaZZZs__Planktophila sp014190015:0.012533071,GB_GCA_027488575.1/f__NanopelagicaceaeZZZg__PlanktophilaZZZs__Planktophila sp027488575:0.018764186)0.419:0.003802075)0.995:0.00690845,(GB_GCA_010032875.1/f__NanopelagicaceaeZZZg__PlanktophilaZZZs__Planktophila sp010032875:7e-09,GB_GCA_010033045.1/f__NanopelagicaceaeZZZg__PlanktophilaZZZs__Planktophila sp010032875:0.00953875)1.000:0.024631441)1.000:0.009594459)0.985:0.007946874)1.000:0.070725188)1.000:0.027957692)0.672:0.00979501,(((((((LV00K21:0.141089554,(((LV00D21:0.001970011,((LV00E17:1.4e-08,(LV08A05:0.003729,(LV00A23:5e-09,LV02E14:0.003343833)0.891:0.001183466)0.941:0.001682395)0.780:0.001122326,(LV00A22:0.015017111,LV00F16:0.004648204)0.801:0.002993478)0.165:0.000708594)0.540:0.00161734,LV30J09:0.004139406)0.191:0.002364667,LV30I21:0.00351009)0.770:0.001955332)0.959:0.005646968,MC04G16:0.005434347)0.980:0.003178077,((LV30N11:0.007229661,LV02O13:0.002797201)0.850:0.005111772,(LV00M17:0.001871883,LV30N03:5e-09)0.992:0.008746412)0.236:0.002617473)0.999:0.011162568,(LV08A03:0.01478086,(LV08C08:0.009218095,(LV00I14:5e-09,(LV02I22:0.001036862,(LV02G15:0.000476455,LV08E16:0.001277824)1.000:0.007800366)1.000:0.010616305)0.954:0.004151479)0.863:0.005675511)0.724:0.007072878)1.000:0.068943935,((((LV08J18:0.012235538,(LV08O09:0.006630874,(LV02B08:0.004633245,LV08D08:5e-09)0.791:0.002561547)0.373:0.008118976)0.965:0.00885244,((LV02L06:0.005071699,LV30O20:0.001513315)0.970:0.011407743,MC04A04:0.016157099)0.893:0.005939411)0.099:0.004008251,((((LV08E05:5e-09,LV02D10:0.006986704)0.998:0.016169741,(LV08L10:0.018198049,(LV08N21:0.0122857,LV30J10:0.009140037)0.941:0.010873107)0.666:0.003187714)0.349:0.003040574,LV02E11:0.017291896)0.656:0.00522533,(LV08G08:0.031645119,((LV30L19:0.002423476,LV08K19:0.007212774)0.147:2.7e-08,LV00G22:0.01100741)0.933:0.005369365)0.804:0.006987342)1.000:0.017686157)0.255:0.00819179,LV08I16:0.022521312)1.000:0.067995818)1.000:0.035906412,((GB_GCA_947448235.1/f__NanopelagicaceaeZZZg__PlanktophilaZZZs__Planktophila sp947451045:6e-09,GB_GCA_947451045.1/f__NanopelagicaceaeZZZg__PlanktophilaZZZs__Planktophila sp947451045:0.000750114)1.000:0.031300395,(GB_GCA_903858325.1/f__NanopelagicaceaeZZZg__PlanktophilaZZZs__Planktophila sp903858325:0.026076769,(((GB_GCA_009702655.1/f__NanopelagicaceaeZZZg__PlanktophilaZZZs__Planktophila sp009705025:0.001176358,(GB_GCA_943331545.1/f__NanopelagicaceaeZZZg__PlanktophilaZZZs__Planktophila sp009705025:0.001222255,GB_GCA_009705025.1/f__NanopelagicaceaeZZZg__PlanktophilaZZZs__Planktophila sp009705025:5e-09)0.673:0.000466629)0.742:0.000328017,GB_GCA_943332575.1/f__NanopelagicaceaeZZZg__PlanktophilaZZZs__Planktophila sp009705025:0.01103183)0.999:0.008048332,(((GB_GCA_947487195.1/f__NanopelagicaceaeZZZg__PlanktophilaZZZs__Planktophila sp903932885:0.000104377,GB_GCA_021741525.1/f__NanopelagicaceaeZZZg__PlanktophilaZZZs__Planktophila sp903932885:0.003961737)0.756:0.00075233,(GB_GCA_903932885.1/f__NanopelagicaceaeZZZg__PlanktophilaZZZs__Planktophila sp903932885:0.002357045,GB_GCA_903934975.1/f__NanopelagicaceaeZZZg__PlanktophilaZZZs__Planktophila sp903932885:0.000735547)0.842:0.002273)1.000:0.009774893,((GB_GCA_945866155.1/f__NanopelagicaceaeZZZg__PlanktophilaZZZs__Planktophila sp945866155:0.00887794,GB_GCA_026392845.1/f__NanopelagicaceaeZZZg__PlanktophilaZZZs__Planktophila sp026392845:0.012415355)0.253:0.002520439,((GB_GCA_945898065.1/f__NanopelagicaceaeZZZg__PlanktophilaZZZs__Planktophila sp945898065:0.004118042,(GB_GCA_947483395.1/f__NanopelagicaceaeZZZg__PlanktophilaZZZs__Planktophila sp945898065:0.000671006,GB_GCA_947489975.1/f__NanopelagicaceaeZZZg__PlanktophilaZZZs__Planktophila sp945898065:0.000612528)0.984:0.003008378)0.999:0.009410338,GB_GCA_945873335.1/f__NanopelagicaceaeZZZg__PlanktophilaZZZs__Planktophila sp945873335:0.009668882)0.981:0.00499767)0.949:0.003486265)0.998:0.00665864)1.000:0.012504199)1.000:0.016184276)1.000:0.059700576)0.878:0.013986957,((((GB_GCA_009704445.1/f__NanopelagicaceaeZZZg__PlanktophilaZZZs__Planktophila sp009704445:0.024594312,(GB_GCA_009704505.1/f__NanopelagicaceaeZZZg__PlanktophilaZZZs__Planktophila sp009704505:0.003948723,GB_GCA_021294895.1/f__NanopelagicaceaeZZZg__PlanktophilaZZZs__Planktophila sp009704505:0.006979429)1.000:0.019816126)1.000:0.014546575,(GB_GCA_027490815.1/f__NanopelagicaceaeZZZg__PlanktophilaZZZs__Planktophila sp027490815:0.012316996,((GB_GCA_009702925.1/f__NanopelagicaceaeZZZg__PlanktophilaZZZs__Planktophila sp009702925:5e-09,(GB_GCA_009703025.1/f__NanopelagicaceaeZZZg__PlanktophilaZZZs__Planktophila sp009702925:0.000315778,GB_GCA_009703265.1/f__NanopelagicaceaeZZZg__PlanktophilaZZZs__Planktophila sp009702925:0.000711264)0.613:6e-09)1.000:0.011831965,(GB_GCA_945883675.1/f__NanopelagicaceaeZZZg__PlanktophilaZZZs__Planktophila sp945883675:0.003938592,GB_GCA_903901905.1/f__NanopelagicaceaeZZZg__PlanktophilaZZZs__Planktophila sp903901905:0.029418524)1.000:0.011079495)0.850:0.003349457)0.999:0.013875952)1.000:0.061775837,((((GB_GCA_947488645.1/f__NanopelagicaceaeZZZg__PlanktophilaZZZs__Planktophila sp947488645:0.011212544,GB_GCA_903922745.1/f__NanopelagicaceaeZZZg__PlanktophilaZZZs__Planktophila sp903922745:0.014240148)0.429:0.004961696,GB_GCA_009705235.1/f__NanopelagicaceaeZZZg__PlanktophilaZZZs__Planktophila sp009705235:0.020642083)0.940:0.005034457,((GB_GCA_947459935.1/f__NanopelagicaceaeZZZg__PlanktophilaZZZs__Planktophila sp947459935:0.032389473,(GB_GCA_026392875.1/f__NanopelagicaceaeZZZg__PlanktophilaZZZs__Planktophila sp903820565:0.003579004,GB_GCA_903820565.1/f__NanopelagicaceaeZZZg__PlanktophilaZZZs__Planktophila sp903820565:0.009667431)1.000:0.014508794)0.696:0.00528155,GB_GCA_021741905.1/f__NanopelagicaceaeZZZg__PlanktophilaZZZs__Planktophila sp021741905:0.0168972)0.934:0.005093449)1.000:0.01708977,(GB_GCA_937860175.1/f__NanopelagicaceaeZZZg__PlanktophilaZZZs__Planktophila sp937860175:0.02326447,((GB_GCA_945890205.1/f__NanopelagicaceaeZZZg__PlanktophilaZZZs__Planktophila sp945890205:0.00376372,(((GB_GCA_002384085.1/f__NanopelagicaceaeZZZg__PlanktophilaZZZs__Planktophila sp001438925:5e-09,(GB_GCA_002346325.1/f__NanopelagicaceaeZZZg__PlanktophilaZZZs__Planktophila sp001438925:0.002046878,GB_GCA_002367655.1/f__NanopelagicaceaeZZZg__PlanktophilaZZZs__Planktophila sp001438925:5e-09)0.397:5e-09)0.816:0.00107229,GB_GCA_002346845.1/f__NanopelagicaceaeZZZg__PlanktophilaZZZs__Planktophila sp001438925:0.000862443)0.650:0.000680606,(GB_GCA_001438925.1/f__NanopelagicaceaeZZZg__PlanktophilaZZZs__Planktophila sp001438925:5e-09,GB_GCA_937919495.1/f__NanopelagicaceaeZZZg__PlanktophilaZZZs__Planktophila sp001438925:0.00206183)0.694:0.001346193)0.999:0.007136038)1.000:0.02230087,(GB_GCA_018970885.1/f__NanopelagicaceaeZZZg__PlanktophilaZZZs__Planktophila sp018970885:0.019310121,(GB_GCA_029978465.1/f__NanopelagicaceaeZZZg__PlanktophilaZZZs__Planktophila sp029978465:0.006808357,GB_GCA_947383695.1/f__NanopelagicaceaeZZZg__PlanktophilaZZZs__Planktophila sp947383695:0.00354695)0.719:0.003027958)0.998:0.009846059)0.483:0.005170875)1.000:0.016472657)0.998:0.01609816)1.000:0.032883425,((((GB_GCA_903848975.1/f__NanopelagicaceaeZZZg__PlanktophilaZZZs__Planktophila sp903921405:0.001476222,((GB_GCA_903883075.1/f__NanopelagicaceaeZZZg__PlanktophilaZZZs__Planktophila sp903921405:5e-09,(((GB_GCA_903856755.1/f__NanopelagicaceaeZZZg__PlanktophilaZZZs__Planktophila sp903921405:0.006558879,GB_GCA_903921405.1/f__NanopelagicaceaeZZZg__PlanktophilaZZZs__Planktophila sp903921405:0.00412333)0.736:0.000404609,GB_GCA_903834495.1/f__NanopelagicaceaeZZZg__PlanktophilaZZZs__Planktophila sp903921405:0.00025673)0.746:0.000225226,(GB_GCA_009711305.1/f__NanopelagicaceaeZZZg__PlanktophilaZZZs__Planktophila sp903921405:0.000295022,(((GB_GCA_903876215.1/f__NanopelagicaceaeZZZg__PlanktophilaZZZs__Planktophila sp903921405:0.001380337,GB_GCA_947476975.1/f__NanopelagicaceaeZZZg__PlanktophilaZZZs__Planktophila sp903921405:0.005111044)0.743:0.002307207,((GB_GCA_947465155.1/f__NanopelagicaceaeZZZg__PlanktophilaZZZs__Planktophila sp903921405:0.000306348,((GB_GCA_947505745.1/f__NanopelagicaceaeZZZg__PlanktophilaZZZs__Planktophila sp903921405:7e-09,GB_GCA_947479495.1/f__NanopelagicaceaeZZZg__PlanktophilaZZZs__Planktophila sp903921405:5e-09)0.795:0.001597297,GB_GCA_026392895.1/f__NanopelagicaceaeZZZg__PlanktophilaZZZs__Planktophila sp903921405:0.004340226)0.794:0.002265102)0.250:1.9e-08,GB_GCA_009701605.1/f__NanopelagicaceaeZZZg__PlanktophilaZZZs__Planktophila sp903921405:5e-09)0.680:0.000857805)0.319:0.000492178,GB_GCA_947467475.1/f__NanopelagicaceaeZZZg__PlanktophilaZZZs__Planktophila sp903921405:0.000265524)0.399:6e-09)0.884:0.000470286)0.870:0.000876054)0.332:5e-09,GB_GCA_903911595.1/f__NanopelagicaceaeZZZg__PlanktophilaZZZs__Planktophila sp903921405:0.000470171)0.924:0.001166573)1.000:0.020873027,((GB_GCA_945865365.1/f__NanopelagicaceaeZZZg__PlanktophilaZZZs__Planktophila sp945865365:0.000572225,GB_GCA_947505115.1/f__NanopelagicaceaeZZZg__PlanktophilaZZZs__Planktophila sp945865365:0.007154388)1.000:0.02390484,((GB_GCA_009726175.1/f__NanopelagicaceaeZZZg__PlanktophilaZZZs__Planktophila sp009701185:0.000835256,(GB_GCA_009701185.1/f__NanopelagicaceaeZZZg__PlanktophilaZZZs__Planktophila sp009701185:5e-09,(((GB_GCA_009705565.1/f__NanopelagicaceaeZZZg__PlanktophilaZZZs__Planktophila sp009701185:5e-09,GB_GCA_947477285.1/f__NanopelagicaceaeZZZg__PlanktophilaZZZs__Planktophila sp009701185:5e-09)0.903:0.000502414,GB_GCA_947472125.1/f__NanopelagicaceaeZZZg__PlanktophilaZZZs__Planktophila sp009701185:0.000319807)0.224:5e-09,((GB_GCA_947476025.1/f__NanopelagicaceaeZZZg__PlanktophilaZZZs__Planktophila sp009701185:5e-09,GB_GCA_009705985.1/f__NanopelagicaceaeZZZg__PlanktophilaZZZs__Planktophila sp009701185:5e-09)1.000:5e-09,(GB_GCA_947465755.1/f__NanopelagicaceaeZZZg__PlanktophilaZZZs__Planktophila sp009701185:0.000282888,((GB_GCA_903855635.1/f__NanopelagicaceaeZZZg__PlanktophilaZZZs__Planktophila sp009701185:0.000897516,GB_GCA_903831525.1/f__NanopelagicaceaeZZZg__PlanktophilaZZZs__Planktophila sp009701185:0.000635905)0.982:0.002756287,GB_GCA_947463965.1/f__NanopelagicaceaeZZZg__PlanktophilaZZZs__Planktophila sp009701185:0.001103278)0.753:0.000358691)0.803:0.000241039)0.720:0.000230705)1.000:0.003064341)0.748:5e-09)1.000:0.02990733,(GB_GCA_007279945.1/f__NanopelagicaceaeZZZg__PlanktophilaZZZs__Planktophila sp007279945:0.017849498,(GB_GCA_009700555.1/f__NanopelagicaceaeZZZg__PlanktophilaZZZs__Planktophila sp009702525:5e-09,(GB_GCA_009702525.1/f__NanopelagicaceaeZZZg__PlanktophilaZZZs__Planktophila sp009702525:5e-09,GB_GCA_947480405.1/f__NanopelagicaceaeZZZg__PlanktophilaZZZs__Planktophila sp009702525:0.000303318)0.999:5e-09)1.000:0.017724842)0.901:0.007850069)0.946:0.007014497)0.572:0.005335652)1.000:0.030553403,(((((GB_GCA_009700025.1/f__NanopelagicaceaeZZZg__PlanktophilaZZZs__Planktophila sp009700025:0.018439402,(GB_GCA_947455915.1/f__NanopelagicaceaeZZZg__PlanktophilaZZZs__Planktophila sp947480465:0.000657954,GB_GCA_947480465.1/f__NanopelagicaceaeZZZg__PlanktophilaZZZs__Planktophila sp947480465:0.00121542)1.000:0.016476241)1.000:0.02933857,(GB_GCA_009699165.1/f__NanopelagicaceaeZZZg__PlanktophilaZZZs__Planktophila sp009699165:0.001189937,(GB_GCA_903902975.1/f__NanopelagicaceaeZZZg__PlanktophilaZZZs__Planktophila sp009699165:0.001057697,(GB_GCA_903831565.1/f__NanopelagicaceaeZZZg__PlanktophilaZZZs__Planktophila sp009699165:0.000695373,GB_GCA_903927395.1/f__NanopelagicaceaeZZZg__PlanktophilaZZZs__Planktophila sp009699165:0.000988651)0.366:0.000276808)0.936:0.001833374)1.000:0.039314097)1.000:0.018896299,(((GB_GCA_009700825.1/f__NanopelagicaceaeZZZg__PlanktophilaZZZs__Planktophila sp009698675:5e-09,(GB_GCA_009699215.1/f__NanopelagicaceaeZZZg__PlanktophilaZZZs__Planktophila sp009698675:5e-09,GB_GCA_009698675.1/f__NanopelagicaceaeZZZg__PlanktophilaZZZs__Planktophila sp009698675:5e-09)0.985:5e-09)0.000:5e-09,(GB_GCA_009702035.1/f__NanopelagicaceaeZZZg__PlanktophilaZZZs__Planktophila sp009698675:5e-09,GB_GCA_009705335.1/f__NanopelagicaceaeZZZg__PlanktophilaZZZs__Planktophila sp009698675:0.00113246)0.108:5e-09)1.000:0.045569846,(GB_GCA_009691145.1/f__NanopelagicaceaeZZZg__PlanktophilaZZZs__Planktophila sp009691145:0.032716143,((((GB_GCA_947476995.1/f__NanopelagicaceaeZZZg__PlanktophilaZZZs__Planktophila sp009702835:5e-09,GB_GCA_947467865.1/f__NanopelagicaceaeZZZg__PlanktophilaZZZs__Planktophila sp009702835:0.001054455)0.773:0.000823199,(GB_GCA_009705895.1/f__NanopelagicaceaeZZZg__PlanktophilaZZZs__Planktophila sp009702835:0.004937599,GB_GCA_009705965.1/f__NanopelagicaceaeZZZg__PlanktophilaZZZs__Planktophila sp009702835:0.000467316)0.757:0.000511534)0.986:0.004359681,((GB_GCA_943328215.2/f__NanopelagicaceaeZZZg__PlanktophilaZZZs__Planktophila sp009702835:0.001748075,(GB_GCA_009702835.1/f__NanopelagicaceaeZZZg__PlanktophilaZZZs__Planktophila sp009702835:0.001410994,(GB_GCA_943331475.1/f__NanopelagicaceaeZZZg__PlanktophilaZZZs__Planktophila sp009702835:5e-09,GB_GCA_943332015.1/f__NanopelagicaceaeZZZg__PlanktophilaZZZs__Planktophila sp009702835:0.000507467)0.427:5e-09)0.618:5e-09)0.605:0.001681362,GB_GCA_943322975.2/f__NanopelagicaceaeZZZg__PlanktophilaZZZs__Planktophila sp009702835:0.000730888)0.499:0.003696603)0.742:0.009800698,((GB_GCA_009699645.1/f__NanopelagicaceaeZZZg__PlanktophilaZZZs__Planktophila sp009699645:5e-09,GB_GCA_947477185.1/f__NanopelagicaceaeZZZg__PlanktophilaZZZs__Planktophila sp009699645:5e-09)0.983:0.003705449,(GB_GCA_947499485.1/f__NanopelagicaceaeZZZg__PlanktophilaZZZs__Planktophila sp009699645:0.001306304,GB_GCA_945881935.1/f__NanopelagicaceaeZZZg__PlanktophilaZZZs__Planktophila sp009699645:0.003419168)0.930:0.001524018)1.000:0.010933618)1.000:0.025520178)0.998:0.011283003)0.145:0.005418589)0.468:0.005549231,(((GB_GCA_903894635.1/f__NanopelagicaceaeZZZg__PlanktophilaZZZs__Planktophila sp903832395:6e-09,(GB_GCA_903876055.1/f__NanopelagicaceaeZZZg__PlanktophilaZZZs__Planktophila sp903832395:0.000911219,(GB_GCA_903927165.1/f__NanopelagicaceaeZZZg__PlanktophilaZZZs__Planktophila sp903832395:0.007888672,GB_GCA_903832395.1/f__NanopelagicaceaeZZZg__PlanktophilaZZZs__Planktophila sp903832395:5e-09)0.452:5e-09)0.925:0.001087492)0.858:0.001405729,(GB_GCA_903881945.1/f__NanopelagicaceaeZZZg__PlanktophilaZZZs__Planktophila sp903832395:0.000309442,GB_GCA_903897405.1/f__NanopelagicaceaeZZZg__PlanktophilaZZZs__Planktophila sp903832395:0.000709043)0.984:0.002003706)1.000:0.034419319,((GB_GCA_009702845.1/f__NanopelagicaceaeZZZg__PlanktophilaZZZs__Planktophila sp009702845:0.002196784,GB_GCA_947465575.1/f__NanopelagicaceaeZZZg__PlanktophilaZZZs__Planktophila sp009702845:0.002127376)1.000:0.030283413,(GB_GCA_015660815.1/f__NanopelagicaceaeZZZg__PlanktophilaZZZs__Planktophila sp015660815:0.012417547,(GB_GCA_030649935.1/f__NanopelagicaceaeZZZg__PlanktophilaZZZs__Planktophila sp030649935:0.013947922,GB_GCA_030681675.1/f__NanopelagicaceaeZZZg__PlanktophilaZZZs__Planktophila sp030681675:0.011652905)0.997:0.008509579)1.000:0.035004056)0.381:0.005999216)0.977:0.00645173)0.980:0.00701768,(GB_GCA_025360085.1/f__NanopelagicaceaeZZZg__PlanktophilaZZZs__Planktophila sp025360085:0.075489731,((GB_GCA_027728065.1/f__NanopelagicaceaeZZZg__PlanktophilaZZZs__Planktophila sp027728065:0.001246761,(GB_GCA_945867205.1/f__NanopelagicaceaeZZZg__PlanktophilaZZZs__Planktophila sp027728065:5e-09,GB_GCA_947483465.1/f__NanopelagicaceaeZZZg__PlanktophilaZZZs__Planktophila sp027728065:5e-09)0.929:0.000973745)1.000:0.071397521,((GB_GCA_005779625.1/f__NanopelagicaceaeZZZg__PlanktophilaZZZs__Planktophila sp005800815:0.000236179,(GB_GCA_005809035.1/f__NanopelagicaceaeZZZg__PlanktophilaZZZs__Planktophila sp005800815:0.000212623,(GB_GCA_005792705.1/f__NanopelagicaceaeZZZg__PlanktophilaZZZs__Planktophila sp005800815:0.000218689,GB_GCA_005800815.1/f__NanopelagicaceaeZZZg__PlanktophilaZZZs__Planktophila sp005800815:0.000422012)0.796:0.000210916)0.404:0.000400581)1.000:0.038992621,(GB_GCA_013205535.1/f__NanopelagicaceaeZZZg__PlanktophilaZZZs__Planktophila sp013205535:0.011515257,((((GB_GCA_945877665.1/f__NanopelagicaceaeZZZg__PlanktophilaZZZs__Planktophila sp013205535:0.005193851,GB_GCA_947499205.1/f__NanopelagicaceaeZZZg__PlanktophilaZZZs__Planktophila sp013205535:5e-09)0.784:0.000892431,GB_GCA_947491915.1/f__NanopelagicaceaeZZZg__PlanktophilaZZZs__Planktophila sp013205535:0.000462413)0.746:0.00030509,GB_GCA_947499825.1/f__NanopelagicaceaeZZZg__PlanktophilaZZZs__Planktophila sp013205535:5e-09)0.900:0.001109212,GB_GCA_945873795.1/f__NanopelagicaceaeZZZg__PlanktophilaZZZs__Planktophila sp013205535:0.001402749)0.989:0.003908929)1.000:0.015978638)1.000:0.040931921)0.998:0.016950642)0.939:0.008136218)1.000:0.016642033)1.000:0.03457736,((GB_GCA_009705165.1/f__NanopelagicaceaeZZZg__PlanktophilaZZZs__Planktophila sp009705165:0.003362349,((GB_GCA_903845025.1/f__NanopelagicaceaeZZZg__PlanktophilaZZZs__Planktophila sp903852955:0.00331559,GB_GCA_903852955.1/f__NanopelagicaceaeZZZg__PlanktophilaZZZs__Planktophila sp903852955:0.000320989)0.762:0.001818827,(GB_GCA_009701375.1/f__NanopelagicaceaeZZZg__PlanktophilaZZZs__Planktophila sp903852955:0.004214712,GB_GCA_009705835.1/f__NanopelagicaceaeZZZg__PlanktophilaZZZs__Planktophila sp903852955:0.000376877)0.915:0.002940836)0.743:0.001576219)1.000:0.047580749,(((((GB_GCA_903883365.1/f__NanopelagicaceaeZZZg__PlanktophilaZZZs__Planktophila sp903918325:5e-09,GB_GCA_903872135.1/f__NanopelagicaceaeZZZg__PlanktophilaZZZs__Planktophila sp903918325:0.000413387)0.898:0.000302184,(GB_GCA_947450375.1/f__NanopelagicaceaeZZZg__PlanktophilaZZZs__Planktophila sp903918325:5e-09,GB_GCA_947451645.1/f__NanopelagicaceaeZZZg__PlanktophilaZZZs__Planktophila sp903918325:0.004360404)0.904:0.001188559)0.726:5e-09,(GB_GCA_903864015.1/f__NanopelagicaceaeZZZg__PlanktophilaZZZs__Planktophila sp903918325:5e-09,GB_GCA_903918325.1/f__NanopelagicaceaeZZZg__PlanktophilaZZZs__Planktophila sp903918325:0.000750912)0.822:0.000576297)1.000:0.031145702,((GB_GCA_903910985.1/f__NanopelagicaceaeZZZg__PlanktophilaZZZs__Planktophila sp903852815:0.000250606,(GB_GCA_903863685.1/f__NanopelagicaceaeZZZg__PlanktophilaZZZs__Planktophila sp903852815:8e-09,(GB_GCA_903852815.1/f__NanopelagicaceaeZZZg__PlanktophilaZZZs__Planktophila sp903852815:5e-09,GB_GCA_903884955.1/f__NanopelagicaceaeZZZg__PlanktophilaZZZs__Planktophila sp903852815:5e-09)0.833:0.000243612)0.799:0.000271382)1.000:0.045374282,(GB_GCA_903874515.1/f__NanopelagicaceaeZZZg__PlanktophilaZZZs__Planktophila sp903874255:0.007692602,(GB_GCA_903874255.1/f__NanopelagicaceaeZZZg__PlanktophilaZZZs__Planktophila sp903874255:5e-09,(GB_GCA_903826675.1/f__NanopelagicaceaeZZZg__PlanktophilaZZZs__Planktophila sp903874255:0.007459762,GB_GCA_903896225.1/f__NanopelagicaceaeZZZg__PlanktophilaZZZs__Planktophila sp903874255:0.000747176)0.080:5e-09)0.939:0.002558055)1.000:0.03342129)0.999:0.014464853)0.865:0.006651029,((GB_GCA_903894425.1/f__NanopelagicaceaeZZZg__PlanktophilaZZZs__Planktophila sp903894425:0.022136928,(GB_GCA_903823235.1/f__NanopelagicaceaeZZZg__PlanktophilaZZZs__Planktophila sp903825015:0.000704955,(GB_GCA_903880705.1/f__NanopelagicaceaeZZZg__PlanktophilaZZZs__Planktophila sp903825015:5e-09,(GB_GCA_903861095.1/f__NanopelagicaceaeZZZg__PlanktophilaZZZs__Planktophila sp903825015:0.001327264,GB_GCA_903825015.1/f__NanopelagicaceaeZZZg__PlanktophilaZZZs__Planktophila sp903825015:5e-09)0.170:5e-09)0.938:0.002366415)1.000:0.031898662)0.999:0.0222224,((((GB_GCA_009700185.1/f__NanopelagicaceaeZZZg__PlanktophilaZZZs__Planktophila sp009726135:5e-09,(GB_GCA_009700795.1/f__NanopelagicaceaeZZZg__PlanktophilaZZZs__Planktophila sp009726135:5e-09,(GB_GCA_009698365.1/f__NanopelagicaceaeZZZg__PlanktophilaZZZs__Planktophila sp009726135:5e-09,(GB_GCA_009726135.1/f__NanopelagicaceaeZZZg__PlanktophilaZZZs__Planktophila sp009726135:5e-09,(GB_GCA_009705735.1/f__NanopelagicaceaeZZZg__PlanktophilaZZZs__Planktophila sp009726135:0.000590705,GB_GCA_009705975.1/f__NanopelagicaceaeZZZg__PlanktophilaZZZs__Planktophila sp009726135:5e-09)0.340:5e-09)0.878:0.000538908)0.000:6e-09)0.908:5e-09)1.000:0.017580077,((GB_GCA_947480155.1/f__NanopelagicaceaeZZZg__PlanktophilaZZZs__Planktophila sp009698445:5e-09,GB_GCA_943332975.1/f__NanopelagicaceaeZZZg__PlanktophilaZZZs__Planktophila sp009698445:0.001891753)0.111:1.4e-08,((GB_GCA_009700615.1/f__NanopelagicaceaeZZZg__PlanktophilaZZZs__Planktophila sp009698445:5e-09,(GB_GCA_009701915.1/f__NanopelagicaceaeZZZg__PlanktophilaZZZs__Planktophila sp009698445:5e-09,(GB_GCA_943332005.1/f__NanopelagicaceaeZZZg__PlanktophilaZZZs__Planktophila sp009698445:5e-09,(GB_GCA_943323965.2/f__NanopelagicaceaeZZZg__PlanktophilaZZZs__Planktophila sp009698445:5e-09,GB_GCA_943327715.2/f__NanopelagicaceaeZZZg__PlanktophilaZZZs__Planktophila sp009698445:0.000311793)0.000:5e-09)0.927:5e-09)0.355:3.7e-08)0.426:0.001147048,GB_GCA_009698445.1/f__NanopelagicaceaeZZZg__PlanktophilaZZZs__Planktophila sp009698445:5e-09)0.032:5e-09)1.000:0.008046225)0.768:0.005264402,(GB_GCA_947447795.1/f__NanopelagicaceaeZZZg__PlanktophilaZZZs__Planktophila sp947450175:0.001046722,(GB_GCA_947450175.1/f__NanopelagicaceaeZZZg__PlanktophilaZZZs__Planktophila sp947450175:0.000920702,GB_GCA_947450795.1/f__NanopelagicaceaeZZZg__PlanktophilaZZZs__Planktophila sp947450175:0.000480355)0.284:0.000659456)1.000:0.008241299)1.000:0.018315576,((GB_GCA_903852225.1/f__NanopelagicaceaeZZZg__PlanktophilaZZZs__Planktophila sp903904665:0.000201155,GB_GCA_903904665.1/f__NanopelagicaceaeZZZg__PlanktophilaZZZs__Planktophila sp903904665:0.001361885)1.000:0.031144426,((GB_GCA_002284895.1/f__NanopelagicaceaeZZZg__PlanktophilaZZZs__Planktophila sp002284895:0.007517989,(GB_GCA_903898345.1/f__NanopelagicaceaeZZZg__PlanktophilaZZZs__Planktophila sp000378885:0.001975324,(GB_GCA_000504645.1/f__NanopelagicaceaeZZZg__PlanktophilaZZZs__Planktophila sp000378885:0.002553748,GB_GCA_000378885.1/f__NanopelagicaceaeZZZg__PlanktophilaZZZs__Planktophila sp000378885:0.003160385)0.678:0.000705341)1.000:0.007423211)0.785:0.002361357,((GB_GCA_018969355.1/f__NanopelagicaceaeZZZg__PlanktophilaZZZs__Planktophila sp018969355:0.029854417,(GB_GCA_937888825.1/f__NanopelagicaceaeZZZg__PlanktophilaZZZs__Planktophila sp937888825:0.01657138,((GB_GCA_003569265.1/f__NanopelagicaceaeZZZg__PlanktophilaZZZs__Planktophila sp003569265:0.001395772,GB_GCA_014190115.1/f__NanopelagicaceaeZZZg__PlanktophilaZZZs__Planktophila sp003569265:0.001877465)0.999:0.00719728,(GB_GCA_026392775.1/f__NanopelagicaceaeZZZg__PlanktophilaZZZs__Planktophila sp026392775:0.007538543,(GB_GCA_947487595.1/f__NanopelagicaceaeZZZg__PlanktophilaZZZs__Planktophila sp947487595:0.003049951,GB_GCA_947497625.1/f__NanopelagicaceaeZZZg__PlanktophilaZZZs__Planktophila sp947487595:0.001244938)0.976:0.005298677)0.589:0.002471131)0.999:0.008494586)0.998:0.006577839)0.979:0.003501367,(RS_GCF_002288185.1/f__NanopelagicaceaeZZZg__PlanktophilaZZZs__Planktophila vernalis:0.005842366,(GB_GCA_005789205.1/f__NanopelagicaceaeZZZg__PlanktophilaZZZs__Planktophila sp005789205:0.011231681,((GB_GCA_010022245.1/f__NanopelagicaceaeZZZg__PlanktophilaZZZs__Planktophila sp010024385:0.000430241,GB_GCA_010024385.1/f__NanopelagicaceaeZZZg__PlanktophilaZZZs__Planktophila sp010024385:0.001013671)0.000:5e-09,(((GB_GCA_010032005.1/f__NanopelagicaceaeZZZg__PlanktophilaZZZs__Planktophila sp010024385:5e-09,(GB_GCA_010031195.1/f__NanopelagicaceaeZZZg__PlanktophilaZZZs__Planktophila sp010024385:0.000432935,(GB_GCA_010023745.1/f__NanopelagicaceaeZZZg__PlanktophilaZZZs__Planktophila sp010024385:0.00072134,(GB_GCA_010021385.1/f__NanopelagicaceaeZZZg__PlanktophilaZZZs__Planktophila sp010024385:0.000930154,GB_GCA_010029485.1/f__NanopelagicaceaeZZZg__PlanktophilaZZZs__Planktophila sp010024385:0.000517432)0.780:0.001711246)0.000:5e-09)0.953:0.001468503)0.886:0.00073272,(GB_GCA_010021995.1/f__NanopelagicaceaeZZZg__PlanktophilaZZZs__Planktophila sp010024385:5e-09,GB_GCA_010022825.1/f__NanopelagicaceaeZZZg__PlanktophilaZZZs__Planktophila sp010024385:0.000244663)0.900:0.000433793)0.992:5e-09,(GB_GCA_010024015.1/f__NanopelagicaceaeZZZg__PlanktophilaZZZs__Planktophila sp010024385:0.001326645,(GB_GCA_010022475.1/f__NanopelagicaceaeZZZg__PlanktophilaZZZs__Planktophila sp010024385:0.003175092,(GB_GCA_010021245.1/f__NanopelagicaceaeZZZg__PlanktophilaZZZs__Planktophila sp010024385:0.000459146,GB_GCA_010026835.1/f__NanopelagicaceaeZZZg__PlanktophilaZZZs__Planktophila sp010024385:0.00082668):0.000259673)0.379:2e-08)0.728:0.000204349)0.826:0.000656695)0.903:0.008804863)1.000:0.005005883)0.993:0.002549725)0.886:0.001812925)0.309:0.019477921)1.000:0.004508869)0.534:0.007888957)0.998:0.007140278)0.970:0.007325331)0.960:0.020419231)1.000:0.015962505)0.992:0.032838012)1.000:0.021992049)1.000:0.018321856)0.965:0.017104769)0.395:0.020873172)0.971:0.019678924)0.391:0.029442768)1.000:0.042639542,(((((GB_GCA_030831285.1/f__NanopelagicaceaeZZZg__SYAN01ZZZs__SYAN01 sp027592195:0.002375679,(GB_GCA_027731725.1/f__NanopelagicaceaeZZZg__SYAN01ZZZs__SYAN01 sp027592195:0.000846999,GB_GCA_027592195.1/f__NanopelagicaceaeZZZg__SYAN01ZZZs__SYAN01 sp027592195:0.000605456)0.799:0.001154401)1.000:0.144329986,(GB_GCA_009704555.1/f__NanopelagicaceaeZZZg__SYAN01ZZZs__SYAN01 sp009704555:0.12272605,(GB_GCA_005787575.1/f__NanopelagicaceaeZZZg__SYAN01ZZZs__SYAN01 sp005787575:0.02793986,((GB_GCA_010028225.1/f__NanopelagicaceaeZZZg__SYAN01ZZZs__SYAN01 sp010028225:0.001615057,GB_GCA_010032915.1/f__NanopelagicaceaeZZZg__SYAN01ZZZs__SYAN01 sp010028225:0.002979177)1.000:0.03432096,GB_GCA_016870815.1/f__NanopelagicaceaeZZZg__SYAN01ZZZs__SYAN01 sp016870815:0.031499965)0.800:0.01002084)1.000:0.092455598)0.999:0.045747067)1.000:0.139637749,(((GB_GCA_016870365.1/f__NanopelagicaceaeZZZg__MAG-120802ZZZs__MAG-120802 sp016870365:0.053749362,(((GB_GCA_010031015.1/f__NanopelagicaceaeZZZg__MAG-120802ZZZs__MAG-120802 sp002347935:0.001385722,((((GB_GCA_002366845.1/f__NanopelagicaceaeZZZg__MAG-120802ZZZs__MAG-120802 sp002347935:0.001565235,GB_GCA_009919665.1/f__NanopelagicaceaeZZZg__MAG-120802ZZZs__MAG-120802 sp002347935:0.000664102)0.779:0.000407669,(GB_GCA_002347935.1/f__NanopelagicaceaeZZZg__MAG-120802ZZZs__MAG-120802 sp002347935:0.005235268,(GB_GCA_009927875.1/f__NanopelagicaceaeZZZg__MAG-120802ZZZs__MAG-120802 sp002347935:5e-09,(((((GB_GCA_010024985.1/f__NanopelagicaceaeZZZg__MAG-120802ZZZs__MAG-120802 sp002347935:0.001150128,GB_GCA_010026125.1/f__NanopelagicaceaeZZZg__MAG-120802ZZZs__MAG-120802 sp002347935:0.000741856)0.371:5e-09,(GB_GCA_010030715.1/f__NanopelagicaceaeZZZg__MAG-120802ZZZs__MAG-120802 sp002347935:0.000906555,GB_GCA_010024775.1/f__NanopelagicaceaeZZZg__MAG-120802ZZZs__MAG-120802 sp002347935:5e-09)0.906:0.001109335)0.865:5e-09,GB_GCA_010024825.1/f__NanopelagicaceaeZZZg__MAG-120802ZZZs__MAG-120802 sp002347935:0.001292613)0.295:5e-09,(((GB_GCA_010027035.1/f__NanopelagicaceaeZZZg__MAG-120802ZZZs__MAG-120802 sp002347935:5e-09,GB_GCA_010021875.1/f__NanopelagicaceaeZZZg__MAG-120802ZZZs__MAG-120802 sp002347935:0.00045223)0.768:0.000419089,GB_GCA_010021195.1/f__NanopelagicaceaeZZZg__MAG-120802ZZZs__MAG-120802 sp002347935:0.001782169)0.702:0.000325396,(GB_GCA_010026405.1/f__NanopelagicaceaeZZZg__MAG-120802ZZZs__MAG-120802 sp002347935:0.001335527,(((GB_GCA_010031505.1/f__NanopelagicaceaeZZZg__MAG-120802ZZZs__MAG-120802 sp002347935:5e-09,GB_GCA_010029625.1/f__NanopelagicaceaeZZZg__MAG-120802ZZZs__MAG-120802 sp002347935:0.00173969)0.867:5e-09,GB_GCA_009918015.1/f__NanopelagicaceaeZZZg__MAG-120802ZZZs__MAG-120802 sp002347935:0.001281151)0.876:0.000878833,GB_GCA_010026725.1/f__NanopelagicaceaeZZZg__MAG-120802ZZZs__MAG-120802 sp002347935:0.000254562)0.756:0.000409793)0.929:0.000919523)0.090:0.000285403)0.482:0.000292659,(((GB_GCA_010021305.1/f__NanopelagicaceaeZZZg__MAG-120802ZZZs__MAG-120802 sp002347935:5e-09,GB_GCA_010029445.1/f__NanopelagicaceaeZZZg__MAG-120802ZZZs__MAG-120802 sp002347935:0.001164427)0.852:0.000701413,(GB_GCA_010028645.1/f__NanopelagicaceaeZZZg__MAG-120802ZZZs__MAG-120802 sp002347935:0.000668857,GB_GCA_009919285.1/f__NanopelagicaceaeZZZg__MAG-120802ZZZs__MAG-120802 sp002347935:0.002261434)0.428:5e-09)0.860:0.0002968,(GB_GCA_010029205.1/f__NanopelagicaceaeZZZg__MAG-120802ZZZs__MAG-120802 sp002347935:0.000704392,(GB_GCA_009918545.1/f__NanopelagicaceaeZZZg__MAG-120802ZZZs__MAG-120802 sp002347935:0.000796379,GB_GCA_009918045.1/f__NanopelagicaceaeZZZg__MAG-120802ZZZs__MAG-120802 sp002347935:0.000416641)0.762:0.000383573)0.830:0.000713946)0.855:6e-09)0.905:0.000207036)0.843:6e-09)0.195:5e-09)0.834:0.00085182,GB_GCA_009918325.1/f__NanopelagicaceaeZZZg__MAG-120802ZZZs__MAG-120802 sp002347935:0.002662243)0.464:5e-09,GB_GCA_009918445.1/f__NanopelagicaceaeZZZg__MAG-120802ZZZs__MAG-120802 sp002347935:0.000789631)0.968:0.001810227)0.740:0.000233565,GB_GCA_009919805.1/f__NanopelagicaceaeZZZg__MAG-120802ZZZs__MAG-120802 sp002347935:0.000235845)1.000:0.018953725,((GB_GCA_937883945.1/f__NanopelagicaceaeZZZg__MAG-120802ZZZs__MAG-120802 sp937883945:0.009663837,((GB_GCA_030758525.1/f__NanopelagicaceaeZZZg__MAG-120802ZZZs__MAG-120802 sp030730425:0.000895855,(GB_GCA_030727285.1/f__NanopelagicaceaeZZZg__MAG-120802ZZZs__MAG-120802 sp030730425:5e-09,(((GB_GCA_030726565.1/f__NanopelagicaceaeZZZg__MAG-120802ZZZs__MAG-120802 sp030730425:0.002936596,GB_GCA_030729285.1/f__NanopelagicaceaeZZZg__MAG-120802ZZZs__MAG-120802 sp030730425:0.000419296)0.329:0.001955066,GB_GCA_030725925.1/f__NanopelagicaceaeZZZg__MAG-120802ZZZs__MAG-120802 sp030730425:5e-09)0.249:0.000711378,GB_GCA_030730425.1/f__NanopelagicaceaeZZZg__MAG-120802ZZZs__MAG-120802 sp030730425:0.000842666)0.938:0.000729202)0.750:0.000230647)0.996:0.004938038,GB_GCA_030832365.1/f__NanopelagicaceaeZZZg__MAG-120802ZZZs__MAG-120802 sp030832365:0.005429117)0.962:0.004899309)1.000:0.013859666,(((GB_GCA_947503395.1/f__NanopelagicaceaeZZZg__MAG-120802ZZZs__MAG-120802 sp947503395:0.005735372,GB_GCA_016870795.1/f__NanopelagicaceaeZZZg__MAG-120802ZZZs__MAG-120802 sp016870795:0.008163849)0.734:0.001360564,(GB_GCA_030832805.1/f__NanopelagicaceaeZZZg__MAG-120802ZZZs__MAG-120802 sp003569145:5e-09,(GB_GCA_003569145.1/f__NanopelagicaceaeZZZg__MAG-120802ZZZs__MAG-120802 sp003569145:0.000612937,GB_GCA_014189935.1/f__NanopelagicaceaeZZZg__MAG-120802ZZZs__MAG-120802 sp003569145:0.001007102)0.990:0.002089066)0.979:0.002451023)0.828:0.001516756,(GB_GCA_005805265.1/f__NanopelagicaceaeZZZg__MAG-120802ZZZs__MAG-120802 sp005777515:0.00026136,(GB_GCA_005793005.1/f__NanopelagicaceaeZZZg__MAG-120802ZZZs__MAG-120802 sp005777515:0.001227756,GB_GCA_005777515.1/f__NanopelagicaceaeZZZg__MAG-120802ZZZs__MAG-120802 sp005777515:0.001480359)0.767:0.000543558)1.000:0.013983994)1.000:0.006736067)0.238:0.004849422)0.999:0.016698347)1.000:0.090349959,(((GB_GCA_937864105.1/f__NanopelagicaceaeZZZg__MAG-120802ZZZs__MAG-120802 sp009927705:0.001691233,(GB_GCA_009927705.1/f__NanopelagicaceaeZZZg__MAG-120802ZZZs__MAG-120802 sp009927705:0.002013875,GB_GCA_010024865.1/f__NanopelagicaceaeZZZg__MAG-120802ZZZs__MAG-120802 sp009927705:0.002909027)0.946:0.002859262)1.000:0.050668338,(GB_GCA_018882745.1/f__NanopelagicaceaeZZZg__MAG-120802ZZZs__MAG-120802 sp018882745:0.009391321,GB_GCA_029978425.1/f__NanopelagicaceaeZZZg__MAG-120802ZZZs__MAG-120802 sp029978425:0.01179349)1.000:0.044894038)0.999:0.01986082,(GB_GCA_018883365.1/f__NanopelagicaceaeZZZg__MAG-120802ZZZs__MAG-120802 sp018883365:0.049774399,(GB_GCA_009924185.1/f__NanopelagicaceaeZZZg__MAG-120802ZZZs__MAG-120802 sp009924185:0.017165838,(GB_GCA_018882885.1/f__NanopelagicaceaeZZZg__MAG-120802ZZZs__MAG-120802 sp018882885:0.020437739,GB_GCA_030830475.1/f__NanopelagicaceaeZZZg__MAG-120802ZZZs__MAG-120802 sp030830475:0.02373013)0.861:0.007001937)1.000:0.03966348)1.000:0.029302255)1.000:0.02767386)1.000:0.034083302,((GB_GCA_017853345.1/f__NanopelagicaceaeZZZg__MAG-120802ZZZs__MAG-120802 sp010032125:0.001083041,(GB_GCA_010032125.1/f__NanopelagicaceaeZZZg__MAG-120802ZZZs__MAG-120802 sp010032125:0.001574988,GB_GCA_010024445.1/f__NanopelagicaceaeZZZg__MAG-120802ZZZs__MAG-120802 sp010032125:0.001882158)0.550:0.000733722)1.000:0.124968092,((GB_GCA_016870975.1/f__NanopelagicaceaeZZZg__MAG-120802ZZZs__MAG-120802 sp016870975:0.042015738,GB_GCA_018969585.1/f__NanopelagicaceaeZZZg__MAG-120802ZZZs__MAG-120802 sp018969585:0.034918626)1.000:0.110587245,((((((GB_GCA_010023655.1/f__NanopelagicaceaeZZZg__MAG-120802ZZZs__MAG-120802 sp010023045:0.000471326,GB_GCA_010022865.1/f__NanopelagicaceaeZZZg__MAG-120802ZZZs__MAG-120802 sp010023045:0.000228932)0.791:0.000225797,(GB_GCA_010023985.1/f__NanopelagicaceaeZZZg__MAG-120802ZZZs__MAG-120802 sp010023045:0.000779508,(GB_GCA_010022255.1/f__NanopelagicaceaeZZZg__MAG-120802ZZZs__MAG-120802 sp010023045:5e-09,GB_GCA_010024365.1/f__NanopelagicaceaeZZZg__MAG-120802ZZZs__MAG-120802 sp010023045:0.001282305)0.790:0.000390591)0.780:0.000316243)0.000:5e-09,((GB_GCA_010021975.1/f__NanopelagicaceaeZZZg__MAG-120802ZZZs__MAG-120802 sp010023045:0.00091112,GB_GCA_010022285.1/f__NanopelagicaceaeZZZg__MAG-120802ZZZs__MAG-120802 sp010023045:0.001180722)0.731:5e-09,(GB_GCA_010023045.1/f__NanopelagicaceaeZZZg__MAG-120802ZZZs__MAG-120802 sp010023045:0.000880503,GB_GCA_010022795.1/f__NanopelagicaceaeZZZg__MAG-120802ZZZs__MAG-120802 sp010023045:0.002125578)0.755:0.00028292)0.885:0.000252119)0.924:0.000555365,(GB_GCA_010029395.1/f__NanopelagicaceaeZZZg__MAG-120802ZZZs__MAG-120802 sp010023045:0.000763092,(GB_GCA_010032065.1/f__NanopelagicaceaeZZZg__MAG-120802ZZZs__MAG-120802 sp010023045:0.001617183,GB_GCA_010023515.1/f__NanopelagicaceaeZZZg__MAG-120802ZZZs__MAG-120802 sp010023045:0.001369192)0.582:5e-09)0.599:5e-09)1.000:0.012889159,(GB_GCA_018882735.1/f__NanopelagicaceaeZZZg__MAG-120802ZZZs__MAG-120802 sp018882735:0.019496632,(GB_GCA_016870855.1/f__NanopelagicaceaeZZZg__MAG-120802ZZZs__MAG-120802 sp016870855:0.010967152,GB_GCA_023254845.1/f__NanopelagicaceaeZZZg__MAG-120802ZZZs__MAG-120802 sp023254845:0.016298414)0.968:0.004883688)0.949:0.008665808)1.000:0.046828382,(GB_GCA_016870835.1/f__NanopelagicaceaeZZZg__MAG-120802ZZZs__MAG-120802 sp016870835:0.045632129,(GB_GCA_010022085.1/f__NanopelagicaceaeZZZg__MAG-120802ZZZs__MAG-120802 sp010032085:0.000886582,(GB_GCA_010032085.1/f__NanopelagicaceaeZZZg__MAG-120802ZZZs__MAG-120802 sp010032085:0.00087549,GB_GCA_010029675.1/f__NanopelagicaceaeZZZg__MAG-120802ZZZs__MAG-120802 sp010032085:0.001537065)0.803:0.000482515)1.000:0.044791619)1.000:0.043244023)1.000:0.039886488)1.000:0.038269609)0.973:0.022699409)1.000:0.067831708)0.931:0.032341558,((((LV30O17:0.003976117,(LV00J14:0.010154336,(LV00L10:0.005497211,(LV02I18:1e-08,LV30A20:5e-09)0.882:0.002653985)0.774:0.00085553)0.248:1.4e-08)0.998:0.012884245,(((LV30F19:0.001421443,LV02L18:0.00457629)0.814:0.0067329,(((LV30K13:0.007841261,(MC00D20:0.010456239,(LV00I22:0.327359532,LV08N20:0.004652423)0.604:0.005789036)0.927:0.004549013)0.826:0.002057248,(LV02F23:0.006153241,((LV08I21:5e-09,LV08D05:5e-09)0.937:0.012918237,LV00O21:0.005197216)0.768:0.002972817)0.927:0.003344782)0.958:0.00431341,LV30D05:0.004649083)0.437:0.001525654)0.099:0.00088648,LV00P16:0.004680033)0.794:0.002191286)0.961:0.026285096,LV02C21:0.005434587)1.000:0.120311824,(GB_GCA_009927575.1/f__NanopelagicaceaeZZZg__UBA7398ZZZs__UBA7398 sp009927575:0.132021133,((GB_GCA_014190155.1/f__NanopelagicaceaeZZZg__UBA7398ZZZs__UBA7398 sp014190155:0.014350892,((GB_GCA_013205455.1/f__NanopelagicaceaeZZZg__UBA7398ZZZs__UBA7398 sp013205455:0.004124128,(GB_GCA_937858575.1/f__NanopelagicaceaeZZZg__UBA7398ZZZs__UBA7398 sp947498205:0.003739958,(GB_GCA_947491605.1/f__NanopelagicaceaeZZZg__UBA7398ZZZs__UBA7398 sp947498205:0.000428932,(GB_GCA_947496895.1/f__NanopelagicaceaeZZZg__UBA7398ZZZs__UBA7398 sp947498205:5e-09,((GB_GCA_947499415.1/f__NanopelagicaceaeZZZg__UBA7398ZZZs__UBA7398 sp947498205:0.000225534,(GB_GCA_947488495.1/f__NanopelagicaceaeZZZg__UBA7398ZZZs__UBA7398 sp947498205:0.000815609,GB_GCA_947498205.1/f__NanopelagicaceaeZZZg__UBA7398ZZZs__UBA7398 sp947498205:5e-09)0.935:5e-09)0.912:0.000221192,(GB_GCA_947486755.1/f__NanopelagicaceaeZZZg__UBA7398ZZZs__UBA7398 sp947498205:6e-09,GB_GCA_945897415.1/f__NanopelagicaceaeZZZg__UBA7398ZZZs__UBA7398 sp947498205:0.000496103)0.000:5e-09)0.883:0.00042883)0.668:2.7e-08)0.976:0.001745769)0.972:0.002447834)0.999:0.005835535,(GB_GCA_030832265.1/f__NanopelagicaceaeZZZg__UBA7398ZZZs__UBA7398 sp002470135:0.00333566,(GB_GCA_007280095.1/f__NanopelagicaceaeZZZg__UBA7398ZZZs__UBA7398 sp002470135:0.001624216,(GB_GCA_010030285.1/f__NanopelagicaceaeZZZg__UBA7398ZZZs__UBA7398 sp002470135:0.000498804,(GB_GCA_002470135.1/f__NanopelagicaceaeZZZg__UBA7398ZZZs__UBA7398 sp002470135:0.00041368,GB_GCA_009927605.1/f__NanopelagicaceaeZZZg__UBA7398ZZZs__UBA7398 sp002470135:0.000286874)0.590:0.000371577)0.807:0.000850809)0.698:0.001071916)1.000:0.007505288)0.655:0.003490694)1.000:0.018515264,(GB_GCA_943332885.1/f__NanopelagicaceaeZZZg__UBA7398ZZZs__UBA7398 sp903878415:0.000305786,((GB_GCA_943331575.1/f__NanopelagicaceaeZZZg__UBA7398ZZZs__UBA7398 sp903878415:0.000239543,((GB_GCA_009704135.1/f__NanopelagicaceaeZZZg__UBA7398ZZZs__UBA7398 sp903878415:0.0,GB_GCA_947460015.1/f__NanopelagicaceaeZZZg__UBA7398ZZZs__UBA7398 sp903878415:0.0):0.000600546,(((((GB_GCA_943327595.2/f__NanopelagicaceaeZZZg__UBA7398ZZZs__UBA7398 sp903878415:0.0021804,(GB_GCA_009697665.1/f__NanopelagicaceaeZZZg__UBA7398ZZZs__UBA7398 sp903878415:5e-09,(GB_GCA_009701035.1/f__NanopelagicaceaeZZZg__UBA7398ZZZs__UBA7398 sp903878415:5e-09,(GB_GCA_009705665.1/f__NanopelagicaceaeZZZg__UBA7398ZZZs__UBA7398 sp903878415:5e-09,GB_GCA_026392655.1/f__NanopelagicaceaeZZZg__UBA7398ZZZs__UBA7398 sp903878415:0.001394042)0.943:0.000426892)0.920:0.000228559)0.784:0.002899048)0.752:0.002442028,(GB_GCA_903912505.1/f__NanopelagicaceaeZZZg__UBA7398ZZZs__UBA7398 sp903878415:5e-09,(GB_GCA_903908385.1/f__NanopelagicaceaeZZZg__UBA7398ZZZs__UBA7398 sp903878415:5e-09,((GB_GCA_903843535.1/f__NanopelagicaceaeZZZg__UBA7398ZZZs__UBA7398 sp903878415:0.000500151,GB_GCA_903873635.1/f__NanopelagicaceaeZZZg__UBA7398ZZZs__UBA7398 sp903878415:5e-09)0.469:0.000210656,GB_GCA_009702705.1/f__NanopelagicaceaeZZZg__UBA7398ZZZs__UBA7398 sp903878415:0.00090427)0.743:1e-08)0.914:0.000198577)0.876:0.000397117)0.762:0.000199163,(GB_GCA_903836625.1/f__NanopelagicaceaeZZZg__UBA7398ZZZs__UBA7398 sp903878415:5e-09,((GB_GCA_903864355.1/f__NanopelagicaceaeZZZg__UBA7398ZZZs__UBA7398 sp903878415:0.007944995,GB_GCA_903900645.1/f__NanopelagicaceaeZZZg__UBA7398ZZZs__UBA7398 sp903878415:5e-09)0.849:0.006167993,((GB_GCA_903919195.1/f__NanopelagicaceaeZZZg__UBA7398ZZZs__UBA7398 sp903878415:0.000238782,GB_GCA_903893345.1/f__NanopelagicaceaeZZZg__UBA7398ZZZs__UBA7398 sp903878415:0.003466521)0.760:0.000716587,GB_GCA_903829035.1/f__NanopelagicaceaeZZZg__UBA7398ZZZs__UBA7398 sp903878415:0.000628512)0.851:0.001595358)0.771:0.000400912)0.875:0.000540327)0.900:0.001995784,GB_GCA_009701775.1/f__NanopelagicaceaeZZZg__UBA7398ZZZs__UBA7398 sp903878415:0.000572006)0.418:0.000996111,(GB_GCA_903899185.1/f__NanopelagicaceaeZZZg__UBA7398ZZZs__UBA7398 sp903878415:0.000445839,GB_GCA_903878415.1/f__NanopelagicaceaeZZZg__UBA7398ZZZs__UBA7398 sp903878415:0.00021138)0.955:0.000823383)0.000:8e-09)0.418:0.000318885)0.761:0.000423908,GB_GCA_009700785.1/f__NanopelagicaceaeZZZg__UBA7398ZZZs__UBA7398 sp903878415:0.005437611)0.534:0.000497655)1.000:0.025725277)1.000:0.083012873)0.751:0.02798389)1.000:0.039699125)1.000:0.06120063,((GB_GCA_937864205.1/f__NanopelagicaceaeZZZg__CALMJB01ZZZs__CALMJB01 sp937864205:0.234176168,((((GB_GCA_009704825.1/f__NanopelagicaceaeZZZg__NanopelagicusZZZs__Nanopelagicus sp009698515:0.001141521,((GB_GCA_947469665.1/f__NanopelagicaceaeZZZg__NanopelagicusZZZs__Nanopelagicus sp009698515:0.001604421,GB_GCA_947457985.1/f__NanopelagicaceaeZZZg__NanopelagicusZZZs__Nanopelagicus sp009698515:5e-09)0.691:0.000308008,((GB_GCA_009702905.1/f__NanopelagicaceaeZZZg__NanopelagicusZZZs__Nanopelagicus sp009698515:0.00083827,GB_GCA_009697785.1/f__NanopelagicaceaeZZZg__NanopelagicusZZZs__Nanopelagicus sp009698515:0.000264578)0.235:5e-09,GB_GCA_009702215.1/f__NanopelagicaceaeZZZg__NanopelagicusZZZs__Nanopelagicus sp009698515:0.001215559)0.773:0.000424605)0.395:0.000529383)0.721:0.000340007,(GB_GCA_009700725.1/f__NanopelagicaceaeZZZg__NanopelagicusZZZs__Nanopelagicus sp009698515:0.000769219,GB_GCA_009698515.1/f__NanopelagicaceaeZZZg__NanopelagicusZZZs__Nanopelagicus sp009698515:0.000594512)0.142:0.000352793)1.000:0.046671993,(GB_GCA_903892335.1/f__NanopelagicaceaeZZZg__NanopelagicusZZZs__Nanopelagicus sp903892335:0.04031232,(GB_GCA_009702465.1/f__NanopelagicaceaeZZZg__NanopelagicusZZZs__Nanopelagicus sp009702465:0.010301354,GB_GCA_945883755.1/f__NanopelagicaceaeZZZg__NanopelagicusZZZs__Nanopelagicus sp945883755:0.009363934)1.000:0.041387358)0.999:0.029935509)1.000:0.054672435,(((GB_GCA_016870895.1/f__NanopelagicaceaeZZZg__NanopelagicusZZZs__Nanopelagicus sp016870895:0.019594372,((GB_GCA_030834325.1/f__NanopelagicaceaeZZZg__NanopelagicusZZZs__Nanopelagicus sp001437855:0.005077006,((GB_GCA_027731225.1/f__NanopelagicaceaeZZZg__NanopelagicusZZZs__Nanopelagicus sp001437855:0.001377518,(GB_GCA_027728825.1/f__NanopelagicaceaeZZZg__NanopelagicusZZZs__Nanopelagicus sp001437855:0.001038646,GB_GCA_027732025.1/f__NanopelagicaceaeZZZg__NanopelagicusZZZs__Nanopelagicus sp001437855:5e-09)0.113:0.000811523)0.920:0.001244548,(GB_GCA_001437855.1/f__NanopelagicaceaeZZZg__NanopelagicusZZZs__Nanopelagicus sp001437855:0.00070833,(GB_GCA_001439225.1/f__NanopelagicaceaeZZZg__NanopelagicusZZZs__Nanopelagicus sp001437855:0.000282701,(GB_GCA_001437905.1/f__NanopelagicaceaeZZZg__NanopelagicusZZZs__Nanopelagicus sp001437855:0.001681196,GB_GCA_001438395.1/f__NanopelagicaceaeZZZg__NanopelagicusZZZs__Nanopelagicus sp001437855:5e-09)0.859:0.000846275)0.765:0.000612159)0.964:0.001540641)1.000:0.004105507)0.933:0.003106867,((((GB_GCA_009704875.1/f__NanopelagicaceaeZZZg__NanopelagicusZZZs__Nanopelagicus sp001437855:0.000788953,(GB_GCA_009704645.1/f__NanopelagicaceaeZZZg__NanopelagicusZZZs__Nanopelagicus sp001437855:0.000812124,GB_GCA_009698705.1/f__NanopelagicaceaeZZZg__NanopelagicusZZZs__Nanopelagicus sp001437855:0.000265021)0.872:0.000519959)0.753:0.000380476,(GB_GCA_009703735.1/f__NanopelagicaceaeZZZg__NanopelagicusZZZs__Nanopelagicus sp001437855:5e-09,GB_GCA_009703065.1/f__NanopelagicaceaeZZZg__NanopelagicusZZZs__Nanopelagicus sp001437855:5e-09)0.907:0.001611952)0.377:0.000361594,(GB_GCA_009704115.1/f__NanopelagicaceaeZZZg__NanopelagicusZZZs__Nanopelagicus sp001437855:0.0,GB_GCA_947507755.1/f__NanopelagicaceaeZZZg__NanopelagicusZZZs__Nanopelagicus sp001437855:0.0):0.001345845)0.726:0.000272639,(GB_GCA_009705425.1/f__NanopelagicaceaeZZZg__NanopelagicusZZZs__Nanopelagicus sp001437855:0.000632267,GB_GCA_009701965.1/f__NanopelagicaceaeZZZg__NanopelagicusZZZs__Nanopelagicus sp001437855:0.000566091)0.931:0.000737294)0.894:0.001550766)0.994:0.010736422)1.000:0.042390326,((GB_GCA_009698855.1/f__NanopelagicaceaeZZZg__NanopelagicusZZZs__Nanopelagicus sp009700155:0.000281411,(GB_GCA_009701455.1/f__NanopelagicaceaeZZZg__NanopelagicusZZZs__Nanopelagicus sp009700155:0.002508234,GB_GCA_009700155.1/f__NanopelagicaceaeZZZg__NanopelagicusZZZs__Nanopelagicus sp009700155:0.002575935)0.854:0.001320566)1.000:0.032254946,((GB_GCA_009918875.1/f__NanopelagicaceaeZZZg__NanopelagicusZZZs__Nanopelagicus sp010030895:0.000711874,((GB_GCA_009927885.1/f__NanopelagicaceaeZZZg__NanopelagicusZZZs__Nanopelagicus sp010030895:0.001603725,((GB_GCA_010025195.1/f__NanopelagicaceaeZZZg__NanopelagicusZZZs__Nanopelagicus sp010030895:5e-09,(GB_GCA_010027805.1/f__NanopelagicaceaeZZZg__NanopelagicusZZZs__Nanopelagicus sp010030895:0.001025214,GB_GCA_010026105.1/f__NanopelagicaceaeZZZg__NanopelagicusZZZs__Nanopelagicus sp010030895:0.00033863)0.551:6e-09)0.909:0.000979867,(GB_GCA_010030785.1/f__NanopelagicaceaeZZZg__NanopelagicusZZZs__Nanopelagicus sp010030895:0.000230427,GB_GCA_010030895.1/f__NanopelagicaceaeZZZg__NanopelagicusZZZs__Nanopelagicus sp010030895:0.000922001)1.000:0.004293533)0.678:0.000321892)0.759:0.00057387,GB_GCA_010024945.1/f__NanopelagicaceaeZZZg__NanopelagicusZZZs__Nanopelagicus sp010030895:0.001500754)0.969:0.001839108)1.000:0.036688958,(GB_GCA_903897475.1/f__NanopelagicaceaeZZZg__NanopelagicusZZZs__Nanopelagicus sp903897475:0.001218041,(GB_GCA_903840365.1/f__NanopelagicaceaeZZZg__NanopelagicusZZZs__Nanopelagicus sp903897475:0.000497524,(GB_GCA_903863715.1/f__NanopelagicaceaeZZZg__NanopelagicusZZZs__Nanopelagicus sp903897475:0.00032142,(GB_GCA_903871375.1/f__NanopelagicaceaeZZZg__NanopelagicusZZZs__Nanopelagicus sp903897475:0.000556379,(GB_GCA_903830075.1/f__NanopelagicaceaeZZZg__NanopelagicusZZZs__Nanopelagicus sp903897475:0.000628311,GB_GCA_903887125.1/f__NanopelagicaceaeZZZg__NanopelagicusZZZs__Nanopelagicus sp903897475:0.002238051)0.465:0.001226754)0.932:0.002497184)0.823:0.001430122)0.908:0.001780718)1.000:0.025893709)0.976:0.009465475)1.000:0.024034773)1.000:0.032284718,(((((GB_GCA_009702345.1/f__NanopelagicaceaeZZZg__NanopelagicusZZZs__Nanopelagicus sp009705675:0.00103775,GB_GCA_009705675.1/f__NanopelagicaceaeZZZg__NanopelagicusZZZs__Nanopelagicus sp009705675:0.000776737)1.000:0.015838182,(GB_GCA_026392945.1/f__NanopelagicaceaeZZZg__NanopelagicusZZZs__Nanopelagicus sp026392945:0.0078552,GB_GCA_947490605.1/f__NanopelagicaceaeZZZg__NanopelagicusZZZs__Nanopelagicus sp947490605:0.010441064)1.000:0.017675586)1.000:0.029768415,((GB_GCA_000378865.1/f__NanopelagicaceaeZZZg__NanopelagicusZZZs__Nanopelagicus sp000378865:0.003123531,GB_GCA_026392975.1/f__NanopelagicaceaeZZZg__NanopelagicusZZZs__Nanopelagicus sp000378865:0.006415549)1.000:0.019472678,(GB_GCA_016462445.1/f__NanopelagicaceaeZZZg__NanopelagicusZZZs__Nanopelagicus sp016462445:0.004964704,((((GB_GCA_947487505.1/f__NanopelagicaceaeZZZg__NanopelagicusZZZs__Nanopelagicus sp947486485:0.001962299,GB_GCA_947440965.1/f__NanopelagicaceaeZZZg__NanopelagicusZZZs__Nanopelagicus sp947486485:0.000394887)0.815:5e-09,(GB_GCA_947505065.1/f__NanopelagicaceaeZZZg__NanopelagicusZZZs__Nanopelagicus sp947486485:6e-09,(GB_GCA_947488775.1/f__NanopelagicaceaeZZZg__NanopelagicusZZZs__Nanopelagicus sp947486485:5e-09,((GB_GCA_947486485.1/f__NanopelagicaceaeZZZg__NanopelagicusZZZs__Nanopelagicus sp947486485:0.000551324,GB_GCA_947488405.1/f__NanopelagicaceaeZZZg__NanopelagicusZZZs__Nanopelagicus sp947486485:5e-09)0.284:0.000462187,GB_GCA_947495595.1/f__NanopelagicaceaeZZZg__NanopelagicusZZZs__Nanopelagicus sp947486485:0.00042782)0.760:0.000209316)0.903:0.000319194)0.888:0.000342865)0.810:0.000243769,GB_GCA_945876275.1/f__NanopelagicaceaeZZZg__NanopelagicusZZZs__Nanopelagicus sp947486485:0.000903338)0.921:5e-09,GB_GCA_947445605.1/f__NanopelagicaceaeZZZg__NanopelagicusZZZs__Nanopelagicus sp947486485:0.000410064)0.991:0.004326637)1.000:0.015753109)1.000:0.029909003)0.497:0.008091927,(GB_GCA_947460855.1/f__NanopelagicaceaeZZZg__NanopelagicusZZZs__Nanopelagicus sp947460855:0.049129532,(GB_GCA_027730465.1/f__NanopelagicaceaeZZZg__NanopelagicusZZZs__Nanopelagicus sp027730465:0.019661295,RS_GCF_002288305.1/f__NanopelagicaceaeZZZg__NanopelagicusZZZs__Nanopelagicus abundans:0.015494248)1.000:0.030672443)0.998:0.015981263)0.999:0.012334869,(((GB_GCA_947487695.1/f__NanopelagicaceaeZZZg__NanopelagicusZZZs__Nanopelagicus hibericus:5e-09,(RS_GCF_002288005.1/f__NanopelagicaceaeZZZg__NanopelagicusZZZs__Nanopelagicus hibericus:0.001791527,GB_GCA_947496205.1/f__NanopelagicaceaeZZZg__NanopelagicusZZZs__Nanopelagicus hibericus:0.000105833)0.895:0.000691379)1.000:0.018094341,(GB_GCA_009691185.1/f__NanopelagicaceaeZZZg__NanopelagicusZZZs__Nanopelagicus sp009691185:0.006584901,(GB_GCA_005793655.1/f__NanopelagicaceaeZZZg__NanopelagicusZZZs__Nanopelagicus sp005793655:0.002134784,GB_GCA_005808545.1/f__NanopelagicaceaeZZZg__NanopelagicusZZZs__Nanopelagicus sp005793655:0.002871663)1.000:0.011904562)1.000:0.016841756)1.000:0.051201101,(((((GB_GCA_947442735.1/f__NanopelagicaceaeZZZg__NanopelagicusZZZs__Nanopelagicus sp000378905:0.00169899,GB_GCA_947491705.1/f__NanopelagicaceaeZZZg__NanopelagicusZZZs__Nanopelagicus sp000378905:0.000612622)0.649:0.001437903,GB_GCA_000378905.1/f__NanopelagicaceaeZZZg__NanopelagicusZZZs__Nanopelagicus sp000378905:0.010523133)0.982:0.00562028,(GB_GCA_947462805.1/f__NanopelagicaceaeZZZg__NanopelagicusZZZs__Nanopelagicus sp943324025:0.000843972,GB_GCA_943325085.2/f__NanopelagicaceaeZZZg__NanopelagicusZZZs__Nanopelagicus sp943324025:5e-09)0.863:0.0019414)0.331:0.000535995,GB_GCA_943324025.2/f__NanopelagicaceaeZZZg__NanopelagicusZZZs__Nanopelagicus sp943324025:0.001682936)1.000:0.056054014,((RS_GCF_002287885.2/f__NanopelagicaceaeZZZg__NanopelagicusZZZs__Nanopelagicus limnes:0.010384258,(GB_GCA_003569185.1/f__NanopelagicaceaeZZZg__NanopelagicusZZZs__Nanopelagicus sp003569185:0.004162955,GB_GCA_943329535.2/f__NanopelagicaceaeZZZg__NanopelagicusZZZs__Nanopelagicus sp003569185:0.01269217)0.874:0.007133511)1.000:0.025562457,(GB_GCA_016870455.1/f__NanopelagicaceaeZZZg__NanopelagicusZZZs__Nanopelagicus sp016870455:0.049953139,(GB_GCA_945881945.1/f__NanopelagicaceaeZZZg__NanopelagicusZZZs__Nanopelagicus sp945881945:0.014569023,(GB_GCA_000383815.1/f__NanopelagicaceaeZZZg__NanopelagicusZZZs__Nanopelagicus sp000383815:0.003051987,(GB_GCA_009704285.1/f__NanopelagicaceaeZZZg__NanopelagicusZZZs__Nanopelagicus sp009704285:5e-09,GB_GCA_947460025.1/f__NanopelagicaceaeZZZg__NanopelagicusZZZs__Nanopelagicus sp009704285:5e-09)0.945:0.003003115)0.978:0.006583264)1.000:0.015622597)1.000:0.018327325)0.980:0.010730297)0.819:0.011357153)0.999:0.016677795)0.994:0.014435627)1.000:0.04019886)1.000:0.065159017)1.000:0.063410328,(GB_GCA_900298985.1/f__NanopelagicaceaeZZZg__OMHY01ZZZs__OMHY01 sp900298985:0.331887025,(((((GB_GCA_903952375.1/f__NanopelagicaceaeZZZg__PALSA-747ZZZs__PALSA-747 sp903932695:0.001621297,(GB_GCA_903932695.1/f__NanopelagicaceaeZZZg__PALSA-747ZZZs__PALSA-747 sp903932695:5e-09,(GB_GCA_903932675.1/f__NanopelagicaceaeZZZg__PALSA-747ZZZs__PALSA-747 sp903932695:0.00022783,(GB_GCA_903909715.1/f__NanopelagicaceaeZZZg__PALSA-747ZZZs__PALSA-747 sp903932695:0.000788387,GB_GCA_903915805.1/f__NanopelagicaceaeZZZg__PALSA-747ZZZs__PALSA-747 sp903932695:0.000825052)0.931:0.000753874)0.035:0.000779194)0.358:0.000801085)1.000:0.048295962,(GB_GCA_903916775.1/f__NanopelagicaceaeZZZg__PALSA-747ZZZs__PALSA-747 sp903916775:0.010369035,(GB_GCA_903858505.1/f__NanopelagicaceaeZZZg__PALSA-747ZZZs__PALSA-747 sp903825945:0.002711,(GB_GCA_903825945.1/f__NanopelagicaceaeZZZg__PALSA-747ZZZs__PALSA-747 sp903825945:5e-09,GB_GCA_903834415.1/f__NanopelagicaceaeZZZg__PALSA-747ZZZs__PALSA-747 sp903825945:0.000209635)0.743:0.000308496)0.996:0.008518794)1.000:0.029126661)1.000:0.054509281,((GB_GCA_903899145.1/f__NanopelagicaceaeZZZg__PALSA-747ZZZs__PALSA-747 sp903899145:0.025531629,(((GB_GCA_903843065.1/f__NanopelagicaceaeZZZg__PALSA-747ZZZs__PALSA-747 sp903897155:0.000264853,(((GB_GCA_903897155.1/f__NanopelagicaceaeZZZg__PALSA-747ZZZs__PALSA-747 sp903897155:0.000464669,(((((GB_GCA_903908675.1/f__NanopelagicaceaeZZZg__PALSA-747ZZZs__PALSA-747 sp903897155:5e-09,GB_GCA_903872625.1/f__NanopelagicaceaeZZZg__PALSA-747ZZZs__PALSA-747 sp903897155:0.000866114)0.720:5e-09,GB_GCA_903849225.1/f__NanopelagicaceaeZZZg__PALSA-747ZZZs__PALSA-747 sp903897155:0.00115379)0.812:0.000204659,((((((GB_GCA_903923735.1/f__NanopelagicaceaeZZZg__PALSA-747ZZZs__PALSA-747 sp903897155:0.000615052,(GB_GCA_903836035.1/f__NanopelagicaceaeZZZg__PALSA-747ZZZs__PALSA-747 sp903897155:5e-09,GB_GCA_903899395.1/f__NanopelagicaceaeZZZg__PALSA-747ZZZs__PALSA-747 sp903897155:0.001032201)0.795:0.000479214)0.000:5e-09,GB_GCA_903911585.1/f__NanopelagicaceaeZZZg__PALSA-747ZZZs__PALSA-747 sp903897155:0.003621002)0.564:0.002286327,(GB_GCA_903868305.1/f__NanopelagicaceaeZZZg__PALSA-747ZZZs__PALSA-747 sp903897155:0.000263508,GB_GCA_903892795.1/f__NanopelagicaceaeZZZg__PALSA-747ZZZs__PALSA-747 sp903897155:0.000237279)0.744:0.00021242)0.802:0.005325647,GB_GCA_903885265.1/f__NanopelagicaceaeZZZg__PALSA-747ZZZs__PALSA-747 sp903897155:0.000260766)0.000:4.984e-06,GB_GCA_903912315.1/f__NanopelagicaceaeZZZg__PALSA-747ZZZs__PALSA-747 sp903897155:5e-09)0.533:0.000374637,GB_GCA_903875935.1/f__NanopelagicaceaeZZZg__PALSA-747ZZZs__PALSA-747 sp903897155:0.002173503)0.733:0.000320343)0.897:0.000644047,((GB_GCA_903876555.1/f__NanopelagicaceaeZZZg__PALSA-747ZZZs__PALSA-747 sp903897155:0.000598645,GB_GCA_903856105.1/f__NanopelagicaceaeZZZg__PALSA-747ZZZs__PALSA-747 sp903897155:0.000877546)0.780:0.000341155,GB_GCA_903900195.1/f__NanopelagicaceaeZZZg__PALSA-747ZZZs__PALSA-747 sp903897155:5e-09)0.743:5e-09)0.770:0.000310399,(((GB_GCA_903885395.1/f__NanopelagicaceaeZZZg__PALSA-747ZZZs__PALSA-747 sp903897155:0.000519919,(GB_GCA_903917645.1/f__NanopelagicaceaeZZZg__PALSA-747ZZZs__PALSA-747 sp903897155:0.000282266,((GB_GCA_903835035.1/f__NanopelagicaceaeZZZg__PALSA-747ZZZs__PALSA-747 sp903897155:0.00062293,GB_GCA_903862335.1/f__NanopelagicaceaeZZZg__PALSA-747ZZZs__PALSA-747 sp903897155:5e-09)0.905:0.000813691,GB_GCA_903835715.1/f__NanopelagicaceaeZZZg__PALSA-747ZZZs__PALSA-747 sp903897155:0.000252534)0.916:0.00087762)0.078:0.000346394)0.339:3.7e-08,(GB_GCA_903924735.1/f__NanopelagicaceaeZZZg__PALSA-747ZZZs__PALSA-747 sp903897155:5e-09,(GB_GCA_903883765.1/f__NanopelagicaceaeZZZg__PALSA-747ZZZs__PALSA-747 sp903897155:0.00077652,GB_GCA_903870855.1/f__NanopelagicaceaeZZZg__PALSA-747ZZZs__PALSA-747 sp903897155:0.000932267)0.704:5e-09)0.901:0.000251961)0.989:8e-09,(GB_GCA_903889665.1/f__NanopelagicaceaeZZZg__PALSA-747ZZZs__PALSA-747 sp903897155:5e-09,((GB_GCA_903863955.1/f__NanopelagicaceaeZZZg__PALSA-747ZZZs__PALSA-747 sp903897155:0.002438832,(GB_GCA_903896125.1/f__NanopelagicaceaeZZZg__PALSA-747ZZZs__PALSA-747 sp903897155:0.001476522,GB_GCA_903843855.1/f__NanopelagicaceaeZZZg__PALSA-747ZZZs__PALSA-747 sp903897155:0.015260644)0.759:0.002427141)0.284:0.00118338,GB_GCA_903899115.1/f__NanopelagicaceaeZZZg__PALSA-747ZZZs__PALSA-747 sp903897155:0.00023793)0.752:0.000339755)0.869:0.00033895)0.912:0.002605065)0.001:3.7e-08)0.267:0.000356044,((GB_GCA_903859145.1/f__NanopelagicaceaeZZZg__PALSA-747ZZZs__PALSA-747 sp903897155:0.000516165,GB_GCA_903917365.1/f__NanopelagicaceaeZZZg__PALSA-747ZZZs__PALSA-747 sp903897155:0.001186541)0.813:6e-09,(GB_GCA_903876085.1/f__NanopelagicaceaeZZZg__PALSA-747ZZZs__PALSA-747 sp903897155:5e-09,(GB_GCA_903830995.1/f__NanopelagicaceaeZZZg__PALSA-747ZZZs__PALSA-747 sp903897155:0.00091333,(((GB_GCA_903887765.1/f__NanopelagicaceaeZZZg__PALSA-747ZZZs__PALSA-747 sp903897155:0.001427971,GB_GCA_903869635.1/f__NanopelagicaceaeZZZg__PALSA-747ZZZs__PALSA-747 sp903897155:5e-09)0.914:0.001917918,GB_GCA_903842915.1/f__NanopelagicaceaeZZZg__PALSA-747ZZZs__PALSA-747 sp903897155:5e-09)0.000:5e-09,GB_GCA_903920535.1/f__NanopelagicaceaeZZZg__PALSA-747ZZZs__PALSA-747 sp903897155:5e-09)0.634:0.000869468)0.470:0.000720422)0.664:3.7e-08)0.808:0.000278421)0.822:0.000768909,((GB_GCA_903865065.1/f__NanopelagicaceaeZZZg__PALSA-747ZZZs__PALSA-747 sp903897155:5e-09,(GB_GCA_903918505.1/f__NanopelagicaceaeZZZg__PALSA-747ZZZs__PALSA-747 sp903897155:0.000781266,GB_GCA_903819875.1/f__NanopelagicaceaeZZZg__PALSA-747ZZZs__PALSA-747 sp903897155:0.000366427)0.000:2.6e-08)0.000:2e-08,GB_GCA_903855755.1/f__NanopelagicaceaeZZZg__PALSA-747ZZZs__PALSA-747 sp903897155:0.000212071)0.914:0.001077118)0.742:0.000760215)0.000:0.000191194,GB_GCA_903829995.1/f__NanopelagicaceaeZZZg__PALSA-747ZZZs__PALSA-747 sp903897155:5e-09)0.214:8.3649e-05,(GB_GCA_903826015.1/f__NanopelagicaceaeZZZg__PALSA-747ZZZs__PALSA-747 sp903897155:0.00025608,((((GB_GCA_903885035.1/f__NanopelagicaceaeZZZg__PALSA-747ZZZs__PALSA-747 sp903897155:0.000438136,(GB_GCA_903834205.1/f__NanopelagicaceaeZZZg__PALSA-747ZZZs__PALSA-747 sp903897155:0.002416687,GB_GCA_903916805.1/f__NanopelagicaceaeZZZg__PALSA-747ZZZs__PALSA-747 sp903897155:0.000250386)0.836:0.000459159)0.758:0.00033765,GB_GCA_903851205.1/f__NanopelagicaceaeZZZg__PALSA-747ZZZs__PALSA-747 sp903897155:0.001059931)0.774:0.000338277,GB_GCA_903824275.1/f__NanopelagicaceaeZZZg__PALSA-747ZZZs__PALSA-747 sp903897155:0.000648812)0.919:0.000640969,(GB_GCA_903857735.1/f__NanopelagicaceaeZZZg__PALSA-747ZZZs__PALSA-747 sp903897155:0.007148136,GB_GCA_903835575.1/f__NanopelagicaceaeZZZg__PALSA-747ZZZs__PALSA-747 sp903897155:0.000247326)0.777:0.000233092)0.265:6e-09)0.837:0.001758173)0.970:0.006873694)1.000:0.078274882,(((GB_GCA_903907115.1/f__NanopelagicaceaeZZZg__PALSA-747ZZZs__PALSA-747 sp903838295:5e-09,GB_GCA_903892535.1/f__NanopelagicaceaeZZZg__PALSA-747ZZZs__PALSA-747 sp903838295:0.000592781)0.284:2.7e-08,(((((GB_GCA_903851155.1/f__NanopelagicaceaeZZZg__PALSA-747ZZZs__PALSA-747 sp903838295:5e-09,(GB_GCA_903848505.1/f__NanopelagicaceaeZZZg__PALSA-747ZZZs__PALSA-747 sp903838295:5e-09,(GB_GCA_903903305.1/f__NanopelagicaceaeZZZg__PALSA-747ZZZs__PALSA-747 sp903838295:0.000208742,(GB_GCA_903909895.1/f__NanopelagicaceaeZZZg__PALSA-747ZZZs__PALSA-747 sp903838295:5e-09,GB_GCA_903847365.1/f__NanopelagicaceaeZZZg__PALSA-747ZZZs__PALSA-747 sp903838295:5e-09)0.931:0.00042138)0.000:6e-09)0.000:5e-09)0.691:5e-09,(GB_GCA_903838295.1/f__NanopelagicaceaeZZZg__PALSA-747ZZZs__PALSA-747 sp903838295:5e-09,(((((GB_GCA_903899745.1/f__NanopelagicaceaeZZZg__PALSA-747ZZZs__PALSA-747 sp903838295:0.000209996,GB_GCA_903859755.1/f__NanopelagicaceaeZZZg__PALSA-747ZZZs__PALSA-747 sp903838295:0.000416572)0.723:5e-09,GB_GCA_903865305.1/f__NanopelagicaceaeZZZg__PALSA-747ZZZs__PALSA-747 sp903838295:5e-09)0.000:5e-09,((((GB_GCA_903834265.1/f__NanopelagicaceaeZZZg__PALSA-747ZZZs__PALSA-747 sp903838295:5e-09,GB_GCA_903926725.1/f__NanopelagicaceaeZZZg__PALSA-747ZZZs__PALSA-747 sp903838295:5e-09)0.393:6e-09,GB_GCA_903905915.1/f__NanopelagicaceaeZZZg__PALSA-747ZZZs__PALSA-747 sp903838295:0.000361288)0.641:0.00042434,(GB_GCA_903845235.1/f__NanopelagicaceaeZZZg__PALSA-747ZZZs__PALSA-747 sp903838295:5e-09,(GB_GCA_903866935.1/f__NanopelagicaceaeZZZg__PALSA-747ZZZs__PALSA-747 sp903838295:1.4e-08,GB_GCA_903883195.1/f__NanopelagicaceaeZZZg__PALSA-747ZZZs__PALSA-747 sp903838295:0.000364055)0.771:0.001295506)0.718:5e-09)0.836:0.000211315,((GB_GCA_903826525.1/f__NanopelagicaceaeZZZg__PALSA-747ZZZs__PALSA-747 sp903838295:0.000233061,GB_GCA_903894275.1/f__NanopelagicaceaeZZZg__PALSA-747ZZZs__PALSA-747 sp903838295:0.001580683)0.513:5e-09,GB_GCA_903878305.1/f__NanopelagicaceaeZZZg__PALSA-747ZZZs__PALSA-747 sp903838295:5e-09)0.901:5e-09)0.000:5e-09)0.595:5e-09,GB_GCA_903851145.1/f__NanopelagicaceaeZZZg__PALSA-747ZZZs__PALSA-747 sp903838295:5e-09)0.744:5e-09,(GB_GCA_903884385.1/f__NanopelagicaceaeZZZg__PALSA-747ZZZs__PALSA-747 sp903838295:5e-09,(GB_GCA_903830585.1/f__NanopelagicaceaeZZZg__PALSA-747ZZZs__PALSA-747 sp903838295:0.000703501,GB_GCA_903849175.1/f__NanopelagicaceaeZZZg__PALSA-747ZZZs__PALSA-747 sp903838295:5e-09)0.902:0.000207193)0.850:0.00020678)0.844:0.000207573)0.000:5e-09)0.000:5e-09,GB_GCA_903850145.1/f__NanopelagicaceaeZZZg__PALSA-747ZZZs__PALSA-747 sp903838295:5e-09)0.963:5e-09,GB_GCA_903833825.1/f__NanopelagicaceaeZZZg__PALSA-747ZZZs__PALSA-747 sp903838295:5e-09)0.000:5e-09,GB_GCA_903865625.1/f__NanopelagicaceaeZZZg__PALSA-747ZZZs__PALSA-747 sp903838295:5e-09)0.852:0.000989033)1.000:0.076314034,((GB_GCA_003151395.1/f__NanopelagicaceaeZZZg__PALSA-747ZZZs__PALSA-747 sp003151395:0.040997171,(GB_GCA_903928395.1/f__NanopelagicaceaeZZZg__PALSA-747ZZZs__PALSA-747 sp903928395:0.002579528,(GB_GCA_903875365.1/f__NanopelagicaceaeZZZg__PALSA-747ZZZs__PALSA-747 sp903928395:5e-09,GB_GCA_903883045.1/f__NanopelagicaceaeZZZg__PALSA-747ZZZs__PALSA-747 sp903928395:0.008612001)0.998:0.018201369)1.000:0.034388204)1.000:0.026181734,(((GB_GCA_025355305.1/f__NanopelagicaceaeZZZg__PALSA-747ZZZs__PALSA-747 sp025355305:0.039617137,((((GB_GCA_903903865.1/f__NanopelagicaceaeZZZg__PALSA-747ZZZs__PALSA-747 sp903916385:5e-09,GB_GCA_903912965.1/f__NanopelagicaceaeZZZg__PALSA-747ZZZs__PALSA-747 sp903916385:8e-09)0.847:0.001548179,(GB_GCA_903916385.1/f__NanopelagicaceaeZZZg__PALSA-747ZZZs__PALSA-747 sp903916385:0.001385432,GB_GCA_903911255.1/f__NanopelagicaceaeZZZg__PALSA-747ZZZs__PALSA-747 sp903916385:0.000277664)0.000:1.4e-08)0.784:5e-09,(GB_GCA_903822715.1/f__NanopelagicaceaeZZZg__PALSA-747ZZZs__PALSA-747 sp903916385:0.0012507,GB_GCA_903906785.1/f__NanopelagicaceaeZZZg__PALSA-747ZZZs__PALSA-747 sp903916385:0.005476904)0.998:0.003828553)0.796:0.002118668,((GB_GCA_903891515.1/f__NanopelagicaceaeZZZg__PALSA-747ZZZs__PALSA-747 sp903916385:0.000526958,GB_GCA_903901665.1/f__NanopelagicaceaeZZZg__PALSA-747ZZZs__PALSA-747 sp903916385:0.001029903)0.403:0.000239156,(GB_GCA_903871985.1/f__NanopelagicaceaeZZZg__PALSA-747ZZZs__PALSA-747 sp903916385:0.001426352,GB_GCA_903820805.1/f__NanopelagicaceaeZZZg__PALSA-747ZZZs__PALSA-747 sp903916385:0.001235319)0.890:5e-09)0.861:0.000903115)1.000:0.029558785)1.000:0.027711197,((GB_GCA_903839355.1/f__NanopelagicaceaeZZZg__PALSA-747ZZZs__PALSA-747 sp903839355:0.020398999,GB_GCA_903842855.1/f__NanopelagicaceaeZZZg__PALSA-747ZZZs__PALSA-747 sp903842855:0.020154485)1.000:0.033828917,((GB_GCA_947381255.1/f__NanopelagicaceaeZZZg__PALSA-747ZZZs__PALSA-747 sp947381255:0.000541245,(GB_GCA_947379555.1/f__NanopelagicaceaeZZZg__PALSA-747ZZZs__PALSA-747 sp947381255:0.000296543,(GB_GCA_947371625.1/f__NanopelagicaceaeZZZg__PALSA-747ZZZs__PALSA-747 sp947381255:0.000489445,GB_GCA_947373045.1/f__NanopelagicaceaeZZZg__PALSA-747ZZZs__PALSA-747 sp947381255:0.000725189)0.804:0.000413502)0.767:0.000499724)1.000:0.010135544,(GB_GCA_903932705.1/f__NanopelagicaceaeZZZg__PALSA-747ZZZs__PALSA-747 sp903932705:0.011491869,(GB_GCA_903891755.1/f__NanopelagicaceaeZZZg__PALSA-747ZZZs__PALSA-747 sp903891755:0.000536153,(GB_GCA_903878925.1/f__NanopelagicaceaeZZZg__PALSA-747ZZZs__PALSA-747 sp903891755:5e-09,GB_GCA_903899685.1/f__NanopelagicaceaeZZZg__PALSA-747ZZZs__PALSA-747 sp903891755:0.000276614)0.932:0.001039821)0.996:0.005359393)0.053:0.00298066)1.000:0.035690542)0.155:0.006574849)0.978:0.010752894,((GB_GCA_903882625.1/f__NanopelagicaceaeZZZg__PALSA-747ZZZs__PALSA-747 sp903933585:5e-09,(GB_GCA_903939445.1/f__NanopelagicaceaeZZZg__PALSA-747ZZZs__PALSA-747 sp903933585:0.000566526,(GB_GCA_903923755.1/f__NanopelagicaceaeZZZg__PALSA-747ZZZs__PALSA-747 sp903933585:0.001489349,GB_GCA_903933585.1/f__NanopelagicaceaeZZZg__PALSA-747ZZZs__PALSA-747 sp903933585:0.000611843)0.759:0.000271518)0.799:0.000224172)1.000:0.011580789,(((GB_GCA_903827345.1/f__NanopelagicaceaeZZZg__PALSA-747ZZZs__PALSA-747 sp903827345:0.000364799,GB_GCA_903886465.1/f__NanopelagicaceaeZZZg__PALSA-747ZZZs__PALSA-747 sp903827345:0.001491946)1.000:0.013299708,(GB_GCA_903882555.1/f__NanopelagicaceaeZZZg__PALSA-747ZZZs__PALSA-747 sp903899375:6e-09,((((GB_GCA_903872235.1/f__NanopelagicaceaeZZZg__PALSA-747ZZZs__PALSA-747 sp903899375:0.000581553,GB_GCA_903840555.1/f__NanopelagicaceaeZZZg__PALSA-747ZZZs__PALSA-747 sp903899375:0.000512133)0.582:0.000346964,((((GB_GCA_903915925.1/f__NanopelagicaceaeZZZg__PALSA-747ZZZs__PALSA-747 sp903899375:5e-09,GB_GCA_903827205.1/f__NanopelagicaceaeZZZg__PALSA-747ZZZs__PALSA-747 sp903899375:0.000481025)0.727:5e-09,(((GB_GCA_903916855.1/f__NanopelagicaceaeZZZg__PALSA-747ZZZs__PALSA-747 sp903899375:5e-09,(GB_GCA_903823135.1/f__NanopelagicaceaeZZZg__PALSA-747ZZZs__PALSA-747 sp903899375:5e-09,(GB_GCA_903893985.1/f__NanopelagicaceaeZZZg__PALSA-747ZZZs__PALSA-747 sp903899375:5e-09,GB_GCA_903824015.1/f__NanopelagicaceaeZZZg__PALSA-747ZZZs__PALSA-747 sp903899375:5e-09)0.402:0.000553149)0.000:5e-09)0.287:2.7e-08,(GB_GCA_903865965.1/f__NanopelagicaceaeZZZg__PALSA-747ZZZs__PALSA-747 sp903899375:5e-09,((GB_GCA_903904985.1/f__NanopelagicaceaeZZZg__PALSA-747ZZZs__PALSA-747 sp903899375:5e-09,GB_GCA_903861995.1/f__NanopelagicaceaeZZZg__PALSA-747ZZZs__PALSA-747 sp903899375:5e-09)0.000:5e-09,(GB_GCA_903865285.1/f__NanopelagicaceaeZZZg__PALSA-747ZZZs__PALSA-747 sp903899375:5e-09,GB_GCA_903885275.1/f__NanopelagicaceaeZZZg__PALSA-747ZZZs__PALSA-747 sp903899375:5e-09)0.550:0.000340111)0.816:0.000308314)0.673:5e-09)0.263:6e-09,(GB_GCA_903899375.1/f__NanopelagicaceaeZZZg__PALSA-747ZZZs__PALSA-747 sp903899375:5e-09,((GB_GCA_903825165.1/f__NanopelagicaceaeZZZg__PALSA-747ZZZs__PALSA-747 sp903899375:5e-09,GB_GCA_903879215.1/f__NanopelagicaceaeZZZg__PALSA-747ZZZs__PALSA-747 sp903899375:0.00144892)0.000:6e-09,GB_GCA_903829835.1/f__NanopelagicaceaeZZZg__PALSA-747ZZZs__PALSA-747 sp903899375:0.000465571)0.749:0.000344092)0.713:0.000308004)0.917:0.00049276)0.541:6e-09,GB_GCA_903827665.1/f__NanopelagicaceaeZZZg__PALSA-747ZZZs__PALSA-747 sp903899375:0.000245238)0.471:5e-09,(((GB_GCA_903879605.1/f__NanopelagicaceaeZZZg__PALSA-747ZZZs__PALSA-747 sp903899375:5e-09,((GB_GCA_903880495.1/f__NanopelagicaceaeZZZg__PALSA-747ZZZs__PALSA-747 sp903899375:6e-09,GB_GCA_903926735.1/f__NanopelagicaceaeZZZg__PALSA-747ZZZs__PALSA-747 sp903899375:0.00083129)0.906:0.00112707,GB_GCA_903849255.1/f__NanopelagicaceaeZZZg__PALSA-747ZZZs__PALSA-747 sp903899375:0.00051334)0.564:0.000232704)0.200:2.7e-08,GB_GCA_903904165.1/f__NanopelagicaceaeZZZg__PALSA-747ZZZs__PALSA-747 sp903899375:5e-09)0.736:8e-09,GB_GCA_903869385.1/f__NanopelagicaceaeZZZg__PALSA-747ZZZs__PALSA-747 sp903899375:5e-09)0.896:0.000218277)0.663:5e-09)0.778:5e-09,(GB_GCA_903892855.1/f__NanopelagicaceaeZZZg__PALSA-747ZZZs__PALSA-747 sp903899375:5e-09,(((GB_GCA_903881745.1/f__NanopelagicaceaeZZZg__PALSA-747ZZZs__PALSA-747 sp903899375:5e-09,((GB_GCA_903822945.1/f__NanopelagicaceaeZZZg__PALSA-747ZZZs__PALSA-747 sp903899375:0.00048374,GB_GCA_903881015.1/f__NanopelagicaceaeZZZg__PALSA-747ZZZs__PALSA-747 sp903899375:5e-09)0.882:0.000434864,((((GB_GCA_903856435.1/f__NanopelagicaceaeZZZg__PALSA-747ZZZs__PALSA-747 sp903899375:0.000253519,(GB_GCA_903849935.1/f__NanopelagicaceaeZZZg__PALSA-747ZZZs__PALSA-747 sp903899375:0.000261644,(GB_GCA_903868775.1/f__NanopelagicaceaeZZZg__PALSA-747ZZZs__PALSA-747 sp903899375:0.000263689,((GB_GCA_903827745.1/f__NanopelagicaceaeZZZg__PALSA-747ZZZs__PALSA-747 sp903899375:0.000622813,(GB_GCA_903929705.1/f__NanopelagicaceaeZZZg__PALSA-747ZZZs__PALSA-747 sp903899375:5e-09,GB_GCA_903825425.1/f__NanopelagicaceaeZZZg__PALSA-747ZZZs__PALSA-747 sp903899375:5e-09)0.893:0.002541133)0.556:0.001731265,GB_GCA_903829955.1/f__NanopelagicaceaeZZZg__PALSA-747ZZZs__PALSA-747 sp903899375:0.001792356)0.000:5e-09)0.398:5e-09)0.511:5e-09)0.000:5e-09,GB_GCA_903917815.1/f__NanopelagicaceaeZZZg__PALSA-747ZZZs__PALSA-747 sp903899375:0.000477183)0.000:5e-09,GB_GCA_903833295.1/f__NanopelagicaceaeZZZg__PALSA-747ZZZs__PALSA-747 sp903899375:0.000252115)0.831:0.00094128,(GB_GCA_903844405.1/f__NanopelagicaceaeZZZg__PALSA-747ZZZs__PALSA-747 sp903899375:5e-09,(GB_GCA_903909475.1/f__NanopelagicaceaeZZZg__PALSA-747ZZZs__PALSA-747 sp903899375:5e-09,((GB_GCA_903894205.1/f__NanopelagicaceaeZZZg__PALSA-747ZZZs__PALSA-747 sp903899375:0.001689258,((GB_GCA_903927255.1/f__NanopelagicaceaeZZZg__PALSA-747ZZZs__PALSA-747 sp903899375:5e-09,GB_GCA_903831355.1/f__NanopelagicaceaeZZZg__PALSA-747ZZZs__PALSA-747 sp903899375:5e-09)0.452:0.000584755,(GB_GCA_903878675.1/f__NanopelagicaceaeZZZg__PALSA-747ZZZs__PALSA-747 sp903899375:0.001049361,GB_GCA_903880155.1/f__NanopelagicaceaeZZZg__PALSA-747ZZZs__PALSA-747 sp903899375:5e-09)0.804:0.000704706)0.704:0.000900524)0.161:0.000783535,GB_GCA_903880525.1/f__NanopelagicaceaeZZZg__PALSA-747ZZZs__PALSA-747 sp903899375:0.000726492)0.000:3.7e-08)0.000:3.7e-08)0.000:3.7e-08)0.000:2.7e-08)0.008:3.6e-08)0.010:0.003727559,GB_GCA_903903555.1/f__NanopelagicaceaeZZZg__PALSA-747ZZZs__PALSA-747 sp903899375:0.003632277)0.025:5e-09,GB_GCA_903858525.1/f__NanopelagicaceaeZZZg__PALSA-747ZZZs__PALSA-747 sp903899375:5e-09)1.000:5e-09)0.757:6e-09)0.000:5e-09,(((GB_GCA_903820255.1/f__NanopelagicaceaeZZZg__PALSA-747ZZZs__PALSA-747 sp903899375:0.000501347,(GB_GCA_903820455.1/f__NanopelagicaceaeZZZg__PALSA-747ZZZs__PALSA-747 sp903899375:5e-09,(GB_GCA_903871055.1/f__NanopelagicaceaeZZZg__PALSA-747ZZZs__PALSA-747 sp903899375:5e-09,((GB_GCA_903837625.1/f__NanopelagicaceaeZZZg__PALSA-747ZZZs__PALSA-747 sp903899375:5e-09,GB_GCA_903914645.1/f__NanopelagicaceaeZZZg__PALSA-747ZZZs__PALSA-747 sp903899375:6e-09)0.913:0.000492016,((GB_GCA_903888205.1/f__NanopelagicaceaeZZZg__PALSA-747ZZZs__PALSA-747 sp903899375:6e-09,(GB_GCA_903889305.1/f__NanopelagicaceaeZZZg__PALSA-747ZZZs__PALSA-747 sp903899375:0.001991534,GB_GCA_903909845.1/f__NanopelagicaceaeZZZg__PALSA-747ZZZs__PALSA-747 sp903899375:0.000678437)0.209:9.1407e-05)0.583:3.216e-06,GB_GCA_903848805.1/f__NanopelagicaceaeZZZg__PALSA-747ZZZs__PALSA-747 sp903899375:5e-09)0.000:3.6e-08)0.000:3.6e-08)0.012:3.7e-08)0.339:3.7e-08)0.457:0.000203273,GB_GCA_903883355.1/f__NanopelagicaceaeZZZg__PALSA-747ZZZs__PALSA-747 sp903899375:0.0002438)0.152:3.7e-08,GB_GCA_903828725.1/f__NanopelagicaceaeZZZg__PALSA-747ZZZs__PALSA-747 sp903899375:5e-09)0.736:3.7e-08)0.438:0.00020992)1.000:0.018753357)0.510:0.0051321,(((GB_GCA_903863465.1/f__NanopelagicaceaeZZZg__PALSA-747ZZZs__PALSA-747 sp903867285:5e-09,(GB_GCA_903877325.1/f__NanopelagicaceaeZZZg__PALSA-747ZZZs__PALSA-747 sp903867285:5e-09,(((GB_GCA_903876015.1/f__NanopelagicaceaeZZZg__PALSA-747ZZZs__PALSA-747 sp903867285:5e-09,GB_GCA_903923855.1/f__NanopelagicaceaeZZZg__PALSA-747ZZZs__PALSA-747 sp903867285:5e-09)0.956:0.001598474,GB_GCA_903894345.1/f__NanopelagicaceaeZZZg__PALSA-747ZZZs__PALSA-747 sp903867285:0.000289415)0.733:0.000286411,(GB_GCA_903929945.1/f__NanopelagicaceaeZZZg__PALSA-747ZZZs__PALSA-747 sp903867285:0.000319373,((GB_GCA_903867285.1/f__NanopelagicaceaeZZZg__PALSA-747ZZZs__PALSA-747 sp903867285:0.000290611,GB_GCA_903839945.1/f__NanopelagicaceaeZZZg__PALSA-747ZZZs__PALSA-747 sp903867285:1e-08)0.416:0.000696664,GB_GCA_903845795.1/f__NanopelagicaceaeZZZg__PALSA-747ZZZs__PALSA-747 sp903867285:5e-09)0.604:0.00057376)0.959:0.001780861)0.963:0.008026667)0.000:8e-09)0.915:6e-09,(GB_GCA_903863865.1/f__NanopelagicaceaeZZZg__PALSA-747ZZZs__PALSA-747 sp903867285:0.007994896,GB_GCA_903901485.1/f__NanopelagicaceaeZZZg__PALSA-747ZZZs__PALSA-747 sp903867285:5e-09)0.902:0.001641202)0.738:0.000291095,GB_GCA_903821725.1/f__NanopelagicaceaeZZZg__PALSA-747ZZZs__PALSA-747 sp903867285:0.00245997)1.000:0.007991173)0.983:0.009052537)1.000:0.03815773)0.961:0.011670422)1.000:0.033192408)0.999:0.024979503)0.901:0.016456946)1.000:0.063723822,((((GB_GCA_947449085.1/f__NanopelagicaceaeZZZg__PALSA-747ZZZs__PALSA-747 sp903852585:0.000320619,(((((GB_GCA_947451665.1/f__NanopelagicaceaeZZZg__PALSA-747ZZZs__PALSA-747 sp903852585:0.000933817,GB_GCA_947449605.1/f__NanopelagicaceaeZZZg__PALSA-747ZZZs__PALSA-747 sp903852585:6e-09)0.899:0.002366491,GB_GCA_947371185.1/f__NanopelagicaceaeZZZg__PALSA-747ZZZs__PALSA-747 sp903852585:0.000248625)0.000:6e-09,(GB_GCA_947451515.1/f__NanopelagicaceaeZZZg__PALSA-747ZZZs__PALSA-747 sp903852585:0.000241846,GB_GCA_947455375.1/f__NanopelagicaceaeZZZg__PALSA-747ZZZs__PALSA-747 sp903852585:0.000988005)0.783:0.000271502)0.914:0.000699743,(GB_GCA_947452305.1/f__NanopelagicaceaeZZZg__PALSA-747ZZZs__PALSA-747 sp903852585:0.000535499,GB_GCA_947466395.1/f__NanopelagicaceaeZZZg__PALSA-747ZZZs__PALSA-747 sp903852585:0.000540604)0.000:6e-09)0.830:0.001969559,(((GB_GCA_947381135.1/f__NanopelagicaceaeZZZg__PALSA-747ZZZs__PALSA-747 sp903852585:0.000635963,GB_GCA_947381345.1/f__NanopelagicaceaeZZZg__PALSA-747ZZZs__PALSA-747 sp903852585:6e-09)0.908:0.000415005,(GB_GCA_947372145.1/f__NanopelagicaceaeZZZg__PALSA-747ZZZs__PALSA-747 sp903852585:0.000254798,GB_GCA_947447105.1/f__NanopelagicaceaeZZZg__PALSA-747ZZZs__PALSA-747 sp903852585:5e-09)0.772:0.000221384)0.746:0.000204297,((GB_GCA_903900635.1/f__NanopelagicaceaeZZZg__PALSA-747ZZZs__PALSA-747 sp903852585:5e-09,(GB_GCA_903823005.1/f__NanopelagicaceaeZZZg__PALSA-747ZZZs__PALSA-747 sp903852585:6e-09,((GB_GCA_903840465.1/f__NanopelagicaceaeZZZg__PALSA-747ZZZs__PALSA-747 sp903852585:5e-09,(GB_GCA_903837645.1/f__NanopelagicaceaeZZZg__PALSA-747ZZZs__PALSA-747 sp903852585:0.0012962,GB_GCA_903847705.1/f__NanopelagicaceaeZZZg__PALSA-747ZZZs__PALSA-747 sp903852585:0.000257955)0.137:0.000639037)0.813:0.000455961,GB_GCA_903850095.1/f__NanopelagicaceaeZZZg__PALSA-747ZZZs__PALSA-747 sp903852585:0.000346756)0.791:0.00041952)0.530:3.7e-08)0.355:0.000437996,(GB_GCA_903852585.1/f__NanopelagicaceaeZZZg__PALSA-747ZZZs__PALSA-747 sp903852585:0.000418217,(GB_GCA_903830675.1/f__NanopelagicaceaeZZZg__PALSA-747ZZZs__PALSA-747 sp903852585:5e-09,((GB_GCA_903825715.1/f__NanopelagicaceaeZZZg__PALSA-747ZZZs__PALSA-747 sp903852585:5e-09,(GB_GCA_903920515.1/f__NanopelagicaceaeZZZg__PALSA-747ZZZs__PALSA-747 sp903852585:5e-09,GB_GCA_903836015.1/f__NanopelagicaceaeZZZg__PALSA-747ZZZs__PALSA-747 sp903852585:5e-09)0.980:5e-09)0.970:5e-09,GB_GCA_903854055.1/f__NanopelagicaceaeZZZg__PALSA-747ZZZs__PALSA-747 sp903852585:0.006843251)0.836:0.005267201)0.998:5e-09)0.759:0.000204278)0.992:0.001434525)0.409:5e-09)0.257:0.00023617)0.685:0.000174281,GB_GCA_947453305.1/f__NanopelagicaceaeZZZg__PALSA-747ZZZs__PALSA-747 sp903852585:0.000593093)1.000:0.040518388,(((GB_GCA_947450545.1/f__NanopelagicaceaeZZZg__PALSA-747ZZZs__PALSA-747 sp947450545:0.000646195,GB_GCA_947454205.1/f__NanopelagicaceaeZZZg__PALSA-747ZZZs__PALSA-747 sp947450545:0.00044549)1.000:0.039378411,(GB_GCA_903844115.1/f__NanopelagicaceaeZZZg__PALSA-747ZZZs__PALSA-747 sp903844115:0.001035757,((GB_GCA_903837635.1/f__NanopelagicaceaeZZZg__PALSA-747ZZZs__PALSA-747 sp903844115:0.001666634,GB_GCA_903887135.1/f__NanopelagicaceaeZZZg__PALSA-747ZZZs__PALSA-747 sp903844115:0.000569206)0.705:0.000885254,(GB_GCA_903872775.1/f__NanopelagicaceaeZZZg__PALSA-747ZZZs__PALSA-747 sp903844115:0.000671231,GB_GCA_903843185.1/f__NanopelagicaceaeZZZg__PALSA-747ZZZs__PALSA-747 sp903844115:0.001138358)0.739:8e-09)0.478:0.000293175)1.000:0.0384742)0.776:0.013743499,((GB_GCA_903907665.1/f__NanopelagicaceaeZZZg__PALSA-747ZZZs__PALSA-747 sp903907665:5e-09,(GB_GCA_903838475.1/f__NanopelagicaceaeZZZg__PALSA-747ZZZs__PALSA-747 sp903907665:0.000472119,GB_GCA_903910395.1/f__NanopelagicaceaeZZZg__PALSA-747ZZZs__PALSA-747 sp903907665:0.00051328)0.904:0.000489614)1.000:0.056633157,((GB_GCA_947377725.1/f__NanopelagicaceaeZZZg__PALSA-747ZZZs__PALSA-747 sp947377725:0.000228988,((GB_GCA_947452955.1/f__NanopelagicaceaeZZZg__PALSA-747ZZZs__PALSA-747 sp947377725:0.00078758,(GB_GCA_947375095.1/f__NanopelagicaceaeZZZg__PALSA-747ZZZs__PALSA-747 sp947377725:0.00215332,(GB_GCA_947380115.1/f__NanopelagicaceaeZZZg__PALSA-747ZZZs__PALSA-747 sp947377725:0.000906557,((GB_GCA_947450845.1/f__NanopelagicaceaeZZZg__PALSA-747ZZZs__PALSA-747 sp947377725:0.000537461,GB_GCA_947381005.1/f__NanopelagicaceaeZZZg__PALSA-747ZZZs__PALSA-747 sp947377725:0.001616459)0.771:0.000205193,GB_GCA_947379395.1/f__NanopelagicaceaeZZZg__PALSA-747ZZZs__PALSA-747 sp947377725:0.001487462)0.410:5e-09)0.895:0.000615996)0.846:0.000407999)0.000:5e-09,GB_GCA_947370935.1/f__NanopelagicaceaeZZZg__PALSA-747ZZZs__PALSA-747 sp947377725:0.00124909)0.630:0.000227769)1.000:0.034817073,((GB_GCA_903905385.1/f__NanopelagicaceaeZZZg__PALSA-747ZZZs__PALSA-747 sp903827945:5e-09,(((((GB_GCA_903904215.1/f__NanopelagicaceaeZZZg__PALSA-747ZZZs__PALSA-747 sp903827945:0.000922415,GB_GCA_903893395.1/f__NanopelagicaceaeZZZg__PALSA-747ZZZs__PALSA-747 sp903827945:5e-09)0.842:0.000748554,(GB_GCA_903867215.1/f__NanopelagicaceaeZZZg__PALSA-747ZZZs__PALSA-747 sp903827945:5e-09,GB_GCA_903870355.1/f__NanopelagicaceaeZZZg__PALSA-747ZZZs__PALSA-747 sp903827945:0.001379879)0.886:0.000637459)0.989:5e-09,GB_GCA_903883795.1/f__NanopelagicaceaeZZZg__PALSA-747ZZZs__PALSA-747 sp903827945:5e-09)0.857:0.000259452,GB_GCA_903837245.1/f__NanopelagicaceaeZZZg__PALSA-747ZZZs__PALSA-747 sp903827945:5e-09)0.860:0.000632639,((GB_GCA_903915885.1/f__NanopelagicaceaeZZZg__PALSA-747ZZZs__PALSA-747 sp903827945:5e-09,GB_GCA_903827945.1/f__NanopelagicaceaeZZZg__PALSA-747ZZZs__PALSA-747 sp903827945:5e-09)0.761:0.000223075,GB_GCA_903842195.1/f__NanopelagicaceaeZZZg__PALSA-747ZZZs__PALSA-747 sp903827945:0.00023168)0.996:0.001782259)0.429:0.000221894)1.000:0.032683594,(((GB_GCA_903855515.1/f__NanopelagicaceaeZZZg__PALSA-747ZZZs__PALSA-747 sp903898555:0.000234173,GB_GCA_903842775.1/f__NanopelagicaceaeZZZg__PALSA-747ZZZs__PALSA-747 sp903898555:0.000473013)0.856:5e-09,((((GB_GCA_903845865.1/f__NanopelagicaceaeZZZg__PALSA-747ZZZs__PALSA-747 sp903898555:0.000891431,(GB_GCA_903884785.1/f__NanopelagicaceaeZZZg__PALSA-747ZZZs__PALSA-747 sp903898555:1.9e-08,GB_GCA_903853665.1/f__NanopelagicaceaeZZZg__PALSA-747ZZZs__PALSA-747 sp903898555:5e-09)0.839:0.00110581)0.684:5e-09,GB_GCA_903853415.1/f__NanopelagicaceaeZZZg__PALSA-747ZZZs__PALSA-747 sp903898555:0.000321693)0.807:0.000204722,(GB_GCA_903848345.1/f__NanopelagicaceaeZZZg__PALSA-747ZZZs__PALSA-747 sp903898555:0.001237136,GB_GCA_903867905.1/f__NanopelagicaceaeZZZg__PALSA-747ZZZs__PALSA-747 sp903898555:0.000655163)0.863:0.000417658)0.839:0.000204033,(GB_GCA_903898555.1/f__NanopelagicaceaeZZZg__PALSA-747ZZZs__PALSA-747 sp903898555:0.000905165,(GB_GCA_903840965.1/f__NanopelagicaceaeZZZg__PALSA-747ZZZs__PALSA-747 sp903898555:0.000765912,((GB_GCA_947452345.1/f__NanopelagicaceaeZZZg__PALSA-747ZZZs__PALSA-747 sp903898555:0.000316508,(GB_GCA_947450125.1/f__NanopelagicaceaeZZZg__PALSA-747ZZZs__PALSA-747 sp903898555:5e-09,GB_GCA_947507905.1/f__NanopelagicaceaeZZZg__PALSA-747ZZZs__PALSA-747 sp903898555:0.004532769)0.892:0.002324143)0.590:0.000123922,(GB_GCA_947380085.1/f__NanopelagicaceaeZZZg__PALSA-747ZZZs__PALSA-747 sp903898555:0.000377237,(GB_GCA_947380565.1/f__NanopelagicaceaeZZZg__PALSA-747ZZZs__PALSA-747 sp903898555:6e-09,GB_GCA_947378475.1/f__NanopelagicaceaeZZZg__PALSA-747ZZZs__PALSA-747 sp903898555:5e-09)0.834:0.000477711)0.793:0.000335162)0.928:0.00096421)0.762:0.000294264)0.541:5e-09)0.904:0.000644797)0.978:0.002721723,((GB_GCA_903929265.1/f__NanopelagicaceaeZZZg__PALSA-747ZZZs__PALSA-747 sp903898555:5e-09,((GB_GCA_903934855.1/f__NanopelagicaceaeZZZg__PALSA-747ZZZs__PALSA-747 sp903898555:0.000337107,(GB_GCA_903939085.1/f__NanopelagicaceaeZZZg__PALSA-747ZZZs__PALSA-747 sp903898555:5e-09,GB_GCA_903937335.1/f__NanopelagicaceaeZZZg__PALSA-747ZZZs__PALSA-747 sp903898555:5e-09)0.802:0.000208647)0.800:0.000300251,((GB_GCA_903904965.1/f__NanopelagicaceaeZZZg__PALSA-747ZZZs__PALSA-747 sp903898555:6e-09,GB_GCA_903883845.1/f__NanopelagicaceaeZZZg__PALSA-747ZZZs__PALSA-747 sp903898555:5e-09)0.875:0.000423941,GB_GCA_903955445.1/f__NanopelagicaceaeZZZg__PALSA-747ZZZs__PALSA-747 sp903898555:0.001947758)0.000:5e-09)0.784:0.000203568)0.731:3.6e-08,GB_GCA_903936965.1/f__NanopelagicaceaeZZZg__PALSA-747ZZZs__PALSA-747 sp903898555:5e-09)0.717:0.00027374)1.000:0.033475282)0.863:0.011206928)0.992:0.013212669)0.930:0.012998018)0.607:0.014021491)1.000:0.109591445,((GB_GCA_903854185.1/f__NanopelagicaceaeZZZg__PALSA-747ZZZs__PALSA-747 sp903854185:0.038133093,GB_GCA_947452525.1/f__NanopelagicaceaeZZZg__PALSA-747ZZZs__PALSA-747 sp947452525:0.027731979)1.000:0.12793438,((((GB_GCA_903838015.1/f__NanopelagicaceaeZZZg__PALSA-747ZZZs__PALSA-747 sp903843225:0.000204486,(GB_GCA_903843225.1/f__NanopelagicaceaeZZZg__PALSA-747ZZZs__PALSA-747 sp903843225:5e-09,(GB_GCA_903851105.1/f__NanopelagicaceaeZZZg__PALSA-747ZZZs__PALSA-747 sp903843225:0.000825062,(GB_GCA_903842305.1/f__NanopelagicaceaeZZZg__PALSA-747ZZZs__PALSA-747 sp903843225:0.000223184,(GB_GCA_903920445.1/f__NanopelagicaceaeZZZg__PALSA-747ZZZs__PALSA-747 sp903843225:5e-09,((GB_GCA_903880925.1/f__NanopelagicaceaeZZZg__PALSA-747ZZZs__PALSA-747 sp903843225:0.000986972,(GB_GCA_903827715.1/f__NanopelagicaceaeZZZg__PALSA-747ZZZs__PALSA-747 sp903843225:0.000239321,(GB_GCA_903874015.1/f__NanopelagicaceaeZZZg__PALSA-747ZZZs__PALSA-747 sp903843225:0.001069656,GB_GCA_903831605.1/f__NanopelagicaceaeZZZg__PALSA-747ZZZs__PALSA-747 sp903843225:0.000731364)0.789:0.000588771)0.812:0.000847348)0.357:5e-09,GB_GCA_903906585.1/f__NanopelagicaceaeZZZg__PALSA-747ZZZs__PALSA-747 sp903843225:5e-09)0.712:0.000222021)0.780:0.000262934)1.000:0.003416075)0.071:5e-09)0.749:0.000205633)1.000:0.054514754,((GB_GCA_903927785.1/f__NanopelagicaceaeZZZg__PALSA-747ZZZs__PALSA-747 sp903895995:0.001083369,(GB_GCA_903820265.1/f__NanopelagicaceaeZZZg__PALSA-747ZZZs__PALSA-747 sp903895995:0.000430392,(GB_GCA_903898735.1/f__NanopelagicaceaeZZZg__PALSA-747ZZZs__PALSA-747 sp903895995:0.000542123,(GB_GCA_903878565.1/f__NanopelagicaceaeZZZg__PALSA-747ZZZs__PALSA-747 sp903895995:0.003856274,GB_GCA_903880915.1/f__NanopelagicaceaeZZZg__PALSA-747ZZZs__PALSA-747 sp903895995:0.000327836)0.799:0.004135534)0.901:0.001767454)0.532:0.000276859)0.930:0.001072153,(((GB_GCA_903924745.1/f__NanopelagicaceaeZZZg__PALSA-747ZZZs__PALSA-747 sp903895995:0.002110899,((GB_GCA_903897395.1/f__NanopelagicaceaeZZZg__PALSA-747ZZZs__PALSA-747 sp903895995:0.000616503,GB_GCA_903845385.1/f__NanopelagicaceaeZZZg__PALSA-747ZZZs__PALSA-747 sp903895995:0.004348991)0.776:0.00062473,GB_GCA_903819525.1/f__NanopelagicaceaeZZZg__PALSA-747ZZZs__PALSA-747 sp903895995:5e-09)0.851:0.001603731)0.392:0.001177011,(GB_GCA_903839545.1/f__NanopelagicaceaeZZZg__PALSA-747ZZZs__PALSA-747 sp903895995:0.00693673,(GB_GCA_947381195.1/f__NanopelagicaceaeZZZg__PALSA-747ZZZs__PALSA-747 sp903895995:5e-09,((GB_GCA_947449295.1/f__NanopelagicaceaeZZZg__PALSA-747ZZZs__PALSA-747 sp903895995:5e-09,(GB_GCA_947453955.1/f__NanopelagicaceaeZZZg__PALSA-747ZZZs__PALSA-747 sp903895995:0.000737765,GB_GCA_947447085.1/f__NanopelagicaceaeZZZg__PALSA-747ZZZs__PALSA-747 sp903895995:5e-09)0.963:0.000684259)0.847:0.000224207,(((GB_GCA_947454655.1/f__NanopelagicaceaeZZZg__PALSA-747ZZZs__PALSA-747 sp903895995:0.000763926,GB_GCA_947451805.1/f__NanopelagicaceaeZZZg__PALSA-747ZZZs__PALSA-747 sp903895995:0.000535614)0.946:0.000712554,((GB_GCA_947379795.1/f__NanopelagicaceaeZZZg__PALSA-747ZZZs__PALSA-747 sp903895995:0.007389133,GB_GCA_947373015.1/f__NanopelagicaceaeZZZg__PALSA-747ZZZs__PALSA-747 sp903895995:0.004059282)0.360:0.001164872,GB_GCA_947451535.1/f__NanopelagicaceaeZZZg__PALSA-747ZZZs__PALSA-747 sp903895995:5e-09)0.580:1.4e-08)0.953:5e-09,GB_GCA_947378865.1/f__NanopelagicaceaeZZZg__PALSA-747ZZZs__PALSA-747 sp903895995:5e-09)0.880:0.000365079)0.997:5e-09)0.946:0.001012115)0.517:0.000639589)0.733:0.000305173,((GB_GCA_903888725.1/f__NanopelagicaceaeZZZg__PALSA-747ZZZs__PALSA-747 sp903895995:0.000503887,(GB_GCA_903914725.1/f__NanopelagicaceaeZZZg__PALSA-747ZZZs__PALSA-747 sp903895995:5e-09,(GB_GCA_903895655.1/f__NanopelagicaceaeZZZg__PALSA-747ZZZs__PALSA-747 sp903895995:5e-09,GB_GCA_903895995.1/f__NanopelagicaceaeZZZg__PALSA-747ZZZs__PALSA-747 sp903895995:0.000205501)0.000:6e-09)0.715:0.000275043)0.872:0.000733756,(GB_GCA_903882425.1/f__NanopelagicaceaeZZZg__PALSA-747ZZZs__PALSA-747 sp903895995:0.000817766,GB_GCA_903828475.1/f__NanopelagicaceaeZZZg__PALSA-747ZZZs__PALSA-747 sp903895995:0.000854743)0.939:0.001042623)0.702:0.000561972)0.878:0.001179594)1.000:0.05326261)0.908:0.013588022,((GB_GCA_947453805.1/f__NanopelagicaceaeZZZg__PALSA-747ZZZs__PALSA-747 sp947372165:0.000481064,(GB_GCA_947449965.1/f__NanopelagicaceaeZZZg__PALSA-747ZZZs__PALSA-747 sp947372165:0.000798337,((GB_GCA_947372165.1/f__NanopelagicaceaeZZZg__PALSA-747ZZZs__PALSA-747 sp947372165:5e-09,(GB_GCA_947380515.1/f__NanopelagicaceaeZZZg__PALSA-747ZZZs__PALSA-747 sp947372165:0.001194616,GB_GCA_947378155.1/f__NanopelagicaceaeZZZg__PALSA-747ZZZs__PALSA-747 sp947372165:0.000224093)0.000:6e-09)0.911:0.000705885,((GB_GCA_947456565.1/f__NanopelagicaceaeZZZg__PALSA-747ZZZs__PALSA-747 sp947372165:5e-09,GB_GCA_947454625.1/f__NanopelagicaceaeZZZg__PALSA-747ZZZs__PALSA-747 sp947372165:0.000238797)0.914:0.000222409,GB_GCA_947446725.1/f__NanopelagicaceaeZZZg__PALSA-747ZZZs__PALSA-747 sp947372165:5e-09)0.726:0.000844535)0.731:0.000233602)0.497:0.000525022)1.000:0.031742437,(GB_GCA_903877635.1/f__NanopelagicaceaeZZZg__PALSA-747ZZZs__PALSA-747 sp903821145:0.000554838,(((GB_GCA_903876855.1/f__NanopelagicaceaeZZZg__PALSA-747ZZZs__PALSA-747 sp903821145:5e-09,(GB_GCA_903892125.1/f__NanopelagicaceaeZZZg__PALSA-747ZZZs__PALSA-747 sp903821145:0.001755063,GB_GCA_903854065.1/f__NanopelagicaceaeZZZg__PALSA-747ZZZs__PALSA-747 sp903821145:5e-09)0.465:0.000528957)0.880:0.000705016,GB_GCA_903870595.1/f__NanopelagicaceaeZZZg__PALSA-747ZZZs__PALSA-747 sp903821145:0.000556689)0.952:0.00140252,(GB_GCA_903878995.1/f__NanopelagicaceaeZZZg__PALSA-747ZZZs__PALSA-747 sp903821145:0.00132624,((GB_GCA_903878905.1/f__NanopelagicaceaeZZZg__PALSA-747ZZZs__PALSA-747 sp903821145:0.000773429,GB_GCA_903825115.1/f__NanopelagicaceaeZZZg__PALSA-747ZZZs__PALSA-747 sp903821145:0.000977492)0.918:0.000761632,((GB_GCA_903894595.1/f__NanopelagicaceaeZZZg__PALSA-747ZZZs__PALSA-747 sp903821145:0.001339835,(GB_GCA_903821145.1/f__NanopelagicaceaeZZZg__PALSA-747ZZZs__PALSA-747 sp903821145:0.001111381,((GB_GCA_903848165.1/f__NanopelagicaceaeZZZg__PALSA-747ZZZs__PALSA-747 sp903821145:0.001170091,GB_GCA_903892255.1/f__NanopelagicaceaeZZZg__PALSA-747ZZZs__PALSA-747 sp903821145:6e-09)0.833:0.00150324,(GB_GCA_903846675.1/f__NanopelagicaceaeZZZg__PALSA-747ZZZs__PALSA-747 sp903821145:1.9e-08,GB_GCA_903892705.1/f__NanopelagicaceaeZZZg__PALSA-747ZZZs__PALSA-747 sp903821145:5e-09)0.822:0.001529781)0.922:5e-09)0.935:0.000612551)0.759:0.000212645,(GB_GCA_903830005.1/f__NanopelagicaceaeZZZg__PALSA-747ZZZs__PALSA-747 sp903821145:0.000211706,GB_GCA_903824625.1/f__NanopelagicaceaeZZZg__PALSA-747ZZZs__PALSA-747 sp903821145:5e-09)0.886:0.00041392)0.958:0.001076195)0.917:0.001874105)0.863:0.000934497)0.823:0.000591977)1.000:0.033023587)1.000:0.026127932)0.530:0.00778065,(((GB_GCA_903875105.1/f__NanopelagicaceaeZZZg__PALSA-747ZZZs__PALSA-747 sp903834515:5e-09,(GB_GCA_903834515.1/f__NanopelagicaceaeZZZg__PALSA-747ZZZs__PALSA-747 sp903834515:5e-09,GB_GCA_903926095.1/f__NanopelagicaceaeZZZg__PALSA-747ZZZs__PALSA-747 sp903834515:5e-09)0.834:0.000232651)0.962:0.002468976,(((GB_GCA_947372875.1/f__NanopelagicaceaeZZZg__PALSA-747ZZZs__PALSA-747 sp903834515:5e-09,(GB_GCA_947372085.1/f__NanopelagicaceaeZZZg__PALSA-747ZZZs__PALSA-747 sp903834515:0.000212633,(GB_GCA_947456545.1/f__NanopelagicaceaeZZZg__PALSA-747ZZZs__PALSA-747 sp903834515:5e-09,(GB_GCA_947378225.1/f__NanopelagicaceaeZZZg__PALSA-747ZZZs__PALSA-747 sp903834515:5e-09,GB_GCA_947381215.1/f__NanopelagicaceaeZZZg__PALSA-747ZZZs__PALSA-747 sp903834515:5e-09)1.000:5e-09)1.000:5e-09)0.000:5e-09)0.782:0.000204319,(GB_GCA_947371325.1/f__NanopelagicaceaeZZZg__PALSA-747ZZZs__PALSA-747 sp903834515:0.000411739,(GB_GCA_947446795.1/f__NanopelagicaceaeZZZg__PALSA-747ZZZs__PALSA-747 sp903834515:5e-09,(GB_GCA_947453635.1/f__NanopelagicaceaeZZZg__PALSA-747ZZZs__PALSA-747 sp903834515:0.001279538,GB_GCA_947453455.1/f__NanopelagicaceaeZZZg__PALSA-747ZZZs__PALSA-747 sp903834515:0.000238925)0.386:0.000239877)0.278:2.5e-08)0.932:5e-09)0.962:0.001444982,GB_GCA_903924415.1/f__NanopelagicaceaeZZZg__PALSA-747ZZZs__PALSA-747 sp903834515:0.000893181)0.979:0.002805254)1.000:0.049513208,(GB_GCA_903953805.1/f__NanopelagicaceaeZZZg__PALSA-747ZZZs__PALSA-747 sp903953805:0.000906193,(GB_GCA_903939455.1/f__NanopelagicaceaeZZZg__PALSA-747ZZZs__PALSA-747 sp903953805:0.000654297,(GB_GCA_903859725.1/f__NanopelagicaceaeZZZg__PALSA-747ZZZs__PALSA-747 sp903953805:5e-09,(GB_GCA_903823925.1/f__NanopelagicaceaeZZZg__PALSA-747ZZZs__PALSA-747 sp903953805:0.000516862,GB_GCA_903839835.1/f__NanopelagicaceaeZZZg__PALSA-747ZZZs__PALSA-747 sp903953805:5e-09)0.471:0.000271057)0.774:0.000270977)0.717:0.000257592)1.000:0.045277703)0.764:0.009490022)1.000:0.075445859)0.850:0.027296231)0.929:0.020547258)1.000:0.028096047,(((GB_GCA_903905075.1/f__NanopelagicaceaeZZZg__CAIMZW01ZZZs__CAIMZW01 sp903846075:0.002233408,(GB_GCA_903836095.1/f__NanopelagicaceaeZZZg__CAIMZW01ZZZs__CAIMZW01 sp903846075:0.00241921,(GB_GCA_903899625.1/f__NanopelagicaceaeZZZg__CAIMZW01ZZZs__CAIMZW01 sp903846075:0.000254795,(GB_GCA_903846075.1/f__NanopelagicaceaeZZZg__CAIMZW01ZZZs__CAIMZW01 sp903846075:0.001603088,GB_GCA_903884035.1/f__NanopelagicaceaeZZZg__CAIMZW01ZZZs__CAIMZW01 sp903846075:0.000237017)0.775:0.000291678)0.996:0.00261342)0.395:0.000499638)1.000:0.10197044,((GB_GCA_903889625.1/f__NanopelagicaceaeZZZg__CAIMZW01ZZZs__CAIMZW01 sp903850565:0.002104607,(GB_GCA_903850565.1/f__NanopelagicaceaeZZZg__CAIMZW01ZZZs__CAIMZW01 sp903850565:5e-09,GB_GCA_903910865.1/f__NanopelagicaceaeZZZg__CAIMZW01ZZZs__CAIMZW01 sp903850565:5e-09)0.808:0.000639792)1.000:0.103525278,((GB_GCA_903861695.1/f__NanopelagicaceaeZZZg__CAIMZW01ZZZs__CAIMZW01 sp903873185:0.001100809,(GB_GCA_903873185.1/f__NanopelagicaceaeZZZg__CAIMZW01ZZZs__CAIMZW01 sp903873185:0.000427024,GB_GCA_903926595.1/f__NanopelagicaceaeZZZg__CAIMZW01ZZZs__CAIMZW01 sp903873185:0.000204644)0.748:0.000216245)1.000:0.085907975,((GB_GCA_947371695.1/f__NanopelagicaceaeZZZg__CAIMZW01ZZZs__CAIMZW01 sp947371865:0.000714181,GB_GCA_947371865.1/f__NanopelagicaceaeZZZg__CAIMZW01ZZZs__CAIMZW01 sp947371865:0.001060342)1.000:0.023411869,((((GB_GCA_947448915.1/f__NanopelagicaceaeZZZg__CAIMZW01ZZZs__CAIMZW01 sp947380835:5e-09,((GB_GCA_947378565.1/f__NanopelagicaceaeZZZg__CAIMZW01ZZZs__CAIMZW01 sp947380835:0.000682846,GB_GCA_947380205.1/f__NanopelagicaceaeZZZg__CAIMZW01ZZZs__CAIMZW01 sp947380835:0.000557947)0.098:0.00072645,GB_GCA_947380835.1/f__NanopelagicaceaeZZZg__CAIMZW01ZZZs__CAIMZW01 sp947380835:5e-09)0.870:0.000669948)0.860:0.000453163,GB_GCA_947451685.1/f__NanopelagicaceaeZZZg__CAIMZW01ZZZs__CAIMZW01 sp947380835:0.000602409)0.000:5e-09,(GB_GCA_947453405.1/f__NanopelagicaceaeZZZg__CAIMZW01ZZZs__CAIMZW01 sp947380835:0.000657779,GB_GCA_947374935.1/f__NanopelagicaceaeZZZg__CAIMZW01ZZZs__CAIMZW01 sp947380835:0.000483861)0.826:0.000426247)0.395:0.000538079,GB_GCA_947448965.1/f__NanopelagicaceaeZZZg__CAIMZW01ZZZs__CAIMZW01 sp947380835:0.000241554)1.000:0.01369571)1.000:0.072170852)0.825:0.01716789)1.000:0.027763702)1.000:0.043964327,((((GB_GCA_947449535.1/f__NanopelagicaceaeZZZg__AAA044-D11ZZZs__AAA044-D11 sp947449535:5e-09,GB_GCA_947452085.1/f__NanopelagicaceaeZZZg__AAA044-D11ZZZs__AAA044-D11 sp947449535:0.000237284)1.000:0.070861738,(GB_GCA_903875815.1/f__NanopelagicaceaeZZZg__AAA044-D11ZZZs__AAA044-D11 sp903875815:0.023334982,(GB_GCA_903919375.1/f__NanopelagicaceaeZZZg__AAA044-D11ZZZs__AAA044-D11 sp903919375:0.001236135,(GB_GCA_903897555.1/f__NanopelagicaceaeZZZg__AAA044-D11ZZZs__AAA044-D11 sp903919375:0.000422256,(GB_GCA_903836925.1/f__NanopelagicaceaeZZZg__AAA044-D11ZZZs__AAA044-D11 sp903919375:5e-09,GB_GCA_903842615.1/f__NanopelagicaceaeZZZg__AAA044-D11ZZZs__AAA044-D11 sp903919375:0.000743437)0.917:0.001354841)0.862:0.000837986)1.000:0.028996478)1.000:0.070457456)1.000:0.039052672,((GB_GCA_903955455.1/f__NanopelagicaceaeZZZg__AAA044-D11ZZZs__AAA044-D11 sp903938735:5e-09,(GB_GCA_903933105.1/f__NanopelagicaceaeZZZg__AAA044-D11ZZZs__AAA044-D11 sp903938735:0.000786087,(GB_GCA_903938735.1/f__NanopelagicaceaeZZZg__AAA044-D11ZZZs__AAA044-D11 sp903938735:0.000816899,(GB_GCA_903904925.1/f__NanopelagicaceaeZZZg__AAA044-D11ZZZs__AAA044-D11 sp903938735:0.001925955,GB_GCA_903908465.1/f__NanopelagicaceaeZZZg__AAA044-D11ZZZs__AAA044-D11 sp903938735:0.00208904)0.785:0.00211276)0.254:0.000259195)0.104:0.00056655)1.000:0.105860706,((GB_GCA_903898855.1/f__NanopelagicaceaeZZZg__AAA044-D11ZZZs__AAA044-D11 sp903898855:0.043440123,((((GB_GCA_903888215.1/f__NanopelagicaceaeZZZg__AAA044-D11ZZZs__AAA044-D11 sp903838035:5e-09,GB_GCA_903898865.1/f__NanopelagicaceaeZZZg__AAA044-D11ZZZs__AAA044-D11 sp903838035:0.000328993)0.890:0.001153631,GB_GCA_903860895.1/f__NanopelagicaceaeZZZg__AAA044-D11ZZZs__AAA044-D11 sp903838035:0.000320343)0.718:0.000842701,(GB_GCA_903838035.1/f__NanopelagicaceaeZZZg__AAA044-D11ZZZs__AAA044-D11 sp903838035:0.000805518,(GB_GCA_903821125.1/f__NanopelagicaceaeZZZg__AAA044-D11ZZZs__AAA044-D11 sp903838035:0.000829229,(GB_GCA_903922145.1/f__NanopelagicaceaeZZZg__AAA044-D11ZZZs__AAA044-D11 sp903838035:0.000286688,GB_GCA_903877295.1/f__NanopelagicaceaeZZZg__AAA044-D11ZZZs__AAA044-D11 sp903838035:0.004385469)0.000:5e-09)0.916:0.003152525)0.405:0.000906207)0.707:0.000443838,GB_GCA_903893845.1/f__NanopelagicaceaeZZZg__AAA044-D11ZZZs__AAA044-D11 sp903838035:0.002829585)1.000:0.032529636)1.000:0.036986864,((GB_GCA_009698045.1/f__NanopelagicaceaeZZZg__AAA044-D11ZZZs__AAA044-D11 sp009698045:0.001112444,(GB_GCA_947466385.1/f__NanopelagicaceaeZZZg__AAA044-D11ZZZs__AAA044-D11 sp009698045:0.000794418,(GB_GCA_009698785.1/f__NanopelagicaceaeZZZg__AAA044-D11ZZZs__AAA044-D11 sp009698045:0.000344644,(GB_GCA_009705285.1/f__NanopelagicaceaeZZZg__AAA044-D11ZZZs__AAA044-D11 sp009698045:5e-09,(GB_GCA_009702005.1/f__NanopelagicaceaeZZZg__AAA044-D11ZZZs__AAA044-D11 sp009698045:0.000259326,(GB_GCA_009699545.1/f__NanopelagicaceaeZZZg__AAA044-D11ZZZs__AAA044-D11 sp009698045:0.0002876,((GB_GCA_009704195.1/f__NanopelagicaceaeZZZg__AAA044-D11ZZZs__AAA044-D11 sp009698045:0.0,GB_GCA_947459975.1/f__NanopelagicaceaeZZZg__AAA044-D11ZZZs__AAA044-D11 sp009698045:0.0):0.00058412,GB_GCA_009703785.1/f__NanopelagicaceaeZZZg__AAA044-D11ZZZs__AAA044-D11 sp009698045:0.001527128)0.765:0.000692225)0.434:0.003770602)0.364:0.002966758)0.990:5e-09)0.759:0.000305303)0.911:0.001030581)1.000:0.050556689,((GB_GCA_947381075.1/f__NanopelagicaceaeZZZg__AAA044-D11ZZZs__AAA044-D11 sp947372915:0.000499665,((GB_GCA_947456675.1/f__NanopelagicaceaeZZZg__AAA044-D11ZZZs__AAA044-D11 sp947372915:0.000526824,GB_GCA_947372915.1/f__NanopelagicaceaeZZZg__AAA044-D11ZZZs__AAA044-D11 sp947372915:0.000232954)0.384:0.000217359,(GB_GCA_947454455.1/f__NanopelagicaceaeZZZg__AAA044-D11ZZZs__AAA044-D11 sp947372915:0.001616513,GB_GCA_947378135.1/f__NanopelagicaceaeZZZg__AAA044-D11ZZZs__AAA044-D11 sp947372915:5e-09)0.926:0.000969515)0.773:0.000305336)0.867:0.001108573,GB_GCA_947449555.1/f__NanopelagicaceaeZZZg__AAA044-D11ZZZs__AAA044-D11 sp947372915:0.001308532)1.000:0.035581839)1.000:0.029379502)1.000:0.044978188)1.000:0.027483339)0.963:0.01593184,(((GB_GCA_947452655.1/f__NanopelagicaceaeZZZg__AAA044-D11ZZZs__AAA044-D11 sp903842675:5e-09,((((GB_GCA_947378545.1/f__NanopelagicaceaeZZZg__AAA044-D11ZZZs__AAA044-D11 sp903842675:0.000212425,GB_GCA_947378875.1/f__NanopelagicaceaeZZZg__AAA044-D11ZZZs__AAA044-D11 sp903842675:5e-09)0.843:0.000211234,GB_GCA_947454385.1/f__NanopelagicaceaeZZZg__AAA044-D11ZZZs__AAA044-D11 sp903842675:0.000607297)0.000:6e-09,(((((((GB_GCA_903860205.1/f__NanopelagicaceaeZZZg__AAA044-D11ZZZs__AAA044-D11 sp903842675:0.001127614,GB_GCA_903867375.1/f__NanopelagicaceaeZZZg__AAA044-D11ZZZs__AAA044-D11 sp903842675:0.000246199)0.764:0.000250231,(GB_GCA_903820945.1/f__NanopelagicaceaeZZZg__AAA044-D11ZZZs__AAA044-D11 sp903842675:5e-09,GB_GCA_903824125.1/f__NanopelagicaceaeZZZg__AAA044-D11ZZZs__AAA044-D11 sp903842675:0.001880163)0.800:0.000424494)0.435:0.000206674,(GB_GCA_903889145.1/f__NanopelagicaceaeZZZg__AAA044-D11ZZZs__AAA044-D11 sp903842675:0.000743995,GB_GCA_026393045.1/f__NanopelagicaceaeZZZg__AAA044-D11ZZZs__AAA044-D11 sp903842675:0.001509668)0.944:6e-09)0.746:6e-09,((((GB_GCA_903867685.1/f__NanopelagicaceaeZZZg__AAA044-D11ZZZs__AAA044-D11 sp903842675:0.000747462,GB_GCA_903873865.1/f__NanopelagicaceaeZZZg__AAA044-D11ZZZs__AAA044-D11 sp903842675:0.00063047)0.414:0.00047598,GB_GCA_903842675.1/f__NanopelagicaceaeZZZg__AAA044-D11ZZZs__AAA044-D11 sp903842675:0.000496961)0.980:0.004184209,((GB_GCA_903833075.1/f__NanopelagicaceaeZZZg__AAA044-D11ZZZs__AAA044-D11 sp903842675:0.000276579,((GB_GCA_903844435.1/f__NanopelagicaceaeZZZg__AAA044-D11ZZZs__AAA044-D11 sp903842675:0.001187053,GB_GCA_903857505.1/f__NanopelagicaceaeZZZg__AAA044-D11ZZZs__AAA044-D11 sp903842675:0.000742341)0.730:0.000217631,GB_GCA_903852065.1/f__NanopelagicaceaeZZZg__AAA044-D11ZZZs__AAA044-D11 sp903842675:0.000704213)0.423:0.000213629)0.242:3.7e-08,(GB_GCA_903861335.1/f__NanopelagicaceaeZZZg__AAA044-D11ZZZs__AAA044-D11 sp903842675:0.000711107,(GB_GCA_903869115.1/f__NanopelagicaceaeZZZg__AAA044-D11ZZZs__AAA044-D11 sp903842675:0.000710632,GB_GCA_903875385.1/f__NanopelagicaceaeZZZg__AAA044-D11ZZZs__AAA044-D11 sp903842675:0.004851808)0.835:5e-09)0.824:0.000228641)0.359:6e-09)0.877:0.000333756,(GB_GCA_903874095.1/f__NanopelagicaceaeZZZg__AAA044-D11ZZZs__AAA044-D11 sp903842675:0.001384813,(GB_GCA_903877505.1/f__NanopelagicaceaeZZZg__AAA044-D11ZZZs__AAA044-D11 sp903842675:0.000659583,GB_GCA_903880485.1/f__NanopelagicaceaeZZZg__AAA044-D11ZZZs__AAA044-D11 sp903842675:0.002440324)0.885:0.002316377)0.847:5e-09)0.895:0.00020473)0.787:0.000307311,GB_GCA_903909245.1/f__NanopelagicaceaeZZZg__AAA044-D11ZZZs__AAA044-D11 sp903842675:0.000679744)0.781:0.000309507,((GB_GCA_947448535.1/f__NanopelagicaceaeZZZg__AAA044-D11ZZZs__AAA044-D11 sp903842675:5e-09,GB_GCA_947380125.1/f__NanopelagicaceaeZZZg__AAA044-D11ZZZs__AAA044-D11 sp903842675:5e-09)0.786:0.00034674,GB_GCA_947451575.1/f__NanopelagicaceaeZZZg__AAA044-D11ZZZs__AAA044-D11 sp903842675:0.004262869)0.603:0.000208729)0.721:0.000205396,GB_GCA_947450075.1/f__NanopelagicaceaeZZZg__AAA044-D11ZZZs__AAA044-D11 sp903842675:0.000283227)0.786:0.000205235)0.904:0.000432223,GB_GCA_947455345.1/f__NanopelagicaceaeZZZg__AAA044-D11ZZZs__AAA044-D11 sp903842675:5e-09)0.000:5e-09)1.000:0.088892096,(GB_GCA_937876245.1/f__NanopelagicaceaeZZZg__AAA044-D11ZZZs__AAA044-D11 sp937876245:0.061576891,((GB_GCA_002367715.1/f__NanopelagicaceaeZZZg__AAA044-D11ZZZs__AAA044-D11 sp002367715:0.0020977,GB_GCA_013204505.1/f__NanopelagicaceaeZZZg__AAA044-D11ZZZs__AAA044-D11 sp002367715:0.002348111)1.000:0.066954237,((GB_GCA_947480375.1/f__NanopelagicaceaeZZZg__AAA044-D11ZZZs__AAA044-D11 sp947480375:0.034512262,(GB_GCA_026393035.1/f__NanopelagicaceaeZZZg__AAA044-D11ZZZs__AAA044-D11 sp026393035:0.027115355,((GB_GCA_947482425.1/f__NanopelagicaceaeZZZg__AAA044-D11ZZZs__AAA044-D11 sp009702205:0.000300555,(GB_GCA_947467195.1/f__NanopelagicaceaeZZZg__AAA044-D11ZZZs__AAA044-D11 sp009702205:0.000300113,GB_GCA_009702205.1/f__NanopelagicaceaeZZZg__AAA044-D11ZZZs__AAA044-D11 sp009702205:0.002930095)0.945:5e-09)1.000:0.020007839,(GB_GCA_943322765.2/f__NanopelagicaceaeZZZg__AAA044-D11ZZZs__AAA044-D11 sp009701525:0.012152541,((((GB_GCA_947465415.1/f__NanopelagicaceaeZZZg__AAA044-D11ZZZs__AAA044-D11 sp009701525:0.000780644,GB_GCA_947471455.1/f__NanopelagicaceaeZZZg__AAA044-D11ZZZs__AAA044-D11 sp009701525:0.000705038)0.172:6e-09,GB_GCA_009701525.1/f__NanopelagicaceaeZZZg__AAA044-D11ZZZs__AAA044-D11 sp009701525:0.000925989)0.895:0.000623841,GB_GCA_947465015.1/f__NanopelagicaceaeZZZg__AAA044-D11ZZZs__AAA044-D11 sp009701525:5e-09)0.754:0.000322595,GB_GCA_947483825.1/f__NanopelagicaceaeZZZg__AAA044-D11ZZZs__AAA044-D11 sp009701525:0.001691008)0.994:0.008287557)0.993:0.009961968)0.935:0.008035906)1.000:0.022427914)0.811:0.007204488,((GB_GCA_947489605.1/f__NanopelagicaceaeZZZg__AAA044-D11ZZZs__AAA044-D11 sp947489605:0.033536376,((GB_GCA_947494085.1/f__NanopelagicaceaeZZZg__AAA044-D11ZZZs__AAA044-D11 sp947494085:0.010569955,(GB_GCA_945863115.1/f__NanopelagicaceaeZZZg__AAA044-D11ZZZs__AAA044-D11 sp945863115:0.001554455,GB_GCA_947490645.1/f__NanopelagicaceaeZZZg__AAA044-D11ZZZs__AAA044-D11 sp945863115:0.000320433)1.000:0.009197785)1.000:0.011193247,(GB_GCA_030834095.1/f__NanopelagicaceaeZZZg__AAA044-D11ZZZs__AAA044-D11 sp030834095:0.008841124,((GB_GCA_002340925.1/f__NanopelagicaceaeZZZg__AAA044-D11ZZZs__AAA044-D11 sp002340925:0.002399674,(GB_GCA_027731325.1/f__NanopelagicaceaeZZZg__AAA044-D11ZZZs__AAA044-D11 sp002340925:5e-09,(GB_GCA_027731945.1/f__NanopelagicaceaeZZZg__AAA044-D11ZZZs__AAA044-D11 sp002340925:0.000209715,GB_GCA_027592565.1/f__NanopelagicaceaeZZZg__AAA044-D11ZZZs__AAA044-D11 sp002340925:5e-09)0.000:5e-09)0.996:0.002931657)0.977:0.002484607,GB_GCA_945876865.1/f__NanopelagicaceaeZZZg__AAA044-D11ZZZs__AAA044-D11 sp945876865:0.004404871)0.934:0.002273209)1.000:0.015970294)1.000:0.015185028)1.000:0.014331195,((GB_GCA_009701575.1/f__NanopelagicaceaeZZZg__AAA044-D11ZZZs__AAA044-D11 sp009701575:0.00848078,(GB_GCA_947505195.1/f__NanopelagicaceaeZZZg__AAA044-D11ZZZs__AAA044-D11 sp947505195:0.007706096,(GB_GCA_007280395.1/f__NanopelagicaceaeZZZg__AAA044-D11ZZZs__AAA044-D11 sp007280395:0.012170463,(((GB_GCA_943331735.1/f__NanopelagicaceaeZZZg__AAA044-D11ZZZs__AAA044-D11 sp009726125:0.015207647,GB_GCA_943332365.1/f__NanopelagicaceaeZZZg__AAA044-D11ZZZs__AAA044-D11 sp009726125:0.021148813)0.983:0.006306316,((GB_GCA_009702585.1/f__NanopelagicaceaeZZZg__AAA044-D11ZZZs__AAA044-D11 sp009726125:5e-09,((GB_GCA_009699715.1/f__NanopelagicaceaeZZZg__AAA044-D11ZZZs__AAA044-D11 sp009726125:5e-09,GB_GCA_009697845.1/f__NanopelagicaceaeZZZg__AAA044-D11ZZZs__AAA044-D11 sp009726125:5e-09)1.000:5e-09,(GB_GCA_009700685.1/f__NanopelagicaceaeZZZg__AAA044-D11ZZZs__AAA044-D11 sp009726125:5e-09,GB_GCA_009698755.1/f__NanopelagicaceaeZZZg__AAA044-D11ZZZs__AAA044-D11 sp009726125:5e-09)0.000:5e-09)0.749:5e-09)0.000:5e-09,GB_GCA_009726125.1/f__NanopelagicaceaeZZZg__AAA044-D11ZZZs__AAA044-D11 sp009726125:5e-09)0.861:0.001066037)0.991:0.003838159,GB_GCA_945906785.1/f__NanopelagicaceaeZZZg__AAA044-D11ZZZs__AAA044-D11 sp009726125:0.003848592)0.798:0.003479417)0.095:0.003323014)0.979:0.006003565)1.000:0.025315137,((GB_GCA_943327685.2/f__NanopelagicaceaeZZZg__AAA044-D11ZZZs__AAA044-D11 sp009705075:0.000592155,((GB_GCA_009703905.1/f__NanopelagicaceaeZZZg__AAA044-D11ZZZs__AAA044-D11 sp009705075:0.0,GB_GCA_947462365.1/f__NanopelagicaceaeZZZg__AAA044-D11ZZZs__AAA044-D11 sp009705075:0.0):0.001383856,GB_GCA_009705075.1/f__NanopelagicaceaeZZZg__AAA044-D11ZZZs__AAA044-D11 sp009705075:0.000758941)0.227:5e-09)1.000:0.033498207,(GB_GCA_903840475.1/f__NanopelagicaceaeZZZg__AAA044-D11ZZZs__AAA044-D11 sp903871555:0.000458705,(GB_GCA_903882365.1/f__NanopelagicaceaeZZZg__AAA044-D11ZZZs__AAA044-D11 sp903871555:5e-09,(GB_GCA_903830205.1/f__NanopelagicaceaeZZZg__AAA044-D11ZZZs__AAA044-D11 sp903871555:5e-09,(GB_GCA_903857955.1/f__NanopelagicaceaeZZZg__AAA044-D11ZZZs__AAA044-D11 sp903871555:5e-09,(((GB_GCA_903871555.1/f__NanopelagicaceaeZZZg__AAA044-D11ZZZs__AAA044-D11 sp903871555:5e-09,(GB_GCA_903825515.1/f__NanopelagicaceaeZZZg__AAA044-D11ZZZs__AAA044-D11 sp903871555:6e-09,GB_GCA_903826985.1/f__NanopelagicaceaeZZZg__AAA044-D11ZZZs__AAA044-D11 sp903871555:0.001326575)0.000:5e-09)0.916:0.000204344,(GB_GCA_903887555.1/f__NanopelagicaceaeZZZg__AAA044-D11ZZZs__AAA044-D11 sp903871555:5e-09,(GB_GCA_903833205.1/f__NanopelagicaceaeZZZg__AAA044-D11ZZZs__AAA044-D11 sp903871555:5e-09,(((GB_GCA_903901505.1/f__NanopelagicaceaeZZZg__AAA044-D11ZZZs__AAA044-D11 sp903871555:0.00205144,(GB_GCA_903833915.1/f__NanopelagicaceaeZZZg__AAA044-D11ZZZs__AAA044-D11 sp903871555:5e-09,(((GB_GCA_903858345.1/f__NanopelagicaceaeZZZg__AAA044-D11ZZZs__AAA044-D11 sp903871555:5e-09,GB_GCA_903875325.1/f__NanopelagicaceaeZZZg__AAA044-D11ZZZs__AAA044-D11 sp903871555:0.000281105)0.000:5e-09,GB_GCA_903878755.1/f__NanopelagicaceaeZZZg__AAA044-D11ZZZs__AAA044-D11 sp903871555:5e-09)0.739:5e-09,GB_GCA_903922835.1/f__NanopelagicaceaeZZZg__AAA044-D11ZZZs__AAA044-D11 sp903871555:0.000219194)0.129:0.000209188)0.000:7.2e-08)0.000:5e-09,(GB_GCA_903852925.1/f__NanopelagicaceaeZZZg__AAA044-D11ZZZs__AAA044-D11 sp903871555:5e-09,((GB_GCA_903894705.1/f__NanopelagicaceaeZZZg__AAA044-D11ZZZs__AAA044-D11 sp903871555:0.003071182,GB_GCA_903823685.1/f__NanopelagicaceaeZZZg__AAA044-D11ZZZs__AAA044-D11 sp903871555:5e-09)0.585:5e-09,(GB_GCA_903908775.1/f__NanopelagicaceaeZZZg__AAA044-D11ZZZs__AAA044-D11 sp903871555:0.000737359,GB_GCA_903898195.1/f__NanopelagicaceaeZZZg__AAA044-D11ZZZs__AAA044-D11 sp903871555:5e-09)0.732:6e-09)0.000:5e-09)0.882:0.000412594)0.828:0.001349886,GB_GCA_903843685.1/f__NanopelagicaceaeZZZg__AAA044-D11ZZZs__AAA044-D11 sp903871555:5e-09)0.533:5e-09)0.000:5e-09)0.736:5e-09)0.000:3.7e-08,GB_GCA_903830065.1/f__NanopelagicaceaeZZZg__AAA044-D11ZZZs__AAA044-D11 sp903871555:5e-09)0.000:0.000166076)0.500:2.0036e-05)0.738:1.9943e-05)0.738:0.000198815)1.000:0.028435987)0.592:0.007252922)0.882:0.005459612)0.543:0.005876222)0.943:0.009060502)0.926:0.010401394)1.000:0.037993712)0.508:0.012555458,(((GB_GCA_903868325.1/f__NanopelagicaceaeZZZg__AAA044-D11ZZZs__AAA044-D11 sp903836945:0.000713974,(GB_GCA_903902575.1/f__NanopelagicaceaeZZZg__AAA044-D11ZZZs__AAA044-D11 sp903836945:0.001831599,GB_GCA_903881285.1/f__NanopelagicaceaeZZZg__AAA044-D11ZZZs__AAA044-D11 sp903836945:0.000251828)0.753:0.000292607)0.749:0.000231729,((GB_GCA_903839475.1/f__NanopelagicaceaeZZZg__AAA044-D11ZZZs__AAA044-D11 sp903836945:0.000631064,(GB_GCA_903824055.1/f__NanopelagicaceaeZZZg__AAA044-D11ZZZs__AAA044-D11 sp903836945:5e-09,(GB_GCA_903930375.1/f__NanopelagicaceaeZZZg__AAA044-D11ZZZs__AAA044-D11 sp903836945:1.4e-08,(GB_GCA_903843575.1/f__NanopelagicaceaeZZZg__AAA044-D11ZZZs__AAA044-D11 sp903836945:0.000749675,GB_GCA_903838195.1/f__NanopelagicaceaeZZZg__AAA044-D11ZZZs__AAA044-D11 sp903836945:0.001158814)0.777:0.000288579)0.849:0.001635128)0.896:0.001623751)0.998:5e-09,(GB_GCA_903835545.1/f__NanopelagicaceaeZZZg__AAA044-D11ZZZs__AAA044-D11 sp903836945:5e-09,(GB_GCA_903836945.1/f__NanopelagicaceaeZZZg__AAA044-D11ZZZs__AAA044-D11 sp903836945:6e-09,GB_GCA_903828505.1/f__NanopelagicaceaeZZZg__AAA044-D11ZZZs__AAA044-D11 sp903836945:5e-09)0.926:0.000210015)0.878:0.00020963)0.782:0.000231696)1.000:0.07267525,((GB_GCA_026392995.1/f__NanopelagicaceaeZZZg__AAA044-D11ZZZs__AAA044-D11 sp903822245:0.001096577,GB_GCA_903822245.1/f__NanopelagicaceaeZZZg__AAA044-D11ZZZs__AAA044-D11 sp903822245:0.001649584)1.000:0.041200267,((GB_GCA_947380585.1/f__NanopelagicaceaeZZZg__AAA044-D11ZZZs__AAA044-D11 sp947372965:0.003114064,(GB_GCA_947372965.1/f__NanopelagicaceaeZZZg__AAA044-D11ZZZs__AAA044-D11 sp947372965:5e-09,GB_GCA_947380615.1/f__NanopelagicaceaeZZZg__AAA044-D11ZZZs__AAA044-D11 sp947372965:0.000220357)0.863:0.000477603)0.348:0.001018091,(GB_GCA_947451345.1/f__NanopelagicaceaeZZZg__AAA044-D11ZZZs__AAA044-D11 sp947372965:0.000672976,GB_GCA_947448925.1/f__NanopelagicaceaeZZZg__AAA044-D11ZZZs__AAA044-D11 sp947372965:0.000278566)0.742:0.000661463)1.000:0.040693995)1.000:0.033995272)1.000:0.035813929)1.000:0.036486857)1.000:0.029472406)0.936:0.016455427)0.998:0.026775515)0.963:0.027396507)1.000:0.052601504)1.000:0.038337158)1.000:0.058722905)1.000:0.076979048)1.000:0.296026778);
