# Supplementary material for: Genetic isolation and metabolic complexity of an Antarctic subglacial microbiome
Source: Nat Commun. 2025 Aug 18;16:7501. doi: 10.1038/s41467-025-62753-3 (PMC12361377; doi:10.1038/s41467-025-62753-3)
Supplement: Supplementary file 15 — Source data [file 41467_2025_62753_MOESM15_ESM.zip › Source Data/Trees/S Fig 31.tree]

(((MC00B19_00205_d__Bacteria_p__Actinobacteriota_c__Thermoleophilia_o__Gaiellales_f__F1_60_MAGs149_g__F1_60_MAGs149_s__:0.0,MC00D18_00892_d__Bacteria_p__Actinobacteriota_c__Thermoleophilia_o__Gaiellales_f__F1_60_MAGs149_g__F1_60_MAGs149_s__:0.0,MC00F18_00657_d__Bacteria_p__Actinobacteriota_c__Thermoleophilia_o__Gaiellales_f__F1_60_MAGs149_g__F1_60_MAGs149_s__:0.0,MC04I21_01163_d__Bacteria_p__Actinobacteriota_c__Thermoleophilia_o__Gaiellales_f__F1_60_MAGs149_g__F1_60_MAGs149_s__:0.0,MC08E17_01183_d__Bacteria_p__Actinobacteriota_c__Thermoleophilia_o__Gaiellales_f__F1_60_MAGs149_g__F1_60_MAGs149_s__:0.0,MC10A10_00770_d__Bacteria_p__Actinobacteriota_c__Thermoleophilia_o__Gaiellales_f__F1_60_MAGs149_g__F1_60_MAGs149_s__:0.0,MC10C10_00183_d__Bacteria_p__Actinobacteriota_c__Thermoleophilia_o__Gaiellales_f__F1_60_MAGs149_g__F1_60_MAGs149_s__:0.0):0.000000006,((MC00A03_01579_d__Bacteria_p__Actinobacteriota_c__Thermoleophilia_o__Gaiellales_f__F1_60_MAGs149_g__F1_60_MAGs149_s__:0.0,MC04G23_00811_d__Bacteria_p__Actinobacteriota_c__Thermoleophilia_o__Gaiellales_f__F1_60_MAGs149_g__F1_60_MAGs149_s__:0.0,MC08P08_01358_d__Bacteria_p__Actinobacteriota_c__Thermoleophilia_o__Gaiellales_f__F1_60_MAGs149_g__F1_60_MAGs149_s__:0.0):0.000000006,(MC04M21_00908_d__Bacteria_p__Actinobacteriota_c__Thermoleophilia_o__Gaiellales_f__F1_60_MAGs149_g__F1_60_MAGs149_s__:0.006259777,(MC00K17_01537_d__Bacteria_p__Actinobacteriota_c__Thermoleophilia_o__Gaiellales_f__F1_60_MAGs149_g__F1_60_MAGs149_s__:0.004172093,(MC02G08_01630_d__Bacteria_p__Actinobacteriota_c__Thermoleophilia_o__Gaiellales_f__F1_60_MAGs149_g__F1_60_MAGs149_s__:0.000000006,((MC00B05_01208_d__Bacteria_p__Actinobacteriota_c__Thermoleophilia_o__Gaiellales_f__F1_60_MAGs149_g__F1_60_MAGs149_s__:0.0,MC00C08_01251_d__Bacteria_p__Actinobacteriota_c__Thermoleophilia_o__Gaiellales_f__F1_60_MAGs149_g__F1_60_MAGs149_s__:0.0,MC00I20_00660_d__Bacteria_p__Actinobacteriota_c__Thermoleophilia_o__Gaiellales_f__F1_60_MAGs149_g__F1_60_MAGs149_s__:0.0,MC00J03_00397_d__Bacteria_p__Actinobacteriota_c__Thermoleophilia_o__Gaiellales_f__F1_60_MAGs149_g__F1_60_MAGs149_s__:0.0,MC08N03_01518_d__Bacteria_p__Actinobacteriota_c__Thermoleophilia_o__Gaiellales_f__F1_60_MAGs149_g__F1_60_MAGs149_s__:0.0,MC08P17_01260_d__Bacteria_p__Actinobacteriota_c__Thermoleophilia_o__Gaiellales_f__F1_60_MAGs149_g__F1_60_MAGs149_s__:0.0,MC10C19_01063_d__Bacteria_p__Actinobacteriota_c__Thermoleophilia_o__Gaiellales_f__F1_60_MAGs149_g__F1_60_MAGs149_s__:0.0):0.002088521,MC02I10_00823_d__Bacteria_p__Actinobacteriota_c__Thermoleophilia_o__Gaiellales_f__F1_60_MAGs149_g__F1_60_MAGs149_s__:0.000000006)0.789:0.004182913)0.818:0.004175534)0.000:0.000000006)0.927:0.002085189)0.925:0.004178189)0.850:0.002087569,((MC04L09_00900_d__Bacteria_p__Actinobacteriota_c__Thermoleophilia_o__Gaiellales_f__F1_60_MAGs149_g__F1_60_MAGs149_s__:0.0,MC04O04_00195_d__Bacteria_p__Actinobacteriota_c__Thermoleophilia_o__Gaiellales_f__F1_60_MAGs149_g__F1_60_MAGs149_s__:0.0,MC08K10_00499_d__Bacteria_p__Actinobacteriota_c__Thermoleophilia_o__Gaiellales_f__F1_60_MAGs149_g__F1_60_MAGs149_s__:0.0,MC08M03_00547_d__Bacteria_p__Actinobacteriota_c__Thermoleophilia_o__Gaiellales_f__F1_60_MAGs149_g__F1_60_MAGs149_s__:0.0,MC10A02_00304_d__Bacteria_p__Actinobacteriota_c__Thermoleophilia_o__Gaiellales_f__F1_60_MAGs149_g__F1_60_MAGs149_s__:0.0):0.000000006,MC04A07_00627_d__Bacteria_p__Actinobacteriota_c__Thermoleophilia_o__Gaiellales_f__F1_60_MAGs149_g__F1_60_MAGs149_s__:0.002084091)0.000:0.000000006,(MC04C19_01135_d__Bacteria_p__Actinobacteriota_c__Thermoleophilia_o__Gaiellales_f__F1_60_MAGs149_g__F1_60_MAGs149_s__:0.002276985,(MC08A20_00519_d__Bacteria_p__Actinobacteriota_c__Thermoleophilia_o__Gaiellales_f__F1_60_MAGs149_g__F1_60_MAGs149_s__:0.002083655,((MC04M22_00184_d__Bacteria_p__Actinobacteriota_c__Thermoleophilia_o__Gaiellales_f__F1_60_MAGs149_g__F1_60_MAGs149_s__:0.004167420,(((MC04O05_01669_d__Bacteria_p__Actinobacteriota_c__Thermoleophilia_o__Gaiellales_f__F1_60_MAGs149_g__F1_60_MAGs149_s__:0.000000006,(MC00E15_01130_d__Bacteria_p__Actinobacteriota_c__Thermoleophilia_o__Gaiellales_f__F1_60_MAGs149_g__F1_60_MAGs149_s__:0.002633667,(MC04K06_01011_d__Bacteria_p__Actinobacteriota_c__Thermoleophilia_o__Gaiellales_f__F1_60_MAGs149_g__F1_60_MAGs149_s__:0.002077340,MC00J18_01343_d__Bacteria_p__Actinobacteriota_c__Thermoleophilia_o__Gaiellales_f__F1_60_MAGs149_g__F1_60_MAGs149_s__:0.107169518)0.000:0.000000006)0.845:0.002077928)0.000:0.000000006,(MC00J18_01344_d__Bacteria_p__Actinobacteriota_c__Thermoleophilia_o__Gaiellales_f__F1_60_MAGs149_g__F1_60_MAGs149_s__:0.000000006,((MC10A11_01104_d__Bacteria_p__Actinobacteriota_c__Thermoleophilia_o__Gaiellales_f__F1_60_MAGs149_g__F1_60_MAGs149_s__:0.000000006,((((MC00J08_01165_d__Bacteria_p__Actinobacteriota_c__Thermoleophilia_o__Gaiellales_f__F1_60_MAGs149_g__F1_60_MAGs149_s__:0.0,MC04O19_01885_d__Bacteria_p__Actinobacteriota_c__Thermoleophilia_o__Gaiellales_f__F1_60_MAGs149_g__F1_60_MAGs149_s__:0.0,MC10A09_01201_d__Bacteria_p__Actinobacteriota_c__Thermoleophilia_o__Gaiellales_f__F1_60_MAGs149_g__F1_60_MAGs149_s__:0.0):0.000000006,MC08A13_00099_d__Bacteria_p__Actinobacteriota_c__Thermoleophilia_o__Gaiellales_f__F1_60_MAGs149_g__F1_60_MAGs149_s__:0.002075267)0.855:0.002073830,(MC04F03_01440_d__Bacteria_p__Actinobacteriota_c__Thermoleophilia_o__Gaiellales_f__F1_60_MAGs149_g__F1_60_MAGs149_s__:0.0,MC10C09_00445_d__Bacteria_p__Actinobacteriota_c__Thermoleophilia_o__Gaiellales_f__F1_60_MAGs149_g__F1_60_MAGs149_s__:0.0):0.000000006)0.000:0.000000006,MC00G10_00552_d__Bacteria_p__Actinobacteriota_c__Thermoleophilia_o__Gaiellales_f__F1_60_MAGs149_g__F1_60_MAGs149_s__:0.002072227)0.954:0.004153044)0.989:0.012562580,((MC04E06_00421_d__Bacteria_p__Actinobacteriota_c__Thermoleophilia_o__Gaiellales_f__F1_60_MAGs149_g__F1_60_MAGs149_s__:0.000000006,(MC04N19_01567_d__Bacteria_p__Actinobacteriota_c__Thermoleophilia_o__Gaiellales_f__F1_60_MAGs149_g__F1_60_MAGs149_s__:0.006252308,((MC00C02_00825_d__Bacteria_p__Actinobacteriota_c__Thermoleophilia_o__Gaiellales_f__F1_60_MAGs149_g__F1_60_MAGs149_s__:0.0,MC02E09_00297_d__Bacteria_p__Actinobacteriota_c__Thermoleophilia_o__Gaiellales_f__F1_60_MAGs149_g__F1_60_MAGs149_s__:0.0,MC04D20_00673_d__Bacteria_p__Actinobacteriota_c__Thermoleophilia_o__Gaiellales_f__F1_60_MAGs149_g__F1_60_MAGs149_s__:0.0,MC04E07_00552_d__Bacteria_p__Actinobacteriota_c__Thermoleophilia_o__Gaiellales_f__F1_60_MAGs149_g__F1_60_MAGs149_s__:0.0,MC04N14_00743_d__Bacteria_p__Actinobacteriota_c__Thermoleophilia_o__Gaiellales_f__F1_60_MAGs149_g__F1_60_MAGs149_s__:0.0,MC06E20_00968_d__Bacteria_p__Actinobacteriota_c__Thermoleophilia_o__Gaiellales_f__F1_60_MAGs149_g__F1_60_MAGs149_s__:0.0):0.002081491,(MC04A17_00778_d__Bacteria_p__Actinobacteriota_c__Thermoleophilia_o__Gaiellales_f__F1_60_MAGs149_g__F1_60_MAGs149_s__:0.004166173,((MC02A23_00722_d__Bacteria_p__Actinobacteriota_c__Thermoleophilia_o__Gaiellales_f__F1_60_MAGs149_g__F1_60_MAGs149_s__:0.0,MC04B03_00776_d__Bacteria_p__Actinobacteriota_c__Thermoleophilia_o__Gaiellales_f__F1_60_MAGs149_g__F1_60_MAGs149_s__:0.0,MC04C02_00981_d__Bacteria_p__Actinobacteriota_c__Thermoleophilia_o__Gaiellales_f__F1_60_MAGs149_g__F1_60_MAGs149_s__:0.0,MC04C17_01053_d__Bacteria_p__Actinobacteriota_c__Thermoleophilia_o__Gaiellales_f__F1_60_MAGs149_g__F1_60_MAGs149_s__:0.0,MC06M16_00629_d__Bacteria_p__Actinobacteriota_c__Thermoleophilia_o__Gaiellales_f__F1_60_MAGs149_g__F1_60_MAGs149_s__:0.0,MC08J13_00802_d__Bacteria_p__Actinobacteriota_c__Thermoleophilia_o__Gaiellales_f__F1_60_MAGs149_g__F1_60_MAGs149_s__:0.0):0.000000006,((MC00K06_00722_d__Bacteria_p__Actinobacteriota_c__Thermoleophilia_o__Gaiellales_f__F1_60_MAGs149_g__F1_60_MAGs149_s__:0.0,MC06C05_00685_d__Bacteria_p__Actinobacteriota_c__Thermoleophilia_o__Gaiellales_f__F1_60_MAGs149_g__F1_60_MAGs149_s__:0.0):0.002081720,(MC02N19_01230_d__Bacteria_p__Actinobacteriota_c__Thermoleophilia_o__Gaiellales_f__F1_60_MAGs149_g__F1_60_MAGs149_s__:0.002080928,MC04P06_01008_d__Bacteria_p__Actinobacteriota_c__Thermoleophilia_o__Gaiellales_f__F1_60_MAGs149_g__F1_60_MAGs149_s__:0.002085258)0.000:0.000000006)1.000:0.000000006)0.713:0.000000006)0.406:0.000000006)0.084:0.002086628)0.810:0.002076676)0.779:0.003543495,(MC04M04_00844_d__Bacteria_p__Actinobacteriota_c__Thermoleophilia_o__Gaiellales_f__F1_60_MAGs149_g__F1_60_MAGs149_s__:0.005290142,(((MC00B14_00703_d__Bacteria_p__Actinobacteriota_c__Thermoleophilia_o__Gaiellales_f__Gaiellaceae_g__GMQP_bins7_s__:0.191958500,(MC04M10_00585_d__Bacteria_p__Actinobacteriota_c__Thermoleophilia_o__Gaiellales_f__Gaiellaceae_g___s__:0.046071305,MC08N23_00142_d__Bacteria_p__Actinobacteriota_c__Thermoleophilia_o__Gaiellales_f__Gaiellaceae_g___s__:0.028227134)1.000:0.181938750)1.000:0.157150299,(LV02I02_00057_d__Bacteria_p__Actinobacteriota_c__Acidimicrobiia_o__Acidimicrobiales_f__Ilumatobacteraceae_g__UBA3006_s__:0.329057074,(LV02O05_00128_d__Bacteria_p__Actinobacteriota_c__Actinomycetia_o__Nanopelagicales_f__UBA5976_g__UBA5976_s__:0.115180591,((MC08G05_00657_d__Bacteria_p__Actinobacteriota_c__Actinomycetia_o__Nanopelagicales_f__S36_B12_g__UBA4592_s__:0.0,MC10B20_01773_d__Bacteria_p__Actinobacteriota_c__Actinomycetia_o__Nanopelagicales_f__S36_B12_g__UBA4592_s__:0.0):0.015875629,((MC02M18_01884_d__Bacteria_p__Actinobacteriota_c__Actinomycetia_o__Nanopelagicales_f__S36_B12_g__UBA4592_s__:0.008321848,((MC04K20_00667_d__Bacteria_p__Actinobacteriota_c__Actinomycetia_o__Nanopelagicales_f__S36_B12_g__UBA4592_s__:0.0,MC06F14_01261_d__Bacteria_p__Actinobacteriota_c__Actinomycetia_o__Nanopelagicales_f__S36_B12_g__UBA4592_s__:0.0,MC06J22_00368_d__Bacteria_p__Actinobacteriota_c__Actinomycetia_o__Nanopelagicales_f__S36_B12_g__UBA4592_s__:0.0,MC08I06_00253_d__Bacteria_p__Actinobacteriota_c__Actinomycetia_o__Nanopelagicales_f__S36_B12_g__UBA4592_s__:0.0):0.000000006,(MC04N07_00548_d__Bacteria_p__Actinobacteriota_c__Actinomycetia_o__Nanopelagicales_f__S36_B12_g__UBA4592_s__:0.004195322,(MC06I04_00398_d__Bacteria_p__Actinobacteriota_c__Actinomycetia_o__Nanopelagicales_f__S36_B12_g__UBA4592_s__:0.004194208,(MC02B10_01032_d__Bacteria_p__Actinobacteriota_c__Actinomycetia_o__Nanopelagicales_f__S36_B12_g__UBA4592_s__:0.000000006,((MC02M04_00677_d__Bacteria_p__Actinobacteriota_c__Actinomycetia_o__Nanopelagicales_f__S36_B12_g__UBA4592_s__:0.0,MC06B15_01266_d__Bacteria_p__Actinobacteriota_c__Actinomycetia_o__Nanopelagicales_f__S36_B12_g__UBA4592_s__:0.0,MC06D19_00407_d__Bacteria_p__Actinobacteriota_c__Actinomycetia_o__Nanopelagicales_f__S36_B12_g__UBA4592_s__:0.0):0.004200669,MC04D23_00294_d__Bacteria_p__Actinobacteriota_c__Actinomycetia_o__Nanopelagicales_f__S36_B12_g__UBA4592_s__:0.000000006)0.844:0.002092401)0.911:0.002092472)0.000:0.000000006)0.933:0.004191374)0.743:0.002158021)0.912:0.008328491,(((MC06B06_00110_d__Bacteria_p__Actinobacteriota_c__Actinomycetia_o__Nanopelagicales_f__S36_B12_g__UBA4592_s__:0.0,MC06O19_00400_d__Bacteria_p__Actinobacteriota_c__Actinomycetia_o__Nanopelagicales_f__S36_B12_g__UBA4592_s__:0.0):0.002044830,MC06B13_00491_d__Bacteria_p__Actinobacteriota_c__Actinomycetia_o__Nanopelagicales_f__S36_B12_g__UBA4592_s__:0.010562034)0.887:0.004230456,(MC00A20_00621_d__Bacteria_p__Actinobacteriota_c__Actinomycetia_o__Nanopelagicales_f__S36_B12_g__UBA4592_s__:0.002087732,(((MC02K11_00711_d__Bacteria_p__Actinobacteriota_c__Actinomycetia_o__Nanopelagicales_f__S36_B12_g__UBA4592_s__:0.004207142,(MC06A06_00204_d__Bacteria_p__Actinobacteriota_c__Actinomycetia_o__Nanopelagicales_f__S36_B12_g__UBA4592_s__:0.010504368,(((MC02F04_01226_d__Bacteria_p__Actinobacteriota_c__Actinomycetia_o__Nanopelagicales_f__S36_B12_g__UBA4592_s__:0.0,MC06A11_01909_d__Bacteria_p__Actinobacteriota_c__Actinomycetia_o__Nanopelagicales_f__S36_B12_g__UBA4592_s__:0.0):0.002093547,MC02P20_01101_d__Bacteria_p__Actinobacteriota_c__Actinomycetia_o__Nanopelagicales_f__S36_B12_g__UBA4592_s__:0.002141055)0.430:0.000000006,((MC02B20_01620_d__Bacteria_p__Actinobacteriota_c__Actinomycetia_o__Nanopelagicales_f__S36_B12_g__UBA4592_s__:0.0,MC02E03_00747_d__Bacteria_p__Actinobacteriota_c__Actinomycetia_o__Nanopelagicales_f__S36_B12_g__UBA4592_s__:0.0,MC02E16_01647_d__Bacteria_p__Actinobacteriota_c__Actinomycetia_o__Nanopelagicales_f__S36_B12_g__UBA4592_s__:0.0,MC02K21_01763_d__Bacteria_p__Actinobacteriota_c__Actinomycetia_o__Nanopelagicales_f__S36_B12_g__UBA4592_s__:0.0,MC02N14_00608_d__Bacteria_p__Actinobacteriota_c__Actinomycetia_o__Nanopelagicales_f__S36_B12_g__UBA4592_s__:0.0,MC04L21_00294_d__Bacteria_p__Actinobacteriota_c__Actinomycetia_o__Nanopelagicales_f__S36_B12_g__UBA4592_s__:0.0,MC06A15_00040_d__Bacteria_p__Actinobacteriota_c__Actinomycetia_o__Nanopelagicales_f__S36_B12_g__UBA4592_s__:0.0,MC06B03_01539_d__Bacteria_p__Actinobacteriota_c__Actinomycetia_o__Nanopelagicales_f__S36_B12_g__UBA4592_s__:0.0,MC06D02_01390_d__Bacteria_p__Actinobacteriota_c__Actinomycetia_o__Nanopelagicales_f__S36_B12_g__UBA4592_s__:0.0,MC06I11_01322_d__Bacteria_p__Actinobacteriota_c__Actinomycetia_o__Nanopelagicales_f__S36_B12_g__UBA4592_s__:0.0,MC06J13_00020_d__Bacteria_p__Actinobacteriota_c__Actinomycetia_o__Nanopelagicales_f__S36_B12_g__UBA4592_s__:0.0,MC06K05_01414_d__Bacteria_p__Actinobacteriota_c__Actinomycetia_o__Nanopelagicales_f__S36_B12_g__UBA4592_s__:0.0,MC06L03_01212_d__Bacteria_p__Actinobacteriota_c__Actinomycetia_o__Nanopelagicales_f__S36_B12_g__UBA4592_s__:0.0,MC06L16_00382_d__Bacteria_p__Actinobacteriota_c__Actinomycetia_o__Nanopelagicales_f__S36_B12_g__UBA4592_s__:0.0,MC06M21_01022_d__Bacteria_p__Actinobacteriota_c__Actinomycetia_o__Nanopelagicales_f__S36_B12_g__UBA4592_s__:0.0,MC06N06_01303_d__Bacteria_p__Actinobacteriota_c__Actinomycetia_o__Nanopelagicales_f__S36_B12_g__UBA4592_s__:0.0,MC06O02_01730_d__Bacteria_p__Actinobacteriota_c__Actinomycetia_o__Nanopelagicales_f__S36_B12_g__UBA4592_s__:0.0,MC06P01_01165_d__Bacteria_p__Actinobacteriota_c__Actinomycetia_o__Nanopelagicales_f__S36_B12_g__UBA4592_s__:0.0,MC06P05_00244_d__Bacteria_p__Actinobacteriota_c__Actinomycetia_o__Nanopelagicales_f__S36_B12_g__UBA4592_s__:0.0):0.000000006,((MC00D03_00590_d__Bacteria_p__Actinobacteriota_c__Actinomycetia_o__Nanopelagicales_f__S36_B12_g__UBA4592_s__:0.0,MC00G07_00748_d__Bacteria_p__Actinobacteriota_c__Actinomycetia_o__Nanopelagicales_f__S36_B12_g__UBA4592_s__:0.0,MC00J05_00154_d__Bacteria_p__Actinobacteriota_c__Actinomycetia_o__Nanopelagicales_f__S36_B12_g__UBA4592_s__:0.0,MC00L07_01330_d__Bacteria_p__Actinobacteriota_c__Actinomycetia_o__Nanopelagicales_f__S36_B12_g__UBA4592_s__:0.0,MC02E21_00464_d__Bacteria_p__Actinobacteriota_c__Actinomycetia_o__Nanopelagicales_f__S36_B12_g__UBA4592_s__:0.0,MC06E06_01842_d__Bacteria_p__Actinobacteriota_c__Actinomycetia_o__Nanopelagicales_f__S36_B12_g__UBA4592_s__:0.0,MC06G14_00963_d__Bacteria_p__Actinobacteriota_c__Actinomycetia_o__Nanopelagicales_f__S36_B12_g__UBA4592_s__:0.0,MC06O20_00313_d__Bacteria_p__Actinobacteriota_c__Actinomycetia_o__Nanopelagicales_f__S36_B12_g__UBA4592_s__:0.0,MC08L05_00535_d__Bacteria_p__Actinobacteriota_c__Actinomycetia_o__Nanopelagicales_f__S36_B12_g__UBA4592_s__:0.0):0.000000006,(MC02F06_01698_d__Bacteria_p__Actinobacteriota_c__Actinomycetia_o__Nanopelagicales_f__S36_B12_g__UBA4592_s__:0.000000006,MC06L11_00834_d__Bacteria_p__Actinobacteriota_c__Actinomycetia_o__Nanopelagicales_f__S36_B12_g__UBA4592_s__:0.000000006)1.000:0.000000006)0.906:0.002092591)0.000:0.000000006)0.727:0.000000006)0.432:0.002099344)0.937:0.006292060,MC06J06_01049_d__Bacteria_p__Actinobacteriota_c__Actinomycetia_o__Nanopelagicales_f__S36_B12_g__UBA4592_s__:0.004192967)0.701:0.000000006,(MC04J15_00108_d__Bacteria_p__Actinobacteriota_c__Actinomycetia_o__Nanopelagicales_f__S36_B12_g__UBA4592_s__:0.004194931,(MC06A02_00664_d__Bacteria_p__Actinobacteriota_c__Actinomycetia_o__Nanopelagicales_f__S36_B12_g__UBA4592_s__:0.000000006,((MC02F05_01328_d__Bacteria_p__Actinobacteriota_c__Actinomycetia_o__Nanopelagicales_f__S36_B12_g__UBA4592_s__:0.0,MC08F03_00143_d__Bacteria_p__Actinobacteriota_c__Actinomycetia_o__Nanopelagicales_f__S36_B12_g__UBA4592_s__:0.0):0.006297844,MC04B19_00117_d__Bacteria_p__Actinobacteriota_c__Actinomycetia_o__Nanopelagicales_f__S36_B12_g__UBA4592_s__:0.006290735)0.000:0.000000006)0.000:0.000000006)0.888:0.004195551)0.375:0.004205674)0.927:0.006303935)0.750:0.002220342)0.413:0.005165357)1.000:0.135150430)1.000:0.233937043)0.841:0.072561814)0.999:0.143926135,((((LV02J05_01704_d__Bacteria_p__Actinobacteriota_c__Acidimicrobiia_o__Acidimicrobiales_f__CAIXPF01_g__CAIXPF01_s__:0.359811091,(LV02J05_00758_d__Bacteria_p__Actinobacteriota_c__Acidimicrobiia_o__Acidimicrobiales_f__CAIXPF01_g__CAIXPF01_s__:0.391724775,((LV02G13_00170_d__Bacteria_p__Actinobacteriota_c__Acidimicrobiia_o__IMCC26256_f__PALSA_555_g__SHUY01_s__:0.002090378,LV08O04_00102_d__Bacteria_p__Actinobacteriota_c__Acidimicrobiia_o__IMCC26256_f__PALSA_555_g__SHUY01_s__:0.000000006)0.739:0.002859956,(LV08G13_00036_d__Bacteria_p__Actinobacteriota_c__Acidimicrobiia_o__IMCC26256_f__PALSA_555_g__SHUY01_s__:0.005040685,LV08J05_01022_d__Bacteria_p__Actinobacteriota_c__Acidimicrobiia_o__IMCC26256_f__PALSA_555_g__SHUY01_s__:0.005993055)0.785:0.002896911)1.000:0.232473019)0.340:0.105282989)0.955:0.115312708,(LV02J05_00168_d__Bacteria_p__Actinobacteriota_c__Acidimicrobiia_o__Acidimicrobiales_f__CAIXPF01_g__CAIXPF01_s__:0.491723482,((LV02I02_00062_d__Bacteria_p__Actinobacteriota_c__Acidimicrobiia_o__Acidimicrobiales_f__Ilumatobacteraceae_g__UBA3006_s__:0.165503204,(LV30N06_00306_d__Bacteria_p__Actinobacteriota_c__Acidimicrobiia_o__Acidimicrobiales_f__Ilumatobacteraceae_g__UBA2093_s__:0.011841032,(LV00C13_00494_d__Bacteria_p__Actinobacteriota_c__Acidimicrobiia_o__Acidimicrobiales_f__Ilumatobacteraceae_g__UBA2093_s__:0.003170900,LV08L14_00056_d__Bacteria_p__Actinobacteriota_c__Acidimicrobiia_o__Acidimicrobiales_f__Ilumatobacteraceae_g__UBA2093_s__:0.000000006)0.994:0.045806408)1.000:0.241506995)1.000:0.231559646,((LV00C13_00130_d__Bacteria_p__Actinobacteriota_c__Acidimicrobiia_o__Acidimicrobiales_f__Ilumatobacteraceae_g__UBA2093_s__:0.0,LV00C13_00141_d__Bacteria_p__Actinobacteriota_c__Acidimicrobiia_o__Acidimicrobiales_f__Ilumatobacteraceae_g__UBA2093_s__:0.0):0.037753266,LV30N06_00389_d__Bacteria_p__Actinobacteriota_c__Acidimicrobiia_o__Acidimicrobiales_f__Ilumatobacteraceae_g__UBA2093_s__:0.016157087)1.000:0.338094750)0.330:0.050739375)0.962:0.124031000)1.000:0.382487089,(LV02C07_00814_d__Bacteria_p__Proteobacteria_c__Gammaproteobacteria_o__Ga0077536_f__Ga0077536_g__JADJYF01_s__:0.831201892,MC04D08_01356_d__Bacteria_p__Acidobacteriota_c__Vicinamibacteria_o__Vicinamibacterales_f__UBA2999_g__12_FULL_67_14b_s__:0.458412630)0.856:0.130271292)0.232:0.100247536,(((LV30C02_01206_d__Bacteria_p__Chloroflexota_c__Limnocylindria_o__Limnocylindrales_f__CSP1_4_g__SPCO01_s__:0.011140934,(MC02B07_00570_d__Bacteria_p__Chloroflexota_c__Limnocylindria_o__Limnocylindrales_f__CSP1_4_g__SPCO01_s__:0.003170452,(MC00K03_00381_d__Bacteria_p__Chloroflexota_c__Limnocylindria_o__Limnocylindrales_f__CSP1_4_g__SPCO01_s__:0.010737653,(MC00K20_01365_d__Bacteria_p__Chloroflexota_c__Limnocylindria_o__Limnocylindrales_f__CSP1_4_g__SPCO01_s__:0.0,MC08M04_00985_d__Bacteria_p__Chloroflexota_c__Limnocylindria_o__Limnocylindrales_f__CSP1_4_g__SPCO01_s__:0.0):0.012597125)0.634:0.021475148)0.994:0.048100604)0.363:0.039373385,((MC04O08_00420_d__Bacteria_p__Chloroflexota_c__Limnocylindria_o__Limnocylindrales_f__CSP1_4_g__SPCO01_s__:0.017059511,(MC04I05_00463_d__Bacteria_p__Chloroflexota_c__Limnocylindria_o__Limnocylindrales_f__CSP1_4_g__SPCO01_s__:0.000000006,MC10B23_00499_d__Bacteria_p__Chloroflexota_c__Limnocylindria_o__Limnocylindrales_f__CSP1_4_g__CAIJPD01_s__:0.017062702)0.962:0.019635817)1.000:0.032931932,((MC08J18_00316_d__Bacteria_p__Chloroflexota_c__Limnocylindria_o__Limnocylindrales_f__CSP1_4_g__SPCO01_s__:0.004186863,(MC00F23_00571_d__Bacteria_p__Chloroflexota_c__Limnocylindria_o__Limnocylindrales_f__CSP1_4_g__SPCO01_s__:0.004195309,((MC00E07_00170_d__Bacteria_p__Chloroflexota_c__Limnocylindria_o__Limnocylindrales_f__CSP1_4_g__SPCO01_s__:0.0,MC00J21_01412_d__Bacteria_p__Chloroflexota_c__Limnocylindria_o__Limnocylindrales_f__CSP1_4_g__SPCO01_s__:0.0,MC08L10_00093_d__Bacteria_p__Chloroflexota_c__Limnocylindria_o__Limnocylindrales_f__CSP1_4_g__SPCO01_s__:0.0):0.000000006,MC00I13_00813_d__Bacteria_p__Chloroflexota_c__Limnocylindria_o__Limnocylindrales_f__CSP1_4_g__SPCO01_s__:0.000000006)0.000:0.000000006)0.736:0.000000006)0.689:0.002097793,(MC02A18_00959_d__Bacteria_p__Chloroflexota_c__Limnocylindria_o__Limnocylindrales_f__CSP1_4_g__SPCO01_s__:0.0,MC02D22_00348_d__Bacteria_p__Chloroflexota_c__Limnocylindria_o__Limnocylindrales_f__CSP1_4_g__SPCO01_s__:0.0,MC04C20_00855_d__Bacteria_p__Chloroflexota_c__Limnocylindria_o__Limnocylindrales_f__CSP1_4_g__SPCO01_s__:0.0,MC08N20_00676_d__Bacteria_p__Chloroflexota_c__Limnocylindria_o__Limnocylindrales_f__CSP1_4_g__SPCO01_s__:0.0):0.002092231)0.912:0.000000006)0.384:0.024144060)1.000:0.471487722,((((((Mycobacterium_sp._JC1_0_+?_I._Carboxydotrophs.Actinobacteria:0.033017994,(Mycobacterium_smegmatis_0_+__I._Carboxydotrophs.Actinobacteria:0.051128731,(Mycobacterium_gordonae_0_+__I._Carboxydotrophs.Actinobacteria:0.050338882,Mycobacterium_tuberculosis_H37Ra_0_+__I._Carboxydotrophs.Actinobacteria:0.061220631)0.938:0.024541147)0.894:0.025026048)1.000:0.160277842,((MC08F08_00862_d__Bacteria_p__Actinobacteriota_c__Thermoleophilia_o__Gaiellales_f__Gaiellaceae_g__JACCRW01_s__:0.000000006,(MC06K11_00740_d__Bacteria_p__Actinobacteriota_c__Thermoleophilia_o__Gaiellales_f__Gaiellaceae_g___s__:0.043013454,MC00B14_01135_d__Bacteria_p__Actinobacteriota_c__Thermoleophilia_o__Gaiellales_f__Gaiellaceae_g__GMQP_bins7_s__:0.082088214)0.018:0.020395376)1.000:0.727656185,((MC00I21_01190_d__Bacteria_p__Actinobacteriota_c__Actinomycetia_o__Nanopelagicales_f__S36_B12_g__UBA4592_s__:0.0,MC06B06_01568_d__Bacteria_p__Actinobacteriota_c__Actinomycetia_o__Nanopelagicales_f__S36_B12_g__UBA4592_s__:0.0,MC06O19_01716_d__Bacteria_p__Actinobacteriota_c__Actinomycetia_o__Nanopelagicales_f__S36_B12_g__UBA4592_s__:0.0):0.002958592,((MC06B13_00150_d__Bacteria_p__Actinobacteriota_c__Actinomycetia_o__Nanopelagicales_f__S36_B12_g__UBA4592_s__:0.002140917,(MC02F05_00339_d__Bacteria_p__Actinobacteriota_c__Actinomycetia_o__Nanopelagicales_f__S36_B12_g__UBA4592_s__:0.000000006,(MC06D16_00744_d__Bacteria_p__Actinobacteriota_c__Actinomycetia_o__Nanopelagicales_f__S36_B12_g__UBA4592_s__:0.000000006,((MC00D03_01276_d__Bacteria_p__Actinobacteriota_c__Actinomycetia_o__Nanopelagicales_f__S36_B12_g__UBA4592_s__:0.0,MC00J05_00916_d__Bacteria_p__Actinobacteriota_c__Actinomycetia_o__Nanopelagicales_f__S36_B12_g__UBA4592_s__:0.0,MC06G14_01845_d__Bacteria_p__Actinobacteriota_c__Actinomycetia_o__Nanopelagicales_f__S36_B12_g__UBA4592_s__:0.0,MC06L05_01857_d__Bacteria_p__Actinobacteriota_c__Actinomycetia_o__Nanopelagicales_f__S36_B12_g__UBA4592_s__:0.0):0.000000006,(((MC00G07_00175_d__Bacteria_p__Actinobacteriota_c__Actinomycetia_o__Nanopelagicales_f__S36_B12_g__UBA4592_s__:0.0,MC00L07_00064_d__Bacteria_p__Actinobacteriota_c__Actinomycetia_o__Nanopelagicales_f__S36_B12_g__UBA4592_s__:0.0,MC02B10_00197_d__Bacteria_p__Actinobacteriota_c__Actinomycetia_o__Nanopelagicales_f__S36_B12_g__UBA4592_s__:0.0,MC02B20_00386_d__Bacteria_p__Actinobacteriota_c__Actinomycetia_o__Nanopelagicales_f__S36_B12_g__UBA4592_s__:0.0,MC02E16_02281_d__Bacteria_p__Actinobacteriota_c__Actinomycetia_o__Nanopelagicales_f__S36_B12_g__UBA4592_s__:0.0,MC02N14_01425_d__Bacteria_p__Actinobacteriota_c__Actinomycetia_o__Nanopelagicales_f__S36_B12_g__UBA4592_s__:0.0,MC02P20_01411_d__Bacteria_p__Actinobacteriota_c__Actinomycetia_o__Nanopelagicales_f__S36_B12_g__UBA4592_s__:0.0,MC04L21_01668_d__Bacteria_p__Actinobacteriota_c__Actinomycetia_o__Nanopelagicales_f__S36_B12_g__UBA4592_s__:0.0,MC06A02_00215_d__Bacteria_p__Actinobacteriota_c__Actinomycetia_o__Nanopelagicales_f__S36_B12_g__UBA4592_s__:0.0,MC06A15_01667_d__Bacteria_p__Actinobacteriota_c__Actinomycetia_o__Nanopelagicales_f__S36_B12_g__UBA4592_s__:0.0,MC06B03_01178_d__Bacteria_p__Actinobacteriota_c__Actinomycetia_o__Nanopelagicales_f__S36_B12_g__UBA4592_s__:0.0,MC06B15_00469_d__Bacteria_p__Actinobacteriota_c__Actinomycetia_o__Nanopelagicales_f__S36_B12_g__UBA4592_s__:0.0,MC06E06_00109_d__Bacteria_p__Actinobacteriota_c__Actinomycetia_o__Nanopelagicales_f__S36_B12_g__UBA4592_s__:0.0,MC06G07_00288_d__Bacteria_p__Actinobacteriota_c__Actinomycetia_o__Nanopelagicales_f__S36_B12_g__UBA4592_s__:0.0,MC06I08_00116_d__Bacteria_p__Actinobacteriota_c__Actinomycetia_o__Nanopelagicales_f__S36_B12_g__UBA4592_s__:0.0,MC06K05_00727_d__Bacteria_p__Actinobacteriota_c__Actinomycetia_o__Nanopelagicales_f__S36_B12_g__UBA4592_s__:0.0,MC06L23_00741_d__Bacteria_p__Actinobacteriota_c__Actinomycetia_o__Nanopelagicales_f__S36_B12_g__UBA4592_s__:0.0,MC06N06_01118_d__Bacteria_p__Actinobacteriota_c__Actinomycetia_o__Nanopelagicales_f__S36_B12_g__UBA4592_s__:0.0,MC06O02_01313_d__Bacteria_p__Actinobacteriota_c__Actinomycetia_o__Nanopelagicales_f__S36_B12_g__UBA4592_s__:0.0,MC06O20_00509_d__Bacteria_p__Actinobacteriota_c__Actinomycetia_o__Nanopelagicales_f__S36_B12_g__UBA4592_s__:0.0,MC06P01_01716_d__Bacteria_p__Actinobacteriota_c__Actinomycetia_o__Nanopelagicales_f__S36_B12_g__UBA4592_s__:0.0,MC06P05_00124_d__Bacteria_p__Actinobacteriota_c__Actinomycetia_o__Nanopelagicales_f__S36_B12_g__UBA4592_s__:0.0,MC06P17_00854_d__Bacteria_p__Actinobacteriota_c__Actinomycetia_o__Nanopelagicales_f__S36_B12_g__UBA4592_s__:0.0,MC08A21_00106_d__Bacteria_p__Actinobacteriota_c__Actinomycetia_o__Nanopelagicales_f__S36_B12_g__UBA4592_s__:0.0):0.000000006,(((MC00K19_00157_d__Bacteria_p__Actinobacteriota_c__Actinomycetia_o__Nanopelagicales_f__S36_B12_g__UBA4592_s__:0.0,MC04F14_01139_d__Bacteria_p__Actinobacteriota_c__Actinomycetia_o__Nanopelagicales_f__S36_B12_g__UBA4592_s__:0.0,MC04L20_00595_d__Bacteria_p__Actinobacteriota_c__Actinomycetia_o__Nanopelagicales_f__S36_B12_g__UBA4592_s__:0.0,MC06F14_00314_d__Bacteria_p__Actinobacteriota_c__Actinomycetia_o__Nanopelagicales_f__S36_B12_g__UBA4592_s__:0.0):0.000000006,(MC04O16_00118_d__Bacteria_p__Actinobacteriota_c__Actinomycetia_o__Nanopelagicales_f__S36_B12_g__UBA4592_s__:0.002135614,MC06J22_02314_d__Bacteria_p__Actinobacteriota_c__Actinomycetia_o__Nanopelagicales_f__S36_B12_g__UBA4592_s__:0.000000006)0.931:0.004281873)0.832:0.002133162,MC06D19_01209_d__Bacteria_p__Actinobacteriota_c__Actinomycetia_o__Nanopelagicales_f__S36_B12_g__UBA4592_s__:0.002133489)0.000:0.000000006)0.000:0.000000006,MC06I04_00030_d__Bacteria_p__Actinobacteriota_c__Actinomycetia_o__Nanopelagicales_f__S36_B12_g__UBA4592_s__:0.002135916)0.835:0.002133678)0.921:0.002133364)0.940:0.004283390)0.783:0.002142204)0.949:0.006445258,MC02F06_00314_d__Bacteria_p__Actinobacteriota_c__Actinomycetia_o__Nanopelagicales_f__S36_B12_g__UBA4592_s__:0.000000006)0.760:0.003488096)0.947:0.085533596)0.890:0.069764355)0.661:0.050740142,(MC00B14_01140_d__Bacteria_p__Actinobacteriota_c__Thermoleophilia_o__Gaiellales_f__Gaiellaceae_g__GMQP_bins7_s__:0.030915724,(MC06K11_00322_d__Bacteria_p__Actinobacteriota_c__Thermoleophilia_o__Gaiellales_f__Gaiellaceae_g___s__:0.031462757,MC08F08_00858_d__Bacteria_p__Actinobacteriota_c__Thermoleophilia_o__Gaiellales_f__Gaiellaceae_g__JACCRW01_s__:0.016567338)0.079:0.018663925)1.000:0.252745634)1.000:0.180354046,(((((((MC04F05_00730_d__Bacteria_p__Actinobacteriota_c__Thermoleophilia_o__Gaiellales_f__F1_60_MAGs149_g__F1_60_MAGs149_s__:0.003827052,MC08G02_01014_d__Bacteria_p__Actinobacteriota_c__Thermoleophilia_o__Gaiellales_f__F1_60_MAGs149_g__F1_60_MAGs149_s__:0.004754995)0.000:0.000000030,(MC04G23_00722_d__Bacteria_p__Actinobacteriota_c__Thermoleophilia_o__Gaiellales_f__F1_60_MAGs149_g__F1_60_MAGs149_s__:0.002632622,MC08M16_00991_d__Bacteria_p__Actinobacteriota_c__Thermoleophilia_o__Gaiellales_f__F1_60_MAGs149_g__F1_60_MAGs149_s__:0.000000006)0.057:0.000000057)0.752:0.000000057,(MC00A03_00520_d__Bacteria_p__Actinobacteriota_c__Thermoleophilia_o__Gaiellales_f__F1_60_MAGs149_g__F1_60_MAGs149_s__:0.0,MC00A19_00096_d__Bacteria_p__Actinobacteriota_c__Thermoleophilia_o__Gaiellales_f__F1_60_MAGs149_g__F1_60_MAGs149_s__:0.0,MC00B10_01097_d__Bacteria_p__Actinobacteriota_c__Thermoleophilia_o__Gaiellales_f__F1_60_MAGs149_g__F1_60_MAGs149_s__:0.0,MC00B16_00878_d__Bacteria_p__Actinobacteriota_c__Thermoleophilia_o__Gaiellales_f__F1_60_MAGs149_g__F1_60_MAGs149_s__:0.0,MC00B18_00023_d__Bacteria_p__Actinobacteriota_c__Thermoleophilia_o__Gaiellales_f__F1_60_MAGs149_g__F1_60_MAGs149_s__:0.0,MC00C08_01312_d__Bacteria_p__Actinobacteriota_c__Thermoleophilia_o__Gaiellales_f__F1_60_MAGs149_g__F1_60_MAGs149_s__:0.0,MC00C19_00804_d__Bacteria_p__Actinobacteriota_c__Thermoleophilia_o__Gaiellales_f__F1_60_MAGs149_g__F1_60_MAGs149_s__:0.0,MC00D19_01080_d__Bacteria_p__Actinobacteriota_c__Thermoleophilia_o__Gaiellales_f__F1_60_MAGs149_g__F1_60_MAGs149_s__:0.0,MC00D23_00404_d__Bacteria_p__Actinobacteriota_c__Thermoleophilia_o__Gaiellales_f__F1_60_MAGs149_g__F1_60_MAGs149_s__:0.0,MC00E11_00778_d__Bacteria_p__Actinobacteriota_c__Thermoleophilia_o__Gaiellales_f__F1_60_MAGs149_g__F1_60_MAGs149_s__:0.0,MC00E21_00093_d__Bacteria_p__Actinobacteriota_c__Thermoleophilia_o__Gaiellales_f__F1_60_MAGs149_g__F1_60_MAGs149_s__:0.0,MC00F07_00077_d__Bacteria_p__Actinobacteriota_c__Thermoleophilia_o__Gaiellales_f__F1_60_MAGs149_g__F1_60_MAGs149_s__:0.0,MC00F22_00373_d__Bacteria_p__Actinobacteriota_c__Thermoleophilia_o__Gaiellales_f__F1_60_MAGs149_g__F1_60_MAGs149_s__:0.0,MC00G11_00515_d__Bacteria_p__Actinobacteriota_c__Thermoleophilia_o__Gaiellales_f__F1_60_MAGs149_g__F1_60_MAGs149_s__:0.0,MC00I23_00635_d__Bacteria_p__Actinobacteriota_c__Thermoleophilia_o__Gaiellales_f__F1_60_MAGs149_g__F1_60_MAGs149_s__:0.0,MC00J08_00420_d__Bacteria_p__Actinobacteriota_c__Thermoleophilia_o__Gaiellales_f__F1_60_MAGs149_g__F1_60_MAGs149_s__:0.0,MC00J16_01070_d__Bacteria_p__Actinobacteriota_c__Thermoleophilia_o__Gaiellales_f__F1_60_MAGs149_g__F1_60_MAGs149_s__:0.0,MC00J20_01171_d__Bacteria_p__Actinobacteriota_c__Thermoleophilia_o__Gaiellales_f__F1_60_MAGs149_g__F1_60_MAGs149_s__:0.0,MC00K17_01120_d__Bacteria_p__Actinobacteriota_c__Thermoleophilia_o__Gaiellales_f__F1_60_MAGs149_g__F1_60_MAGs149_s__:0.0,MC02G08_01218_d__Bacteria_p__Actinobacteriota_c__Thermoleophilia_o__Gaiellales_f__F1_60_MAGs149_g__F1_60_MAGs149_s__:0.0,MC04B23_00132_d__Bacteria_p__Actinobacteriota_c__Thermoleophilia_o__Gaiellales_f__F1_60_MAGs149_g__F1_60_MAGs149_s__:0.0,MC04E11_00229_d__Bacteria_p__Actinobacteriota_c__Thermoleophilia_o__Gaiellales_f__F1_60_MAGs149_g__F1_60_MAGs149_s__:0.0,MC04F04_01010_d__Bacteria_p__Actinobacteriota_c__Thermoleophilia_o__Gaiellales_f__F1_60_MAGs149_g__F1_60_MAGs149_s__:0.0,MC04F13_00299_d__Bacteria_p__Actinobacteriota_c__Thermoleophilia_o__Gaiellales_f__F1_60_MAGs149_g__F1_60_MAGs149_s__:0.0,MC04G17_00317_d__Bacteria_p__Actinobacteriota_c__Thermoleophilia_o__Gaiellales_f__F1_60_MAGs149_g__F1_60_MAGs149_s__:0.0,MC04K21_01264_d__Bacteria_p__Actinobacteriota_c__Thermoleophilia_o__Gaiellales_f__F1_60_MAGs149_g__F1_60_MAGs149_s__:0.0,MC04O04_01042_d__Bacteria_p__Actinobacteriota_c__Thermoleophilia_o__Gaiellales_f__F1_60_MAGs149_g__F1_60_MAGs149_s__:0.0,MC04O19_01465_d__Bacteria_p__Actinobacteriota_c__Thermoleophilia_o__Gaiellales_f__F1_60_MAGs149_g__F1_60_MAGs149_s__:0.0,MC06I22_00851_d__Bacteria_p__Actinobacteriota_c__Thermoleophilia_o__Gaiellales_f__F1_60_MAGs149_g__F1_60_MAGs149_s__:0.0,MC06M20_00907_d__Bacteria_p__Actinobacteriota_c__Thermoleophilia_o__Gaiellales_f__F1_60_MAGs149_g__F1_60_MAGs149_s__:0.0,MC06P03_00736_d__Bacteria_p__Actinobacteriota_c__Thermoleophilia_o__Gaiellales_f__F1_60_MAGs149_g__F1_60_MAGs149_s__:0.0,MC08A01_01178_d__Bacteria_p__Actinobacteriota_c__Thermoleophilia_o__Gaiellales_f__F1_60_MAGs149_g__F1_60_MAGs149_s__:0.0,MC08A13_00592_d__Bacteria_p__Actinobacteriota_c__Thermoleophilia_o__Gaiellales_f__F1_60_MAGs149_g__F1_60_MAGs149_s__:0.0,MC08A15_00359_d__Bacteria_p__Actinobacteriota_c__Thermoleophilia_o__Gaiellales_f__F1_60_MAGs149_g__F1_60_MAGs149_s__:0.0,MC08A20_00579_d__Bacteria_p__Actinobacteriota_c__Thermoleophilia_o__Gaiellales_f__F1_60_MAGs149_g__F1_60_MAGs149_s__:0.0,MC08B18_00470_d__Bacteria_p__Actinobacteriota_c__Thermoleophilia_o__Gaiellales_f__F1_60_MAGs149_g__F1_60_MAGs149_s__:0.0,MC08B22_00977_d__Bacteria_p__Actinobacteriota_c__Thermoleophilia_o__Gaiellales_f__F1_60_MAGs149_g__F1_60_MAGs149_s__:0.0,MC08C21_00158_d__Bacteria_p__Actinobacteriota_c__Thermoleophilia_o__Gaiellales_f__F1_60_MAGs149_g__F1_60_MAGs149_s__:0.0,MC08D11_00928_d__Bacteria_p__Actinobacteriota_c__Thermoleophilia_o__Gaiellales_f__F1_60_MAGs149_g__F1_60_MAGs149_s__:0.0,MC08E17_00125_d__Bacteria_p__Actinobacteriota_c__Thermoleophilia_o__Gaiellales_f__F1_60_MAGs149_g__F1_60_MAGs149_s__:0.0,MC08J23_00432_d__Bacteria_p__Actinobacteriota_c__Thermoleophilia_o__Gaiellales_f__F1_60_MAGs149_g__F1_60_MAGs149_s__:0.0,MC08M18_00508_d__Bacteria_p__Actinobacteriota_c__Thermoleophilia_o__Gaiellales_f__F1_60_MAGs149_g__F1_60_MAGs149_s__:0.0,MC08N03_00068_d__Bacteria_p__Actinobacteriota_c__Thermoleophilia_o__Gaiellales_f__F1_60_MAGs149_g__F1_60_MAGs149_s__:0.0,MC08P06_00755_d__Bacteria_p__Actinobacteriota_c__Thermoleophilia_o__Gaiellales_f__F1_60_MAGs149_g__F1_60_MAGs149_s__:0.0,MC08P14_01080_d__Bacteria_p__Actinobacteriota_c__Thermoleophilia_o__Gaiellales_f__F1_60_MAGs149_g__F1_60_MAGs149_s__:0.0,MC08P17_00926_d__Bacteria_p__Actinobacteriota_c__Thermoleophilia_o__Gaiellales_f__F1_60_MAGs149_g__F1_60_MAGs149_s__:0.0,MC10A02_00674_d__Bacteria_p__Actinobacteriota_c__Thermoleophilia_o__Gaiellales_f__F1_60_MAGs149_g__F1_60_MAGs149_s__:0.0,MC10A06_00782_d__Bacteria_p__Actinobacteriota_c__Thermoleophilia_o__Gaiellales_f__F1_60_MAGs149_g__F1_60_MAGs149_s__:0.0,MC10A09_00898_d__Bacteria_p__Actinobacteriota_c__Thermoleophilia_o__Gaiellales_f__F1_60_MAGs149_g__F1_60_MAGs149_s__:0.0,MC10A19_00390_d__Bacteria_p__Actinobacteriota_c__Thermoleophilia_o__Gaiellales_f__F1_60_MAGs149_g__F1_60_MAGs149_s__:0.0,MC10C19_00282_d__Bacteria_p__Actinobacteriota_c__Thermoleophilia_o__Gaiellales_f__F1_60_MAGs149_g__F1_60_MAGs149_s__:0.0,MC10D06_01087_d__Bacteria_p__Actinobacteriota_c__Thermoleophilia_o__Gaiellales_f__F1_60_MAGs149_g__F1_60_MAGs149_s__:0.0,MC10D20_00563_d__Bacteria_p__Actinobacteriota_c__Thermoleophilia_o__Gaiellales_f__F1_60_MAGs149_g__F1_60_MAGs149_s__:0.0):0.000000006)0.765:0.002084925,((MC04L08_01277_d__Bacteria_p__Actinobacteriota_c__Thermoleophilia_o__Gaiellales_f__F1_60_MAGs149_g__F1_60_MAGs149_s__:0.0,MC10C09_01020_d__Bacteria_p__Actinobacteriota_c__Thermoleophilia_o__Gaiellales_f__F1_60_MAGs149_g__F1_60_MAGs149_s__:0.0):0.002107478,MC10D16_00053_d__Bacteria_p__Actinobacteriota_c__Thermoleophilia_o__Gaiellales_f__F1_60_MAGs149_g__F1_60_MAGs149_s__:0.000000006)0.784:0.002127892)0.992:0.014619274,((MC02I10_01303_d__Bacteria_p__Actinobacteriota_c__Thermoleophilia_o__Gaiellales_f__F1_60_MAGs149_g__F1_60_MAGs149_s__:0.002109234,((MC00G03_00069_d__Bacteria_p__Actinobacteriota_c__Thermoleophilia_o__Gaiellales_f__F1_60_MAGs149_g__F1_60_MAGs149_s__:0.0,MC02F02_00522_d__Bacteria_p__Actinobacteriota_c__Thermoleophilia_o__Gaiellales_f__F1_60_MAGs149_g__F1_60_MAGs149_s__:0.0,MC02M03_00487_d__Bacteria_p__Actinobacteriota_c__Thermoleophilia_o__Gaiellales_f__F1_60_MAGs149_g__F1_60_MAGs149_s__:0.0,MC02N19_00816_d__Bacteria_p__Actinobacteriota_c__Thermoleophilia_o__Gaiellales_f__F1_60_MAGs149_g__F1_60_MAGs149_s__:0.0,MC04A18_01328_d__Bacteria_p__Actinobacteriota_c__Thermoleophilia_o__Gaiellales_f__F1_60_MAGs149_g__F1_60_MAGs149_s__:0.0,MC04C02_00625_d__Bacteria_p__Actinobacteriota_c__Thermoleophilia_o__Gaiellales_f__F1_60_MAGs149_g__F1_60_MAGs149_s__:0.0,MC04E07_01042_d__Bacteria_p__Actinobacteriota_c__Thermoleophilia_o__Gaiellales_f__F1_60_MAGs149_g__F1_60_MAGs149_s__:0.0,MC04P18_00407_d__Bacteria_p__Actinobacteriota_c__Thermoleophilia_o__Gaiellales_f__F1_60_MAGs149_g__F1_60_MAGs149_s__:0.0,MC04P20_01147_d__Bacteria_p__Actinobacteriota_c__Thermoleophilia_o__Gaiellales_f__F1_60_MAGs149_g__F1_60_MAGs149_s__:0.0,MC06C05_00884_d__Bacteria_p__Actinobacteriota_c__Thermoleophilia_o__Gaiellales_f__F1_60_MAGs149_g__F1_60_MAGs149_s__:0.0,MC06E20_00605_d__Bacteria_p__Actinobacteriota_c__Thermoleophilia_o__Gaiellales_f__F1_60_MAGs149_g__F1_60_MAGs149_s__:0.0,MC08J13_00309_d__Bacteria_p__Actinobacteriota_c__Thermoleophilia_o__Gaiellales_f__F1_60_MAGs149_g__F1_60_MAGs149_s__:0.0):0.002107913,(MC04N14_00306_d__Bacteria_p__Actinobacteriota_c__Thermoleophilia_o__Gaiellales_f__F1_60_MAGs149_g__F1_60_MAGs149_s__:0.0,MC06L18_00237_d__Bacteria_p__Actinobacteriota_c__Thermoleophilia_o__Gaiellales_f__F1_60_MAGs149_g__F1_60_MAGs149_s__:0.0,MC06M16_00769_d__Bacteria_p__Actinobacteriota_c__Thermoleophilia_o__Gaiellales_f__F1_60_MAGs149_g__F1_60_MAGs149_s__:0.0):0.002089996)0.825:0.002106671)0.000:0.000000006,((MC02A07_00823_d__Bacteria_p__Actinobacteriota_c__Thermoleophilia_o__Gaiellales_f__F1_60_MAGs149_g__F1_60_MAGs149_s__:0.0,MC08L23_00452_d__Bacteria_p__Actinobacteriota_c__Thermoleophilia_o__Gaiellales_f__F1_60_MAGs149_g__F1_60_MAGs149_s__:0.0):0.002094712,MC10C10_00152_d__Bacteria_p__Actinobacteriota_c__Thermoleophilia_o__Gaiellales_f__F1_60_MAGs149_g__F1_60_MAGs149_s__:0.002112602)0.786:0.002102476)0.781:0.003342144)0.743:0.003196051,((MC00J18_00667_d__Bacteria_p__Actinobacteriota_c__Thermoleophilia_o__Gaiellales_f__F1_60_MAGs149_g__F1_60_MAGs149_s__:0.0,MC04G22_00108_d__Bacteria_p__Actinobacteriota_c__Thermoleophilia_o__Gaiellales_f__F1_60_MAGs149_g__F1_60_MAGs149_s__:0.0,MC04K06_00877_d__Bacteria_p__Actinobacteriota_c__Thermoleophilia_o__Gaiellales_f__F1_60_MAGs149_g__F1_60_MAGs149_s__:0.0,MC06E16_00381_d__Bacteria_p__Actinobacteriota_c__Thermoleophilia_o__Gaiellales_f__F1_60_MAGs149_g__F1_60_MAGs149_s__:0.0):0.000000006,MC08K18_00791_d__Bacteria_p__Actinobacteriota_c__Thermoleophilia_o__Gaiellales_f__F1_60_MAGs149_g__F1_60_MAGs149_s__:0.002102538)0.000:0.000000006)0.000:0.000000006,MC04M04_00849_d__Bacteria_p__Actinobacteriota_c__Thermoleophilia_o__Gaiellales_f__F1_60_MAGs149_g__F1_60_MAGs149_s__:0.002102343)1.000:0.252748793)0.000:0.028446519,((((Pseudomonas_thermocarboxydovorans_0_+?_I._Carboxydotrophs.alphaproteobacteria:0.235593358,(Burkholderia_xenovorans_1_++_II._Carboxydovores.betaproteobacteria:0.212962987,(LV02N08_00529_d__Bacteria_p__Proteobacteria_c__Gammaproteobacteria_o__Burkholderiales_f__SG8_39_g__RBG_16_66_20_s__:0.071952578,(((((MC00L15_00174_d__Bacteria_p__Proteobacteria_c__Gammaproteobacteria_o__Burkholderiales_f__Gallionellaceae_g__Nitrotoga_s__:0.0,MC02G20_00162_d__Bacteria_p__Proteobacteria_c__Gammaproteobacteria_o__Burkholderiales_f__Gallionellaceae_g__Nitrotoga_s__:0.0,MC02I05_00261_d__Bacteria_p__Proteobacteria_c__Gammaproteobacteria_o__Burkholderiales_f__Gallionellaceae_g__Nitrotoga_s__:0.0,MC04F20_00337_d__Bacteria_p__Proteobacteria_c__Gammaproteobacteria_o__Burkholderiales_f__Gallionellaceae_g__Nitrotoga_s__:0.0,MC04M11_00095_d__Bacteria_p__Proteobacteria_c__Gammaproteobacteria_o__Burkholderiales_f__Gallionellaceae_g__Nitrotoga_s__:0.0,MC04N09_00122_d__Bacteria_p__Proteobacteria_c__Gammaproteobacteria_o__Burkholderiales_f__Gallionellaceae_g__Nitrotoga_s__:0.0,MC04O15_00584_d__Bacteria_p__Proteobacteria_c__Gammaproteobacteria_o__Burkholderiales_f__Gallionellaceae_g__Nitrotoga_s__:0.0):0.000000006,(MC00J04_00886_d__Bacteria_p__Proteobacteria_c__Gammaproteobacteria_o__Burkholderiales_f__Gallionellaceae_g__Nitrotoga_s__:0.002981190,MC06O13_00813_d__Bacteria_p__Proteobacteria_c__Gammaproteobacteria_o__Burkholderiales_f__Gallionellaceae_g__Nitrotoga_s__:0.008330539)0.789:0.000000006)0.890:0.005704264,(MC02G21_01314_d__Bacteria_p__Proteobacteria_c__Gammaproteobacteria_o__Burkholderiales_f__SG8_39_g__RBG_16_66_20_s__:0.002067632,MC02I03_00184_d__Bacteria_p__Proteobacteria_c__Gammaproteobacteria_o__Burkholderiales_f__SG8_39_g__RBG_16_66_20_s__:0.004152632)0.938:0.007867093)0.769:0.003024601,((((MC04P11_01711_d__Bacteria_p__Proteobacteria_c__Gammaproteobacteria_o__Burkholderiales_f__Burkholderiaceae_g___s__:0.0,MC08C02_01076_d__Bacteria_p__Proteobacteria_c__Gammaproteobacteria_o__Burkholderiales_f__Burkholderiaceae_g___s__:0.0,MC08M17_00773_d__Bacteria_p__Proteobacteria_c__Gammaproteobacteria_o__Burkholderiales_f__Burkholderiaceae_g___s__:0.0):0.002063788,MC08K14_00268_d__Bacteria_p__Proteobacteria_c__Gammaproteobacteria_o__Burkholderiales_f__Burkholderiaceae_g___s__:0.000000006)0.981:0.010403257,(LV30J13_00165_d__Bacteria_p__Proteobacteria_c__Gammaproteobacteria_o__Burkholderiales_f__Burkholderiaceae_g__Polaromonas_s__:0.004134776,(MC08O16_01315_d__Bacteria_p__Proteobacteria_c__Gammaproteobacteria_o__Burkholderiales_f__Usitatibacteraceae_g__UKL13_2_s__:0.009884347,((MC08O13_00821_d__Bacteria_p__Proteobacteria_c__Gammaproteobacteria_o__Burkholderiales_f__Burkholderiaceae_g___s__:0.000000006,(MC04N15_00910_d__Bacteria_p__Proteobacteria_c__Gammaproteobacteria_o__Burkholderiales_f__Burkholderiaceae_g___s__:0.000000006,MC08M02_00329_d__Bacteria_p__Proteobacteria_c__Gammaproteobacteria_o__Burkholderiales_f__Burkholderiaceae_g___s__:0.012487309)0.382:0.004161773)0.938:0.008633447,MC04A05_00766_d__Bacteria_p__Proteobacteria_c__Gammaproteobacteria_o__Burkholderiales_f__Burkholderiaceae_g__Polaromonas_s__:0.051120128)0.820:0.005453174)0.761:0.003215491)0.000:0.000000006)0.797:0.002068592,(MC02G13_00821_d__Bacteria_p__Proteobacteria_c__Gammaproteobacteria_o__Burkholderiales_f__Burkholderiaceae_g___s__:0.014656431,MC00L03_00804_d__Bacteria_p__Proteobacteria_c__Gammaproteobacteria_o__Burkholderiales_f__Burkholderiaceae_g__Polaromonas_s__:0.000000006)0.822:0.002070153)0.767:0.002050951)0.859:0.004296772,(((LV30I07_01569_d__Bacteria_p__Proteobacteria_c__Gammaproteobacteria_o__Burkholderiales_f__SG8_39_g__SZAS_79_s__:0.004151865,((MC02C16_00290_d__Bacteria_p__Proteobacteria_c__Gammaproteobacteria_o__Burkholderiales_f__Burkholderiaceae_g__Polaromonas_s__:0.008337392,((LV02K08_00446_d__Bacteria_p__Proteobacteria_c__Gammaproteobacteria_o__Burkholderiales_f__Burkholderiaceae_g__Polaromonas_s__:0.0,LV08F22_00983_d__Bacteria_p__Proteobacteria_c__Gammaproteobacteria_o__Burkholderiales_f__Burkholderiaceae_g__Polaromonas_s__:0.0):0.002067568,(LV30D02_00755_d__Bacteria_p__Proteobacteria_c__Gammaproteobacteria_o__Burkholderiales_f__Burkholderiaceae_g__Polaromonas_s__:0.000000006,(MC04L02_00565_d__Bacteria_p__Proteobacteria_c__Gammaproteobacteria_o__Burkholderiales_f__Burkholderiaceae_g__Polaromonas_s__:0.004132468,MC00A14_00406_d__Bacteria_p__Proteobacteria_c__Gammaproteobacteria_o__Burkholderiales_f__Burkholderiaceae_g__Polaromonas_s__:0.002065289)0.000:0.000000006)0.710:0.000000006)0.495:0.006189491)0.445:0.004147403,LV02E02_00614_d__Bacteria_p__Proteobacteria_c__Gammaproteobacteria_o__Burkholderiales_f__Burkholderiaceae_g__Polaromonas_s__:0.009837945)0.315:0.000000006)0.887:0.004135303,MC04G14_00175_d__Bacteria_p__Proteobacteria_c__Gammaproteobacteria_o__Burkholderiales_f__Burkholderiaceae_g__Polaromonas_s__:0.008295536)0.753:0.002093343,MC02E07_00416_d__Bacteria_p__Proteobacteria_c__Gammaproteobacteria_o__Burkholderiales_f__Burkholderiaceae_g__Polaromonas_s__:0.004123417)0.000:0.001940312)1.000:0.099002230)1.000:0.164359973)0.559:0.044427890)0.575:0.033537994,(Alkalilimnicola_ehrlichei_0_+__II._Carboxydovores.gammaproteobacteria:0.160815383,((MC02C15_01546_d__Bacteria_p__Proteobacteria_c__Alphaproteobacteria_o__Rhodobacterales_f__Rhodobacteraceae_g___s__:0.012836020,(MC00D04_00684_d__Bacteria_p__Proteobacteria_c__Alphaproteobacteria_o__Rhodobacterales_f__Rhodobacteraceae_g___s__:0.006215535,MC02E22_00766_d__Bacteria_p__Proteobacteria_c__Alphaproteobacteria_o__Rhodobacterales_f__Rhodobacteraceae_g__CAIYZT01_s__:0.002131023)0.846:0.006296869)1.000:0.226120830,((Oligotropha_carboxidovorans_0_+__I._Carboxydotrophs.alphaproteobacteria:0.004747901,Pseudomonas_carboxydohydrogena_0_+?_I._Carboxydotrophs.alphaproteobacteria:0.026775951)1.000:0.114012977,((Bradyrhizobium_sp._str._CPP_0_++_II._Carboxydovores.alphaproteobacteria:0.035770703,Mesorhizobium_plurifarium_0_++_II._Carboxydovores.alphaproteobacteria:0.038254394)0.999:0.079379934,((Stappia_aggregata_0_++_II._Carboxydovores.alphaproteobacteria:0.000000006,(Stappia_stellulata_1_++_II._Carboxydovores.alphaproteobacteria:0.026152255,Stappia_stellulata_0_++_II._Carboxydovores.alphaproteobacteria:0.000000006)0.872:0.002554723)1.000:0.077783719,(Burkholderia_sp._str._LUP_0_++_II._Carboxydovores.betaproteobacteria:0.000000006,Stenotrophomonas_sp._str._LUP_0_+__II._Carboxydovores.gammaproteobacteria:0.000000006)0.985:0.041463081)0.852:0.027340231)0.594:0.030218542)0.745:0.065633613)1.000:0.127547240)0.212:0.045720495)1.000:0.188694532,(Bacillus_schlegelii_0_+__I._Carboxydotrophs.Firmicutes:0.274340030,(MC10B23_00421_d__Bacteria_p__Chloroflexota_c__Limnocylindria_o__Limnocylindrales_f__CSP1_4_g__CAIJPD01_s__:0.029554477,((((MC00E07_00298_d__Bacteria_p__Chloroflexota_c__Limnocylindria_o__Limnocylindrales_f__CSP1_4_g__SPCO01_s__:0.0,MC00F23_00581_d__Bacteria_p__Chloroflexota_c__Limnocylindria_o__Limnocylindrales_f__CSP1_4_g__SPCO01_s__:0.0,MC00I13_00822_d__Bacteria_p__Chloroflexota_c__Limnocylindria_o__Limnocylindrales_f__CSP1_4_g__SPCO01_s__:0.0,MC00J21_01422_d__Bacteria_p__Chloroflexota_c__Limnocylindria_o__Limnocylindrales_f__CSP1_4_g__SPCO01_s__:0.0,MC02D22_00357_d__Bacteria_p__Chloroflexota_c__Limnocylindria_o__Limnocylindrales_f__CSP1_4_g__SPCO01_s__:0.0,MC04I05_00454_d__Bacteria_p__Chloroflexota_c__Limnocylindria_o__Limnocylindrales_f__CSP1_4_g__SPCO01_s__:0.0,MC08J18_00326_d__Bacteria_p__Chloroflexota_c__Limnocylindria_o__Limnocylindrales_f__CSP1_4_g__SPCO01_s__:0.0,MC08L10_00083_d__Bacteria_p__Chloroflexota_c__Limnocylindria_o__Limnocylindrales_f__CSP1_4_g__SPCO01_s__:0.0,MC08P05_01653_d__Bacteria_p__Chloroflexota_c__Limnocylindria_o__Limnocylindrales_f__CSP1_4_g__SPCO01_s__:0.0,MC10B06_00515_d__Bacteria_p__Chloroflexota_c__Limnocylindria_o__Limnocylindrales_f__CSP1_4_g__SPCO01_s__:0.0):0.000000006,MC04C20_00705_d__Bacteria_p__Chloroflexota_c__Limnocylindria_o__Limnocylindrales_f__CSP1_4_g__SPCO01_s__:0.002500059)0.990:0.028541174,(MC10A17_00218_d__Bacteria_p__Chloroflexota_c__Limnocylindria_o__Limnocylindrales_f__CSP1_4_g__SPCO01_s__:0.009478330,((MC00K20_01647_d__Bacteria_p__Chloroflexota_c__Limnocylindria_o__Limnocylindrales_f__CSP1_4_g__SPCO01_s__:0.000875949,MC00D14_00452_d__Bacteria_p__Chloroflexota_c__Limnocylindria_o__Limnocylindrales_f__CSP1_4_g__SPCO01_s__:0.000000006)0.532:0.001223324,((MC02E06_00911_d__Bacteria_p__Chloroflexota_c__Limnocylindria_o__Limnocylindrales_f__CSP1_4_g__SPCO01_s__:0.002086824,(LV30C02_00711_d__Bacteria_p__Chloroflexota_c__Limnocylindria_o__Limnocylindrales_f__CSP1_4_g__SPCO01_s__:0.002126487,MC04O08_00428_d__Bacteria_p__Chloroflexota_c__Limnocylindria_o__Limnocylindrales_f__CSP1_4_g__SPCO01_s__:0.010687570)0.925:0.006498756)0.965:0.008595056,MC08M04_00260_d__Bacteria_p__Chloroflexota_c__Limnocylindria_o__Limnocylindrales_f__CSP1_4_g__SPCO01_s__:0.006406609)0.764:0.002144924)0.847:0.005611842)0.926:0.016589703)0.960:0.037760504,MC00G19_00053_d__Bacteria_p__Chloroflexota_c__Limnocylindria_o__Limnocylindrales_f__CSP1_4_g__UBA5189_s__:0.050555218)0.794:0.010977354)1.000:0.200715839)0.891:0.060197654)0.287:0.044272954,(((((LV02I22_00537_d__Bacteria_p__Actinobacteriota_c__Actinomycetia_o__Nanopelagicales_f__Nanopelagicaceae_g__Planktophila_s__:0.010642719,LV00A23_00182_d__Bacteria_p__Actinobacteriota_c__Actinomycetia_o__Nanopelagicales_f__Nanopelagicaceae_g__Planktophila_s__:0.022848676)0.000:0.000000057,((LV00G22_00868_d__Bacteria_p__Actinobacteriota_c__Actinomycetia_o__Nanopelagicales_f__Nanopelagicaceae_g__Planktophila_s__:0.014176660,(LV00G22_00869_d__Bacteria_p__Actinobacteriota_c__Actinomycetia_o__Nanopelagicales_f__Nanopelagicaceae_g__Planktophila_s__:0.000000006,(LV02D10_00164_d__Bacteria_p__Actinobacteriota_c__Actinomycetia_o__Nanopelagicales_f__Nanopelagicaceae_g__Planktophila_s__:0.004295839,MC04A04_00229_d__Bacteria_p__Actinobacteriota_c__Actinomycetia_o__Nanopelagicales_f__Nanopelagicaceae_g__Planktophila_s__:0.010734877)0.935:0.008322081)0.527:0.001123667)0.777:0.009910412,((LV00L10_00504_d__Bacteria_p__Actinobacteriota_c__Actinomycetia_o__Nanopelagicales_f__Nanopelagicaceae_g___s__:0.0,LV30D05_00122_d__Bacteria_p__Actinobacteriota_c__Actinomycetia_o__Nanopelagicales_f__Nanopelagicaceae_g___s__:0.0,LV30F19_00277_d__Bacteria_p__Actinobacteriota_c__Actinomycetia_o__Nanopelagicales_f__Nanopelagicaceae_g___s__:0.0,LV30O17_00145_d__Bacteria_p__Actinobacteriota_c__Actinomycetia_o__Nanopelagicales_f__Nanopelagicaceae_g___s__:0.0):0.001874542,MC00D20_00589_d__Bacteria_p__Actinobacteriota_c__Actinomycetia_o__Nanopelagicales_f__Nanopelagicaceae_g___s__:0.000261230)0.985:0.015142051)0.912:0.006435901)0.868:0.004461211,(((LV00O21_00783_d__Bacteria_p__Actinobacteriota_c__Actinomycetia_o__Nanopelagicales_f__Nanopelagicaceae_g___s__:0.006408643,LV08I21_00073_d__Bacteria_p__Actinobacteriota_c__Actinomycetia_o__Nanopelagicales_f__Nanopelagicaceae_g___s__:0.002128757)0.874:0.004262580,(LV02F23_00018_d__Bacteria_p__Actinobacteriota_c__Actinomycetia_o__Nanopelagicales_f__Nanopelagicaceae_g___s__:0.000000042,LV08D05_00153_d__Bacteria_p__Actinobacteriota_c__Actinomycetia_o__Nanopelagicales_f__Nanopelagicaceae_g___s__:0.000000006)0.534:0.002155569)0.653:0.002292556,(((LV00E17_00133_d__Bacteria_p__Actinobacteriota_c__Actinomycetia_o__Nanopelagicales_f__Nanopelagicaceae_g__Planktophila_s__:0.0,LV02E14_00322_d__Bacteria_p__Actinobacteriota_c__Actinomycetia_o__Nanopelagicales_f__Nanopelagicaceae_g__Planktophila_s__:0.0):0.000000006,(LV00M17_00535_d__Bacteria_p__Actinobacteriota_c__Actinomycetia_o__Nanopelagicales_f__Nanopelagicaceae_g__Planktophila_s__:0.002135115,MC04G16_00440_d__Bacteria_p__Actinobacteriota_c__Actinomycetia_o__Nanopelagicales_f__Nanopelagicaceae_g__Planktophila_s__:0.000000006)0.926:0.002135613)0.749:0.000000006,LV00D21_00448_d__Bacteria_p__Actinobacteriota_c__Actinomycetia_o__Nanopelagicales_f__Nanopelagicaceae_g__Planktophila_s__:0.002720705)0.938:0.010599335)0.081:0.002030160)0.993:0.051735788,(LV00C13_00361_d__Bacteria_p__Actinobacteriota_c__Acidimicrobiia_o__Acidimicrobiales_f__Ilumatobacteraceae_g__UBA2093_s__:0.033593109,(LV02B06_00611_d__Bacteria_p__Actinobacteriota_c__Acidimicrobiia_o__Acidimicrobiales_f__Ilumatobacteraceae_g__UBA3006_s__:0.006435701,(LV02M17_00383_d__Bacteria_p__Actinobacteriota_c__Acidimicrobiia_o__Acidimicrobiales_f__Ilumatobacteraceae_g__UBA3006_s__:0.000000006,(LV02N09_00011_d__Bacteria_p__Actinobacteriota_c__Acidimicrobiia_o__Acidimicrobiales_f__Ilumatobacteraceae_g__UBA3006_s__:0.000000006,LV30P18_00313_d__Bacteria_p__Actinobacteriota_c__Acidimicrobiia_o__Acidimicrobiales_f__Ilumatobacteraceae_g__UBA3006_s__:0.012991270)0.000:0.000000006)0.852:0.004398987)0.885:0.010565232)0.999:0.078227828)0.913:0.038865851,((LV08P05_01028_d__Bacteria_p__Actinobacteriota_c__Actinomycetia_o__Nanopelagicales_f__S36_B12_g__UBA4592_s__:0.0,MC02M18_00456_d__Bacteria_p__Actinobacteriota_c__Actinomycetia_o__Nanopelagicales_f__S36_B12_g__UBA4592_s__:0.0):0.002120540,(MC02K21_00038_d__Bacteria_p__Actinobacteriota_c__Actinomycetia_o__Nanopelagicales_f__S36_B12_g__UBA4592_s__:0.0,MC04N07_00307_d__Bacteria_p__Actinobacteriota_c__Actinomycetia_o__Nanopelagicales_f__S36_B12_g__UBA4592_s__:0.0):0.000000006)0.996:0.096903718)1.000:0.504062383)0.215:0.037054473)1.000:0.468432910,(MC02D16_01385_d__Bacteria_p__Proteobacteria_c__Gammaproteobacteria_o__Burkholderiales_f__SG8_41_g__PALSA_1004_s__:1.467844392,((((LV30J13_01497_d__Bacteria_p__Proteobacteria_c__Gammaproteobacteria_o__Burkholderiales_f__Burkholderiaceae_g__Polaromonas_s__:0.012458126,MC00L03_00716_d__Bacteria_p__Proteobacteria_c__Gammaproteobacteria_o__Burkholderiales_f__Burkholderiaceae_g__Polaromonas_s__:0.006431400)1.000:0.460702886,(MC02J21_00601_d__Bacteria_p__Proteobacteria_c__Gammaproteobacteria_o__Burkholderiales_f__SG8_39_g__RBG_16_66_20_s__:0.288372293,MC02J21_00602_d__Bacteria_p__Proteobacteria_c__Gammaproteobacteria_o__Burkholderiales_f__SG8_39_g__RBG_16_66_20_s__:0.351830671)0.720:0.114979609)1.000:0.293180476,(((LV02N18_00172_d__Bacteria_p__Proteobacteria_c__Gammaproteobacteria_o__Pseudomonadales_f__Pseudohongiellaceae_g__NORP240_s__:0.245018479,(Bradyrhizobium_sp._str._CPP_1_++_II._Carboxydovores.alphaproteobacteria:0.169323390,(Stappia_aggregata_1_++_II._Carboxydovores.alphaproteobacteria:0.013271437,Stappia_stellulata_2_++_II._Carboxydovores.alphaproteobacteria:0.000000006)0.999:0.116537302)1.000:0.211579314)0.947:0.072597098,((LV02J15_00727_d__Bacteria_p__Proteobacteria_c__Alphaproteobacteria_o__SP197_f__SP197_g__SHVY01_s__:0.240261413,(((MC10B21_00520_d__Bacteria_p__Proteobacteria_c__Gammaproteobacteria_o__Burkholderiales_f__SG8_41_g__PALSA_1004_s__:0.046051600,(LV02B20_00359_d__Bacteria_p__Proteobacteria_c__Gammaproteobacteria_o__Burkholderiales_f__SG8_41_g__PALSA_1004_s__:0.003328913,MC04P05_00999_d__Bacteria_p__Proteobacteria_c__Gammaproteobacteria_o__Burkholderiales_f__SG8_41_g__PALSA_1004_s__:0.002898949)0.990:0.038237748)1.000:0.099056327,((LV02M16_01945_d__Bacteria_p__Proteobacteria_c__Gammaproteobacteria_o__Burkholderiales_f__SG8_39_g__SZAS_79_s__:0.013748568,LV30I07_00435_d__Bacteria_p__Proteobacteria_c__Gammaproteobacteria_o__Burkholderiales_f__SG8_39_g__SZAS_79_s__:0.002781736)1.000:0.055273333,(LV02O20_01266_d__Bacteria_p__Proteobacteria_c__Gammaproteobacteria_o__Burkholderiales_f__SG8_39_g__2_02_FULL_62_17_s__:0.136612648,((MC02C21_00734_d__Bacteria_p__Proteobacteria_c__Gammaproteobacteria_o__Burkholderiales_f__SG8_39_g__RBG_16_66_20_s__:0.002337310,(MC02K09_01247_d__Bacteria_p__Proteobacteria_c__Gammaproteobacteria_o__Burkholderiales_f__SG8_39_g__RBG_16_66_20_s__:0.006342640,MC02I08_00613_d__Bacteria_p__Proteobacteria_c__Gammaproteobacteria_o__Burkholderiales_f__SG8_39_g__RBG_16_66_20_s__:0.004199937)0.858:0.003999988)0.000:0.002460158,(LV02M21_00328_d__Bacteria_p__Proteobacteria_c__Gammaproteobacteria_o__Burkholderiales_f__SG8_39_g__RBG_16_66_20_s__:0.000000006,(LV08N03_00112_d__Bacteria_p__Proteobacteria_c__Gammaproteobacteria_o__Burkholderiales_f__SG8_39_g__RBG_16_66_20_s__:0.019148655,LV08I22_00043_d__Bacteria_p__Proteobacteria_c__Gammaproteobacteria_o__Burkholderiales_f__SG8_39_g__RBG_16_66_20_s__:0.023420975)0.940:0.006349294)0.978:0.025801311)1.000:0.100878053)0.216:0.030306583)0.998:0.083143627)0.784:0.038340199,((Burkholderia_sp._str._LUP_1_++_II._Carboxydovores.betaproteobacteria:0.010345963,Burkholderia_xenovorans_0_++_II._Carboxydovores.betaproteobacteria:0.000000006)1.000:0.175627564,((MC08A07_00143_d__Bacteria_p__Proteobacteria_c__Gammaproteobacteria_o__Burkholderiales_f__Burkholderiaceae_g___s__:0.008352173,(MC04P11_01346_d__Bacteria_p__Proteobacteria_c__Gammaproteobacteria_o__Burkholderiales_f__Burkholderiaceae_g___s__:0.004160136,(MC08M17_00317_d__Bacteria_p__Proteobacteria_c__Gammaproteobacteria_o__Burkholderiales_f__Burkholderiaceae_g___s__:0.002070444,(MC08K11_00677_d__Bacteria_p__Proteobacteria_c__Gammaproteobacteria_o__Burkholderiales_f__Burkholderiaceae_g___s__:0.000000006,MC04E16_00709_d__Bacteria_p__Proteobacteria_c__Gammaproteobacteria_o__Burkholderiales_f__Burkholderiaceae_g___s__:0.002076602)0.000:0.000000006)0.875:0.004140833)0.437:0.000000006)0.998:0.067586941,(((LV30G19_00573_d__Bacteria_p__Proteobacteria_c__Gammaproteobacteria_o__Burkholderiales_f__Burkholderiaceae_g__Polaromonas_s__:0.019451510,MC04I19_00126_d__Bacteria_p__Proteobacteria_c__Gammaproteobacteria_o__Burkholderiales_f__Burkholderiaceae_g__Polaromonas_s__:0.006259234)0.905:0.014482955,(MC02E07_01229_d__Bacteria_p__Proteobacteria_c__Gammaproteobacteria_o__Burkholderiales_f__Burkholderiaceae_g__Polaromonas_s__:0.029198338,LV30L03_00580_d__Bacteria_p__Proteobacteria_c__Gammaproteobacteria_o__Burkholderiales_f__Burkholderiaceae_g__Polaromonas_s__:0.030376543)0.302:0.007878333)0.911:0.009749484,((LV30E16_00192_d__Bacteria_p__Proteobacteria_c__Gammaproteobacteria_o__Burkholderiales_f__Burkholderiaceae_g__Polaromonas_s__:0.002392295,(LV08N09_00309_d__Bacteria_p__Proteobacteria_c__Gammaproteobacteria_o__Burkholderiales_f__Burkholderiaceae_g__Polaromonas_s__:0.001757804,((LV08F22_00643_d__Bacteria_p__Proteobacteria_c__Gammaproteobacteria_o__Burkholderiales_f__Burkholderiaceae_g__Polaromonas_s__:0.004181889,LV08K16_00789_d__Bacteria_p__Proteobacteria_c__Gammaproteobacteria_o__Burkholderiales_f__Burkholderiaceae_g__Polaromonas_s__:0.006527997)0.000:0.000000057,LV30B03_00774_d__Bacteria_p__Proteobacteria_c__Gammaproteobacteria_o__Burkholderiales_f__Burkholderiaceae_g__Polaromonas_s__:0.000000006)0.762:0.002431291)0.745:0.004231573)0.938:0.009503262,LV02P11_00603_d__Bacteria_p__Proteobacteria_c__Gammaproteobacteria_o__Burkholderiales_f__Burkholderiaceae_g__Polaromonas_s__:0.004942756)0.790:0.007029011)0.984:0.041744022)1.000:0.161460928)0.492:0.038804639)0.992:0.074479184)0.688:0.042358210,((LV02K05_00471_d__Bacteria_p__Proteobacteria_c__Alphaproteobacteria_o__Acetobacterales_f__Acetobacteraceae_g__CAITOL01_s__:0.111642871,LV30F14_00080_d__Bacteria_p__Proteobacteria_c__Alphaproteobacteria_o__Acetobacterales_f__Acetobacteraceae_g__SHWF01_s__:0.107189135)1.000:0.144709829,MC02C15_01463_d__Bacteria_p__Proteobacteria_c__Alphaproteobacteria_o__Rhodobacterales_f__Rhodobacteraceae_g___s__:0.307217058)0.951:0.052852570)0.806:0.061410722)0.984:0.121578270,((((((MC02E22_01194_d__Bacteria_p__Proteobacteria_c__Alphaproteobacteria_o__Rhodobacterales_f__Rhodobacteraceae_g__CAIYZT01_s__:0.435311521,MC06K02_01094_d__Bacteria_p__Proteobacteria_c__Alphaproteobacteria_o__Rhodobacterales_f__Rhodobacteraceae_g___s__:0.368729688)1.000:0.513376601,LV02N18_00025_d__Bacteria_p__Proteobacteria_c__Gammaproteobacteria_o__Pseudomonadales_f__Pseudohongiellaceae_g__NORP240_s__:0.478998680)0.893:0.111002054,LV02F05_00688_d__Bacteria_p__Proteobacteria_c__Gammaproteobacteria_o__Burkholderiales_f__Burkholderiaceae_g__Polaromonas_s__:0.850658853)0.484:0.073631169,((((LV02O20_02957_d__Bacteria_p__Proteobacteria_c__Gammaproteobacteria_o__Burkholderiales_f__SG8_39_g__2_02_FULL_62_17_s__:0.458956648,(LV02N03_00397_d__Bacteria_p__Proteobacteria_c__Gammaproteobacteria_o__Burkholderiales_f__SG8_39_g__RBG_16_66_20_s__:0.141412363,(LV30A13_00461_d__Bacteria_p__Proteobacteria_c__Gammaproteobacteria_o__Burkholderiales_f__SG8_39_g__RBG_16_66_20_s__:0.000643822,(MC02I08_00049_d__Bacteria_p__Proteobacteria_c__Gammaproteobacteria_o__Burkholderiales_f__SG8_39_g__RBG_16_66_20_s__:0.0,MC08L02_00844_d__Bacteria_p__Proteobacteria_c__Gammaproteobacteria_o__Burkholderiales_f__SG8_39_g__RBG_16_66_20_s__:0.0):0.024078589)0.834:0.069148586)0.999:0.359739374)0.994:0.162361534,(((LV02M05_01002_d__Bacteria_p__Proteobacteria_c__Gammaproteobacteria_o__Burkholderiales_f__SG8_41_g___s__:0.015477379,(LV08B07_01304_d__Bacteria_p__Proteobacteria_c__Gammaproteobacteria_o__Burkholderiales_f__SG8_41_g___s__:0.0,LV08E13_00371_d__Bacteria_p__Proteobacteria_c__Gammaproteobacteria_o__Burkholderiales_f__SG8_41_g___s__:0.0):0.004346630)1.000:0.509593480,(MC04P05_02370_d__Bacteria_p__Proteobacteria_c__Gammaproteobacteria_o__Burkholderiales_f__SG8_41_g__PALSA_1004_s__:0.283730816,(MC02C05_01646_d__Bacteria_p__Proteobacteria_c__Gammaproteobacteria_o__Burkholderiales_f__SG8_41_g__SG8_41_s__:0.235889246,((MC02C05_01645_d__Bacteria_p__Proteobacteria_c__Gammaproteobacteria_o__Burkholderiales_f__SG8_41_g__SG8_41_s__:0.159785127,((LV30B13_00014_d__Bacteria_p__Proteobacteria_c__Gammaproteobacteria_o__Burkholderiales_f__SG8_41_g___s__:0.000000006,LV30G17_00642_d__Bacteria_p__Proteobacteria_c__Gammaproteobacteria_o__Burkholderiales_f__SG8_41_g___s__:0.002239849)1.000:0.315638563,((LV02F13_00234_d__Bacteria_p__Proteobacteria_c__Gammaproteobacteria_o__Burkholderiales_f__SG8_41_g__PALSA_1004_s__:0.0,LV02O10_01302_d__Bacteria_p__Proteobacteria_c__Gammaproteobacteria_o__Burkholderiales_f__SG8_41_g__PALSA_1004_s__:0.0):0.104105016,MC02D08_00625_d__Bacteria_p__Proteobacteria_c__Gammaproteobacteria_o__Burkholderiales_f__SG8_41_g__PALSA_1004_s__:0.053065804)0.941:0.061301117)0.829:0.058461157)0.999:0.118728288,(LV08O13_00353_d__Bacteria_p__Proteobacteria_c__Gammaproteobacteria_o__Burkholderiales_f__SG8_41_g___s__:0.192070589,(LV08P13_00130_d__Bacteria_p__Proteobacteria_c__Gammaproteobacteria_o__Burkholderiales_f__SG8_41_g__Ga0077527_s__:0.009610659,(MC00L03_02079_d__Bacteria_p__Proteobacteria_c__Gammaproteobacteria_o__Burkholderiales_f__Burkholderiaceae_g__Polaromonas_s__:0.014793232,MC04A05_01217_d__Bacteria_p__Proteobacteria_c__Gammaproteobacteria_o__Burkholderiales_f__Burkholderiaceae_g__Polaromonas_s__:0.033945112)0.974:0.028744371)1.000:0.336111945)0.933:0.071906961)0.869:0.065268676)0.962:0.093745309)0.991:0.159649978)0.950:0.113416224,((LV02O20_01231_d__Bacteria_p__Proteobacteria_c__Gammaproteobacteria_o__Burkholderiales_f__SG8_39_g__2_02_FULL_62_17_s__:0.013807894,MC02A11_02527_d__Bacteria_p__Proteobacteria_c__Gammaproteobacteria_o__Burkholderiales_f__SG8_39_g__2_02_FULL_62_17_s__:0.005929594)1.000:0.610178902,(MC02A11_02474_d__Bacteria_p__Proteobacteria_c__Gammaproteobacteria_o__Burkholderiales_f__SG8_39_g__2_02_FULL_62_17_s__:0.312696714,MC02A11_02476_d__Bacteria_p__Proteobacteria_c__Gammaproteobacteria_o__Burkholderiales_f__SG8_39_g__2_02_FULL_62_17_s__:0.255999237)0.970:0.105194825)0.993:0.153706208)0.733:0.051176463)1.000:0.404797621,(((((MC04P11_01310_d__Bacteria_p__Proteobacteria_c__Gammaproteobacteria_o__Burkholderiales_f__Burkholderiaceae_g___s__:0.0,MC08C02_02123_d__Bacteria_p__Proteobacteria_c__Gammaproteobacteria_o__Burkholderiales_f__Burkholderiaceae_g___s__:0.0,MC08M17_00877_d__Bacteria_p__Proteobacteria_c__Gammaproteobacteria_o__Burkholderiales_f__Burkholderiaceae_g___s__:0.0):0.197029701,((LV02E02_00061_d__Bacteria_p__Proteobacteria_c__Gammaproteobacteria_o__Burkholderiales_f__Burkholderiaceae_g__Polaromonas_s__:0.030609036,MC02C16_00246_d__Bacteria_p__Proteobacteria_c__Gammaproteobacteria_o__Burkholderiales_f__Burkholderiaceae_g__Polaromonas_s__:0.051435891)0.879:0.025036269,((LV02I19_00464_d__Bacteria_p__Proteobacteria_c__Gammaproteobacteria_o__Burkholderiales_f__Burkholderiaceae_g__Polaromonas_s__:0.015013305,(MC00L03_01174_d__Bacteria_p__Proteobacteria_c__Gammaproteobacteria_o__Burkholderiales_f__Burkholderiaceae_g__Polaromonas_s__:0.025512280,MC04A05_00152_d__Bacteria_p__Proteobacteria_c__Gammaproteobacteria_o__Burkholderiales_f__Burkholderiaceae_g__Polaromonas_s__:0.009686970)1.000:0.081752288)0.883:0.013050653,(LV08N09_01004_d__Bacteria_p__Proteobacteria_c__Gammaproteobacteria_o__Burkholderiales_f__Burkholderiaceae_g__Polaromonas_s__:0.004413334,LV30C18_00518_d__Bacteria_p__Proteobacteria_c__Gammaproteobacteria_o__Burkholderiales_f__Burkholderiaceae_g__Polaromonas_s__:0.002005114)0.921:0.013962955)0.917:0.018276570)0.999:0.193587055)1.000:0.373432372,((LV30K09_00004_d__Bacteria_p__Proteobacteria_c__Gammaproteobacteria_o__Burkholderiales_f__SG8_39_g__RBG_16_66_20_s__:0.000000006,(LV30K03_01196_d__Bacteria_p__Proteobacteria_c__Gammaproteobacteria_o__Burkholderiales_f__SG8_39_g__RBG_16_66_20_s__:0.010032476,LV30P13_00710_d__Bacteria_p__Proteobacteria_c__Gammaproteobacteria_o__Burkholderiales_f__SG8_39_g__RBG_16_66_20_s__:0.002181106)0.404:0.000006413)1.000:0.176712512,((LV02I09_00429_d__Bacteria_p__Proteobacteria_c__Gammaproteobacteria_o__Burkholderiales_f__SG8_39_g__SZAS_79_s__:0.000000006,(LV02K21_00073_d__Bacteria_p__Proteobacteria_c__Gammaproteobacteria_o__Burkholderiales_f__SG8_39_g__SZAS_79_s__:0.002186851,(LV30I07_02167_d__Bacteria_p__Proteobacteria_c__Gammaproteobacteria_o__Burkholderiales_f__SG8_39_g__SZAS_79_s__:0.163099110,LV02M16_00095_d__Bacteria_p__Proteobacteria_c__Gammaproteobacteria_o__Burkholderiales_f__SG8_39_g__SZAS_79_s__:0.004376228)0.217:0.000000006)0.986:0.010993919)1.000:0.166448686,(MC02C21_00669_d__Bacteria_p__Proteobacteria_c__Gammaproteobacteria_o__Burkholderiales_f__SG8_39_g__RBG_16_66_20_s__:0.000000006,(MC02K09_00688_d__Bacteria_p__Proteobacteria_c__Gammaproteobacteria_o__Burkholderiales_f__SG8_39_g__RBG_16_66_20_s__:0.016405135,(MC02C22_00645_d__Bacteria_p__Proteobacteria_c__Gammaproteobacteria_o__Burkholderiales_f__SG8_39_g__RBG_16_66_20_s__:0.006688621,MC10C14_00005_d__Bacteria_p__Proteobacteria_c__Gammaproteobacteria_o__Burkholderiales_f__SG8_39_g__RBG_16_66_20_s__:0.011168991)0.229:0.002220844)0.516:0.000000022)1.000:0.162725162)0.227:0.039481843)0.999:0.235526067)1.000:0.279626743,((LV02E02_01268_d__Bacteria_p__Proteobacteria_c__Gammaproteobacteria_o__Burkholderiales_f__Burkholderiaceae_g__Polaromonas_s__:0.252166979,(LV02M16_01830_d__Bacteria_p__Proteobacteria_c__Gammaproteobacteria_o__Burkholderiales_f__SG8_39_g__SZAS_79_s__:0.003631199,LV30I07_01920_d__Bacteria_p__Proteobacteria_c__Gammaproteobacteria_o__Burkholderiales_f__SG8_39_g__SZAS_79_s__:0.004696485)0.995:0.181479204)1.000:0.572686220,(MC02A11_01139_d__Bacteria_p__Proteobacteria_c__Gammaproteobacteria_o__Burkholderiales_f__SG8_39_g__2_02_FULL_62_17_s__:0.471250798,((LV30I07_01607_d__Bacteria_p__Proteobacteria_c__Gammaproteobacteria_o__Burkholderiales_f__SG8_39_g__SZAS_79_s__:0.000000006,(LV02K21_00082_d__Bacteria_p__Proteobacteria_c__Gammaproteobacteria_o__Burkholderiales_f__SG8_39_g__SZAS_79_s__:0.000000006,LV02M16_00104_d__Bacteria_p__Proteobacteria_c__Gammaproteobacteria_o__Burkholderiales_f__SG8_39_g__SZAS_79_s__:0.004401715)0.964:0.006601358)1.000:0.190190034,((MC02I08_00974_d__Bacteria_p__Proteobacteria_c__Gammaproteobacteria_o__Burkholderiales_f__SG8_39_g__RBG_16_66_20_s__:0.008956947,MC02K09_00304_d__Bacteria_p__Proteobacteria_c__Gammaproteobacteria_o__Burkholderiales_f__SG8_39_g__RBG_16_66_20_s__:0.004369969)0.787:0.002733767,(MC02J07_00436_d__Bacteria_p__Proteobacteria_c__Gammaproteobacteria_o__Burkholderiales_f__SG8_39_g__RBG_16_66_20_s__:0.000000006,MC02F07_00271_d__Bacteria_p__Proteobacteria_c__Gammaproteobacteria_o__Burkholderiales_f__SG8_39_g__RBG_16_66_20_s__:0.002240054)0.621:0.001620322)1.000:0.175244559)1.000:0.343182229)0.975:0.149539789)0.279:0.075183859)0.786:0.091427366,LV02K21_01268_d__Bacteria_p__Proteobacteria_c__Gammaproteobacteria_o__Burkholderiales_f__SG8_39_g__SZAS_79_s__:0.716789966)0.144:0.040052284)0.571:0.049214000,(((((MC02G21_01808_d__Bacteria_p__Proteobacteria_c__Gammaproteobacteria_o__Burkholderiales_f__SG8_39_g__RBG_16_66_20_s__:0.325706339,(LV02O20_02916_d__Bacteria_p__Proteobacteria_c__Gammaproteobacteria_o__Burkholderiales_f__SG8_39_g__2_02_FULL_62_17_s__:0.167613724,MC02A11_01217_d__Bacteria_p__Proteobacteria_c__Gammaproteobacteria_o__Burkholderiales_f__SG8_39_g__2_02_FULL_62_17_s__:0.227963722)0.938:0.122764274)1.000:0.239503596,(MC02G19_00681_d__Bacteria_p__Proteobacteria_c__Gammaproteobacteria_o__Burkholderiales_f__SG8_39_g__RBG_16_66_20_s__:0.291824694,(LV02O20_02038_d__Bacteria_p__Proteobacteria_c__Gammaproteobacteria_o__Burkholderiales_f__SG8_39_g__2_02_FULL_62_17_s__:0.058152475,MC02A11_00390_d__Bacteria_p__Proteobacteria_c__Gammaproteobacteria_o__Burkholderiales_f__SG8_39_g__2_02_FULL_62_17_s__:0.020033836)1.000:0.255481971)0.992:0.176727645)0.981:0.126534568,(((LV02O20_01280_d__Bacteria_p__Proteobacteria_c__Gammaproteobacteria_o__Burkholderiales_f__SG8_39_g__2_02_FULL_62_17_s__:0.014137763,MC02A11_00813_d__Bacteria_p__Proteobacteria_c__Gammaproteobacteria_o__Burkholderiales_f__SG8_39_g__2_02_FULL_62_17_s__:0.000882569)0.894:0.367423960,LV30F14_00822_d__Bacteria_p__Proteobacteria_c__Alphaproteobacteria_o__Acetobacterales_f__Acetobacteraceae_g__SHWF01_s__:0.286652924)0.739:0.085313700,(MC02A11_03141_d__Bacteria_p__Proteobacteria_c__Gammaproteobacteria_o__Burkholderiales_f__SG8_39_g__2_02_FULL_62_17_s__:0.569689038,(LV02O20_01003_d__Bacteria_p__Proteobacteria_c__Gammaproteobacteria_o__Burkholderiales_f__SG8_39_g__2_02_FULL_62_17_s__:0.342778529,(MC08L02_01418_d__Bacteria_p__Proteobacteria_c__Gammaproteobacteria_o__Burkholderiales_f__SG8_39_g__RBG_16_66_20_s__:0.136413269,(LV08P17_00578_d__Bacteria_p__Proteobacteria_c__Gammaproteobacteria_o__Burkholderiales_f__SG8_39_g__RBG_16_66_20_s__:0.029127383,(LV02N08_00198_d__Bacteria_p__Proteobacteria_c__Gammaproteobacteria_o__Burkholderiales_f__SG8_39_g__RBG_16_66_20_s__:0.025261202,LV30K03_00887_d__Bacteria_p__Proteobacteria_c__Gammaproteobacteria_o__Burkholderiales_f__SG8_39_g__RBG_16_66_20_s__:0.001695177)0.461:0.025854807)0.995:0.100365265)1.000:0.279155972)0.951:0.090802502)0.889:0.109148342)0.988:0.137917953)0.249:0.047696000,(LV02O20_01020_d__Bacteria_p__Proteobacteria_c__Gammaproteobacteria_o__Burkholderiales_f__SG8_39_g__2_02_FULL_62_17_s__:0.545728308,(LV02O20_02278_d__Bacteria_p__Proteobacteria_c__Gammaproteobacteria_o__Burkholderiales_f__SG8_39_g__2_02_FULL_62_17_s__:0.369367781,(LV02O10_01096_d__Bacteria_p__Proteobacteria_c__Gammaproteobacteria_o__Burkholderiales_f__SG8_41_g__PALSA_1004_s__:0.119736872,(LV02M05_02176_d__Bacteria_p__Proteobacteria_c__Gammaproteobacteria_o__Burkholderiales_f__SG8_41_g___s__:0.009532087,LV30B13_00870_d__Bacteria_p__Proteobacteria_c__Gammaproteobacteria_o__Burkholderiales_f__SG8_41_g___s__:0.006438180)0.974:0.073820474)1.000:0.260732109)0.844:0.099988647)1.000:0.293293503)0.685:0.035560796,MC02A11_00782_d__Bacteria_p__Proteobacteria_c__Gammaproteobacteria_o__Burkholderiales_f__SG8_39_g__2_02_FULL_62_17_s__:0.830044356)0.349:0.026670028)0.693:0.047603539)0.869:0.106029433,(LV02E02_00241_d__Bacteria_p__Proteobacteria_c__Gammaproteobacteria_o__Burkholderiales_f__Burkholderiaceae_g__Polaromonas_s__:0.105113468,MC02G19_00438_d__Bacteria_p__Proteobacteria_c__Gammaproteobacteria_o__Burkholderiales_f__SG8_39_g__RBG_16_66_20_s__:0.149165441)1.000:0.473760578)0.146:0.069966477,LV02J15_01164_d__Bacteria_p__Proteobacteria_c__Alphaproteobacteria_o__SP197_f__SP197_g__SHVY01_s__:0.625589077)0.962:0.098454906)0.990:0.127851018)0.896:0.144698801,(((((((MC08L02_01819_d__Bacteria_p__Proteobacteria_c__Gammaproteobacteria_o__Burkholderiales_f__SG8_39_g__RBG_16_66_20_s__:0.481257149,(MC04G19_00204_d__Bacteria_p__Actinobacteriota_c__Thermoleophilia_o__Solirubrobacterales_f__Solirubrobacteraceae_g__F1_60_MAGs163_s__:0.713824993,((MC00L03_01953_d__Bacteria_p__Proteobacteria_c__Gammaproteobacteria_o__Burkholderiales_f__Burkholderiaceae_g__Polaromonas_s__:0.209590738,((((LV08P13_01026_d__Bacteria_p__Proteobacteria_c__Gammaproteobacteria_o__Burkholderiales_f__SG8_41_g__Ga0077527_s__:0.007414991,LV30D11_00533_d__Bacteria_p__Proteobacteria_c__Gammaproteobacteria_o__Burkholderiales_f__SG8_41_g__Ga0077527_s__:0.002286765)0.998:0.048792250,((LV02J22_00489_d__Bacteria_p__Proteobacteria_c__Gammaproteobacteria_o__Burkholderiales_f__SG8_41_g__PALSA_1004_s__:0.044066186,((LV08P13_01524_d__Bacteria_p__Proteobacteria_c__Gammaproteobacteria_o__Burkholderiales_f__SG8_41_g__Ga0077527_s__:0.013708385,LV30D11_01236_d__Bacteria_p__Proteobacteria_c__Gammaproteobacteria_o__Burkholderiales_f__SG8_41_g__Ga0077527_s__:0.012179601)0.960:0.037736350,((MC00L03_02113_d__Bacteria_p__Proteobacteria_c__Gammaproteobacteria_o__Burkholderiales_f__Burkholderiaceae_g__Polaromonas_s__:0.035203938,((MC02B08_01474_d__Bacteria_p__Proteobacteria_c__Gammaproteobacteria_o__Burkholderiales_f__SG8_41_g__PALSA_1004_s__:0.004206202,MC10C08_00441_d__Bacteria_p__Proteobacteria_c__Gammaproteobacteria_o__Burkholderiales_f__SG8_41_g__PALSA_1004_s__:0.000000006)0.880:0.005925569,(MC10B21_01477_d__Bacteria_p__Proteobacteria_c__Gammaproteobacteria_o__Burkholderiales_f__SG8_41_g__PALSA_1004_s__:0.000000006,MC02A19_00164_d__Bacteria_p__Proteobacteria_c__Gammaproteobacteria_o__Burkholderiales_f__SG8_41_g__PALSA_1004_s__:0.012748957)0.752:0.002506672)1.000:0.064979720)0.860:0.033791688,LV30G17_00804_d__Bacteria_p__Proteobacteria_c__Gammaproteobacteria_o__Burkholderiales_f__SG8_41_g___s__:0.162484696)0.692:0.019115473)0.984:0.040452160)0.948:0.022265891,((LV30D11_01009_d__Bacteria_p__Proteobacteria_c__Gammaproteobacteria_o__Burkholderiales_f__SG8_41_g__Ga0077527_s__:0.015632540,(MC02A19_00658_d__Bacteria_p__Proteobacteria_c__Gammaproteobacteria_o__Burkholderiales_f__SG8_41_g__PALSA_1004_s__:0.0,MC02B08_01091_d__Bacteria_p__Proteobacteria_c__Gammaproteobacteria_o__Burkholderiales_f__SG8_41_g__PALSA_1004_s__:0.0,MC08P16_01722_d__Bacteria_p__Proteobacteria_c__Gammaproteobacteria_o__Burkholderiales_f__SG8_41_g__PALSA_1004_s__:0.0):0.010753151)1.000:0.183482794,((LV02F13_00737_d__Bacteria_p__Proteobacteria_c__Gammaproteobacteria_o__Burkholderiales_f__SG8_41_g__PALSA_1004_s__:0.004377039,LV02O10_01196_d__Bacteria_p__Proteobacteria_c__Gammaproteobacteria_o__Burkholderiales_f__SG8_41_g__PALSA_1004_s__:0.004037983)0.000:0.000983248,(MC02B08_00484_d__Bacteria_p__Proteobacteria_c__Gammaproteobacteria_o__Burkholderiales_f__SG8_41_g__PALSA_1004_s__:0.000000006,MC04P05_02023_d__Bacteria_p__Proteobacteria_c__Gammaproteobacteria_o__Burkholderiales_f__SG8_41_g__PALSA_1004_s__:0.027676096)0.909:0.011856000)0.999:0.050599152)0.770:0.012924144)0.995:0.047540827)0.953:0.043742805,LV30G17_00158_d__Bacteria_p__Proteobacteria_c__Gammaproteobacteria_o__Burkholderiales_f__SG8_41_g___s__:0.133343946)0.998:0.116521785,MC02C05_01149_d__Bacteria_p__Proteobacteria_c__Gammaproteobacteria_o__Burkholderiales_f__SG8_41_g__SG8_41_s__:0.202778591)0.462:0.071012532)0.988:0.135503599,((MC02E22_01264_d__Bacteria_p__Proteobacteria_c__Alphaproteobacteria_o__Rhodobacterales_f__Rhodobacteraceae_g__CAIYZT01_s__:0.000000006,(MC00D04_00399_d__Bacteria_p__Proteobacteria_c__Alphaproteobacteria_o__Rhodobacterales_f__Rhodobacteraceae_g___s__:0.003694085,MC10A08_00950_d__Bacteria_p__Proteobacteria_c__Alphaproteobacteria_o__Rhodobacterales_f__Rhodobacteraceae_g___s__:0.007680936)0.850:0.013485463)1.000:0.415938717,(LV08B23_00256_d__Bacteria_p__Proteobacteria_c__Gammaproteobacteria_o__Burkholderiales_f__SG8_39_g__RBG_16_66_20_s__:0.024041313,MC10D03_01030_d__Bacteria_p__Proteobacteria_c__Gammaproteobacteria_o__Burkholderiales_f__SG8_39_g__RBG_16_66_20_s__:0.012787933)1.000:0.254112223)0.967:0.129897259)1.000:0.322810212)0.947:0.126534259)0.994:0.189770482,((MC08F08_00804_d__Bacteria_p__Actinobacteriota_c__Thermoleophilia_o__Gaiellales_f__Gaiellaceae_g__JACCRW01_s__:0.047510268,MC08N14_00740_d__Bacteria_p__Actinobacteriota_c__Thermoleophilia_o__Gaiellales_f__Gaiellaceae_g__JACCRW01_s__:0.897633051)0.940:0.609804003,(((MC08L02_00861_d__Bacteria_p__Proteobacteria_c__Gammaproteobacteria_o__Burkholderiales_f__SG8_39_g__RBG_16_66_20_s__:0.165491188,(LV08P17_00042_d__Bacteria_p__Proteobacteria_c__Gammaproteobacteria_o__Burkholderiales_f__SG8_39_g__RBG_16_66_20_s__:0.000000006,(MC08L02_00862_d__Bacteria_p__Proteobacteria_c__Gammaproteobacteria_o__Burkholderiales_f__SG8_39_g__RBG_16_66_20_s__:0.000000006,MC02G21_01948_d__Bacteria_p__Proteobacteria_c__Gammaproteobacteria_o__Burkholderiales_f__SG8_39_g__RBG_16_66_20_s__:0.003904330)0.940:0.004557286)1.000:0.163758869)1.000:0.149359723,(((LV02F05_00536_d__Bacteria_p__Proteobacteria_c__Gammaproteobacteria_o__Burkholderiales_f__Burkholderiaceae_g__Polaromonas_s__:0.004929434,MC00L03_01125_d__Bacteria_p__Proteobacteria_c__Gammaproteobacteria_o__Burkholderiales_f__Burkholderiaceae_g__Polaromonas_s__:0.015258523)1.000:0.243157319,(MC10C23_00902_d__Bacteria_p__Proteobacteria_c__Gammaproteobacteria_o__Burkholderiales_f__SG8_41_g__SG8_41_s__:0.068586769,(LV02M05_00141_d__Bacteria_p__Proteobacteria_c__Gammaproteobacteria_o__Burkholderiales_f__SG8_41_g___s__:0.079690767,(LV30D11_00392_d__Bacteria_p__Proteobacteria_c__Gammaproteobacteria_o__Burkholderiales_f__SG8_41_g__Ga0077527_s__:0.008602264,MC08P16_00150_d__Bacteria_p__Proteobacteria_c__Gammaproteobacteria_o__Burkholderiales_f__SG8_41_g__PALSA_1004_s__:0.009453866)1.000:0.099726082)0.925:0.037725405)0.998:0.082280169)1.000:0.188178076,(MC00L03_01116_d__Bacteria_p__Proteobacteria_c__Gammaproteobacteria_o__Burkholderiales_f__Burkholderiaceae_g__Polaromonas_s__:0.267377929,(MC02A11_02186_d__Bacteria_p__Proteobacteria_c__Gammaproteobacteria_o__Burkholderiales_f__SG8_39_g__2_02_FULL_62_17_s__:0.260722370,(MC02G21_01573_d__Bacteria_p__Proteobacteria_c__Gammaproteobacteria_o__Burkholderiales_f__SG8_39_g__RBG_16_66_20_s__:0.004570341,MC02I08_01032_d__Bacteria_p__Proteobacteria_c__Gammaproteobacteria_o__Burkholderiales_f__SG8_39_g__RBG_16_66_20_s__:0.002187713)1.000:0.162490423)0.427:0.030461378)0.764:0.029086991)0.214:0.029025330)0.963:0.097310563,(((LV30D11_00396_d__Bacteria_p__Proteobacteria_c__Gammaproteobacteria_o__Burkholderiales_f__SG8_41_g__Ga0077527_s__:0.016036570,(MC04P05_01578_d__Bacteria_p__Proteobacteria_c__Gammaproteobacteria_o__Burkholderiales_f__SG8_41_g__PALSA_1004_s__:0.0,MC08P16_00154_d__Bacteria_p__Proteobacteria_c__Gammaproteobacteria_o__Burkholderiales_f__SG8_41_g__PALSA_1004_s__:0.0):0.008714121)1.000:0.145248248,((LV08E13_00845_d__Bacteria_p__Proteobacteria_c__Gammaproteobacteria_o__Burkholderiales_f__SG8_41_g___s__:0.0,LV30B13_00719_d__Bacteria_p__Proteobacteria_c__Gammaproteobacteria_o__Burkholderiales_f__SG8_41_g___s__:0.0):0.120332180,MC10C23_00909_d__Bacteria_p__Proteobacteria_c__Gammaproteobacteria_o__Burkholderiales_f__SG8_41_g__SG8_41_s__:0.082135395)0.763:0.040263420)0.997:0.137146409,(((LV02M05_01896_d__Bacteria_p__Proteobacteria_c__Gammaproteobacteria_o__Burkholderiales_f__SG8_41_g___s__:0.0,LV08E13_00454_d__Bacteria_p__Proteobacteria_c__Gammaproteobacteria_o__Burkholderiales_f__SG8_41_g___s__:0.0):0.013620333,LV30D11_00363_d__Bacteria_p__Proteobacteria_c__Gammaproteobacteria_o__Burkholderiales_f__SG8_41_g__Ga0077527_s__:0.022857100)1.000:0.401240904,MC00L03_01266_d__Bacteria_p__Proteobacteria_c__Gammaproteobacteria_o__Burkholderiales_f__Burkholderiaceae_g__Polaromonas_s__:0.408527739)0.598:0.058218166)0.959:0.082957436)1.000:0.567524758)0.515:0.105912909)0.969:0.182849914,((((MC04G05_01030_d__Bacteria_p__Proteobacteria_c__Gammaproteobacteria_o__Burkholderiales_f__Burkholderiaceae_g__Polaromonas_s__:0.025570958,MC10D03_01526_d__Bacteria_p__Proteobacteria_c__Gammaproteobacteria_o__Burkholderiales_f__SG8_39_g__RBG_16_66_20_s__:0.031660922)1.000:0.562258684,((((MC00L03_01952_d__Bacteria_p__Proteobacteria_c__Gammaproteobacteria_o__Burkholderiales_f__Burkholderiaceae_g__Polaromonas_s__:0.345413858,(MC02C05_01153_d__Bacteria_p__Proteobacteria_c__Gammaproteobacteria_o__Burkholderiales_f__SG8_41_g__SG8_41_s__:0.167771769,((LV02B20_00177_d__Bacteria_p__Proteobacteria_c__Gammaproteobacteria_o__Burkholderiales_f__SG8_41_g__PALSA_1004_s__:0.002146660,(MC02A19_00168_d__Bacteria_p__Proteobacteria_c__Gammaproteobacteria_o__Burkholderiales_f__SG8_41_g__PALSA_1004_s__:0.000000006,MC02B08_01469_d__Bacteria_p__Proteobacteria_c__Gammaproteobacteria_o__Burkholderiales_f__SG8_41_g__PALSA_1004_s__:0.000000009)0.399:0.001988372)1.000:0.174432721,(LV08P13_01032_d__Bacteria_p__Proteobacteria_c__Gammaproteobacteria_o__Burkholderiales_f__SG8_41_g__Ga0077527_s__:0.011302338,LV30D11_01128_d__Bacteria_p__Proteobacteria_c__Gammaproteobacteria_o__Burkholderiales_f__SG8_41_g__Ga0077527_s__:0.010109857)1.000:0.115093703)0.573:0.062910537)0.910:0.049490349)0.999:0.141447483,(MC02C18_00580_d__Bacteria_p__Proteobacteria_c__Gammaproteobacteria_o__Burkholderiales_f__SG8_41_g___s__:0.293500251,((LV30J13_01151_d__Bacteria_p__Proteobacteria_c__Gammaproteobacteria_o__Burkholderiales_f__Burkholderiaceae_g__Polaromonas_s__:0.036091520,(LV02F05_00373_d__Bacteria_p__Proteobacteria_c__Gammaproteobacteria_o__Burkholderiales_f__Burkholderiaceae_g__Polaromonas_s__:0.004374623,(MC00L03_00837_d__Bacteria_p__Proteobacteria_c__Gammaproteobacteria_o__Burkholderiales_f__Burkholderiaceae_g__Polaromonas_s__:0.012629240,LV30G19_00104_d__Bacteria_p__Proteobacteria_c__Gammaproteobacteria_o__Burkholderiales_f__Burkholderiaceae_g__Polaromonas_s__:0.010670475)0.906:0.010506843)0.916:0.020563417)1.000:0.436135146,(LV30A13_00324_d__Bacteria_p__Proteobacteria_c__Gammaproteobacteria_o__Burkholderiales_f__SG8_39_g__RBG_16_66_20_s__:0.159449501,(MC08L02_00387_d__Bacteria_p__Proteobacteria_c__Gammaproteobacteria_o__Burkholderiales_f__SG8_39_g__RBG_16_66_20_s__:0.006434455,MC10D03_00452_d__Bacteria_p__Proteobacteria_c__Gammaproteobacteria_o__Burkholderiales_f__SG8_39_g__RBG_16_66_20_s__:0.000000006)1.000:0.288735895)0.788:0.059797078)0.989:0.116173927)0.995:0.110894394)1.000:0.176959018,(LV02N08_00576_d__Bacteria_p__Proteobacteria_c__Gammaproteobacteria_o__Burkholderiales_f__SG8_39_g__RBG_16_66_20_s__:0.027291935,MC10D03_01052_d__Bacteria_p__Proteobacteria_c__Gammaproteobacteria_o__Burkholderiales_f__SG8_39_g__RBG_16_66_20_s__:0.015240719)1.000:0.242845395)0.443:0.038979383,(MC02A19_01846_d__Bacteria_p__Proteobacteria_c__Gammaproteobacteria_o__Burkholderiales_f__SG8_41_g__PALSA_1004_s__:0.006250717,MC04P05_00328_d__Bacteria_p__Proteobacteria_c__Gammaproteobacteria_o__Burkholderiales_f__SG8_41_g__PALSA_1004_s__:0.000000006)1.000:0.321619153)0.584:0.066355371)0.998:0.169002083,((LV02K21_00677_d__Bacteria_p__Proteobacteria_c__Gammaproteobacteria_o__Burkholderiales_f__SG8_39_g__SZAS_79_s__:0.000571291,LV02M16_01227_d__Bacteria_p__Proteobacteria_c__Gammaproteobacteria_o__Burkholderiales_f__SG8_39_g__SZAS_79_s__:0.001580547)1.000:0.695799621,(((MC00E15_00341_d__Bacteria_p__Actinobacteriota_c__Thermoleophilia_o__Gaiellales_f__F1_60_MAGs149_g__F1_60_MAGs149_s__:0.004024879,MC04N19_00369_d__Bacteria_p__Actinobacteriota_c__Thermoleophilia_o__Gaiellales_f__F1_60_MAGs149_g__F1_60_MAGs149_s__:0.000000006)0.836:0.006363784,(MC00G18_00366_d__Bacteria_p__Actinobacteriota_c__Thermoleophilia_o__Gaiellales_f__F1_60_MAGs149_g__F1_60_MAGs149_s__:0.006064566,(MC10A09_00469_d__Bacteria_p__Actinobacteriota_c__Thermoleophilia_o__Gaiellales_f__F1_60_MAGs149_g__F1_60_MAGs149_s__:0.000000006,((MC00B19_00273_d__Bacteria_p__Actinobacteriota_c__Thermoleophilia_o__Gaiellales_f__F1_60_MAGs149_g__F1_60_MAGs149_s__:0.0,MC06P03_00625_d__Bacteria_p__Actinobacteriota_c__Thermoleophilia_o__Gaiellales_f__F1_60_MAGs149_g__F1_60_MAGs149_s__:0.0):0.000000006,MC06D14_00483_d__Bacteria_p__Actinobacteriota_c__Thermoleophilia_o__Gaiellales_f__F1_60_MAGs149_g__F1_60_MAGs149_s__:0.002016565)0.892:0.002017876)0.409:0.000000006)0.480:0.003813247)1.000:0.375326426,(MC10D11_01324_d__Bacteria_p__Actinobacteriota_c__Actinomycetia_o__Nanopelagicales_f__UBA10799_g__UBA10799_s__:0.073328780,((MC02D18_00708_d__Bacteria_p__Actinobacteriota_c__Actinomycetia_o__Nanopelagicales_f__UBA10799_g__UBA10799_s__:0.000000006,(MC02F09_00336_d__Bacteria_p__Actinobacteriota_c__Actinomycetia_o__Nanopelagicales_f__UBA10799_g__UBA10799_s__:0.002071229,LV30A14_01321_d__Bacteria_p__Actinobacteriota_c__Actinomycetia_o__Nanopelagicales_f__UBA10799_g__UBA10799_s__:0.005774128)0.752:0.000000057)0.828:0.002073202,MC08C23_01006_d__Bacteria_p__Actinobacteriota_c__Actinomycetia_o__Nanopelagicales_f__UBA10799_g___s__:0.000000006)0.766:0.014613766)1.000:0.457145163)0.976:0.125903311)0.974:0.145911582)0.974:0.113550471,((LV30C02_00124_d__Bacteria_p__Chloroflexota_c__Limnocylindria_o__Limnocylindrales_f__CSP1_4_g__SPCO01_s__:0.007564345,(MC00D14_00726_d__Bacteria_p__Chloroflexota_c__Limnocylindria_o__Limnocylindrales_f__CSP1_4_g__SPCO01_s__:0.046988004,(MC00K20_00304_d__Bacteria_p__Chloroflexota_c__Limnocylindria_o__Limnocylindrales_f__CSP1_4_g__SPCO01_s__:0.013250548,(MC02A20_00089_d__Bacteria_p__Chloroflexota_c__Limnocylindria_o__Limnocylindrales_f__CSP1_4_g__SPCO01_s__:0.000000030,MC04O08_01222_d__Bacteria_p__Chloroflexota_c__Limnocylindria_o__Limnocylindrales_f__CSP1_4_g__SPCO01_s__:0.000000006)0.735:0.004266909)0.979:0.025746638)0.741:0.004320273)1.000:0.706670430,(MC10D03_00357_d__Bacteria_p__Proteobacteria_c__Gammaproteobacteria_o__Burkholderiales_f__SG8_39_g__RBG_16_66_20_s__:0.003244446,(MC02K09_01042_d__Bacteria_p__Proteobacteria_c__Gammaproteobacteria_o__Burkholderiales_f__SG8_39_g__RBG_16_66_20_s__:0.008976139,((MC02G21_01644_d__Bacteria_p__Proteobacteria_c__Gammaproteobacteria_o__Burkholderiales_f__SG8_39_g__RBG_16_66_20_s__:0.000000006,(MC02I08_00712_d__Bacteria_p__Proteobacteria_c__Gammaproteobacteria_o__Burkholderiales_f__SG8_39_g__RBG_16_66_20_s__:0.235528914,LV02K21_01714_d__Bacteria_p__Proteobacteria_c__Gammaproteobacteria_o__Burkholderiales_f__SG8_39_g__SZAS_79_s__:0.272387535)0.876:0.047907696)0.576:0.000000006,MC02I08_00713_d__Bacteria_p__Proteobacteria_c__Gammaproteobacteria_o__Burkholderiales_f__SG8_39_g__RBG_16_66_20_s__:0.005345100)0.000:0.000000030)0.105:0.007616327)1.000:0.523601109)0.772:0.082373135)0.966:0.133435359)1.000:0.320633951,(MC08N23_00206_d__Bacteria_p__Actinobacteriota_c__Thermoleophilia_o__Gaiellales_f__Gaiellaceae_g___s__:0.962420199,((MC04P05_02473_d__Bacteria_p__Proteobacteria_c__Gammaproteobacteria_o__Burkholderiales_f__SG8_41_g__PALSA_1004_s__:0.0,MC08P16_00620_d__Bacteria_p__Proteobacteria_c__Gammaproteobacteria_o__Burkholderiales_f__SG8_41_g__PALSA_1004_s__:0.0):0.588803215,((MC08N16_00379_d__Bacteria_p__Chloroflexota_c__UBA6077_o__UBA6077_f__SHYK01_g__JACQOR01_s__:0.113112770,(MC08N16_00174_d__Bacteria_p__Chloroflexota_c__UBA6077_o__UBA6077_f__SHYK01_g__JACQOR01_s__:0.189875066,MC08N16_00897_d__Bacteria_p__Chloroflexota_c__UBA6077_o__UBA6077_f__SHYK01_g__JACQOR01_s__:0.078021265)0.944:0.068578926)0.452:0.022901060,(MC08N16_00541_d__Bacteria_p__Chloroflexota_c__UBA6077_o__UBA6077_f__SHYK01_g__JACQOR01_s__:0.201862617,MC08N16_00118_d__Bacteria_p__Chloroflexota_c__UBA6077_o__UBA6077_f__SHYK01_g__JACQOR01_s__:0.234827518)0.825:0.048234733)1.000:0.559004141)0.997:0.396556367)0.092:0.109876411)0.953:0.125140296,((LV30E02_00227_d__Bacteria_p__Actinobacteriota_c__Acidimicrobiia_o__Acidimicrobiales_f__Ilumatobacteraceae_g__UBA3006_s__:0.762843043,((MC04G19_00201_d__Bacteria_p__Actinobacteriota_c__Thermoleophilia_o__Solirubrobacterales_f__Solirubrobacteraceae_g__F1_60_MAGs163_s__:0.009105225,(MC04J14_00850_d__Bacteria_p__Actinobacteriota_c__Thermoleophilia_o__Solirubrobacterales_f__Solirubrobacteraceae_g__F1_60_MAGs163_s__:1.743667821,MC04J14_00851_d__Bacteria_p__Actinobacteriota_c__Thermoleophilia_o__Solirubrobacterales_f__Solirubrobacteraceae_g__F1_60_MAGs163_s__:0.085495971)0.116:0.013292298)1.000:0.796289492,((MC10D16_00315_d__Bacteria_p__Actinobacteriota_c__Thermoleophilia_o__Gaiellales_f__F1_60_MAGs149_g__F1_60_MAGs149_s__:0.000000006,(MC10A11_00996_d__Bacteria_p__Actinobacteriota_c__Thermoleophilia_o__Gaiellales_f__F1_60_MAGs149_g__F1_60_MAGs149_s__:0.002065605,(MC06P03_00585_d__Bacteria_p__Actinobacteriota_c__Thermoleophilia_o__Gaiellales_f__F1_60_MAGs149_g__F1_60_MAGs149_s__:0.004157949,(MC00E22_00024_d__Bacteria_p__Actinobacteriota_c__Thermoleophilia_o__Gaiellales_f__F1_60_MAGs149_g__F1_60_MAGs149_s__:0.0,MC00F11_00056_d__Bacteria_p__Actinobacteriota_c__Thermoleophilia_o__Gaiellales_f__F1_60_MAGs149_g__F1_60_MAGs149_s__:0.0,MC00J16_00198_d__Bacteria_p__Actinobacteriota_c__Thermoleophilia_o__Gaiellales_f__F1_60_MAGs149_g__F1_60_MAGs149_s__:0.0,MC06D14_01496_d__Bacteria_p__Actinobacteriota_c__Thermoleophilia_o__Gaiellales_f__F1_60_MAGs149_g__F1_60_MAGs149_s__:0.0):0.010416131)0.761:0.002058800)0.967:0.010389820)0.739:0.004555448,((MC08A09_00155_d__Bacteria_p__Actinobacteriota_c__Thermoleophilia_o__Gaiellales_f__F1_60_MAGs149_g__F1_60_MAGs149_s__:0.0,MC08K18_00198_d__Bacteria_p__Actinobacteriota_c__Thermoleophilia_o__Gaiellales_f__F1_60_MAGs149_g__F1_60_MAGs149_s__:0.0):0.006322003,((MC00F22_00040_d__Bacteria_p__Actinobacteriota_c__Thermoleophilia_o__Gaiellales_f__F1_60_MAGs149_g__F1_60_MAGs149_s__:0.004152984,MC04P06_00512_d__Bacteria_p__Actinobacteriota_c__Thermoleophilia_o__Gaiellales_f__F1_60_MAGs149_g__F1_60_MAGs149_s__:0.000000006)0.881:0.004175019,(MC04D20_00697_d__Bacteria_p__Actinobacteriota_c__Thermoleophilia_o__Gaiellales_f__F1_60_MAGs149_g__F1_60_MAGs149_s__:0.000000006,((MC00B23_00710_d__Bacteria_p__Actinobacteriota_c__Thermoleophilia_o__Gaiellales_f__F1_60_MAGs149_g__F1_60_MAGs149_s__:0.0,MC04A17_00609_d__Bacteria_p__Actinobacteriota_c__Thermoleophilia_o__Gaiellales_f__F1_60_MAGs149_g__F1_60_MAGs149_s__:0.0,MC04P20_00318_d__Bacteria_p__Actinobacteriota_c__Thermoleophilia_o__Gaiellales_f__F1_60_MAGs149_g__F1_60_MAGs149_s__:0.0):0.002071767,MC04A18_00180_d__Bacteria_p__Actinobacteriota_c__Thermoleophilia_o__Gaiellales_f__F1_60_MAGs149_g__F1_60_MAGs149_s__:0.000000006)0.916:0.004146266)0.953:0.006283207)0.747:0.001983362)0.826:0.008000296)1.000:0.782421413)0.588:0.078550306)0.997:0.297494629,(Bradyrhizobium_japonicum_USDA_110_0__+_I._Carboxydotrophs.alphaproteobacteria:1.314359038,((((LV30I03_00195_d__Bacteria_p__Chloroflexota_c__UBA6077_o__UBA6077_f__SHYK01_g__SHYK01_s__:0.498586336,MC10D20_00120_d__Bacteria_p__Actinobacteriota_c__Thermoleophilia_o__Gaiellales_f__F1_60_MAGs149_g__F1_60_MAGs149_s__:0.999390576)0.961:0.393422021,MC10B11_01086_d__Bacteria_p__Chloroflexota_c__Dehalococcoidia_o__DSTF01_f__RBG_16_68_14_g__RBG_16_68_14_s__:0.700333790)0.911:0.146007135,MC00K20_01619_d__Bacteria_p__Chloroflexota_c__Limnocylindria_o__Limnocylindrales_f__CSP1_4_g__SPCO01_s__:0.629365242)0.976:0.201368630,(((LV08B18_00017_d__Bacteria_p__Chloroflexota_c__UBA6077_o__UBA6077_f__SHYK01_g__SHYK01_s__:0.452176250,(LV30I16_00285_d__Bacteria_p__Acidobacteriota_c__Acidobacteriae_o__2_12_FULL_54_10_f__2_12_FULL_54_10_g__2_02_FULL_61_28_s__:0.297717353,(LV30A13_01133_d__Bacteria_p__Proteobacteria_c__Gammaproteobacteria_o__Burkholderiales_f__SG8_39_g__RBG_16_66_20_s__:0.291637479,((LV30J13_00903_d__Bacteria_p__Proteobacteria_c__Gammaproteobacteria_o__Burkholderiales_f__Burkholderiaceae_g__Polaromonas_s__:0.005484479,MC00L03_01807_d__Bacteria_p__Proteobacteria_c__Gammaproteobacteria_o__Burkholderiales_f__Burkholderiaceae_g__Polaromonas_s__:0.010412500)1.000:0.320352109,(((MC02D08_00235_d__Bacteria_p__Proteobacteria_c__Gammaproteobacteria_o__Burkholderiales_f__SG8_41_g__PALSA_1004_s__:0.021586740,(MC02D16_01077_d__Bacteria_p__Proteobacteria_c__Gammaproteobacteria_o__Burkholderiales_f__SG8_41_g__PALSA_1004_s__:0.009482132,(LV02B20_00343_d__Bacteria_p__Proteobacteria_c__Gammaproteobacteria_o__Burkholderiales_f__SG8_41_g__PALSA_1004_s__:0.016942421,(MC04P05_02608_d__Bacteria_p__Proteobacteria_c__Gammaproteobacteria_o__Burkholderiales_f__SG8_41_g__PALSA_1004_s__:0.0,MC08P16_02458_d__Bacteria_p__Proteobacteria_c__Gammaproteobacteria_o__Burkholderiales_f__SG8_41_g__PALSA_1004_s__:0.0):0.006777615)0.989:0.023143785)0.104:0.011929482)0.213:0.009143987,MC10B21_01070_d__Bacteria_p__Proteobacteria_c__Gammaproteobacteria_o__Burkholderiales_f__SG8_41_g__PALSA_1004_s__:0.007719298)1.000:0.106342299,((LV08E13_00891_d__Bacteria_p__Proteobacteria_c__Gammaproteobacteria_o__Burkholderiales_f__SG8_41_g___s__:0.0,LV30G17_00967_d__Bacteria_p__Proteobacteria_c__Gammaproteobacteria_o__Burkholderiales_f__SG8_41_g___s__:0.0):0.152482974,((MC02C05_01780_d__Bacteria_p__Proteobacteria_c__Gammaproteobacteria_o__Burkholderiales_f__SG8_41_g__SG8_41_s__:0.000000006,MC10C23_01376_d__Bacteria_p__Proteobacteria_c__Gammaproteobacteria_o__Burkholderiales_f__SG8_41_g__SG8_41_s__:0.002764854)1.000:0.128966925,(LV08P13_01201_d__Bacteria_p__Proteobacteria_c__Gammaproteobacteria_o__Burkholderiales_f__SG8_41_g__Ga0077527_s__:0.032419369,(MC02A10_00836_d__Bacteria_p__Proteobacteria_c__Gammaproteobacteria_o__Burkholderiales_f__SG8_41_g__Ga0077527_s__:0.022953070,MC02C20_00621_d__Bacteria_p__Proteobacteria_c__Gammaproteobacteria_o__Burkholderiales_f__SG8_41_g___s__:0.033068716)0.991:0.038777246)1.000:0.112352141)0.261:0.026166686)0.903:0.035003352)0.800:0.054673083)0.695:0.067124384)0.946:0.100016328)1.000:0.370518325)0.961:0.133879406,(MC00K20_01624_d__Bacteria_p__Chloroflexota_c__Limnocylindria_o__Limnocylindrales_f__CSP1_4_g__SPCO01_s__:0.621921580,((((MC00K03_01318_d__Bacteria_p__Chloroflexota_c__Limnocylindria_o__Limnocylindrales_f__CSP1_4_g__SPCO01_s__:0.0,MC00K20_01258_d__Bacteria_p__Chloroflexota_c__Limnocylindria_o__Limnocylindrales_f__CSP1_4_g__SPCO01_s__:0.0):0.000000006,MC08A03_00707_d__Bacteria_p__Chloroflexota_c__Limnocylindria_o__Limnocylindrales_f__CSP1_4_g__SPCO01_s__:0.000000006)0.597:0.000781729,(LV30C02_00628_d__Bacteria_p__Chloroflexota_c__Limnocylindria_o__Limnocylindrales_f__CSP1_4_g__SPCO01_s__:0.006535741,(MC02B07_00429_d__Bacteria_p__Chloroflexota_c__Limnocylindria_o__Limnocylindrales_f__CSP1_4_g__SPCO01_s__:0.0,MC04O08_01687_d__Bacteria_p__Chloroflexota_c__Limnocylindria_o__Limnocylindrales_f__CSP1_4_g__SPCO01_s__:0.0):0.004343524)0.297:0.007960504)1.000:0.472483642,((LV02K17_00016_d__Bacteria_p__Chloroflexota_c__Limnocylindria_o__Limnocylindrales_f__CSP1_4_g__SPCO01_s__:0.014004960,(LV30C02_00625_d__Bacteria_p__Chloroflexota_c__Limnocylindria_o__Limnocylindrales_f__CSP1_4_g__SPCO01_s__:0.000000006,MC02B07_00432_d__Bacteria_p__Chloroflexota_c__Limnocylindria_o__Limnocylindrales_f__CSP1_4_g__SPCO01_s__:0.002215630)0.829:0.008402483)1.000:0.244048411,(MC08M04_01034_d__Bacteria_p__Chloroflexota_c__Limnocylindria_o__Limnocylindrales_f__CSP1_4_g__SPCO01_s__:0.066002988,(LV02K17_00023_d__Bacteria_p__Chloroflexota_c__Limnocylindria_o__Limnocylindrales_f__CSP1_4_g__SPCO01_s__:0.010788115,LV30C02_01084_d__Bacteria_p__Chloroflexota_c__Limnocylindria_o__Limnocylindrales_f__CSP1_4_g__SPCO01_s__:0.025649228)0.999:0.097072597)0.999:0.176299465)0.999:0.250426995)0.999:0.272265838)0.917:0.119748210)0.989:0.180400207,(MC02N06_02416_d__Bacteria_p__Acidobacteriota_c__Vicinamibacteria_o__Vicinamibacterales_f__SCN_69_37_g___s__:0.757946560,(((MC00F23_01047_d__Bacteria_p__Chloroflexota_c__Limnocylindria_o__Limnocylindrales_f__CSP1_4_g__SPCO01_s__:0.0,MC00M17_00071_d__Bacteria_p__Chloroflexota_c__Limnocylindria_o__Limnocylindrales_f__CSP1_4_g__SPCO01_s__:0.0,MC02A18_00083_d__Bacteria_p__Chloroflexota_c__Limnocylindria_o__Limnocylindrales_f__CSP1_4_g__SPCO01_s__:0.0,MC02D22_00241_d__Bacteria_p__Chloroflexota_c__Limnocylindria_o__Limnocylindrales_f__CSP1_4_g__SPCO01_s__:0.0,MC04M20_00131_d__Bacteria_p__Chloroflexota_c__Limnocylindria_o__Limnocylindrales_f__CSP1_4_g__SPCO01_s__:0.0,MC08N20_00965_d__Bacteria_p__Chloroflexota_c__Limnocylindria_o__Limnocylindrales_f__CSP1_4_g__SPCO01_s__:0.0):0.013926029,(MC00J21_00228_d__Bacteria_p__Chloroflexota_c__Limnocylindria_o__Limnocylindrales_f__CSP1_4_g__SPCO01_s__:0.0,MC04K05_00133_d__Bacteria_p__Chloroflexota_c__Limnocylindria_o__Limnocylindrales_f__CSP1_4_g__SPCO01_s__:0.0,MC08J18_00787_d__Bacteria_p__Chloroflexota_c__Limnocylindria_o__Limnocylindrales_f__CSP1_4_g__SPCO01_s__:0.0,MC08L10_00164_d__Bacteria_p__Chloroflexota_c__Limnocylindria_o__Limnocylindrales_f__CSP1_4_g__SPCO01_s__:0.0):0.000000006)1.000:0.572112906,(LV02M16_00495_d__Bacteria_p__Proteobacteria_c__Gammaproteobacteria_o__Burkholderiales_f__SG8_39_g__SZAS_79_s__:0.919053172,(LV30O06_00466_d__Bacteria_p__Actinobacteriota_c__Acidimicrobiia_o__Acidimicrobiales_f__Ilumatobacteraceae_g__UBA3006_s__:0.581422959,((LV30C02_00499_d__Bacteria_p__Chloroflexota_c__Limnocylindria_o__Limnocylindrales_f__CSP1_4_g__SPCO01_s__:0.120619952,MC02E06_00537_d__Bacteria_p__Chloroflexota_c__Limnocylindria_o__Limnocylindrales_f__CSP1_4_g__SPCO01_s__:0.000000006)1.000:0.215482660,(MC08A03_00249_d__Bacteria_p__Chloroflexota_c__Limnocylindria_o__Limnocylindrales_f__CSP1_4_g__SPCO01_s__:0.000000006,(MC00K20_00264_d__Bacteria_p__Chloroflexota_c__Limnocylindria_o__Limnocylindrales_f__CSP1_4_g__SPCO01_s__:0.009343451,(MC02B07_00525_d__Bacteria_p__Chloroflexota_c__Limnocylindria_o__Limnocylindrales_f__CSP1_4_g__SPCO01_s__:0.167074898,LV30C02_00393_d__Bacteria_p__Chloroflexota_c__Limnocylindria_o__Limnocylindrales_f__CSP1_4_g__SPCO01_s__:0.000000006)0.910:0.009325254)0.437:0.002312889)1.000:0.192239500)1.000:0.315204648)0.996:0.240709864)0.397:0.087755102)0.901:0.133690951)0.999:0.338140977)0.929:0.195963624)0.745:0.123607872)1.000:0.593018706)0.981:0.196747002)0.569:0.128982453,((((LV30A13_00222_d__Bacteria_p__Proteobacteria_c__Gammaproteobacteria_o__Burkholderiales_f__SG8_39_g__RBG_16_66_20_s__:0.712376269,((MC02I22_00313_d__Bacteria_p__Actinobacteriota_c__Thermoleophilia_o__Solirubrobacterales_f__Solirubrobacteraceae_g__F1_60_MAGs163_s__:0.001966713,MC04A22_00964_d__Bacteria_p__Actinobacteriota_c__Thermoleophilia_o__Solirubrobacterales_f__Solirubrobacteraceae_g__F1_60_MAGs163_s__:0.006512494)1.000:0.465433397,(MC04G19_00210_d__Bacteria_p__Actinobacteriota_c__Thermoleophilia_o__Solirubrobacterales_f__Solirubrobacteraceae_g__F1_60_MAGs163_s__:0.121457926,(MC04G19_00341_d__Bacteria_p__Actinobacteriota_c__Thermoleophilia_o__Solirubrobacterales_f__Solirubrobacteraceae_g__F1_60_MAGs163_s__:0.0,MC04J14_01112_d__Bacteria_p__Actinobacteriota_c__Thermoleophilia_o__Solirubrobacterales_f__Solirubrobacteraceae_g__F1_60_MAGs163_s__:0.0):0.565896809)0.883:0.222016246)1.000:0.522419630)0.988:0.227816131,((LV02K02_00370_d__Bacteria_p__Planctomycetota_c__Planctomycetia_o__Gemmatales_f__Gemmataceae_g__UBA4732_s__:2.714351971,MC04B06_01887_d__Bacteria_p__Proteobacteria_c__Gammaproteobacteria_o__Burkholderiales_f__SG8_39_g__2_12_FULL_64_23_s__:0.538450355)0.322:0.128685369,(LV02K21_00691_d__Bacteria_p__Proteobacteria_c__Gammaproteobacteria_o__Burkholderiales_f__SG8_39_g__SZAS_79_s__:0.289987444,LV30J13_00979_d__Bacteria_p__Proteobacteria_c__Gammaproteobacteria_o__Burkholderiales_f__Burkholderiaceae_g__Polaromonas_s__:1.097029374)0.960:0.275951041)0.962:0.267405440)0.405:0.088291718,((MC04G19_00213_d__Bacteria_p__Actinobacteriota_c__Thermoleophilia_o__Solirubrobacterales_f__Solirubrobacteraceae_g__F1_60_MAGs163_s__:0.000000006,MC04J14_00823_d__Bacteria_p__Actinobacteriota_c__Thermoleophilia_o__Solirubrobacterales_f__Solirubrobacteraceae_g__F1_60_MAGs163_s__:0.002558891)1.000:0.729978721,((MC04B06_01565_d__Bacteria_p__Proteobacteria_c__Gammaproteobacteria_o__Burkholderiales_f__SG8_39_g__2_12_FULL_64_23_s__:0.748484574,(LV08P07_00580_d__Bacteria_p__Proteobacteria_c__Gammaproteobacteria_o__Burkholderiales_f__SG8_39_g__RBG_16_66_20_s__:0.361969931,((LV02E02_00849_d__Bacteria_p__Proteobacteria_c__Gammaproteobacteria_o__Burkholderiales_f__Burkholderiaceae_g__Polaromonas_s__:0.006577962,LV08F22_01275_d__Bacteria_p__Proteobacteria_c__Gammaproteobacteria_o__Burkholderiales_f__Burkholderiaceae_g__Polaromonas_s__:0.008523618)1.000:0.319240186,(((LV02J22_00420_d__Bacteria_p__Proteobacteria_c__Gammaproteobacteria_o__Burkholderiales_f__SG8_41_g__PALSA_1004_s__:0.002220307,((MC02D16_01384_d__Bacteria_p__Proteobacteria_c__Gammaproteobacteria_o__Burkholderiales_f__SG8_41_g__PALSA_1004_s__:0.218585742,MC02D16_01378_d__Bacteria_p__Proteobacteria_c__Gammaproteobacteria_o__Burkholderiales_f__SG8_41_g__PALSA_1004_s__:0.277106026)0.000:0.000000006,((LV02J22_00419_d__Bacteria_p__Proteobacteria_c__Gammaproteobacteria_o__Burkholderiales_f__SG8_41_g__PALSA_1004_s__:0.000000006,MC10B21_01531_d__Bacteria_p__Proteobacteria_c__Gammaproteobacteria_o__Burkholderiales_f__SG8_41_g__PALSA_1004_s__:0.000000006)0.967:0.008274244,MC02B08_00291_d__Bacteria_p__Proteobacteria_c__Gammaproteobacteria_o__Burkholderiales_f__SG8_41_g__PALSA_1004_s__:0.000000006)0.000:0.000000006)0.882:0.009726613)0.999:0.112756491,(LV02K21_00977_d__Bacteria_p__Proteobacteria_c__Gammaproteobacteria_o__Burkholderiales_f__SG8_39_g__SZAS_79_s__:0.111772043,(((MC02G19_00919_d__Bacteria_p__Proteobacteria_c__Gammaproteobacteria_o__Burkholderiales_f__SG8_39_g__RBG_16_66_20_s__:0.0,MC02J07_00102_d__Bacteria_p__Proteobacteria_c__Gammaproteobacteria_o__Burkholderiales_f__SG8_39_g__RBG_16_66_20_s__:0.0,MC02J21_00765_d__Bacteria_p__Proteobacteria_c__Gammaproteobacteria_o__Burkholderiales_f__SG8_39_g__RBG_16_66_20_s__:0.0):0.000000006,(LV30A13_00950_d__Bacteria_p__Proteobacteria_c__Gammaproteobacteria_o__Burkholderiales_f__SG8_39_g__RBG_16_66_20_s__:0.002064862,MC02G21_01388_d__Bacteria_p__Proteobacteria_c__Gammaproteobacteria_o__Burkholderiales_f__SG8_39_g__RBG_16_66_20_s__:0.004151279)0.154:0.002065085)0.998:0.062188306,((LV08I22_00297_d__Bacteria_p__Proteobacteria_c__Gammaproteobacteria_o__Burkholderiales_f__SG8_39_g__RBG_16_66_20_s__:0.006227470,((LV02N03_00317_d__Bacteria_p__Proteobacteria_c__Gammaproteobacteria_o__Burkholderiales_f__SG8_39_g__RBG_16_66_20_s__:0.002068294,LV02O17_00140_d__Bacteria_p__Proteobacteria_c__Gammaproteobacteria_o__Burkholderiales_f__SG8_39_g__RBG_16_66_20_s__:0.002070189)0.885:0.004151888,LV30K09_00198_d__Bacteria_p__Proteobacteria_c__Gammaproteobacteria_o__Burkholderiales_f__SG8_39_g__RBG_16_66_20_s__:0.000000006)0.000:0.000000006)0.762:0.002490294,MC10C05_00168_d__Bacteria_p__Proteobacteria_c__Gammaproteobacteria_o__Burkholderiales_f__SG8_39_g__RBG_16_66_20_s__:0.003723544)0.990:0.042896564)1.000:0.107825566)0.565:0.036246100)0.998:0.137503323,((LV08L21_00265_d__Bacteria_p__Proteobacteria_c__Gammaproteobacteria_o__Burkholderiales_f__Burkholderiaceae_g__Polaromonas_s__:0.002704216,LV08N09_01015_d__Bacteria_p__Proteobacteria_c__Gammaproteobacteria_o__Burkholderiales_f__Burkholderiaceae_g__Polaromonas_s__:0.009516969)0.714:0.113740292,LV30D02_00960_d__Bacteria_p__Proteobacteria_c__Gammaproteobacteria_o__Burkholderiales_f__Burkholderiaceae_g__Polaromonas_s__:0.416397425)0.920:0.125314510)0.450:0.046923541)0.931:0.261135627)0.990:0.509005119)0.953:0.149675555,(((MC00D04_00397_d__Bacteria_p__Proteobacteria_c__Alphaproteobacteria_o__Rhodobacterales_f__Rhodobacteraceae_g___s__:0.003038947,MC10A08_00948_d__Bacteria_p__Proteobacteria_c__Alphaproteobacteria_o__Rhodobacterales_f__Rhodobacteraceae_g___s__:0.012320425)1.000:0.273726587,((LV08B23_00086_d__Bacteria_p__Proteobacteria_c__Gammaproteobacteria_o__Burkholderiales_f__SG8_39_g__RBG_16_66_20_s__:0.008606800,LV08P17_00029_d__Bacteria_p__Proteobacteria_c__Gammaproteobacteria_o__Burkholderiales_f__SG8_39_g__RBG_16_66_20_s__:0.006788062)1.000:0.164192588,(LV08B23_00088_d__Bacteria_p__Proteobacteria_c__Gammaproteobacteria_o__Burkholderiales_f__SG8_39_g__RBG_16_66_20_s__:0.037392801,LV08P17_00031_d__Bacteria_p__Proteobacteria_c__Gammaproteobacteria_o__Burkholderiales_f__SG8_39_g__RBG_16_66_20_s__:0.018889397)1.000:0.135884084)0.996:0.161414714)1.000:0.415103051,((MC10B21_01792_d__Bacteria_p__Proteobacteria_c__Gammaproteobacteria_o__Burkholderiales_f__SG8_41_g__PALSA_1004_s__:0.196594556,(MC02G19_01818_d__Bacteria_p__Proteobacteria_c__Gammaproteobacteria_o__Burkholderiales_f__SG8_39_g__RBG_16_66_20_s__:0.138953545,(LV30J13_00149_d__Bacteria_p__Proteobacteria_c__Gammaproteobacteria_o__Burkholderiales_f__Burkholderiaceae_g__Polaromonas_s__:0.123234707,MC04P05_01730_d__Bacteria_p__Proteobacteria_c__Gammaproteobacteria_o__Burkholderiales_f__SG8_41_g__PALSA_1004_s__:0.094770480)0.519:0.038248278)0.997:0.114355186)1.000:0.230868847,((MC10D03_01225_d__Bacteria_p__Proteobacteria_c__Gammaproteobacteria_o__Burkholderiales_f__SG8_39_g__RBG_16_66_20_s__:0.093321155,(LV02K21_01604_d__Bacteria_p__Proteobacteria_c__Gammaproteobacteria_o__Burkholderiales_f__SG8_39_g__SZAS_79_s__:0.005928099,LV02M16_00299_d__Bacteria_p__Proteobacteria_c__Gammaproteobacteria_o__Burkholderiales_f__SG8_39_g__SZAS_79_s__:0.000000006)1.000:0.167777403)1.000:0.241837862,((LV02F13_00457_d__Bacteria_p__Proteobacteria_c__Gammaproteobacteria_o__Burkholderiales_f__SG8_41_g__PALSA_1004_s__:0.014945893,MC04P05_02017_d__Bacteria_p__Proteobacteria_c__Gammaproteobacteria_o__Burkholderiales_f__SG8_41_g__PALSA_1004_s__:0.000000006)1.000:0.162972163,(LV08E13_00429_d__Bacteria_p__Proteobacteria_c__Gammaproteobacteria_o__Burkholderiales_f__SG8_41_g___s__:0.110794627,((LV08D04_00403_d__Bacteria_p__Proteobacteria_c__Gammaproteobacteria_o__Burkholderiales_f__SG8_39_g__SZAS_79_s__:0.0,LV30I07_01591_d__Bacteria_p__Proteobacteria_c__Gammaproteobacteria_o__Burkholderiales_f__SG8_39_g__SZAS_79_s__:0.0):0.012320099,(LV02I09_00002_d__Bacteria_p__Proteobacteria_c__Gammaproteobacteria_o__Burkholderiales_f__SG8_39_g__SZAS_79_s__:0.008920177,((LV02K21_00930_d__Bacteria_p__Proteobacteria_c__Gammaproteobacteria_o__Burkholderiales_f__SG8_39_g__SZAS_79_s__:0.0,LV02K21_00931_d__Bacteria_p__Proteobacteria_c__Gammaproteobacteria_o__Burkholderiales_f__SG8_39_g__SZAS_79_s__:0.0):0.005771295,LV02M16_01702_d__Bacteria_p__Proteobacteria_c__Gammaproteobacteria_o__Burkholderiales_f__SG8_39_g__SZAS_79_s__:0.006798905)0.457:0.004202666)0.579:0.001870782)0.999:0.096957106)1.000:0.177612078)0.990:0.143370980)0.999:0.204225871)1.000:0.372990782)0.778:0.062196840)0.362:0.062007512)0.985:0.149232319)0.443:0.089786559,(LV02C07_00041_d__Bacteria_p__Proteobacteria_c__Gammaproteobacteria_o__Ga0077536_f__Ga0077536_g__JADJYF01_s__:1.144327937,(LV08M14_00356_d__Bacteria_p__Proteobacteria_c__Alphaproteobacteria_o__Caulobacterales_f__Caulobacteraceae_g__Phenylobacterium_s__:0.530751499,MC10A09_00434_d__Bacteria_p__Actinobacteriota_c__Thermoleophilia_o__Gaiellales_f__F1_60_MAGs149_g__F1_60_MAGs149_s__:0.567575006)0.890:0.185867884)0.996:0.381539651)0.944:0.142183276)0.888:0.151126828,(LV02P11_00683_d__Bacteria_p__Proteobacteria_c__Gammaproteobacteria_o__Burkholderiales_f__Burkholderiaceae_g__Polaromonas_s__:0.925318073,(MC10A14_00175_d__Bacteria_p__Proteobacteria_c__Alphaproteobacteria_o__Sphingomonadales_f__Sphingomonadaceae_g__Novosphingobium_s__:0.001455758,(LV02N22_00644_d__Bacteria_p__Proteobacteria_c__Alphaproteobacteria_o__Sphingomonadales_f__Sphingomonadaceae_g__Novosphingobium_s__:0.002061662,LV08J16_00161_d__Bacteria_p__Proteobacteria_c__Alphaproteobacteria_o__Sphingomonadales_f__Sphingomonadaceae_g__Novosphingobium_s__:0.000000006)0.798:0.011094377)1.000:0.901318198)1.000:0.652355999)0.999:0.345839789)0.431:0.079217569)0.624:0.095258624)0.372:0.068231457)0.685:0.071711156)0.843:0.046877768)1.000:0.466002118)0.742:0.004442649)0.634:0.000666501)0.119:0.004128041)0.552:0.000000852)0.788:0.000000006,MC04A19_00697_d__Bacteria_p__Actinobacteriota_c__Thermoleophilia_o__Gaiellales_f__F1_60_MAGs149_g__F1_60_MAGs149_s__:0.004167116)0.871:0.006259601)0.867:0.004183218,(MC08N04_01317_d__Bacteria_p__Actinobacteriota_c__Thermoleophilia_o__Gaiellales_f__F1_60_MAGs149_g__F1_60_MAGs149_s__:0.000000006,MC08P19_00657_d__Bacteria_p__Actinobacteriota_c__Thermoleophilia_o__Gaiellales_f__F1_60_MAGs149_g__F1_60_MAGs149_s__:0.002086371)0.772:0.002090528)0.436:0.004171316)0.729:0.000000006)0.521:0.000000006);
