# Supplementary material for: Genetic isolation and metabolic complexity of an Antarctic subglacial microbiome
Source: Nat Commun. 2025 Aug 18;16:7501. doi: 10.1038/s41467-025-62753-3 (PMC12361377; doi:10.1038/s41467-025-62753-3)
Supplement: Supplementary file 15 — Source data [file 41467_2025_62753_MOESM15_ESM.zip › Source Data/Trees/S Fig 7.tree]

(GB_GCA_017882605.1:0.246374377,(GB_GCA_902806305.1/f__F1-60-MAGs149ZZZg__CADCWC01ZZZs__CADCWC01 sp902806305:0.185888656,((GB_GCA_009885805.1/f__F1-60-MAGs149ZZZg__VFJZ01ZZZs__VFJZ01 sp009885805:0.159227178,GB_GCA_025360225.1/f__F1-60-MAGs149ZZZg__JANYCN01ZZZs__JANYCN01 sp025360225:0.160072918)1.000:0.08330461,((GB_GCA_030831375.1/f__F1-60-MAGs149ZZZg__F1-60-MAGs149ZZZs__F1-60-MAGs149 sp030831375:0.045505181,(GB_GCA_016870485.1/f__F1-60-MAGs149ZZZg__F1-60-MAGs149ZZZs__F1-60-MAGs149 sp016870485:0.033532109,((GB_GCA_903873565.1/f__F1-60-MAGs149ZZZg__F1-60-MAGs149ZZZs__F1-60-MAGs149 sp903873565:5e-09,((GB_GCA_903920905.1/f__F1-60-MAGs149ZZZg__F1-60-MAGs149ZZZs__F1-60-MAGs149 sp903873565:0.000250208,GB_GCA_903841975.1/f__F1-60-MAGs149ZZZg__F1-60-MAGs149ZZZs__F1-60-MAGs149 sp903873565:0.002435824)0.170:0.000251143,GB_GCA_903920915.1/f__F1-60-MAGs149ZZZg__F1-60-MAGs149ZZZs__F1-60-MAGs149 sp903873565:0.000475866)0.748:0.000338866)0.764:0.000356017,GB_GCA_903909275.1/f__F1-60-MAGs149ZZZg__F1-60-MAGs149ZZZs__F1-60-MAGs149 sp903873565:0.000550359)1.000:0.018673434)1.000:0.029066259)1.000:0.049773217,(((((GB_GCA_903945115.1/f__F1-60-MAGs149ZZZg__F1-60-MAGs149ZZZs__F1-60-MAGs149 sp903960645:0.000332137,((GB_GCA_903959305.1/f__F1-60-MAGs149ZZZg__F1-60-MAGs149ZZZs__F1-60-MAGs149 sp903960645:0.001017639,((GB_GCA_903933885.1/f__F1-60-MAGs149ZZZg__F1-60-MAGs149ZZZs__F1-60-MAGs149 sp903960645:0.001099868,((GB_GCA_903960985.1/f__F1-60-MAGs149ZZZg__F1-60-MAGs149ZZZs__F1-60-MAGs149 sp903960645:0.000243345,GB_GCA_903938915.1/f__F1-60-MAGs149ZZZg__F1-60-MAGs149ZZZs__F1-60-MAGs149 sp903960645:0.000699415)0.791:0.000217532,(GB_GCA_903940005.1/f__F1-60-MAGs149ZZZg__F1-60-MAGs149ZZZs__F1-60-MAGs149 sp903960645:0.000235256,GB_GCA_903958325.1/f__F1-60-MAGs149ZZZg__F1-60-MAGs149ZZZs__F1-60-MAGs149 sp903960645:0.000660496)0.584:5e-09)0.800:0.00027713)0.812:0.000539575,GB_GCA_903958905.1/f__F1-60-MAGs149ZZZg__F1-60-MAGs149ZZZs__F1-60-MAGs149 sp903960645:0.000775297)0.774:0.000541047)0.872:5e-09,(GB_GCA_903960645.1/f__F1-60-MAGs149ZZZg__F1-60-MAGs149ZZZs__F1-60-MAGs149 sp903960645:0.0002356,GB_GCA_903945695.1/f__F1-60-MAGs149ZZZg__F1-60-MAGs149ZZZs__F1-60-MAGs149 sp903960645:0.00074949)0.412:5e-09)0.258:6e-09)0.748:0.000310815,GB_GCA_903938545.1/f__F1-60-MAGs149ZZZg__F1-60-MAGs149ZZZs__F1-60-MAGs149 sp903960645:0.005144181)0.899:0.002252319,GB_GCA_030726375.1/f__F1-60-MAGs149ZZZg__F1-60-MAGs149ZZZs__F1-60-MAGs149 sp903960645:0.015050476)1.000:0.03525385,(GB_GCA_947478745.1/f__F1-60-MAGs149ZZZg__F1-60-MAGs149ZZZs__F1-60-MAGs149 sp947478745:0.044757743,(GB_GCA_026392355.1/f__F1-60-MAGs149ZZZg__F1-60-MAGs149ZZZs__F1-60-MAGs149 sp026392355:0.019923522,GB_GCA_903847495.1/f__F1-60-MAGs149ZZZg__F1-60-MAGs149ZZZs__F1-60-MAGs149 sp903847495:0.018908698)1.000:0.020485764)0.656:0.012231884)1.000:0.05728204,((GB_GCA_945877865.1/f__F1-60-MAGs149ZZZg__F1-60-MAGs149ZZZs__F1-60-MAGs149 sp945877865:0.007870222,GB_GCA_947476775.1/f__F1-60-MAGs149ZZZg__F1-60-MAGs149ZZZs__F1-60-MAGs149 sp945877865:0.003689017)1.000:0.108073365,((GB_GCA_009694475.1/f__F1-60-MAGs149ZZZg__F1-60-MAGs149ZZZs__F1-60-MAGs149 sp009694475:0.026862522,(((GB_GCA_005809125.1/f__F1-60-MAGs149ZZZg__F1-60-MAGs149ZZZs__F1-60-MAGs149 sp005798855:5e-09,(GB_GCA_005773085.1/f__F1-60-MAGs149ZZZg__F1-60-MAGs149ZZZs__F1-60-MAGs149 sp005798855:6e-09,GB_GCA_005798855.1/f__F1-60-MAGs149ZZZg__F1-60-MAGs149ZZZs__F1-60-MAGs149 sp005798855:0.000119623)0.780:0.000259888)1.000:0.023101998,(GB_GCA_016462095.1/f__F1-60-MAGs149ZZZg__F1-60-MAGs149ZZZs__F1-60-MAGs149 sp016462095:0.007355107,(GB_GCA_945861955.1/f__F1-60-MAGs149ZZZg__F1-60-MAGs149ZZZs__F1-60-MAGs149 sp945861955:0.007817637,GB_GCA_945911405.1/f__F1-60-MAGs149ZZZg__F1-60-MAGs149ZZZs__F1-60-MAGs149 sp945861955:0.006684685)0.979:0.003086912)0.983:0.003373117)1.000:0.009562515,(GB_GCA_947472855.1/f__F1-60-MAGs149ZZZg__F1-60-MAGs149ZZZs__F1-60-MAGs149 sp947481755:0.000931752,(GB_GCA_947475625.1/f__F1-60-MAGs149ZZZg__F1-60-MAGs149ZZZs__F1-60-MAGs149 sp947481755:0.000720059,(GB_GCA_947480765.1/f__F1-60-MAGs149ZZZg__F1-60-MAGs149ZZZs__F1-60-MAGs149 sp947481755:0.00106123,(GB_GCA_947481755.1/f__F1-60-MAGs149ZZZg__F1-60-MAGs149ZZZs__F1-60-MAGs149 sp947481755:0.000253846,GB_GCA_947479945.1/f__F1-60-MAGs149ZZZg__F1-60-MAGs149ZZZs__F1-60-MAGs149 sp947481755:5e-09)0.933:0.001117359)0.781:0.000621824)0.713:0.000379209)1.000:0.012645801)0.761:0.006674182)1.000:0.044296909,(MC00A18:0.006919783,(MC06O10:0.002803319,((((MC00B19:0.00101778,MC00F17:0.000914374)0.543:0.001757478,(LV08I17:5e-09,MC04M22:5e-09)0.762:0.00082526)0.922:0.002156137,MC04I22:0.000840836)0.793:0.00100135,(MC08M16:0.000867534,(MC10A09:0.002238758,(MC00C08:0.001134612,((((MC04E11:5e-09,MC04O19:5e-09)0.437:0.000344379,MC08J23:0.001031993)0.939:0.001151855,MC08A13:0.001327717)0.972:0.001455064,(MC00F03:0.003478404,((MC00D06:0.001369833,MC08N04:0.000783923)0.975:0.001862122,((((((((MC06M20:5e-09,MC00J08:6e-09)0.917:0.001474944,MC00I10:5e-09)0.138:5e-09,((MC00F22:0.000530521,(MC00B17:0.000163669,MC08A06:5e-09)0.618:0.000247729)0.760:0.000322186,MC00E22:0.002772645)0.864:0.000635672)0.144:5e-09,MC08N08:5e-09)0.827:0.000786339,((MC00A17:5e-09,(MC00C05:6e-09,MC00F11:6e-09)0.851:0.002564628)0.546:0.00087245,(MC04F13:0.000275872,((((MC00E21:0.000189628,MC04F04:5e-09)0.544:0.000324864,MC06F21:5e-09)0.898:0.001101409,(MC00D19:0.000300803,MC04A07:0.000881414)0.359:0.000294819)0.589:0.000457945,(MC00A19:5e-09,(MC08C21:5e-09,MC10D20:5e-09)0.351:5e-09)0.869:0.00058821)0.387:6e-09)0.931:0.001075288)0.162:0.000246627)0.000:0.000935966,MC04B18:5e-09)0.033:1.97e-07,((MC00J16:5e-09,MC00I05:0.001465253)0.905:0.001641384,((MC04J06:5e-09,(MC08F16:5e-09,MC08P19:0.002068644)0.475:6e-09)0.880:0.001570317,((MC04F06:5e-09,(MC00C20:0.001377146,MC06P03:0.001280441)0.879:0.000808024)0.637:5e-09,MC02E15:0.00080451)0.775:0.000526931)0.811:0.00041733)0.463:0.000205516)0.756:0.00020842,(MC06D14:0.003849262,((MC00F21:5e-09,(((MC00I23:5e-09,((MC00D18:5e-09,((MC08K16:0.000760365,(MC00B18:5e-09,MC08L06:6e-09)0.481:0.000237151)0.787:0.001641656,MC10A03:5e-09)0.311:5e-09)0.995:0.000221921,MC08P15:5e-09)0.552:6e-09)0.474:6e-09,MC10A10:0.000356344)0.745:6e-09,(MC04F11:5e-09,(MC04M15:5e-09,((MC00B05:6e-09,((((MC06O16:0.00039069,MC08D11:0.000350629)0.816:0.000264448,((((((MC04O17:0.00062815,MC10A06:5e-09)0.011:1.121e-05,MC00C10:0.002045921)0.352:0.000190534,MC08G02:6e-09)0.265:0.000350497,MC08D10:5e-09)0.513:6e-09,MC08F21:5e-09)0.261:6e-09,((MC08N03:0.002629873,(MC10A19:5e-09,MC10B02:0.002710202)0.726:0.001535545)0.133:5e-09,MC00E16:6e-09)0.804:0.000750817)0.940:5e-09)0.650:6e-09,MC04F09:0.001308262)0.293:0.001162782,((MC04G02:5e-09,MC00G11:5e-09)0.794:0.00072583,MC08I11:0.003030062)0.777:0.000753512)0.901:0.002341967)0.810:0.000205239,(((MC00D05:5e-09,(MC00F08:5e-09,MC06J14:5e-09)0.649:6e-09)0.705:0.002602493,MC00K17:5e-09)0.230:0.0003613,(MC08M18:5e-09,((((MC00F14:5e-09,((MC08P14:5e-09,(MC04B23:5e-09,MC08P08:0.000440273)0.817:5e-09)0.777:5e-09,MC00B16:5e-09)0.453:5e-09)0.901:0.001179655,(MC00M22:6e-09,MC10C10:5e-09)0.892:0.000843691)0.345:0.000210039,MC00E11:0.000429388)0.597:6e-09,((MC00F18:5e-09,(((MC08F02:5e-09,MC00I20:5e-09)0.653:0.000729117,MC04G07:5e-09)0.221:6e-09,(MC06P06:5e-09,MC08L23:0.000568994)0.812:0.000711816)0.760:0.000278852)0.905:0.000555632,(((((((MC08B18:5e-09,((MC04O11:5e-09,(MC08B22:5e-09,(MC04O04:5e-09,MC08K10:6e-09)0.673:0.000601295)0.857:5e-09)1.000:5e-09,((((((MC10B05:0.000651218,(MC00A03:5e-09,MC08P06:5e-09)0.941:0.001602991)0.525:6e-09,(MC04C19:5e-09,(MC04M21:6e-09,MC00B10:6e-09)0.446:0.00075287)0.774:0.000536412)0.394:0.000264336,MC08A01:0.000570511)0.601:7e-09,(MC04L09:0.000840686,MC10A02:5e-09)0.402:0.00038668)0.850:0.000819415,MC00F16:5e-09)0.429:5e-09,((MC08M03:5e-09,(MC00C19:5e-09,((MC00D23:0.000328341,MC00A21:6e-09)0.760:0.000315725,((MC04I21:0.001653816,MC06I22:0.001035165)0.748:0.000953731,((MC08A02:5e-09,(MC10C19:5e-09,(MC04C14:5e-09,MC10D06:0.00034916)0.958:0.000804702)0.000:5e-09)0.000:6e-09,MC08P17:0.00033228)0.785:0.000482095)0.053:0.000464632)0.414:0.000252447)0.324:5e-09)0.000:5e-09,(MC08E17:0.001098748,(MC04G17:5e-09,((MC00F15:0.002917787,(MC02A07:0.004014369,MC04F05:5e-09)0.732:0.000815739)0.235:6e-09,MC08A15:0.001598607)0.415:0.000848775)0.352:6e-09)0.000:5e-09)1.000:0.003031943)0.358:5e-09)0.789:0.000431266)0.703:6e-09,MC00J20:5e-09)0.022:6e-09,MC00J03:5e-09)0.492:0.000552246,(MC06M07:5e-09,(MC08A20:5e-09,MC08I14:5e-09)0.381:0.000633509)0.823:0.000924204)0.942:0.000907334,((MC08A23:5e-09,(MC04G23:0.000624327,MC02G08:5e-09)0.420:5e-09)0.235:5e-09,MC06D13:0.001585931)0.877:0.000735195)0.865:0.000520228,MC10A15:5e-09)0.012:0.00046049,MC00F07:5e-09)0.041:6e-09)0.276:5e-09):1.65e-07)0.193:0.000409769)0.544:0.000409874)0.891:6e-09)0.000:0.000232946)0.606:1.68e-07)0.016:0.001491815)0.910:6e-09,((MC08C04:5e-09,((MC04B21:0.001019944,(MC08E15:6e-09,(MC02I10:5e-09,MC08K08:0.007395187)0.795:0.002345302)0.398:0.001234164)0.974:0.003683829,(((MC10D16:5e-09,MC00G10:0.002905586)0.920:0.002834941,(MC10A11:0.001508774,(MC04F03:5e-09,(MC04L08:5e-09,MC10C09:5e-09)0.057:5e-09)0.952:0.002047561)0.772:0.00037733)0.452:0.000623835,MC00G18:0.001409178)0.953:0.004570835)0.810:0.002083948)0.434:0.00120323,(LV02O22:0.014835772,(((MC04A17:0.002905191,(MC00E15:0.002526749,MC04N19:0.003583749)0.741:0.000621215)0.865:0.001693997,(MC04D20:0.001445895,(MC00B23:0.002430109,(((MC00K06:5e-09,MC04P06:0.000647139)0.671:5e-09,((MC02N19:0.001973264,MC08F23:0.000748826)0.666:0.001554333,MC02I17:5e-09)0.309:6e-09)0.430:0.000421361,(((MC06M16:5e-09,(MC02F02:0.00105522,(MC04C02:5e-09,MC04B03:0.001146009)0.875:0.000814576)0.424:0.000404445)0.022:6e-09,MC00G17:5e-09)0.777:0.00089161,(MC02A23:0.002979598,(((MC08J13:0.001057162,(MC04E07:5e-09,MC06E20:0.000415994)0.878:0.001254376)0.012:0.000717597,((MC04C17:0.003297087,(MC04N14:0.000713898,(MC04E09:5e-09,MC00C02:5e-09)0.366:5e-09)0.905:0.000713635)0.704:0.0002769,(MC06L18:0.004710046,(MC06C05:6e-09,MC02M03:5e-09)0.836:0.00141666)0.863:0.002680248)1.000:0.004567413)0.798:5e-09,(((MC04P20:0.001463832,MC04A18:0.000952439)0.000:5e-09,(MC00G03:0.001068488,MC04P18:0.000893471)0.956:0.001208428)0.123:6e-09,MC02E09:5e-09)0.404:0.000398687)0.867:0.000501533)0.824:0.000512795)1.000:0.003387598)0.337:0.000650261)0.885:0.001157453)0.871:0.001275362)0.984:0.002579822,((MC00E14:0.004098174,(MC04K21:0.003128015,(MC04A19:0.001853634,MC06D05:0.001767371)0.873:0.001799087)0.156:0.000902572)0.997:0.004411206,((MC08A09:5e-09,MC08K18:0.000659316)0.745:5e-09,(MC04M04:0.002522501,(MC04N03:5e-09,(MC04K06:0.002204398,(MC04G22:0.005886131,((MC04O05:0.001707965,(MC04N04:0.00094087,MC04E06:0.008468544)0.127:0.000898502)0.897:0.001379437,(MC06E16:0.000739612,MC00J18:5e-09)0.922:0.003456678)0.171:0.0005899)0.000:5e-09)0.641:0.00086603)0.629:0.002296232)0.082:5e-09)0.989:0.002905321)0.931:0.00195439)0.971:0.007918829)0.896:0.004482852)0.994:0.00375274)0.073:0.001143126)0.879:0.000247717)0.571:0.003300256)1.000:0.000214262)0.565:6e-09)0.604:0.000223553)0.702:0.000239883)0.757:0.000740503)0.741:0.000364727)0.585:0.000979385)0.749:0.010270586)0.964:0.068680126)1.000:0.02168429)0.958:0.028387853)1.000:0.038333635)1.000:0.242836856)1.000:0.049444118)0.945:0.246374377);
