# Supplementary material for: Genetic isolation and metabolic complexity of an Antarctic subglacial microbiome
Source: Nat Commun. 2025 Aug 18;16:7501. doi: 10.1038/s41467-025-62753-3 (PMC12361377; doi:10.1038/s41467-025-62753-3)
Supplement: Supplementary file 15 — Source data [file 41467_2025_62753_MOESM15_ESM.zip › Source Data/Trees/S Fig 11.tree]

(GB_GCA_002694095.1:0.115230321,((GB_GCA_029779995.1/f__UBA10799ZZZg__JADKAV01ZZZs__JADKAV01 sp029779995:0.087669263,((GB_GCA_016719135.1/f__UBA10799ZZZg__JADKAV01ZZZs__JADKAV01 sp016719135:0.004415561,(GB_GCA_020438695.1/f__UBA10799ZZZg__JADKAV01ZZZs__JADKAV01 sp016719135:0.002112285,(GB_GCA_020637025.1/f__UBA10799ZZZg__JADKAV01ZZZs__JADKAV01 sp016719135:5e-09,GB_GCA_023957875.1/f__UBA10799ZZZg__JADKAV01ZZZs__JADKAV01 sp016719135:5e-09)0.813:0.000394945)0.993:0.007358049)1.000:0.072510314,((GB_GCA_025455985.1/f__UBA10799ZZZg__JADKAV01ZZZs__JADKAV01 sp025455985:0.000642778,GB_GCA_025456115.1/f__UBA10799ZZZg__JADKAV01ZZZs__JADKAV01 sp025455985:0.001338538)1.000:0.074232823,(GB_GCA_016703125.1/f__UBA10799ZZZg__JADKAV01ZZZs__JADKAV01 sp016703125:0.068676045,(GB_GCA_937952095.1/f__UBA10799ZZZg__JADKAV01ZZZs__JADKAV01 sp937952095:0.026398702,(GB_GCA_020636995.1/f__UBA10799ZZZg__JADKAV01ZZZs__JADKAV01 sp020636995:0.000628163,(GB_GCA_020438685.1/f__UBA10799ZZZg__JADKAV01ZZZs__JADKAV01 sp020636995:5.4677e-05,GB_GCA_020637015.1/f__UBA10799ZZZg__JADKAV01ZZZs__JADKAV01 sp020636995:5e-09)0.786:0.000259122)1.000:0.024487518)1.000:0.030606037)1.000:0.024321402)0.330:0.011361713)1.000:0.026389331)1.000:0.141418737,((GB_GCA_030837445.1/f__UBA10799ZZZg__JACJWR01ZZZs__JACJWR01 sp030837445:0.128125483,(GB_GCA_030837395.1/f__UBA10799ZZZg__JACJWR01ZZZs__JACJWR01 sp030837395:0.084651011,(GB_GCA_020438705.1/f__UBA10799ZZZg__JACJWR01ZZZs__JACJWR01 sp020637055:0.002255159,GB_GCA_020637055.1/f__UBA10799ZZZg__JACJWR01ZZZs__JACJWR01 sp020637055:0.00291049)1.000:0.095502711)1.000:0.076590538)1.000:0.098576412,(GB_GCA_030699055.1/f__UBA10799ZZZg__JAUYKX01ZZZs__JAUYKX01 sp030699055:0.257489601,(GB_GCA_963169225.1/f__UBA10799ZZZg__KLAP162ZZZs__KLAP162 sp963169225:0.234782206,((MC10D11:0.134315633,(GB_GCA_018003655.1/f__UBA10799ZZZg__UBA10799ZZZs__UBA10799 sp018003655:0.136787222,(GB_GCA_946803585.1/f__UBA10799ZZZg__UBA10799ZZZs__UBA10799 sp946803585:0.121035525,((GB_GCA_003452655.1/f__UBA10799ZZZg__UBA10799ZZZs__UBA10799 sp003452655:0.035196936,GB_GCA_030157755.1/f__UBA10799ZZZg__UBA10799ZZZs__UBA10799 sp030157755:0.021926936)1.000:0.034658573,(GB_GCA_963169255.1/f__UBA10799ZZZg__UBA10799ZZZs__UBA10799 sp963169255:0.041671375,(MC02F21:0.014664704,((MC02A17:0.001542738,MC02I04:0.002748294)0.907:0.004844143,(MC02D02:0.008814543,((MC02F09:0.001300883,((LV30A14:0.000522821,(MC02B23:0.000110105,(MC02K13:0.017042935,(MC02G03:5e-09,MC04N17:5e-09)0.000:5e-09)0.906:0.00244231)0.673:0.000633379)0.939:0.001980974,(MC02D18:0.002958828,MC04P13:0.000375175)0.815:0.000874427)0.666:0.001491492)0.981:0.003383163,(MC02A09:5e-09,(MC02E04:0.000511373,MC02G14:5e-09)0.848:0.001009077)0.870:0.002445961)0.977:0.004306727):0.006371899)0.995:0.00294865)0.946:0.049989751)1.000:0.030336618)1.000:0.052816612)1.000:0.036529178)1.000:0.014704618)0.747:0.027648713,(GB_GCA_023252115.1/f__UBA10799ZZZg__JAHEXM01ZZZs__JAHEXM01 sp023252115:0.068563854,((((MC06K06:0.001211957,MC08C23:0.006533526)0.977:0.006998243,((MC06A13:5e-09,MC02D03:5e-09)1.000:0.007681268,MC08M15:5e-09)0.998:0.008012273)0.731:0.003152736,(MC06M04:0.00152287,MC02K03:0.001184699)0.958:0.00637012)0.977:0.006841306,((MC06D20:5e-09,MC06G19:0.001177545)0.626:6e-09,MC06A09:5e-09)1.000:0.013078245)1.000:0.084224008)1.000:0.100752947)1.000:0.026651372)0.907:0.025639239)0.982:0.055717154)1.000:0.025675709)0.748:0.115230321);
