# Supplementary material for: Genetic isolation and metabolic complexity of an Antarctic subglacial microbiome
Source: Nat Commun. 2025 Aug 18;16:7501. doi: 10.1038/s41467-025-62753-3 (PMC12361377; doi:10.1038/s41467-025-62753-3)
Supplement: Supplementary file 15 — Source data [file 41467_2025_62753_MOESM15_ESM.zip › Source Data/Trees/S Fig 10.tree]

(GB_GCA_029779995.1:0.1646755135,((((((GB_GCA_024641635.1/f__S36-B12ZZZg__UBA10649ZZZs__UBA10649 sp024641635:0.064075454,(GB_GCA_016125355.1/f__S36-B12ZZZg__UBA10649ZZZs__UBA10649 sp016125355:0.091823385,(GB_GCA_017856385.1/f__S36-B12ZZZg__UBA10649ZZZs__UBA10649 sp017856385:0.092579969,((GB_GCA_030425745.1/f__S36-B12ZZZg__UBA10649ZZZs__UBA10649 sp030425745:0.040778136,GB_GCA_030830865.1/f__S36-B12ZZZg__UBA10649ZZZs__UBA10649 sp030830865:0.044039235)1.000:0.042571786,((GB_GCA_937900995.1/f__S36-B12ZZZg__UBA10649ZZZs__UBA10649 sp021741645:0.002883237,((GB_GCA_021741605.1/f__S36-B12ZZZg__UBA10649ZZZs__UBA10649 sp021741645:0.000461754,GB_GCA_021741645.1/f__S36-B12ZZZg__UBA10649ZZZs__UBA10649 sp021741645:7e-09)0.120:0.000819749,(GB_GCA_021741855.1/f__S36-B12ZZZg__UBA10649ZZZs__UBA10649 sp021741645:0.000324169,GB_GCA_021741755.1/f__S36-B12ZZZg__UBA10649ZZZs__UBA10649 sp021741645:0.005763027)0.741:0.00127829)0.964:0.002896483)1.000:0.066152126,(GB_GCA_003456155.1/f__S36-B12ZZZg__UBA10649ZZZs__UBA10649 sp003456155:0.066348371,(GB_GCA_903902835.1/f__S36-B12ZZZg__UBA10649ZZZs__UBA10649 sp903934925:5e-09,(GB_GCA_903934115.1/f__S36-B12ZZZg__UBA10649ZZZs__UBA10649 sp903934925:6e-09,(GB_GCA_903934925.1/f__S36-B12ZZZg__UBA10649ZZZs__UBA10649 sp903934925:5e-09,GB_GCA_903958795.1/f__S36-B12ZZZg__UBA10649ZZZs__UBA10649 sp903934925:0.001111057)0.172:0.000596116)0.976:0.000997025)1.000:0.05445789)1.000:0.023448338)0.233:0.014762869)0.809:0.013827202)1.000:0.039963264)0.094:0.013001153)0.913:0.016106928,((GB_GCA_016717115.1/f__S36-B12ZZZg__UBA10649ZZZs__UBA10649 sp016717115:0.06710837,((GB_GCA_030645615.1/f__S36-B12ZZZg__UBA10649ZZZs__UBA10649 sp030645615:0.004506539,GB_GCA_030681835.1/f__S36-B12ZZZg__UBA10649ZZZs__UBA10649 sp030681835:0.006429417)1.000:0.086731827,(GB_GCA_030916865.1/f__S36-B12ZZZg__UBA10649ZZZs__UBA10649 sp937902285:0.000226717,GB_GCA_937902285.1/f__S36-B12ZZZg__UBA10649ZZZs__UBA10649 sp937902285:0.001621337)1.000:0.053166443)1.000:0.035089355)0.999:0.02274361,((GB_GCA_903940375.1/f__S36-B12ZZZg__UBA10649ZZZs__UBA10649 sp903940375:0.001034065,GB_GCA_903952055.1/f__S36-B12ZZZg__UBA10649ZZZs__UBA10649 sp903940375:0.000736782)1.000:0.01507004,(GB_GCA_026392575.1/f__S36-B12ZZZg__UBA10649ZZZs__UBA10649 sp026392575:0.010616272,(GB_GCA_903901925.1/f__S36-B12ZZZg__UBA10649ZZZs__UBA10649 sp903908025:0.002274598,(GB_GCA_903837205.1/f__S36-B12ZZZg__UBA10649ZZZs__UBA10649 sp903908025:0.006675199,GB_GCA_903908025.1/f__S36-B12ZZZg__UBA10649ZZZs__UBA10649 sp903908025:0.000261069)0.960:0.001724547)0.989:0.006425317)1.000:0.01522481)1.000:0.055697414)0.900:0.019495197)1.000:0.025884311,(GB_GCA_017849335.1/f__S36-B12ZZZg__UBA10649ZZZs__UBA10649 sp017849335:0.006544995,GB_GCA_945952475.1/f__S36-B12ZZZg__UBA10649ZZZs__UBA10649 sp017849335:0.00313284)1.000:0.110477823)1.000:0.055645325,(((GB_GCA_009726075.1/f__S36-B12ZZZg__WLND01ZZZs__WLND01 sp009726075:0.060371208,((((GB_GCA_943330195.2/f__S36-B12ZZZg__WLND01ZZZs__WLND01 sp943328365:0.000326292,GB_GCA_943333105.1/f__S36-B12ZZZg__WLND01ZZZs__WLND01 sp943328365:0.002834643)0.710:0.000656781,(((GB_GCA_943328475.2/f__S36-B12ZZZg__WLND01ZZZs__WLND01 sp943328365:0.000848836,GB_GCA_943323575.2/f__S36-B12ZZZg__WLND01ZZZs__WLND01 sp943328365:0.001236887)0.784:0.000698841,GB_GCA_943328365.2/f__S36-B12ZZZg__WLND01ZZZs__WLND01 sp943328365:0.001128727)0.758:0.000356247,GB_GCA_943334565.2/f__S36-B12ZZZg__WLND01ZZZs__WLND01 sp943328365:0.000910946)0.867:0.001014799)0.805:0.001741518,GB_GCA_026392615.1/f__S36-B12ZZZg__WLND01ZZZs__WLND01 sp943328365:0.004167835)1.000:0.035875456,((GB_GCA_903902785.1/f__S36-B12ZZZg__WLND01ZZZs__WLND01 sp009699015:0.000988003,(GB_GCA_009699015.1/f__S36-B12ZZZg__WLND01ZZZs__WLND01 sp009699015:0.000975857,GB_GCA_945870165.1/f__S36-B12ZZZg__WLND01ZZZs__WLND01 sp009699015:0.000659942)0.238:0.000262965)1.000:0.01246807,((GB_GCA_945860905.1/f__S36-B12ZZZg__WLND01ZZZs__WLND01 sp945901095:0.001068259,GB_GCA_945901095.1/f__S36-B12ZZZg__WLND01ZZZs__WLND01 sp945901095:0.001542937)1.000:0.011599649,(GB_GCA_945877545.1/f__S36-B12ZZZg__WLND01ZZZs__WLND01 sp945877545:0.013584401,GB_GCA_945861925.1/f__S36-B12ZZZg__WLND01ZZZs__WLND01 sp945861925:0.021995845)0.263:0.003764032)1.000:0.021742693)1.000:0.023245196)1.000:0.025330199)1.000:0.084294749,((((GB_GCA_030652695.1/f__S36-B12ZZZg__UBA11398ZZZs__UBA11398 sp030652695:0.027205282,GB_GCA_030684515.1/f__S36-B12ZZZg__UBA11398ZZZs__UBA11398 sp030684515:0.02440507)0.954:0.008630983,(GB_GCA_003506065.1/f__S36-B12ZZZg__UBA11398ZZZs__UBA11398 sp003506065:0.026688103,GB_GCA_030650795.1/f__S36-B12ZZZg__UBA11398ZZZs__UBA11398 sp030650795:0.034436172)0.250:0.007121802)1.000:0.058811807,(GB_GCA_028688835.1/f__S36-B12ZZZg__UBA11398ZZZs__UBA11398 sp028688835:0.061193344,((GB_GCA_947472655.1/f__S36-B12ZZZg__UBA11398ZZZs__UBA11398 sp947472655:0.01859871,(GB_GCA_009699705.1/f__S36-B12ZZZg__UBA11398ZZZs__UBA11398 sp009699705:5e-09,GB_GCA_009706035.1/f__S36-B12ZZZg__UBA11398ZZZs__UBA11398 sp009699705:5e-09)1.000:0.015655537)1.000:0.055336235,((GB_GCA_009699465.1/f__S36-B12ZZZg__UBA11398ZZZs__UBA11398 sp009699465:0.000649624,(GB_GCA_009703685.1/f__S36-B12ZZZg__UBA11398ZZZs__UBA11398 sp009699465:0.000211203,(GB_GCA_009702825.1/f__S36-B12ZZZg__UBA11398ZZZs__UBA11398 sp009699465:0.00254172,GB_GCA_947465715.1/f__S36-B12ZZZg__UBA11398ZZZs__UBA11398 sp009699465:0.001056991)0.890:0.002271818)0.385:0.000505388)1.000:0.024294176,(GB_GCA_028687755.1/f__S36-B12ZZZg__UBA11398ZZZs__UBA11398 sp028687755:0.014046476,(GB_GCA_947447765.1/f__S36-B12ZZZg__UBA11398ZZZs__UBA11398 sp947449945:5e-09,GB_GCA_947449945.1/f__S36-B12ZZZg__UBA11398ZZZs__UBA11398 sp947449945:0.000301649)1.000:0.011588094)0.992:0.007188614)1.000:0.031019033)1.000:0.036147032)1.000:0.026197344)1.000:0.092425736,(GB_GCA_903832025.1/f__S36-B12ZZZg__CAIKZY01ZZZs__CAIKZY01 sp903832025:0.143024277,(GB_GCA_024639145.1/f__S36-B12ZZZg__CAIKZY01ZZZs__CAIKZY01 sp024639145:0.015916779,(GB_GCA_937876275.1/f__S36-B12ZZZg__CAIKZY01ZZZs__CAIKZY01 sp937876275:0.018417221,(GB_GCA_947447535.1/f__S36-B12ZZZg__CAIKZY01ZZZs__CAIKZY01 sp947449035:0.000897321,((GB_GCA_947448365.1/f__S36-B12ZZZg__CAIKZY01ZZZs__CAIKZY01 sp947449035:5e-09,((GB_GCA_947379995.1/f__S36-B12ZZZg__CAIKZY01ZZZs__CAIKZY01 sp947449035:0.0012123,GB_GCA_947455115.1/f__S36-B12ZZZg__CAIKZY01ZZZs__CAIKZY01 sp947449035:5e-09)0.929:5e-09,GB_GCA_947449035.1/f__S36-B12ZZZg__CAIKZY01ZZZs__CAIKZY01 sp947449035:5e-09)0.881:5e-09)0.000:6e-09,(((GB_GCA_947453815.1/f__S36-B12ZZZg__CAIKZY01ZZZs__CAIKZY01 sp947449035:5e-09,GB_GCA_947378745.1/f__S36-B12ZZZg__CAIKZY01ZZZs__CAIKZY01 sp947449035:0.001088332)0.556:1.3e-08,GB_GCA_947378315.1/f__S36-B12ZZZg__CAIKZY01ZZZs__CAIKZY01 sp947449035:0.000772635)0.142:1.3e-08,GB_GCA_947453995.1/f__S36-B12ZZZg__CAIKZY01ZZZs__CAIKZY01 sp947449035:0.000264948)0.877:1e-08)0.755:0.000326341)1.000:0.012717602)0.778:0.007271956)1.000:0.080995072)1.000:0.054374991)0.886:0.017568499)0.956:0.018458194,(GB_GCA_018970025.1/f__S36-B12ZZZg__REEB460ZZZs__REEB460 sp018970025:0.132742868,(GB_GCA_018970765.1/f__S36-B12ZZZg__REEB426ZZZs__REEB426 sp018970765:0.214571488,(((((GB_GCA_009700485.1/f__S36-B12ZZZg__GCA-2737125ZZZs__GCA-2737125 sp009700485:0.003799958,GB_GCA_945874485.1/f__S36-B12ZZZg__GCA-2737125ZZZs__GCA-2737125 sp009700485:0.003468322)0.694:0.00130366,(GB_GCA_945870085.1/f__S36-B12ZZZg__GCA-2737125ZZZs__GCA-2737125 sp945870085:0.009867033,((GB_GCA_026392585.1/f__S36-B12ZZZg__GCA-2737125ZZZs__GCA-2737125 sp945900705:0.007354745,(GB_GCA_945900705.1/f__S36-B12ZZZg__GCA-2737125ZZZs__GCA-2737125 sp945900705:0.000952845,GB_GCA_947482955.1/f__S36-B12ZZZg__GCA-2737125ZZZs__GCA-2737125 sp945900705:0.001596538)0.904:0.002758911)0.284:0.001570184,GB_GCA_945861355.1/f__S36-B12ZZZg__GCA-2737125ZZZs__GCA-2737125 sp945900705:0.002308617)0.991:0.003788054)0.883:0.003104064)0.998:0.004616416,((GB_GCA_009702105.1/f__S36-B12ZZZg__GCA-2737125ZZZs__GCA-2737125 sp009702725:5e-09,GB_GCA_947465775.1/f__S36-B12ZZZg__GCA-2737125ZZZs__GCA-2737125 sp009702725:5e-09)0.891:0.000680168,((GB_GCA_009698095.1/f__S36-B12ZZZg__GCA-2737125ZZZs__GCA-2737125 sp009702725:5e-09,GB_GCA_009698195.1/f__S36-B12ZZZg__GCA-2737125ZZZs__GCA-2737125 sp009702725:5e-09)0.942:0.001749161,GB_GCA_009702725.1/f__S36-B12ZZZg__GCA-2737125ZZZs__GCA-2737125 sp009702725:0.000582579)0.690:0.000269146)1.000:0.013974258)0.995:0.006686447,GB_GCA_002737125.1/f__S36-B12ZZZg__GCA-2737125ZZZs__GCA-2737125 sp002737125:0.009426054)1.000:0.020810699,(GB_GCA_009694585.1/f__S36-B12ZZZg__GCA-2737125ZZZs__GCA-2737125 sp009694585:0.034288029,((GB_GCA_027729805.1/f__S36-B12ZZZg__GCA-2737125ZZZs__GCA-2737125 sp027729805:0.03195242,(GB_GCA_903946945.1/f__S36-B12ZZZg__GCA-2737125ZZZs__GCA-2737125 sp903960135:5e-09,(((GB_GCA_903940535.1/f__S36-B12ZZZg__GCA-2737125ZZZs__GCA-2737125 sp903960135:0.00041047,(((GB_GCA_903939275.1/f__S36-B12ZZZg__GCA-2737125ZZZs__GCA-2737125 sp903960135:0.000205306,(((GB_GCA_903933255.1/f__S36-B12ZZZg__GCA-2737125ZZZs__GCA-2737125 sp903960135:0.000188389,(GB_GCA_005789765.1/f__S36-B12ZZZg__GCA-2737125ZZZs__GCA-2737125 sp005798555:0.000957586,(GB_GCA_005808445.1/f__S36-B12ZZZg__GCA-2737125ZZZs__GCA-2737125 sp005798555:0.000290253,GB_GCA_005798555.1/f__S36-B12ZZZg__GCA-2737125ZZZs__GCA-2737125 sp005798555:0.000290279)0.915:0.001376637)1.000:0.016578336)0.778:0.000217205,GB_GCA_947488165.1/f__S36-B12ZZZg__GCA-2737125ZZZs__GCA-2737125 sp903960135:0.000230699)0.912:0.000617205,GB_GCA_903937005.1/f__S36-B12ZZZg__GCA-2737125ZZZs__GCA-2737125 sp903960135:0.000219365)0.785:0.000191084)0.000:5e-09,GB_GCA_903938215.1/f__S36-B12ZZZg__GCA-2737125ZZZs__GCA-2737125 sp903960135:5e-09)0.000:5e-09,GB_GCA_903960135.1/f__S36-B12ZZZg__GCA-2737125ZZZs__GCA-2737125 sp903960135:5e-09)0.737:5e-09)0.830:0.000205079,(GB_GCA_903933285.1/f__S36-B12ZZZg__GCA-2737125ZZZs__GCA-2737125 sp903960135:5e-09,GB_GCA_903947925.1/f__S36-B12ZZZg__GCA-2737125ZZZs__GCA-2737125 sp903960135:5e-09)0.567:5e-09)0.000:5e-09,(((((((((GB_GCA_903938225.1/f__S36-B12ZZZg__GCA-2737125ZZZs__GCA-2737125 sp903960135:5e-09,(GB_GCA_903953005.1/f__S36-B12ZZZg__GCA-2737125ZZZs__GCA-2737125 sp903960135:0.00021281,GB_GCA_903952335.1/f__S36-B12ZZZg__GCA-2737125ZZZs__GCA-2737125 sp903960135:5e-09)0.975:0.00082123)0.000:6e-09,((GB_GCA_903837385.1/f__S36-B12ZZZg__GCA-2737125ZZZs__GCA-2737125 sp903960135:0.000224009,GB_GCA_903938665.1/f__S36-B12ZZZg__GCA-2737125ZZZs__GCA-2737125 sp903960135:0.000202944)0.337:3.608e-06,GB_GCA_903959925.1/f__S36-B12ZZZg__GCA-2737125ZZZs__GCA-2737125 sp903960135:5e-09)1.000:1.3e-08)0.000:5e-09,(GB_GCA_903960225.1/f__S36-B12ZZZg__GCA-2737125ZZZs__GCA-2737125 sp903960135:0.000435301,GB_GCA_903939615.1/f__S36-B12ZZZg__GCA-2737125ZZZs__GCA-2737125 sp903960135:0.000207381)0.708:5e-09)0.000:5e-09,(GB_GCA_903934245.1/f__S36-B12ZZZg__GCA-2737125ZZZs__GCA-2737125 sp903960135:5e-09,(GB_GCA_903940635.1/f__S36-B12ZZZg__GCA-2737125ZZZs__GCA-2737125 sp903960135:5e-09,GB_GCA_903940495.1/f__S36-B12ZZZg__GCA-2737125ZZZs__GCA-2737125 sp903960135:5e-09)1.000:6e-09)0.000:5e-09)0.000:5e-09,GB_GCA_903953235.1/f__S36-B12ZZZg__GCA-2737125ZZZs__GCA-2737125 sp903960135:5e-09)0.863:0.000205163,GB_GCA_947504765.1/f__S36-B12ZZZg__GCA-2737125ZZZs__GCA-2737125 sp903960135:0.00020888)0.000:5e-09,GB_GCA_903961575.1/f__S36-B12ZZZg__GCA-2737125ZZZs__GCA-2737125 sp903960135:5e-09)0.000:5e-09,((((GB_GCA_903944285.1/f__S36-B12ZZZg__GCA-2737125ZZZs__GCA-2737125 sp903960135:5e-09,(GB_GCA_903957205.1/f__S36-B12ZZZg__GCA-2737125ZZZs__GCA-2737125 sp903960135:5e-09,GB_GCA_903932735.1/f__S36-B12ZZZg__GCA-2737125ZZZs__GCA-2737125 sp903960135:5e-09)0.000:6e-09)1.000:6e-09,(GB_GCA_903956575.1/f__S36-B12ZZZg__GCA-2737125ZZZs__GCA-2737125 sp903960135:5e-09,GB_GCA_903958245.1/f__S36-B12ZZZg__GCA-2737125ZZZs__GCA-2737125 sp903960135:5e-09)0.997:5e-09)0.000:5e-09,((GB_GCA_903951865.1/f__S36-B12ZZZg__GCA-2737125ZZZs__GCA-2737125 sp903960135:5e-09,GB_GCA_903939125.1/f__S36-B12ZZZg__GCA-2737125ZZZs__GCA-2737125 sp903960135:5e-09)0.000:5e-09,((GB_GCA_903938255.1/f__S36-B12ZZZg__GCA-2737125ZZZs__GCA-2737125 sp903960135:5e-09,GB_GCA_903952505.1/f__S36-B12ZZZg__GCA-2737125ZZZs__GCA-2737125 sp903960135:5e-09)0.000:6e-09,(GB_GCA_903944745.1/f__S36-B12ZZZg__GCA-2737125ZZZs__GCA-2737125 sp903960135:5e-09,GB_GCA_903939365.1/f__S36-B12ZZZg__GCA-2737125ZZZs__GCA-2737125 sp903960135:0.00020829)0.000:5e-09)1.000:5e-09)0.926:5e-09)0.000:5e-09,((GB_GCA_903945235.1/f__S36-B12ZZZg__GCA-2737125ZZZs__GCA-2737125 sp903960135:5e-09,(GB_GCA_903935455.1/f__S36-B12ZZZg__GCA-2737125ZZZs__GCA-2737125 sp903960135:0.000505625,GB_GCA_903960605.1/f__S36-B12ZZZg__GCA-2737125ZZZs__GCA-2737125 sp903960135:5e-09)1.000:5e-09)0.000:5e-09,GB_GCA_903933415.1/f__S36-B12ZZZg__GCA-2737125ZZZs__GCA-2737125 sp903960135:5e-09)0.000:5e-09)0.000:5e-09)0.987:5e-09,GB_GCA_903933235.1/f__S36-B12ZZZg__GCA-2737125ZZZs__GCA-2737125 sp903960135:5e-09)0.000:5e-09)0.000:6e-09)1.000:0.02197669)0.999:0.01260223,GB_GCA_014190275.1/f__S36-B12ZZZg__GCA-2737125ZZZs__GCA-2737125 sp014190275:0.033636674)0.970:0.008074062)0.986:0.015438025)1.000:0.104011328)0.996:0.032475627)0.954:0.017230826)0.691:0.025947029)0.042:0.015702386,((GB_GCA_016870195.1/f__S36-B12ZZZg__VGCC01ZZZs__VGCC01 sp016870195:0.173541181,(GB_GCA_913057155.1/f__S36-B12ZZZg__S36-B12ZZZs__S36-B12 sp913057155:0.076575578,((GB_GCA_018402235.1/f__S36-B12ZZZg__S36-B12ZZZs__S36-B12 sp018402235:0.036201807,GB_GCA_027729865.1/f__S36-B12ZZZg__S36-B12ZZZs__S36-B12 sp027729865:0.031999568)1.000:0.049161759,(GB_GCA_913061025.1/f__S36-B12ZZZg__S36-B12ZZZs__S36-B12 sp913061025:0.051674297,(GB_GCA_030836325.1/f__S36-B12ZZZg__S36-B12ZZZs__S36-B12 sp030836325:0.038782513,((((GB_GCA_002729215.1/f__S36-B12ZZZg__S36-B12ZZZs__S36-B12 sp002729215:0.002078942,(GB_GCA_002341755.1/f__S36-B12ZZZg__S36-B12ZZZs__S36-B12 sp002729215:5e-09,GB_GCA_002323875.1/f__S36-B12ZZZg__S36-B12ZZZs__S36-B12 sp002729215:0.000683896)0.843:0.001158514)0.980:0.001777276,((GB_GCA_913050285.1/f__S36-B12ZZZg__S36-B12ZZZs__S36-B12 sp002729215:5e-09,GB_GCA_002721925.1/f__S36-B12ZZZg__S36-B12ZZZs__S36-B12 sp002729215:0.001116167)0.385:0.000297156,GB_GCA_002420225.1/f__S36-B12ZZZg__S36-B12ZZZs__S36-B12 sp002729215:0.001059859)0.904:0.001396537)0.911:0.00100643,(GB_GCA_002172465.1/f__S36-B12ZZZg__S36-B12ZZZs__S36-B12 sp002729215:5e-09,((GB_GCA_002336785.1/f__S36-B12ZZZg__S36-B12ZZZs__S36-B12 sp002729215:5e-09,GB_GCA_937910445.1/f__S36-B12ZZZg__S36-B12ZZZs__S36-B12 sp002729215:0.000424665)0.899:0.000620019,((GB_GCA_016777865.1/f__S36-B12ZZZg__S36-B12ZZZs__S36-B12 sp002729215:0.000550464,GB_GCA_016780965.1/f__S36-B12ZZZg__S36-B12ZZZs__S36-B12 sp002729215:0.000505179)0.995:0.002451878,((((GB_GCA_943845785.1/f__S36-B12ZZZg__S36-B12ZZZs__S36-B12 sp002729215:0.000623398,((GB_GCA_022599685.1/f__S36-B12ZZZg__S36-B12ZZZs__S36-B12 sp002729215:0.000429897,GB_GCA_943844765.1/f__S36-B12ZZZg__S36-B12ZZZs__S36-B12 sp002729215:0.000733051)0.000:5e-09,(((GB_GCA_022600275.1/f__S36-B12ZZZg__S36-B12ZZZs__S36-B12 sp002729215:5e-09,GB_GCA_905480345.1/f__S36-B12ZZZg__S36-B12ZZZs__S36-B12 sp002729215:0.000832216)0.882:0.000747942,GB_GCA_022600075.1/f__S36-B12ZZZg__S36-B12ZZZs__S36-B12 sp002729215:0.000232229)0.959:5e-09,GB_GCA_943788435.1/f__S36-B12ZZZg__S36-B12ZZZs__S36-B12 sp002729215:5e-09)0.869:0.000208405)0.006:0.000208432)0.724:1.8e-08,(GB_GCA_943842805.1/f__S36-B12ZZZg__S36-B12ZZZs__S36-B12 sp002729215:5e-09,(GB_GCA_022601015.1/f__S36-B12ZZZg__S36-B12ZZZs__S36-B12 sp002729215:0.000214281,GB_GCA_943841595.1/f__S36-B12ZZZg__S36-B12ZZZs__S36-B12 sp002729215:0.000228729)0.810:0.000210977)0.000:5e-09)0.777:0.000208333,GB_GCA_022600895.1/f__S36-B12ZZZg__S36-B12ZZZs__S36-B12 sp002729215:0.00066477)0.972:0.001044386,(GB_GCA_011087815.1/f__S36-B12ZZZg__S36-B12ZZZs__S36-B12 sp002729215:0.000235534,(GB_GCA_012103615.1/f__S36-B12ZZZg__S36-B12ZZZs__S36-B12 sp002729215:0.000912584,GB_GCA_022425385.1/f__S36-B12ZZZg__S36-B12ZZZs__S36-B12 sp002729215:0.001381845)0.499:5e-09)0.886:0.000475502)0.734:0.000223416)0.972:0.001297751)0.743:0.000337389)0.978:0.002152252)1.000:0.01580241,(((((GB_GCA_010026005.1/f__S36-B12ZZZg__S36-B12ZZZs__S36-B12 sp010029945:0.007872741,(GB_GCA_010029845.1/f__S36-B12ZZZg__S36-B12ZZZs__S36-B12 sp010029945:0.002380145,(GB_GCA_010025965.1/f__S36-B12ZZZg__S36-B12ZZZs__S36-B12 sp010029945:0.0023831,GB_GCA_010029945.1/f__S36-B12ZZZg__S36-B12ZZZs__S36-B12 sp010029945:0.005225715)0.905:0.002564952)0.856:0.001491495)0.802:0.000621062,GB_GCA_010029995.1/f__S36-B12ZZZg__S36-B12ZZZs__S36-B12 sp010029945:0.00473778)0.999:0.004280371,(GB_GCA_017859565.1/f__S36-B12ZZZg__S36-B12ZZZs__S36-B12 sp012103605:0.008785101,(GB_GCA_012103605.1/f__S36-B12ZZZg__S36-B12ZZZs__S36-B12 sp012103605:0.001039433,GB_GCA_022425245.1/f__S36-B12ZZZg__S36-B12ZZZs__S36-B12 sp012103605:0.00350786)0.998:0.005809455)0.991:0.003996946)0.934:0.002228012,((GB_GCA_002687525.1/f__S36-B12ZZZg__S36-B12ZZZs__S36-B12 sp002694095:0.000822962,(GB_GCA_002359715.1/f__S36-B12ZZZg__S36-B12ZZZs__S36-B12 sp002694095:0.000944999,GB_GCA_002694095.1/f__S36-B12ZZZg__S36-B12ZZZs__S36-B12 sp002694095:0.003788474)0.128:0.000479532)1.000:0.004935473,(GB_GCA_001626195.1/f__S36-B12ZZZg__S36-B12ZZZs__S36-B12 sp002728915:0.002462674,((GB_GCA_002348375.1/f__S36-B12ZZZg__S36-B12ZZZs__S36-B12 sp002728915:0.000350192,GB_GCA_913020615.1/f__S36-B12ZZZg__S36-B12ZZZs__S36-B12 sp002728915:5e-09)0.726:0.00041488,(GB_GCA_002336525.1/f__S36-B12ZZZg__S36-B12ZZZs__S36-B12 sp002728915:0.000340479,GB_GCA_002728915.1/f__S36-B12ZZZg__S36-B12ZZZs__S36-B12 sp002728915:0.001158391)0.784:0.00036027)0.897:0.001565773)0.999:0.007825597)0.975:0.002514545)0.637:0.001956377,GB_GCA_938091275.1/f__S36-B12ZZZg__S36-B12ZZZs__S36-B12 sp938091275:0.013478271)0.859:0.003841072)1.000:0.062066545)0.994:0.022129517)1.000:0.024245448)0.868:0.016552708)1.000:0.095111107)0.987:0.030051369,((GB_GCA_030728405.1/f__S36-B12ZZZg__CAIXFB01ZZZs__CAIXFB01 sp030728405:0.029261274,GB_GCA_903918595.1/f__S36-B12ZZZg__CAIXFB01ZZZs__CAIXFB01 sp903918595:0.016452532)1.000:0.134444109,(((GB_GCA_023253325.1/f__S36-B12ZZZg__UBA6154ZZZs__UBA6154 sp023253325:0.015317694,((GB_GCA_017858115.1/f__S36-B12ZZZg__UBA6154ZZZs__UBA6154 sp017857175:0.000207477,GB_GCA_017857175.1/f__S36-B12ZZZg__UBA6154ZZZs__UBA6154 sp017857175:5e-09)0.339:0.000455618,(GB_GCA_017857495.1/f__S36-B12ZZZg__UBA6154ZZZs__UBA6154 sp017857175:0.000231998,GB_GCA_017858635.1/f__S36-B12ZZZg__UBA6154ZZZs__UBA6154 sp017857175:6e-09)0.754:0.000174066)1.000:0.014036162)1.000:0.0697991,(((GB_GCA_021741845.1/f__S36-B12ZZZg__UBA6154ZZZs__UBA6154 sp002422375:0.000264464,(GB_GCA_021741625.1/f__S36-B12ZZZg__UBA6154ZZZs__UBA6154 sp002422375:0.000250528,GB_GCA_021741655.1/f__S36-B12ZZZg__UBA6154ZZZs__UBA6154 sp002422375:0.000677362)0.409:0.000236036)0.527:0.001277,(GB_GCA_002422375.1/f__S36-B12ZZZg__UBA6154ZZZs__UBA6154 sp002422375:0.005015735,GB_GCA_023260955.1/f__S36-B12ZZZg__UBA6154ZZZs__UBA6154 sp002422375:0.000502979)0.940:0.002115207)1.000:0.06264201,(GB_GCA_018402075.1/f__S36-B12ZZZg__UBA6154ZZZs__UBA6154 sp018402075:0.055121017,(GB_GCA_018401415.1/f__S36-B12ZZZg__UBA6154ZZZs__UBA6154 sp018401415:0.021403688,GB_GCA_903896585.1/f__S36-B12ZZZg__UBA6154ZZZs__UBA6154 sp903896585:0.026154847)1.000:0.023744096)1.000:0.041790444)1.000:0.03957234)0.999:0.028489531,(((GB_GCA_022600915.1/f__S36-B12ZZZg__UBA4592ZZZs__UBA4592 sp002469525:0.00220493,GB_GCA_937876135.1/f__S36-B12ZZZg__UBA4592ZZZs__UBA4592 sp002469525:0.002254392)0.276:0.001111142,((GB_GCA_022599825.1/f__S36-B12ZZZg__UBA4592ZZZs__UBA4592 sp002469525:0.001507718,GB_GCA_022600435.1/f__S36-B12ZZZg__UBA4592ZZZs__UBA4592 sp002469525:0.002375129)0.589:0.000379889,(GB_GCA_905479255.1/f__S36-B12ZZZg__UBA4592ZZZs__UBA4592 sp002469525:0.000472648,((GB_GCA_002479985.1/f__S36-B12ZZZg__UBA4592ZZZs__UBA4592 sp002469525:5e-09,GB_GCA_022599635.1/f__S36-B12ZZZg__UBA4592ZZZs__UBA4592 sp002469525:0.002521359)0.889:0.000765898,((GB_GCA_002469525.1/f__S36-B12ZZZg__UBA4592ZZZs__UBA4592 sp002469525:5e-09,((GB_GCA_002386785.1/f__S36-B12ZZZg__UBA4592ZZZs__UBA4592 sp002469525:0.00045889,GB_GCA_943787505.1/f__S36-B12ZZZg__UBA4592ZZZs__UBA4592 sp002469525:0.002108803)0.333:0.0002079,GB_GCA_002390365.1/f__S36-B12ZZZg__UBA4592ZZZs__UBA4592 sp002469525:0.005372099)0.379:1.3e-08)0.728:1.3e-08,GB_GCA_018609145.1/f__S36-B12ZZZg__UBA4592ZZZs__UBA4592 sp002469525:5e-09)0.710:0.000200088)0.730:5e-09)0.921:0.001226715)0.463:0.000430491)1.000:0.054047241,(((GB_GCA_945861775.1/f__S36-B12ZZZg__UBA4592ZZZs__UBA4592 sp945861775:0.016478006,(GB_GCA_945885645.1/f__S36-B12ZZZg__UBA4592ZZZs__UBA4592 sp945885645:0.01580086,GB_GCA_947499275.1/f__S36-B12ZZZg__UBA4592ZZZs__UBA4592 sp947499275:0.01371947)0.696:0.005708918)1.000:0.016946061,(GB_GCA_017857705.1/f__S36-B12ZZZg__UBA4592ZZZs__UBA4592 sp017857705:0.023397362,(GB_GCA_017854515.1/f__S36-B12ZZZg__UBA4592ZZZs__UBA4592 sp017854795:5e-09,GB_GCA_017854795.1/f__S36-B12ZZZg__UBA4592ZZZs__UBA4592 sp017854795:5e-09)1.000:0.017172092)0.997:0.00977846)1.000:0.032010882,(((GB_GCA_028825115.1/f__S36-B12ZZZg__UBA4592ZZZs__UBA4592 sp028825115:0.012109858,((GB_GCA_949373185.1/f__S36-B12ZZZg__UBA4592ZZZs__UBA4592 sp002390705:0.000758123,(GB_GCA_028339875.1/f__S36-B12ZZZg__UBA4592ZZZs__UBA4592 sp002390705:0.003286822,(GB_GCA_017857015.1/f__S36-B12ZZZg__UBA4592ZZZs__UBA4592 sp002390705:0.000227735,(GB_GCA_017857475.1/f__S36-B12ZZZg__UBA4592ZZZs__UBA4592 sp002390705:0.000459634,((GB_GCA_002390705.1/f__S36-B12ZZZg__UBA4592ZZZs__UBA4592 sp002390705:0.000596363,GB_GCA_003506715.1/f__S36-B12ZZZg__UBA4592ZZZs__UBA4592 sp002390705:0.000319385)0.857:0.000595993,(GB_GCA_938092175.1/f__S36-B12ZZZg__UBA4592ZZZs__UBA4592 sp002390705:5e-09,(GB_GCA_018665425.1/f__S36-B12ZZZg__UBA4592ZZZs__UBA4592 sp002390705:0.000411575,((GB_GCA_009937345.1/f__S36-B12ZZZg__UBA4592ZZZs__UBA4592 sp002390705:0.001386538,(GB_GCA_018700495.1/f__S36-B12ZZZg__UBA4592ZZZs__UBA4592 sp002390705:0.000540759,(GB_GCA_018661585.1/f__S36-B12ZZZg__UBA4592ZZZs__UBA4592 sp002390705:5e-09,GB_GCA_018664805.1/f__S36-B12ZZZg__UBA4592ZZZs__UBA4592 sp002390705:5e-09)0.850:0.000409248)0.587:0.000267333)0.365:5e-09,GB_GCA_938084615.1/f__S36-B12ZZZg__UBA4592ZZZs__UBA4592 sp002390705:0.000461888)0.409:5e-09)0.749:5e-09)0.853:0.000400604)0.888:0.000409648)0.924:0.00064002)0.987:0.001949093)0.964:0.001435876)1.000:0.013214782,(GB_GCA_905181745.1/f__S36-B12ZZZg__UBA4592ZZZs__UBA4592 sp905181745:0.002604319,(GB_GCA_913009625.1/f__S36-B12ZZZg__UBA4592ZZZs__UBA4592 sp905181745:5e-09,GB_GCA_937897935.1/f__S36-B12ZZZg__UBA4592ZZZs__UBA4592 sp905181745:5e-09)1.000:0.010050502)0.998:0.006385838)0.991:0.007319082)1.000:0.011527062,(GB_GCA_028825085.1/f__S36-B12ZZZg__UBA4592ZZZs__UBA4592 sp002365735:0.00338021,(GB_GCA_013205305.1/f__S36-B12ZZZg__UBA4592ZZZs__UBA4592 sp002365735:0.002298201,(GB_GCA_002365735.1/f__S36-B12ZZZg__UBA4592ZZZs__UBA4592 sp002365735:0.002815357,GB_GCA_937875815.1/f__S36-B12ZZZg__UBA4592ZZZs__UBA4592 sp002365735:0.000584261)0.994:0.003708966)0.231:0.000779431)0.999:0.009297261)1.000:0.049494564,((MC04B19:0.003801388,(MC02F05:5e-09,MC08F03:5e-09)0.953:0.002624993)0.994:0.005102431,((MC06B13:0.012656333,((MC06O19:5e-09,(MC02F19:5e-09,(MC00I21:0.000315482,MC06B06:5e-09)0.481:0.000463182)0.690:1.3e-08)1.000:0.006184862,((((MC06D16:0.001752294,MC06L05:0.003503438)0.903:0.001984473,((MC08G05:0.000882235,(MC00A20:0.00068697,MC08I22:0.001824836)0.928:0.001051708)0.857:0.000660405,MC10B20:0.000864359)0.931:0.001117986)0.900:0.001482436,(LV08P05:0.001262661,(((MC08I06:0.001027742,(((((MC00E10:0.000596484,MC06J22:0.001437938)0.881:0.001369031,(((MC06F14:0.004177422,(MC06G05:5e-09,(MC00C13:5e-09,MC08P11:0.00111029)0.840:0.000504206)0.860:0.00084055)0.827:0.002129418,MC00K19:6e-09)0.783:0.000326027,MC04L20:0.000693005)0.913:0.000834549)0.921:0.000682507,(MC04F14:5e-09,MC08C20:0.000828438)0.883:0.000928059)0.768:0.000366175,LV02E18:0.002210051)0.776:0.000368623,MC04K20:0.001326539)0.754:0.000221145)0.752:0.000322585,MC04O16:0.000666286)0.836:0.000901366,MC02M18:0.000226291)0.682:0.001185209)0.992:0.003723809)0.394:0.00046988,MC06A06:0.007402746)0.537:0.000862274)0.347:0.000655491)0.050:0.001817085,(((((MC06J20:0.000982099,MC02B15:0.000295608)0.977:0.007855652,(MC06J06:0.001930865,(MC04D23:0.000766456,(MC04B07:5e-09,MC04J15:7e-09)0.418:0.001328003)0.819:0.001280649)0.907:0.002333928)0.000:1e-08,LV02I21:0.006199409)0.445:0.001356186,(((MC02K21:5e-09,(MC04N07:5e-09,(MC06A15:5e-09,(MC06B03:5e-09,(MC02N14:5e-09,MC06P05:0.001360399)0.846:0.000731378)0.975:0.002955934)0.819:0.000226221)0.331:5e-09)0.517:7e-09,MC02E03:5e-09)0.802:0.001469899,(((MC06E13:5e-09,MC06A02:0.00055074)0.000:1.3e-08,(MC06L23:5e-09,MC06D08:5e-09)0.988:0.001986369)0.778:0.000533866,MC02M04:5e-09)0.931:0.001588447)0.933:0.001857787)0.514:0.001616174,(((MC06O20:5e-09,MC00L07:0.000252157)0.974:0.001306608,(MC00D03:5e-09,MC06K20:0.001040962)0.776:0.000383732)0.841:0.000484045,(MC06K05:5e-09,(MC02E21:5e-09,(MC06O02:5e-09,(((MC06M21:0.000303134,MC02P20:5e-09)0.191:5e-09,((MC06L11:5e-09,MC00G07:0.001009094)0.112:5e-09,(MC00K10:5e-09,MC02F06:5e-09)0.865:0.000500967)0.955:0.000788695)0.412:6e-09,(MC06J13:5e-09,(MC06L03:0.000315242,(MC04L21:0.00027723,(MC06P17:5e-09,((MC02F04:5e-09,MC06A11:0.000940353)0.964:0.00117064,(MC06D02:5e-09,(MC02B20:5e-09,((((MC02E16:5e-09,MC06L16:5e-09)0.901:0.001201465,(((MC06I04:0.000273519,((MC02K11:5e-09,((MC06N13:0.000858894,(MC06I02:0.009108817,MC06P01:5e-09)0.842:0.000596692)0.334:5e-09,(MC06G07:0.001389088,(MC06K22:0.000759663,MC06B15:0.000424312)0.876:0.000734998)0.000:0.000273168)0.882:0.001997144)0.722:7e-09,MC06D19:0.001470696)0.893:0.000819925)0.872:0.000458497,MC02B10:0.001072282)0.951:0.000970865,(MC06E06:0.000242437,((MC00J05:5e-09,MC06I08:5e-09)0.410:0.000312782,(MC08L05:0.023855186,MC08A21:5e-09)0.830:0.000360171)0.813:0.00077412)0.826:0.000738192)0.920:5e-09)0.990:0.002525509,(MC06I11:0.000973312,(MC00B20:5e-09,MC06G14:5e-09)0.987:0.001454776)0.373:5e-09)0.802:0.000193893,MC06N06:5e-09)0.863:5e-09)0.917:0.000581563)0.297:5e-09):0.000193841)0.823:1.3e-08)0.802:1.3e-08)0.026:1.3e-08)0.329:0.000775999)0.001:0.00307603)0.911:1e-08)0.003:5e-09)0.000:0.002419971)0.919:0.002095215)0.498:0.007289144)1.000:0.003172823)0.990:0.026610977)1.000:0.011378302)0.976:0.014641122)0.521:0.09258717)1.000:0.124584747)1.000:0.024840342)0.970:0.037416596)1.000:0.055902249,((GB_GCA_009699315.1/f__S36-B12ZZZg__CAINMH01ZZZs__CAINMH01 sp009699315:0.010620259,(GB_GCA_026392635.1/f__S36-B12ZZZg__CAINMH01ZZZs__CAINMH01 sp903850745:0.004880811,GB_GCA_903850745.1/f__S36-B12ZZZg__CAINMH01ZZZs__CAINMH01 sp903850745:0.004314964)0.997:0.010464273)1.000:0.193746258,(((GB_GCA_018399515.1/f__S36-B12ZZZg__M55B157ZZZs__M55B157 sp018399515:0.041607738,GB_GCA_913063435.1/f__S36-B12ZZZg__M55B157ZZZs__M55B157 sp913063435:0.036256553)1.000:0.100567231,(GB_GCA_017857875.1/f__S36-B12ZZZg__M55B157ZZZs__M55B157 sp017857875:0.097614644,((GB_GCA_030728295.1/f__S36-B12ZZZg__M55B157ZZZs__M55B157 sp018609125:5e-09,(GB_GCA_030726405.1/f__S36-B12ZZZg__M55B157ZZZs__M55B157 sp018609125:0.00021833,GB_GCA_030729085.1/f__S36-B12ZZZg__M55B157ZZZs__M55B157 sp018609125:6e-09)0.850:0.000416169)0.733:0.00023063,(GB_GCA_018609125.1/f__S36-B12ZZZg__M55B157ZZZs__M55B157 sp018609125:0.001023334,GB_GCA_937890995.1/f__S36-B12ZZZg__M55B157ZZZs__M55B157 sp018609125:0.00044081)0.035:0.000602844)1.000:0.116575203)1.000:0.067577429)1.000:0.074975091,(((GB_GCA_029978585.1/f__S36-B12ZZZg__Mxb001ZZZs__Mxb001 sp029978585:0.051465118,(GB_GCA_903909555.1/f__S36-B12ZZZg__Mxb001ZZZs__Mxb001 sp903909555:0.000419446,(GB_GCA_903888695.1/f__S36-B12ZZZg__Mxb001ZZZs__Mxb001 sp903909555:0.000509048,(GB_GCA_903857285.1/f__S36-B12ZZZg__Mxb001ZZZs__Mxb001 sp903909555:0.002736965,GB_GCA_903920825.1/f__S36-B12ZZZg__Mxb001ZZZs__Mxb001 sp903909555:0.000740399)0.887:0.000876052)0.395:0.000504903)1.000:0.035948892)1.000:0.064882334,(GB_GCA_016870515.1/f__S36-B12ZZZg__Mxb001ZZZs__Mxb001 sp016870515:0.059986695,(GB_GCA_004379115.1/f__S36-B12ZZZg__Mxb001ZZZs__Mxb001 sp004379115:0.037742049,((GB_GCA_018970745.1/f__S36-B12ZZZg__Mxb001ZZZs__Mxb001 sp903848435:0.002854105,GB_GCA_023262825.1/f__S36-B12ZZZg__Mxb001ZZZs__Mxb001 sp903848435:0.022527344)0.964:0.002708604,(GB_GCA_903848435.1/f__S36-B12ZZZg__Mxb001ZZZs__Mxb001 sp903848435:0.001398194,GB_GCA_903885105.1/f__S36-B12ZZZg__Mxb001ZZZs__Mxb001 sp903848435:0.002143463)0.957:0.002776078)1.000:0.034477634)0.776:0.014450513)1.000:0.066788818)0.917:0.020346308,((GB_GCA_030827125.1/f__S36-B12ZZZg__Mxb001ZZZs__Mxb001 sp030827125:0.037144547,(GB_GCA_023263845.1/f__S36-B12ZZZg__Mxb001ZZZs__Mxb001 sp023263845:0.004685088,GB_GCA_029979065.1/f__S36-B12ZZZg__Mxb001ZZZs__Mxb001 sp023263845:0.001849871)1.000:0.04533586)1.000:0.077982748,(((GB_GCA_030729035.1/f__S36-B12ZZZg__Mxb001ZZZs__Mxb001 sp030726915:5e-09,((GB_GCA_937891535.1/f__S36-B12ZZZg__Mxb001ZZZs__Mxb001 sp030726915:0.000432793,GB_GCA_030727595.1/f__S36-B12ZZZg__Mxb001ZZZs__Mxb001 sp030726915:0.000540925)0.755:5e-09,(GB_GCA_030726915.1/f__S36-B12ZZZg__Mxb001ZZZs__Mxb001 sp030726915:5e-09,GB_GCA_030729765.1/f__S36-B12ZZZg__Mxb001ZZZs__Mxb001 sp030726915:5e-09)0.000:5e-09)0.843:0.000208577)0.747:0.000274475,GB_GCA_030731425.1/f__S36-B12ZZZg__Mxb001ZZZs__Mxb001 sp030726915:0.003568882)1.000:0.115331656,(GB_GCA_023264215.1/f__S36-B12ZZZg__Mxb001ZZZs__Mxb001 sp023264215:0.075413843,((GB_GCA_947501985.1/f__S36-B12ZZZg__Mxb001ZZZs__Mxb001 sp903954205:5e-09,(GB_GCA_903948035.1/f__S36-B12ZZZg__Mxb001ZZZs__Mxb001 sp903954205:0.000819772,(GB_GCA_903933225.1/f__S36-B12ZZZg__Mxb001ZZZs__Mxb001 sp903954205:5e-09,(((((GB_GCA_903953595.1/f__S36-B12ZZZg__Mxb001ZZZs__Mxb001 sp903954205:0.001275636,GB_GCA_903960695.1/f__S36-B12ZZZg__Mxb001ZZZs__Mxb001 sp903954205:0.000684771)0.869:0.000597632,(GB_GCA_903958275.1/f__S36-B12ZZZg__Mxb001ZZZs__Mxb001 sp903954205:0.002195359,GB_GCA_903953405.1/f__S36-B12ZZZg__Mxb001ZZZs__Mxb001 sp903954205:0.000464805)0.148:5e-09)0.763:0.000293476,(GB_GCA_903960885.1/f__S36-B12ZZZg__Mxb001ZZZs__Mxb001 sp903954205:0.000230461,(GB_GCA_903944265.1/f__S36-B12ZZZg__Mxb001ZZZs__Mxb001 sp903954205:0.000241412,((GB_GCA_947500895.1/f__S36-B12ZZZg__Mxb001ZZZs__Mxb001 sp903954205:0.000489671,(GB_GCA_903958125.1/f__S36-B12ZZZg__Mxb001ZZZs__Mxb001 sp903954205:0.001116137,GB_GCA_903939055.1/f__S36-B12ZZZg__Mxb001ZZZs__Mxb001 sp903954205:0.000524841)0.209:5e-09)0.000:5e-09,GB_GCA_945861005.1/f__S36-B12ZZZg__Mxb001ZZZs__Mxb001 sp903954205:0.000226209)0.898:0.000422672)0.842:0.000418939)0.714:6e-09)0.893:0.000207017,(GB_GCA_903934695.1/f__S36-B12ZZZg__Mxb001ZZZs__Mxb001 sp903954205:0.000450385,GB_GCA_903958865.1/f__S36-B12ZZZg__Mxb001ZZZs__Mxb001 sp903954205:0.000230802)0.000:5e-09)0.780:0.000209534,(GB_GCA_903954205.1/f__S36-B12ZZZg__Mxb001ZZZs__Mxb001 sp903954205:0.002576064,GB_GCA_903960625.1/f__S36-B12ZZZg__Mxb001ZZZs__Mxb001 sp903954205:0.000771608)0.749:0.000435443)0.782:0.000248068)0.411:0.000639658)0.924:0.001105183)1.000:0.033959617,(GB_GCA_029977425.1/f__S36-B12ZZZg__Mxb001ZZZs__Mxb001 sp029977425:0.030482398,GB_GCA_016870425.1/f__S36-B12ZZZg__Mxb001ZZZs__Mxb001 sp016870425:0.035525131)0.071:0.007368771)1.000:0.02252392)1.000:0.026526974)0.998:0.022609144)0.997:0.019941022)1.000:0.051944646)1.000:0.045585104)0.987:0.028301934)1.000:0.1646755135);
