# Supplementary material for: Genetic isolation and metabolic complexity of an Antarctic subglacial microbiome
Source: Nat Commun. 2025 Aug 18;16:7501. doi: 10.1038/s41467-025-62753-3 (PMC12361377; doi:10.1038/s41467-025-62753-3)
Supplement: Supplementary file 15 — Source data [file 41467_2025_62753_MOESM15_ESM.zip › Source Data/Trees/S Fig 30.tree]

((((((((((((((((((((SLM_LV1_BS-G19_00799_d__Bacteria_p__Pseudomonadota_c__Gammaproteobacteria_o__Burkholderiales_f__SG8_39_g__RBG_16_66_20_s__:1e-06,SLM_LV1_BS-F07_00608_d__Bacteria_p__Pseudomonadota_c__Gammaproteobacteria_o__Burkholderiales_f__SG8_39_g__RBG_16_66_20_s__:0.0033867)53:0.010341,SLM_MC1B_68-C14_00401_d__Bacteria_p__Pseudomonadota_c__Gammaproteobacteria_o__Burkholderiales_f__SG8_39_g__RBG_16_66_20_s__:1e-06)41:0.00655595,SLM_LV1_BS-B16_00586_d__Bacteria_p__Pseudomonadota_c__Gammaproteobacteria_o__Burkholderiales_f__SG8_39_g__RBG_16_66_20_s__:0.00362887)57:0.00702841,((SLM_MC1B_68-C05_00001_d__Bacteria_p__Pseudomonadota_c__Gammaproteobacteria_o__Burkholderiales_f__SG8_39_g__RBG_16_66_20_s__:1e-06,SLM_LV1_0830-K09_00382_d__Bacteria_p__Pseudomonadota_c__Gammaproteobacteria_o__Burkholderiales_f__SG8_39_g__RBG_16_66_20_s__:0.00339356)99:0.03138,SLM_LV1_0830-I22_00693_d__Bacteria_p__Pseudomonadota_c__Gammaproteobacteria_o__Burkholderiales_f__SG8_39_g__RBG_16_66_20_s__:0.0132136)49:0.00426282)81:0.0382586,(SLM_LV1_BS-B08_00654_d__Bacteria_p__Pseudomonadota_c__Gammaproteobacteria_o__Burkholderiales_f__SG8_41_g__PALSA_1004_s__:1e-06,SLM_LV1_BS-A19_00690_d__Bacteria_p__Pseudomonadota_c__Gammaproteobacteria_o__Burkholderiales_f__SG8_41_g__PALSA_1004_s__:1e-06)100:0.0174839)41:0.0208681,(SLM_MC1B_46-P16_01008_d__Bacteria_p__Pseudomonadota_c__Gammaproteobacteria_o__Burkholderiales_f__SG8_41_g__PALSA_1004_s__:1e-06,SLM_MC1B_02-P05_01278_d__Bacteria_p__Pseudomonadota_c__Gammaproteobacteria_o__Burkholderiales_f__SG8_41_g__PALSA_1004_s__:1e-06)97:1e-06)22:0.00960473,SLM_LV1_0830-O13_00049_d__Bacteria_p__Pseudomonadota_c__Gammaproteobacteria_o__Burkholderiales_f__SG8_41_g__CAKKQX01_s__:0.00403722)100:0.117998,(rdsr_AAY89969.1_predicted_siroheme_sulfite_reductase__alpha_subunit__uncultured_bacterium_BAC13K9BAC_:0.164696,rdsr_AAC35394.1_dissimilatory_siroheme_sulfite_reductase_alpha_subunit__Allochromatium_vinosum_DSM_180_:0.152904)90:0.0730067)90:0.0773232,((rdsr_WP_011738211.1_dissimilatory_type_sulfite_reductase_subunit_alpha__Candidatus_Ruthia_magnifica_:0.0251059,rdsr_WP_011930170.1_dissimilatory_type_sulfite_reductase_subunit_alpha__Candidatus_Vesicomyosocius_okutanii_:0.0432836)100:0.366849,(rdsr_ABM62715.1_dissimilatory_sulfite_reductase_alpha_subunit__Halorhodospira_halophila_SL1_:0.202938,rdsr_ABI56999.1_dissimilatory_sulfite_reductase_alpha_subunit__Alkalilimnicola_ehrlichii_MLHE_1_:0.123439)98:0.0728145)63:0.0242675)95:0.0716381,(((((((dsr_ACL18320.1_sulfite_reductase__dissimilatory_type_alpha_subunit__Desulfitobacterium_hafniense_DCB_2_:0.276411,dsr_EAX47854.1_sulfite_reductase__dissimilatory_type_alpha_subunit__Thermosinus_carboxydivorans_Nor1_:0.397442)55:0.0777647,dsr_WP_011345280.1_dissimilatory_type_sulfite_reductase_subunit_alpha__Carboxydothermus_hydrogenoformans_:0.271168)44:0.0557165,(dsr_ABO51689.1_dissimilatory_sulfite_reductase_alpha_subunit__Desulfotomaculum_reducens_MI_1_:0.268183,dsr_sp|Q59109.2|DSRA_ARCFU_RecName__Full_Sulfite_reductase__dissimilatory_type_subunit_alpha__AltName__Full_Dissimilatory_sulfite_reductase_subunit_alpha__AltName__Full_Hydrogensulfite_reductase_subunit_alpha:0.427559)37:0.0568272)54:0.0836967,(((dsr_WP_011188042.1_dissimilatory_type_sulfite_reductase_subunit_alpha__Desulfotalea_psychrophila_:0.239662,dsr_WP_050777341.1_dissimilatory_type_sulfite_reductase_subunit_alpha__delta_proteobacterium_MLMS_1_:0.238515)98:0.151295,dsr_ABM29548.1_dissimilatory_sulfite_reductase_alpha_subunit__Desulfovibrio_vulgaris_DP4_:0.34061)85:0.0788612,dsr_ABK19708.1_sulfite_reductase__dissimilatory_type_alpha_subunit__Syntrophobacter_fumaroxidans_MPOB_:0.307799)99:0.19351)99:0.484948,out_AAL64305.1_sulfite_reductase_alpha_subunit__Pyrobaculum_aerophilum_str._IM2_:2.32397)90:0.133339,(rdsr_WP_010932533.1_dissimilatory_type_sulfite_reductase_subunit_alpha__Chlorobaculum_tepidum_:0.314912,rdsr_ABK44657.1_dissimilatory_sulfite_reductase_alpha_subunit__Magnetococcus_marinus_MC_1_:0.371449)77:0.158629)95:0.234337,rdsr_BAE52171.1_Sulfite_reductase__dissimilatory_type_alpha_subunit__Magnetospirillum_magneticum_AMB_1_:0.278614)87:0.0683445)97:0.114752,(SLM_LV1_0830-A13_00969_d__Bacteria_p__Pseudomonadota_c__Gammaproteobacteria_o__Burkholderiales_f__RBG_16_58_11_g__RBG_16_58_11_s__:0.130945,rdsr_WP_011311881.1_dissimilatory_type_sulfite_reductase_subunit_alpha__Thiobacillus_denitrificans_:0.22391)100:0.14602)98:0.0879822,((((((((((((SLM_LV1_0830-N09_01036_d__Bacteria_p__Pseudomonadota_c__Gammaproteobacteria_o__Burkholderiales_f__Burkholderiaceae_g__Polaromonas_s__:1e-06,SLM_LV1_0830-D02_00437_d__Bacteria_p__Pseudomonadota_c__Gammaproteobacteria_o__Burkholderiales_f__Burkholderiaceae_g__Polaromonas_s__:1e-06)70:0.00299918,SLM_LV1_0830-N23_00184_d__Bacteria_p__Pseudomonadota_c__Gammaproteobacteria_o__Burkholderiales_f__Burkholderiaceae_g__Polaromonas_s__:1e-06)54:0.00299396,SLM_LV1_0830-K16_00199_d__Bacteria_p__Pseudomonadota_c__Gammaproteobacteria_o__Burkholderiales_f__Burkholderiaceae_g__Polaromonas_s__:0.00299103)11:1e-06,SLM_LV1_0830-L21_00372_d__Bacteria_p__Pseudomonadota_c__Gammaproteobacteria_o__Burkholderiales_f__Burkholderiaceae_g__Polaromonas_s__:0.00299879)51:0.00300243,SLM_LV1_0830-C18_00412_d__Bacteria_p__Pseudomonadota_c__Gammaproteobacteria_o__Burkholderiales_f__Burkholderiaceae_g__Polaromonas_s__:0.00319774)21:0.00299866,SLM_LV1_BS-E07_00351_d__Bacteria_p__Pseudomonadota_c__Gammaproteobacteria_o__Burkholderiales_f__Burkholderiaceae_g__Polaromonas_s__:1e-06)15:1e-06,SLM_LV1_0830-L03_00930_d__Bacteria_p__Pseudomonadota_c__Gammaproteobacteria_o__Burkholderiales_f__Burkholderiaceae_g__Polaromonas_s__:0.00600728)34:0.00302494,SLM_MC1B_02-G14_00828_d__Bacteria_p__Pseudomonadota_c__Gammaproteobacteria_o__Burkholderiales_f__Burkholderiaceae_g__Polaromonas_s__:0.0093026)12:1e-06,(SLM_MC1B_02-B05_00203_d__Bacteria_p__Pseudomonadota_c__Gammaproteobacteria_o__Burkholderiales_f__Burkholderiaceae_g__Polaromonas_s__:1e-06,SLM_MC1B_02-L02_00712_d__Bacteria_p__Pseudomonadota_c__Gammaproteobacteria_o__Burkholderiales_f__Burkholderiaceae_g__Polaromonas_s__:1e-06)99:0.0214917)32:0.00600164,SLM_LV1_0208-F09_00111_d__Bacteria_p__Pseudomonadota_c__Gammaproteobacteria_o__Burkholderiales_f__Burkholderiaceae_g__Rhodoferax_s__:0.0279404)67:0.00816583,SLM_LV1_30a-L03_00414_d__Bacteria_p__Pseudomonadota_c__Gammaproteobacteria_o__Burkholderiales_f__Burkholderiaceae_g__Polaromonas_s__:0.0151699)100:0.0795587,SLM_MC1B_02-P16_00056_d__Bacteria_p__Pseudomonadota_c__Gammaproteobacteria_o__Burkholderiales_f__Usitatibacteraceae_g__UKL13_2_s__:0.079427)95:0.0677478)97:0.0705031,(((SLM_LV1_0830-G10_00971_d__Bacteria_p__Pseudomonadota_c__Gammaproteobacteria_o__Burkholderiales_f__Gallionellaceae_g__39_52_133_s__:0.00632592,SLM_LV1_0830-P07_00992_d__Bacteria_p__Pseudomonadota_c__Gammaproteobacteria_o__Burkholderiales_f__Gallionellaceae_g__39_52_133_s__:0.0153871)99:0.0153676,SLM_LV1_0830-D17_00876_d__Bacteria_p__Pseudomonadota_c__Gammaproteobacteria_o__Burkholderiales_f__Gallionellaceae_g__39_52_133_s__:0.00596214)100:0.0224502,(SLM_LV1_0830-N11_01093_d__Bacteria_p__Pseudomonadota_c__Gammaproteobacteria_o__Burkholderiales_f__Gallionellaceae_g__39_52_133_s__:1e-06,SLM_LV1_0830-G22_00314_d__Bacteria_p__Pseudomonadota_c__Gammaproteobacteria_o__Burkholderiales_f__Gallionellaceae_g__39_52_133_s__:1e-06)92:0.00563422)100:0.0679364)45:0.0242017,((((((((((((((((SLM_LV1_30a-L15_00111_d__Bacteria_p__Pseudomonadota_c__Gammaproteobacteria_o__Burkholderiales_f__Gallionellaceae_g__Nitrotoga_s__:1e-06,SLM_LV1_BS-I05_00701_d__Bacteria_p__Pseudomonadota_c__Gammaproteobacteria_o__Burkholderiales_f__Gallionellaceae_g__Nitrotoga_s__:1e-06)14:1e-06,SLM_LV1_BS-E17_00459_d__Bacteria_p__Pseudomonadota_c__Gammaproteobacteria_o__Burkholderiales_f__Gallionellaceae_g__Nitrotoga_s__:1e-06)3:1e-06,(SLM_MC1B_02-O15_00162_d__Bacteria_p__Pseudomonadota_c__Gammaproteobacteria_o__Burkholderiales_f__Gallionellaceae_g__Nitrotoga_s__:1e-06,SLM_MC1B_46-O06_00156_d__Bacteria_p__Pseudomonadota_c__Gammaproteobacteria_o__Burkholderiales_f__Gallionellaceae_g__Nitrotoga_s__:1e-06)9:1e-06)1:1e-06,SLM_MC1B_02-M13_00595_d__Bacteria_p__Pseudomonadota_c__Gammaproteobacteria_o__Burkholderiales_f__Gallionellaceae_g__Nitrotoga_s__:1e-06)0:1e-06,SLM_MC1B_24-N05_00077_d__Bacteria_p__Pseudomonadota_c__Gammaproteobacteria_o__Burkholderiales_f__Gallionellaceae_g__Nitrotoga_s__:1e-06)3:1e-06,SLM_MC1B_02-F20_00163_d__Bacteria_p__Pseudomonadota_c__Gammaproteobacteria_o__Burkholderiales_f__Gallionellaceae_g__Nitrotoga_s__:1e-06)2:1e-06,SLM_MC1B_02-G15_00419_d__Bacteria_p__Pseudomonadota_c__Gammaproteobacteria_o__Burkholderiales_f__Gallionellaceae_g__Nitrotoga_s__:1e-06)37:1e-06,SLM_LV1_30a-J04_00647_d__Bacteria_p__Pseudomonadota_c__Gammaproteobacteria_o__Burkholderiales_f__Gallionellaceae_g__Nitrotoga_s__:0.00302672)91:1e-06,(SLM_LV1_BS-G11_00498_d__Bacteria_p__Pseudomonadota_c__Gammaproteobacteria_o__Burkholderiales_f__Gallionellaceae_g__Nitrotoga_s__:1e-06,SLM_LV1_BS-G11_00520_d__Bacteria_p__Pseudomonadota_c__Gammaproteobacteria_o__Burkholderiales_f__Gallionellaceae_g__Nitrotoga_s__:1e-06)100:0.0276629)48:0.0122395,((SLM_LV1_0830-N14_00786_d__Bacteria_p__Pseudomonadota_c__Gammaproteobacteria_o__Burkholderiales_f__Gallionellaceae_g__Nitrotoga_s__:1e-06,SLM_LV1_0830-D16_00710_d__Bacteria_p__Pseudomonadota_c__Gammaproteobacteria_o__Burkholderiales_f__Gallionellaceae_g__Nitrotoga_s__:1e-06)35:1e-06,SLM_LV1_0208-J04_00092_d__Bacteria_p__Pseudomonadota_c__Gammaproteobacteria_o__Burkholderiales_f__Gallionellaceae_g__Nitrotoga_s__:1e-06)68:1e-06)29:0.00544935,(((SLM_LV1_0208-J18_00754_d__Bacteria_p__Pseudomonadota_c__Gammaproteobacteria_o__Burkholderiales_f__Gallionellaceae_g__Nitrotoga_s__:1e-06,SLM_LV1_0830-L23_00482_d__Bacteria_p__Pseudomonadota_c__Gammaproteobacteria_o__Burkholderiales_f__Gallionellaceae_g__Nitrotoga_s__:1e-06)16:1e-06,SLM_LV1_0830-P09_00874_d__Bacteria_p__Pseudomonadota_c__Gammaproteobacteria_o__Burkholderiales_f__Gallionellaceae_g__Nitrotoga_s__:1e-06)20:1e-06,SLM_LV1_0208-A16_00514_d__Bacteria_p__Pseudomonadota_c__Gammaproteobacteria_o__Burkholderiales_f__Gallionellaceae_g__Nitrotoga_s__:1e-06)83:0.00368481)20:0.00606901,SLM_LV1_0208-O09_00459_d__Bacteria_p__Pseudomonadota_c__Gammaproteobacteria_o__Burkholderiales_f__Gallionellaceae_g__Nitrotoga_s__:0.00731732)16:0.00365799,((SLM_LV1_0830-A08_00072_d__Bacteria_p__Pseudomonadota_c__Gammaproteobacteria_o__Burkholderiales_f__Gallionellaceae_g__Nitrotoga_s__:1e-06,SLM_LV1_0208-L05_00024_d__Bacteria_p__Pseudomonadota_c__Gammaproteobacteria_o__Burkholderiales_f__Gallionellaceae_g__Nitrotoga_s__:1e-06)46:1e-06,SLM_LV1_0830-M17_00929_d__Bacteria_p__Pseudomonadota_c__Gammaproteobacteria_o__Burkholderiales_f__Gallionellaceae_g__Nitrotoga_s__:1e-06)83:1e-06)31:0.0157089,SLM_LV1_0208-D02_00133_d__Bacteria_p__Pseudomonadota_c__Gammaproteobacteria_o__Burkholderiales_f__Gallionellaceae_g__Nitrotoga_s__:0.0205444)88:0.0229545,SLM_MC1B_24-C08_00470_d__Bacteria_p__Pseudomonadota_c__Gammaproteobacteria_o__Burkholderiales_f__Gallionellaceae_g__Nitrotoga_s__:0.0143371)95:0.0142089,(SLM_LV1_0830-E07_00619_d__Bacteria_p__Pseudomonadota_c__Gammaproteobacteria_o__SURF_13_f__SURF_13_g__SURF_13_s__:0.012221,SLM_LV1_0830-P14_00253_d__Bacteria_p__Pseudomonadota_c__Gammaproteobacteria_o__SURF_13_f__SURF_13_g__SURF_13_s__:0.0124442)55:0.0268347)40:0.00999888)53:0.00909321,((SLM_LV1_0830-K04_00223_d__Bacteria_p__Pseudomonadota_c__Gammaproteobacteria_o__Burkholderiales_f__Gallionellaceae_g__Nitrotoga_s__:1e-06,SLM_LV1_0830-L15_00299_d__Bacteria_p__Pseudomonadota_c__Gammaproteobacteria_o__Burkholderiales_f__Gallionellaceae_g__Nitrotoga_s__:1e-06)86:0.00615173,SLM_LV1_0830-D19_00284_d__Bacteria_p__Pseudomonadota_c__Gammaproteobacteria_o__Burkholderiales_f__Gallionellaceae_g__Nitrotoga_s__:1e-06)77:0.00648586)74:0.014557,(((SLM_LV1_0830-D03_00005_d__Bacteria_p__Pseudomonadota_c__Gammaproteobacteria_o__Burkholderiales_f__Gallionellaceae_g__Nitrotoga_s__:1e-06,SLM_LV1_0830-D03_00030_d__Bacteria_p__Pseudomonadota_c__Gammaproteobacteria_o__Burkholderiales_f__Gallionellaceae_g__Nitrotoga_s__:1e-06)99:1e-06,SLM_LV1_0208-L21_00696_d__Bacteria_p__Pseudomonadota_c__Gammaproteobacteria_o__Burkholderiales_f__Gallionellaceae_g__Nitrotoga_s__:1e-06)17:1e-06,SLM_LV1_0830-M21_01104_d__Bacteria_p__Pseudomonadota_c__Gammaproteobacteria_o__Burkholderiales_f__Gallionellaceae_g__Nitrotoga_s__:1e-06)32:0.00842625)58:0.0148004,(((SLM_LV1_0208-L20_00178_d__Bacteria_p__Pseudomonadota_c__Gammaproteobacteria_o__Burkholderiales_f__Gallionellaceae_g__Nitrotoga_s__:1e-06,SLM_LV1_0830-J19_00042_d__Bacteria_p__Pseudomonadota_c__Gammaproteobacteria_o__Burkholderiales_f__Gallionellaceae_g__Nitrotoga_s__:1e-06)91:0.00311118,(SLM_LV1_0830-N14_00204_d__Bacteria_p__Pseudomonadota_c__Gammaproteobacteria_o__Burkholderiales_f__Gallionellaceae_g__Nitrotoga_s__:0.00620183,SLM_LV1_0830-A01_00285_d__Bacteria_p__Pseudomonadota_c__Gammaproteobacteria_o__Burkholderiales_f__Gallionellaceae_g__Nitrotoga_s__:1e-06)36:0.00311244)48:0.00607195,(((SLM_LV1_0830-G23_00448_d__Bacteria_p__Pseudomonadota_c__Gammaproteobacteria_o__Burkholderiales_f__Gallionellaceae_g__Nitrotoga_s__:1e-06,SLM_LV1_0830-J21_00557_d__Bacteria_p__Pseudomonadota_c__Gammaproteobacteria_o__Burkholderiales_f__Gallionellaceae_g__Nitrotoga_s__:1e-06)74:1e-06,SLM_LV1_0208-P01_00152_d__Bacteria_p__Pseudomonadota_c__Gammaproteobacteria_o__Burkholderiales_f__Gallionellaceae_g__Nitrotoga_s__:0.00307519)84:0.00322182,SLM_LV1_0208-N11_00256_d__Bacteria_p__Pseudomonadota_c__Gammaproteobacteria_o__Burkholderiales_f__Gallionellaceae_g__Nitrotoga_s__:0.0185222)24:0.00313508)72:0.00906612)94:0.00380909,SLM_LV1_0208-A11_00018_d__Bacteria_p__Pseudomonadota_c__Gammaproteobacteria_o__Burkholderiales_f__Gallionellaceae_g__Nitrotoga_s__:1e-06)7:1e-06,((SLM_LV1_0830-P19_00445_d__Bacteria_p__Pseudomonadota_c__Gammaproteobacteria_o__Burkholderiales_f__Gallionellaceae_g__Nitrotoga_s__:1e-06,SLM_LV1_0208-N20_00747_d__Bacteria_p__Pseudomonadota_c__Gammaproteobacteria_o__Burkholderiales_f__Gallionellaceae_g__Nitrotoga_s__:1e-06)13:1e-06,SLM_LV1_30a-G06_00728_d__Bacteria_p__Pseudomonadota_c__Gammaproteobacteria_o__Burkholderiales_f__Gallionellaceae_g__Nitrotoga_s__:1e-06)2:1e-06)12:1e-06,SLM_LV1_0830-M18_00042_d__Bacteria_p__Pseudomonadota_c__Gammaproteobacteria_o__Burkholderiales_f__Gallionellaceae_g__Nitrotoga_s__:1e-06,SLM_LV1_0208-A11_00007_d__Bacteria_p__Pseudomonadota_c__Gammaproteobacteria_o__Burkholderiales_f__Gallionellaceae_g__Nitrotoga_s__:1e-06);
