# Supplementary material for: Genetic isolation and metabolic complexity of an Antarctic subglacial microbiome
Source: Nat Commun. 2025 Aug 18;16:7501. doi: 10.1038/s41467-025-62753-3 (PMC12361377; doi:10.1038/s41467-025-62753-3)
Supplement: Supplementary file 15 — Source data [file 41467_2025_62753_MOESM15_ESM.zip › Source Data/Trees/S Fig 15 16.tree]

(RS_GCF_001544575.2:0.2281628765,(((GB_GCA_016234685.1/f__GallionellaceaeZZZg__FerriphaselusZZZs__Ferriphaselus sp016234685:0.057396741,(RS_GCF_000746095.1/f__GallionellaceaeZZZg__FerriphaselusZZZs__Ferriphaselus sp000746095:0.037819396,RS_GCF_000974685.2/f__GallionellaceaeZZZg__FerriphaselusZZZs__Ferriphaselus amnicola:0.029810991)1.000:0.045887407)1.000:0.055500473,(((((((GB_GCA_009885195.1/f__GallionellaceaeZZZg__NitrotogaZZZs__Nitrotoga sp009885195:0.060491871,((((((((MC10D14:0.008433143,LV02L20:0.005367616)0.721:0.001658584,(((LV02I15:5e-09,(LV30I06:5e-09,(LV02N11:0.047546137,LV02L21:1e-08)0.638:0.005733862)0.126:0.000158357)0.183:0.001470847,((((((LV30G23:0.005793282,LV08J14:0.00200865)0.574:0.001210344,LV08L16:0.002203599)0.916:0.002928706,LV08M21:0.000678325)0.788:0.001444604,(LV08J19:0.003919617,(LV08A01:5e-09,LV30E04:0.003728366)0.912:0.005535794)0.424:0.001158668)0.916:0.001650589,(((LV30E19:0.008646728,LV30J21:5e-09)0.785:0.004575477,LV08B03:0.009544452)0.725:0.001098636,LV30B05:0.003926644)0.961:0.004064066)0.936:0.002072018,LV30C22:0.002143389)0.758:0.000722065)0.900:0.002472307,LV08E22:0.006776876)0.360:0.000805466)0.939:0.005553561,LV08D15:0.015262502)0.707:0.003673575,(((LV02J02:0.001997012,(LV30K02:6e-09,LV08D03:0.00925755)0.909:0.005540487)0.975:0.008552326,(LV02C13:0.017661963,((((LV02L10:0.006553012,LV02L05:0.004013672)0.999:0.011455846,((((LV08K10:0.001335836,LV08M17:6e-09)0.966:0.00368386,(LV08A08:0.004094666,LV02J21:0.001327236)0.763:0.001475633)0.874:0.002069126,(((LV02O09:0.006965714,(LV08G23:1e-08,LV02J18:5e-09)0.780:0.001590488)0.842:0.002257987,(LV08L19:5e-09,LV30P17:5e-09)0.956:0.00545536)0.879:0.002098753,((LV08F16:0.000847017,LV02K11:0.002681888)0.894:0.002664513,LV08P09:0.00109198)0.850:0.00143956)0.912:0.001483251)0.958:0.001939157,LV02G16:0.003588079)0.261:0.000559598)0.421:0.001573878,(LV08L23:0.001617561,LV30J11:0.000572493)0.862:0.005284963)0.984:0.003447935,(LV30O03:0.00072166,(LV30P21:0.003125607,((((LV08P15:5e-09,LV02K10:0.001751804)0.758:0.00109416,(LV30D16:0.000367195,LV30I15:5e-09)0.412:0.006340085)0.807:0.001230982,LV30N14:5e-09)0.749:0.00069406,LV02J04:0.001900844)0.859:0.002139041)0.983:0.008348904)0.869:0.001892087)0.953:0.005708236)0.565:0.001744104)0.930:0.003011874,((LV02D02:0.013716071,((LV08O05:0.006997236,LV30K04:0.005351644)0.639:0.00611397,LV02A16:0.005110817)0.729:0.003485562)0.864:0.005688258,(LV08D20:0.036350615,LV02N06:0.011969455)0.734:0.0057334)0.917:0.00379897)0.506:0.001147462)0.750:0.001281327,((((((LV08N14:1e-08,LV30L15:0.002426458)0.456:0.007547558,LV30D19:0.008906708)0.735:0.003774387,LV00L21:0.013275567)0.823:0.003225835,(MC02G11:0.004920862,MC06C08:0.0100177)0.968:0.008900211)0.761:0.002049295,LV30F03:0.016169983)0.868:0.003488961,(((LV02O15:0.015122884,((LV30D08:5e-09,((LV00L06:5e-09,(LV02M15:5e-09,LV02O06:0.000231872)0.000:5e-09)0.271:5e-09,MC04E02:0.001093718)0.907:0.001298648)0.000:5e-09,(LV02N20:5e-09,(((LV02A11:5e-09,LV08J10:5e-09)0.382:0.000834601,((MC00G06:5e-09,LV30P19:0.000977302)0.945:0.00713731,LV02A05:5e-09)0.215:0.000787146)0.000:0.000752672,LV30M18:0.001651996)0.759:1.4e-08)0.767:6e-09)0.994:0.018361114)0.314:0.002339654,((LV30G03:0.011226083,LV08K04:0.015050989)0.925:0.006649881,((((MC06N05:0.002310914,(MC02I05:0.004745195,MC04F20:0.000615979)0.936:0.002746948)0.856:0.000900361,((MC06O13:0.00261632,(MC08I15:0.002185245,MC04N09:0.003359109)0.732:0.00065668)0.838:0.001097529,(((((MC02D05:5e-09,MC02G20:0.001494542)0.896:0.001851559,((MC00J04:0.007242754,MC04M18:5e-09)0.711:0.002396225,MC04M03:0.00131262)0.000:5e-09)0.928:0.002007104,MC08O06:0.002148971)0.865:0.001859428,MC04G15:0.002537489)0.994:0.005737428,(MC04O14:0.001756536,(MC00L15:5e-09,(MC04O15:5e-09,(MC04K02:0.000385469,MC04M13:0.002272396)0.789:5e-09)0.910:0.001069153)0.210:1.3e-08)0.990:0.002353869)0.741:0.000980972)0.870:0.000480744)0.939:0.001179968,MC04M11:0.002493053)0.486:0.000857551,MC02E17:0.000724616)1.000:0.012505427)0.924:0.004111957)0.503:0.003406108,((((LV08B22:5e-09,LV08N18:5e-09)0.987:0.008328367,LV02P01:0.008994489)0.799:0.003168108,LV08A09:0.00492906)0.880:0.006108211,LV08A11:0.02124594)0.871:0.003375616)0.789:0.002255891)1.000:0.005725242)0.923:0.003547926,(LV08A17:0.009703175,(LV30B17:0.020356208,MC08I20:0.021103103)0.938:0.00693526)0.837:0.003092701)0.396:0.005764541,(LV08B08:0.003802098,LV02D22:0.003010704)0.858:0.006587862)1.000:0.039051562,GB_GCA_030646595.1/f__GallionellaceaeZZZg__NitrotogaZZZs__Nitrotoga sp030646595:0.077707304)0.598:0.010332143)0.964:0.012124102,(((RS_GCF_905221025.1/f__GallionellaceaeZZZg__NitrotogaZZZs__Nitrotoga fabula:0.005293047,(GB_GCA_949281335.1/f__GallionellaceaeZZZg__NitrotogaZZZs__Nitrotoga fabula:0.002008654,GB_GCA_023253695.1/f__GallionellaceaeZZZg__NitrotogaZZZs__Nitrotoga fabula:0.003809886)0.653:0.000601062)1.000:0.105285734,((((((GB_GCA_947497565.1/f__GallionellaceaeZZZg__NitrotogaZZZs__Nitrotoga sp002470125:0.000434964,((GB_GCA_947501705.1/f__GallionellaceaeZZZg__NitrotogaZZZs__Nitrotoga sp002470125:5e-09,GB_GCA_945907325.1/f__GallionellaceaeZZZg__NitrotogaZZZs__Nitrotoga sp002470125:5e-09)0.438:6e-09,GB_GCA_947496005.1/f__GallionellaceaeZZZg__NitrotogaZZZs__Nitrotoga sp002470125:5e-09)0.882:0.000564854)0.856:0.00063084,((GB_GCA_903820545.1/f__GallionellaceaeZZZg__NitrotogaZZZs__Nitrotoga sp002470125:5e-09,((GB_GCA_903827555.1/f__GallionellaceaeZZZg__NitrotogaZZZs__Nitrotoga sp002470125:5e-09,GB_GCA_903861565.1/f__GallionellaceaeZZZg__NitrotogaZZZs__Nitrotoga sp002470125:5e-09)0.975:5e-09,((GB_GCA_903867655.1/f__GallionellaceaeZZZg__NitrotogaZZZs__Nitrotoga sp002470125:5e-09,((GB_GCA_903819825.1/f__GallionellaceaeZZZg__NitrotogaZZZs__Nitrotoga sp002470125:5e-09,(GB_GCA_903848875.1/f__GallionellaceaeZZZg__NitrotogaZZZs__Nitrotoga sp002470125:5e-09,GB_GCA_903906845.1/f__GallionellaceaeZZZg__NitrotogaZZZs__Nitrotoga sp002470125:5e-09)0.840:0.000197235)0.248:1.9e-08,GB_GCA_903909865.1/f__GallionellaceaeZZZg__NitrotogaZZZs__Nitrotoga sp002470125:5e-09)0.249:1.8e-08)0.000:1.4e-08,GB_GCA_903831465.1/f__GallionellaceaeZZZg__NitrotogaZZZs__Nitrotoga sp002470125:5e-09)0.748:1.4e-08)0.946:5e-09)0.921:0.001010359,GB_GCA_903913875.1/f__GallionellaceaeZZZg__NitrotogaZZZs__Nitrotoga sp002470125:0.003543265)0.284:0.000396135)0.726:0.000708831,GB_GCA_026399695.1/f__GallionellaceaeZZZg__NitrotogaZZZs__Nitrotoga sp002470125:0.000781126)0.873:0.000437325,(GB_GCA_943334485.1/f__GallionellaceaeZZZg__NitrotogaZZZs__Nitrotoga sp002470125:0.000651114,(GB_GCA_943332965.1/f__GallionellaceaeZZZg__NitrotogaZZZs__Nitrotoga sp002470125:5e-09,((GB_GCA_903907725.1/f__GallionellaceaeZZZg__NitrotogaZZZs__Nitrotoga sp002470125:0.000220498,((((GB_GCA_903853395.1/f__GallionellaceaeZZZg__NitrotogaZZZs__Nitrotoga sp002470125:0.000974292,(GB_GCA_903866795.1/f__GallionellaceaeZZZg__NitrotogaZZZs__Nitrotoga sp002470125:5e-09,(GB_GCA_903877485.1/f__GallionellaceaeZZZg__NitrotogaZZZs__Nitrotoga sp002470125:0.000643384,GB_GCA_903827165.1/f__GallionellaceaeZZZg__NitrotogaZZZs__Nitrotoga sp002470125:5e-09)0.605:0.000257978)0.705:0.000300229)0.885:0.000389846,((((GB_GCA_943328055.2/f__GallionellaceaeZZZg__NitrotogaZZZs__Nitrotoga sp002470125:0.000657038,GB_GCA_943329785.2/f__GallionellaceaeZZZg__NitrotogaZZZs__Nitrotoga sp002470125:0.000397826)0.722:0.000456108,GB_GCA_947469295.1/f__GallionellaceaeZZZg__NitrotogaZZZs__Nitrotoga sp002470125:0.000263045)0.765:0.000335388,GB_GCA_947465485.1/f__GallionellaceaeZZZg__NitrotogaZZZs__Nitrotoga sp002470125:5e-09)0.509:5e-09,GB_GCA_943331975.2/f__GallionellaceaeZZZg__NitrotogaZZZs__Nitrotoga sp002470125:0.000240976)0.848:5e-09)0.853:0.000194491,GB_GCA_943331495.1/f__GallionellaceaeZZZg__NitrotogaZZZs__Nitrotoga sp002470125:5e-09)0.826:0.000194524,GB_GCA_943328345.2/f__GallionellaceaeZZZg__NitrotogaZZZs__Nitrotoga sp002470125:0.000246224)0.767:0.000194641)0.815:0.000194622,((GB_GCA_002470125.1/f__GallionellaceaeZZZg__NitrotogaZZZs__Nitrotoga sp002470125:0.001393988,(GB_GCA_013521105.1/f__GallionellaceaeZZZg__NitrotogaZZZs__Nitrotoga sp002470125:0.000371799,GB_GCA_016106565.1/f__GallionellaceaeZZZg__NitrotogaZZZs__Nitrotoga sp002470125:0.000232414)0.981:0.002019976)0.859:0.000980726,(GB_GCA_016106535.1/f__GallionellaceaeZZZg__NitrotogaZZZs__Nitrotoga sp002470125:5e-09,(GB_GCA_013521075.1/f__GallionellaceaeZZZg__NitrotogaZZZs__Nitrotoga sp002470125:6e-09,(GB_GCA_016106575.1/f__GallionellaceaeZZZg__NitrotogaZZZs__Nitrotoga sp002470125:0.000388384,GB_GCA_016106585.1/f__GallionellaceaeZZZg__NitrotogaZZZs__Nitrotoga sp002470125:5e-09)0.000:6e-09)0.987:5e-09)1.000:0.00751271)0.918:0.00067646)0.021:1.8e-07)0.377:1.9e-08)0.000:0.000194074)0.036:6e-09,(GB_GCA_947479615.1/f__GallionellaceaeZZZg__NitrotogaZZZs__Nitrotoga sp002470125:5e-09,((GB_GCA_903820885.1/f__GallionellaceaeZZZg__NitrotogaZZZs__Nitrotoga sp002470125:0.00038191,GB_GCA_947480295.1/f__GallionellaceaeZZZg__NitrotogaZZZs__Nitrotoga sp002470125:0.000529317)0.755:0.000236079,GB_GCA_947464035.1/f__GallionellaceaeZZZg__NitrotogaZZZs__Nitrotoga sp002470125:0.00047226)0.774:0.000457201)0.851:0.00044931)1.000:0.094557651,(LV08K09:0.030516499,((((GB_GCA_003402315.1/f__GallionellaceaeZZZg__NitrotogaZZZs__Nitrotoga sp003402315:0.009253226,(GB_GCA_016714885.1/f__GallionellaceaeZZZg__NitrotogaZZZs__Nitrotoga sp016721605:0.001925882,GB_GCA_016721605.1/f__GallionellaceaeZZZg__NitrotogaZZZs__Nitrotoga sp016721605:0.004580833)1.000:0.008584854)1.000:0.006056978,(GB_GCA_003402345.1/f__GallionellaceaeZZZg__NitrotogaZZZs__Nitrotoga sp003402345:0.008997614,(GB_GCA_003402375.1/f__GallionellaceaeZZZg__NitrotogaZZZs__Nitrotoga sp003402375:0.008852445,((GB_GCA_030680535.1/f__GallionellaceaeZZZg__NitrotogaZZZs__Nitrotoga sp003402375:5e-09,GB_GCA_030681575.1/f__GallionellaceaeZZZg__NitrotogaZZZs__Nitrotoga sp003402375:5e-09)0.998:0.003655962,(GB_GCA_030696425.1/f__GallionellaceaeZZZg__NitrotogaZZZs__Nitrotoga sp003402375:0.000218553,(GB_GCA_030652795.1/f__GallionellaceaeZZZg__NitrotogaZZZs__Nitrotoga sp003402375:5e-09,GB_GCA_030653295.1/f__GallionellaceaeZZZg__NitrotogaZZZs__Nitrotoga sp003402375:5e-09)0.836:0.000361477)0.986:0.002108726)0.884:0.002598691)0.997:0.005636046)0.899:0.00257917)1.000:0.01935711,((RS_GCF_927312905.1/f__GallionellaceaeZZZg__NitrotogaZZZs__Nitrotoga sp927312905:0.00801044,((GB_GCA_021413765.1/f__GallionellaceaeZZZg__NitrotogaZZZs__Nitrotoga sp021413765:0.000935623,GB_GCA_026399715.1/f__GallionellaceaeZZZg__NitrotogaZZZs__Nitrotoga sp021413765:0.002100722)1.000:0.012699092,(GB_GCA_903878125.1/f__GallionellaceaeZZZg__NitrotogaZZZs__Nitrotoga sp903878125:0.012744865,(GB_GCA_945874105.1/f__GallionellaceaeZZZg__NitrotogaZZZs__Nitrotoga sp945874105:0.005892663,GB_GCA_945878595.1/f__GallionellaceaeZZZg__NitrotogaZZZs__Nitrotoga sp945874105:0.004825203)0.993:0.005086421)0.999:0.007564084)1.000:0.011647474)0.997:0.004974891,(RS_GCF_918378365.1/f__GallionellaceaeZZZg__NitrotogaZZZs__Nitrotoga arctica:0.013474089,(GB_GCA_003402285.1/f__GallionellaceaeZZZg__NitrotogaZZZs__Nitrotoga sp003402285:0.02419287,(RS_GCF_013168275.1/f__GallionellaceaeZZZg__NitrotogaZZZs__Nitrotoga sp013168275:0.01238458,RS_GCF_924101635.2/f__GallionellaceaeZZZg__NitrotogaZZZs__Nitrotoga sp924101635:0.019590554)0.870:0.003100187)0.632:0.003220162)1.000:0.008904412)0.159:0.0025402)0.155:0.003601736,(RS_GCF_927797785.1/f__GallionellaceaeZZZg__NitrotogaZZZs__Nitrotoga sp927797785:0.028654491,RS_GCF_927904885.1/f__GallionellaceaeZZZg__NitrotogaZZZs__Nitrotoga sp927904885:0.036374623)1.000:0.016709338)0.387:0.006082386)0.974:0.014344078)0.406:0.013747126)1.000:0.04109975,(GB_GCA_021731185.1/f__GallionellaceaeZZZg__NitrotogaZZZs__Nitrotoga sp021731185:0.013909608,(GB_GCA_947471025.1/f__GallionellaceaeZZZg__NitrotogaZZZs__Nitrotoga sp947475825:5e-09,(GB_GCA_947470295.1/f__GallionellaceaeZZZg__NitrotogaZZZs__Nitrotoga sp947475825:5e-09,GB_GCA_947475825.1/f__GallionellaceaeZZZg__NitrotogaZZZs__Nitrotoga sp947475825:5e-09)0.000:5e-09)1.000:0.014644159)1.000:0.121729723)0.990:0.013748422)1.000:0.028961915,(((GB_GCA_903873725.1/f__GallionellaceaeZZZg__CAIQPV01ZZZs__CAIQPV01 sp903873725:0.064452602,GB_GCA_016199835.1/f__GallionellaceaeZZZg__JACQFX01ZZZs__JACQFX01 sp016199835:0.069051073)1.000:0.016121363,(GB_GCA_028713345.1/f__GallionellaceaeZZZg__JAQTOM01ZZZs__JAQTOM01 sp028713345:0.057757219,(GB_GCA_023259015.1/f__GallionellaceaeZZZg__CAITJF01ZZZs__CAITJF01 sp023259015:0.071788839,(GB_GCA_903892645.1/f__GallionellaceaeZZZg__CAITJF01ZZZs__CAITJF01 sp903892645:0.041493726,(GB_GCA_016218445.1/f__GallionellaceaeZZZg__CAITJF01ZZZs__CAITJF01 sp016218445:0.03242303,(GB_GCA_028870295.1/f__GallionellaceaeZZZg__CAITJF01ZZZs__CAITJF01 sp028871775:0.004061827,GB_GCA_028871775.1/f__GallionellaceaeZZZg__CAITJF01ZZZs__CAITJF01 sp028871775:0.00287768)1.000:0.027897206)0.987:0.017092404)0.101:0.007469768)1.000:0.016960034)0.382:0.007516116)0.567:0.008841654,GB_GCA_030834965.1/f__GallionellaceaeZZZg__JAUQWW01ZZZs__JAUQWW01 sp030834965:0.064284509)0.926:0.007466788)0.854:0.010913636,(GB_GCA_008080515.1/f__GallionellaceaeZZZg__VIKH01ZZZs__VIKH01 sp008080515:0.050951631,(GB_GCA_016213335.1/f__GallionellaceaeZZZg__VIKH01ZZZs__VIKH01 sp016213335:0.032397076,GB_GCA_016223025.1/f__GallionellaceaeZZZg__VIKH01ZZZs__VIKH01 sp016223025:0.055190974)0.927:0.011594267)1.000:0.044785669)0.996:0.020841454,GB_GCA_031277195.1/f__GallionellaceaeZZZg__JAITMU01ZZZs__JAITMU01 sp031277195:0.12524248)0.266:0.009393353,GB_GCA_016124455.1/f__GallionellaceaeZZZg__RI-121ZZZs__RI-121 sp016124455:0.090081692)0.850:0.013740868,(((GB_GCA_023259065.1/f__GallionellaceaeZZZg__39-52-133ZZZs__39-52-133 sp023259065:0.033267353,GB_GCA_025408405.1/f__GallionellaceaeZZZg__39-52-133ZZZs__39-52-133 sp025408405:0.038969531)1.000:0.03207159,((GB_GCA_021782995.1/f__GallionellaceaeZZZg__39-52-133ZZZs__39-52-133 sp021782995:5e-09,GB_GCA_027325885.1/f__GallionellaceaeZZZg__39-52-133ZZZs__39-52-133 sp021782995:5e-09)1.000:0.128087303,(GB_GCA_025350915.1/f__GallionellaceaeZZZg__39-52-133ZZZs__39-52-133 sp025350915:0.051757377,((LV08O14:0.062663807,(LV08M22:0.03051911,((((LV08G10:0.029017862,(LV08N02:0.018016477,(LV08I20:0.005520633,LV30P07:5e-09)1.000:0.017467435)0.930:0.009048927)0.257:0.006469163,LV08P18:0.024338265)0.161:0.005348515,((LV30D17:0.020561231,LV02A22:0.008013999)0.814:0.00572248,LV30O22:0.016704404)0.851:0.004568455)0.304:0.00639499,(LV30G22:0.019201647,(LV08N11:0.002202331,(LV02D04:0.006390313,LV08J03:1.4e-08)0.129:0.003202501)1.000:0.019950294)0.774:0.006748398)0.963:0.00983849)0.631:0.010697026)0.999:0.017072639,(GB_GCA_027307765.1/f__GallionellaceaeZZZg__39-52-133ZZZs__39-52-133 sp002278935:5e-09,(GB_GCA_002257185.1/f__GallionellaceaeZZZg__39-52-133ZZZs__39-52-133 sp002278935:5e-09,(GB_GCA_002278935.1/f__GallionellaceaeZZZg__39-52-133ZZZs__39-52-133 sp002278935:5e-09,(GB_GCA_002281365.1/f__GallionellaceaeZZZg__39-52-133ZZZs__39-52-133 sp002278935:0.0,GB_GCA_027307805.1/f__GallionellaceaeZZZg__39-52-133ZZZs__39-52-133 sp002278935:0.0,GB_GCA_027312645.1/f__GallionellaceaeZZZg__39-52-133ZZZs__39-52-133 sp002278935:0.0):5e-09)0.000:5e-09)0.000:5e-09)1.000:0.037325906)0.654:0.011994711)1.000:0.026174563)1.000:0.033662836)1.000:0.042856145,((((GB_GCA_027438835.1/f__GallionellaceaeZZZg__JAJZUP01ZZZs__JAJZUP01 sp021848465:0.00769535,(GB_GCA_027438795.1/f__GallionellaceaeZZZg__JAJZUP01ZZZs__JAJZUP01 sp021848465:0.003326346,GB_GCA_021848465.1/f__GallionellaceaeZZZg__JAJZUP01ZZZs__JAJZUP01 sp021848465:5e-09)0.871:0.001936426)0.997:0.01493405,GB_GCA_027321045.1/f__GallionellaceaeZZZg__JAJZUP01ZZZs__JAJZUP01 sp021848465:0.038399089)1.000:0.097617039,(GB_GCA_030690855.1/f__GallionellaceaeZZZg__PALSA-1006ZZZs__PALSA-1006 sp030690855:0.066706352,((GB_GCA_004297065.1/f__GallionellaceaeZZZg__PALSA-1006ZZZs__PALSA-1006 sp004297065:0.038950129,(GB_GCA_020055845.1/f__GallionellaceaeZZZg__PALSA-1006ZZZs__PALSA-1006 sp020055845:0.040617753,GB_GCA_030823955.1/f__GallionellaceaeZZZg__PALSA-1006ZZZs__PALSA-1006 sp030823955:0.038530418)0.520:0.008957771)0.969:0.006120238,(GB_GCA_009773615.1/f__GallionellaceaeZZZg__PALSA-1006ZZZs__PALSA-1006 sp009773615:0.037763681,(GB_GCA_003151655.1/f__GallionellaceaeZZZg__PALSA-1006ZZZs__PALSA-1006 sp003151655:0.033950726,((GB_GCA_903876625.1/f__GallionellaceaeZZZg__PALSA-1006ZZZs__PALSA-1006 sp903876625:0.000730833,GB_GCA_903958425.1/f__GallionellaceaeZZZg__PALSA-1006ZZZs__PALSA-1006 sp903876625:5e-09)1.000:0.040717009,(GB_GCA_903944825.1/f__GallionellaceaeZZZg__PALSA-1006ZZZs__PALSA-1006 sp903913145:0.001046815,(GB_GCA_903936545.1/f__GallionellaceaeZZZg__PALSA-1006ZZZs__PALSA-1006 sp903913145:0.000922655,GB_GCA_903913145.1/f__GallionellaceaeZZZg__PALSA-1006ZZZs__PALSA-1006 sp903913145:0.001496686)0.784:0.000609197)1.000:0.026775947)1.000:0.016062742)1.000:0.024540753)0.922:0.007901219)0.889:0.009466753)0.999:0.019208806)0.990:0.017213147,((((GB_GCA_029850565.1/f__GallionellaceaeZZZg__SideroxyarcusZZZs__Sideroxyarcus sp029850565:0.021337649,(GB_GCA_006218055.1/f__GallionellaceaeZZZg__SideroxyarcusZZZs__Sideroxyarcus sp006218055:0.01375676,(GB_GCA_030823965.1/f__GallionellaceaeZZZg__SideroxyarcusZZZs__Sideroxyarcus sp030823965:0.015114317,GB_GCA_013824485.1/f__GallionellaceaeZZZg__SideroxyarcusZZZs__Sideroxyarcus sp013824485:0.006262848)0.998:0.007647748)0.866:0.004528072)0.880:0.010648911,(GB_GCA_028707175.1/f__GallionellaceaeZZZg__SideroxyarcusZZZs__Sideroxyarcus sp028707175:0.028244626,(GB_GCA_020057805.1/f__GallionellaceaeZZZg__SideroxyarcusZZZs__Sideroxyarcus sp020057805:0.021770665,(GB_GCA_013140695.1/f__GallionellaceaeZZZg__SideroxyarcusZZZs__Sideroxyarcus sp013140695:0.002803921,GB_GCA_013141275.1/f__GallionellaceaeZZZg__SideroxyarcusZZZs__Sideroxyarcus sp013140695:0.004870857)1.000:0.009648539)1.000:0.027877046)0.997:0.012273078)1.000:0.041412631,((GB_GCA_002421915.1/f__GallionellaceaeZZZg__SideroxyarcusZZZs__Sideroxyarcus sp002421915:0.047265032,(GB_GCA_002787455.1/f__GallionellaceaeZZZg__SideroxyarcusZZZs__Sideroxyarcus sp002787455:0.00027872,(GB_GCA_002781005.1/f__GallionellaceaeZZZg__SideroxyarcusZZZs__Sideroxyarcus sp002787455:5e-09,(GB_GCA_001871255.1/f__GallionellaceaeZZZg__SideroxyarcusZZZs__Sideroxyarcus sp002787455:5e-09,GB_GCA_009992105.1/f__GallionellaceaeZZZg__SideroxyarcusZZZs__Sideroxyarcus sp002787455:0.00208789)0.779:0.004387494)0.787:0.000635332)1.000:0.05346265)1.000:0.032865036,(GB_GCA_021822115.1/f__GallionellaceaeZZZg__SideroxyarcusZZZs__Sideroxyarcus sp021822115:0.0678347,(GB_GCA_020723185.1/f__GallionellaceaeZZZg__SideroxyarcusZZZs__Sideroxyarcus lithotrophicus_A:0.023400936,((((GB_GCA_024636935.1/f__GallionellaceaeZZZg__SideroxyarcusZZZs__Sideroxyarcus sp024636935:0.019817323,((GB_GCA_018814405.1/f__GallionellaceaeZZZg__SideroxyarcusZZZs__Sideroxyarcus sp018814405:0.0,GB_GCA_018822325.1/f__GallionellaceaeZZZg__SideroxyarcusZZZs__Sideroxyarcus sp018814405:0.0):5e-09,GB_GCA_018825585.1/f__GallionellaceaeZZZg__SideroxyarcusZZZs__Sideroxyarcus sp018814405:5e-09)1.000:0.017150469)1.000:0.008712992,GB_GCA_011620315.1/f__GallionellaceaeZZZg__SideroxyarcusZZZs__Sideroxyarcus sp011620315:0.024133488)0.342:0.003923962,(GB_GCA_028687425.1/f__GallionellaceaeZZZg__SideroxyarcusZZZs__Sideroxyarcus sp028687425:0.03231731,((GB_GCA_018819205.1/f__GallionellaceaeZZZg__SideroxyarcusZZZs__Sideroxyarcus sp018819205:6e-09,GB_GCA_018821055.1/f__GallionellaceaeZZZg__SideroxyarcusZZZs__Sideroxyarcus sp018819205:5e-09)0.535:9.253e-06,(GB_GCA_028689365.1/f__GallionellaceaeZZZg__SideroxyarcusZZZs__Sideroxyarcus sp018819205:0.000388235,GB_GCA_028715845.1/f__GallionellaceaeZZZg__SideroxyarcusZZZs__Sideroxyarcus sp018819205:0.006770598)0.410:0.000841971)1.000:0.022430277)0.531:0.005554557)0.846:0.005195129,(((GB_GCA_018898875.1/f__GallionellaceaeZZZg__SideroxyarcusZZZs__Sideroxyarcus sp013791855:5e-09,GB_GCA_013791855.1/f__GallionellaceaeZZZg__SideroxyarcusZZZs__Sideroxyarcus sp013791855:7.5839e-05)0.000:2.2581e-05,GB_GCA_018901695.1/f__GallionellaceaeZZZg__SideroxyarcusZZZs__Sideroxyarcus sp013791855:5e-09)0.768:0.000183424,GB_GCA_018900175.1/f__GallionellaceaeZZZg__SideroxyarcusZZZs__Sideroxyarcus sp013791855:0.000592414)1.000:0.018506437)0.588:0.008976961)1.000:0.030315877)1.000:0.023664321)1.000:0.026657911)0.994:0.014036251,((GB_GCA_903847155.1/f__GallionellaceaeZZZg__SideroxyarcusZZZs__Sideroxyarcus sp903847155:0.033150255,(GB_GCA_020053195.1/f__GallionellaceaeZZZg__SideroxyarcusZZZs__Sideroxyarcus sp020053195:0.025648293,GB_GCA_028710605.1/f__GallionellaceaeZZZg__SideroxyarcusZZZs__Sideroxyarcus sp028710605:0.016914115)1.000:0.013900246)1.000:0.030628153,((GB_GCA_018820925.1/f__GallionellaceaeZZZg__SideroxyarcusZZZs__Sideroxyarcus sp018820925:5e-09,GB_GCA_018821325.1/f__GallionellaceaeZZZg__SideroxyarcusZZZs__Sideroxyarcus sp018820925:0.000477099)1.000:0.050369677,((GB_GCA_030652215.1/f__GallionellaceaeZZZg__SideroxyarcusZZZs__Sideroxyarcus sp030652215:0.041670582,((GB_GCA_027310665.1/f__GallionellaceaeZZZg__SideroxyarcusZZZs__Sideroxyarcus sp027310665:0.008040096,(GB_GCA_027320905.1/f__GallionellaceaeZZZg__SideroxyarcusZZZs__Sideroxyarcus sp021783525:0.004058953,((GB_GCA_027438775.1/f__GallionellaceaeZZZg__SideroxyarcusZZZs__Sideroxyarcus sp021783525:0.020807971,GB_GCA_021833575.1/f__GallionellaceaeZZZg__SideroxyarcusZZZs__Sideroxyarcus sp021783525:0.001437569)0.750:0.000674129,GB_GCA_021783525.1/f__GallionellaceaeZZZg__SideroxyarcusZZZs__Sideroxyarcus sp021783525:5e-09)0.872:0.001373847)1.000:0.011055299)1.000:0.014456212,((GB_GCA_027311045.1/f__GallionellaceaeZZZg__SideroxyarcusZZZs__Sideroxyarcus sp902459525:0.002558797,RS_GCF_902459525.1/f__GallionellaceaeZZZg__SideroxyarcusZZZs__Sideroxyarcus sp902459525:0.004583476)0.999:0.010714453,GB_GCA_027310725.1/f__GallionellaceaeZZZg__SideroxyarcusZZZs__Sideroxyarcus sp027310725:0.016544162)1.000:0.006900663)1.000:0.015622214)0.988:0.009450074,((RS_GCF_000025705.1/f__GallionellaceaeZZZg__SideroxyarcusZZZs__Sideroxyarcus lithotrophicus:0.028494259,(RS_GCF_021654335.1/f__GallionellaceaeZZZg__SideroxyarcusZZZs__Sideroxyarcus emersonii:0.009580782,(GB_GCA_027324325.1/f__GallionellaceaeZZZg__SideroxyarcusZZZs__Sideroxyarcus sp021847165:0.002191526,(GB_GCA_021847165.1/f__GallionellaceaeZZZg__SideroxyarcusZZZs__Sideroxyarcus sp021847165:0.000265531,GB_GCA_027438785.1/f__GallionellaceaeZZZg__SideroxyarcusZZZs__Sideroxyarcus sp021847165:0.006002015)0.492:3.3998e-05)1.000:0.010918122)1.000:0.027648425)0.999:0.013639426,(GB_GCA_016235045.1/f__GallionellaceaeZZZg__SideroxyarcusZZZs__Sideroxyarcus sp016235045:0.029255724,((GB_GCA_016208015.1/f__GallionellaceaeZZZg__SideroxyarcusZZZs__Sideroxyarcus sp016208015:0.022830736,(GB_GCA_003445795.1/f__GallionellaceaeZZZg__SideroxyarcusZZZs__Sideroxyarcus sp003445795:0.007476671,GB_GCA_030651895.1/f__GallionellaceaeZZZg__SideroxyarcusZZZs__Sideroxyarcus sp030651895:0.023445501)1.000:0.015887379)0.996:0.009081622,(GB_GCA_016214695.1/f__GallionellaceaeZZZg__SideroxyarcusZZZs__Sideroxyarcus sp016214695:0.027935951,(GB_GCA_018825255.1/f__GallionellaceaeZZZg__SideroxyarcusZZZs__Sideroxyarcus sp018813765:5e-09,(GB_GCA_018813765.1/f__GallionellaceaeZZZg__SideroxyarcusZZZs__Sideroxyarcus sp018813765:5e-09,GB_GCA_018823465.1/f__GallionellaceaeZZZg__SideroxyarcusZZZs__Sideroxyarcus sp018813765:0.000727376)0.000:6e-09)1.000:0.050072857)0.265:0.007313509)1.000:0.012968562)1.000:0.012707745)0.540:0.006774773)0.953:0.005951947)0.997:0.015555639)0.403:0.012995627)1.000:0.03419494)1.000:0.028012002)0.911:0.019934812)0.986:0.020057465)0.803:0.020506917,((GB_GCA_001801105.1/f__GallionellaceaeZZZg__GallionellaZZZs__Gallionella sp001801105:0.064471345,((GB_GCA_028687335.1/f__GallionellaceaeZZZg__GallionellaZZZs__Gallionella sp028687335:0.075068825,GB_GCA_028699065.1/f__GallionellaceaeZZZg__GallionellaZZZs__Gallionella sp028699065:0.100412337)0.999:0.022865529,(RS_GCF_018324385.1/f__GallionellaceaeZZZg__GallionellaZZZs__Gallionella kumadai:0.038103953,(GB_GCA_030682375.1/f__GallionellaceaeZZZg__GallionellaZZZs__Gallionella sp030682375:0.017601383,((GB_GCA_001801085.1/f__GallionellaceaeZZZg__GallionellaZZZs__Gallionella sp001801085:5e-09,GB_GCA_003521785.1/f__GallionellaceaeZZZg__GallionellaZZZs__Gallionella sp001801085:0.001146484)1.000:0.010146602,(GB_GCA_023229845.1/f__GallionellaceaeZZZg__GallionellaZZZs__Gallionella sp023229845:0.000440294,GB_GCA_023231145.1/f__GallionellaceaeZZZg__GallionellaZZZs__Gallionella sp023229845:5e-09)1.000:0.014509747)1.000:0.00975027)1.000:0.040928189)0.989:0.014399695)0.980:0.010853827)0.035:0.008236381,(GB_GCA_016716325.1/f__GallionellaceaeZZZg__GallionellaZZZs__Gallionella sp016716325:0.072052088,((GB_GCA_016197305.1/f__GallionellaceaeZZZg__GallionellaZZZs__Gallionella sp016197305:0.062532014,((((((GB_GCA_016218465.1/f__GallionellaceaeZZZg__GallionellaZZZs__Gallionella sp016218465:0.027612194,GB_GCA_023259055.1/f__GallionellaceaeZZZg__GallionellaZZZs__Gallionella sp023259055:0.021885355)1.000:0.012891854,(GB_GCA_030645955.1/f__GallionellaceaeZZZg__GallionellaZZZs__Gallionella sp030645955:0.024734279,GB_GCA_001801175.1/f__GallionellaceaeZZZg__GallionellaZZZs__Gallionella sp001801175:0.02833401)0.998:0.008846124)1.000:0.017233386,(GB_GCA_903849365.1/f__GallionellaceaeZZZg__GallionellaZZZs__Gallionella sp903876685:5e-09,(GB_GCA_903876685.1/f__GallionellaceaeZZZg__GallionellaZZZs__Gallionella sp903876685:5e-09,GB_GCA_903928705.1/f__GallionellaceaeZZZg__GallionellaZZZs__Gallionella sp903876685:0.000218262)0.814:0.000213168)1.000:0.109628726)0.417:0.003873927,(((GB_GCA_016177795.1/f__GallionellaceaeZZZg__GallionellaZZZs__Gallionella sp016177795:0.042965453,GB_GCA_024654105.1/f__GallionellaceaeZZZg__GallionellaZZZs__Gallionella sp024654105:0.033187173)1.000:0.022060114,((GB_GCA_016183575.1/f__GallionellaceaeZZZg__GallionellaZZZs__Gallionella sp016183575:0.019302057,(GB_GCA_028714895.1/f__GallionellaceaeZZZg__GallionellaZZZs__Gallionella sp028714895:0.014361441,(GB_GCA_020621985.1/f__GallionellaceaeZZZg__GallionellaZZZs__Gallionella altingense:0.008053865,GB_GCA_030690245.1/f__GallionellaceaeZZZg__GallionellaZZZs__Gallionella sp030690245:0.014019711)0.983:0.005199708)0.600:0.004790695)1.000:0.021761451,(GB_GCA_030700315.1/f__GallionellaceaeZZZg__GallionellaZZZs__Gallionella sp030700315:0.038126185,((GB_GCA_001801215.1/f__GallionellaceaeZZZg__GallionellaZZZs__Gallionella sp001801215:0.000273193,GB_GCA_001801255.1/f__GallionellaceaeZZZg__GallionellaZZZs__Gallionella sp001801215:0.009376977)1.000:0.042835586,(GB_GCA_019449635.1/f__GallionellaceaeZZZg__GallionellaZZZs__Gallionella bremense:0.036593213,GB_GCA_019449655.1/f__GallionellaceaeZZZg__GallionellaZZZs__Gallionella sp019449655:0.042598868)0.948:0.010192021)0.800:0.008855187)0.802:0.008330362)0.938:0.008311334)0.985:0.007577258,(GB_GCA_023259035.1/f__GallionellaceaeZZZg__GallionellaZZZs__Gallionella sp023259035:0.046685949,(GB_GCA_028689145.1/f__GallionellaceaeZZZg__GallionellaZZZs__Gallionella sp028689145:0.050036396,((GB_GCA_001801055.1/f__GallionellaceaeZZZg__GallionellaZZZs__Gallionella sp001801055:0.031278726,GB_GCA_016218475.1/f__GallionellaceaeZZZg__GallionellaZZZs__Gallionella sp016218475:0.040299489)0.973:0.007193511,(GB_GCA_028714075.1/f__GallionellaceaeZZZg__GallionellaZZZs__Gallionella sp028714075:0.025945257,GB_GCA_903934275.1/f__GallionellaceaeZZZg__GallionellaZZZs__Gallionella sp903934275:0.037180359)0.353:0.006319081)0.993:0.009919095)0.977:0.009208304)0.985:0.008398547)0.803:0.006470274)0.996:0.008636104,(GB_GCA_004298605.1/f__GallionellaceaeZZZg__GallionellaZZZs__Gallionella sp004298605:0.045436178,GB_GCA_019753125.1/f__GallionellaceaeZZZg__GallionellaZZZs__Gallionella sp019753125:0.065080155)0.991:0.009388654)0.416:0.006452095,(((GB_GCA_016195965.1/f__GallionellaceaeZZZg__GallionellaZZZs__Gallionella sp016195965:0.070723417,(((GB_GCA_025350405.1/f__GallionellaceaeZZZg__GallionellaZZZs__Gallionella sp025350405:0.022227403,GB_GCA_025350705.1/f__GallionellaceaeZZZg__GallionellaZZZs__Gallionella sp025350705:0.025060716)1.000:0.017340583,(GB_GCA_002403995.1/f__GallionellaceaeZZZg__GallionellaZZZs__Gallionella sp002403995:0.035564565,((GB_GCA_017880945.1/f__GallionellaceaeZZZg__GallionellaZZZs__Gallionella sp017880945:0.024038974,(GB_GCA_021851345.1/f__GallionellaceaeZZZg__GallionellaZZZs__Gallionella sp021851345:0.005761608,(GB_GCA_001577345.1/f__GallionellaceaeZZZg__GallionellaZZZs__Gallionella acididurans:0.008129327,GB_GCA_027311105.1/f__GallionellaceaeZZZg__GallionellaZZZs__Gallionella sp027311105:0.010452985)0.372:0.004356867)1.000:0.045985855)0.345:0.0061603,(GB_GCA_903858965.1/f__GallionellaceaeZZZg__GallionellaZZZs__Gallionella sp903858965:1.7911e-05,GB_GCA_903928035.1/f__GallionellaceaeZZZg__GallionellaZZZs__Gallionella sp903858965:0.000591667)1.000:0.038392449)0.705:0.006556504)0.957:0.005892588)0.971:0.005648295,((GB_GCA_002429165.1/f__GallionellaceaeZZZg__GallionellaZZZs__Gallionella sp002429165:0.024730372,GB_GCA_022340615.1/f__GallionellaceaeZZZg__GallionellaZZZs__Gallionella sp022340615:0.057831172)1.000:0.019243655,((GB_GCA_025362155.1/f__GallionellaceaeZZZg__GallionellaZZZs__Gallionella sp025362155:0.050664668,(GB_GCA_003134595.1/f__GallionellaceaeZZZg__GallionellaZZZs__Gallionella sp003134595:0.019699681,(GB_GCA_003153155.1/f__GallionellaceaeZZZg__GallionellaZZZs__Gallionella sp003153155:0.008781204,GB_GCA_937879585.1/f__GallionellaceaeZZZg__GallionellaZZZs__Gallionella sp003153155:0.00886392)1.000:0.016353058)1.000:0.012366501)0.099:0.004121049,GB_GCA_017880865.1/f__GallionellaceaeZZZg__GallionellaZZZs__Gallionella sp017880865:0.05528337)0.828:0.005389118)0.949:0.004694385)0.833:0.007720897)0.988:0.00794546,(GB_GCA_024653675.1/f__GallionellaceaeZZZg__GallionellaZZZs__Gallionella sp024653675:0.050784646,(GB_GCA_003235435.1/f__GallionellaceaeZZZg__GallionellaZZZs__Gallionella sp003235435:0.049806648,GB_GCA_024641025.1/f__GallionellaceaeZZZg__GallionellaZZZs__Gallionella sp024641025:0.078457537)1.000:0.028156912)1.000:0.019135986)0.925:0.007857418,GB_GCA_016218415.1/f__GallionellaceaeZZZg__GallionellaZZZs__Gallionella sp016218415:0.056979288)0.937:0.010455537)0.998:0.010814615)0.081:0.004862134,((((GB_GCA_013141315.1/f__GallionellaceaeZZZg__GallionellaZZZs__Gallionella sp013141315:0.010482216,GB_GCA_947445045.1/f__GallionellaceaeZZZg__GallionellaZZZs__Gallionella sp947445045:0.005473884)1.000:0.062914684,(GB_GCA_029850585.1/f__GallionellaceaeZZZg__GallionellaZZZs__Gallionella sp029850585:0.075870729,(((((GB_GCA_013044075.1/f__GallionellaceaeZZZg__GallionellaZZZs__Gallionella sp013044075:0.001814448,(GB_GCA_027317245.1/f__GallionellaceaeZZZg__GallionellaZZZs__Gallionella sp013044075:0.004273077,(GB_GCA_027438975.1/f__GallionellaceaeZZZg__GallionellaZZZs__Gallionella sp013044075:5e-09,GB_GCA_027438985.1/f__GallionellaceaeZZZg__GallionellaZZZs__Gallionella sp013044075:0.013673778)0.999:0.006249228)0.863:1.9e-08)0.952:5e-09,(GB_GCA_027325205.1/f__GallionellaceaeZZZg__GallionellaZZZs__Gallionella sp013044075:0.000443379,GB_GCA_021783035.1/f__GallionellaceaeZZZg__GallionellaZZZs__Gallionella sp013044075:0.000205617)0.422:1.3e-08)0.779:0.00030531,GB_GCA_027438935.1/f__GallionellaceaeZZZg__GallionellaZZZs__Gallionella sp013044075:0.000371616)1.000:0.02769581,(GB_GCA_013043965.1/f__GallionellaceaeZZZg__GallionellaZZZs__Gallionella sp013043965:0.001575335,GB_GCA_027325985.1/f__GallionellaceaeZZZg__GallionellaZZZs__Gallionella sp013043965:0.000609152)1.000:0.031559555)1.000:0.013602025,(GB_GCA_027448945.1/f__GallionellaceaeZZZg__GallionellaZZZs__Gallionella sp027448945:0.052071387,GB_GCA_028710525.1/f__GallionellaceaeZZZg__GallionellaZZZs__Gallionella sp028710525:0.041962666)1.000:0.013394708)0.579:0.007679661)1.000:0.02559764)1.000:0.022356321,((GB_GCA_002321645.1/f__GallionellaceaeZZZg__GallionellaZZZs__Gallionella sp002414205:0.000947053,GB_GCA_002414205.1/f__GallionellaceaeZZZg__GallionellaZZZs__Gallionella sp002414205:5e-09)1.000:0.130090983,(GB_GCA_028710565.1/f__GallionellaceaeZZZg__GallionellaZZZs__Gallionella sp028710565:0.008928473,(GB_GCA_028688275.1/f__GallionellaceaeZZZg__GallionellaZZZs__Gallionella sp028688275:5e-09,GB_GCA_028710445.1/f__GallionellaceaeZZZg__GallionellaZZZs__Gallionella sp028688275:0.007174658)1.000:0.012426173)1.000:0.047848678)1.000:0.049753041)0.372:0.011928585,(((GB_GCA_028717425.1/f__GallionellaceaeZZZg__GallionellaZZZs__Gallionella sp028687575:0.000497774,(GB_GCA_028687575.1/f__GallionellaceaeZZZg__GallionellaZZZs__Gallionella sp028687575:5e-09,GB_GCA_028749025.1/f__GallionellaceaeZZZg__GallionellaZZZs__Gallionella sp028687575:5e-09)0.948:6e-09)1.000:0.067313678,(GB_GCA_003530225.1/f__GallionellaceaeZZZg__GallionellaZZZs__Gallionella sp002780675:0.000522722,(GB_GCA_002780675.1/f__GallionellaceaeZZZg__GallionellaZZZs__Gallionella sp002780675:0.001210941,GB_GCA_001871025.1/f__GallionellaceaeZZZg__GallionellaZZZs__Gallionella sp002780675:0.003491141)0.048:0.000530435)1.000:0.052767322)1.000:0.020919228,((GB_GCA_030645775.1/f__GallionellaceaeZZZg__GallionellaZZZs__Gallionella sp030645775:0.013281527,(GB_GCA_030652475.1/f__GallionellaceaeZZZg__GallionellaZZZs__Gallionella sp030652475:0.011197752,(GB_GCA_030653355.1/f__GallionellaceaeZZZg__GallionellaZZZs__Gallionella sp030653355:0.009459157,GB_GCA_030681375.1/f__GallionellaceaeZZZg__GallionellaZZZs__Gallionella sp030681375:0.005769665)1.000:0.008474146)0.992:0.006219641)1.000:0.028113276,((((((GB_GCA_021781695.1/f__GallionellaceaeZZZg__GallionellaZZZs__Gallionella sp021781695:0.010860611,(GB_GCA_021787435.1/f__GallionellaceaeZZZg__GallionellaZZZs__Gallionella sp021787435:0.005020502,GB_GCA_021833965.1/f__GallionellaceaeZZZg__GallionellaZZZs__Gallionella sp021787435:0.031775308)1.000:0.013191214)1.000:0.013920384,(GB_GCA_021783995.1/f__GallionellaceaeZZZg__GallionellaZZZs__Gallionella sp021783995:0.03732292,((GB_GCA_021834645.1/f__GallionellaceaeZZZg__GallionellaZZZs__Gallionella sp021821945:0.001320232,((((GB_GCA_027438885.1/f__GallionellaceaeZZZg__GallionellaZZZs__Gallionella sp021821945:5e-09,GB_GCA_027438855.1/f__GallionellaceaeZZZg__GallionellaZZZs__Gallionella sp021821945:0.000220096)0.750:1.4e-08,GB_GCA_027321355.1/f__GallionellaceaeZZZg__GallionellaZZZs__Gallionella sp021821945:0.000199528)0.000:5e-09,GB_GCA_021821945.1/f__GallionellaceaeZZZg__GallionellaZZZs__Gallionella sp021821945:5e-09)0.973:5e-09,GB_GCA_027438865.1/f__GallionellaceaeZZZg__GallionellaZZZs__Gallionella sp021821945:0.001871228)0.962:0.003747287)1.000:0.020913501,(GB_GCA_021782365.1/f__GallionellaceaeZZZg__GallionellaZZZs__Gallionella sp021782365:0.000186575,(GB_GCA_027352425.1/f__GallionellaceaeZZZg__GallionellaZZZs__Gallionella sp021782365:0.00053175,GB_GCA_027438945.1/f__GallionellaceaeZZZg__GallionellaZZZs__Gallionella sp021782365:5e-09)1.000:0.015780331)1.000:0.022185671)1.000:0.026756997)1.000:0.019247588)1.000:0.051785218,(GB_GCA_021783855.1/f__GallionellaceaeZZZg__GallionellaZZZs__Gallionella sp021783855:0.016501613,(GB_GCA_027343165.1/f__GallionellaceaeZZZg__GallionellaZZZs__Gallionella sp021800795:0.003644879,(GB_GCA_021800795.1/f__GallionellaceaeZZZg__GallionellaZZZs__Gallionella sp021800795:5e-09,GB_GCA_027439055.1/f__GallionellaceaeZZZg__GallionellaZZZs__Gallionella sp021800795:5e-09)0.000:5e-09)1.000:0.014011167)1.000:0.022299761)0.992:0.012467987,(GB_GCA_002405315.1/f__GallionellaceaeZZZg__GallionellaZZZs__Gallionella sp002381565:0.004652362,(GB_GCA_002381565.1/f__GallionellaceaeZZZg__GallionellaZZZs__Gallionella sp002381565:5e-09,GB_GCA_002413725.1/f__GallionellaceaeZZZg__GallionellaZZZs__Gallionella sp002381565:5e-09)0.996:0.00533194)1.000:0.024826743)1.000:0.012810541,(GB_GCA_028707275.1/f__GallionellaceaeZZZg__GallionellaZZZs__Gallionella sp028707275:0.049640746,GB_GCA_030645535.1/f__GallionellaceaeZZZg__GallionellaZZZs__Gallionella sp030645535:0.030396546)0.755:0.007760778)0.707:0.004328927,((GB_GCA_026399735.1/f__GallionellaceaeZZZg__GallionellaZZZs__Gallionella sp026399735:0.022072272,(GB_GCA_903902465.1/f__GallionellaceaeZZZg__GallionellaZZZs__Gallionella sp903915035:0.010867028,GB_GCA_903915035.1/f__GallionellaceaeZZZg__GallionellaZZZs__Gallionella sp903915035:5e-09)1.000:0.060819251)1.000:0.012962718,((RS_GCF_000145255.1/f__GallionellaceaeZZZg__GallionellaZZZs__Gallionella capsiferriformans:0.008239804,(GB_GCA_030681775.1/f__GallionellaceaeZZZg__GallionellaZZZs__Gallionella sp001801025:0.001613917,(GB_GCA_001802355.1/f__GallionellaceaeZZZg__GallionellaZZZs__Gallionella sp001801025:0.002357184,(GB_GCA_001801025.1/f__GallionellaceaeZZZg__GallionellaZZZs__Gallionella sp001801025:5e-09,GB_GCA_003523045.1/f__GallionellaceaeZZZg__GallionellaZZZs__Gallionella sp001801025:6e-09)0.735:0.000215732)0.900:0.000939362)1.000:0.00667837)1.000:0.030798881,(((GB_GCA_903856785.1/f__GallionellaceaeZZZg__GallionellaZZZs__Gallionella sp903861075:0.000881616,(GB_GCA_903861075.1/f__GallionellaceaeZZZg__GallionellaZZZs__Gallionella sp903861075:0.000214251,GB_GCA_903842885.1/f__GallionellaceaeZZZg__GallionellaZZZs__Gallionella sp903861075:0.000618523)0.771:6e-09)0.837:0.000496383,GB_GCA_903866805.1/f__GallionellaceaeZZZg__GallionellaZZZs__Gallionella sp903861075:0.000864046)1.000:0.06157963,((GB_GCA_903922385.1/f__GallionellaceaeZZZg__GallionellaZZZs__Gallionella sp903885165:5e-09,GB_GCA_903878035.1/f__GallionellaceaeZZZg__GallionellaZZZs__Gallionella sp903885165:5e-09)0.000:5e-09,(((GB_GCA_903885165.1/f__GallionellaceaeZZZg__GallionellaZZZs__Gallionella sp903885165:5e-09,GB_GCA_903895105.1/f__GallionellaceaeZZZg__GallionellaZZZs__Gallionella sp903885165:5e-09)0.739:1.8e-08,GB_GCA_903899165.1/f__GallionellaceaeZZZg__GallionellaZZZs__Gallionella sp903885165:5e-09)0.000:0.000203102,(GB_GCA_903921565.1/f__GallionellaceaeZZZg__GallionellaZZZs__Gallionella sp903885165:5e-09,(GB_GCA_903919885.1/f__GallionellaceaeZZZg__GallionellaZZZs__Gallionella sp903885165:5e-09,(GB_GCA_903896005.1/f__GallionellaceaeZZZg__GallionellaZZZs__Gallionella sp903885165:5e-09,(GB_GCA_903885015.1/f__GallionellaceaeZZZg__GallionellaZZZs__Gallionella sp903885165:5e-09,((((((GB_GCA_903854355.1/f__GallionellaceaeZZZg__GallionellaZZZs__Gallionella sp903885165:5e-09,((GB_GCA_903926975.1/f__GallionellaceaeZZZg__GallionellaZZZs__Gallionella sp903885165:5e-09,(GB_GCA_903868615.1/f__GallionellaceaeZZZg__GallionellaZZZs__Gallionella sp903885165:5e-09,GB_GCA_903904185.1/f__GallionellaceaeZZZg__GallionellaZZZs__Gallionella sp903885165:5e-09)0.000:5e-09)0.918:0.003213573,GB_GCA_903869865.1/f__GallionellaceaeZZZg__GallionellaZZZs__Gallionella sp903885165:5e-09)0.452:0.000920521)0.847:0.002168025,GB_GCA_903836165.1/f__GallionellaceaeZZZg__GallionellaZZZs__Gallionella sp903885165:5e-09)0.865:5e-09,(GB_GCA_903822995.1/f__GallionellaceaeZZZg__GallionellaZZZs__Gallionella sp903885165:5e-09,(GB_GCA_903833395.1/f__GallionellaceaeZZZg__GallionellaZZZs__Gallionella sp903885165:5e-09,GB_GCA_903866175.1/f__GallionellaceaeZZZg__GallionellaZZZs__Gallionella sp903885165:5e-09)0.200:0.000402753)0.683:1.9e-08)0.000:5e-09,GB_GCA_903829545.1/f__GallionellaceaeZZZg__GallionellaZZZs__Gallionella sp903885165:5e-09)0.644:0.000223463,GB_GCA_903874905.1/f__GallionellaceaeZZZg__GallionellaZZZs__Gallionella sp903885165:5e-09)0.580:1.9e-08,((GB_GCA_903843605.1/f__GallionellaceaeZZZg__GallionellaZZZs__Gallionella sp903885165:5e-09,(GB_GCA_903888115.1/f__GallionellaceaeZZZg__GallionellaZZZs__Gallionella sp903885165:5e-09,GB_GCA_903852835.1/f__GallionellaceaeZZZg__GallionellaZZZs__Gallionella sp903885165:0.000235)0.621:5e-09):5e-09,(GB_GCA_903856885.1/f__GallionellaceaeZZZg__GallionellaZZZs__Gallionella sp903885165:5e-09,((((GB_GCA_903882495.1/f__GallionellaceaeZZZg__GallionellaZZZs__Gallionella sp903885165:5e-09,(GB_GCA_903873015.1/f__GallionellaceaeZZZg__GallionellaZZZs__Gallionella sp903885165:5e-09,GB_GCA_903879415.1/f__GallionellaceaeZZZg__GallionellaZZZs__Gallionella sp903885165:5e-09)0.734:5e-09)0.927:0.000393576,(GB_GCA_903915875.1/f__GallionellaceaeZZZg__GallionellaZZZs__Gallionella sp903885165:5e-09,(GB_GCA_903894545.1/f__GallionellaceaeZZZg__GallionellaZZZs__Gallionella sp903885165:5e-09,(GB_GCA_903918745.1/f__GallionellaceaeZZZg__GallionellaZZZs__Gallionella sp903885165:5e-09,(GB_GCA_903914555.1/f__GallionellaceaeZZZg__GallionellaZZZs__Gallionella sp903885165:5e-09,(GB_GCA_903825055.1/f__GallionellaceaeZZZg__GallionellaZZZs__Gallionella sp903885165:0.026211725,GB_GCA_903844725.1/f__GallionellaceaeZZZg__GallionellaZZZs__Gallionella sp903885165:6e-09)0.905:0.001661622)0.985:0.003321363)0.000:5e-09)0.475:5e-09)1.000:5e-09)0.000:5e-09,(((GB_GCA_903836085.1/f__GallionellaceaeZZZg__GallionellaZZZs__Gallionella sp903885165:5e-09,((((GB_GCA_903853545.1/f__GallionellaceaeZZZg__GallionellaZZZs__Gallionella sp903885165:5e-09,((((GB_GCA_903863855.1/f__GallionellaceaeZZZg__GallionellaZZZs__Gallionella sp903885165:0.0002511,GB_GCA_903900315.1/f__GallionellaceaeZZZg__GallionellaZZZs__Gallionella sp903885165:5e-09)0.613:7e-09,(GB_GCA_903868525.1/f__GallionellaceaeZZZg__GallionellaZZZs__Gallionella sp903885165:5e-09,GB_GCA_903904035.1/f__GallionellaceaeZZZg__GallionellaZZZs__Gallionella sp903885165:5e-09)0.944:5e-09)0.614:5e-09,GB_GCA_903877255.1/f__GallionellaceaeZZZg__GallionellaZZZs__Gallionella sp903885165:5e-09)0.910:0.000604307,GB_GCA_903835915.1/f__GallionellaceaeZZZg__GallionellaZZZs__Gallionella sp903885165:5e-09)0.740:5e-09)0.573:1.9e-08,GB_GCA_903914255.1/f__GallionellaceaeZZZg__GallionellaZZZs__Gallionella sp903885165:5e-09)0.437:1.9e-08,GB_GCA_903846145.1/f__GallionellaceaeZZZg__GallionellaZZZs__Gallionella sp903885165:5e-09)0.153:0.000192147,GB_GCA_903823015.1/f__GallionellaceaeZZZg__GallionellaZZZs__Gallionella sp903885165:5e-09)0.109:1.9e-08)0.431:0.000192182,GB_GCA_903865985.1/f__GallionellaceaeZZZg__GallionellaZZZs__Gallionella sp903885165:5e-09)0.449:1.9e-08,GB_GCA_903905155.1/f__GallionellaceaeZZZg__GallionellaZZZs__Gallionella sp903885165:5e-09)0.739:1.9e-08)0.919:0.000192505,((GB_GCA_903874445.1/f__GallionellaceaeZZZg__GallionellaZZZs__Gallionella sp903885165:5e-09,(GB_GCA_903902255.1/f__GallionellaceaeZZZg__GallionellaZZZs__Gallionella sp903885165:5e-09,(GB_GCA_903846285.1/f__GallionellaceaeZZZg__GallionellaZZZs__Gallionella sp903885165:5e-09,((GB_GCA_903878595.1/f__GallionellaceaeZZZg__GallionellaZZZs__Gallionella sp903885165:5e-09,(GB_GCA_903825125.1/f__GallionellaceaeZZZg__GallionellaZZZs__Gallionella sp903885165:5e-09,(GB_GCA_903914875.1/f__GallionellaceaeZZZg__GallionellaZZZs__Gallionella sp903885165:5e-09,GB_GCA_903901385.1/f__GallionellaceaeZZZg__GallionellaZZZs__Gallionella sp903885165:5e-09)0.742:5e-09)0.389:5e-09)0.900:0.000772272,GB_GCA_903892215.1/f__GallionellaceaeZZZg__GallionellaZZZs__Gallionella sp903885165:0.001579201)0.242:5e-09)0.000:5e-09)0.475:5e-09)0.875:5e-09,((GB_GCA_903898415.1/f__GallionellaceaeZZZg__GallionellaZZZs__Gallionella sp903885165:5e-09,GB_GCA_903909025.1/f__GallionellaceaeZZZg__GallionellaZZZs__Gallionella sp903885165:0.00021023)0.316:1.3e-08,((GB_GCA_903923105.1/f__GallionellaceaeZZZg__GallionellaZZZs__Gallionella sp903885165:0.000242283,GB_GCA_903905965.1/f__GallionellaceaeZZZg__GallionellaZZZs__Gallionella sp903885165:5e-09)0.747:1e-08,(GB_GCA_903841925.1/f__GallionellaceaeZZZg__GallionellaZZZs__Gallionella sp903885165:0.000253241,GB_GCA_903882385.1/f__GallionellaceaeZZZg__GallionellaZZZs__Gallionella sp903885165:5e-09)0.000:6e-09)0.882:0.000218158)0.664:1e-08)0.167:5e-09)0.995:1.3e-08)0.000:1.4e-08)0.245:1.4e-08)0.000:0.008788012)0.922:1.4e-08)0.000:1.9e-08)0.000:1.9e-08)0.000:0.004162469)0.000:0.000216309)0.434:0.046524718)1.000:0.008988997)0.609:0.006448834)0.247:0.007797233)0.997:0.015052352)1.000:0.021436092)1.000:0.043167809)1.000:0.016159135)1.000:0.014554737)1.000:0.011800694)0.971:0.055035949)1.000:0.2281628765);
