# Supplementary material for: Genetic isolation and metabolic complexity of an Antarctic subglacial microbiome
Source: Nat Commun. 2025 Aug 18;16:7501. doi: 10.1038/s41467-025-62753-3 (PMC12361377; doi:10.1038/s41467-025-62753-3)
Supplement: Supplementary file 15 — Source data [file 41467_2025_62753_MOESM15_ESM.zip › Source Data/Trees/S Fig 17.tree]

(GB_GCA_021796835.1:0.20669485,(((((GB_GCA_003242425.1/f__SG8-39ZZZg__ZC4RG42ZZZs__ZC4RG42 sp003242425:0.002679439,GB_GCA_937907425.1/f__SG8-39ZZZg__ZC4RG42ZZZs__ZC4RG42 sp003242425:3.1327e-05)1.000:0.147827916,((GB_GCA_025458245.1/f__SG8-39ZZZg__JAOAEA01ZZZs__JAOAEA01 sp025458245:0.063533336,GB_GCA_026417035.1/f__SG8-39ZZZg__JAOAEA01ZZZs__JAOAEA01 sp026417035:0.061834837)1.000:0.094902863,(GB_GCA_019137045.1/f__SG8-39ZZZg__JAGVSZ01ZZZs__JAGVSZ01 sp019137045:0.144907195,((GB_GCA_011391185.1/f__SG8-39ZZZg__JAABRB01ZZZs__JAABRB01 sp011391185:0.140484551,GB_GCA_022340285.1/f__SG8-39ZZZg__JAABRB01ZZZs__JAABRB01 sp022340285:0.038255611)1.000:0.059899145,(GB_GCA_020848075.1/f__SG8-39ZZZg__JAABRB01ZZZs__JAABRB01 sp020848075:0.061192904,(GB_GCA_023383795.1/f__SG8-39ZZZg__JAABRB01ZZZs__JAABRB01 sp023383795:0.024952501,GB_GCA_027493935.1/f__SG8-39ZZZg__JAABRB01ZZZs__JAABRB01 sp027493935:0.038533828)1.000:0.029819238)1.000:0.041367524)1.000:0.070931933)0.598:0.018826266)0.745:0.023410925)0.991:0.021820362,(((GB_GCA_903921325.1/f__SG8-39ZZZg__CAIXPL01ZZZs__CAIXPL01 sp903921325:0.003724538,(GB_GCA_903891035.1/f__SG8-39ZZZg__CAIXPL01ZZZs__CAIXPL01 sp903921325:0.000400049,((GB_GCA_903831615.1/f__SG8-39ZZZg__CAIXPL01ZZZs__CAIXPL01 sp903921325:5e-09,GB_GCA_903909875.1/f__SG8-39ZZZg__CAIXPL01ZZZs__CAIXPL01 sp903921325:0.000213015)0.000:5e-09,(GB_GCA_903868925.1/f__SG8-39ZZZg__CAIXPL01ZZZs__CAIXPL01 sp903921325:0.000197541,(GB_GCA_903827895.1/f__SG8-39ZZZg__CAIXPL01ZZZs__CAIXPL01 sp903921325:0.000208871,GB_GCA_903880075.1/f__SG8-39ZZZg__CAIXPL01ZZZs__CAIXPL01 sp903921325:5e-09)0.000:5e-09)0.177:5e-09)0.000:5e-09)0.991:0.004781487)1.000:0.088821511,(GB_GCA_947455195.1/f__SG8-39ZZZg__CAIXPL01ZZZs__CAIXPL01 sp947455195:0.028220278,(GB_GCA_903848175.1/f__SG8-39ZZZg__CAIXPL01ZZZs__CAIXPL01 sp903829815:0.000195665,(GB_GCA_903829815.1/f__SG8-39ZZZg__CAIXPL01ZZZs__CAIXPL01 sp903829815:5e-09,(GB_GCA_903887745.1/f__SG8-39ZZZg__CAIXPL01ZZZs__CAIXPL01 sp903829815:0.000662931,GB_GCA_903910625.1/f__SG8-39ZZZg__CAIXPL01ZZZs__CAIXPL01 sp903829815:5e-09)0.000:5e-09)0.754:0.000195492)1.000:0.027112647)1.000:0.073800298)1.000:0.142099722,((GB_GCA_902825905.1/f__SG8-39ZZZg__CADEDU01ZZZs__CADEDU01 sp902826155:0.001541006,(GB_GCA_902825825.1/f__SG8-39ZZZg__CADEDU01ZZZs__CADEDU01 sp902826155:0.001914392,GB_GCA_902826155.1/f__SG8-39ZZZg__CADEDU01ZZZs__CADEDU01 sp902826155:0.001235837)0.899:0.001194878)1.000:0.123243336,(GB_GCA_009693235.1/f__SG8-39ZZZg__SHXR01ZZZs__SHXR01 sp009693235:0.032584721,GB_GCA_945906755.1/f__SG8-39ZZZg__SHXR01ZZZs__SHXR01 sp945906755:0.023493427)1.000:0.136490351)1.000:0.07684423)1.000:0.042719305)0.927:0.018949261,(((((GB_GCA_947481765.1/f__SG8-39ZZZg__CAITSH01ZZZs__CAITSH01 sp945861875:0.000236231,((GB_GCA_945861875.1/f__SG8-39ZZZg__CAITSH01ZZZs__CAITSH01 sp945861875:0.001586191,GB_GCA_026399325.1/f__SG8-39ZZZg__CAITSH01ZZZs__CAITSH01 sp945861875:0.002267129)0.963:0.001107804,GB_GCA_947471285.1/f__SG8-39ZZZg__CAITSH01ZZZs__CAITSH01 sp945861875:0.000250238)0.822:5e-09)0.756:0.000224095,((GB_GCA_947504565.1/f__SG8-39ZZZg__CAITSH01ZZZs__CAITSH01 sp945861875:0.000516698,(GB_GCA_947474145.1/f__SG8-39ZZZg__CAITSH01ZZZs__CAITSH01 sp945861875:6e-09,(GB_GCA_947484095.1/f__SG8-39ZZZg__CAITSH01ZZZs__CAITSH01 sp945861875:0.000722356,GB_GCA_947468705.1/f__SG8-39ZZZg__CAITSH01ZZZs__CAITSH01 sp945861875:0.000461205)0.802:0.000390198)0.680:1.9e-08)0.798:0.000407489,GB_GCA_947476585.1/f__SG8-39ZZZg__CAITSH01ZZZs__CAITSH01 sp945861875:5e-09)0.733:0.000197982)1.000:0.033799804,(GB_GCA_903895005.1/f__SG8-39ZZZg__CAITSH01ZZZs__CAITSH01 sp903895005:0.03678411,(((GB_GCA_945892985.1/f__SG8-39ZZZg__CAITSH01ZZZs__CAITSH01 sp945906975:0.001477718,GB_GCA_945906975.1/f__SG8-39ZZZg__CAITSH01ZZZs__CAITSH01 sp945906975:0.004523212)0.968:0.002627011,(GB_GCA_947465375.1/f__SG8-39ZZZg__CAITSH01ZZZs__CAITSH01 sp945906975:0.000991915,(GB_GCA_947481925.1/f__SG8-39ZZZg__CAITSH01ZZZs__CAITSH01 sp945906975:5e-09,(GB_GCA_947473175.1/f__SG8-39ZZZg__CAITSH01ZZZs__CAITSH01 sp945906975:5e-09,GB_GCA_947470475.1/f__SG8-39ZZZg__CAITSH01ZZZs__CAITSH01 sp945906975:5e-09)0.931:0.000597791)0.913:0.000802121)0.985:0.002140094)0.591:0.001851969,GB_GCA_025356665.1/f__SG8-39ZZZg__CAITSH01ZZZs__CAITSH01 sp945906975:0.003850298)1.000:0.037750261)1.000:0.021710232)1.000:0.122680827,(GB_GCA_026399375.1/f__SG8-39ZZZg__2-12-FULL-64-23ZZZs__2-12-FULL-64-23 sp026399375:0.046684132,(((GB_GCA_001770575.1/f__SG8-39ZZZg__2-12-FULL-64-23ZZZs__2-12-FULL-64-23 sp001770575:0.031168166,((((((GB_GCA_027348445.1/f__SG8-39ZZZg__2-12-FULL-64-23ZZZs__2-12-FULL-64-23 sp021825225:0.000260352,(GB_GCA_021825225.1/f__SG8-39ZZZg__2-12-FULL-64-23ZZZs__2-12-FULL-64-23 sp021825225:0.000422776,GB_GCA_027446265.1/f__SG8-39ZZZg__2-12-FULL-64-23ZZZs__2-12-FULL-64-23 sp021825225:0.012170867)0.270:0.000313844)1.000:0.01952562,(GB_GCA_021811085.1/f__SG8-39ZZZg__2-12-FULL-64-23ZZZs__2-12-FULL-64-23 sp021811085:0.014125249,GB_GCA_021847125.1/f__SG8-39ZZZg__2-12-FULL-64-23ZZZs__2-12-FULL-64-23 sp021847125:0.039007002)0.994:0.011819647)0.980:0.006817802,GB_GCA_012274205.1/f__SG8-39ZZZg__2-12-FULL-64-23ZZZs__2-12-FULL-64-23 sp012274205:0.057194744)0.920:0.007001949,GB_GCA_027457185.1/f__SG8-39ZZZg__2-12-FULL-64-23ZZZs__2-12-FULL-64-23 sp027457185:0.042527302)0.880:0.004910011,GB_GCA_021848555.1/f__SG8-39ZZZg__2-12-FULL-64-23ZZZs__2-12-FULL-64-23 sp021848555:0.037445082)0.923:0.004893294,(GB_GCA_014860395.1/f__SG8-39ZZZg__2-12-FULL-64-23ZZZs__2-12-FULL-64-23 sp014860395:0.036957422,((GB_GCA_014860445.1/f__SG8-39ZZZg__2-12-FULL-64-23ZZZs__2-12-FULL-64-23 sp014860445:0.026701163,GB_GCA_919902965.1/f__SG8-39ZZZg__2-12-FULL-64-23ZZZs__2-12-FULL-64-23 sp919902965:0.032454669)1.000:0.015088055,(GB_GCA_014860355.1/f__SG8-39ZZZg__2-12-FULL-64-23ZZZs__2-12-FULL-64-23 sp014860355:0.020273004,GB_GCA_016649475.1/f__SG8-39ZZZg__2-12-FULL-64-23ZZZs__2-12-FULL-64-23 sp016649475:0.018113254)1.000:0.016845324)0.999:0.009499664)0.971:0.008696554)0.834:0.004646978)0.103:0.002866403,GB_GCA_007280315.1/f__SG8-39ZZZg__2-12-FULL-64-23ZZZs__2-12-FULL-64-23 sp007280315:0.054656971)0.950:0.008593827,(GB_GCA_017880745.1/f__SG8-39ZZZg__2-12-FULL-64-23ZZZs__2-12-FULL-64-23 sp017880745:0.037909562,(MC04B06:0.030271765,(GB_GCA_004298385.1/f__SG8-39ZZZg__2-12-FULL-64-23ZZZs__2-12-FULL-64-23 sp004298385:0.019146255,GB_GCA_016234705.1/f__SG8-39ZZZg__2-12-FULL-64-23ZZZs__2-12-FULL-64-23 sp016234705:0.024365521)1.000:0.015096666)0.848:0.005646661)0.558:0.004612084)0.995:0.014553738)1.000:0.120987718)0.990:0.028216197,((((GB_GCA_005881355.1/f__SG8-39ZZZg__VBDM01ZZZs__VBDM01 sp005881355:0.001451412,GB_GCA_005883015.1/f__SG8-39ZZZg__VBDM01ZZZs__VBDM01 sp005881355:0.003983969)1.000:0.056422513,((GB_GCA_005884335.1/f__SG8-39ZZZg__VBDM01ZZZs__VBDM01 sp005884335:0.015096995,(GB_GCA_005883665.1/f__SG8-39ZZZg__VBDM01ZZZs__VBDM01 sp005883665:0.015867198,GB_GCA_005888845.1/f__SG8-39ZZZg__VBDM01ZZZs__VBDM01 sp005883665:0.008707315)0.570:0.003710106)1.000:0.019029377,((GB_GCA_005884455.1/f__SG8-39ZZZg__VBDM01ZZZs__VBDM01 sp005884455:0.004166576,GB_GCA_005888905.1/f__SG8-39ZZZg__VBDM01ZZZs__VBDM01 sp005884455:0.004085665)1.000:0.022333618,((GB_GCA_005881575.1/f__SG8-39ZZZg__VBDM01ZZZs__VBDM01 sp005881575:0.000991229,GB_GCA_005881935.1/f__SG8-39ZZZg__VBDM01ZZZs__VBDM01 sp005881575:0.001513458)1.000:0.025382367,(GB_GCA_005882235.1/f__SG8-39ZZZg__VBDM01ZZZs__VBDM01 sp005882235:0.002576867,GB_GCA_005888995.1/f__SG8-39ZZZg__VBDM01ZZZs__VBDM01 sp005882235:0.004867383)1.000:0.025679658)0.711:0.008289988)1.000:0.018082336)1.000:0.034588288)1.000:0.103484587,((GB_GCA_016189945.1/f__SG8-39ZZZg__JACQTO01ZZZs__JACQTO01 sp016189945:0.073610382,GB_GCA_016210745.1/f__SG8-39ZZZg__JACQTO01ZZZs__JACQTO01 sp016210745:0.063525831)1.000:0.080416426,((GB_GCA_001770415.1/f__SG8-39ZZZg__2-02-FULL-63-19ZZZs__2-02-FULL-63-19 sp001770415:0.000649338,GB_GCA_001770545.1/f__SG8-39ZZZg__2-02-FULL-63-19ZZZs__2-02-FULL-63-19 sp001770415:0.000540009)1.000:0.096989604,(GB_GCA_001770425.1/f__SG8-39ZZZg__2-02-FULL-63-19ZZZs__2-02-FULL-63-19 sp001770425:0.001591177,(GB_GCA_001770245.1/f__SG8-39ZZZg__2-02-FULL-63-19ZZZs__2-02-FULL-63-19 sp001770425:5e-09,GB_GCA_001772025.1/f__SG8-39ZZZg__2-02-FULL-63-19ZZZs__2-02-FULL-63-19 sp001770425:5e-09)0.929:0.003740036)1.000:0.065687248)1.000:0.076626152)1.000:0.034548182)0.978:0.019094418,(GB_GCA_009693435.1/f__SG8-39ZZZg__SHXF01ZZZs__SHXF01 sp009693435:0.182033798,((((GB_GCA_903864555.1/f__SG8-39ZZZg__CAIYPG01ZZZs__CAIYPG01 sp903864555:6e-09,GB_GCA_947474715.1/f__SG8-39ZZZg__CAIYPG01ZZZs__CAIYPG01 sp903864555:0.00215395)1.000:0.119451548,(GB_GCA_947479645.1/f__SG8-39ZZZg__CAIYPG01ZZZs__CAIYPG01 sp947479645:0.094613477,((((GB_GCA_947475335.1/f__SG8-39ZZZg__CAIYPG01ZZZs__CAIYPG01 sp945885335:5e-09,(GB_GCA_947469095.1/f__SG8-39ZZZg__CAIYPG01ZZZs__CAIYPG01 sp945885335:5e-09,GB_GCA_947481495.1/f__SG8-39ZZZg__CAIYPG01ZZZs__CAIYPG01 sp945885335:0.00029816)0.745:6e-09)0.206:5e-09,GB_GCA_947467615.1/f__SG8-39ZZZg__CAIYPG01ZZZs__CAIYPG01 sp945885335:5e-09)0.993:0.003530806,GB_GCA_945885335.1/f__SG8-39ZZZg__CAIYPG01ZZZs__CAIYPG01 sp945885335:0.00492816)1.000:0.038972771,(GB_GCA_903843445.1/f__SG8-39ZZZg__CAIYPG01ZZZs__CAIYPG01 sp903928055:0.000369212,(GB_GCA_903902085.1/f__SG8-39ZZZg__CAIYPG01ZZZs__CAIYPG01 sp903928055:0.000244001,GB_GCA_903928055.1/f__SG8-39ZZZg__CAIYPG01ZZZs__CAIYPG01 sp903928055:0.00022643)0.475:0.000402776)1.000:0.023824979)1.000:0.058884401)0.218:0.016801214)1.000:0.03258343,(GB_GCA_947467405.1/f__SG8-39ZZZg__CAIYPG01ZZZs__CAIYPG01 sp947467405:0.134947324,(GB_GCA_016867955.1/f__SG8-39ZZZg__CAIYPG01ZZZs__CAIYPG01 sp016867955:0.071545269,(GB_GCA_947476535.1/f__SG8-39ZZZg__CAIYPG01ZZZs__CAIYPG01 sp947476535:0.01553878,GB_GCA_947478805.1/f__SG8-39ZZZg__CAIYPG01ZZZs__CAIYPG01 sp947478805:0.009557181)1.000:0.050637461)1.000:0.071875725)0.709:0.019292794)1.000:0.04664753,((GB_GCA_903909415.1/f__SG8-39ZZZg__CAIVVS01ZZZs__CAIVVS01 sp903909415:0.137685385,(GB_GCA_947456925.1/f__SG8-39ZZZg__CAIPUP01ZZZs__CAIPUP01 sp903868285:0.000770502,(((GB_GCA_903921815.1/f__SG8-39ZZZg__CAIPUP01ZZZs__CAIPUP01 sp903868285:0.000696952,(GB_GCA_947469075.1/f__SG8-39ZZZg__CAIPUP01ZZZs__CAIPUP01 sp903868285:0.003248827,(GB_GCA_947450625.1/f__SG8-39ZZZg__CAIPUP01ZZZs__CAIPUP01 sp903868285:7e-09,GB_GCA_947448515.1/f__SG8-39ZZZg__CAIPUP01ZZZs__CAIPUP01 sp903868285:5e-09)0.917:0.003333917)0.943:0.001672582)0.759:0.000435802,(GB_GCA_903868285.1/f__SG8-39ZZZg__CAIPUP01ZZZs__CAIPUP01 sp903868285:0.001344106,GB_GCA_945877985.1/f__SG8-39ZZZg__CAIPUP01ZZZs__CAIPUP01 sp903868285:5e-09)0.933:0.001066752)0.775:0.000354246,GB_GCA_947464755.1/f__SG8-39ZZZg__CAIPUP01ZZZs__CAIPUP01 sp903868285:0.000902218)0.741:5e-09)1.000:0.156381414)1.000:0.061352052,((GB_GCA_945869935.1/f__SG8-39ZZZg__CAMBSA01ZZZs__CAMBSA01 sp945869935:0.008492962,(GB_GCA_947465825.1/f__SG8-39ZZZg__CAMBSA01ZZZs__CAMBSA01 sp947466535:0.000275275,(GB_GCA_947466535.1/f__SG8-39ZZZg__CAMBSA01ZZZs__CAMBSA01 sp947466535:0.000235963,(GB_GCA_947475115.1/f__SG8-39ZZZg__CAMBSA01ZZZs__CAMBSA01 sp947466535:5e-09,(GB_GCA_947480095.1/f__SG8-39ZZZg__CAMBSA01ZZZs__CAMBSA01 sp947466535:5e-09,GB_GCA_947479315.1/f__SG8-39ZZZg__CAMBSA01ZZZs__CAMBSA01 sp947466535:1e-08)0.893:0.000708214)0.001:5e-09)0.614:0.000256774)0.954:0.005672915)1.000:0.175055227,(GB_GCA_020846575.1/f__SG8-39ZZZg__JADLDQ01ZZZs__JADLDQ01 sp020846575:0.225516205,((LV02O20:0.01386895,MC02A11:0.001299681)1.000:0.095207008,((GB_GCA_001770355.1/f__SG8-39ZZZg__2-02-FULL-62-17ZZZs__2-02-FULL-62-17 sp001770355:0.040264738,(GB_GCA_903859155.1/f__SG8-39ZZZg__2-02-FULL-62-17ZZZs__2-02-FULL-62-17 sp903859155:0.000333256,GB_GCA_947485555.1/f__SG8-39ZZZg__2-02-FULL-62-17ZZZs__2-02-FULL-62-17 sp903859155:5e-09)1.000:0.035850574)1.000:0.046952681,((GB_GCA_945897475.1/f__SG8-39ZZZg__2-02-FULL-62-17ZZZs__2-02-FULL-62-17 sp945897475:0.002318182,GB_GCA_947443835.1/f__SG8-39ZZZg__2-02-FULL-62-17ZZZs__2-02-FULL-62-17 sp945897475:0.002996993)1.000:0.056712446,((GB_GCA_947475145.1/f__SG8-39ZZZg__2-02-FULL-62-17ZZZs__2-02-FULL-62-17 sp903899705:5e-09,((((GB_GCA_947480965.1/f__SG8-39ZZZg__2-02-FULL-62-17ZZZs__2-02-FULL-62-17 sp903899705:5e-09,GB_GCA_947479625.1/f__SG8-39ZZZg__2-02-FULL-62-17ZZZs__2-02-FULL-62-17 sp903899705:5e-09)1.000:5e-09,(((GB_GCA_943322835.2/f__SG8-39ZZZg__2-02-FULL-62-17ZZZs__2-02-FULL-62-17 sp903899705:5e-09,GB_GCA_947467155.1/f__SG8-39ZZZg__2-02-FULL-62-17ZZZs__2-02-FULL-62-17 sp903899705:5e-09)0.841:0.000205295,(GB_GCA_947469275.1/f__SG8-39ZZZg__2-02-FULL-62-17ZZZs__2-02-FULL-62-17 sp903899705:5e-09,GB_GCA_947470355.1/f__SG8-39ZZZg__2-02-FULL-62-17ZZZs__2-02-FULL-62-17 sp903899705:0.000750008)0.370:0.000197643)0.702:1.9e-08,(GB_GCA_947482445.1/f__SG8-39ZZZg__2-02-FULL-62-17ZZZs__2-02-FULL-62-17 sp903899705:0.000206395,GB_GCA_947473595.1/f__SG8-39ZZZg__2-02-FULL-62-17ZZZs__2-02-FULL-62-17 sp903899705:0.00029537)0.455:5e-09)0.000:5e-09)0.725:5e-09,GB_GCA_943332315.1/f__SG8-39ZZZg__2-02-FULL-62-17ZZZs__2-02-FULL-62-17 sp903899705:5e-09)0.935:0.000382754,GB_GCA_947472385.1/f__SG8-39ZZZg__2-02-FULL-62-17ZZZs__2-02-FULL-62-17 sp903899705:0.000235457)0.300:5e-09)0.963:0.002202414,GB_GCA_903899705.1/f__SG8-39ZZZg__2-02-FULL-62-17ZZZs__2-02-FULL-62-17 sp903899705:0.003064498)1.000:0.058178008)1.000:0.042852757)0.343:0.017823966)1.000:0.06946057)0.961:0.022737666)0.295:0.024421741):0.014571241)0.600:0.013829146)0.903:0.011969116)0.826:0.035870959)1.000:0.02086019)0.770:0.036819372,((((LV02I09:0.009851902,((LV02M16:5e-09,(LV30I07:0.019206503,LV08D04:5e-09)0.880:0.006309222)0.805:6e-09,LV02K21:5e-09)0.878:0.006937208)1.000:0.063626479,((GB_GCA_018241645.1/f__SG8-39ZZZg__SZAS-79ZZZs__SZAS-79 sp018241645:0.034090955,(((((((GB_GCA_947445165.1/f__SG8-39ZZZg__SZAS-79ZZZs__SZAS-79 sp945862265:0.000994608,(GB_GCA_945935905.1/f__SG8-39ZZZg__SZAS-79ZZZs__SZAS-79 sp945862265:0.000227614,GB_GCA_947490835.1/f__SG8-39ZZZg__SZAS-79ZZZs__SZAS-79 sp945862265:0.001657163)0.916:0.001431507)0.760:0.000345111,GB_GCA_947443985.1/f__SG8-39ZZZg__SZAS-79ZZZs__SZAS-79 sp945862265:0.000570283)0.894:0.000854539,GB_GCA_945896365.1/f__SG8-39ZZZg__SZAS-79ZZZs__SZAS-79 sp945862265:0.000671104)0.857:0.000792315,GB_GCA_945874725.1/f__SG8-39ZZZg__SZAS-79ZZZs__SZAS-79 sp945862265:0.002327992)0.391:0.000730776,GB_GCA_945875985.1/f__SG8-39ZZZg__SZAS-79ZZZs__SZAS-79 sp945862265:0.001971135)0.918:0.000975408,((GB_GCA_945861695.1/f__SG8-39ZZZg__SZAS-79ZZZs__SZAS-79 sp945862265:0.009918843,(((GB_GCA_947468935.1/f__SG8-39ZZZg__SZAS-79ZZZs__SZAS-79 sp945862265:0.000652293,(GB_GCA_947465125.1/f__SG8-39ZZZg__SZAS-79ZZZs__SZAS-79 sp945862265:5e-09,(GB_GCA_947481645.1/f__SG8-39ZZZg__SZAS-79ZZZs__SZAS-79 sp945862265:0.00028858,(GB_GCA_947472325.1/f__SG8-39ZZZg__SZAS-79ZZZs__SZAS-79 sp945862265:0.000246289,GB_GCA_947477365.1/f__SG8-39ZZZg__SZAS-79ZZZs__SZAS-79 sp945862265:0.000312461)0.882:0.000520079)0.768:0.000261963)0.927:0.001690437)0.237:5e-09,GB_GCA_947463475.1/f__SG8-39ZZZg__SZAS-79ZZZs__SZAS-79 sp945862265:0.009292213)0.799:0.000357113,(GB_GCA_943332335.1/f__SG8-39ZZZg__SZAS-79ZZZs__SZAS-79 sp945862265:0.002882292,GB_GCA_947484025.1/f__SG8-39ZZZg__SZAS-79ZZZs__SZAS-79 sp945862265:0.000745547)0.750:0.000486436)0.965:0.001643557)0.976:0.001786218,(GB_GCA_945878445.1/f__SG8-39ZZZg__SZAS-79ZZZs__SZAS-79 sp945862265:0.000965949,GB_GCA_945862265.1/f__SG8-39ZZZg__SZAS-79ZZZs__SZAS-79 sp945862265:0.000604558)0.867:0.000892409)0.881:0.000659942)0.856:0.000606576,GB_GCA_945872235.1/f__SG8-39ZZZg__SZAS-79ZZZs__SZAS-79 sp945862265:0.002134462)1.000:0.042081101)1.000:0.0250728,(GB_GCA_025352885.1/f__SG8-39ZZZg__SZAS-79ZZZs__SZAS-79 sp025352885:0.056688675,GB_GCA_947482825.1/f__SG8-39ZZZg__SZAS-79ZZZs__SZAS-79 sp947482825:0.101650556)0.384:0.010280874)0.885:0.014876967)1.000:0.057260266,(GB_GCA_016713125.1/f__SG8-39ZZZg__SZAS-79ZZZs__SZAS-79 sp016713125:0.069051384,GB_GCA_947467435.1/f__SG8-39ZZZg__SZAS-79ZZZs__SZAS-79 sp947467435:0.15166442)1.000:0.035497457)1.000:0.054043088,((GB_GCA_016195915.1/f__SG8-39ZZZg__JADGRQ01ZZZs__JADGRQ01 sp016195915:0.080848381,GB_GCA_017880775.1/f__SG8-39ZZZg__JADGRQ01ZZZs__JADGRQ01 sp017880775:0.070771145)1.000:0.087449534,(((GB_GCA_029858545.1/f__SG8-39ZZZg__JAOUFA01ZZZs__JAOUFA01 sp029858545:0.155406943,((GB_GCA_001303445.1/f__SG8-39ZZZg__SG8-39ZZZs__SG8-39 sp001303445:0.052624185,GB_GCA_022340705.1/f__SG8-39ZZZg__SG8-39ZZZs__SG8-39 sp022340705:0.04914589)1.000:0.109306203,(GB_GCA_903834835.1/f__SG8-39ZZZg__CAILKO01ZZZs__CAILKO01 sp903834835:0.004048738,(GB_GCA_947467655.1/f__SG8-39ZZZg__CAILKO01ZZZs__CAILKO01 sp903834835:0.001362311,(GB_GCA_947480565.1/f__SG8-39ZZZg__CAILKO01ZZZs__CAILKO01 sp903834835:0.000127199,GB_GCA_947475665.1/f__SG8-39ZZZg__CAILKO01ZZZs__CAILKO01 sp903834835:5e-09)0.705:0.000227781)0.909:0.002924745)1.000:0.203412459)0.735:0.022892869)0.930:0.012933712,(GB_GCA_027317055.1/f__SG8-39ZZZg__DAHVFK01ZZZs__DAHVFK01 sp027317055:0.120358464,(GB_GCA_027346865.1/f__SG8-39ZZZg__JAKALD01ZZZs__JAKALD01 sp021813275:0.0017832,(GB_GCA_027438375.1/f__SG8-39ZZZg__JAKALD01ZZZs__JAKALD01 sp021813275:0.00449945,(GB_GCA_027438335.1/f__SG8-39ZZZg__JAKALD01ZZZs__JAKALD01 sp021813275:0.00186012,(GB_GCA_021814515.1/f__SG8-39ZZZg__JAKALD01ZZZs__JAKALD01 sp021813275:0.001026725,(GB_GCA_021813275.1/f__SG8-39ZZZg__JAKALD01ZZZs__JAKALD01 sp021813275:0.0,GB_GCA_028064515.1/f__SG8-39ZZZg__JAKALD01ZZZs__JAKALD01 sp021813275:0.0):0.001656188)0.653:5e-09)0.909:0.001252364)0.273:0.00069868)1.000:0.110647997)0.971:0.021364587)0.074:0.011187462,(((((GB_GCA_001770625.1/f__SG8-39ZZZg__2-02-FULL-66-14ZZZs__2-02-FULL-66-14 sp001771975:0.001200043,GB_GCA_001771975.1/f__SG8-39ZZZg__2-02-FULL-66-14ZZZs__2-02-FULL-66-14 sp001771975:0.000855886)1.000:0.060811922,(GB_GCA_004298325.1/f__SG8-39ZZZg__2-02-FULL-66-14ZZZs__2-02-FULL-66-14 sp004298325:0.021448736,(GB_GCA_004298295.1/f__SG8-39ZZZg__2-02-FULL-66-14ZZZs__2-02-FULL-66-14 sp004298295:0.00489933,GB_GCA_004298985.1/f__SG8-39ZZZg__2-02-FULL-66-14ZZZs__2-02-FULL-66-14 sp004298295:0.004741404)1.000:0.017997613)1.000:0.043672407)0.935:0.016591362,(GB_GCA_002451175.1/f__SG8-39ZZZg__2-02-FULL-66-14ZZZs__2-02-FULL-66-14 sp002451175:0.085840834,GB_GCA_001770475.1/f__SG8-39ZZZg__2-02-FULL-66-14ZZZs__2-02-FULL-66-14 sp001770475:0.090856795)0.864:0.015377427)1.000:0.070216105,((((((LV08B23:0.026862213,(((((LV02M21:0.008320155,(LV02N03:5e-09,LV02N08:1e-08)0.676:0.006420619)0.636:0.003942352,(((LV02O17:5e-09,LV08N03:0.001117585)0.565:0.001171627,((LV02O04:0.011001131,(LV08I22:5e-09,(LV30K09:5e-09,LV30K03:5e-09)0.000:5e-09)0.996:0.005292316)0.031:0.000694892,LV08P07:0.002400772)0.603:0.00146445)0.028:0.001037472,LV30K20:0.002179377)0.227:0.000133331)0.759:0.004855299,(LV08I23:5e-09,LV30P13:0.010809454)0.974:0.019005782)0.816:0.004235988,LV02K06:0.005440338)0.637:0.004449835,MC10C05:0.009861959)0.515:0.0042103)0.988:0.026979752,LV08P17:0.033837007)0.991:0.031342464,(GB_GCA_025356085.1/f__SG8-39ZZZg__RBG-16-66-20ZZZs__RBG-16-66-20 sp025356085:0.069585975,(GB_GCA_005240145.1/f__SG8-39ZZZg__RBG-16-66-20ZZZs__RBG-16-66-20 sp005240145:0.075218473,(((((MC10D03:0.00437799,MC02C22:0.007843173)0.892:0.004088721,(((MC02G19:0.000169566,MC02J21:5e-09)0.549:0.001296513,(MC02J07:5e-09,LV30A13:0.01142679)0.877:0.003492347)0.068:0.001528005,((((MC02I03:0.00219753,MC02G21:6e-09)0.788:0.001659857,(LV30N20:0.00597941,MC08L02:0.001596169)0.790:0.001609836)0.749:0.000519143,(MC02I08:0.000848708,MC02B16:0.001777997)0.933:0.002161506)0.912:0.002727129,(MC10C14:0.004669641,(MC02F07:0.000975055,MC02C21:5e-09)0.837:0.007362598)0.640:0.000925313)0.463:0.001546963)0.608:0.00236081)0.741:0.002397353,MC02K09:0.005295422)1.000:0.044206924,(GB_GCA_025358705.1/f__SG8-39ZZZg__RBG-16-66-20ZZZs__RBG-16-66-20 sp025358705:0.040703906,(GB_GCA_945906765.1/f__SG8-39ZZZg__RBG-16-66-20ZZZs__RBG-16-66-20 sp945906765:5e-09,GB_GCA_947485155.1/f__SG8-39ZZZg__RBG-16-66-20ZZZs__RBG-16-66-20 sp945906765:0.000402801)1.000:0.034110164)0.984:0.012020833)0.778:0.005625242,(GB_GCA_009693335.1/f__SG8-39ZZZg__RBG-16-66-20ZZZs__RBG-16-66-20 sp009693335:0.078249491,GB_GCA_009693345.1/f__SG8-39ZZZg__RBG-16-66-20ZZZs__RBG-16-66-20 sp009693345:0.044690759)0.402:0.00746909)0.982:0.012562553)1.000:0.024005169)0.506:0.014745083)0.547:0.010906764,GB_GCA_001770285.1/f__SG8-39ZZZg__RBG-16-66-20ZZZs__RBG-16-66-20 sp001770285:0.082015492)0.541:0.015657021,(GB_GCA_016177575.1/f__SG8-39ZZZg__RBG-16-66-20ZZZs__RBG-16-66-20 sp016177575:0.104967473,GB_GCA_020845995.1/f__SG8-39ZZZg__RBG-16-66-20ZZZs__RBG-16-66-20 sp020845995:0.092810013)0.608:0.026710058)1.000:0.046332523,((GB_GCA_016868105.1/f__SG8-39ZZZg__RBG-16-66-20ZZZs__RBG-16-66-20 sp016868105:0.047061964,(GB_GCA_022844545.1/f__SG8-39ZZZg__RBG-16-66-20ZZZs__RBG-16-66-20 sp022844545:0.023591225,(((GB_GCA_027622615.1/f__SG8-39ZZZg__RBG-16-66-20ZZZs__RBG-16-66-20 sp005777205:0.000809679,GB_GCA_027592185.1/f__SG8-39ZZZg__RBG-16-66-20ZZZs__RBG-16-66-20 sp005777205:0.002282022)0.970:0.001015517,((GB_GCA_947446435.1/f__SG8-39ZZZg__RBG-16-66-20ZZZs__RBG-16-66-20 sp005777205:0.00031118,(GB_GCA_947444155.1/f__SG8-39ZZZg__RBG-16-66-20ZZZs__RBG-16-66-20 sp005777205:0.000445423,GB_GCA_945907095.1/f__SG8-39ZZZg__RBG-16-66-20ZZZs__RBG-16-66-20 sp005777205:0.001156133)0.395:0.00032257)0.792:0.000495626,GB_GCA_947484925.1/f__SG8-39ZZZg__RBG-16-66-20ZZZs__RBG-16-66-20 sp005777205:0.000269014)0.753:0.000348655)0.959:0.002024671,(GB_GCA_005777205.1/f__SG8-39ZZZg__RBG-16-66-20ZZZs__RBG-16-66-20 sp005777205:0.002172903,GB_GCA_005788625.1/f__SG8-39ZZZg__RBG-16-66-20ZZZs__RBG-16-66-20 sp005777205:0.004359184)0.957:0.003961479)1.000:0.026681827)1.000:0.020965122)1.000:0.071139779,GB_GCA_026416295.1/f__SG8-39ZZZg__RBG-16-66-20ZZZs__RBG-16-66-20 sp026416295:0.162158022)0.716:0.031161177)1.000:0.036888545)1.000:0.024748254,(((GB_GCA_011391295.1/f__SG8-39ZZZg__JAABQT01ZZZs__JAABQT01 sp011391295:0.031654163,GB_GCA_027624175.1/f__SG8-39ZZZg__JAABQT01ZZZs__JAABQT01 sp027624175:0.018433741)1.000:0.061834399,((GB_GCA_029884575.1/f__SG8-39ZZZg__JAABQT01ZZZs__JAABQT01 sp029883975:0.000330707,(GB_GCA_029859065.1/f__SG8-39ZZZg__JAABQT01ZZZs__JAABQT01 sp029883975:0.000373837,GB_GCA_029883975.1/f__SG8-39ZZZg__JAABQT01ZZZs__JAABQT01 sp029883975:0.000441621)0.744:5e-09)1.000:0.072028226,(GB_GCA_029863065.1/f__SG8-39ZZZg__JAABQT01ZZZs__JAABQT01 sp029863065:0.035585568,GB_GCA_029865405.1/f__SG8-39ZZZg__JAABQT01ZZZs__JAABQT01 sp029865405:0.038586114)1.000:0.040950385)0.492:0.014750805)1.000:0.071364657,((GB_GCA_001770315.1/f__SG8-39ZZZg__2-12-FULL-68-20ZZZs__2-12-FULL-68-20 sp001770655:0.001097361,GB_GCA_001770655.1/f__SG8-39ZZZg__2-12-FULL-68-20ZZZs__2-12-FULL-68-20 sp001770655:0.000928567)1.000:0.124669407,(GB_GCA_019237595.1/f__SG8-39ZZZg__SCGC-AG-212-J23ZZZs__SCGC-AG-212-J23 sp019237595:0.129783405,((((GB_GCA_025931315.1/f__SG8-39ZZZg__SCGC-AG-212-J23ZZZs__SCGC-AG-212-J23 sp025929745:0.000236537,(GB_GCA_025930805.1/f__SG8-39ZZZg__SCGC-AG-212-J23ZZZs__SCGC-AG-212-J23 sp025929745:0.001150698,((((GB_GCA_025923875.1/f__SG8-39ZZZg__SCGC-AG-212-J23ZZZs__SCGC-AG-212-J23 sp025929745:0.000884008,(GB_GCA_025937635.1/f__SG8-39ZZZg__SCGC-AG-212-J23ZZZs__SCGC-AG-212-J23 sp025929745:0.002533472,GB_GCA_025923095.1/f__SG8-39ZZZg__SCGC-AG-212-J23ZZZs__SCGC-AG-212-J23 sp025929745:0.001288774)0.859:0.000864794)0.921:0.000830831,(GB_GCA_025924155.1/f__SG8-39ZZZg__SCGC-AG-212-J23ZZZs__SCGC-AG-212-J23 sp025929745:0.005754589,GB_GCA_025929745.1/f__SG8-39ZZZg__SCGC-AG-212-J23ZZZs__SCGC-AG-212-J23 sp025929745:0.002790517)0.922:0.006971512)0.707:0.000212647,GB_GCA_025979025.1/f__SG8-39ZZZg__SCGC-AG-212-J23ZZZs__SCGC-AG-212-J23 sp025929745:0.0005184)0.733:0.000214624,GB_GCA_025923395.1/f__SG8-39ZZZg__SCGC-AG-212-J23ZZZs__SCGC-AG-212-J23 sp025929745:0.001433694)0.744:0.000233995)0.891:0.001219494)1.000:0.110357542,((GB_GCA_005888925.1/f__SG8-39ZZZg__SCGC-AG-212-J23ZZZs__SCGC-AG-212-J23 sp005888925:0.05932346,((GB_GCA_019509895.1/f__SG8-39ZZZg__SCGC-AG-212-J23ZZZs__SCGC-AG-212-J23 sp019509895:0.070242678,(GB_GCA_005881875.1/f__SG8-39ZZZg__SCGC-AG-212-J23ZZZs__SCGC-AG-212-J23 sp005883675:0.000326625,GB_GCA_005883675.1/f__SG8-39ZZZg__SCGC-AG-212-J23ZZZs__SCGC-AG-212-J23 sp005883675:0.005712243)1.000:0.056579693)1.000:0.024127274,(GB_GCA_019245555.1/f__SG8-39ZZZg__SCGC-AG-212-J23ZZZs__SCGC-AG-212-J23 sp019245555:0.005094148,GB_GCA_019247345.1/f__SG8-39ZZZg__SCGC-AG-212-J23ZZZs__SCGC-AG-212-J23 sp019245555:0.023569141)1.000:0.067807834)0.311:0.009474391)1.000:0.034416628,GB_GCA_001644455.1/f__SG8-39ZZZg__SCGC-AG-212-J23ZZZs__SCGC-AG-212-J23 sp001644455:0.127542276)0.536:0.018951361)0.820:0.016923419,(GB_GCA_004297625.1/f__SG8-39ZZZg__SCGC-AG-212-J23ZZZs__SCGC-AG-212-J23 sp004297625:0.089387933,(GB_GCA_001772055.1/f__SG8-39ZZZg__SCGC-AG-212-J23ZZZs__SCGC-AG-212-J23 sp001772055:0.053058324,GB_GCA_029266935.1/f__SG8-39ZZZg__SCGC-AG-212-J23ZZZs__SCGC-AG-212-J23 sp029266935:0.064481601)1.000:0.056497656)0.725:0.018383089)0.968:0.014284283,((GB_GCA_005883005.1/f__SG8-39ZZZg__SCGC-AG-212-J23ZZZs__SCGC-AG-212-J23 sp005881595:0.009937112,GB_GCA_005888805.1/f__SG8-39ZZZg__SCGC-AG-212-J23ZZZs__SCGC-AG-212-J23 sp005881595:0.017121894)0.938:0.004359322,(GB_GCA_005882855.1/f__SG8-39ZZZg__SCGC-AG-212-J23ZZZs__SCGC-AG-212-J23 sp005881595:0.002863621,GB_GCA_005881595.1/f__SG8-39ZZZg__SCGC-AG-212-J23ZZZs__SCGC-AG-212-J23 sp005881595:0.001414582)1.000:0.009339323)1.000:0.084043575)0.998:0.023602383)1.000:0.028413941)1.000:0.02978655)0.681:0.016595693)0.725:0.018116642)1.000:0.040226383)0.974:0.017867178)1.000:0.085696683)1.000:0.20669485);
