# Supplementary material for: Genetic isolation and metabolic complexity of an Antarctic subglacial microbiome
Source: Nat Commun. 2025 Aug 18;16:7501. doi: 10.1038/s41467-025-62753-3 (PMC12361377; doi:10.1038/s41467-025-62753-3)
Supplement: Supplementary file 15 — Source data [file 41467_2025_62753_MOESM15_ESM.zip › Source Data/Trees/S Fig 21.tree]

(RS_GCF_003697165.2:0.223118455,((GB_GCA_016195665.1/f__SURF-13ZZZg__JACPZD01ZZZs__JACPZD01 sp016195665:0.020575814,GB_GCA_023487615.1/f__SURF-13ZZZg__JACPZD01ZZZs__JACPZD01 sp023487615:0.015093759)1.000:0.107545494,((GB_GCA_030680605.1/f__SURF-13ZZZg__JAQBXX01ZZZs__JAQBXX01 sp030680605:0.078239678,(GB_GCA_027624315.1/f__SURF-13ZZZg__JAQBXX01ZZZs__JAQBXX01 sp027624315:0.018286733,GB_GCA_030655395.1/f__SURF-13ZZZg__JAQBXX01ZZZs__JAQBXX01 sp030655395:0.016794602)1.000:0.040766978)1.000:0.095465081,((GB_GCA_003599485.1/f__SURF-13ZZZg__SURF-13ZZZs__SURF-13 sp003599485:0.041159125,(GB_GCA_023381235.1/f__SURF-13ZZZg__SURF-13ZZZs__SURF-13 sp023381235:0.009576711,GB_GCA_023484125.1/f__SURF-13ZZZg__SURF-13ZZZs__SURF-13 sp023381235:0.0111482)1.000:0.023806505)1.000:0.02059935,(LV08D02:0.001961764,((LV02A06:0.012760841,(((((LV30E13:0.003660462,(LV02J20:0.004416172,MC02B13:0.004329927)0.687:0.001616936)0.711:0.001071971,LV02D03:0.035422472)1.000:0.011987271,(LV02L22:0.002728787,(LV08C22:0.001871569,LV02P05:0.000579621)0.752:0.000397365)1.000:0.009210395)0.581:0.001505899,LV08J02:0.006675395)0.909:0.001405353,(LV08M02:0.003780518,(LV02A20:0.005851886,((LV02D16:0.006668137,LV30E07:0.010697078)0.782:0.002925885,(LV02L23:0.010646234,(MC02B17:0.009894931,(LV02M23:0.008207034,(LV02J06:0.02189897,LV30M02:0.011696373)0.765:0.006703071)0.999:0.023467365)0.488:0.001192722):0.002881043)0.537:0.000125594)0.098:0.000533536)0.124:0.001887139)0.500:0.001935558)0.829:0.002333901,(((LV08K02:5e-09,(LV30P04:0.00873632,LV02F11:5e-09)0.026:5e-09)0.871:0.002180743,(LV02E07:0.004687727,LV02D19:0.008797626)0.996:0.022375499)0.750:0.003040341,(LV08G02:0.003783417,(LV08L15:5e-09,LV30P14:0.001400095)0.857:0.00126245)0.757:0.000666208)1.000:0.012088234)0.851:0.002043467)0.570:0.036881758)1.000:0.134688241)1.000:0.040151033)0.994:0.223118455);
