# Supplementary material for: Genetic isolation and metabolic complexity of an Antarctic subglacial microbiome
Source: Nat Commun. 2025 Aug 18;16:7501. doi: 10.1038/s41467-025-62753-3 (PMC12361377; doi:10.1038/s41467-025-62753-3)
Supplement: Supplementary file 15 — Source data [file 41467_2025_62753_MOESM15_ESM.zip › Source Data/Trees/S Fig 1.tree]

(((((((((g__Limnohabitans_GB_GCA_947448885.1:0.01690548,(g__Limnohabitans_GB_GCA_945901665.1:0.008764246,(g__Limnohabitans_GB_GCA_945900695.1:0.002021167,g__Limnohabitans_GB_GCA_947484555.1:5e-09)1.000:0.011882423)0.997:0.007498219)0.998:0.012709326,(g__Limnohabitans_GB_GCA_009927195.1:0.045356599,(g__Limnohabitans_GB_GCA_009921465.1:0.004773453,(g__Limnohabitans_GB_GCA_947465665.1:0.000271405,((g__Limnohabitans_GB_GCA_947473785.1:0.001734539,((g__Limnohabitans_GB_GCA_947477505.1:0.000355684,g__Limnohabitans_GB_GCA_947468495.1:0.00064455)0.000:5e-09,((g__Limnohabitans_GB_GCA_947480905.1:0.000748834,g__Limnohabitans_GB_GCA_947465695.1:0.000222089)0.302:0.000315514,g__Limnohabitans_GB_GCA_947476715.1:5e-09)0.857:0.000308507)0.787:5e-09)0.198:0.000640767,g__Limnohabitans_GB_GCA_947481955.1:0.000517263)0.754:0.000229749)0.957:0.002471586)1.000:0.016907885)0.967:0.01153543)1.000:0.099979866,((((g__Limnohabitans_GB_GCA_947374915.1:5e-09,(g__Limnohabitans_GB_GCA_947381055.1:0.0011441,g__Limnohabitans_GB_GCA_947381415.1:0.000103134)0.837:0.000223062)0.876:0.001202976,g__Limnohabitans_GB_GCA_947449635.1:0.004209759)1.000:0.029717363,(((((g__Limnohabitans_GB_GCA_945861305.1:0.01050905,g__Limnohabitans_GB_GCA_945899335.1:0.012854088)0.947:0.005788604,(g__Limnohabitans_GB_GCA_027490485.1:0.024460237,((g__Limnohabitans_GB_GCA_009921935.1:0.000702999,g__Limnohabitans_GB_GCA_009927495.1:0.000349722)1.000:0.009243052,(g__Limnohabitans_GB_GCA_030731305.1:0.004345412,g__Limnohabitans_GB_GCA_945882755.1:0.002682878)0.997:0.004637351)0.573:0.001903852)1.000:0.007653441)0.955:0.004788154,(((g__Limnohabitans_GB_GCA_947473465.1:0.006426891,(g__Limnohabitans_GB_GCA_947470235.1:0.001159106,g__Limnohabitans_GB_GCA_943325485.2:0.00096426)0.738:0.00049743)0.841:0.002009118,g__Limnohabitans_GB_GCA_943324235.2:0.000480915)0.967:0.003622049,(g__Limnohabitans_GB_GCA_945901225.1:0.004550327,g__Limnohabitans_GB_GCA_945862555.1:0.003267502)0.312:0.002038449)1.000:0.010119313)0.993:0.007182944,(g__Limnohabitans_GB_GCA_947494405.1:0.011320615,((g__Limnohabitans_GB_GCA_013205525.1:0.005006583,g__Limnohabitans_GB_GCA_945907005.1:0.004409858)0.947:0.004870501,(g__Limnohabitans_GB_GCA_947484965.1:0.001026799,g__Limnohabitans_GB_GCA_945871945.1:0.001178968)0.998:0.005953169)0.999:0.009281782)1.000:0.028969698)0.659:0.004599061,((g__Limnohabitans_GB_GCA_947453175.1:0.00024269,(g__Limnohabitans_GB_GCA_947455935.1:0.00071432,g__Limnohabitans_GB_GCA_947446875.1:0.000239261)0.802:0.00022154)0.353:0.000594748,g__Limnohabitans_GB_GCA_947447915.1:0.000273132)1.000:0.034590716)0.926:0.005578099)1.000:0.036505416,(((g__Limnohabitans_GB_GCA_903956845.1:0.018416089,(g__Limnohabitans_GB_GCA_945873925.1:0.022585509,g__Limnohabitans_GB_GCA_945890735.1:0.012245275)0.999:0.011558011)1.000:0.020744385,(g__Limnohabitans_GB_GCA_947453645.1:0.032968917,(g__Limnohabitans_GB_GCA_937891045.1:0.011952959,(g__Limnohabitans_GB_GCA_947452405.1:0.002652254,(g__Limnohabitans_GB_GCA_947449995.1:0.00023914,g__Limnohabitans_GB_GCA_947448745.1:5e-09)0.766:0.000505872)0.998:0.008887228)1.000:0.026992478)0.945:0.009383447)1.000:0.019445079,(((g__Limnohabitans_GB_GCA_027488735.1:0.016087154,((g__Limnohabitans_GB_GCA_937895855.1:0.007133391,g__Limnohabitans_GB_GCA_945878065.1:0.004939616)0.994:0.00609164,((g__Limnohabitans_GB_GCA_945907335.1:0.000510976,(g__Limnohabitans_GB_GCA_947497235.1:0.000520236,(g__Limnohabitans_GB_GCA_945906925.1:0.001751412,g__Limnohabitans_GB_GCA_945879105.1:0.001773964)0.751:0.000771573)0.758:0.000304508)0.928:0.001403793,(g__Limnohabitans_GB_GCA_947440625.1:5e-09,g__Limnohabitans_GB_GCA_947441775.1:0.00089108)0.847:0.000677536)1.000:0.009631694)0.483:0.003850987)0.995:0.008349939,((g__Limnohabitans_GB_GCA_023262645.1:0.013985473,((g__Limnohabitans_GB_GCA_005789825.1:0.001400891,g__Limnohabitans_GB_GCA_021300435.1:0.000227778)0.996:0.003046234,(g__Limnohabitans_GB_GCA_030830585.1:0.002341385,g__Limnohabitans_GB_GCA_018969085.1:0.003756338)0.568:0.001331608)0.981:0.004807757)1.000:0.014614179,(g__Limnohabitans_GB_GCA_947458415.1:0.006961007,(g__Limnohabitans_GB_GCA_009925585.1:0.006823368,g__Limnohabitans_GB_GCA_017853535.1:0.000213106)0.996:0.007031927)1.000:0.025448576)0.999:0.013248498)1.000:0.023072613,((((g__Limnohabitans_GB_GCA_009693225.1:0.037994994,(((g__Limnohabitans_GB_GCA_026400195.1:0.002757681,(g__Limnohabitans_GB_GCA_945861805.1:0.003579253,g__Limnohabitans_GB_GCA_945901125.1:0.001915831)0.961:0.003656817)0.947:0.00223613,(g__Limnohabitans_GB_GCA_903844945.1:0.000434247,(g__Limnohabitans_GB_GCA_903860555.1:0.00066625,(g__Limnohabitans_GB_GCA_903932275.1:0.003144079,(g__Limnohabitans_GB_GCA_903890385.1:5e-09,g__Limnohabitans_GB_GCA_903887325.1:0.000274854)0.877:0.000563889)0.941:0.000864344)0.764:0.000293623)1.000:0.007024985)0.651:0.002542454,(g__Limnohabitans_GB_GCA_947483495.1:0.000375876,(g__Limnohabitans_GB_GCA_947490675.1:0.000315832,(g__Limnohabitans_GB_GCA_947445305.1:0.000820902,(g__Limnohabitans_GB_GCA_945870575.1:5e-09,g__Limnohabitans_GB_GCA_947445815.1:0.000222579)0.798:0.00034564)0.599:0.00040927)0.894:0.001417628)1.000:0.011809352)0.998:0.008608114)0.960:0.003793872,g__Limnohabitans_GB_GCA_947452325.1:0.030414267)0.859:0.003145481,(g__Limnohabitans_GB_GCA_947456305.1:0.027679243,g__Limnohabitans_GB_GCA_947508145.1:0.031534854)0.080:0.00346843)0.997:0.008091439,(g__Limnohabitans_GB_GCA_947461325.1:0.020372039,(g__Limnohabitans_GB_GCA_945900685.1:5e-09,g__Limnohabitans_GB_GCA_947486565.1:0.016754814)1.000:0.012727241)1.000:0.022154795)0.684:0.008192212)1.000:0.036212824)1.000:0.020997634)1.000:0.05240768)0.802:0.021164395,((g__Limnohabitans_GB_GCA_009918305.1:5e-09,g__Limnohabitans_GB_GCA_009919175.1:5e-09)1.000:0.190089183,((((g__Limnohabitans_GB_GCA_903830725.1:0.031058503,((g__Limnohabitans_GB_GCA_903896725.1:0.002553663,(g__Limnohabitans_GB_GCA_903896615.1:0.000404757,g__Limnohabitans_GB_GCA_903950135.1:5e-09)0.866:0.00097267)1.000:0.030949918,((g__Limnohabitans_GB_GCA_903843645.1:0.001749396,((g__Limnohabitans_GB_GCA_903918105.1:0.000389004,((((g__Limnohabitans_GB_GCA_903828695.1:0.000195267,g__Limnohabitans_GB_GCA_903826115.1:5e-09)0.588:0.000192834,(g__Limnohabitans_GB_GCA_903826915.1:5e-09,g__Limnohabitans_GB_GCA_903917375.1:0.000987419)0.915:0.000449512)0.730:5e-09,((g__Limnohabitans_GB_GCA_903908375.1:5e-09,g__Limnohabitans_GB_GCA_903903045.1:0.00162762)0.566:5e-09,g__Limnohabitans_GB_GCA_903915825.1:5e-09)0.919:5e-09)0.000:5e-09,(((g__Limnohabitans_GB_GCA_903892575.1:5e-09,g__Limnohabitans_GB_GCA_903916845.1:0.000210213)0.000:5e-09,g__Limnohabitans_GB_GCA_903881725.1:5e-09)0.000:5e-09,g__Limnohabitans_GB_GCA_903859335.1:5e-09)0.000:5e-09)0.999:0.002139551)0.727:0.000199752,(g__Limnohabitans_GB_GCA_903873885.1:0.000958646,g__Limnohabitans_GB_GCA_903876915.1:6.863e-06)0.380:0.000483114)0.757:0.000215618)0.999:0.006909624,((g__Limnohabitans_GB_GCA_903868905.1:0.000649278,g__Limnohabitans_GB_GCA_903935255.1:5e-09)0.875:0.000420463,((((g__Limnohabitans_GB_GCA_903892425.1:5e-09,g__Limnohabitans_GB_GCA_903838265.1:0.000194227)0.000:5e-09,g__Limnohabitans_GB_GCA_903949285.1:5e-09)0.842:0.000193176,(g__Limnohabitans_GB_GCA_903951455.1:5e-09,(g__Limnohabitans_GB_GCA_903951965.1:5e-09,g__Limnohabitans_GB_GCA_903836005.1:5e-09)0.996:5e-09)0.000:5e-09)0.979:0.000768886,((g__Limnohabitans_GB_GCA_903944855.1:5e-09,((g__Limnohabitans_GB_GCA_903943635.1:5e-09,g__Limnohabitans_GB_GCA_903840075.1:0.000202127)0.798:0.000192366,g__Limnohabitans_GB_GCA_903933605.1:5e-09)0.737:5.4e-08)0.000:5e-09,g__Limnohabitans_GB_GCA_903829115.1:5e-09)0.000:5e-09)0.899:0.000546658)1.000:0.007530851)1.000:0.025776778)0.978:0.0092629)0.952:0.006674494,g__Limnohabitans_GB_GCA_903876885.1:0.021831086)1.000:0.029910272,((((g__Limnohabitans_GB_GCA_903925055.1:5e-09,g__Limnohabitans_GB_GCA_903871545.1:5e-09)0.708:5e-09,g__Limnohabitans_GB_GCA_903893755.1:5e-09)0.572:8.7883e-05,g__Limnohabitans_GB_GCA_903922215.1:0.003076156)1.000:0.053486518,(g__Limnohabitans_GB_GCA_903926645.1:0.000198128,((((g__Limnohabitans_GB_GCA_903859985.1:0.000204743,g__Limnohabitans_GB_GCA_903875655.1:0.000926723)0.000:5e-09,g__Limnohabitans_GB_GCA_903851755.1:5e-09)0.000:5e-09,((g__Limnohabitans_GB_GCA_903912335.1:0.000199246,g__Limnohabitans_GB_GCA_903897755.1:5e-09)0.820:0.00019256,(g__Limnohabitans_GB_GCA_903875955.1:0.00040455,(g__Limnohabitans_GB_GCA_903919965.1:0.000480172,(g__Limnohabitans_GB_GCA_903910745.1:5e-09,((g__Limnohabitans_GB_GCA_903846215.1:5e-09,(g__Limnohabitans_GB_GCA_903836965.1:0.00049853,g__Limnohabitans_GB_GCA_903868805.1:5e-09)0.905:0.000584401)0.849:0.000192649,(g__Limnohabitans_GB_GCA_903929935.1:0.00019635,(g__Limnohabitans_GB_GCA_903829155.1:0.000428154,g__Limnohabitans_GB_GCA_903888585.1:0.000398346)0.631:5e-09)0.000:5e-09)0.922:0.000192575)0.000:5e-09)0.767:0.000192396)0.781:0.00019238)0.000:5e-09)0.000:5e-09,g__Limnohabitans_GB_GCA_903863565.1:0.000198157)0.765:0.000201047)1.000:0.039573824)1.000:0.02738216)1.000:0.119453743,(g__Limnohabitans_GB_GCA_009693305.1:0.021117024,((((((((g__Limnohabitans_GB_GCA_947467535.1:5e-09,((g__Limnohabitans_GB_GCA_009921265.1:0.000203982,g__Limnohabitans_GB_GCA_947464745.1:0.000195467)0.782:0.000194169,(g__Limnohabitans_GB_GCA_943332305.1:0.000416619,(g__Limnohabitans_GB_GCA_009922935.1:0.000210894,g__Limnohabitans_GB_GCA_009927155.1:0.000858503)0.775:0.00024141)0.000:5e-09)0.144:5e-09)0.787:0.000194247,g__Limnohabitans_GB_GCA_947473635.1:0.000389291)0.775:0.000194024,(g__Limnohabitans_GB_GCA_947468775.1:0.000201896,g__Limnohabitans_GB_GCA_947471575.1:5e-09)0.000:5e-09)0.854:0.000194035,g__Limnohabitans_GB_GCA_947485695.1:5e-09)0.000:5e-09,g__Limnohabitans_GB_GCA_947482105.1:0.000209331)0.716:0.000194053,g__Limnohabitans_GB_GCA_947475975.1:5e-09)0.724:5.3e-08,g__Limnohabitans_GB_GCA_947477175.1:5e-09)0.759:0.000204487,g__Limnohabitans_GB_GCA_947467785.1:0.000201188)1.000:0.01631502)1.000:0.100238309)0.899:0.019781011)0.977:0.017769112)1.000:0.020373447,((g__Limnohabitans_GB_GCA_030054175.1:0.114779544,((g__Limnohabitans_GB_GCA_903831655.1:0.01943342,(((g__Limnohabitans_GB_GCA_903834935.1:0.000208963,g__Limnohabitans_GB_GCA_903830555.1:0.000879647)0.550:5e-09,g__Limnohabitans_GB_GCA_903865035.1:0.00021129)0.768:0.000198995,(((g__Limnohabitans_GB_GCA_903907065.1:6e-09,g__Limnohabitans_GB_GCA_903920335.1:0.000867468)0.853:0.000204125,g__Limnohabitans_GB_GCA_903868875.1:0.001935495)0.000:5e-09,g__Limnohabitans_GB_GCA_903954085.1:0.000431421)0.785:0.000203356)1.000:0.012218191)1.000:0.093067629,(((g__Limnohabitans_GB_GCA_903896695.1:5e-09,g__Limnohabitans_GB_GCA_903933115.1:0.000264163)1.000:0.035070547,((((g__Limnohabitans_GB_GCA_947470965.1:6e-09,g__Limnohabitans_GB_GCA_947470375.1:0.00086045)0.774:0.000437719,((g__Limnohabitans_GB_GCA_947479325.1:5e-09,(g__Limnohabitans_GB_GCA_947468615.1:0.000517283,g__Limnohabitans_GB_GCA_947475685.1:5e-09)0.839:0.000198831)0.000:5e-09,g__Limnohabitans_GB_GCA_947481315.1:5e-09)0.836:0.000410022)1.000:0.030701148,(g__Limnohabitans_GB_GCA_947449935.1:0.001784356,(g__Limnohabitans_GB_GCA_903842945.1:5e-09,(g__Limnohabitans_GB_GCA_947453135.1:5e-09,((g__Limnohabitans_GB_GCA_903914115.1:0.000410415,g__Limnohabitans_GB_GCA_903905405.1:0.002434717)0.877:0.000463445,((g__Limnohabitans_GB_GCA_903873815.1:0.001452881,g__Limnohabitans_GB_GCA_947449365.1:0.000205222)0.790:0.000196727,g__Limnohabitans_GB_GCA_947454685.1:5e-09)0.963:0.000987379)0.507:0.000392636)0.858:0.000594617)0.583:5e-09)1.000:0.028577376)1.000:0.023824325,((((g__Limnohabitans_GB_GCA_947447285.1:5e-09,((g__Limnohabitans_GB_GCA_947453895.1:5e-09,(g__Limnohabitans_GB_GCA_947451965.1:5e-09,g__Limnohabitans_GB_GCA_947456075.1:0.000706069)0.815:0.000720149)0.831:0.000391137,(g__Limnohabitans_GB_GCA_947448835.1:5e-09,(((g__Limnohabitans_GB_GCA_947374095.1:0.000706429,(g__Limnohabitans_GB_GCA_947375145.1:0.001185076,(g__Limnohabitans_GB_GCA_947371105.1:0.000285531,g__Limnohabitans_GB_GCA_947378575.1:0.012918424)0.000:5e-09)0.904:0.001404906)0.374:5e-09,g__Limnohabitans_GB_GCA_947374555.1:0.000270966)0.911:5e-09,g__Limnohabitans_GB_GCA_947451915.1:0.000301394)0.343:0.000594999)0.394:2.1e-08)0.341:6e-09)0.861:5e-09,g__Limnohabitans_GB_GCA_947372465.1:5e-09)1.000:5e-09,g__Limnohabitans_GB_GCA_947450335.1:5e-09)1.000:0.013671213,(((g__Limnohabitans_GB_GCA_903871595.1:5e-09,g__Limnohabitans_GB_GCA_903821005.1:0.000405391)0.425:5e-09,((g__Limnohabitans_GB_GCA_903892135.1:0.000288621,g__Limnohabitans_GB_GCA_903861115.1:6e-09)0.767:0.000263571,g__Limnohabitans_GB_GCA_947468035.1:0.001073347)0.773:0.000310868)0.195:0.000195533,(g__Limnohabitans_GB_GCA_903929505.1:5e-09,(g__Limnohabitans_GB_GCA_903912915.1:5e-09,(g__Limnohabitans_GB_GCA_903863115.1:5e-09,(((g__Limnohabitans_GB_GCA_947455185.1:0.001065846,((((g__Limnohabitans_GB_GCA_947447925.1:0.000262008,g__Limnohabitans_GB_GCA_947373835.1:0.000977591)0.907:6e-09,((g__Limnohabitans_GB_GCA_947373125.1:5e-09,(g__Limnohabitans_GB_GCA_947378145.1:5e-09,g__Limnohabitans_GB_GCA_903844975.1:0.000819118)0.000:5e-09)0.928:0.001309392,g__Limnohabitans_GB_GCA_947371475.1:5e-09)0.263:5e-09)0.810:5e-09,((g__Limnohabitans_GB_GCA_947374025.1:0.000246615,g__Limnohabitans_GB_GCA_947372455.1:0.003588439)0.266:6e-09,(((g__Limnohabitans_GB_GCA_947452795.1:0.001885641,g__Limnohabitans_GB_GCA_947378505.1:5e-09)0.715:0.000678879,g__Limnohabitans_GB_GCA_947381265.1:0.000604755)0.915:5e-09,g__Limnohabitans_GB_GCA_903877265.1:0.000701778)0.333:5e-09)0.916:5e-09)0.633:5e-09,g__Limnohabitans_GB_GCA_947373255.1:5e-09)0.000:6e-09)0.323:2.88e-07,g__Limnohabitans_GB_GCA_947453485.1:0.000539514)0.474:0.000646811,((g__Limnohabitans_GB_GCA_903910365.1:0.000725176,(g__Limnohabitans_GB_GCA_903865315.1:0.000418181,g__Limnohabitans_GB_GCA_903920235.1:0.000582636)0.758:0.000206009)0.744:0.000257884,g__Limnohabitans_GB_GCA_903930335.1:5e-09)0.000:5e-09)0.597:0.000197741)0.733:5.3e-08)0.922:0.000197756)0.000:5e-09)0.999:0.008626094)1.000:0.02542499)0.951:0.015494681)1.000:0.075733941,((((((((g__Limnohabitans_GB_GCA_903932035.1:0.0006684,g__Limnohabitans_GB_GCA_903864315.1:0.000443813)0.492:5e-09,g__Limnohabitans_GB_GCA_903926665.1:0.001295087)0.910:0.000598256,(g__Limnohabitans_GB_GCA_947450395.1:0.000205752,g__Limnohabitans_GB_GCA_947378045.1:5e-09)0.734:8e-09)0.000:5e-09,(g__Limnohabitans_GB_GCA_947449905.1:5e-09,g__Limnohabitans_GB_GCA_947380215.1:5e-09)0.000:5e-09)0.000:5e-09,g__Limnohabitans_GB_GCA_947454015.1:5e-09)0.550:5e-09,(g__Limnohabitans_GB_GCA_947447865.1:5e-09,g__Limnohabitans_GB_GCA_947371385.1:0.000200729)0.527:5e-09)0.427:2.1448e-05,g__Limnohabitans_GB_GCA_947446985.1:0.000506201)1.000:0.023047631,(((((((g__Limnohabitans_GB_GCA_903904075.1:0.000401552,(g__Limnohabitans_GB_GCA_903854875.1:0.000428087,(g__Limnohabitans_GB_GCA_903836825.1:5e-09,(g__Limnohabitans_GB_GCA_903889285.1:5e-09,(((g__Limnohabitans_GB_GCA_903887185.1:5e-09,(g__Limnohabitans_GB_GCA_903841495.1:5e-09,(g__Limnohabitans_GB_GCA_903909725.1:5e-09,((g__Limnohabitans_GB_GCA_903885835.1:5e-09,g__Limnohabitans_GB_GCA_903822695.1:0.000107582)0.255:2.524e-06,g__Limnohabitans_GB_GCA_903835055.1:5e-09)0.198:0.00028993)0.000:5e-09)0.419:5e-09)0.000:5e-09,g__Limnohabitans_GB_GCA_903854515.1:5e-09)0.417:5e-09,g__Limnohabitans_GB_GCA_903922575.1:5e-09)0.487:5e-09)0.000:5e-09)0.000:5e-09)0.367:5e-09)0.914:5e-09,g__Limnohabitans_GB_GCA_903905105.1:0.000200874)0.751:5e-09,((((g__Limnohabitans_GB_GCA_903905545.1:5e-09,g__Limnohabitans_GB_GCA_903905425.1:0.000197806)0.736:5e-09,(g__Limnohabitans_GB_GCA_903860575.1:5e-09,(((g__Limnohabitans_GB_GCA_903825145.1:5e-09,g__Limnohabitans_GB_GCA_903888315.1:0.000847555)0.000:5e-09,g__Limnohabitans_GB_GCA_903914755.1:5e-09)0.499:5e-09,g__Limnohabitans_GB_GCA_903846005.1:5e-09)0.664:5e-09)0.732:5e-09)0.000:5e-09,g__Limnohabitans_GB_GCA_903919295.1:5e-09)0.990:5e-09,(g__Limnohabitans_GB_GCA_903852435.1:5e-09,(g__Limnohabitans_GB_GCA_903835635.1:5e-09,(((g__Limnohabitans_GB_GCA_903881615.1:5e-09,(((g__Limnohabitans_GB_GCA_903838285.1:6e-09,g__Limnohabitans_GB_GCA_903864305.1:5e-09)1.000:5e-09,(g__Limnohabitans_GB_GCA_903873365.1:5e-09,g__Limnohabitans_GB_GCA_903861175.1:5e-09)1.000:6e-09)0.000:5e-09,(g__Limnohabitans_GB_GCA_903849105.1:0.00020037,(g__Limnohabitans_GB_GCA_903886515.1:5e-09,((g__Limnohabitans_GB_GCA_903913945.1:5e-09,(g__Limnohabitans_GB_GCA_903855015.1:0.000285832,g__Limnohabitans_GB_GCA_903872225.1:0.000615383)0.420:5e-09)0.000:5e-09,g__Limnohabitans_GB_GCA_903880305.1:5e-09)0.619:6e-09)0.731:5e-09)0.000:5e-09)0.676:0.000197533)0.357:5.3e-08,g__Limnohabitans_GB_GCA_903875545.1:5e-09)0.000:5.3e-08,g__Limnohabitans_GB_GCA_903877915.1:5e-09)0.457:5.3e-08)0.456:5.4e-08)0.717:5.4e-08)0.000:5e-09)1.000:5e-09,((((g__Limnohabitans_GB_GCA_903904575.1:5e-09,g__Limnohabitans_GB_GCA_903878985.1:5e-09)1.000:6e-09,g__Limnohabitans_GB_GCA_903905755.1:5e-09)0.000:6e-09,g__Limnohabitans_GB_GCA_903838355.1:5e-09)0.994:5e-09,g__Limnohabitans_GB_GCA_903855215.1:6e-09)0.000:5e-09)0.887:5e-09,g__Limnohabitans_GB_GCA_903827725.1:0.00076113)0.747:0.000194578,g__Limnohabitans_GB_GCA_903872125.1:0.000203071)1.000:0.032932512,((g__Limnohabitans_GB_GCA_903844385.1:0.000429055,g__Limnohabitans_GB_GCA_903928575.1:0.000208736)1.000:0.007857557,(g__Limnohabitans_GB_GCA_903857475.1:0.000764042,g__Limnohabitans_GB_GCA_903887655.1:0.000759336)1.000:0.007593865)1.000:0.029603548)0.988:0.015564298)1.000:0.095275206)0.145:0.019900162)1.000:0.08513461)0.272:0.013940411,((g__Limnohabitans_GB_GCA_018882835.1:0.011426124,g__Limnohabitans_GB_GCA_903850735.1:0.012393997)1.000:0.052105963,(g__Limnohabitans_GB_GCA_018883305.1:0.023594102,((g__Limnohabitans_GB_GCA_009923505.1:0.002832632,(((g__Limnohabitans_GB_GCA_030831675.1:0.004976408,g__Limnohabitans_GB_GCA_021299895.1:0.001316457)0.781:0.000492445,g__Limnohabitans_GB_GCA_017853485.1:0.001008141)0.924:0.001202533,g__Limnohabitans_GB_GCA_029979025.1:0.012048446)0.742:0.000889256)1.000:0.015942849,(g__Limnohabitans_GB_GCA_937927685.1:0.013433743,(g__Limnohabitans_GB_GCA_947448375.1:0.000362333,g__Limnohabitans_GB_GCA_947454195.1:5e-09)1.000:0.01101531)0.996:0.00817359)0.999:0.014828349)1.000:0.064682445)0.869:0.014119058)0.998:0.018733285)0.971:0.014703414,(g__Limnohabitans_GB_GCA_018883455.1:0.112770765,((g__Limnohabitans_GB_GCA_903925445.1:0.035109867,(g__Limnohabitans_GB_GCA_903832625.1:0.001146101,(g__Limnohabitans_GB_GCA_903888845.1:0.001196011,(g__Limnohabitans_GB_GCA_903819535.1:0.000615299,g__Limnohabitans_GB_GCA_903892525.1:0.002884549)0.727:0.000178665)0.996:0.003146265)1.000:0.024270912)1.000:0.035682721,((g__Limnohabitans_GB_GCA_018969975.1:0.019766089,(((g__Limnohabitans_GB_GCA_002347905.1:0.000726548,g__Limnohabitans_GB_GCA_009925945.1:0.00162441)1.000:0.012921635,(g__Limnohabitans_GB_GCA_947377945.1:0.001591057,(((g__Limnohabitans_GB_GCA_947378595.1:0.001807162,g__Limnohabitans_GB_GCA_947375235.1:0.000334237)0.755:0.000404204,(g__Limnohabitans_GB_GCA_947381275.1:0.001139971,g__Limnohabitans_GB_GCA_947373745.1:0.002597151)0.768:0.001038072)0.800:0.001432756,g__Limnohabitans_GB_GCA_947380575.1:5e-09)0.848:0.000510581)1.000:0.006608104)0.928:0.002916524,(((g__Limnohabitans_GB_GCA_903880855.1:0.002803565,(g__Limnohabitans_GB_GCA_903829905.1:0.005175753,g__Limnohabitans_GB_GCA_903823475.1:5e-09)0.798:0.000431754)0.974:0.001100137,g__Limnohabitans_GB_GCA_903836215.1:5e-09)1.000:0.009229396,((g__Limnohabitans_GB_GCA_009923345.1:0.00850714,g__Limnohabitans_GB_GCA_030832175.1:0.000890567)1.000:0.010178167,((g__Limnohabitans_GB_GCA_005786815.1:0.002776645,g__Limnohabitans_GB_GCA_945890875.1:0.003443519)1.000:0.006252191,g__Limnohabitans_GB_GCA_026400175.1:0.007453087)0.972:0.002679642)0.692:0.003087605)0.972:0.004655189)0.638:0.004507615)1.000:0.063875751,((((g__Limnohabitans_GB_GCA_903845315.1:0.016326162,(((g__Limnohabitans_GB_GCA_947452105.1:5e-09,(g__Limnohabitans_GB_GCA_947447235.1:0.00014846,g__Limnohabitans_GB_GCA_947453315.1:0.000439066)0.721:0.000205894)1.000:0.007775248,(((((g__Limnohabitans_GB_GCA_947372675.1:0.002498956,(g__Limnohabitans_GB_GCA_947377915.1:0.001053208,g__Limnohabitans_GB_GCA_947381325.1:5e-09)0.760:0.000376446)0.391:0.000753542,g__Limnohabitans_GB_GCA_947380555.1:0.000302147)0.895:0.000784347,g__Limnohabitans_GB_GCA_947374375.1:0.007007741)0.747:0.000293114,(g__Limnohabitans_GB_GCA_947373925.1:5e-09,g__Limnohabitans_GB_GCA_947373405.1:5e-09)0.890:0.000425128)0.926:0.000645767,g__Limnohabitans_GB_GCA_947372395.1:0.000651493)1.000:0.007235479)0.701:0.003852146,(g__Limnohabitans_GB_GCA_947449405.1:5e-09,g__Limnohabitans_GB_GCA_947451285.1:5e-09)1.000:0.015014326)0.364:0.002862114)0.999:0.008586317,(g__Limnohabitans_RS_GCF_002778315.1:0.000875861,(g__Limnohabitans_GB_GCA_947449445.1:0.000374722,g__Limnohabitans_RS_GCF_003063395.1:0.001215072)0.279:0.000287746)1.000:0.010192872)0.447:0.002976698,(g__Limnohabitans_GB_GCA_903906635.1:0.013657043,((g__Limnohabitans_GB_GCA_903870825.1:0.003326489,(g__Limnohabitans_GB_GCA_903892175.1:0.001951317,g__Limnohabitans_GB_GCA_903906215.1:0.000807444)0.851:0.000510316)0.993:0.003414321,(g__Limnohabitans_GB_GCA_947377745.1:0.005135091,g__Limnohabitans_GB_GCA_903892185.1:0.004201736)0.862:0.001579816)0.992:0.005163943)1.000:0.008790921)1.000:0.03048697,(g__Limnohabitans_GB_GCA_947453965.1:0.023316451,(((((g__Limnohabitans_GB_GCA_947377905.1:0.003579552,(g__Limnohabitans_GB_GCA_947374535.1:5e-09,g__Limnohabitans_GB_GCA_947377715.1:0.00623208)0.753:0.003122661)1.000:0.011002105,((g__Limnohabitans_GB_GCA_903886485.1:0.000198966,(g__Limnohabitans_GB_GCA_903830665.1:0.000194116,g__Limnohabitans_GB_GCA_903835585.1:5e-09)0.911:5e-09)1.000:0.019787416,((g__Limnohabitans_GB_GCA_947451565.1:0.001911255,(g__Limnohabitans_GB_GCA_947377705.1:0.000400278,g__Limnohabitans_GB_GCA_947372485.1:0.000416313)0.996:0.005619664)1.000:0.008521334,(g__Limnohabitans_GB_GCA_947454585.1:0.02913753,(((g__Limnohabitans_RS_GCF_003063545.1:0.006940262,(g__Limnohabitans_RS_GCF_027925025.1:0.0274998,(g__Limnohabitans_GB_GCA_027308175.1:0.003285602,(g__Limnohabitans_GB_GCA_027308195.1:5e-09,(g__Limnohabitans_GB_GCA_027312505.1:5e-09,(g__Limnohabitans_GB_GCA_002281275.1:5e-09,(g__Limnohabitans_GB_GCA_002281915.1:0.0,g__Limnohabitans_GB_GCA_002282445.1:0.0):5e-09)0.000:5e-09)0.724:5e-09)0.852:5e-09)1.000:0.007117917)0.996:0.004175145)0.995:0.004418307,((((g__Limnohabitans_GB_GCA_903881405.1:0.001778156,g__Limnohabitans_GB_GCA_903952885.1:0.001371512)1.000:0.009382713,(g__Limnohabitans_GB_GCA_027485285.1:0.003307067,g__Limnohabitans_GB_GCA_947440585.1:0.005621535)1.000:0.012325508)1.000:0.009033324,(g__Limnohabitans_GB_GCA_947455585.1:0.005706026,(g__Limnohabitans_GB_GCA_947447405.1:0.001161964,(g__Limnohabitans_GB_GCA_947453905.1:0.00280106,g__Limnohabitans_GB_GCA_947451295.1:0.001258496)0.000:5e-09)1.000:0.012975228)0.422:0.002721455)0.977:0.003820344,g__Limnohabitans_RS_GCF_027924965.1:0.005827652)0.969:0.002817757)0.996:0.003983817,(g__Limnohabitans_RS_GCF_027924905.1:0.001498704,(g__Limnohabitans_RS_GCF_003063475.1:0.002188387,g__Limnohabitans_RS_GCF_003063675.1:0.001333114)0.996:0.003042608)1.000:0.006672748)0.919:0.00241221)0.346:0.001283522)0.342:0.003069114)0.865:0.003774181)0.110:0.004817336,(g__Limnohabitans_GB_GCA_947374185.1:0.00192875,(g__Limnohabitans_GB_GCA_947374855.1:0.011874137,(g__Limnohabitans_GB_GCA_947379515.1:0.002247547,g__Limnohabitans_GB_GCA_947373245.1:0.000897665)0.641:0.000792993)0.950:0.002833856)1.000:0.014037343)0.338:0.003296786,(g__Limnohabitans_GB_GCA_947505465.1:0.00044668,(g__Limnohabitans_GB_GCA_903856995.1:0.001284065,g__Limnohabitans_GB_GCA_947505645.1:0.000898393)0.338:0.000660459)1.000:0.027517469)1.000:0.016083803,(g__Limnohabitans_GB_GCA_947460335.1:0.00757479,((g__Limnohabitans_GB_GCA_947371445.1:0.002164039,g__Limnohabitans_GB_GCA_947371915.1:0.000352275)1.000:0.010899731,g__Limnohabitans_RS_GCF_002778325.1:0.00542283)0.891:0.010253795)1.000:0.023701673)0.996:0.014065701)0.989:0.012745261)0.958:0.013931018)0.675:0.011257439)1.000:0.035019961)0.997:0.018769179)1.000:0.029886801,(((((g__JAAFIW01_GB_GCA_013297875.1:0.096393063,(g__CANFOR01_GB_GCA_947373535.1:0.002613999,(g__CANFOR01_GB_GCA_947448675.1:0.000722168,((g__CANFOR01_GB_GCA_947373335.1:0.000523919,(g__CANFOR01_GB_GCA_947445175.1:5e-09,g__CANFOR01_GB_GCA_947373165.1:0.000741176)0.229:5e-09)0.108:8e-09,g__CANFOR01_GB_GCA_947371345.1:0.002291509)0.000:5e-09)0.887:0.001337723)1.000:0.092682064)0.947:0.021709903,g__JAKFVA01_GB_GCA_021732385.1:0.129056673)0.998:0.01572001,((((g__JACMQX01_GB_GCA_014376765.1:0.084147809,(g__JAURZS01_GB_GCA_030683395.1:0.002902,(g__JAURZS01_GB_GCA_030653255.1:0.000250934,g__JAURZS01_GB_GCA_030674395.1:0.001448253)0.816:0.00096207)1.000:0.079385024)0.950:0.01546301,g__Variovorax_A_RS_GCF_022809125.1:0.054038867)0.745:0.013335416,(g__JADJPY01_GB_GCA_016713005.1:0.088822507,(((g__JAHBZM01_GB_GCA_017988075.1:0.001439306,g__JAHBZM01_GB_GCA_020161775.1:0.000479167)1.000:0.047603586,(g__JAHBZM01_GB_GCA_019635435.1:0.024683211,(g__JAHBZM01_GB_GCA_019635365.1:0.009554944,(g__JAHBZM01_GB_GCA_019635415.1:0.001235265,g__JAHBZM01_GB_GCA_026125685.1:0.000595162)0.720:0.000276275)1.000:0.02210211)1.000:0.037573969)0.934:0.01141367,((((g__Ramlibacter_GB_GCA_025361305.1:0.075333235,(((g__Ramlibacter_GB_GCA_012274225.1:0.030813726,(g__Ramlibacter_GB_GCA_002415385.1:5e-09,(g__Ramlibacter_GB_GCA_002427815.1:5e-09,g__Ramlibacter_GB_GCA_002427895.1:0.000204411)0.728:5.3e-08)1.000:0.02168781)1.000:0.024733643,g__Ramlibacter_RS_GCF_012184415.1:0.066637897)0.981:0.010484856,(g__Ramlibacter_GB_GCA_019449555.1:0.035801086,g__Ramlibacter_GB_GCA_023701085.1:0.046793247)1.000:0.021931445)0.939:0.009102181)0.675:0.008567387,(((g__Ramlibacter_RS_GCF_001044395.1:0.045625093,g__Ramlibacter_RS_GCF_009646335.1:0.061238303)1.000:0.028839596,((g__Ramlibacter_RS_GCF_003797765.1:0.039334554,(g__Ramlibacter_GB_GCA_029237735.1:0.013961114,g__Ramlibacter_GB_GCA_030695945.1:0.018219079)1.000:0.023474654)0.283:0.007390841,(g__Ramlibacter_GB_GCA_028292245.1:0.050406012,g__Ramlibacter_RS_GCF_015831345.1:0.050628869)0.067:0.00751425)0.983:0.007989525)0.466:0.006021436,((g__Ramlibacter_GB_GCA_947467515.1:0.008245897,g__Ramlibacter_GB_GCA_947476285.1:5e-09)1.000:0.069868917,(g__Ramlibacter_GB_GCA_028292185.1:0.06738049,(g__Ramlibacter_GB_GCA_013815685.1:0.044431976,g__Ramlibacter_RS_GCF_013155545.1:0.019816688)0.985:0.010729144)0.551:0.005324752)0.989:0.008527596)0.887:0.00933185)1.000:0.012838633,((((g__Ramlibacter_RS_GCF_000215705.1:0.055722571,((g__Ramlibacter_RS_GCF_016641735.1:0.068842612,(g__Ramlibacter_RS_GCF_009758015.1:5e-09,g__Ramlibacter_RS_GCF_013778345.1:5e-09)1.000:0.047235985)0.976:0.011643615,((g__Ramlibacter_RS_GCF_027941915.1:0.060373686,g__Ramlibacter_GB_GCA_027484575.1:0.072272569)0.632:0.011374391,(g__Ramlibacter_RS_GCF_004681975.1:0.054383019,((g__Ramlibacter_GB_GCA_023387335.1:0.015908284,g__Ramlibacter_GB_GCA_023390985.1:0.006998909)1.000:0.024683882,(g__Ramlibacter_RS_GCF_004682015.1:0.025472948,g__Ramlibacter_RS_GCF_001424545.1:0.029582608)0.310:0.006000178)1.000:0.013717625)0.995:0.009975148)0.985:0.00802321)1.000:0.021397612)0.889:0.012245914,((g__Ramlibacter_RS_GCF_004681965.1:0.052733436,g__Ramlibacter_RS_GCF_016722895.1:0.055381932)1.000:0.020758432,(g__Ramlibacter_GB_GCA_947476465.1:0.069813836,(((g__Ramlibacter_GB_GCA_030831585.1:0.007423237,g__Ramlibacter_RS_GCF_029866045.1:0.007467771)0.640:0.007465057,(g__Ramlibacter_GB_GCA_947452915.1:0.000275905,(g__Ramlibacter_GB_GCA_947449025.1:0.000250162,g__Ramlibacter_GB_GCA_947454065.1:0.002147058)0.737:0.000444718)1.000:0.015765656)1.000:0.071537108,(g__Ramlibacter_GB_GCA_947455875.1:0.036667958,g__Ramlibacter_GB_GCA_947463025.1:0.011253544)1.000:0.047187994)0.784:0.014461862)0.662:0.01244842)1.000:0.022626375)0.981:0.009978213,(g__Ramlibacter_RS_GCF_001580455.1:0.056195523,(g__Ramlibacter_RS_GCF_004028785.1:5e-09,g__Ramlibacter_RS_GCF_015159745.1:5e-09)1.000:0.068705075)1.000:0.016938951)0.888:0.008308951,((g__Ramlibacter_RS_GCF_007833165.1:0.060677337,(((g__Ramlibacter_GB_GCA_028291915.1:0.006805172,g__Ramlibacter_GB_GCA_028292105.1:0.004730261)1.000:0.051133496,((((g__Ramlibacter_RS_GCF_016722765.1:0.033808654,g__Ramlibacter_RS_GCF_016722785.1:0.033058769)1.000:0.023713303,(g__Ramlibacter_RS_GCF_016654015.1:0.034174215,(g__Ramlibacter_RS_GCF_014297465.1:0.033068523,g__Ramlibacter_GB_GCA_028868995.1:0.041783223)0.859:0.010849327)1.000:0.01252112)0.958:0.008273588,(((g__Ramlibacter_RS_GCF_015070875.1:0.030404598,(g__Ramlibacter_GB_GCA_004144865.1:0.027071959,g__Ramlibacter_GB_GCA_023438115.1:0.043335236)0.985:0.01141248)0.832:0.006012498,(g__Ramlibacter_GB_GCA_021156245.1:0.023849985,(g__Ramlibacter_GB_GCA_020697325.1:0.001807273,g__Ramlibacter_GB_GCA_021323335.1:0.003164593)1.000:0.019540267)1.000:0.023991691)0.864:0.006342946,(g__Ramlibacter_GB_GCA_022844525.1:0.049359078,g__Ramlibacter_RS_GCF_013087525.1:0.021720521)1.000:0.021180187)0.084:0.004176152)0.789:0.006281749,g__Ramlibacter_RS_GCF_028291745.1:0.051306911)0.448:0.006796524)0.997:0.009168222,((g__Ramlibacter_RS_GCF_012927085.1:0.047403265,g__Ramlibacter_GB_GCA_023436025.1:0.057248864)0.998:0.014048693,((g__Ramlibacter_GB_GCA_028292195.1:0.036919829,g__Ramlibacter_RS_GCF_022012305.1:0.037369072)1.000:0.015501869,(g__Ramlibacter_GB_GCA_013127575.1:0.060142448,g__Ramlibacter_RS_GCF_028292805.1:0.036917472)1.000:0.03013282)0.288:0.007632659)0.913:0.004525139)1.000:0.017037719)0.995:0.01373258,(g__Ramlibacter_RS_GCF_013697775.1:0.074216664,(g__Ramlibacter_GB_GCA_016213325.1:0.066589638,g__Ramlibacter_RS_GCF_014297445.1:0.057647658)1.000:0.019893389)0.297:0.010593618)1.000:0.030364185)1.000:0.01532573)0.991:0.009703295,(g__Ramlibacter_RS_GCF_936925435.1:0.056427458,(g__Ramlibacter_GB_GCA_016191525.1:0.050836478,((g__Ramlibacter_GB_GCA_014376915.1:0.035391372,(g__Ramlibacter_GB_GCA_026785815.1:0.055170581,g__Ramlibacter_GB_GCA_025351615.1:0.03676557)0.932:0.00836184)0.988:0.008381563,g__Ramlibacter_GB_GCA_028291885.1:0.030512353)1.000:0.027000492)0.989:0.012548797)0.996:0.008721983)1.000:0.01861072)0.590:0.010366442)0.997:0.012934201)0.810:0.009024052,(g__PHCI01_GB_GCA_019747995.1:0.0021474,(g__PHCI01_GB_GCA_002842205.1:0.002088418,g__PHCI01_GB_GCA_030683825.1:0.009880774)0.869:0.002168806)1.000:0.083429765)0.472:0.009627952)0.957:0.009348951,((((((g__JAHIYE01_GB_GCA_018813425.1:5e-09,(g__JAHIYE01_GB_GCA_018815325.1:5e-09,(g__JAHIYE01_GB_GCA_018815585.1:0.0,g__JAHIYE01_GB_GCA_018823525.1:0.0):5e-09)0.000:5e-09)1.000:0.062911701,(((g__Hylemonella_GB_GCA_025356545.1:0.008301159,g__Hylemonella_GB_GCA_947374105.1:0.003575512)0.885:0.005203423,((g__Hylemonella_GB_GCA_947373795.1:0.000688033,(g__Hylemonella_GB_GCA_947371885.1:0.002435217,(g__Hylemonella_GB_GCA_947374705.1:0.000447287,g__Hylemonella_GB_GCA_947450755.1:0.000990113)0.247:0.000954697)0.159:0.000535621)1.000:0.009481921,(g__Hylemonella_GB_GCA_947373465.1:0.010777734,(g__Hylemonella_GB_GCA_947377545.1:0.015253384,(g__Hylemonella_GB_GCA_947455145.1:5e-09,(((g__Hylemonella_GB_GCA_947374715.1:0.003981324,g__Hylemonella_GB_GCA_947371655.1:0.007758305)0.000:0.002995605,((g__Hylemonella_GB_GCA_947446205.1:5e-09,(g__Hylemonella_GB_GCA_947444755.1:0.000223355,g__Hylemonella_GB_GCA_947375225.1:0.013844378)0.565:6e-09)0.748:0.000312793,g__Hylemonella_GB_GCA_947450965.1:0.000571001)0.475:1.0118e-05)0.504:0.001753246,(g__Hylemonella_GB_GCA_947451375.1:5e-09,g__Hylemonella_GB_GCA_947375255.1:0.001680384)0.000:5e-09)0.786:1.5e-08)0.723:0.000356643)0.087:0.000973992)1.000:0.0109575)0.528:0.00443506)1.000:0.068872211,(g__Hylemonella_GB_GCA_947454695.1:0.079005591,((((g__Hylemonella_GB_GCA_001797315.1:5e-09,g__Hylemonella_GB_GCA_003537855.1:5e-09)1.000:0.01375531,((g__Hylemonella_GB_GCA_030680575.1:0.009269011,(g__Hylemonella_GB_GCA_002633085.1:0.003868966,g__Hylemonella_GB_GCA_016194875.1:0.001445665)0.994:0.004510248)0.998:0.006318666,(g__Hylemonella_GB_GCA_020621995.1:0.001765557,g__Hylemonella_RS_GCF_001592265.1:5e-09)1.000:0.009535246)0.998:0.009160222)1.000:0.027750118,(((g__Hylemonella_RS_GCF_000211835.1:0.01398416,(g__Hylemonella_RS_GCF_000600295.1:0.014039182,g__Hylemonella_RS_GCF_004328645.1:0.020165078)0.037:0.006022658)1.000:0.083651892,((g__Hylemonella_GB_GCA_020621965.1:0.02842187,((((g__Hylemonella_RS_GCF_001432305.1:0.006891515,(g__Hylemonella_GB_GCA_016185015.1:0.002121932,g__Hylemonella_GB_GCA_027532575.1:0.002008033)1.000:0.007251885)0.997:0.006088403,g__Hylemonella_GB_GCA_030695415.1:0.038894964)0.989:0.006023311,(g__Hylemonella_GB_GCA_030824375.1:0.002725954,g__Hylemonella_RS_GCF_013334205.1:0.003677059)1.000:0.010781022)1.000:0.009717521,g__Hylemonella_GB_GCA_028869035.1:0.024906308)0.978:0.007342922)1.000:0.012107007,((g__Hylemonella_GB_GCA_027358445.1:0.000518294,(g__Hylemonella_GB_GCA_021845965.1:0.000276527,g__Hylemonella_GB_GCA_027444165.1:0.001338707)0.000:8e-09)1.000:0.029710272,(g__Hylemonella_GB_GCA_020248905.1:0.046608704,((g__Hylemonella_GB_GCA_003500955.1:0.018964051,(g__Hylemonella_GB_GCA_946481355.1:0.025502627,g__Hylemonella_RS_GCF_027532185.1:0.006869972)0.462:0.003635387)0.992:0.006347757,(g__Hylemonella_GB_GCA_019746735.1:0.015356039,g__Hylemonella_GB_GCA_019745555.1:0.011779359)0.660:0.003030431)0.999:0.008231273)1.000:0.011901212)0.988:0.007844061)0.995:0.01287007)0.986:0.01430744,((g__Hylemonella_GB_GCA_017853735.1:0.00128999,g__Hylemonella_GB_GCA_030833465.1:0.004120465)1.000:0.061758429,(g__Hylemonella_GB_GCA_017856735.1:0.00167562,(g__Hylemonella_GB_GCA_017853595.1:5e-09,(g__Hylemonella_GB_GCA_017853945.1:0.000362131,(g__Hylemonella_GB_GCA_017855135.1:0.001507613,g__Hylemonella_GB_GCA_017856435.1:0.000492279)0.079:0.000702302)0.673:0.000176422)0.738:0.000223626)1.000:0.063619346)1.000:0.045098966)1.000:0.015382136)0.912:0.013055762,(((g__Hylemonella_GB_GCA_002359555.1:0.000896491,(g__Hylemonella_GB_GCA_002342165.1:0.015754407,(g__Hylemonella_GB_GCA_009926355.1:0.001113801,g__Hylemonella_GB_GCA_009927465.1:5e-09)0.781:0.00029965)0.495:0.000321848)1.000:0.014575963,(g__Hylemonella_GB_GCA_945862005.1:0.015136102,g__Hylemonella_GB_GCA_945862195.1:0.011795871)0.966:0.007831775)1.000:0.116214901,(g__Hylemonella_GB_GCA_002454975.1:0.030044444,(g__Hylemonella_GB_GCA_947373765.1:5e-09,(((g__Hylemonella_GB_GCA_947448145.1:5e-09,(g__Hylemonella_GB_GCA_947454955.1:0.000439139,(g__Hylemonella_GB_GCA_947372075.1:0.001551033,g__Hylemonella_GB_GCA_947453385.1:5e-09)0.294:1.5e-08)0.243:6e-09)0.976:5e-09,((g__Hylemonella_GB_GCA_947454965.1:5e-09,(g__Hylemonella_GB_GCA_947377835.1:0.002281636,g__Hylemonella_GB_GCA_947447545.1:0.001276552)0.543:5e-09)0.223:5e-09,g__Hylemonella_GB_GCA_947378705.1:0.00022999)0.762:5e-09)0.509:5e-09,g__Hylemonella_GB_GCA_947381105.1:5e-09)0.987:5e-09)1.000:0.017103396)1.000:0.061362057)0.522:0.01795686)0.992:0.012987482)0.326:0.010380487)0.999:0.015229794)0.985:0.01164876,((((g__JAABRC01_GB_GCA_024642025.1:0.064630216,(g__JAABRC01_GB_GCA_029561195.1:0.020290274,(g__JAABRC01_GB_GCA_011391115.1:0.037167156,(g__JAABRC01_GB_GCA_030157555.1:0.003370448,(g__JAABRC01_GB_GCA_016704915.1:0.002479873,g__JAABRC01_GB_GCA_016707075.1:0.00525257)0.872:0.001196645)0.880:0.003220456)0.952:0.007848002)0.998:0.016088026)1.000:0.030053989,(((g__CAISIP01_GB_GCA_025360705.1:0.053131876,((g__CAISIP01_GB_GCA_947464225.1:0.002162445,g__CAISIP01_GB_GCA_947465975.1:0.00115111)0.886:0.001344593,(g__CAISIP01_GB_GCA_947482595.1:0.001685268,(g__CAISIP01_GB_GCA_947483595.1:0.000646315,(g__CAISIP01_GB_GCA_903885415.1:0.002454647,(g__CAISIP01_GB_GCA_945901255.1:0.000349649,(g__CAISIP01_GB_GCA_947505575.1:5e-09,g__CAISIP01_GB_GCA_947498675.1:6e-09)0.932:0.001159992)0.679:0.001086255)0.999:0.004241145)0.409:0.000357189)0.848:0.000681525)1.000:0.080156193)0.909:0.013129142,(((g__CAISIP01_GB_GCA_027214345.1:0.00722122,(((g__CAISIP01_GB_GCA_020446205.1:0.000833649,g__CAISIP01_GB_GCA_024236015.1:0.000455066)0.926:0.000802627,g__CAISIP01_GB_GCA_026125735.1:0.009220321)0.847:0.000401721,g__CAISIP01_GB_GCA_026125755.1:0.000382337)0.964:0.002419536)1.000:0.049704113,(g__CAISIP01_GB_GCA_024235935.1:0.02413451,(g__CAISIP01_GB_GCA_017988865.1:0.00048077,g__CAISIP01_GB_GCA_018063505.1:0.000736282)1.000:0.026312098)1.000:0.024932476)1.000:0.04126378,(g__CAISIP01_GB_GCA_026785765.1:0.083297443,(g__CAISIP01_GB_GCA_016790475.1:0.059328451,((g__CAISIP01_GB_GCA_945861785.1:0.000894549,((g__CAISIP01_GB_GCA_947475045.1:5e-09,g__CAISIP01_GB_GCA_947481735.1:0.000304706)0.805:0.000414748,g__CAISIP01_GB_GCA_947468745.1:0.000648239)0.872:0.000969299)0.874:0.001182701,(g__CAISIP01_GB_GCA_945860885.1:0.002078935,g__CAISIP01_GB_GCA_947499685.1:0.002515907)0.932:0.007118672)1.000:0.044922074)1.000:0.018619686)0.956:0.011022982)0.318:0.011156314)1.000:0.038288644,(g__JANYCG01_GB_GCA_025360385.1:0.074818549,((g__JANYCG01_GB_GCA_025360545.1:0.001638953,(g__JANYCG01_GB_GCA_025354265.1:5e-09,g__JANYCG01_GB_GCA_025363235.1:0.003434981)0.642:0.001271592)0.822:0.001493694,g__JANYCG01_GB_GCA_025358555.1:0.000964473)1.000:0.052157056)1.000:0.031069694)0.703:0.008756525)0.950:0.009223699,((g__JAUXWC01_GB_GCA_030685025.1:0.030604038,(g__JAUXWC01_GB_GCA_016718155.1:0.015777601,(g__JAUXWC01_GB_GCA_016705305.1:0.001724025,g__JAUXWC01_GB_GCA_016718405.1:0.00371031)1.000:0.024453728)0.985:0.011771073)1.000:0.054451985,(((((((((LV02F09:0.042860791,g__Rhodoferax_RS_GCF_002413825.1:0.018563547)0.397:0.005781015,(g__Rhodoferax_RS_GCF_003347515.1:0.025620139,(((g__Rhodoferax_RS_GCF_012927445.1:0.000550243,g__Rhodoferax_RS_GCF_012927505.1:0.000247473)1.000:0.021675927,(g__Rhodoferax_GB_GCA_903823025.1:5e-09,(g__Rhodoferax_GB_GCA_903900095.1:5e-09,(g__Rhodoferax_GB_GCA_903872485.1:5e-09,(g__Rhodoferax_GB_GCA_903827005.1:5e-09,(g__Rhodoferax_GB_GCA_903820615.1:0.007761771,g__Rhodoferax_GB_GCA_903870085.1:5e-09)0.514:5e-09)0.000:5e-09)0.514:5e-09)0.594:5e-09)1.000:0.05417075)0.956:0.005984973,((g__Rhodoferax_GB_GCA_030683195.1:0.059903082,(g__Rhodoferax_GB_GCA_903840825.1:0.026875125,(g__Rhodoferax_GB_GCA_947372745.1:0.001412797,g__Rhodoferax_GB_GCA_947448575.1:0.000836751)0.996:0.009428236)1.000:0.042398773)0.441:0.008298886,g__Rhodoferax_GB_GCA_903938955.1:0.043848351)0.802:0.006225916)0.765:0.006474322)1.000:0.009182218)0.979:0.005643466,(g__Rhodoferax_RS_GCF_018780565.1:0.038169932,g__Rhodoferax_RS_GCF_030646845.1:0.021554201)0.997:0.008470113)0.508:0.003387506,g__Rhodoferax_GB_GCA_002422455.1:0.055220798)0.438:0.003206687,((g__Rhodoferax_GB_GCA_001828975.1:0.004417311,g__Rhodoferax_RS_GCF_000013605.1:0.003815437)1.000:0.008963884,(g__Rhodoferax_GB_GCA_025359085.1:0.020587763,(g__Rhodoferax_RS_GCF_010365055.1:0.014140718,((g__Rhodoferax_RS_GCF_013791765.1:5e-09,((g__Rhodoferax_GB_GCA_018899575.1:0.000204634,g__Rhodoferax_GB_GCA_018900545.1:5e-09)0.660:5e-09,(g__Rhodoferax_GB_GCA_018898955.1:0.0,g__Rhodoferax_GB_GCA_018899585.1:0.0,g__Rhodoferax_GB_GCA_018901775.1:0.0):5e-09)1.000:5e-09)1.000:5e-09,g__Rhodoferax_GB_GCA_018900115.1:6e-09)1.000:0.019739318)0.999:0.008679335)0.993:0.00564574)1.000:0.035879719)0.756:0.003592955,(g__Rhodoferax_GB_GCA_030682475.1:0.037790974,g__Rhodoferax_GB_GCA_021731215.1:0.036738077)0.941:0.007058788)0.978:0.004736145,(((g__Rhodoferax_GB_GCA_017880985.1:0.038737263,(g__Rhodoferax_GB_GCA_003133245.1:0.000384355,g__Rhodoferax_GB_GCA_903926585.1:0.008089047)1.000:0.064503022)1.000:0.017266276,((g__Rhodoferax_RS_GCF_028714215.1:0.033077898,g__Rhodoferax_GB_GCA_021812315.1:0.107847777)0.236:0.007241368,((((((g__Rhodoferax_GB_GCA_903885125.1:0.003697571,g__Rhodoferax_GB_GCA_903854145.1:0.000956309)0.741:0.000468914,g__Rhodoferax_GB_GCA_903896425.1:0.001935093)0.819:0.000928026,g__Rhodoferax_GB_GCA_903923415.1:0.001638256)1.000:0.014259068,(g__Rhodoferax_GB_GCA_903906745.1:0.00166432,((g__Rhodoferax_GB_GCA_903878555.1:6e-09,g__Rhodoferax_GB_GCA_903838245.1:0.000456682)0.508:0.000725597,(((((((g__Rhodoferax_GB_GCA_903839285.1:5e-09,g__Rhodoferax_GB_GCA_903918855.1:5e-09)0.714:5e-09,g__Rhodoferax_GB_GCA_903911515.1:5e-09)0.518:1.1e-08,g__Rhodoferax_GB_GCA_903926345.1:0.001680727)0.873:0.006564647,g__Rhodoferax_GB_GCA_903924915.1:0.000685266)0.170:6e-09,g__Rhodoferax_GB_GCA_903927705.1:0.00023232)0.456:6e-09,((g__Rhodoferax_GB_GCA_903908305.1:0.001207255,g__Rhodoferax_GB_GCA_903881555.1:0.001745249)0.969:0.00165043,g__Rhodoferax_GB_GCA_903927835.1:0.001175011)0.000:5e-09)0.287:5e-09,g__Rhodoferax_GB_GCA_903914175.1:0.000226187)0.850:0.000491581)0.655:0.000765024)1.000:0.013201163)1.000:0.016468807,(((g__Rhodoferax_GB_GCA_903829465.1:0.000660696,(g__Rhodoferax_GB_GCA_903828665.1:5e-09,((g__Rhodoferax_GB_GCA_903843905.1:0.001601326,((g__Rhodoferax_GB_GCA_903827045.1:0.002587819,g__Rhodoferax_GB_GCA_903891905.1:0.000780574)0.480:5e-09,g__Rhodoferax_GB_GCA_903890775.1:5e-09)0.474:5e-09)0.805:5e-09,(((((g__Rhodoferax_GB_GCA_903928235.1:0.000207401,g__Rhodoferax_GB_GCA_903835155.1:5e-09)0.530:5e-09,g__Rhodoferax_GB_GCA_903832335.1:0.001969187)0.744:6e-09,(g__Rhodoferax_GB_GCA_903864095.1:5e-09,(((g__Rhodoferax_GB_GCA_903892955.1:0.000440276,g__Rhodoferax_GB_GCA_903851815.1:5e-09)0.974:0.002907338,((((((g__Rhodoferax_GB_GCA_903852635.1:5e-09,(g__Rhodoferax_GB_GCA_903872365.1:5e-09,g__Rhodoferax_GB_GCA_903884865.1:5e-09)0.933:0.001305507)0.813:0.002868364,g__Rhodoferax_GB_GCA_903924125.1:0.000714338)0.699:0.003245019,g__Rhodoferax_GB_GCA_903920565.1:5e-09)0.000:0.000655129,(g__Rhodoferax_GB_GCA_903863555.1:0.000552698,g__Rhodoferax_GB_GCA_903876545.1:0.00154258)0.682:0.001065143)0.890:0.003655555,g__Rhodoferax_GB_GCA_903871325.1:0.002366142)0.866:5e-09,g__Rhodoferax_GB_GCA_903914095.1:5e-09)0.000:5e-09)0.635:6e-09,g__Rhodoferax_GB_GCA_903849205.1:5e-09)0.469:5e-09)0.701:5e-09)0.000:5e-09,g__Rhodoferax_GB_GCA_903924965.1:5e-09)0.667:5e-09,(g__Rhodoferax_GB_GCA_903883235.1:5e-09,(g__Rhodoferax_GB_GCA_903890745.1:0.000597516,(g__Rhodoferax_GB_GCA_903898055.1:0.000508909,g__Rhodoferax_GB_GCA_903913505.1:5e-09)0.371:0.001330953)0.661:0.000701222)0.849:0.000215498)0.928:5e-09)0.988:5e-09)0.915:5e-09)0.663:0.000574516,g__Rhodoferax_GB_GCA_903899435.1:0.00031627)1.000:0.027436307,((g__Rhodoferax_GB_GCA_903876735.1:0.000343284,((g__Rhodoferax_GB_GCA_903900925.1:5e-09,g__Rhodoferax_GB_GCA_903852405.1:0.000418149)0.748:5e-09,(((g__Rhodoferax_GB_GCA_903872535.1:0.000837004,g__Rhodoferax_GB_GCA_903906225.1:5e-09)0.806:0.000203501,((g__Rhodoferax_GB_GCA_903939815.1:5e-09,g__Rhodoferax_GB_GCA_903857625.1:5e-09)0.521:0.000819182,g__Rhodoferax_GB_GCA_903841425.1:0.000226519)0.442:5e-09)0.300:5e-09,g__Rhodoferax_GB_GCA_903957515.1:0.000669971)0.784:5e-09)0.633:5.815e-05)1.000:0.022179963,(g__Rhodoferax_GB_GCA_903920695.1:0.000609337,g__Rhodoferax_GB_GCA_903960245.1:0.001858149)1.000:0.021011079)0.984:0.006002979)0.404:0.004125615)1.000:0.027974627,(((g__Rhodoferax_GB_GCA_903921095.1:0.000337404,((g__Rhodoferax_GB_GCA_903856965.1:0.00065327,(g__Rhodoferax_GB_GCA_903875275.1:0.000347291,g__Rhodoferax_GB_GCA_903914805.1:0.000275252)0.879:0.00087085)0.907:0.001001982,g__Rhodoferax_GB_GCA_903845395.1:0.000972005)0.777:0.000277499)1.000:0.04972165,((g__Rhodoferax_GB_GCA_903925725.1:0.017274309,(g__Rhodoferax_GB_GCA_903882135.1:5e-09,(g__Rhodoferax_GB_GCA_903929605.1:0.000419133,g__Rhodoferax_GB_GCA_903927295.1:0.000459557)0.713:0.000218345)1.000:0.01869606)0.998:0.008437633,((((g__Rhodoferax_GB_GCA_903927575.1:6e-09,g__Rhodoferax_GB_GCA_903827935.1:0.000646673)0.143:0.000931542,g__Rhodoferax_GB_GCA_903894475.1:5e-09)0.915:0.000945505,g__Rhodoferax_GB_GCA_903889125.1:0.001234687)1.000:0.018705024,((g__Rhodoferax_GB_GCA_026399995.1:0.001971727,g__Rhodoferax_GB_GCA_903897005.1:0.002764804)0.984:0.004828821,((g__Rhodoferax_GB_GCA_007280205.1:0.002188914,g__Rhodoferax_GB_GCA_020035295.1:0.000578804)0.984:0.004492488,(g__Rhodoferax_GB_GCA_947506095.1:0.010086166,g__Rhodoferax_GB_GCA_947499085.1:0.00123487)0.928:0.002020599)0.992:0.007304534)1.000:0.011759037)0.934:0.005468123)1.000:0.014957362)1.000:0.018947205,((g__Rhodoferax_GB_GCA_903928875.1:0.000382039,(g__Rhodoferax_GB_GCA_903875665.1:0.000293103,g__Rhodoferax_GB_GCA_903906695.1:0.000372707)0.686:0.000441608)1.000:0.052024062,(g__Rhodoferax_GB_GCA_903838075.1:5e-09,((g__Rhodoferax_GB_GCA_903843175.1:0.000175625,(g__Rhodoferax_GB_GCA_903902555.1:0.000261154,(g__Rhodoferax_GB_GCA_903860465.1:0.000210184,g__Rhodoferax_GB_GCA_903839085.1:0.00020755)0.647:5e-09)0.906:0.000680374)0.646:8.0173e-05,(g__Rhodoferax_GB_GCA_903870695.1:5e-09,(g__Rhodoferax_GB_GCA_947485665.1:0.001271911,g__Rhodoferax_GB_GCA_903865855.1:0.000464205)0.000:5e-09)0.798:0.000208738)0.489:0.000214783)1.000:0.040830545)1.000:0.013274332)1.000:0.017982652)0.953:0.008720474)0.999:0.009297095)0.081:0.0040111,g__Rhodoferax_GB_GCA_025354965.1:0.055331592)1.000:0.009876355)0.991:0.01074548,((((g__Rhodoferax_GB_GCA_903960915.1:5e-09,(g__Rhodoferax_GB_GCA_903933835.1:5e-09,g__Rhodoferax_GB_GCA_903936745.1:5e-09)0.731:5e-09)0.948:0.001869252,g__Rhodoferax_GB_GCA_903960055.1:0.004952285)1.000:0.054507185,(g__Rhodoferax_GB_GCA_017997975.1:0.025671623,g__Rhodoferax_RS_GCF_017948265.1:0.019629885)1.000:0.043219789)1.000:0.014084314,(g__Rhodoferax_GB_GCA_016708345.1:0.00098591,g__Rhodoferax_GB_GCA_018060565.1:0.001201549)1.000:0.056257769)0.098:0.005545168)0.983:0.007827946,((((((g__Rhodoferax_GB_GCA_903930255.1:0.081538463,g__Rhodoferax_GB_GCA_903927495.1:0.05960278)0.198:0.01373292,(((g__Rhodoferax_GB_GCA_002381045.1:0.007002527,g__Rhodoferax_GB_GCA_017983715.1:0.003925291)1.000:0.061769595,((g__Rhodoferax_RS_GCF_028688795.1:0.03035449,(g__Rhodoferax_GB_GCA_903886165.1:0.000312497,(g__Rhodoferax_GB_GCA_903869745.1:0.006139582,g__Rhodoferax_GB_GCA_903899835.1:0.002420212)0.773:0.001044472)1.000:0.044300686)0.986:0.009716735,(((g__Rhodoferax_GB_GCA_903856025.1:5e-09,g__Rhodoferax_GB_GCA_903919085.1:0.001006364)1.000:0.037692207,(((g__Rhodoferax_GB_GCA_009994785.1:5e-09,((g__Rhodoferax_GB_GCA_009992565.1:5e-09,g__Rhodoferax_GB_GCA_002789135.1:5e-09)0.537:5e-09,g__Rhodoferax_GB_GCA_009994125.1:5e-09)0.000:5e-09)0.932:0.000643242,g__Rhodoferax_GB_GCA_002791635.1:5e-09)0.841:5e-09,g__Rhodoferax_GB_GCA_001871515.1:5e-09)1.000:0.030372829)1.000:0.014878973,((g__Rhodoferax_RS_GCF_028688095.1:0.005145407,g__Rhodoferax_RS_GCF_028715765.1:0.004199417)1.000:0.042938782,(g__Rhodoferax_GB_GCA_008080595.1:0.018695982,(g__Rhodoferax_GB_GCA_029255565.1:0.002222886,g__Rhodoferax_RS_GCF_019973615.1:0.002832579)1.000:0.017239263)0.998:0.012661982)0.998:0.012258408)0.986:0.007402429)0.983:0.006927681)0.632:0.005477981,((g__Rhodoferax_GB_GCA_002842265.1:0.022387228,(((g__Rhodoferax_RS_GCF_014859475.1:0.022035543,(g__Rhodoferax_GB_GCA_001872845.1:0.000213401,(g__Rhodoferax_GB_GCA_002789915.1:5e-09,g__Rhodoferax_GB_GCA_002784775.1:5e-09)0.870:0.000463819)1.000:0.024045869)0.999:0.008535675,g__Rhodoferax_RS_GCF_028689295.1:0.016645363)0.204:0.002838095,g__Rhodoferax_GB_GCA_011391545.1:0.026708859)0.999:0.009072216)0.298:0.006566644,(g__Rhodoferax_RS_GCF_011391645.1:0.028701574,((g__Rhodoferax_RS_GCF_023701345.1:0.012063879,(g__Rhodoferax_RS_GCF_023700745.1:0.001539111,g__Rhodoferax_RS_GCF_028699555.1:0.003086317)1.000:0.011616583)1.000:0.007030999,((g__Rhodoferax_GB_GCA_021737975.1:0.028698016,(g__Rhodoferax_RS_GCF_030653815.1:0.000904962,(g__Rhodoferax_RS_GCF_030698315.1:0.000660016,(g__Rhodoferax_RS_GCF_030681975.1:0.001921293,(g__Rhodoferax_RS_GCF_030693885.1:5e-09,g__Rhodoferax_RS_GCF_030694875.1:0.003248691)0.951:0.001037546)0.821:0.000890306)0.926:5e-09)1.000:0.015486521)0.919:0.003886941,(g__Rhodoferax_GB_GCA_029946045.1:0.019392889,((g__Rhodoferax_RS_GCF_030645795.1:0.000828997,(g__Rhodoferax_GB_GCA_001771065.1:0.001011854,g__Rhodoferax_RS_GCF_030690385.1:0.001545207)0.943:0.001515821)1.000:0.020755824,g__Rhodoferax_GB_GCA_023231075.1:0.020913323)0.293:0.00336545)0.694:0.003155749)0.912:0.003582237)0.996:0.007730415)0.410:0.006712134)1.000:0.029647933)0.969:0.010116745)0.657:0.00765247,(((((g__Rhodoferax_GB_GCA_002789155.1:6e-09,(((g__Rhodoferax_GB_GCA_002781645.1:5e-09,(g__Rhodoferax_GB_GCA_001872855.1:5e-09,g__Rhodoferax_GB_GCA_002784245.1:5e-09)0.608:5e-09)0.985:0.000823647,g__Rhodoferax_GB_GCA_009993785.1:0.001062916)0.419:5e-09,g__Rhodoferax_GB_GCA_009993685.1:5e-09)0.839:0.00027476)1.000:0.040668123,(g__Rhodoferax_GB_GCA_028711355.1:0.043730093,(g__Rhodoferax_GB_GCA_001871935.1:0.000436993,g__Rhodoferax_GB_GCA_002786915.1:0.000488962)1.000:0.035575506)1.000:0.029861778)1.000:0.02590061,(g__Rhodoferax_GB_GCA_020048255.1:0.037390468,((g__Rhodoferax_GB_GCA_031291305.1:0.02535897,g__Rhodoferax_GB_GCA_903905735.1:0.02284793)1.000:0.009514987,((g__Rhodoferax_GB_GCA_002083775.1:0.019467297,(g__Rhodoferax_RS_GCF_025961535.1:0.001793375,(g__Rhodoferax_RS_GCF_001955735.1:5e-09,g__Rhodoferax_RS_GCF_001938565.1:5e-09)0.835:0.000694958)1.000:0.032393891)0.974:0.006145667,(g__Rhodoferax_RS_GCF_020594515.1:0.022146801,(g__Rhodoferax_RS_GCF_013416775.1:0.004454483,(g__Rhodoferax_RS_GCF_018619435.1:0.004167241,(g__Rhodoferax_RS_GCF_002017865.1:5e-09,g__Rhodoferax_RS_GCF_016583655.1:5e-09)0.999:0.00459972)0.851:0.002980103)1.000:0.024002887)0.976:0.009409188)0.267:0.003860289)1.000:0.013533048)0.960:0.008058986)0.331:0.005357145,g__Rhodoferax_RS_GCF_028689305.1:0.042914828)0.996:0.008901018,(((g__Rhodoferax_GB_GCA_903961355.1:6e-09,(g__Rhodoferax_GB_GCA_903933905.1:5e-09,(g__Rhodoferax_GB_GCA_903958985.1:5e-09,(g__Rhodoferax_GB_GCA_903873485.1:0.000225541,(g__Rhodoferax_GB_GCA_019163065.1:0.001330111,g__Rhodoferax_GB_GCA_903950205.1:0.000963201)0.959:6e-09)0.000:6e-09)0.335:5e-09)0.820:0.000250878)1.000:0.06357459,(g__Rhodoferax_GB_GCA_016719055.1:0.041793962,g__Rhodoferax_GB_GCA_020048795.1:0.035148094)0.282:0.007852894)0.969:0.011588923,((g__Rhodoferax_RS_GCF_018063565.1:0.0250959,(g__Rhodoferax_GB_GCA_018057445.1:0.000310224,g__Rhodoferax_RS_GCF_018061265.1:0.000231753)1.000:0.029936734)1.000:0.029731917,g__Rhodoferax_GB_GCA_020048295.1:0.048066652)0.357:0.007074238)1.000:0.014470666)0.998:0.01005183)0.361:0.006151207,((g__Rhodoferax_GB_GCA_903920405.1:0.012652136,(g__Rhodoferax_GB_GCA_903929815.1:5e-09,g__Rhodoferax_GB_GCA_903946955.1:5e-09)1.000:0.010000768)1.000:0.115255967,(g__Rhodoferax_GB_GCA_903921475.1:5e-09,(g__Rhodoferax_GB_GCA_903821215.1:5e-09,g__Rhodoferax_GB_GCA_903822205.1:5e-09)0.000:5e-09)1.000:0.147569641)1.000:0.030575778)0.754:0.010809045,g__Rhodoferax_GB_GCA_030833685.1:0.1513858)1.000:0.027675413,(((((g__Rhodoferax_GB_GCA_009693325.1:0.00677328,g__Rhodoferax_GB_GCA_014190675.1:0.007020441)0.982:0.002595482,((g__Rhodoferax_GB_GCA_945861195.1:0.000816069,((g__Rhodoferax_GB_GCA_945878945.1:0.00039375,g__Rhodoferax_GB_GCA_945903505.1:0.001381099)0.823:0.001232972,(g__Rhodoferax_GB_GCA_947502865.1:5e-09,(g__Rhodoferax_GB_GCA_947502955.1:0.002463528,g__Rhodoferax_GB_GCA_947491635.1:0.00071813)0.374:5e-09)0.887:0.000618834)0.740:0.000579364)0.879:0.000502331,g__Rhodoferax_GB_GCA_945903695.1:0.002768747)0.972:0.001960695)0.639:0.000880456,g__Rhodoferax_GB_GCA_947473525.1:0.004845953)1.000:0.062901027,((g__Rhodoferax_GB_GCA_903948045.1:0.006689049,g__Rhodoferax_GB_GCA_945890635.1:0.000376166)1.000:0.013430636,(((((((g__Rhodoferax_GB_GCA_943324195.2:0.000962087,g__Rhodoferax_GB_GCA_943333185.2:0.000383818)0.245:0.000254527,(((g__Rhodoferax_GB_GCA_943326555.2:0.001225781,((((g__Rhodoferax_GB_GCA_943324595.2:0.000785356,g__Rhodoferax_GB_GCA_947442425.1:0.001692527)0.610:0.000430006,(g__Rhodoferax_GB_GCA_943328285.2:0.00062458,g__Rhodoferax_GB_GCA_943329125.2:0.00095904)0.232:0.000119806)0.854:0.000969422,(g__Rhodoferax_GB_GCA_943328765.2:6e-09,g__Rhodoferax_GB_GCA_947455825.1:5e-09)0.896:0.001470001)0.019:5e-09,g__Rhodoferax_GB_GCA_943325335.2:0.000230487)0.922:0.000644769)0.000:5e-09,g__Rhodoferax_GB_GCA_943329145.2:0.001243697)0.765:0.000217234,g__Rhodoferax_GB_GCA_943324505.2:0.000460235)0.773:0.000580221)0.359:1.9746e-05,g__Rhodoferax_GB_GCA_943324335.2:0.000733507)0.867:0.000455692,g__Rhodoferax_GB_GCA_943331875.1:0.003069711)0.761:0.000291882,g__Rhodoferax_GB_GCA_943332125.1:0.000724581)0.980:0.002969774,g__Rhodoferax_GB_GCA_009922295.1:0.003082025)1.000:0.01220287,(g__Rhodoferax_GB_GCA_945885775.1:0.014249734,g__Rhodoferax_GB_GCA_945925985.1:0.009759648)0.438:0.003345338)0.994:0.008605258)1.000:0.020494634)1.000:0.022012065,g__Rhodoferax_GB_GCA_018882485.1:0.131162437)1.000:0.027053198)0.765:0.008012484)1.000:0.012692227)0.957:0.011740149)0.961:0.00778847,((((g__Rhodoferax_C_GB_GCA_943327015.2:0.003314756,g__Rhodoferax_C_GB_GCA_947461735.1:0.002982466)1.000:0.084522927,(g__Rhodoferax_C_RS_GCF_018474005.1:0.135373688,g__Rhodoferax_C_GB_GCA_008015235.1:0.068938411)1.000:0.029648632)0.018:0.011215353,((g__Rhodoferax_C_RS_GCF_006974105.1:0.076565632,(g__Rhodoferax_C_GB_GCA_903944555.1:0.036251655,(g__Rhodoferax_C_GB_GCA_001770935.1:0.008548444,g__Rhodoferax_C_RS_GCF_030697375.1:0.019680427)1.000:0.036593383)0.947:0.010118713)1.000:0.020711819,(((((g__Rhodoferax_C_GB_GCA_903952765.1:0.001170344,(g__Rhodoferax_C_GB_GCA_903934675.1:0.001775652,g__Rhodoferax_C_GB_GCA_903954045.1:0.000264554)0.066:0.000394962)1.000:0.045985033,(g__Rhodoferax_C_GB_GCA_028868305.1:0.020272849,g__Rhodoferax_C_GB_GCA_963205375.1:0.028684078)0.966:0.011781294)1.000:0.016183611,(((g__Rhodoferax_C_RS_GCF_945881795.1:0.041854441,((g__Rhodoferax_C_RS_GCF_013297935.1:0.020688226,(g__Rhodoferax_C_GB_GCA_027924025.1:0.003810526,(g__Rhodoferax_C_GB_GCA_002390825.1:0.001122819,g__Rhodoferax_C_GB_GCA_027483085.1:0.001628697)0.821:0.000644249)0.994:0.006546609)1.000:0.013614565,(g__Rhodoferax_C_RS_GCF_005876985.1:0.014015525,((g__Rhodoferax_C_GB_GCA_027488985.1:0.012357088,(g__Rhodoferax_C_GB_GCA_009925925.1:0.009218412,(g__Rhodoferax_C_GB_GCA_013298645.1:0.002703386,g__Rhodoferax_C_RS_GCF_002163715.1:0.002905063)0.801:0.00074455)0.756:0.003149168)0.981:0.005197251,g__Rhodoferax_C_GB_GCA_029865845.1:0.046509515)0.281:0.003559314)0.463:0.005244754)0.993:0.009430563)1.000:0.024081422,(g__Rhodoferax_C_RS_GCF_946221635.1:0.035938405,(((g__Rhodoferax_C_RS_GCF_002943465.1:0.007572535,g__Rhodoferax_C_GB_GCA_004293725.1:0.036308631)1.000:0.008487895,(g__Rhodoferax_C_GB_GCA_001795455.1:5e-09,(g__Rhodoferax_C_GB_GCA_001795465.1:5e-09,g__Rhodoferax_C_RS_GCF_003537935.1:5e-09)0.000:6e-09)1.000:0.010922017)0.999:0.007343594,g__Rhodoferax_C_RS_GCF_002251855.1:0.01503819)0.999:0.01051027)0.996:0.012844862)1.000:0.016431479,(g__Rhodoferax_C_RS_GCF_000498435.1:5e-09,g__Rhodoferax_C_RS_GCF_001955715.1:5e-09)1.000:0.047582628)0.902:0.00837862)0.884:0.009236089,(((g__Rhodoferax_C_GB_GCA_947373605.1:0.003628644,g__Rhodoferax_C_GB_GCA_947379725.1:0.001999737)1.000:0.036589768,(g__Rhodoferax_C_GB_GCA_903859265.1:0.000632623,g__Rhodoferax_C_GB_GCA_903953435.1:0.001452173)1.000:0.046226989)1.000:0.021723261,((g__Rhodoferax_C_GB_GCA_903897925.1:0.000290805,g__Rhodoferax_C_GB_GCA_903920105.1:0.01061461)1.000:0.063116968,(g__Rhodoferax_C_GB_GCA_936943465.1:0.03895993,(((((g__Rhodoferax_C_GB_GCA_903939465.1:0.001622673,((((g__Rhodoferax_C_GB_GCA_903911375.1:5e-09,((((g__Rhodoferax_C_GB_GCA_903865555.1:0.001413684,((g__Rhodoferax_C_GB_GCA_903870835.1:5e-09,((((g__Rhodoferax_C_GB_GCA_903912425.1:0.000731969,g__Rhodoferax_C_GB_GCA_903825935.1:0.002234061)0.597:0.001082607,g__Rhodoferax_C_GB_GCA_903899925.1:0.000655561)0.596:0.002047014,g__Rhodoferax_C_GB_GCA_903860835.1:0.000228462)0.781:0.001563878,(g__Rhodoferax_C_GB_GCA_903938785.1:0.000296494,g__Rhodoferax_C_GB_GCA_903883875.1:6e-09)0.584:0.000549259)0.775:0.000857009)0.000:5e-09,g__Rhodoferax_C_GB_GCA_903889535.1:0.000302404)0.130:0.001730474)0.781:0.000863407,(g__Rhodoferax_C_GB_GCA_903843115.1:0.001065597,g__Rhodoferax_C_GB_GCA_903846485.1:0.001256956)0.708:5e-09)0.000:6e-09,g__Rhodoferax_C_GB_GCA_903910125.1:0.000414561)0.106:0.000200719,g__Rhodoferax_C_GB_GCA_903923005.1:0.000871402)0.000:1.02e-07)0.854:0.000200708,g__Rhodoferax_C_GB_GCA_903832345.1:0.000212067)0.000:5e-09,(g__Rhodoferax_C_GB_GCA_903927665.1:0.000478024,(g__Rhodoferax_C_GB_GCA_903845935.1:0.000403793,(g__Rhodoferax_C_GB_GCA_903850235.1:5e-09,(g__Rhodoferax_C_GB_GCA_903924945.1:0.000292573,g__Rhodoferax_C_GB_GCA_903866975.1:0.000376263)0.892:0.000584155)0.746:5e-09)0.000:5e-09)0.908:0.000199322)0.775:0.000247198,g__Rhodoferax_C_GB_GCA_903831135.1:0.000391744)0.765:0.000417819)1.000:0.019792082,(g__Rhodoferax_C_GB_GCA_903823595.1:5e-09,((g__Rhodoferax_C_GB_GCA_903865835.1:0.000440427,(g__Rhodoferax_C_GB_GCA_903844035.1:5e-09,(g__Rhodoferax_C_GB_GCA_903822685.1:0.000206056,(g__Rhodoferax_C_GB_GCA_903841465.1:0.001511025,(((g__Rhodoferax_C_GB_GCA_903861365.1:5e-09,g__Rhodoferax_C_GB_GCA_903826245.1:0.000826502)0.376:5e-09,g__Rhodoferax_C_GB_GCA_903847675.1:0.000429424)0.423:5e-09,g__Rhodoferax_C_GB_GCA_903829745.1:5e-09)0.576:5e-09)0.000:5e-09)0.612:6e-09)0.721:5e-09)0.816:0.000202382,g__Rhodoferax_C_GB_GCA_903886275.1:5e-09)0.000:5e-09)1.000:0.024069551)0.999:0.009276746,(g__Rhodoferax_C_GB_GCA_947375135.1:0.009556729,g__Rhodoferax_C_GB_GCA_947446855.1:0.018331691)0.998:0.008595355)0.947:0.006324049,((g__Rhodoferax_C_GB_GCA_947448015.1:0.001354508,(g__Rhodoferax_C_GB_GCA_947373675.1:0.006820224,(g__Rhodoferax_C_GB_GCA_903839595.1:0.001149586,g__Rhodoferax_C_GB_GCA_903870955.1:0.001455053)0.804:0.000915938)0.823:0.004837837)0.999:0.01209231,(g__Rhodoferax_C_GB_GCA_947447845.1:0.01436418,(g__Rhodoferax_C_GB_GCA_903873385.1:0.000264516,(g__Rhodoferax_C_GB_GCA_903918895.1:0.000537434,g__Rhodoferax_C_GB_GCA_903876045.1:0.000269982)0.763:0.000326038)1.000:0.014627108)0.869:0.003635626)0.992:0.008760403)0.770:0.006247943,((g__Rhodoferax_C_GB_GCA_947372025.1:0.00152372,g__Rhodoferax_C_GB_GCA_947372425.1:0.001511688)1.000:0.016337759,(g__Rhodoferax_C_GB_GCA_947374485.1:0.028080592,g__Rhodoferax_C_RS_GCF_003415675.1:0.017717565)0.999:0.009457114)0.950:0.005370893)1.000:0.01998548)1.000:0.017292053)0.977:0.010739687)1.000:0.012971063)0.998:0.010424864,(((g__Rhodoferax_C_GB_GCA_903864505.1:0.046225012,((g__Rhodoferax_C_GB_GCA_903874685.1:5e-09,g__Rhodoferax_C_GB_GCA_903870575.1:0.000942164)0.761:0.000243968,((g__Rhodoferax_C_GB_GCA_903863395.1:5e-09,(g__Rhodoferax_C_GB_GCA_903849855.1:0.000988219,g__Rhodoferax_C_GB_GCA_903880205.1:5e-09)0.554:0.000220206)0.748:5e-09,g__Rhodoferax_C_GB_GCA_026399955.1:0.000633178)0.778:0.000217558)1.000:0.056038596)0.925:0.011080296,((g__Rhodoferax_C_GB_GCA_020048895.1:0.019716048,g__Rhodoferax_C_GB_GCA_903958915.1:0.01789248)1.000:0.029979775,g__Rhodoferax_C_GB_GCA_021738345.1:0.068682778)0.969:0.010925596)1.000:0.017603476,((g__Rhodoferax_C_GB_GCA_002256115.1:0.019700233,g__Rhodoferax_C_GB_GCA_025363275.1:0.01936905)1.000:0.058226268,((((((g__Rhodoferax_C_GB_GCA_030645355.1:0.021197364,(g__Rhodoferax_C_GB_GCA_903853895.1:5e-09,g__Rhodoferax_C_GB_GCA_903936845.1:0.001937866)1.000:0.023062693)0.999:0.013077807,(g__Rhodoferax_C_GB_GCA_016703945.1:0.030696856,(g__Rhodoferax_C_RS_GCF_017798165.1:0.015671891,(g__Rhodoferax_C_GB_GCA_025351745.1:0.025892247,(g__Rhodoferax_C_RS_GCF_025354725.1:0.001474409,g__Rhodoferax_C_RS_GCF_025356155.1:0.000602259)1.000:0.011720455)1.000:0.018431157)1.000:0.011392499)1.000:0.015075968)0.994:0.009625824,(((g__Rhodoferax_C_GB_GCA_903945325.1:5e-09,(g__Rhodoferax_C_GB_GCA_903938005.1:0.000392909,(g__Rhodoferax_C_GB_GCA_903950335.1:0.001011079,g__Rhodoferax_C_GB_GCA_903959975.1:0.001337621)1.000:0.006608902)0.543:2.1e-08)1.000:0.027029861,(g__Rhodoferax_C_GB_GCA_021737865.1:0.025568849,(g__Rhodoferax_C_GB_GCA_903924955.1:0.014354739,g__Rhodoferax_C_GB_GCA_947508055.1:0.019431202)0.926:0.005311476)0.310:0.003241293)0.999:0.012300682,g__Rhodoferax_C_GB_GCA_903870065.1:0.058120323)0.324:0.006495033)0.997:0.010007405,(g__Rhodoferax_C_GB_GCA_030824095.1:0.018262543,(g__Rhodoferax_C_GB_GCA_016720285.1:0.000659669,((g__Rhodoferax_C_GB_GCA_016707335.1:0.000622483,(g__Rhodoferax_C_GB_GCA_016705985.1:0.001443325,g__Rhodoferax_C_GB_GCA_016705575.1:0.000839062)0.858:0.000405098)0.727:0.000176553,g__Rhodoferax_C_GB_GCA_016704005.1:0.001723871)0.996:0.003560891)1.000:0.034788672)0.993:0.013076925)1.000:0.014223216,((g__Rhodoferax_C_GB_GCA_016708715.1:0.002418145,g__Rhodoferax_C_GB_GCA_016719405.1:0.002053921)1.000:0.062380236,g__Rhodoferax_C_GB_GCA_019449595.1:0.037934705)0.919:0.010804901)0.065:0.004751858,(g__Rhodoferax_C_GB_GCA_016708725.1:0.113381255,g__Rhodoferax_C_GB_GCA_937863075.1:0.120408341)0.991:0.020998805)0.923:0.011112565)0.945:0.008520426)1.000:0.012767576)0.546:0.006628533)0.980:0.009457195)0.132:0.009283495,(((g__Rhodoferax_C_GB_GCA_947449725.1:0.001227562,((g__Rhodoferax_C_GB_GCA_947378075.1:0.000489161,(g__Rhodoferax_C_GB_GCA_947380945.1:0.000339208,g__Rhodoferax_C_GB_GCA_947449685.1:0.000673391)0.336:0.000595233)0.974:0.001465643,g__Rhodoferax_C_GB_GCA_947378605.1:0.000216905)0.373:0.001262775)1.000:0.021375998,(((g__Rhodoferax_C_GB_GCA_903861575.1:0.015853113,(g__Rhodoferax_C_GB_GCA_009924455.1:0.007690925,(g__Rhodoferax_C_GB_GCA_947451795.1:0.003417964,(g__Rhodoferax_C_GB_GCA_947450005.1:0.0003412,g__Rhodoferax_C_GB_GCA_947450985.1:0.000672583)0.409:0.001006446)1.000:0.008289831)0.945:0.00322697)0.736:0.004117952,g__Rhodoferax_C_GB_GCA_947469815.1:0.017395921)1.000:0.01213971,((g__Rhodoferax_C_GB_GCA_947446885.1:0.001321483,(g__Rhodoferax_C_GB_GCA_947475615.1:5e-09,(g__Rhodoferax_C_GB_GCA_947468655.1:0.001318958,(g__Rhodoferax_C_GB_GCA_947456115.1:5e-09,g__Rhodoferax_C_GB_GCA_947460205.1:0.000251827)0.772:0.000363485)0.708:0.000478493)0.851:0.001323789)1.000:0.014147157,(g__Rhodoferax_C_GB_GCA_945860595.1:0.004235341,(g__Rhodoferax_C_GB_GCA_947473945.1:0.00415766,(g__Rhodoferax_C_GB_GCA_947474785.1:5e-09,(g__Rhodoferax_C_GB_GCA_947479285.1:0.000217173,(g__Rhodoferax_C_GB_GCA_947471015.1:0.000222619,(g__Rhodoferax_C_GB_GCA_947469155.1:5e-09,g__Rhodoferax_C_GB_GCA_947481435.1:0.000231018)0.645:5e-09)0.764:0.000207082)0.913:0.000459073)0.972:0.001812217)0.230:0.00136418)1.000:0.01395674)0.990:0.007592274)0.981:0.00732624)1.000:0.092771051,(((((g__Rhodoferax_C_GB_GCA_947471325.1:0.001095772,(g__Rhodoferax_C_GB_GCA_947465865.1:0.003273512,(g__Rhodoferax_C_GB_GCA_947469025.1:0.002092218,g__Rhodoferax_C_GB_GCA_947483885.1:0.000504236)0.836:0.001136847)0.753:0.000372059)0.709:0.000241895,(g__Rhodoferax_C_GB_GCA_945861345.1:0.002824874,g__Rhodoferax_C_GB_GCA_945872915.1:0.004575481)0.947:0.002015533)1.000:0.007488848,((g__Rhodoferax_C_GB_GCA_947449485.1:0.000688461,g__Rhodoferax_C_GB_GCA_947455465.1:0.002370072)0.036:2.1e-08,g__Rhodoferax_C_GB_GCA_947447165.1:0.002793972)0.997:0.006171482)1.000:0.030957999,((g__Rhodoferax_C_GB_GCA_947447475.1:0.013212282,g__Rhodoferax_C_GB_GCA_947447975.1:0.00074777)1.000:0.016283408,((g__Rhodoferax_C_GB_GCA_947450255.1:0.018671572,((((g__Rhodoferax_C_GB_GCA_947447615.1:0.000348688,g__Rhodoferax_C_GB_GCA_947455275.1:0.000630092)0.999:0.005169149,g__Rhodoferax_C_GB_GCA_903869595.1:0.006123464)0.882:0.002851654,(g__Rhodoferax_C_GB_GCA_947467835.1:0.004619323,g__Rhodoferax_C_GB_GCA_903951445.1:0.002433821)0.962:0.004179498)0.842:0.002771097,g__Rhodoferax_C_GB_GCA_947478935.1:0.015450089)0.853:0.003055088)0.834:0.00274779,((g__Rhodoferax_C_GB_GCA_947483455.1:0.014868773,(((g__Rhodoferax_C_GB_GCA_947464615.1:0.001778118,(g__Rhodoferax_C_GB_GCA_945865675.1:0.001577231,g__Rhodoferax_C_GB_GCA_947489485.1:0.004358301)0.975:0.003538096)0.992:0.004044783,(g__Rhodoferax_C_GB_GCA_947470455.1:0.001055662,(g__Rhodoferax_C_GB_GCA_945867425.1:0.002145036,g__Rhodoferax_C_GB_GCA_945865425.1:0.003253228)0.586:9.7709e-05)1.000:0.00679355)0.077:0.001701687,((g__Rhodoferax_C_GB_GCA_016463455.1:0.003602153,g__Rhodoferax_C_GB_GCA_945902065.1:0.001986449)0.999:0.007608004,((g__Rhodoferax_C_GB_GCA_947502725.1:0.000655463,g__Rhodoferax_C_GB_GCA_947503685.1:0.000535938)0.972:0.003953472,g__Rhodoferax_C_GB_GCA_945875225.1:0.007839813)0.990:0.004293389)0.835:0.002408142)0.998:0.008363303)0.927:0.00322845,(g__Rhodoferax_C_GB_GCA_945869165.1:0.017211656,(g__Rhodoferax_C_GB_GCA_947469895.1:0.001783971,((g__Rhodoferax_C_GB_GCA_943332265.1:0.003138828,g__Rhodoferax_C_GB_GCA_943332535.1:0.000657674)0.912:0.00159121,((g__Rhodoferax_C_GB_GCA_945898105.1:0.001391172,(g__Rhodoferax_C_GB_GCA_947487085.1:0.000936778,g__Rhodoferax_C_GB_GCA_947472565.1:0.002024214)0.904:5e-09)0.816:0.000356246,g__Rhodoferax_C_GB_GCA_947464905.1:0.000973151)0.742:0.0002959)0.172:0.001003144)1.000:0.013240564)1.000:0.009831463)0.983:0.003528833)0.950:0.00393757)1.000:0.024935327)1.000:0.049495856,(((g__Rhodoferax_C_GB_GCA_021737875.1:0.005174425,g__Rhodoferax_C_GB_GCA_947475495.1:0.004601221)0.973:0.007243187,(g__Rhodoferax_C_GB_GCA_007279715.1:0.004301362,(g__Rhodoferax_C_GB_GCA_945888535.1:0.00453364,(g__Rhodoferax_C_GB_GCA_947485445.1:0.009941961,(g__Rhodoferax_C_GB_GCA_005793295.1:0.010758407,g__Rhodoferax_C_GB_GCA_947504655.1:0.005343656)0.109:0.002017004)0.591:0.002594073)0.951:0.003101779)0.930:0.004610467)1.000:0.052762628,((((g__Rhodoferax_C_GB_GCA_903914985.1:0.012643787,(g__Rhodoferax_C_GB_GCA_903928635.1:0.000726381,(g__Rhodoferax_C_GB_GCA_903899715.1:0.000604837,g__Rhodoferax_C_GB_GCA_903877625.1:0.001301424)0.874:0.001143692)0.983:0.004858967)0.974:0.004325956,(g__Rhodoferax_C_GB_GCA_947371775.1:0.003307599,((g__Rhodoferax_C_GB_GCA_947447985.1:0.000837091,g__Rhodoferax_C_GB_GCA_947449185.1:0.000662431)0.343:0.000347058,(g__Rhodoferax_C_GB_GCA_947450905.1:0.000825837,g__Rhodoferax_C_GB_GCA_947456495.1:0.000871929)0.761:0.000336099)0.996:0.00378885)0.996:0.005412646)1.000:0.024075269,(g__Rhodoferax_C_GB_GCA_029866205.1:0.018185757,((((g__Rhodoferax_C_GB_GCA_947379945.1:0.000428343,g__Rhodoferax_C_GB_GCA_947453595.1:0.000610843)0.868:0.001161308,g__Rhodoferax_C_GB_GCA_947378275.1:0.002052865)0.994:0.005211605,(g__Rhodoferax_C_GB_GCA_947373755.1:0.000946226,g__Rhodoferax_C_GB_GCA_947448105.1:0.001360928)1.000:0.010475849)0.853:0.002399967,((g__Rhodoferax_C_GB_GCA_945898115.1:0.008171929,g__Rhodoferax_C_GB_GCA_947453585.1:0.004710144)0.896:0.002932005,(g__Rhodoferax_C_GB_GCA_947373485.1:0.000809774,(g__Rhodoferax_C_GB_GCA_947377795.1:5e-09,(g__Rhodoferax_C_GB_GCA_947372865.1:0.001951204,g__Rhodoferax_C_GB_GCA_947374015.1:0.000705592)0.863:6e-09)0.403:0.000307532)1.000:0.007228591)0.662:0.001660248)0.994:0.006205605)0.979:0.00546894)0.990:0.008379832,((g__Rhodoferax_C_GB_GCA_903928325.1:0.017620981,((g__Rhodoferax_C_GB_GCA_947464995.1:0.00189209,(g__Rhodoferax_C_GB_GCA_947465745.1:0.005293226,g__Rhodoferax_C_GB_GCA_947476615.1:0.001661318)0.216:0.00043196)0.999:0.009206313,g__Rhodoferax_C_GB_GCA_945901215.1:0.01472086)0.978:0.005632787)1.000:0.021970425,(((g__Rhodoferax_C_GB_GCA_947453255.1:0.000583645,g__Rhodoferax_C_GB_GCA_947450895.1:5e-09)0.780:0.000242569,((g__Rhodoferax_C_GB_GCA_947381185.1:5e-09,(g__Rhodoferax_C_GB_GCA_947378685.1:5e-09,(g__Rhodoferax_C_GB_GCA_947378915.1:5e-09,g__Rhodoferax_C_GB_GCA_947378795.1:5e-09)0.644:0.000348901)0.285:8e-09)0.797:0.000307166,(g__Rhodoferax_C_GB_GCA_947456235.1:5e-09,g__Rhodoferax_C_GB_GCA_947370915.1:0.000876124)0.766:0.000263872)0.766:0.000201416)1.000:0.014049882,(g__Rhodoferax_C_GB_GCA_029865675.1:0.029185611,g__Rhodoferax_C_GB_GCA_947442105.1:0.0073552)0.990:0.009529551)0.996:0.009810517)0.970:0.00887548)1.000:0.024392388)0.000:0.010985202)0.982:0.017870274)1.000:0.026391664)1.000:0.031488889)0.989:0.010092279)0.857:0.010241862,(((g__Rhodoferax_A_GB_GCA_004322085.1:0.046065814,(g__Rhodoferax_A_GB_GCA_031291295.1:0.020269513,(g__Rhodoferax_A_RS_GCF_002002705.1:0.01280903,g__Rhodoferax_A_RS_GCF_006970865.1:0.004587774)0.969:0.007154104)1.000:0.011772434)0.701:0.006682424,((g__Rhodoferax_A_GB_GCA_018971245.1:0.007487466,(g__Rhodoferax_A_GB_GCA_004298425.1:5e-09,g__Rhodoferax_A_GB_GCA_004323695.1:5e-09)0.946:0.001899658)1.000:0.031981746,(g__Rhodoferax_A_GB_GCA_018241985.1:0.026601579,g__Rhodoferax_A_GB_GCA_030123545.1:0.028923806)1.000:0.108779637)0.472:0.015357446)1.000:0.04904098,((g__CAIKVZ01_GB_GCA_903830985.1:5e-09,g__CAIKVZ01_GB_GCA_903915015.1:0.018987376)1.000:0.043274788,((((g__CAIKVZ01_GB_GCA_903911775.1:0.001371128,g__CAIKVZ01_GB_GCA_903832285.1:0.000219036)0.000:5e-09,g__CAIKVZ01_GB_GCA_903861265.1:0.001000533)0.879:0.000229144,g__CAIKVZ01_GB_GCA_903853825.1:5e-09)1.000:0.035828787,((((g__CAIKVZ01_GB_GCA_903873745.1:0.00096078,g__CAIKVZ01_GB_GCA_903925925.1:0.000553428)0.000:5e-09,(g__CAIKVZ01_GB_GCA_903900075.1:6e-09,(((g__CAIKVZ01_GB_GCA_903878325.1:5e-09,((g__CAIKVZ01_GB_GCA_903890205.1:0.000473137,g__CAIKVZ01_GB_GCA_903832575.1:0.000852385)0.235:5e-09,g__CAIKVZ01_GB_GCA_903863235.1:0.000715661)0.701:0.00020367)0.290:5.4e-08,g__CAIKVZ01_GB_GCA_903909815.1:0.00020545)0.144:5.4e-08,g__CAIKVZ01_GB_GCA_903830735.1:5e-09)0.724:2.9e-08)0.840:0.000204203)0.815:0.000440815,g__CAIKVZ01_GB_GCA_903889975.1:0.002189419)1.000:0.022171465,(g__CAIKVZ01_GB_GCA_903844215.1:0.020768089,((((g__CAIKVZ01_GB_GCA_903924725.1:0.000429214,((g__CAIKVZ01_GB_GCA_903916345.1:0.000206489,g__CAIKVZ01_GB_GCA_903846875.1:5e-09)0.000:5e-09,g__CAIKVZ01_GB_GCA_903863095.1:5e-09)0.738:5e-09)0.846:0.000201792,(g__CAIKVZ01_GB_GCA_903838775.1:0.00045235,g__CAIKVZ01_GB_GCA_903889215.1:0.000277218)0.000:5e-09)0.931:0.000606827,(g__CAIKVZ01_GB_GCA_903838565.1:0.000410138,g__CAIKVZ01_GB_GCA_903834895.1:5e-09)0.771:0.000201511)0.290:0.000402658,(((g__CAIKVZ01_GB_GCA_903915045.1:5e-09,g__CAIKVZ01_GB_GCA_903869785.1:5e-09)0.981:5e-09,g__CAIKVZ01_GB_GCA_903830595.1:0.000666091)0.000:5e-09,(g__CAIKVZ01_GB_GCA_903938085.1:0.000651672,g__CAIKVZ01_GB_GCA_903938435.1:0.000416581)0.895:5e-09)0.637:5e-09)1.000:0.012307196)0.940:0.008569322)0.999:0.010837362)0.999:0.020893011)1.000:0.064710528)0.892:0.013402035)0.993:0.013395191,((((g__JAGOEY01_GB_GCA_017997515.1:0.007599111,g__JAGOEY01_GB_GCA_026314275.1:0.002447799)1.000:0.092981503,((g__Rhodoferax_B_GB_GCA_026400275.1:0.022286117,(g__Rhodoferax_B_GB_GCA_947451445.1:0.035962211,(g__Rhodoferax_B_RS_GCF_900104385.1:0.017294872,(g__Rhodoferax_B_GB_GCA_027923965.1:0.008480428,g__Rhodoferax_B_RS_GCF_025354435.1:0.009681674)1.000:0.021946447)0.729:0.006610262)0.377:0.006603064)1.000:0.04750277,(g__Rhodoferax_B_GB_GCA_028292075.1:0.030796769,(g__Rhodoferax_B_GB_GCA_028292305.1:0.032802088,g__Rhodoferax_B_RS_GCF_001955695.1:0.016714148)0.644:0.006565906)1.000:0.030014126)1.000:0.026832853)0.664:0.013906371,(g__Pseudorhodoferax_RS_GCF_001422405.1:0.041676791,(g__Pseudorhodoferax_RS_GCF_001422445.1:0.011400177,((g__Pseudorhodoferax_RS_GCF_003337555.1:0.011970649,((g__Pseudorhodoferax_GB_GCA_003241585.1:0.0,g__Pseudorhodoferax_GB_GCA_003241635.1:0.0):0.001324468,g__Pseudorhodoferax_RS_GCF_001422365.1:0.000315176)1.000:0.007150693)0.524:0.003163915,((g__Pseudorhodoferax_RS_GCF_007677875.1:0.005410753,g__Pseudorhodoferax_RS_GCF_014652235.1:0.004978385)1.000:0.011621941,g__Pseudorhodoferax_GB_GCA_913776795.1:0.016043849)0.450:0.004571005)0.993:0.008670451)1.000:0.044180372)1.000:0.065982407)0.890:0.013068888,(g__JADJBS01_GB_GCA_025356445.1:0.092322505,(g__JADJBS01_GB_GCA_016709885.1:0.002277458,(g__JADJBS01_GB_GCA_017989995.1:0.011730851,g__JADJBS01_GB_GCA_016703665.1:0.001770025)0.239:0.000802611)1.000:0.095610317)1.000:0.042568049)0.887:0.011501756)0.902:0.008518752,(((((((g__Polaromonas_GB_GCA_947457975.1:0.001782625,g__Polaromonas_GB_GCA_947463565.1:5e-09)0.993:0.005747529,(g__Polaromonas_GB_GCA_027486255.1:0.006931378,g__Polaromonas_GB_GCA_027488955.1:0.002198146)0.980:0.003973918)1.000:0.031293903,(g__Polaromonas_GB_GCA_947460165.1:0.010469193,(g__Polaromonas_GB_GCA_945881975.1:0.003195288,(g__Polaromonas_GB_GCA_945867705.1:0.003262987,(g__Polaromonas_GB_GCA_945867795.1:0.00385286,g__Polaromonas_GB_GCA_945878995.1:0.003933224)0.270:0.001070164)0.236:0.001106253)1.000:0.01665968)1.000:0.043305779)1.000:0.018989108,((g__Polaromonas_GB_GCA_027486755.1:0.005378163,(g__Polaromonas_GB_GCA_947460065.1:0.00080519,g__Polaromonas_GB_GCA_947460715.1:5e-09)0.994:0.005196989)1.000:0.047679715,((g__Polaromonas_GB_GCA_947458345.1:0.015517381,((g__Polaromonas_GB_GCA_947461095.1:0.000626673,(g__Polaromonas_GB_GCA_947459405.1:0.000221013,g__Polaromonas_GB_GCA_947456865.1:0.000224453)0.737:0.000275628)1.000:0.01277591,(g__Polaromonas_GB_GCA_027491035.1:0.003500648,g__Polaromonas_GB_GCA_947463865.1:0.001933023)1.000:0.008123747)0.987:0.008241778)1.000:0.032010126,(g__Polaromonas_GB_GCA_021299555.1:0.039304551,g__Polaromonas_GB_GCA_016868205.1:0.08397491)0.006:0.009354104)0.998:0.015243286)1.000:0.03362914)1.000:0.037520041,(((((g__Polaromonas_GB_GCA_026786065.1:0.081714527,(g__Polaromonas_GB_GCA_002256925.1:0.00036254,((g__Polaromonas_GB_GCA_027308165.1:0.002630325,(g__Polaromonas_GB_GCA_027312595.1:0.000276069,g__Polaromonas_GB_GCA_027308205.1:0.001374584)0.000:1.1e-08)0.265:0.000491705,(g__Polaromonas_GB_GCA_002281395.1:5e-09,(g__Polaromonas_GB_GCA_002278975.1:5e-09,g__Polaromonas_GB_GCA_002281935.1:0.000421361)0.819:0.000792399)0.864:0.001134504)0.673:0.000860517)1.000:0.037588952)1.000:0.022611912,(((g__Polaromonas_GB_GCA_024703835.1:0.00502556,g__Polaromonas_RS_GCF_000013865.1:0.001725739)1.000:0.026401075,((g__Polaromonas_GB_GCA_024703875.1:0.004178842,(g__Polaromonas_GB_GCA_024703855.1:0.003510249,g__Polaromonas_GB_GCA_024703815.1:0.005437014)0.287:0.000499865)1.000:0.0280669,(g__Polaromonas_RS_GCF_001598235.1:0.030486782,(((g__Polaromonas_RS_GCF_030682935.1:0.009758941,(g__Polaromonas_GB_GCA_030650875.1:0.008020664,g__Polaromonas_RS_GCF_018780625.1:0.004586963)1.000:0.014991498)1.000:0.020072262,((g__Polaromonas_RS_GCF_012927485.1:0.043230053,g__Polaromonas_RS_GCF_012927455.1:0.04454433)0.623:0.005593979,((g__Polaromonas_GB_GCA_001770785.1:0.04295727,(g__Polaromonas_GB_GCA_003454315.1:5e-09,g__Polaromonas_RS_GCF_002381615.1:5e-09)1.000:0.022237921)0.769:0.007212567,(g__Polaromonas_GB_GCA_002413395.1:0.025561483,(g__Polaromonas_GB_GCA_023259235.1:0.002466149,g__Polaromonas_GB_GCA_028714135.1:0.001630808)1.000:0.031891999)1.000:0.024630669)0.999:0.007682038)0.844:0.004764254)0.908:0.005631891,(g__Polaromonas_RS_GCF_900112285.1:0.032827898,((g__Polaromonas_GB_GCA_030855235.1:0.017442601,(g__Polaromonas_GB_GCA_026400075.1:0.023423265,g__Polaromonas_GB_GCA_903926695.1:0.026252252)0.999:0.012383717)1.000:0.026275801,(g__Polaromonas_RS_GCF_012927415.1:0.042973662,(((g__Polaromonas_RS_GCF_000015505.1:0.013490274,(g__Polaromonas_GB_GCA_015999655.1:0.027106568,g__Polaromonas_GB_GCA_016000195.1:0.001586316)1.000:0.014050673)0.986:0.006926178,((((g__Polaromonas_GB_GCA_000751355.1:0.001814734,g__Polaromonas_RS_GCF_015752225.1:0.001895156)1.000:0.012287604,(g__Polaromonas_RS_GCF_010365105.1:0.011542954,(g__Polaromonas_GB_GCA_017886415.1:0.000723246,((g__Polaromonas_RS_GCF_015751795.1:0.0,g__Polaromonas_RS_GCF_015752205.1:0.0):5e-09,g__Polaromonas_RS_GCF_029892315.1:0.000405596)0.876:0.000717663)1.000:0.015368252)0.556:0.004368693)0.997:0.006120238,(g__Polaromonas_RS_GCF_000709345.1:0.010460752,g__Polaromonas_GB_GCA_028292345.1:0.019236693)0.611:0.00237038)0.968:0.006304323,(g__Polaromonas_GB_GCA_014376885.1:0.037822627,g__Polaromonas_GB_GCA_028292045.1:0.035429542)0.365:0.006422852)0.998:0.008357482)0.983:0.007398882,(g__Polaromonas_GB_GCA_028291905.1:0.024841156,g__Polaromonas_GB_GCA_028292745.1:0.030346432)0.984:0.008962737)0.990:0.009658436)0.781:0.007438722)0.998:0.009376244)0.998:0.009459483)0.997:0.010742075)0.981:0.007329671)0.439:0.006821104)0.983:0.00681709,((g__Polaromonas_RS_GCF_000282655.1:0.003299485,g__Polaromonas_RS_GCF_900103405.1:0.002829961)1.000:0.016377029,((g__Polaromonas_RS_GCF_003711205.1:5e-09,g__Polaromonas_RS_GCF_009664225.1:5e-09)1.000:0.006385926,(g__Polaromonas_GB_GCA_021153985.1:0.014258557,g__Polaromonas_RS_GCF_900116715.1:0.007377809)0.884:0.003430419)0.988:0.006473956)1.000:0.022799424)0.998:0.008631914)0.740:0.005416712,(((((g__Polaromonas_GB_GCA_004293655.1:0.039293109,g__Polaromonas_GB_GCA_025352405.1:0.022065577)1.000:0.019440165,((((g__Polaromonas_GB_GCA_945878265.1:0.002126378,(g__Polaromonas_GB_GCA_945860515.1:0.000626765,(g__Polaromonas_GB_GCA_947482995.1:0.00422574,g__Polaromonas_GB_GCA_945896805.1:5e-09)0.903:0.001677011)0.160:0.000552473)0.970:0.002326322,g__Polaromonas_GB_GCA_945907175.1:0.001325882)0.992:0.004950621,(g__Polaromonas_GB_GCA_947448735.1:0.007188372,g__Polaromonas_GB_GCA_947478725.1:0.003571908)0.874:0.004121227)1.000:0.018936294,((g__Polaromonas_GB_GCA_025361825.1:0.003405991,((g__Polaromonas_GB_GCA_025363315.1:0.005789528,(g__Polaromonas_GB_GCA_025351605.1:0.004759678,g__Polaromonas_GB_GCA_025358905.1:0.001907758)0.336:0.00126834)0.766:0.001015115,g__Polaromonas_GB_GCA_025359525.1:0.001343893)0.845:0.002154376)1.000:0.020260837,g__Polaromonas_GB_GCA_025362315.1:0.039576369)0.699:0.006901836)1.000:0.035412199)0.996:0.009666018,(g__Polaromonas_GB_GCA_025362825.1:0.032103518,(g__Polaromonas_GB_GCA_947371215.1:0.000506582,(g__Polaromonas_GB_GCA_947374995.1:0.000437471,g__Polaromonas_GB_GCA_947443645.1:0.000194546)0.741:0.000254163)1.000:0.042539654)0.981:0.010631693)0.944:0.006474162,(g__Polaromonas_RS_GCF_016185115.1:0.037755824,(g__Polaromonas_RS_GCF_012584515.1:0.079397725,((((((LV30G19:0.009195671,MC00L03:0.007321621)0.972:0.005623079,((MC04A05:0.019556867,LV30A01:0.020675419)0.265:0.001675236,((((LV30G08:5e-09,LV30L03:0.011869473)0.759:0.017673261,((MC08A04:0.002512453,(MC04L02:5e-09,MC04B05:0.001851065)0.850:0.00255325)0.976:0.0144672,LV30G02:0.030794732)0.843:0.002914115)0.958:0.003863749,(MC02M21:0.001130756,MC04G14:0.004879952)0.998:0.010594226)0.908:0.003584068,((LV02P11:0.017701427,LV02F05:0.004956661)0.756:0.006307148,(LV02G22:0.009427559,MC02E07:0.005657825)0.450:0.005902865)0.474:0.003800873)1.000:0.008693796)0.716:0.001361439)0.886:0.001862475,LV30E16:0.019084916)0.677:0.001501905,(((LV30J13:0.010696527,(LV30G10:0.011450773,MC04I19:0.022541249)0.496:0.002485215)0.763:0.001910905,LV08A07:0.011389597)0.960:0.004864214,MC04G05:0.019519179)0.104:0.002175701)0.987:0.005284172,(((((((LV08N23:0.002952228,(LV08K21:0.011305334,(LV08N09:0.004074562,LV30B03:0.002259715)0.131:0.000235584)0.814:0.002136062)0.419:0.000988495,LV02L15:5e-09)0.610:0.000534591,LV02K08:0.003017627)0.766:0.000730771,MC00A14:0.002826914)0.000:5e-09,((((LV08M05:0.00441334,(LV08K16:0.003432776,(LV30C18:0.006478987,(LV08F22:0.003854934,LV08G19:0.004605534)0.430:5e-09)0.508:5e-09)0.914:0.007894549)0.882:0.003876878,LV30F07:0.00921668)0.822:0.00220071,LV08L21:0.003399761)0.774:0.003124549,LV02I19:0.00697961)0.512:0.001544301)0.698:0.001783495,LV30D02:0.002914714)0.998:0.015267494,((LV30N15:0.009459999,LV02I20:0.011065417)0.768:0.002582874,(LV02E02:0.015194623,LV30K08:5e-09)0.970:0.012192835)0.551:0.006301302)0.188:0.003939629)0.943:0.006165716,(LV30P02:0.00522769,(LV30F08:0.008621591,MC02C16:0.017771908)0.708:0.010008676)0.784:0.005083391)1.000:0.033130476)0.616:0.007710124)0.884:0.006146831)0.997:0.009942526,g__Polaromonas_GB_GCA_028291985.1:0.064653651)0.975:0.007349303)0.998:0.010925116,(((g__Polaromonas_RS_GCF_002001015.1:0.021924479,((g__Polaromonas_RS_GCF_029945895.1:0.005244124,(g__Polaromonas_RS_GCF_029945485.1:0.001486935,g__Polaromonas_RS_GCF_029945685.1:0.001879543)1.000:0.006152278)0.991:0.004248961,((g__Polaromonas_RS_GCF_002379085.1:0.005691169,g__Polaromonas_RS_GCF_002379095.1:0.005321164)0.999:0.006487959,(((((g__Polaromonas_RS_GCF_002278925.1:5e-09,g__Polaromonas_RS_GCF_002281265.1:5e-09)0.467:5e-09,g__Polaromonas_GB_GCA_027312485.1:0.0039246)0.112:0.000396736,g__Polaromonas_RS_GCF_002281895.1:5e-09)0.505:5e-09,(g__Polaromonas_RS_GCF_002281715.1:5e-09,(g__Polaromonas_RS_GCF_002282035.1:5e-09,g__Polaromonas_GB_GCA_027308125.1:0.000385967)0.000:6e-09)0.730:6e-09)1.000:0.005398056,(g__Polaromonas_RS_GCF_030684785.1:0.00490767,(g__Polaromonas_RS_GCF_029945925.1:0.002984469,g__Polaromonas_RS_GCF_030679725.1:0.006559294)0.016:0.001202336)0.998:0.004897976)0.905:0.00424456)0.108:0.00367586)1.000:0.015560851)0.998:0.008694053,(((g__Polaromonas_GB_GCA_030683285.1:0.000334482,g__Polaromonas_GB_GCA_030698005.1:0.002398867)0.697:0.001468517,(g__Polaromonas_GB_GCA_030694565.1:0.007541963,g__Polaromonas_RS_GCF_030680935.1:0.002054631)0.978:0.002618794)1.000:0.024839027,((g__Polaromonas_RS_GCF_013817205.1:0.021536568,(g__Polaromonas_GB_GCA_013824015.1:0.011586805,(g__Polaromonas_GB_GCA_946479075.1:0.024576486,(g__Polaromonas_GB_GCA_030645205.1:0.009748176,g__Polaromonas_GB_GCA_030683705.1:0.004492147)0.996:0.006449873)0.066:0.001942568)0.952:0.004968236)0.956:0.003822968,(g__Polaromonas_RS_GCF_014641715.1:0.018724408,g__Polaromonas_RS_GCF_030689685.1:0.020924288)0.998:0.006978835)1.000:0.011340876)0.979:0.005513339)0.952:0.0066493,(g__Polaromonas_GB_GCA_021731285.1:0.032133565,(g__Polaromonas_GB_GCA_030646735.1:0.004581973,g__Polaromonas_GB_GCA_030655515.1:0.010600065)1.000:0.031233707)0.542:0.007452476)1.000:0.025040981)1.000:0.018164474,(g__Polaromonas_GB_GCA_903844825.1:0.057387538,((((g__Polaromonas_GB_GCA_030654695.1:0.010204806,(((g__Polaromonas_GB_GCA_947372415.1:0.003251799,(g__Polaromonas_GB_GCA_947374505.1:5e-09,(g__Polaromonas_GB_GCA_947377435.1:5e-09,(((g__Polaromonas_GB_GCA_947372705.1:0.002459181,g__Polaromonas_GB_GCA_947378025.1:0.003175942)0.057:5e-09,g__Polaromonas_GB_GCA_947377965.1:5e-09)0.809:0.000597177,g__Polaromonas_GB_GCA_947380755.1:0.000293956)0.786:0.000654059)0.971:5e-09)0.736:0.000249261)1.000:0.008697326,(g__Polaromonas_GB_GCA_947447355.1:5e-09,(g__Polaromonas_GB_GCA_947377585.1:0.00054958,((((g__Polaromonas_GB_GCA_947373365.1:0.000510837,((g__Polaromonas_GB_GCA_947372045.1:0.001024957,g__Polaromonas_GB_GCA_947378115.1:0.000471356)0.411:5e-09,g__Polaromonas_GB_GCA_947374465.1:5e-09)0.789:0.00021474)0.171:5.4e-08,(g__Polaromonas_GB_GCA_947381445.1:0.000299784,g__Polaromonas_GB_GCA_947451305.1:0.000244262)0.795:0.000220556)0.059:2.1e-08,g__Polaromonas_GB_GCA_947373575.1:0.000446014)0.559:2.1e-08,g__Polaromonas_GB_GCA_947371055.1:5e-09)0.784:0.000477886)0.815:0.000299368)1.000:0.010423219)0.949:0.002670435,(((g__Polaromonas_GB_GCA_947443725.1:5e-09,(g__Polaromonas_GB_GCA_947443635.1:5e-09,(g__Polaromonas_GB_GCA_947450675.1:5e-09,g__Polaromonas_GB_GCA_947454935.1:5e-09)0.441:5e-09)0.851:5e-09)1.000:0.00970665,(((g__Polaromonas_GB_GCA_947451205.1:5e-09,g__Polaromonas_GB_GCA_947454095.1:0.000368693)0.000:5e-09,g__Polaromonas_GB_GCA_947445095.1:5e-09)0.999:0.008957279,(g__Polaromonas_GB_GCA_013205645.1:0.015570653,g__Polaromonas_GB_GCA_947449895.1:0.009812023)0.425:0.00226409)0.350:0.001991217)0.866:0.002583995,(g__Polaromonas_GB_GCA_947448545.1:0.000378175,g__Polaromonas_GB_GCA_947450765.1:0.000686542)1.000:0.009600273)0.945:0.002420974)0.594:0.001068631)0.599:0.001725874,(g__Polaromonas_GB_GCA_947444765.1:5e-09,g__Polaromonas_GB_GCA_947450695.1:5e-09)1.000:0.01176275)0.993:0.005145829,(g__Polaromonas_GB_GCA_947371285.1:5e-09,g__Polaromonas_GB_GCA_947378785.1:5e-09)1.000:0.012301091)1.000:0.031632211,(g__Polaromonas_GB_GCA_903941205.1:0.03969834,((g__Polaromonas_GB_GCA_945871335.1:0.011564343,g__Polaromonas_GB_GCA_947505915.1:0.077155566)0.845:0.00534282,(g__Polaromonas_GB_GCA_947466165.1:0.005138675,(g__Polaromonas_GB_GCA_021737905.1:0.004006365,(g__Polaromonas_GB_GCA_943326235.1:0.00403665,g__Polaromonas_GB_GCA_943326905.2:0.001554498)0.907:0.004430913)0.965:0.003112711)0.143:0.002594176)1.000:0.022569813)0.156:0.006494015)1.000:0.021577969)0.993:0.015926655)1.000:0.02216411)1.000:0.04536871,(((g__JAAFIP01_GB_GCA_013297865.1:0.09018777,((g__JAAFIP01_GB_GCA_012032015.1:0.007630408,g__JAAFIP01_GB_GCA_012036375.1:0.016125596)1.000:0.039833815,(g__JAAFIP01_GB_GCA_013297925.1:0.02424372,g__JAAFIP01_RS_GCF_018413605.1:0.027844144)1.000:0.024915809)1.000:0.096450085)1.000:0.045363141,(g__JASGCK01_GB_GCA_030054145.1:0.042641031,((((g__JASGCK01_GB_GCA_947373995.1:5e-09,(g__JASGCK01_GB_GCA_947374655.1:0.00053062,(g__JASGCK01_GB_GCA_947372005.1:0.001039649,g__JASGCK01_GB_GCA_947373425.1:0.0003026)0.860:0.003386811)0.000:5e-09)0.978:0.001129438,g__JASGCK01_GB_GCA_947373455.1:0.000259563)0.964:0.00182274,g__JASGCK01_GB_GCA_947372605.1:0.001473075)1.000:0.032490966,(g__JASGCK01_GB_GCA_025352965.1:0.024408077,((g__JASGCK01_GB_GCA_947372445.1:0.004706247,(g__JASGCK01_GB_GCA_947380425.1:5e-09,((((g__JASGCK01_GB_GCA_947374035.1:0.001118283,g__JASGCK01_GB_GCA_947374385.1:0.000539151)0.489:5e-09,(g__JASGCK01_GB_GCA_947450645.1:0.000849194,g__JASGCK01_GB_GCA_947454815.1:0.002042982)0.000:5e-09)0.817:0.001169339,g__JASGCK01_GB_GCA_947373205.1:5e-09)0.565:5e-09,g__JASGCK01_GB_GCA_947372655.1:0.000254386)0.932:8e-09)1.000:0.007668559)1.000:0.02725099,(g__JASGCK01_GB_GCA_947450715.1:0.000921731,(g__JASGCK01_GB_GCA_947445115.1:5e-09,g__JASGCK01_GB_GCA_947454035.1:0.000230952)0.746:0.000183922)1.000:0.030819263)0.972:0.009728966)0.968:0.010789241)0.998:0.018910469)1.000:0.180488164)0.995:0.029949727,((g__JAAFJR01_GB_GCA_937863225.1:0.02248208,(g__JAAFJR01_GB_GCA_016720475.1:0.001992422,(((g__JAAFJR01_GB_GCA_017985395.1:5e-09,(g__JAAFJR01_GB_GCA_017984665.1:5e-09,g__JAAFJR01_GB_GCA_017994645.1:0.000242419)0.747:5e-09)0.901:0.000548675,(g__JAAFJR01_GB_GCA_018057225.1:5e-09,(g__JAAFJR01_GB_GCA_018062615.1:5e-09,g__JAAFJR01_GB_GCA_017996495.1:0.000299483)0.949:0.000666756)0.334:2.9e-08)0.738:0.000272086,(g__JAAFJR01_GB_GCA_016705065.1:0.001498991,(g__JAAFJR01_GB_GCA_016708645.1:0.002269117,(g__JAAFJR01_GB_GCA_016707235.1:0.002200272,g__JAAFJR01_GB_GCA_016719475.1:0.004531626)0.391:0.000383282)0.880:0.001201383)0.966:0.001009583)0.975:0.002061644)1.000:0.011570992)1.000:0.054904234,((g__JAAFJR01_GB_GCA_945907075.1:0.001902524,g__JAAFJR01_GB_GCA_947485165.1:0.000229166)1.000:0.019207955,(g__JAAFJR01_GB_GCA_013298815.1:0.015203771,g__JAAFJR01_GB_GCA_013298945.1:0.019230073)0.429:0.006152937)1.000:0.040034063)1.000:0.103058525)0.231:0.012398381)0.995:0.015003029,(g__PCRC01_GB_GCA_945952465.1:0.092710579,(g__PCRC01_GB_GCA_027490925.1:0.047890218,(g__PCRC01_GB_GCA_017495185.1:0.002083047,(g__PCRC01_GB_GCA_017848455.1:0.000618926,g__PCRC01_GB_GCA_017848435.1:5e-09)0.748:0.000216515)1.000:0.026889072)1.000:0.049725828)1.000:0.033370077)0.997:0.012585036)0.609:0.006954895)1.000:0.013106228,(((((((((((g__Variovorax_RS_GCF_901827165.1:0.003411383,g__Variovorax_RS_GCF_901827185.1:0.001764474)1.000:0.025389043,((((g__Variovorax_RS_GCF_003014875.1:6e-09,g__Variovorax_RS_GCF_010499245.1:5e-09)1.000:0.012558925,((g__Variovorax_RS_GCF_001541225.1:0.006481388,g__Variovorax_RS_GCF_901827175.1:0.008483152)0.861:0.003144165,(g__Variovorax_RS_GCF_901827205.1:0.012399116,g__Variovorax_RS_GCF_901827155.1:0.013812572)0.983:0.00502145)1.000:0.008771565)0.995:0.007515598,(g__Variovorax_RS_GCF_001984055.1:0.021264681,g__Variovorax_RS_GCF_002157355.1:0.016345262)1.000:0.011544465)1.000:0.021756725,(g__Variovorax_RS_GCF_018614915.1:0.013833306,(g__Variovorax_RS_GCF_018614955.1:0.004343282,(g__Variovorax_RS_GCF_003984645.1:0.007284519,g__Variovorax_RS_GCF_900101545.1:0.006448459)0.031:0.001433462)0.997:0.006608239)0.908:0.005069066)1.000:0.010508361)0.984:0.005502493,(((g__Variovorax_RS_GCF_030316855.1:0.001725468,g__Variovorax_RS_GCF_030317005.1:0.001147353)1.000:0.006537694,(g__Variovorax_RS_GCF_030317115.1:0.005595242,g__Variovorax_RS_GCF_030317145.1:0.004483251)0.967:0.00250119)1.000:0.010910007,((g__Variovorax_GB_GCA_017744285.1:0.00241245,g__Variovorax_GB_GCA_023388155.1:0.002937056)1.000:0.028659033,(g__Variovorax_RS_GCF_900090195.1:0.011071538,(g__Variovorax_RS_GCF_900107745.1:0.007774436,(g__Variovorax_GB_GCA_017744935.1:0.006468705,g__Variovorax_RS_GCF_014192575.1:0.0019073)1.000:0.008660459)0.947:0.004000313)1.000:0.00937792)1.000:0.028967123)0.986:0.007590403)0.240:0.003975714,((g__Variovorax_RS_GCF_030316885.1:0.025522823,((g__Variovorax_RS_GCF_030316765.1:0.000529921,g__Variovorax_RS_GCF_030316935.1:0.000696211)1.000:0.00821196,(g__Variovorax_RS_GCF_030316845.1:0.004603196,(g__Variovorax_RS_GCF_030316965.1:0.001439759,(g__Variovorax_RS_GCF_030316985.1:0.001110283,(g__Variovorax_RS_GCF_030486595.1:5e-09,g__Variovorax_RS_GCF_030504975.1:5e-09)0.992:0.001914723)0.844:0.001380967)0.997:0.003504571)0.999:0.008273997)0.999:0.008962225)0.595:0.005642008,g__Variovorax_GB_GCA_009765735.1:0.036202383)0.995:0.010759323)0.988:0.007693691,((g__Variovorax_GB_GCA_018827965.1:0.001517668,(g__Variovorax_GB_GCA_018820875.1:0.001432527,g__Variovorax_GB_GCA_018820395.1:0.000231351)0.847:0.000631559)1.000:0.064031255,g__Variovorax_GB_GCA_902506565.1:0.051294094)0.887:0.010379907)0.996:0.009822531,((((((g__Variovorax_RS_GCF_030317165.1:0.0,g__Variovorax_RS_GCF_030317185.1:0.0,g__Variovorax_RS_GCF_030317205.1:0.0):0.007567617,(g__Variovorax_GB_GCA_029255415.1:0.00470557,g__Variovorax_RS_GCF_025486315.1:0.003162337)1.000:0.008982631)1.000:0.014131075,((g__Variovorax_GB_GCA_004210345.1:0.00396855,(g__Variovorax_GB_GCA_006438845.1:5e-09,g__Variovorax_RS_GCF_006438775.1:5e-09)0.972:0.002129659)1.000:0.028859221,(g__Variovorax_RS_GCF_019352895.1:0.008145909,(g__Variovorax_RS_GCF_014170375.1:0.001649641,(g__Variovorax_RS_GCF_030317075.1:0.000205651,g__Variovorax_RS_GCF_030317215.1:5e-09)0.986:0.001866349)0.980:0.003459086)1.000:0.019497272)0.626:0.008814653)1.000:0.013765911,(g__Variovorax_RS_GCF_030811835.1:0.031687305,g__Variovorax_GB_GCA_903872875.1:0.029822294)0.986:0.011356514)0.493:0.007494031,(g__Variovorax_GB_GCA_024372625.1:0.040380569,(g__Variovorax_GB_GCA_022701965.1:0.069171582,g__Variovorax_GB_GCA_028292145.1:0.020178277)0.999:0.016556381)1.000:0.013865783)0.983:0.008303265,(((((((((g__Variovorax_RS_GCF_030811855.1:0.000377329,g__Variovorax_RS_GCF_030811995.1:0.00126775)0.918:0.001591411,(g__Variovorax_RS_GCF_900099805.1:0.004254336,g__Variovorax_RS_GCF_001424835.1:0.004187006)0.080:0.001060214)1.000:0.009808865,(g__Variovorax_RS_GCF_030815855.1:0.013394249,(g__Variovorax_RS_GCF_009755665.1:0.00212206,(g__Variovorax_RS_GCF_029919115.1:0.003576621,(g__Variovorax_RS_GCF_003984625.1:0.003732688,g__Variovorax_RS_GCF_023195515.1:0.002074039)0.522:0.000841518)0.999:0.003951767)0.993:0.004216942)0.986:0.00522688)0.988:0.004626227,(((g__Variovorax_RS_GCF_000463015.1:0.001386578,g__Variovorax_RS_GCF_001026885.1:0.003159549)0.996:0.003969021,(((g__Variovorax_RS_GCF_003863415.1:5e-09,g__Variovorax_RS_GCF_003951285.1:0.000616599)0.995:0.003278448,g__Variovorax_GB_GCA_023667525.1:0.006709016)0.860:0.001502317,(((g__Variovorax_RS_GCF_030811975.1:0.000647957,(g__Variovorax_RS_GCF_000377585.1:0.001057907,g__Variovorax_RS_GCF_019508155.1:0.003803167)0.322:0.000204092)0.930:0.000854063,(g__Variovorax_RS_GCF_001591365.1:5e-09,g__Variovorax_RS_GCF_903797725.1:5e-09)0.938:0.000940961)0.993:0.00289008,(g__Variovorax_RS_GCF_007828835.1:0.000203575,(g__Variovorax_RS_GCF_014852545.1:0.000206318,g__Variovorax_RS_GCF_030812005.1:0.000206341)0.786:0.000207477)1.000:0.005867919)0.948:0.001402835)0.949:0.002214051)1.000:0.007251138,g__Variovorax_RS_GCF_030815975.1:0.008316228)0.940:0.003418053)0.325:0.001868392,g__Variovorax_RS_GCF_018614875.1:0.009410381)1.000:0.009576444,(((g__Variovorax_GB_GCA_945860785.1:0.013209926,(g__Variovorax_RS_GCF_000834655.1:0.004463723,((g__Variovorax_RS_GCF_016405905.1:0.005565119,(g__Variovorax_RS_GCF_024701975.1:0.005552362,g__Variovorax_RS_GCF_900115685.1:0.008428568)0.040:0.001803209)0.881:0.001572027,((g__Variovorax_RS_GCF_017161115.1:0.002873225,g__Variovorax_RS_GCF_030812215.1:0.007886243)0.976:0.002021488,(((g__Variovorax_RS_GCF_030812015.1:0.0,g__Variovorax_RS_GCF_030812055.1:0.0):0.002374596,(g__Variovorax_RS_GCF_000184745.1:0.00129243,(g__Variovorax_RS_GCF_030812115.1:0.001109131,((g__Variovorax_RS_GCF_030811635.1:0.0,g__Variovorax_RS_GCF_030812145.1:0.0):0.001524449,((g__Variovorax_RS_GCF_030812075.1:0.00194401,g__Variovorax_RS_GCF_030815625.1:0.000488005)0.928:0.001010908,g__Variovorax_RS_GCF_030812095.1:0.000889829)0.874:0.000620738)0.895:0.000609246)0.928:0.000832773)0.790:0.001179686)0.728:0.002409364,g__Variovorax_RS_GCF_029892485.1:0.008265852)0.242:0.001059243)0.990:0.002635096)0.497:0.00124352)1.000:0.006114686)0.993:0.006169125,(g__Variovorax_RS_GCF_900100965.1:0.007263682,(g__Variovorax_RS_GCF_003852515.1:0.006934124,g__Variovorax_RS_GCF_014302995.1:0.007859292)0.998:0.005023491)0.995:0.005670552)0.969:0.00472283,((((g__Variovorax_RS_GCF_001425205.1:0.005467652,(g__Variovorax_RS_GCF_000282635.1:0.001945207,g__Variovorax_RS_GCF_001426595.1:0.000668597)1.000:0.00507292)1.000:0.006014897,((g__Variovorax_RS_GCF_900115445.1:0.001351921,(g__Variovorax_RS_GCF_900109235.1:5e-09,g__Variovorax_RS_GCF_900112425.1:5e-09)0.968:0.001332644)1.000:0.009767933,(g__Variovorax_RS_GCF_030316925.1:5e-09,g__Variovorax_RS_GCF_030317035.1:5e-09)1.000:0.010641316)1.000:0.007582515)0.996:0.004388103,((((g__Variovorax_RS_GCF_024734665.1:0.003608868,((g__Variovorax_RS_GCF_030812175.1:0.000623618,g__Variovorax_RS_GCF_900111625.1:0.000405421)0.736:6e-09,((g__Variovorax_RS_GCF_900107295.1:0.00062419,g__Variovorax_RS_GCF_900215425.1:0.000618092)0.399:0.000404587,g__Variovorax_RS_GCF_900106655.1:5e-09)0.925:0.000405097)0.978:0.002291802)1.000:0.005851133,((((g__Variovorax_GB_GCA_900107915.1:0.0,g__Variovorax_GB_GCA_900108265.1:0.0,g__Variovorax_GB_GCA_900112125.1:0.0,g__Variovorax_GB_GCA_900113295.1:0.0):0.000666409,(g__Variovorax_GB_GCA_030803865.1:0.000605961,(g__Variovorax_RS_GCF_003965815.1:0.001100163,g__Variovorax_RS_GCF_900109805.1:0.000305786)0.496:0.001326658)0.199:0.001564364)1.000:0.011505601,(g__Variovorax_RS_GCF_013376045.1:0.007188254,(g__Variovorax_RS_GCF_030462475.1:0.008585939,((g__Variovorax_RS_GCF_003952165.1:0.001269494,g__Variovorax_RS_GCF_014197655.1:0.001422094)0.956:0.003450838,((g__Variovorax_RS_GCF_003955655.1:0.004501187,(g__Variovorax_RS_GCF_000382045.1:0.000742811,g__Variovorax_RS_GCF_014195185.1:0.000283329)0.369:0.000406742)0.999:0.00390732,(g__Variovorax_GB_GCA_913776885.1:0.002226577,g__Variovorax_RS_GCF_913776545.1:0.002160255)0.986:0.003531552)0.995:0.004522204)0.871:0.002763895)1.000:0.006492564)0.963:0.002490797)1.000:0.006488806,(g__Variovorax_RS_GCF_937864545.1:5e-09,(g__Variovorax_RS_GCF_003952185.1:5e-09,(g__Variovorax_RS_GCF_003950725.1:5e-09,g__Variovorax_RS_GCF_005502705.1:5e-09)1.000:5e-09)0.000:5e-09)0.994:0.003467293)1.000:0.008626184)1.000:0.005815376,((g__Variovorax_RS_GCF_001645605.1:0.00020987,(g__Variovorax_RS_GCF_030208835.1:0.000814648,(g__Variovorax_RS_GCF_003019815.1:0.000201077,g__Variovorax_RS_GCF_016919265.1:6e-09)0.929:0.000606315)0.276:0.000195972)0.999:0.005460902,(g__Variovorax_RS_GCF_022009635.1:5e-09,((g__Variovorax_RS_GCF_001899795.1:0.0,g__Variovorax_RS_GCF_017304015.1:0.0,g__Variovorax_RS_GCF_938009155.1:0.0):5e-09,(g__Variovorax_RS_GCF_001725035.1:5e-09,g__Variovorax_RS_GCF_001725775.1:5e-09)0.000:5e-09)0.000:5e-09)0.999:0.005101215)0.998:0.005250292)0.978:0.004519877,g__Variovorax_RS_GCF_016082275.1:0.010202048)0.961:0.002808772)0.805:0.00381533,((g__Variovorax_RS_GCF_009498455.1:0.003021457,(g__Variovorax_RS_GCF_002754375.1:0.003203409,(g__Variovorax_RS_GCF_002849325.1:0.002893113,g__Variovorax_RS_GCF_014843395.1:0.000769477)0.987:0.002538971)0.656:0.002075153)0.997:0.004263405,(g__Variovorax_RS_GCF_001426505.1:0.004784471,(g__Variovorax_RS_GCF_009811355.1:0.001233194,((((g__Variovorax_RS_GCF_009811375.1:0.0010255,(g__Variovorax_RS_GCF_006323185.2:0.00040585,(g__Variovorax_RS_GCF_030811875.1:0.00101432,(g__Variovorax_RS_GCF_001591345.1:0.001418779,(g__Variovorax_RS_GCF_002303955.1:0.00244486,(g__Variovorax_RS_GCF_030811905.1:0.0,g__Variovorax_RS_GCF_030811935.1:0.0):0.000820157)0.873:0.000405573)0.058:0.000199738)0.713:5e-09)0.940:0.000599099)0.731:0.000199454,g__Variovorax_RS_GCF_030811955.1:0.002036721)0.789:0.000312302,(g__Variovorax_RS_GCF_001752345.1:0.0,g__Variovorax_RS_GCF_001753775.1:0.0):0.000496122)0.901:0.000599914,g__Variovorax_RS_GCF_002291405.1:0.001764459)0.951:0.000886381)0.986:0.002550555)0.969:0.003564607)1.000:0.020278813)0.358:0.003109514)1.000:0.008021775)0.999:0.006707322,((g__Variovorax_GB_GCA_946478645.1:0.019894267,g__Variovorax_RS_GCF_029893635.1:0.011684554)0.999:0.009286425,((g__Variovorax_RS_GCF_004296945.1:0.00084154,((g__Variovorax_RS_GCF_009911995.1:0.002477157,g__Variovorax_RS_GCF_900115375.1:0.001058558)0.875:0.000411674,g__Variovorax_GB_GCA_017595065.1:0.001112796)0.384:5e-09)0.958:0.001927034,(g__Variovorax_GB_GCA_016806145.1:0.003274707,((g__Variovorax_GB_GCA_030148735.1:0.006696112,(((g__Variovorax_GB_GCA_001399545.1:0.0,g__Variovorax_GB_GCA_001399555.1:0.0,g__Variovorax_GB_GCA_001399625.1:0.0):5e-09,(g__Variovorax_GB_GCA_001399565.1:0.0,g__Variovorax_GB_GCA_001399595.1:0.0,g__Variovorax_GB_GCA_001401735.1:0.0):5e-09)0.779:0.000205453,g__Variovorax_RS_GCF_002729445.1:0.001070226)0.754:0.000207052)0.751:0.000226135,g__Variovorax_RS_GCF_025376855.1:0.00020485)1.000:0.005576069)0.121:0.001637213)1.000:0.037354339)0.996:0.008598699)1.000:0.019574376,((g__Variovorax_GB_GCA_028292285.1:0.027356926,(g__Variovorax_GB_GCA_025352265.1:0.012029627,(g__Variovorax_GB_GCA_014376455.1:0.004539394,(g__Variovorax_RS_GCF_014303735.1:0.000749176,g__Variovorax_GB_GCA_025353935.1:0.008201764)0.659:0.001314929)0.999:0.007991169)0.286:0.003807418)1.000:0.036742464,(g__Variovorax_GB_GCA_004210915.1:0.032290874,g__Variovorax_RS_GCF_001577265.1:0.030553996)0.813:0.011761027)1.000:0.012038957)0.978:0.008579009,(((g__Variovorax_RS_GCF_018449755.1:0.001719435,g__Variovorax_RS_GCF_019207085.1:0.002266398)1.000:0.036217933,(g__Variovorax_GB_GCA_004211245.1:0.032273499,(g__Variovorax_RS_GCF_030317025.1:0.00102623,(g__Variovorax_RS_GCF_030316825.1:5e-09,g__Variovorax_RS_GCF_030317065.1:5e-09)0.823:0.000411522)1.000:0.024166206)0.413:0.009904965)1.000:0.01352666,g__Variovorax_GB_GCA_028292835.1:0.078510208)0.549:0.008738858)0.970:0.007560271)1.000:0.011159151)0.999:0.015930433,((g__Variovorax_RS_GCF_030316895.1:0.075071337,(g__Variovorax_RS_GCF_900114785.1:0.02510589,(g__Variovorax_GB_GCA_018241225.1:0.008758366,(g__Variovorax_RS_GCF_001591385.1:0.01109406,g__Variovorax_GB_GCA_018241905.1:0.007684621)0.922:0.004932864)1.000:0.014996295)1.000:0.022985104)0.411:0.012397645,g__Variovorax_RS_GCF_030317105.1:0.041640321)0.894:0.01768507)1.000:0.020452899,(((((g__Xenophilus_RS_GCF_900156165.1:0.001447982,g__Xenophilus_RS_GCF_913778875.1:0.001917282)1.000:0.005976752,(g__Xenophilus_RS_GCF_913773995.1:0.012121174,(g__Xenophilus_RS_GCF_017991995.1:0.00398814,(g__Xenophilus_GB_GCA_017744875.1:0.030492324,((g__Xenophilus_RS_GCF_021401245.1:0.001532858,(g__Xenophilus_RS_GCF_937952655.1:0.001660487,(g__Xenophilus_RS_GCF_903899515.1:5e-09,g__Xenophilus_RS_GCF_903864295.1:6e-09)0.996:0.002367337)0.474:0.000487292)0.867:0.00085359,(g__Xenophilus_RS_GCF_000333675.2:0.001398325,g__Xenophilus_RS_GCF_003350475.1:0.001862727)0.998:0.003346621)0.225:0.000594452)0.956:0.001545704)0.748:0.00185844)0.963:0.004980381)0.415:0.005109236,((((g__Xenophilus_RS_GCF_913774875.1:0.000554396,g__Xenophilus_GB_GCA_913773625.1:0.009724023)0.771:0.000510269,(g__Xenophilus_GB_GCA_913776125.1:0.001239141,g__Xenophilus_GB_GCA_913778405.1:0.003097696)0.453:0.000302072)0.742:0.000425483,g__Xenophilus_RS_GCF_001476815.1:0.001508933)0.814:0.001440133,g__Xenophilus_GB_GCA_913777585.1:0.020777697)1.000:0.011740581)1.000:0.057658065,(g__Xenophilus_RS_GCF_000745855.1:0.048260044,((g__Xenophilus_RS_GCF_028023875.1:0.031686921,g__Xenophilus_RS_GCF_916700565.1:0.019878863)1.000:0.039790072,(g__Xenophilus_GB_GCA_029968055.1:0.010829053,(((g__Xenophilus_GB_GCA_003243375.1:0.005754895,g__Xenophilus_GB_GCA_005503065.1:0.002545527)0.999:0.003673141,(g__Xenophilus_GB_GCA_031119455.1:5e-09,(g__Xenophilus_GB_GCA_031119395.1:0.000840688,(g__Xenophilus_GB_GCA_031119355.1:0.002056752,g__Xenophilus_GB_GCA_031119575.1:0.000841022)0.846:0.000985039)0.500:0.000273828)0.995:0.003197282)0.844:0.002763862,((g__Xenophilus_GB_GCA_003671765.1:5e-09,g__Xenophilus_GB_GCA_030418545.1:5e-09)1.000:0.005503743,(g__Xenophilus_GB_GCA_018241185.1:0.005481026,(g__Xenophilus_GB_GCA_017305235.1:5e-09,(g__Xenophilus_GB_GCA_001556675.1:5e-09,g__Xenophilus_GB_GCA_901875635.1:5e-09)0.000:5e-09)1.000:0.006151982)0.051:0.001456771)0.440:0.001493228)0.972:0.004439209)1.000:0.031906821)0.664:0.008710537)0.948:0.012487974)1.000:0.02165631,g__JAITWT01_GB_GCA_031285125.1:0.139341008)0.587:0.013017447)1.000:0.042836139,((g__Comamonas_F_GB_GCA_009912175.1:0.047972877,g__Comamonas_F_RS_GCF_003752175.1:0.055549029)1.000:0.090065095,(g__JAGOCV01_GB_GCA_017307855.1:0.008673347,g__JAGOCV01_GB_GCA_017998575.1:0.008679988)1.000:0.079126395)0.867:0.017532726)0.779:0.010770819,(((((g__Extensimonas_RS_GCF_003337425.1:5e-09,(g__Extensimonas_RS_GCF_007830535.1:0.0,g__Extensimonas_RS_GCF_007996985.1:0.0):5e-09)1.000:0.020454448,(g__Extensimonas_RS_GCF_029211265.1:0.011387054,(g__Extensimonas_GB_GCA_002421885.1:0.003504331,(g__Extensimonas_RS_GCF_007655255.1:0.002699551,g__Extensimonas_GB_GCA_014359545.1:0.003311275)0.373:0.00113747)1.000:0.012127957)0.784:0.007073863)1.000:0.084844208,((((((((g__Comamonas_RS_GCF_014207855.1:0.004178226,g__Comamonas_RS_GCF_020080045.1:0.004591596)1.000:0.018971518,((g__Comamonas_RS_GCF_014109725.1:0.010747979,g__Comamonas_RS_GCF_024809975.1:0.007978496)1.000:0.010668699,((((g__Comamonas_RS_GCF_004364775.1:0.001830453,g__Comamonas_GB_GCA_913776755.1:0.000765362)0.720:0.000492438,((g__Comamonas_GB_GCA_002377265.1:0.002508866,g__Comamonas_RS_GCF_000410635.1:0.001490307)0.717:0.000673118,((g__Comamonas_GB_GCA_913777835.1:0.000464382,(g__Comamonas_RS_GCF_003105075.1:0.001005504,g__Comamonas_RS_GCF_025309455.1:0.000576795)0.764:0.000194929)0.878:0.000391914,g__Comamonas_RS_GCF_014076495.1:0.000209821)0.999:0.003124936)1.000:0.004576154)0.617:0.000891666,(g__Comamonas_GB_GCA_031277625.1:0.002244296,g__Comamonas_RS_GCF_021026195.1:0.001068948)0.148:0.000659509)0.929:0.001671808,(g__Comamonas_GB_GCA_002358635.1:0.000655916,(g__Comamonas_GB_GCA_002492885.1:0.000649995,(g__Comamonas_GB_GCA_002378265.1:0.000203942,((g__Comamonas_GB_GCA_002387125.1:0.000656688,g__Comamonas_RS_GCF_022387135.1:0.000391673)0.882:0.000404703,(g__Comamonas_GB_GCA_002472915.1:0.001221052,(g__Comamonas_GB_GCA_913776275.1:0.000543888,g__Comamonas_GB_GCA_913776135.1:0.000862382)0.583:6e-09)0.791:5e-09)0.000:5e-09)0.810:0.000202919)0.740:0.000145709)1.000:0.004485147)0.970:0.004566808)1.000:0.035776661)1.000:0.072050152,(((((g__Comamonas_GB_GCA_014637085.1:0.020080792,g__Comamonas_RS_GCF_001544075.1:0.015463663)1.000:0.015116294,(g__Comamonas_RS_GCF_900564145.1:0.034399143,(g__Comamonas_GB_GCA_019236485.1:0.021347785,(((g__Comamonas_RS_GCF_019186805.1:0.018088986,((g__Comamonas_GB_GCA_031253735.1:0.00421977,g__Comamonas_GB_GCA_031277805.1:0.001643476)0.999:0.006106991,(g__Comamonas_RS_GCF_030064165.1:5e-09,g__Comamonas_RS_GCF_030285385.1:5e-09)1.000:0.008066434)1.000:0.007200772)0.940:0.004020668,g__Comamonas_GB_GCA_003569915.1:0.022679224)0.479:0.005976738,((g__Comamonas_GB_GCA_008727115.1:0.023383196,(g__Comamonas_RS_GCF_019355935.1:0.015323141,(g__Comamonas_RS_GCF_002754475.1:0.002840734,g__Comamonas_RS_GCF_012844455.2:0.002886111)0.996:0.004133208)1.000:0.019738672)0.049:0.003278215,((g__Comamonas_GB_GCA_031286875.1:0.000695234,(g__Comamonas_RS_GCF_009360615.1:8e-09,g__Comamonas_RS_GCF_913775115.1:5e-09)0.746:0.000229196)1.000:0.007031595,(((g__Comamonas_RS_GCF_014076415.1:0.000198441,(g__Comamonas_RS_GCF_024496285.1:0.000201293,g__Comamonas_RS_GCF_029026905.1:5e-09)0.000:5e-09)0.996:0.002476806,(((((((g__Comamonas_RS_GCF_001640845.1:0.000200447,(g__Comamonas_RS_GCF_020162215.1:5e-09,g__Comamonas_RS_GCF_024136915.1:0.000398573)0.618:0.000598419)0.966:0.000997995,(g__Comamonas_GB_GCA_023455335.1:0.000858084,(g__Comamonas_RS_GCF_001010305.1:0.000199753,g__Comamonas_RS_GCF_000761335.1:0.000598821)0.773:0.000198703)0.412:0.000199521)0.689:5e-09,((g__Comamonas_RS_GCF_008274675.1:0.0,g__Comamonas_RS_GCF_022749535.1:0.0,g__Comamonas_RS_GCF_022749555.1:0.0,g__Comamonas_RS_GCF_022749575.1:0.0):5e-09,(g__Comamonas_RS_GCF_000761415.1:0.000199177,(g__Comamonas_RS_GCF_000761235.1:0.0,g__Comamonas_RS_GCF_000761255.1:0.0,g__Comamonas_RS_GCF_000761265.1:0.0,g__Comamonas_RS_GCF_000761315.1:0.0):5e-09)1.000:5e-09)0.000:5e-09)0.852:0.000199231,((g__Comamonas_RS_GCF_000761355.1:0.0,g__Comamonas_RS_GCF_000761375.1:0.0,g__Comamonas_RS_GCF_000761395.1:0.0):0.000597995,(g__Comamonas_RS_GCF_000964545.1:5e-09,(g__Comamonas_RS_GCF_001418295.1:0.0,g__Comamonas_RS_GCF_001517325.1:0.0):5e-09)0.938:0.000592303)0.000:5e-09)0.876:0.000398966,(((((g__Comamonas_RS_GCF_946480045.1:0.005465993,(((g__Comamonas_RS_GCF_004522605.1:5e-09,g__Comamonas_RS_GCF_000178915.1:5e-09)0.754:0.000398186,((((g__Comamonas_GB_GCA_019978365.1:6e-09,g__Comamonas_RS_GCF_008121555.1:5e-09)0.000:5e-09,g__Comamonas_RS_GCF_000980855.1:0.000799707)0.944:0.000597418,g__Comamonas_RS_GCF_029843725.1:0.000198943)0.000:6e-09,g__Comamonas_RS_GCF_029839495.1:0.000198934)0.741:2.1e-08)0.750:0.000398805,(((g__Comamonas_RS_GCF_029841435.1:0.0,g__Comamonas_RS_GCF_029841525.1:0.0):5e-09,(g__Comamonas_GB_GCA_023439435.1:5e-09,g__Comamonas_GB_GCA_945952305.1:0.002331705)0.899:0.003231248)0.000:5e-09,g__Comamonas_RS_GCF_029841775.1:6e-09)0.774:0.000198496)0.338:0.000397597)0.580:5e-09,g__Comamonas_RS_GCF_001406795.1:0.00039865)0.938:0.000597001,((g__Comamonas_RS_GCF_000813605.1:0.000199217,g__Comamonas_RS_GCF_016772095.1:0.000201707)0.780:0.000199881,((g__Comamonas_RS_GCF_001294075.1:5e-09,(g__Comamonas_RS_GCF_013256255.1:0.0,g__Comamonas_RS_GCF_014931035.1:0.0):5e-09)0.983:0.001197698,(g__Comamonas_RS_GCF_002189475.1:5e-09,g__Comamonas_RS_GCF_020886175.1:5e-09)0.911:0.00059375)0.883:0.000395859)0.785:0.000197856)0.733:8e-09,(g__Comamonas_RS_GCF_000093145.3:0.0,g__Comamonas_RS_GCF_030505065.1:0.0):0.000398127)0.417:0.000197241,g__Comamonas_RS_GCF_024498935.1:0.000807908)0.923:0.000591747)0.964:0.001236566,(g__Comamonas_RS_GCF_002157685.1:0.000243872,g__Comamonas_RS_GCF_008326825.1:0.000758015)0.990:0.001929459)0.961:0.001420451,(((g__Comamonas_RS_GCF_030505195.1:0.000595113,g__Comamonas_RS_GCF_937864055.1:0.001007474)1.000:0.00401792,((g__Comamonas_RS_GCF_000761245.1:5e-09,g__Comamonas_RS_GCF_009360715.1:0.00063193)0.889:0.000790493,((g__Comamonas_RS_GCF_030450755.1:0.001004713,g__Comamonas_GB_GCA_030450875.1:5e-09)0.981:0.004692133,(g__Comamonas_RS_GCF_001266835.1:5e-09,g__Comamonas_RS_GCF_001541245.1:5e-09)0.854:0.000404963)0.740:0.001354968)0.966:0.001373836)0.938:0.001272038,(g__Comamonas_RS_GCF_003350425.1:0.000661604,(g__Comamonas_GB_GCA_943913115.1:0.001168244,(g__Comamonas_RS_GCF_000241525.1:5e-09,(g__Comamonas_RS_GCF_000740035.1:0.0,g__Comamonas_RS_GCF_016599875.1:0.0,g__Comamonas_RS_GCF_900461225.1:0.0,g__Comamonas_RS_GCF_903797675.1:0.0):5e-09)0.454:8.685e-06)0.131:0.00077255)0.959:0.001285222)0.437:0.001034152)0.923:0.000940513)0.964:0.002198081,(((g__Comamonas_RS_GCF_008121565.1:0.000200565,(g__Comamonas_RS_GCF_009360535.1:5e-09,g__Comamonas_RS_GCF_000739375.1:0.000197377)0.969:0.000792071)0.384:0.000197919,(g__Comamonas_RS_GCF_014076475.1:5e-09,(g__Comamonas_RS_GCF_000168855.1:5e-09,(g__Comamonas_RS_GCF_000241245.1:0.00020083,g__Comamonas_RS_GCF_001189895.1:0.000202382)0.000:5e-09)1.000:6e-09)0.000:5e-09)0.986:0.001690351,((g__Comamonas_RS_GCF_011752915.1:0.00254647,g__Comamonas_RS_GCF_018292285.1:0.001025655)0.423:0.000196687,g__Comamonas_RS_GCF_000801735.1:0.001168992)0.753:0.000351834)0.900:0.001568693)0.857:0.002121714)1.000:0.00902951)0.995:0.006188306)0.989:0.007801077)0.817:0.00823592)1.000:0.013055218)1.000:0.021205689,(g__Comamonas_RS_GCF_000429845.1:0.049663625,((g__Comamonas_GB_GCA_031253795.1:0.019760553,g__Comamonas_RS_GCF_029870285.1:0.018212087)0.016:0.004390629,((g__Comamonas_RS_GCF_903684635.1:5e-09,g__Comamonas_RS_GCF_903815225.1:5e-09)1.000:0.010345487,((((g__Comamonas_RS_GCF_029590315.1:0.000813799,((g__Comamonas_RS_GCF_029845385.1:5e-09,(g__Comamonas_RS_GCF_023958235.1:0.0,g__Comamonas_RS_GCF_024655835.1:0.0):0.000601675)0.000:5e-09,g__Comamonas_RS_GCF_001753225.1:5e-09)0.836:0.000198465)0.000:5e-09,((g__Comamonas_RS_GCF_009360865.1:5e-09,g__Comamonas_RS_GCF_900111975.1:5e-09)0.000:6e-09,g__Comamonas_RS_GCF_001571325.1:5e-09)0.925:0.000393509)0.876:0.000393697,(((g__Comamonas_RS_GCF_018320755.1:5e-09,((((((g__Comamonas_RS_GCF_029215875.1:5e-09,((g__Comamonas_GB_GCA_913775045.1:5e-09,((((((g__Comamonas_GB_GCA_008725625.1:5e-09,(g__Comamonas_RS_GCF_000411215.1:0.0,g__Comamonas_RS_GCF_016027815.1:0.0):5e-09)0.821:0.0002042,(g__Comamonas_RS_GCF_004353655.1:6e-09,(((((((((g__Comamonas_GB_GCA_023446375.1:0.000649099,g__Comamonas_RS_GCF_937997005.1:0.000227885)0.576:5e-09,g__Comamonas_GB_GCA_023420865.1:0.002266061)0.724:6e-09,g__Comamonas_RS_GCF_018437695.1:5e-09)0.000:5e-09,(g__Comamonas_RS_GCF_009362995.1:5e-09,g__Comamonas_RS_GCF_029835695.1:5e-09)0.000:5e-09)0.000:5e-09,g__Comamonas_RS_GCF_025666275.1:5e-09)0.000:5e-09,g__Comamonas_RS_GCF_001898745.1:5e-09)0.789:0.00020083,g__Comamonas_GB_GCA_023452555.1:0.000215487)0.952:0.000604003,(g__Comamonas_GB_GCA_002345605.1:5e-09,g__Comamonas_GB_GCA_946480165.1:0.009307163)0.942:0.001654372)0.000:5e-09,g__Comamonas_RS_GCF_001017795.1:5e-09)0.855:0.000464527)0.041:0.000385124)0.591:7.9636e-05,(g__Comamonas_RS_GCF_946482145.1:5e-09,g__Comamonas_GB_GCA_000710165.1:0.001231071)0.923:0.000402423)0.000:5e-09,g__Comamonas_RS_GCF_900107225.1:0.000200548)0.000:5e-09,(g__Comamonas_RS_GCF_028401915.1:5e-09,((g__Comamonas_GB_GCA_947489895.1:5e-09,g__Comamonas_RS_GCF_016845925.1:5e-09)0.909:0.000397765,g__Comamonas_RS_GCF_000799035.1:5e-09)0.738:5e-09)0.854:0.000198893)0.877:0.000456257,g__Comamonas_RS_GCF_023631505.1:0.000201149)0.642:5e-09)0.000:5e-09,(((g__Comamonas_GB_GCA_009360655.1:0.007250277,g__Comamonas_RS_GCF_029840545.1:0.000201671)0.784:0.000204121,g__Comamonas_RS_GCF_000972325.1:0.00022216)0.000:5e-09,(g__Comamonas_RS_GCF_029814915.1:0.0,g__Comamonas_RS_GCF_029840065.1:0.0,g__Comamonas_RS_GCF_029841905.1:0.0,g__Comamonas_RS_GCF_029843645.1:0.0):0.00020061)0.913:0.000204455)0.000:0.001096438)0.000:5.3e-08,g__Comamonas_GB_GCA_938003795.1:5e-09)0.000:5.3e-08,g__Comamonas_RS_GCF_900078185.1:5e-09)0.000:5.4e-08,g__Comamonas_RS_GCF_009827015.1:0.000606475)0.000:6e-09,(((g__Comamonas_RS_GCF_000411195.1:5e-09,g__Comamonas_GB_GCA_003241045.1:0.000219595)0.854:0.000402047,g__Comamonas_RS_GCF_026410155.1:5e-09)0.000:6e-09,g__Comamonas_GB_GCA_001021565.1:0.001059417)0.901:0.000198905)0.959:0.004639677,g__Comamonas_GB_GCA_009914115.1:0.001759991)0.189:5e-09)0.000:6e-09,g__Comamonas_GB_GCA_937944705.1:0.00064215)0.946:0.000976897,(g__Comamonas_GB_GCA_000710145.1:0.000948976,g__Comamonas_RS_GCF_022846195.1:5e-09)0.818:0.000200486)0.969:6e-09)0.989:0.003140509,(g__Comamonas_RS_GCF_016428765.1:0.000205647,(g__Comamonas_GB_GCA_030824635.1:0.000752942,(((((((((g__Comamonas_RS_GCF_000741825.1:0.0,g__Comamonas_RS_GCF_016127415.1:0.0):6e-09,g__Comamonas_RS_GCF_001598795.1:5e-09)0.956:0.000589745,(g__Comamonas_RS_GCF_016405945.1:0.000602921,g__Comamonas_GB_GCA_002751115.2:0.000642764)0.000:5e-09)0.862:0.000196257,g__Comamonas_RS_GCF_947428825.1:0.000599767)0.000:5e-09,g__Comamonas_RS_GCF_002193035.1:0.000203067)0.000:5e-09,(g__Comamonas_RS_GCF_026970895.1:0.000199753,((g__Comamonas_RS_GCF_002754395.1:0.000199024,g__Comamonas_GB_GCA_002754295.1:5e-09)0.776:0.000196325,g__Comamonas_RS_GCF_000632165.1:0.000405131)0.792:0.000196456)0.000:5e-09)0.000:6e-09,(((g__Comamonas_GB_GCA_003505835.1:0.00098852,((g__Comamonas_RS_GCF_000214395.1:5e-09,g__Comamonas_RS_GCF_001682645.1:0.000199805)0.000:5e-09,((((g__Comamonas_RS_GCF_003752215.1:0.000399804,(((g__Comamonas_RS_GCF_016516155.1:0.0,g__Comamonas_RS_GCF_016516495.1:0.0):5e-09,g__Comamonas_RS_GCF_016516195.1:5e-09)0.765:0.000200103,(g__Comamonas_RS_GCF_018887285.2:0.000400484,(g__Comamonas_RS_GCF_020523835.1:5e-09,g__Comamonas_RS_GCF_006716215.1:0.000602201)0.798:0.000200177)0.774:0.000200116)0.941:0.000600734)0.000:5e-09,g__Comamonas_RS_GCF_013423845.1:0.000406128)0.000:5e-09,g__Comamonas_RS_GCF_022117555.1:0.000600148)0.000:5e-09,(((g__Comamonas_GB_GCA_031253575.1:0.005142546,g__Comamonas_GB_GCA_031286585.1:0.000679346)0.998:0.003921603,((g__Comamonas_RS_GCF_002443055.1:5e-09,(g__Comamonas_GB_GCA_913777015.1:0.03249212,(g__Comamonas_GB_GCA_002346955.1:5e-09,((g__Comamonas_RS_GCF_014170385.1:0.001006861,g__Comamonas_GB_GCA_016790545.1:0.002512452)0.445:0.000205885,g__Comamonas_RS_GCF_016027075.1:5e-09)0.913:0.000498812)0.955:0.001780129)0.675:0.002976175)0.907:0.002846233,g__Comamonas_RS_GCF_014852125.1:0.000399881)0.731:6e-09)0.801:0.000196213,g__Comamonas_RS_GCF_016026535.1:5e-09)0.908:0.000196213)0.854:0.000196259)0.655:0.000196096)0.655:1.12e-07,((g__Comamonas_RS_GCF_900215545.1:0.00019987,(g__Comamonas_RS_GCF_903469625.1:0.000401558,g__Comamonas_RS_GCF_002483375.1:0.000434846)0.000:6e-09)0.858:0.000199733,g__Comamonas_RS_GCF_001622915.1:0.000602407)0.000:5e-09)0.924:0.000196433,(g__Comamonas_RS_GCF_001886655.1:0.000199911,(g__Comamonas_RS_GCF_017355175.1:5e-09,g__Comamonas_RS_GCF_017355445.1:5e-09)0.844:0.000199973)0.000:5e-09)0.856:0.000196353)0.867:0.000389468,g__Comamonas_RS_GCF_022393415.1:0.001005326)0.883:0.000391986,((g__Comamonas_RS_GCF_002484215.1:5e-09,g__Comamonas_GB_GCA_024232335.1:5e-09)0.000:5e-09,((g__Comamonas_RS_GCF_001919935.1:5e-09,(g__Comamonas_GB_GCA_024225695.1:5e-09,((g__Comamonas_GB_GCA_003513985.1:0.002339251,g__Comamonas_GB_GCA_001918675.1:5e-09)0.998:5e-09,(g__Comamonas_RS_GCF_000018665.1:0.0,g__Comamonas_RS_GCF_001969245.1:0.0):5e-09)0.000:5e-09)0.000:5e-09)0.000:5e-09,g__Comamonas_RS_GCF_016027775.1:5e-09)0.000:5e-09)0.782:0.00020359)0.721:0.000197894)0.453:0.000196357)1.000:0.006082102)1.000:0.010197666)0.996:0.008271603)1.000:0.021130152)1.000:0.021539735)0.995:0.018931939,(((g__Comamonas_GB_GCA_018384835.1:0.098684509,(((g__Comamonas_RS_GCF_017368815.1:0.001626193,(g__Comamonas_GB_GCA_017986835.1:0.000636361,((g__Comamonas_GB_GCA_937863295.1:0.00212847,g__Comamonas_GB_GCA_026928075.1:0.000847722)0.880:0.000574612,(g__Comamonas_GB_GCA_018384445.1:0.00061822,g__Comamonas_GB_GCA_018064025.1:0.00024587)0.420:0.000469814)0.772:0.000263038)0.849:0.000685266)1.000:0.033572978,(g__Comamonas_GB_GCA_019104825.1:0.012237196,g__Comamonas_GB_GCA_902175065.1:0.012438617)0.995:0.013653592)1.000:0.024695359,(g__Comamonas_GB_GCA_028690035.1:0.02517596,g__Comamonas_GB_GCA_947306475.1:0.02842447)1.000:0.022869518)1.000:0.018207204)1.000:0.053442454,(((((g__Comamonas_RS_GCF_025244985.1:0.001406641,g__Comamonas_RS_GCF_000935165.2:0.000423186)0.751:0.000199129,(((((g__Comamonas_RS_GCF_029835535.1:0.0,g__Comamonas_RS_GCF_029835635.1:0.0,g__Comamonas_RS_GCF_029839625.1:0.0):0.001616844,g__Comamonas_RS_GCF_029841805.1:0.001685506)0.928:0.00063238,(g__Comamonas_RS_GCF_027595065.1:5e-09,g__Comamonas_RS_GCF_029842025.1:0.001808869)0.439:0.000400557)0.923:0.000630161,g__Comamonas_RS_GCF_018064205.1:0.001212521)0.733:0.000209284,((((g__Comamonas_RS_GCF_903684615.1:0.0,g__Comamonas_RS_GCF_903815275.1:0.0):0.000198452,(g__Comamonas_RS_GCF_903812565.1:5e-09,g__Comamonas_RS_GCF_903684545.1:5e-09)0.000:5e-09)0.874:0.000591546,g__Comamonas_GB_GCA_946479465.1:0.015065551)0.437:0.000625633,(((g__Comamonas_GB_GCA_002308395.1:0.001698321,g__Comamonas_GB_GCA_014194675.1:0.00230109)0.873:0.001061658,((g__Comamonas_RS_GCF_028863745.1:0.000580345,(g__Comamonas_RS_GCF_029835435.1:0.000405498,g__Comamonas_RS_GCF_029841605.1:0.001005071)0.936:0.000638768)0.803:0.000605024,(((g__Comamonas_RS_GCF_029843305.1:0.0,g__Comamonas_RS_GCF_029843315.1:0.0,g__Comamonas_RS_GCF_029844465.1:0.0):5e-09,g__Comamonas_RS_GCF_029843545.1:5e-09)0.925:0.000596681,((g__Comamonas_GB_GCA_943912735.1:0.000917734,(g__Comamonas_RS_GCF_029842565.1:0.0,g__Comamonas_RS_GCF_029842605.1:0.0):0.000531513)0.751:0.000268845,g__Comamonas_RS_GCF_029835815.1:0.001211023)0.933:0.000604365)0.768:0.00023797)0.670:0.000282874)0.304:0.000504366,((g__Comamonas_RS_GCF_000590985.1:0.00141524,(g__Comamonas_RS_GCF_029835895.1:0.0,g__Comamonas_RS_GCF_029843625.1:0.0):0.00058308)0.863:0.000395962,g__Comamonas_RS_GCF_009668305.1:0.000601385)0.747:0.000224292)0.836:0.000367035)0.767:0.00032928)0.901:0.000588799)0.745:0.000316119,(((g__Comamonas_RS_GCF_029842405.1:5e-09,g__Comamonas_RS_GCF_029843945.1:5e-09)0.992:0.002006103,g__Comamonas_RS_GCF_029839095.1:0.000698303)0.946:0.001063456,g__Comamonas_RS_GCF_029835455.1:0.001205982)0.047:0.000608433)0.783:0.00072094,g__Comamonas_RS_GCF_000739875.1:0.001272145)1.000:0.022538067,(((((((((((g__Comamonas_GB_GCA_023418355.1:0.049730137,g__Comamonas_GB_GCA_023426465.1:0.001322273)0.739:0.002253271,g__Comamonas_GB_GCA_004558075.1:0.000807153)0.000:5e-09,(g__Comamonas_GB_GCA_023434295.1:5e-09,g__Comamonas_GB_GCA_945981175.1:5e-09)0.718:5e-09)0.964:0.000988379,g__Comamonas_GB_GCA_003513355.1:6e-09)0.801:0.000394936,((g__Comamonas_RS_GCF_001482805.1:0.000212974,(((g__Comamonas_GB_GCA_959602655.1:0.007337234,g__Comamonas_GB_GCA_905208715.1:0.001009051)0.736:0.001343203,g__Comamonas_GB_GCA_958371965.1:0.000423483)0.752:0.000577691,((g__Comamonas_GB_GCA_902492865.1:6e-09,g__Comamonas_GB_GCA_937943085.1:5e-09)0.907:0.000565203,(g__Comamonas_RS_GCF_001294445.1:5e-09,g__Comamonas_RS_GCF_002056725.1:5e-09)0.680:6.9915e-05)0.738:0.000151595)0.560:5e-09)1.000:5e-09,(((g__Comamonas_GB_GCA_023461675.1:0.000426778,(g__Comamonas_RS_GCF_958442805.1:5e-09,g__Comamonas_RS_GCF_934525665.1:5e-09)0.000:5e-09)0.209:0.000196529,g__Comamonas_GB_GCA_023457695.1:0.002158739)0.743:5.4e-08,(g__Comamonas_RS_GCF_002002445.1:0.00039668,g__Comamonas_RS_GCF_002002425.1:5e-09)0.000:5e-09)0.874:0.000194752)0.817:0.00019461)0.790:0.000195366,g__Comamonas_GB_GCA_023400645.1:0.000201827)0.811:0.000195296,((g__Comamonas_GB_GCA_023416395.1:0.002984817,g__Comamonas_GB_GCA_947304985.1:0.000501092)0.936:0.001547251,g__Comamonas_RS_GCF_958405385.1:5e-09)0.000:5e-09)0.842:0.000195003,((((g__Comamonas_RS_GCF_959604295.1:0.000198099,g__Comamonas_GB_GCA_023451515.1:0.000605814)0.000:5e-09,g__Comamonas_RS_GCF_017976505.1:0.000982295)0.943:0.000589667,g__Comamonas_RS_GCF_008801935.1:5e-09)0.826:0.000194682,(g__Comamonas_GB_GCA_023444285.1:0.001356227,g__Comamonas_GB_GCA_023446895.1:0.000587815)0.882:0.000488746)0.757:5e-09)1.000:0.036807775,(g__Comamonas_GB_GCA_023435325.1:5e-09,g__Comamonas_GB_GCA_030527265.1:0.001384568)1.000:0.015175583)0.999:0.010890167,(g__Comamonas_RS_GCF_030162935.1:0.018454574,(g__Comamonas_GB_GCA_023422975.1:0.01797419,(((g__Comamonas_RS_GCF_030162955.1:5e-09,g__Comamonas_RS_GCF_902829245.1:0.005863595)0.981:0.00182125,(g__Comamonas_GB_GCA_002331725.1:0.002285331,g__Comamonas_RS_GCF_002501455.1:0.004298269)0.933:0.000934488)0.585:0.000613192,g__Comamonas_GB_GCA_019334365.1:0.001221158)1.000:0.016935227)0.994:0.008638467)0.960:0.006525817)0.341:0.00537003,(g__Comamonas_GB_GCA_015478895.1:0.035409501,(g__Comamonas_RS_GCF_030151585.1:0.006843017,(g__Comamonas_RS_GCF_014836675.1:0.000986587,g__Comamonas_RS_GCF_014851485.1:0.000592815)0.819:0.000416194)1.000:0.022073566)1.000:0.013693326)1.000:0.012711821)1.000:0.021856816)0.999:0.019722783,((g__Comamonas_GB_GCA_031277855.1:0.001514266,g__Comamonas_GB_GCA_031286415.1:0.001515791)1.000:0.024129085,((((g__Comamonas_GB_GCA_017996945.1:0.000755844,g__Comamonas_RS_GCF_002479375.1:5e-09)1.000:0.003653557,(g__Comamonas_RS_GCF_019218715.1:0.000199916,(((((g__Comamonas_RS_GCF_029837615.1:0.0,g__Comamonas_RS_GCF_029837715.1:0.0,g__Comamonas_RS_GCF_029838385.1:0.0):0.000198847,g__Comamonas_RS_GCF_029842885.1:0.000597537)0.739:0.000204879,g__Comamonas_GB_GCA_943914095.1:0.004868425)0.916:0.001885417,(g__Comamonas_RS_GCF_029839335.1:0.000399207,g__Comamonas_GB_GCA_027494735.1:0.000700835)0.747:0.000400386)0.000:5e-09,g__Comamonas_GB_GCA_002337985.1:0.000603557)0.763:0.00065087)0.583:0.000654986)0.741:0.000197546,(((g__Comamonas_RS_GCF_002554425.1:0.0,g__Comamonas_RS_GCF_900461435.1:0.0):5e-09,g__Comamonas_RS_GCF_006740045.1:5e-09)0.815:0.000196986,g__Comamonas_RS_GCF_014852115.1:6e-09)0.752:0.000394667)0.350:0.000412976,(g__Comamonas_RS_GCF_030056555.1:0.000999672,g__Comamonas_RS_GCF_029842665.1:0.001021459)0.861:0.000589367)1.000:0.027323785)1.000:0.026973216)1.000:0.020958212)1.000:0.016682534,((g__Comamonas_GB_GCA_023622805.1:0.002738556,g__Comamonas_RS_GCF_025421555.1:0.001043905)1.000:0.022196328,((g__Comamonas_RS_GCF_018413525.1:0.011321111,g__Comamonas_RS_GCF_902706035.1:0.010321107)1.000:0.00804437,((g__Comamonas_RS_GCF_013363755.1:0.001906027,(g__Comamonas_GB_GCA_027494895.1:5e-09,(g__Comamonas_GB_GCA_027494545.1:0.000650817,g__Comamonas_GB_GCA_027494765.1:0.004295486)0.888:5e-09)0.944:0.00118316)1.000:0.011580915,(g__Comamonas_RS_GCF_021044865.1:5e-09,g__Comamonas_RS_GCF_023634805.2:5e-09)1.000:0.016344293)1.000:0.012073827)0.409:0.008934187)1.000:0.060366109)0.036:0.012800553)1.000:0.021908632,((g__Diaphorobacter_A_GB_GCA_002331385.1:0.002573221,g__Diaphorobacter_A_GB_GCA_002380365.1:0.003043316)1.000:0.031628422,(g__Diaphorobacter_A_GB_GCA_937862875.1:0.052891062,((g__Diaphorobacter_A_GB_GCA_031277815.1:0.004059864,g__Diaphorobacter_A_RS_GCF_014395975.1:0.003521637)1.000:0.025698298,(g__Diaphorobacter_A_RS_GCF_014489535.1:0.030237252,(g__Diaphorobacter_A_RS_GCF_011305535.1:0.021289697,(g__Diaphorobacter_A_RS_GCF_011305995.1:0.017315014,g__Diaphorobacter_A_RS_GCF_015354245.1:0.012225722)0.998:0.009269688)0.993:0.009061126)0.986:0.010040337)0.913:0.007957683)0.876:0.009443466)1.000:0.049750264)0.979:0.016592766,((((g__Pulveribacter_RS_GCF_003013695.1:0.019719885,(g__Pulveribacter_GB_GCA_002434305.1:0.001684571,(g__Pulveribacter_GB_GCA_003527175.1:0.000501345,g__Pulveribacter_GB_GCA_002331945.1:0.006429201)0.893:0.00227519)1.000:0.008615467)1.000:0.020728079,(g__Oryzisolibacter_RS_GCF_900103645.1:0.037204401,((g__Melaminivora_RS_GCF_000282995.1:0.000213589,g__Melaminivora_RS_GCF_003182375.1:5e-09)1.000:0.072900117,((g__Melaminivora_A_GB_GCA_934503245.1:0.004869891,g__Melaminivora_A_RS_GCF_003008575.1:0.000332586)1.000:0.028249983,(g__Melaminivora_A_RS_GCF_017811175.1:0.000201345,g__Melaminivora_A_RS_GCF_021249385.1:5e-09)1.000:0.034369607)0.996:0.011159019)0.789:0.009054272)0.997:0.011886138)1.000:0.032637884,(g__PGEI01_GB_GCA_002894305.1:0.072743873,(g__Comamonas_C_GB_GCA_963205335.1:0.04744542,(((g__Comamonas_C_GB_GCA_963204895.1:0.000463915,(g__Comamonas_C_RS_GCF_001724135.1:5e-09,g__Comamonas_C_RS_GCF_937997365.1:0.000690317)0.979:0.00143049)1.000:0.025128542,(g__Comamonas_C_RS_GCF_000484635.1:0.002540229,(g__Comamonas_C_GB_GCA_001897215.1:5e-09,g__Comamonas_C_GB_GCA_938015365.1:0.006391598)0.876:0.0007598)1.000:0.0217926)1.000:0.033198474,(g__Comamonas_C_GB_GCA_026954015.1:0.045631995,((g__Comamonas_C_RS_GCF_007954405.1:0.013429644,g__Comamonas_C_RS_GCF_019195435.1:0.013796999)1.000:0.052894714,((g__Comamonas_C_GB_GCA_017849415.1:0.004468392,(g__Comamonas_C_GB_GCA_001898655.1:5e-09,(g__Comamonas_C_RS_GCF_017306895.1:5e-09,(g__Comamonas_C_GB_GCA_937870765.1:5e-09,g__Comamonas_C_RS_GCF_001725255.1:5e-09)0.000:5e-09)0.000:6e-09)1.000:0.007302044)0.490:0.002451889,(g__Comamonas_C_GB_GCA_019912745.1:0.007644415,g__Comamonas_C_GB_GCA_021166775.1:0.0090868)0.955:0.004139393)1.000:0.030256235)1.000:0.013193472)0.522:0.007292903)1.000:0.015827601)1.000:0.056611539)1.000:0.02780106)0.997:0.016472365,((g__MR-S7_GB_GCA_002484205.1:0.008901737,g__MR-S7_RS_GCF_000400995.2:0.003368533)1.000:0.034832117,((g__Diaphorobacter_GB_GCA_001310795.1:0.000779415,(g__Diaphorobacter_GB_GCA_002378445.1:0.000253097,(((((g__Diaphorobacter_GB_GCA_024708985.1:0.002285795,g__Diaphorobacter_GB_GCA_024709885.1:0.002455488)0.840:0.000786135,(g__Diaphorobacter_RS_GCF_022807955.1:0.000614496,(g__Diaphorobacter_RS_GCF_030148125.1:0.001180425,g__Diaphorobacter_GB_GCA_003248855.1:0.001826279)0.875:0.00054729)0.826:0.000398575)0.876:0.000399029,(g__Diaphorobacter_GB_GCA_002383145.1:0.003207933,g__Diaphorobacter_GB_GCA_019105055.1:0.018238527)0.902:0.004637476)0.731:6e-09,((g__Diaphorobacter_GB_GCA_003755025.1:5e-09,g__Diaphorobacter_RS_GCF_030503915.1:5e-09)0.995:0.001591795,g__Diaphorobacter_RS_GCF_000022305.1:0.001392021)0.374:0.000394065)0.780:0.000189012,(g__Diaphorobacter_GB_GCA_946479445.1:0.008093401,((((g__Diaphorobacter_RS_GCF_002214645.1:5e-09,g__Diaphorobacter_GB_GCA_002453435.1:0.004668953)0.865:0.000409617,(g__Diaphorobacter_RS_GCF_022729045.1:0.000788921,g__Diaphorobacter_RS_GCF_024709295.1:0.003437283)0.610:5e-09)0.284:0.000202683,(((g__Diaphorobacter_RS_GCF_002916785.1:0.001201406,(g__Diaphorobacter_RS_GCF_024709745.1:0.005558063,(g__Diaphorobacter_GB_GCA_000015545.1:0.001617588,(g__Diaphorobacter_RS_GCF_015832135.1:0.000638727,((g__Diaphorobacter_RS_GCF_001023515.1:0.005048794,(g__Diaphorobacter_RS_GCF_019602835.1:0.003001841,(g__Diaphorobacter_RS_GCF_024711385.1:0.000794105,g__Diaphorobacter_RS_GCF_027625375.1:0.000213733)0.861:0.001008884)0.830:0.000419745)0.794:0.000760551,g__Diaphorobacter_RS_GCF_013154915.1:0.000826689)0.785:0.000409831)0.939:0.000763635)0.209:5e-09)0.833:0.000398422)0.733:0.000198894,g__Diaphorobacter_GB_GCA_027327485.1:0.003540084)0.934:0.00060036,(g__Diaphorobacter_GB_GCA_002294305.1:0.000784644,g__Diaphorobacter_RS_GCF_024709665.1:0.004061099)0.857:0.000453571)0.736:0.000207766)0.785:0.001844202,g__Diaphorobacter_RS_GCF_022729025.1:0.001098367)0.804:0.004322838)0.991:6e-09)0.859:0.000429866)0.682:0.000753312)1.000:0.03097402,(((g__Alicycliphilus_RS_GCF_000179015.2:5e-09,(g__Alicycliphilus_RS_GCF_000204645.1:0.000800325,(g__Alicycliphilus_RS_GCF_002894355.1:5e-09,g__Alicycliphilus_RS_GCF_012530715.1:0.000599797)0.719:5e-09)0.888:0.000598402)0.998:0.004910178,(((g__Alicycliphilus_GB_GCA_024709445.1:0.00469493,g__Alicycliphilus_GB_GCA_024710255.1:0.004316418)0.940:0.00209221,(((g__Alicycliphilus_GB_GCA_022729135.1:0.001100708,g__Alicycliphilus_GB_GCA_024709625.1:0.01664858)1.000:0.007767358,(g__Alicycliphilus_GB_GCA_937926015.1:0.005354833,(g__Alicycliphilus_RS_GCF_016592015.1:5e-09,(g__Alicycliphilus_GB_GCA_017308615.1:5e-09,g__Alicycliphilus_GB_GCA_001897775.1:0.000406513)0.000:5e-09)0.730:0.000202694)0.826:0.000876783)0.924:0.000903318,g__Alicycliphilus_RS_GCF_002250385.2:0.001172295)0.882:0.000982523)0.648:0.000643931,g__Alicycliphilus_GB_GCA_024710665.1:0.003249659)1.000:0.005795699)1.000:0.020811375,((g__Alicycliphilus_GB_GCA_018242005.1:0.020195739,(g__Alicycliphilus_GB_GCA_028868405.1:0.00144547,(g__Alicycliphilus_GB_GCA_018240365.1:0.004186504,g__Alicycliphilus_GB_GCA_018241405.1:0.001607641)0.772:0.001911042)1.000:0.018778966)0.935:0.007261987,((g__Alicycliphilus_GB_GCA_937873415.1:0.010277577,(g__Alicycliphilus_GB_GCA_018240965.1:0.00124487,g__Alicycliphilus_GB_GCA_018240985.1:0.000222192)0.889:0.001165685)1.000:0.023808287,(g__Alicycliphilus_GB_GCA_018240995.1:0.014935773,(g__Alicycliphilus_GB_GCA_934533105.1:0.000303722,((g__Alicycliphilus_GB_GCA_018054745.1:0.000527249,(g__Alicycliphilus_GB_GCA_017996755.1:0.00045518,g__Alicycliphilus_GB_GCA_020161945.1:0.001238831)0.871:0.000424618)0.878:0.000466287,g__Alicycliphilus_GB_GCA_017996695.1:0.000236846)0.750:0.000295003)1.000:0.014501231)1.000:0.012204625)1.000:0.015557106)0.847:0.009140088)1.000:0.016528139)0.920:0.007425827)0.809:0.009469573)0.920:0.012675452)1.000:0.013757782,((g__Acidovorax_F_GB_GCA_017744975.1:0.002321462,g__Acidovorax_F_RS_GCF_014489595.1:0.002327422)1.000:0.026056042,(g__JASLFM01_GB_GCA_030150585.1:0.026959324,((g__Paenacidovorax_RS_GCF_011303755.1:0.006794133,(g__Paenacidovorax_GB_GCA_021286965.1:0.003329567,g__Paenacidovorax_GB_GCA_945957235.1:0.00100776)0.970:0.004423964)1.000:0.06402362,((g__Paenacidovorax_RS_GCF_001298675.1:6e-09,g__Paenacidovorax_RS_GCF_900116825.1:5e-09)0.999:0.00692888,(g__Paenacidovorax_GB_GCA_017307555.1:0.002423887,(g__Paenacidovorax_GB_GCA_021496925.1:0.001637377,(g__Paenacidovorax_GB_GCA_001725235.1:5e-09,g__Paenacidovorax_GB_GCA_001898665.1:0.00021973)0.987:0.002226579)0.987:0.002273122)1.000:0.008809645)1.000:0.02976356)1.000:0.032987539)0.091:0.007390593)0.998:0.017867666)0.998:0.015214829,((g__Paracidovorax_GB_GCA_023460715.1:0.034710059,(g__Paracidovorax_RS_GCF_001424265.1:0.029984323,((g__Paracidovorax_GB_GCA_913774915.1:0.003782561,(((g__Paracidovorax_GB_GCA_913774025.1:0.00045443,((g__Paracidovorax_GB_GCA_913776485.1:0.001246767,g__Paracidovorax_GB_GCA_913774205.1:0.001057225)0.759:0.0002108,(g__Paracidovorax_GB_GCA_913778175.1:0.001019743,g__Paracidovorax_GB_GCA_913773895.1:0.004109031)0.901:0.00213791)0.822:0.001368031)0.727:5e-09,(g__Paracidovorax_GB_GCA_913778815.1:0.001227476,g__Paracidovorax_GB_GCA_913778775.1:0.008532829)0.500:0.000516625)0.825:0.000435516,g__Paracidovorax_GB_GCA_913774625.1:0.000571519)0.488:0.001280762)0.996:0.006960477,(g__Paracidovorax_GB_GCA_022701945.1:0.005799613,(g__Paracidovorax_RS_GCF_900113035.1:0.001813566,(g__Paracidovorax_GB_GCA_913773955.1:0.012328062,g__Paracidovorax_GB_GCA_913774135.1:0.000795232)0.346:5e-09)0.903:0.001370913)1.000:0.011337293)1.000:0.014851603)0.999:0.015620021)1.000:0.015118071,(((g__Paracidovorax_RS_GCF_028473605.1:0.006519611,((g__Paracidovorax_RS_GCF_028473645.1:5e-09,g__Paracidovorax_RS_GCF_030159035.1:5e-09)0.998:0.002202771,((g__Paracidovorax_RS_GCF_030159015.1:0.001525414,(g__Paracidovorax_RS_GCF_030158975.1:0.001118932,g__Paracidovorax_RS_GCF_030158995.1:0.000907268)0.847:0.000609605)0.769:0.000306007,(g__Paracidovorax_RS_GCF_030158955.1:0.002852558,g__Paracidovorax_RS_GCF_030158935.1:0.001429987)0.748:0.000200894)0.193:0.00021196)0.957:0.002281108)0.998:0.004972983,(g__Paracidovorax_RS_GCF_030159055.1:0.00651723,(g__Paracidovorax_RS_GCF_028069635.1:0.000405918,g__Paracidovorax_RS_GCF_900102625.1:5e-09)1.000:0.005579285)1.000:0.005932984)1.000:0.029992267,((g__Paracidovorax_GB_GCA_028473625.1:0.002426606,g__Paracidovorax_RS_GCF_003269065.1:0.001462813)1.000:0.025483735,((g__Paracidovorax_RS_GCF_900112675.1:0.004184563,(g__Paracidovorax_RS_GCF_028069555.1:0.000825637,g__Paracidovorax_RS_GCF_028069655.1:0.00122934)0.997:0.004341497)1.000:0.024945062,((g__Paracidovorax_GB_GCA_002397315.1:0.005612991,(g__Paracidovorax_GB_GCA_913774955.1:0.003586851,(g__Paracidovorax_GB_GCA_913775495.1:0.001909776,g__Paracidovorax_GB_GCA_913776165.1:0.001086975)0.952:0.001929376)0.835:0.002379938)1.000:0.012746978,((((g__Paracidovorax_RS_GCF_000968215.1:0.000204398,((g__Paracidovorax_RS_GCF_000948135.1:0.000204537,(g__Paracidovorax_RS_GCF_001593665.2:0.0,g__Paracidovorax_RS_GCF_020783275.1:0.0,g__Paracidovorax_RS_GCF_020783295.1:0.0,g__Paracidovorax_RS_GCF_022493915.1:0.0):5e-09)0.000:5e-09,((g__Paracidovorax_RS_GCF_022494965.1:0.0,g__Paracidovorax_RS_GCF_030285825.1:0.0):5e-09,g__Paracidovorax_RS_GCF_900100305.1:5e-09)0.951:0.000404776)0.796:0.000202382)0.932:0.000611742,(g__Paracidovorax_GB_GCA_009758115.1:0.002351258,g__Paracidovorax_GB_GCA_009758155.1:0.004444859)0.738:0.00076939)0.281:5e-09,((g__Paracidovorax_RS_GCF_000015325.1:0.0,g__Paracidovorax_RS_GCF_003387255.1:0.0,g__Paracidovorax_RS_GCF_003664145.1:0.0,g__Paracidovorax_RS_GCF_022494945.1:0.0,g__Paracidovorax_RS_GCF_030285805.1:0.0,g__Paracidovorax_RS_GCF_030285845.1:0.0,g__Paracidovorax_RS_GCF_030285885.1:0.0):5e-09,(g__Paracidovorax_RS_GCF_002441975.1:5e-09,(g__Paracidovorax_RS_GCF_003096435.1:0.0,g__Paracidovorax_RS_GCF_030285865.1:0.0):5e-09)1.000:6e-09)0.000:5e-09)1.000:0.007489536,((g__Paracidovorax_RS_GCF_015694455.1:0.00116878,(g__Paracidovorax_RS_GCF_003029845.1:5e-09,g__Paracidovorax_RS_GCF_900104515.1:5e-09)0.704:0.000299032)1.000:0.007910977,(((g__Paracidovorax_RS_GCF_003029765.1:0.002408167,(g__Paracidovorax_RS_GCF_003030325.1:0.002137179,(g__Paracidovorax_RS_GCF_003029885.1:0.001242697,(g__Paracidovorax_RS_GCF_003029905.1:0.000661921,(g__Paracidovorax_RS_GCF_003029985.1:5e-09,(g__Paracidovorax_RS_GCF_003029965.1:5e-09,g__Paracidovorax_GB_GCA_003029925.1:5e-09)0.530:5e-09)0.894:0.001560531)0.736:0.001391214)0.998:0.003588336)0.970:0.001776432)0.981:0.001615362,((g__Paracidovorax_RS_GCF_003030005.1:5e-09,g__Paracidovorax_RS_GCF_003029865.1:5e-09)0.914:0.000754511,(g__Paracidovorax_RS_GCF_003029705.1:0.000847725,((g__Paracidovorax_RS_GCF_000687165.1:0.001001286,(((g__Paracidovorax_GB_GCA_913776425.1:0.000252006,((g__Paracidovorax_GB_GCA_913778725.1:5e-09,g__Paracidovorax_GB_GCA_913775735.1:0.000504864)0.928:0.000422901,(g__Paracidovorax_GB_GCA_913775545.1:0.000470313,g__Paracidovorax_GB_GCA_913778295.1:0.001505982)0.794:0.000249642)0.000:5e-09)0.985:0.001684161,((g__Paracidovorax_GB_GCA_913777115.1:0.003616982,g__Paracidovorax_GB_GCA_913777185.1:0.000166197)0.668:0.000181745,(g__Paracidovorax_GB_GCA_913773845.1:0.002241163,g__Paracidovorax_GB_GCA_913778795.1:0.001441743)0.919:0.000754103)0.000:5e-09)0.886:0.0036398,((g__Paracidovorax_GB_GCA_913778385.1:0.001436554,(g__Paracidovorax_GB_GCA_913774595.1:5e-09,g__Paracidovorax_GB_GCA_913777815.1:0.008216792)0.714:0.000226408)0.879:0.000419411,g__Paracidovorax_RS_GCF_000218805.1:0.001436747)0.760:0.000198886)0.767:0.002153939)1.000:0.003946775,((g__Paracidovorax_RS_GCF_028069495.1:0.0,g__Paracidovorax_RS_GCF_028069565.1:0.0,g__Paracidovorax_RS_GCF_028069575.1:0.0,g__Paracidovorax_RS_GCF_028069615.1:0.0,g__Paracidovorax_RS_GCF_028473465.1:0.0,g__Paracidovorax_RS_GCF_028473585.1:0.0):0.001016235,((g__Paracidovorax_RS_GCF_000176855.2:0.001004872,(g__Paracidovorax_RS_GCF_001282395.1:0.001897427,g__Paracidovorax_RS_GCF_003029805.1:0.000675967)0.910:0.000948127)0.334:5e-09,(g__Paracidovorax_RS_GCF_003029685.1:0.004671698,g__Paracidovorax_RS_GCF_003029825.1:0.000467104)0.772:0.00155447)0.741:0.000199521)0.793:0.000270003)0.422:0.000260001)0.803:0.000635519)0.697:0.000162416)1.000:0.007505997,(g__Paracidovorax_RS_GCF_003029785.1:0.000323965,(g__Paracidovorax_RS_GCF_003029725.1:0.000751251,g__Paracidovorax_RS_GCF_003029945.1:0.000266743)0.823:0.000625154)0.936:0.001755408)0.999:0.004148926)0.863:0.002162761)1.000:0.011154576)1.000:0.017330394)0.675:0.00782093)1.000:0.024204072)0.696:0.009420664)0.999:0.010741727)0.985:0.011269773,((((g__Acidovorax_RS_GCF_000175235.1:0.024801914,(((g__Acidovorax_RS_GCF_023701305.1:0.000450143,(g__Acidovorax_GB_GCA_024711245.1:0.001263492,g__Acidovorax_GB_GCA_024711405.1:0.000972943)0.835:5e-09)1.000:0.005094434,(g__Acidovorax_RS_GCF_000426205.1:0.00472159,(g__Acidovorax_RS_GCF_023259335.1:0.001668867,g__Acidovorax_RS_GCF_900107605.1:0.001686272)0.998:0.003245918)0.908:0.001865294)1.000:0.013092644,((((g__Acidovorax_RS_GCF_002157165.1:0.003758334,(g__Acidovorax_RS_GCF_002157145.1:0.004411227,(g__Acidovorax_RS_GCF_002157125.1:5e-09,g__Acidovorax_RS_GCF_002157185.1:5e-09)0.985:0.002168701)0.174:0.00142772)0.999:0.005587455,((((g__Acidovorax_GB_GCA_023487025.1:0.001890806,g__Acidovorax_RS_GCF_020622045.1:0.004217986)0.942:0.001727739,(g__Acidovorax_GB_GCA_018060125.1:0.001367889,((g__Acidovorax_GB_GCA_017997585.1:0.000298557,g__Acidovorax_GB_GCA_003268905.1:0.003461626)0.899:0.001011666,g__Acidovorax_GB_GCA_018055225.1:0.003285322)0.735:0.000313535)0.743:0.000298279)0.380:0.000435972,(g__Acidovorax_RS_GCF_000526295.1:0.000665987,g__Acidovorax_RS_GCF_003345135.1:0.003537922)0.235:0.000413962)0.957:0.001858145,(g__Acidovorax_RS_GCF_002278845.1:5e-09,(((g__Acidovorax_GB_GCA_002282295.1:0.000464271,g__Acidovorax_RS_GCF_002281795.1:0.000210444)0.755:5e-09,(g__Acidovorax_RS_GCF_027312455.1:5e-09,(g__Acidovorax_GB_GCA_027308265.1:0.003089968,g__Acidovorax_GB_GCA_027308245.1:0.001049714)0.522:0.00218924)0.871:0.000545695)0.874:6e-09,((g__Acidovorax_RS_GCF_002281195.1:5e-09,g__Acidovorax_RS_GCF_002257135.1:0.00086261)0.000:5e-09,g__Acidovorax_RS_GCF_002282335.1:5e-09)0.999:5e-09)0.743:5e-09)0.903:0.00094524)1.000:0.018494554)0.655:0.002662403,(g__Acidovorax_GB_GCA_018895335.1:0.003461621,(g__Acidovorax_RS_GCF_017939685.1:0.002681326,(g__Acidovorax_RS_GCF_002176815.1:5e-09,g__Acidovorax_RS_GCF_002193515.1:5e-09)0.996:0.003176372)0.552:0.000896498)1.000:0.00688228)0.810:0.003719872,(g__Acidovorax_GB_GCA_011620245.1:0.020010558,(g__Acidovorax_GB_GCA_002327945.1:0.000822123,g__Acidovorax_GB_GCA_016000285.1:0.00160207)1.000:0.012863768)0.911:0.005879164)0.993:0.006482733)1.000:0.011566684)0.998:0.00853561,(((((((g__Acidovorax_RS_GCF_026192695.1:5e-09,g__Acidovorax_RS_GCF_026192715.1:5e-09)0.960:0.000868615,(g__Acidovorax_RS_GCF_026127365.1:5e-09,(g__Acidovorax_RS_GCF_026127385.1:5e-09,g__Acidovorax_RS_GCF_026127395.1:5e-09)0.986:0.00101805)0.922:0.000558387)0.767:0.000203161,(g__Acidovorax_RS_GCF_026127315.1:0.000669163,g__Acidovorax_RS_GCF_026192635.1:0.000358993)0.884:0.000408888)0.878:0.00040736,((g__Acidovorax_RS_GCF_026192505.1:0.0,g__Acidovorax_RS_GCF_026192515.1:0.0):5e-09,g__Acidovorax_RS_GCF_000193225.1:0.000926455)0.405:0.000461528)0.861:0.000534742,g__Acidovorax_RS_GCF_026192565.1:0.000840706)1.000:0.070037123,(g__Acidovorax_RS_GCF_026127525.1:0.005954113,((g__Acidovorax_RS_GCF_026127495.1:0.000208521,(g__Acidovorax_RS_GCF_026127485.1:5e-09,(g__Acidovorax_RS_GCF_026192835.1:0.0,g__Acidovorax_RS_GCF_026192895.1:0.0,g__Acidovorax_RS_GCF_026192955.1:0.0):5e-09)0.000:6e-09)0.979:0.001710205,(g__Acidovorax_RS_GCF_026127465.1:0.000895103,(g__Acidovorax_RS_GCF_026192785.1:0.000206829,(g__Acidovorax_RS_GCF_000015565.1:5e-09,(g__Acidovorax_RS_GCF_026127425.1:0.0,g__Acidovorax_RS_GCF_026127445.1:0.0,g__Acidovorax_RS_GCF_026192775.1:0.0):5e-09)0.000:5e-09)0.946:0.001235429)0.283:0.001330717)0.998:0.006077577)1.000:0.068999406)1.000:0.035829223,((((((((g__Acidovorax_RS_GCF_014851495.1:0.002585212,(g__Acidovorax_RS_GCF_001429215.1:0.000874903,(g__Acidovorax_RS_GCF_001428965.1:0.002731216,(g__Acidovorax_RS_GCF_000204195.1:5e-09,g__Acidovorax_RS_GCF_000204215.1:5e-09)0.980:0.001550887)0.407:0.000219629)0.948:0.001680175)1.000:0.010802983,(g__Acidovorax_RS_GCF_019218755.1:0.001224919,(g__Acidovorax_RS_GCF_019218785.1:0.0,g__Acidovorax_RS_GCF_019218825.1:0.0):0.000800243)1.000:0.014504625)0.850:0.004063417,(((((g__Acidovorax_RS_GCF_030824615.1:0.002682906,g__Acidovorax_RS_GCF_013376875.1:0.001058506)0.861:0.000896158,(g__Acidovorax_GB_GCA_946477625.1:0.001665792,(g__Acidovorax_GB_GCA_946479145.1:0.001324759,(g__Acidovorax_RS_GCF_023913775.1:5e-09,(g__Acidovorax_RS_GCF_001411535.1:0.000199121,g__Acidovorax_RS_GCF_017355385.1:5e-09)0.000:6e-09)0.962:0.001096541)0.776:0.000881711)0.862:0.000698418)0.436:0.000643453,g__Acidovorax_GB_GCA_946885625.1:0.002541257)0.860:0.000519433,((((g__Acidovorax_GB_GCA_001770675.1:5e-09,g__Acidovorax_GB_GCA_003534755.1:0.00072199)0.993:0.001588289,((g__Acidovorax_GB_GCA_018780725.1:0.000993339,g__Acidovorax_RS_GCF_003634645.1:0.002133913)0.763:0.000706047,((g__Acidovorax_RS_GCF_916855635.1:0.000991871,g__Acidovorax_GB_GCA_946481185.1:0.008342198)0.730:0.000535997,((g__Acidovorax_GB_GCA_001897585.1:5e-09,g__Acidovorax_GB_GCA_937888605.1:5e-09)0.901:5e-09,g__Acidovorax_GB_GCA_001724055.1:0.001286377)0.999:0.003303162)0.899:0.001090982)0.757:0.000982498)0.751:0.000373233,(g__Acidovorax_GB_GCA_001772075.1:5e-09,(g__Acidovorax_GB_GCA_001770805.1:5e-09,g__Acidovorax_GB_GCA_001772145.1:5e-09)0.000:5e-09)0.998:0.002395845)0.384:0.000354132,((g__Acidovorax_RS_GCF_019218805.1:0.0,g__Acidovorax_RS_GCF_019218865.1:0.0):0.001601264,(g__Acidovorax_GB_GCA_020061775.1:0.001129084,g__Acidovorax_GB_GCA_001770745.1:0.001437498)0.745:0.000358374)0.883:0.000396897)0.959:5e-09)0.356:0.00042917,g__Acidovorax_RS_GCF_003633835.1:0.00279303)1.000:0.005874956)0.968:0.003839469,(g__Acidovorax_GB_GCA_903797705.1:0.001570092,g__Acidovorax_RS_GCF_000238595.1:0.001323638)1.000:0.015068008)0.715:0.004508666,((g__Acidovorax_RS_GCF_028680575.1:0.011279398,((((g__Acidovorax_RS_GCF_001428225.1:0.001366899,g__Acidovorax_RS_GCF_003058055.1:0.00191763)1.000:0.004820981,(((g__Acidovorax_RS_GCF_000302535.1:0.001002703,g__Acidovorax_RS_GCF_946482645.1:0.004592638)0.643:5e-09,(g__Acidovorax_RS_GCF_003231145.1:0.001807257,(g__Acidovorax_RS_GCF_902373335.1:0.007781071,g__Acidovorax_GB_GCA_001556145.1:0.000259561)0.993:0.001771394)0.797:0.000200041)0.770:0.001006161,(g__Acidovorax_RS_GCF_017307415.1:5e-09,(g__Acidovorax_GB_GCA_001724795.1:0.001500348,(g__Acidovorax_GB_GCA_938005605.1:0.000995196,g__Acidovorax_GB_GCA_001897915.1:0.001022902)0.517:0.003036123)0.937:5e-09)0.979:0.004333351)1.000:0.007631506)0.974:0.003298476,(g__Acidovorax_RS_GCF_003096455.1:0.003420593,(((((g__Acidovorax_RS_GCF_014851475.1:0.001618292,g__Acidovorax_RS_GCF_007993815.1:0.001397179)0.881:0.000397042,(g__Acidovorax_RS_GCF_946886295.1:0.001662641,g__Acidovorax_RS_GCF_001427445.1:0.002023307)0.740:0.000195389)0.747:0.000200015,g__Acidovorax_RS_GCF_025246485.1:0.002824323)0.884:0.000396479,(g__Acidovorax_RS_GCF_001425125.1:0.001615674,(g__Acidovorax_RS_GCF_002754175.1:0.0,g__Acidovorax_RS_GCF_002846435.1:0.0):0.001612135)0.741:0.000201129)0.887:0.00039578,(g__Acidovorax_RS_GCF_003061035.1:0.002928212,g__Acidovorax_RS_GCF_003688355.1:0.000807947)0.748:0.000200745)0.182:0.000217838)0.966:0.002374861)0.791:0.001520651,g__Acidovorax_RS_GCF_016783915.1:0.004480676)0.510:0.00207567)1.000:0.007579178,((g__Acidovorax_GB_GCA_018780365.1:0.012606814,g__Acidovorax_RS_GCF_027492855.1:0.012968391)0.932:0.004188588,(g__Acidovorax_RS_GCF_003852545.1:0.008502693,((g__Acidovorax_RS_GCF_005405905.1:0.001178219,g__Acidovorax_RS_GCF_027531805.1:0.002053132)1.000:0.005897149,((g__Acidovorax_RS_GCF_001633105.1:0.002297531,g__Acidovorax_RS_GCF_019459165.1:0.003854976)0.997:0.003264058,((g__Acidovorax_RS_GCF_002245625.1:0.004291542,g__Acidovorax_RS_GCF_023958295.1:0.002374678)1.000:0.004797249,(g__Acidovorax_RS_GCF_003060895.1:0.001239506,g__Acidovorax_RS_GCF_029866185.1:0.002940691)1.000:0.007474852)0.567:0.001409928)0.958:0.00220203)1.000:0.005461552)0.999:0.007653871)0.998:0.007680004)0.745:0.004602232)0.900:0.002452348,((g__Acidovorax_RS_GCF_001714725.1:0.00723283,(((g__Acidovorax_RS_GCF_029866345.1:0.001397199,(g__Acidovorax_GB_GCA_029865795.1:0.007143122,g__Acidovorax_RS_GCF_029866275.1:0.002599785)0.146:0.001085779)0.627:0.00019913,g__Acidovorax_RS_GCF_022844355.1:0.001466808)0.817:0.00145384,(g__Acidovorax_GB_GCA_023910665.1:0.008395088,g__Acidovorax_GB_GCA_001464865.1:0.008175548)0.920:5e-09)1.000:0.006254159)1.000:0.020374515,((g__Acidovorax_RS_GCF_020510705.1:0.029277047,(g__Acidovorax_RS_GCF_002797445.1:0.016200419,(g__Acidovorax_GB_GCA_030692685.1:0.018092801,((g__Acidovorax_GB_GCA_018827025.1:5e-09,(g__Acidovorax_GB_GCA_018828125.1:5e-09,(g__Acidovorax_GB_GCA_018827335.1:5e-09,((g__Acidovorax_GB_GCA_018821465.1:5e-09,g__Acidovorax_GB_GCA_018827345.1:5e-09)1.000:5e-09,(g__Acidovorax_GB_GCA_018820045.1:0.0,g__Acidovorax_GB_GCA_018827945.1:0.0):5e-09)0.000:5e-09)1.000:6e-09)0.429:5e-09)0.982:0.001405479,(g__Acidovorax_GB_GCA_018815885.1:0.000380297,(g__Acidovorax_GB_GCA_018815515.1:0.000270827,(g__Acidovorax_GB_GCA_018814985.1:0.000438923,g__Acidovorax_GB_GCA_018823805.1:0.000781737)0.335:6e-09)0.267:0.000204527)0.752:0.000276592)0.998:0.006780229)1.000:0.01531129)0.988:0.005113354)0.984:0.006765935,((g__Acidovorax_RS_GCF_019219095.1:0.01163056,(g__Acidovorax_RS_GCF_001422735.1:0.01030661,((g__Acidovorax_RS_GCF_001422065.1:0.0,g__Acidovorax_RS_GCF_001422105.1:0.0):5e-09,g__Acidovorax_RS_GCF_001424425.1:5e-09)1.000:0.005869271)0.999:0.00848883)1.000:0.01582525,g__Acidovorax_GB_GCA_004210805.1:0.017459776)0.959:0.006844331)0.962:0.004808796)0.856:0.003613221)0.311:0.003205921,((g__Acidovorax_RS_GCF_022763525.1:0.001606226,g__Acidovorax_RS_GCF_946481215.1:0.001851654)1.000:0.014468018,g__Acidovorax_RS_GCF_021287135.1:0.032292513)1.000:0.013271064)0.992:0.005603205,((g__Acidovorax_RS_GCF_014207955.1:0.014846603,(g__Acidovorax_RS_GCF_000276605.1:0.003677848,((g__Acidovorax_RS_GCF_001428665.1:0.002296899,(g__Acidovorax_RS_GCF_001428645.1:0.001687602,g__Acidovorax_GB_GCA_946480765.1:0.000928576)0.837:0.000640074)0.812:0.001312149,(g__Acidovorax_GB_GCA_030824665.1:0.001727134,g__Acidovorax_RS_GCF_030704685.1:0.001902506)0.922:0.001167622)1.000:0.015012689)0.861:0.006301904)1.000:0.026519304,(((g__Acidovorax_GB_GCA_027531085.1:0.001263324,g__Acidovorax_RS_GCF_003663825.1:0.002001117)0.940:0.001813114,(g__Acidovorax_RS_GCF_002754495.1:0.001429661,(g__Acidovorax_RS_GCF_002749705.1:0.001491935,g__Acidovorax_RS_GCF_003669015.1:0.001342689)0.225:0.000989954)0.955:0.002233169)1.000:0.013979153,(g__Acidovorax_GB_GCA_002377855.1:0.015090869,(g__Acidovorax_RS_GCF_006716905.1:0.002146738,((g__Acidovorax_GB_GCA_001556405.1:0.001867558,g__Acidovorax_RS_GCF_016406015.1:0.002983205)0.418:0.000665331,(((g__Acidovorax_GB_GCA_902373345.1:0.001970588,g__Acidovorax_GB_GCA_001556325.1:5e-09)0.834:0.001343338,((((g__Acidovorax_RS_GCF_017353205.1:0.002379597,(g__Acidovorax_RS_GCF_028596105.1:0.001884471,g__Acidovorax_RS_GCF_913778555.1:0.003536259)0.609:0.001120199)0.793:0.000872273,(g__Acidovorax_GB_GCA_021849105.1:5e-09,g__Acidovorax_GB_GCA_027321625.1:5e-09)0.993:0.002179567)0.863:0.001062823,g__Acidovorax_GB_GCA_937868475.1:0.00264637)0.468:0.00075076,g__Acidovorax_GB_GCA_013823075.1:0.003126965)0.572:0.000697494)0.938:0.001071401,g__Acidovorax_RS_GCF_000935585.1:0.00342834)0.412:0.000531147)0.974:0.001854842)1.000:0.019814999)0.108:0.007171661)1.000:0.029157991)0.759:0.006154255)0.970:0.004607653)0.980:0.007386139)1.000:0.012541818,g__JAQUDN01_GB_GCA_028685665.1:0.049305297)0.999:0.00997899,((((g__Giesbergeria_RS_GCF_012931925.1:0.001901452,g__Giesbergeria_RS_GCF_012932145.1:0.002475985)1.000:0.034455998,(g__Giesbergeria_GB_GCA_017998735.1:0.058061505,(g__Giesbergeria_RS_GCF_000688255.1:0.018318682,((g__Giesbergeria_GB_GCA_947624595.1:0.002261952,(g__Giesbergeria_GB_GCA_017987055.1:0.000280739,g__Giesbergeria_GB_GCA_018055285.1:0.000997349)0.839:0.001200466)1.000:0.021209957,(g__Giesbergeria_GB_GCA_017988165.1:0.011158767,g__Giesbergeria_GB_GCA_903882725.1:0.01578562)0.986:0.008197408)0.997:0.008833238)1.000:0.023319231)0.981:0.013385112)1.000:0.017002244,(g__Giesbergeria_GB_GCA_019751915.1:0.038416089,((g__Giesbergeria_RS_GCF_028686475.1:0.028016734,(g__Giesbergeria_GB_GCA_019745615.1:0.002227599,g__Giesbergeria_RS_GCF_900111115.1:0.004903036)1.000:0.018058868)1.000:0.048666916,(g__Giesbergeria_RS_GCF_028687295.1:0.002349492,(g__Giesbergeria_GB_GCA_017997435.1:0.000231622,(g__Giesbergeria_RS_GCF_004341365.1:5e-09,g__Giesbergeria_RS_GCF_003568725.1:5e-09)0.767:0.000228065)0.445:0.000700399)1.000:0.03051182)0.172:0.009270179)1.000:0.020963861)0.976:0.011071063,(((g__Giesbergeria_GB_GCA_001724785.1:0.00239276,g__Giesbergeria_GB_GCA_019635195.1:5e-09)1.000:0.04183477,(g__Giesbergeria_RS_GCF_003570885.1:0.025265243,((g__Giesbergeria_GB_GCA_016709515.1:0.006984465,(g__Giesbergeria_GB_GCA_017994225.1:0.000263209,(((g__Giesbergeria_GB_GCA_018063215.1:5e-09,g__Giesbergeria_GB_GCA_018062545.1:0.001588344)0.895:5e-09,g__Giesbergeria_GB_GCA_017985415.1:5e-09)0.849:0.000208156,g__Giesbergeria_GB_GCA_017985015.1:5e-09)0.868:0.000661932)0.999:0.005011944)1.000:0.009533285,((g__Giesbergeria_GB_GCA_020446085.1:0.005199204,g__Giesbergeria_GB_GCA_023954035.1:0.000353626)1.000:0.034406031,(g__Giesbergeria_RS_GCF_003008595.1:0.001320497,g__Giesbergeria_RS_GCF_019455265.1:0.001194604)1.000:0.011446222)0.825:0.00724576)1.000:0.019666333)0.721:0.015943284)1.000:0.051303104,((((g__Giesbergeria_GB_GCA_024709845.1:0.001216034,(g__Giesbergeria_GB_GCA_024710115.1:0.001426322,(g__Giesbergeria_GB_GCA_024708805.1:0.000825008,(g__Giesbergeria_GB_GCA_024709085.1:0.001478081,g__Giesbergeria_GB_GCA_024709345.1:0.00108325)0.252:0.001380356)0.993:0.003431564)0.276:0.000412887)1.000:0.015015626,((g__Giesbergeria_GB_GCA_024710165.1:0.001043828,(g__Giesbergeria_GB_GCA_024708925.1:0.001515322,g__Giesbergeria_GB_GCA_024709525.1:0.001413505)0.708:0.001232456)1.000:0.022544257,(g__Giesbergeria_GB_GCA_003484805.1:0.005286749,(g__Giesbergeria_GB_GCA_013360785.1:0.001865034,(g__Giesbergeria_GB_GCA_013822535.1:0.00372735,(g__Giesbergeria_GB_GCA_003516715.1:0.001743915,g__Giesbergeria_GB_GCA_001770955.1:5e-09)0.980:0.001815315)0.903:0.000670908)0.901:0.001197033)1.000:0.010270555)0.952:0.004988827)0.998:0.008517361,(g__Giesbergeria_RS_GCF_003604195.1:0.020374479,((g__Giesbergeria_GB_GCA_016192425.1:0.011041064,((g__Giesbergeria_GB_GCA_963204875.1:0.003709689,(g__Giesbergeria_GB_GCA_016790565.1:0.000527898,((((g__Giesbergeria_GB_GCA_010020825.1:0.003994745,g__Giesbergeria_GB_GCA_023383995.1:0.002130176)0.142:5e-09,(g__Giesbergeria_GB_GCA_024710085.1:0.002717323,g__Giesbergeria_GB_GCA_024708965.1:0.003294917)0.188:5e-09)0.918:0.000714846,g__Giesbergeria_RS_GCF_022760965.1:0.001954314)0.505:0.000637245,g__Giesbergeria_GB_GCA_937973645.1:0.008000261)0.764:0.000227257)0.720:0.000233526)1.000:0.01083321,g__Giesbergeria_GB_GCA_023150295.1:0.011134989)0.165:0.004264853)1.000:0.022099006,(g__Giesbergeria_GB_GCA_001897845.1:0.002884557,(g__Giesbergeria_RS_GCF_000739995.1:0.006247499,g__Giesbergeria_GB_GCA_026931285.1:0.020464243)0.982:0.003509777)1.000:0.055070184)1.000:0.032681034)0.996:0.013221927)1.000:0.018358739,(((((g__Giesbergeria_GB_GCA_022728925.1:0.00380852,g__Giesbergeria_GB_GCA_026647025.1:0.002280655)0.748:0.00032248,g__Giesbergeria_GB_GCA_937894555.1:0.010356947)0.337:0.000247065,g__Giesbergeria_GB_GCA_024711225.1:0.001640249)0.901:0.001668986,g__Giesbergeria_GB_GCA_023954095.1:0.010230192)0.999:0.00937746,(g__Giesbergeria_GB_GCA_030690515.1:0.015072149,(g__Giesbergeria_GB_GCA_015999795.1:0.00139866,((g__Giesbergeria_RS_GCF_003096555.1:0.0,g__Giesbergeria_RS_GCF_003387115.1:0.0):0.002150818,g__Giesbergeria_GB_GCA_022729015.1:0.000905036)0.822:0.000800059)1.000:0.016496314)0.991:0.00813472)1.000:0.024426633)0.997:0.015306967)0.970:0.011911722)1.000:0.024066821)0.987:0.009723107)1.000:0.016350561)1.000:0.022119108,((g__JAKOND01_GB_GCA_022702125.1:0.09281363,((((g__Xylophilus_GB_GCA_913777525.1:0.003293375,g__Xylophilus_RS_GCF_913776965.1:0.001069621)1.000:0.057282947,(g__Xylophilus_GB_GCA_022701845.1:0.037650722,g__Xylophilus_RS_GCF_009906855.1:0.046178148)1.000:0.0489266)0.849:0.01216469,(g__Xylophilus_RS_GCF_001421705.1:0.00520641,(g__Xylophilus_RS_GCF_003217575.1:5e-09,g__Xylophilus_RS_GCF_024832295.1:5e-09)1.000:0.012100501)1.000:0.051425057)0.905:0.011909717,g__Xylophilus_RS_GCF_016428875.1:0.052263341)0.997:0.017208095)1.000:0.021514753,(g__WNDY01_GB_GCA_009914555.1:0.099828615,g__JARGEN01_RS_GCF_029211125.1:0.070181928)0.423:0.016417686)0.634:0.010469245)0.810:0.008989217,(((g__Curvibacter_GB_GCA_903890985.1:0.002210166,(g__Curvibacter_GB_GCA_903902035.1:0.000716821,g__Curvibacter_GB_GCA_903945445.1:5e-09)0.925:0.001498213)1.000:0.018266515,(((g__Curvibacter_GB_GCA_903922375.1:5e-09,(g__Curvibacter_GB_GCA_903840155.1:0.001218035,g__Curvibacter_GB_GCA_903868085.1:0.00214383)0.000:5e-09)0.922:0.000878597,(g__Curvibacter_GB_GCA_903828535.1:5e-09,g__Curvibacter_GB_GCA_903827675.1:5e-09)0.881:5e-09)0.999:0.003557091,(g__Curvibacter_GB_GCA_903834975.1:0.000243144,g__Curvibacter_GB_GCA_903950315.1:0.000469293)0.993:0.00443474)1.000:0.027854852)1.000:0.086430481,(g__Curvibacter_GB_GCA_019233055.1:0.054326438,((g__Curvibacter_GB_GCA_003987795.1:0.007095558,(g__Curvibacter_RS_GCF_000518645.1:0.001184883,(g__Curvibacter_RS_GCF_000381265.1:5e-09,g__Curvibacter_RS_GCF_019163435.1:0.000624048)0.998:0.003266128)0.998:0.007432849)1.000:0.019217505,(g__Curvibacter_RS_GCF_028649475.1:0.013233758,(g__Curvibacter_RS_GCF_028649435.1:0.000800387,g__Curvibacter_RS_GCF_028649455.1:0.00021169)1.000:0.008267186)1.000:0.030510179)0.992:0.012758059)0.999:0.022120347)1.000:0.037950468)0.988:0.014495773)0.723:0.011411818,(((((g__Limnohabitans_A_GB_GCA_009926495.1:0.000934715,(g__Limnohabitans_A_GB_GCA_903893555.1:0.000195579,((g__Limnohabitans_A_GB_GCA_903828435.1:0.0,g__Limnohabitans_A_GB_GCA_903843505.1:0.0,g__Limnohabitans_A_GB_GCA_947471975.1:0.0):5e-09,((g__Limnohabitans_A_GB_GCA_947504495.1:5e-09,(((((g__Limnohabitans_A_GB_GCA_903954005.1:5e-09,(g__Limnohabitans_A_GB_GCA_903961205.1:0.000391308,g__Limnohabitans_A_GB_GCA_903940685.1:5e-09)0.220:0.000195146)0.839:0.000195065,((g__Limnohabitans_A_GB_GCA_903857005.1:5e-09,(g__Limnohabitans_A_GB_GCA_903870145.1:0.0,g__Limnohabitans_A_GB_GCA_903881635.1:0.0,g__Limnohabitans_A_GB_GCA_947464445.1:0.0):5e-09)1.000:5e-09,(g__Limnohabitans_A_GB_GCA_903937205.1:5e-09,g__Limnohabitans_A_GB_GCA_903939695.1:0.000393358)0.000:5e-09)0.000:5e-09)0.868:0.000195158,(g__Limnohabitans_A_GB_GCA_026400205.1:0.001262406,g__Limnohabitans_A_GB_GCA_947499015.1:5e-09)0.910:6e-09)0.000:5e-09,((g__Limnohabitans_A_GB_GCA_947476655.1:5e-09,((g__Limnohabitans_A_GB_GCA_903919905.1:0.000198864,g__Limnohabitans_A_GB_GCA_903828315.1:0.00019835)0.797:0.000195097,(((((((g__Limnohabitans_A_GB_GCA_903840635.1:5e-09,(g__Limnohabitans_A_GB_GCA_947491655.1:0.003105038,(g__Limnohabitans_A_GB_GCA_903956585.1:6e-09,(g__Limnohabitans_A_GB_GCA_903843035.1:0.000513055,g__Limnohabitans_A_GB_GCA_903853775.1:0.00589377)0.857:0.002704847)0.919:0.001012536)0.983:5e-09)0.740:5e-09,(g__Limnohabitans_A_GB_GCA_903941035.1:0.00020346,g__Limnohabitans_A_GB_GCA_903945615.1:0.001214065)0.753:0.000201388)0.000:5e-09,(g__Limnohabitans_A_GB_GCA_947484115.1:5e-09,(((g__Limnohabitans_A_GB_GCA_009927105.1:0.002197368,g__Limnohabitans_A_GB_GCA_903952045.1:5e-09)0.921:0.000985935,g__Limnohabitans_A_GB_GCA_903952865.1:5e-09)0.934:0.000195742,g__Limnohabitans_A_GB_GCA_903961245.1:6e-09)0.854:0.000195574)0.000:5e-09)0.616:5e-09,(g__Limnohabitans_A_GB_GCA_947479425.1:0.0,g__Limnohabitans_A_GB_GCA_947507635.1:0.0):5e-09)0.000:6e-09,g__Limnohabitans_A_GB_GCA_903833685.1:0.000600757)0.000:5e-09,g__Limnohabitans_A_GB_GCA_947482625.1:5e-09)0.507:5e-09,g__Limnohabitans_A_GB_GCA_947504255.1:5e-09)0.000:5e-09)0.748:5.3e-08)0.108:0.000195788,g__Limnohabitans_A_GB_GCA_947504845.1:5e-09)0.641:1.29e-07)0.000:6e-09,g__Limnohabitans_A_GB_GCA_947468015.1:5e-09)0.000:5e-09)0.519:6e-09,g__Limnohabitans_A_GB_GCA_903961055.1:5e-09)0.000:5e-09)0.000:5e-09)0.770:0.000474743)1.000:0.0704658,((g__Limnohabitans_A_RS_GCF_001269365.1:0.011192117,(g__Limnohabitans_A_GB_GCA_947487355.1:0.014931125,(g__Limnohabitans_A_GB_GCA_943325325.2:0.000886387,g__Limnohabitans_A_GB_GCA_943327965.2:0.002641313)0.989:0.007282089)0.999:0.007921958)0.994:0.008178789,((((g__Limnohabitans_A_GB_GCA_947372635.1:5e-09,(g__Limnohabitans_A_GB_GCA_947377605.1:0.001632427,g__Limnohabitans_A_GB_GCA_947449985.1:5e-09)0.844:0.000666173)0.756:0.000214053,(g__Limnohabitans_A_GB_GCA_947379385.1:0.000406046,(g__Limnohabitans_A_GB_GCA_947373185.1:5e-09,g__Limnohabitans_A_GB_GCA_947452265.1:0.000285099)0.765:0.000197434)0.764:0.000197029)0.856:0.000228284,g__Limnohabitans_A_GB_GCA_947448185.1:5e-09)1.000:0.017324167,(((((g__Limnohabitans_A_GB_GCA_903856875.1:0.014579592,((g__Limnohabitans_A_GB_GCA_947464665.1:0.012259854,(g__Limnohabitans_A_GB_GCA_947447245.1:0.000538113,g__Limnohabitans_A_GB_GCA_947447515.1:0.000491085)0.999:0.008555212)0.786:0.001223373,((g__Limnohabitans_A_GB_GCA_009693505.1:0.005604627,g__Limnohabitans_A_GB_GCA_947504865.1:0.002088074)0.998:0.004615971,((g__Limnohabitans_A_GB_GCA_005789685.1:0.007874037,(((g__Limnohabitans_A_GB_GCA_943326085.2:0.00234928,(g__Limnohabitans_A_GB_GCA_021738205.1:0.001699462,g__Limnohabitans_A_GB_GCA_021300495.1:0.00150067)0.863:0.000783212)0.872:0.000760204,((g__Limnohabitans_A_GB_GCA_945874655.1:0.002388083,g__Limnohabitans_A_GB_GCA_945882725.1:0.001200133)0.787:0.000722717,g__Limnohabitans_A_GB_GCA_945888465.1:0.002023199)0.953:0.001581639)0.926:0.002677034,g__Limnohabitans_A_GB_GCA_937891665.1:0.003944585)0.837:0.002991773)0.239:0.001495941,g__Limnohabitans_A_GB_GCA_937897495.1:0.005700971)0.791:0.001972956)0.985:0.002685996)0.699:0.002366904)0.987:0.005962126,g__Limnohabitans_A_GB_GCA_947505995.1:0.017322591)0.982:0.006903236,(g__Limnohabitans_A_GB_GCA_027488115.1:0.018935844,((g__Limnohabitans_A_GB_GCA_945874025.1:0.004364467,(((((g__Limnohabitans_A_GB_GCA_943330645.2:0.004402641,g__Limnohabitans_A_GB_GCA_943325175.2:5e-09)0.857:0.000647659,g__Limnohabitans_A_GB_GCA_943324305.2:0.001507346)0.289:5e-09,((g__Limnohabitans_A_GB_GCA_903961115.1:5e-09,g__Limnohabitans_A_GB_GCA_903871675.1:0.000280483)0.941:0.000678714,g__Limnohabitans_A_GB_GCA_903961095.1:5e-09)0.972:0.00169178)0.899:5e-09,g__Limnohabitans_A_GB_GCA_947491365.1:0.000259004)0.953:0.001310269,(g__Limnohabitans_A_GB_GCA_947491675.1:0.00025981,(g__Limnohabitans_A_GB_GCA_943324425.2:0.001100893,g__Limnohabitans_A_GB_GCA_943324215.2:0.000520522)0.875:0.000492538)0.755:0.000193545)0.977:0.002698342)1.000:0.017322846,(g__Limnohabitans_A_GB_GCA_947484245.1:0.019654067,((g__Limnohabitans_A_GB_GCA_021298995.1:0.003150105,g__Limnohabitans_A_GB_GCA_026400155.1:0.009678607)0.973:0.005080917,(g__Limnohabitans_A_GB_GCA_027490635.1:0.001450625,(g__Limnohabitans_A_RS_GCF_003063375.1:0.001984743,g__Limnohabitans_A_GB_GCA_027488475.1:0.003033269)0.798:0.000662028)0.995:0.005352947)0.995:0.004561861)0.790:0.003351849)1.000:0.006076689)0.024:0.002578299)0.843:0.006024884,((g__Limnohabitans_A_GB_GCA_947457405.1:5e-09,g__Limnohabitans_A_GB_GCA_947476015.1:0.000630753)1.000:0.028162939,(g__Limnohabitans_A_GB_GCA_903844775.1:0.029279731,((((g__Limnohabitans_A_GB_GCA_947481475.1:5e-09,(g__Limnohabitans_A_GB_GCA_947475985.1:0.000268206,(g__Limnohabitans_A_GB_GCA_947507625.1:0.000256295,g__Limnohabitans_A_GB_GCA_947468925.1:5e-09)0.535:0.000717663)0.312:5e-09)0.333:5e-09,g__Limnohabitans_A_GB_GCA_947471305.1:0.000454556)0.838:0.000430232,g__Limnohabitans_A_GB_GCA_947479935.1:5e-09)0.000:5e-09,g__Limnohabitans_A_GB_GCA_947484155.1:0.001193111)1.000:0.02513263)0.068:0.004974153)0.683:0.004590742)0.996:0.007764835,(((g__Limnohabitans_A_GB_GCA_010029645.1:5e-09,(g__Limnohabitans_A_GB_GCA_010026435.1:0.001812793,(g__Limnohabitans_A_GB_GCA_010028655.1:0.000559663,(g__Limnohabitans_A_GB_GCA_009928125.1:0.002753598,(g__Limnohabitans_A_GB_GCA_009920175.1:0.000640969,g__Limnohabitans_A_GB_GCA_023262685.1:0.008206476)0.891:0.0011957)0.827:5e-09)0.327:0.000679037)0.990:0.002316005)1.000:0.012741857,((g__Limnohabitans_A_GB_GCA_947448755.1:0.001047402,g__Limnohabitans_A_GB_GCA_947451995.1:0.001725838)0.976:0.003039894,(g__Limnohabitans_A_RS_GCF_001412575.1:0.002319936,(g__Limnohabitans_A_GB_GCA_018883005.1:0.000955646,g__Limnohabitans_A_RS_GCF_003063605.1:0.00065426)0.683:0.000644322)0.681:0.000792899)0.750:0.002030722)1.000:0.00820524,(g__Limnohabitans_A_GB_GCA_937928195.1:0.010499434,(g__Limnohabitans_A_GB_GCA_024642215.1:0.008330306,g__Limnohabitans_A_GB_GCA_030158125.1:0.011731568)0.931:0.003552198)0.961:0.004117611)1.000:0.006793294)0.926:0.004183648)0.390:0.002789085)1.000:0.030995816)1.000:0.035957113,(((((((g__Limnohabitans_A_GB_GCA_947451385.1:0.001447668,((g__Limnohabitans_A_GB_GCA_947380415.1:0.00187666,g__Limnohabitans_A_GB_GCA_947372135.1:0.000874758)0.000:5e-09,g__Limnohabitans_A_GB_GCA_947381165.1:0.002207264)0.894:0.001043648)0.361:0.000475006,(g__Limnohabitans_A_GB_GCA_947372615.1:0.000399629,(g__Limnohabitans_A_GB_GCA_947371975.1:0.001527306,g__Limnohabitans_A_GB_GCA_947373175.1:5e-09)0.730:0.000249788)0.954:0.001127915)0.737:0.000341995,g__Limnohabitans_A_GB_GCA_947450435.1:5e-09)1.000:0.021969424,((g__Limnohabitans_A_GB_GCA_947452725.1:0.017769888,((g__Limnohabitans_A_GB_GCA_947448855.1:0.000346621,g__Limnohabitans_A_GB_GCA_947452785.1:5e-09)0.999:0.00475078,((g__Limnohabitans_A_GB_GCA_903916355.1:0.000238688,g__Limnohabitans_A_GB_GCA_903825495.1:5e-09)0.990:0.002284153,((g__Limnohabitans_A_GB_GCA_947378125.1:5e-09,g__Limnohabitans_A_GB_GCA_947444385.1:5e-09)0.000:5e-09,g__Limnohabitans_A_GB_GCA_947450775.1:0.001293865)0.966:0.001723058)0.998:0.003363581)1.000:0.01124376)0.996:0.008742311,((g__Limnohabitans_A_GB_GCA_947450805.1:0.000614864,g__Limnohabitans_A_GB_GCA_947452635.1:5e-09)1.000:0.023785615,((g__Limnohabitans_A_GB_GCA_947448325.1:0.001735965,(g__Limnohabitans_A_GB_GCA_947371125.1:0.00211182,(g__Limnohabitans_A_GB_GCA_947372775.1:0.002973002,(g__Limnohabitans_A_GB_GCA_947372765.1:5e-09,g__Limnohabitans_A_GB_GCA_947377845.1:0.002006859)0.944:0.002250342)0.790:0.001641346)0.884:0.001341574)0.209:0.001040609,(g__Limnohabitans_A_GB_GCA_947378285.1:0.001964831,g__Limnohabitans_A_GB_GCA_947378215.1:0.000768394)0.923:0.001595493)1.000:0.015366394)0.608:0.004904375)0.632:0.005863117)1.000:0.015213629,(((g__Limnohabitans_A_GB_GCA_947479065.1:5e-09,((g__Limnohabitans_A_GB_GCA_947456555.1:0.000429293,g__Limnohabitans_A_GB_GCA_947460765.1:0.000490843)0.785:0.000512686,g__Limnohabitans_A_GB_GCA_947468325.1:0.000892581)0.882:0.000646673)0.823:0.000406217,(((g__Limnohabitans_A_GB_GCA_947381175.1:0.00022553,g__Limnohabitans_A_GB_GCA_947371495.1:6e-09)0.851:0.000200142,(g__Limnohabitans_A_GB_GCA_947373105.1:5e-09,g__Limnohabitans_A_GB_GCA_947450525.1:0.000881372)0.859:0.000608313)0.000:5e-09,((((g__Limnohabitans_A_GB_GCA_947451625.1:0.000313427,g__Limnohabitans_A_GB_GCA_947449355.1:0.000389968)0.414:0.000215173,(g__Limnohabitans_A_GB_GCA_947452155.1:0.000994839,g__Limnohabitans_A_GB_GCA_947453685.1:0.000271441)0.772:0.000287087)0.650:0.000288689,(g__Limnohabitans_A_GB_GCA_947371895.1:0.000656281,g__Limnohabitans_A_GB_GCA_947380005.1:0.004783075)0.663:5e-09)0.702:5e-09,(g__Limnohabitans_A_GB_GCA_947446905.1:0.000613505,g__Limnohabitans_A_GB_GCA_943324345.2:0.001209048)0.454:6e-09)0.864:0.000198927)0.880:0.00064142)1.000:0.013538838,(g__Limnohabitans_A_GB_GCA_945901045.1:0.002533276,g__Limnohabitans_A_RS_GCF_945906235.1:0.001402973)1.000:0.014539766)1.000:0.020467139)0.442:0.013091492,(g__Limnohabitans_A_GB_GCA_947451075.1:0.004250058,g__Limnohabitans_A_GB_GCA_947454355.1:0.000447673)1.000:0.032041636)1.000:0.036481713,((((g__Limnohabitans_A_RS_GCF_003063315.1:0.016900439,(g__Limnohabitans_A_RS_GCF_001269385.1:0.014113837,g__Limnohabitans_A_RS_GCF_001270065.2:0.008665101)1.000:0.010463708)0.970:0.007452159,((((g__Limnohabitans_A_GB_GCA_945875955.1:0.045454951,(((g__Limnohabitans_A_RS_GCF_003063415.1:0.005807919,(((g__Limnohabitans_A_GB_GCA_903945545.1:0.002581126,g__Limnohabitans_A_GB_GCA_903953135.1:0.00102031)0.956:5e-09,g__Limnohabitans_A_GB_GCA_903940845.1:5e-09)0.900:5e-09,((g__Limnohabitans_A_GB_GCA_903959165.1:0.00040769,g__Limnohabitans_A_GB_GCA_903935585.1:0.000202871)0.710:5.4e-08,g__Limnohabitans_A_GB_GCA_903961125.1:0.000233801)0.215:0.000202779)1.000:0.005567325)1.000:0.019785112,g__Limnohabitans_A_GB_GCA_945877725.1:0.030912259)0.892:0.004837792,g__Limnohabitans_A_GB_GCA_919902775.1:0.016845418)0.890:0.003566898)0.944:0.004635786,((g__Limnohabitans_A_RS_GCF_003063505.1:0.010957701,(g__Limnohabitans_A_RS_GCF_003063455.1:0.004710939,g__Limnohabitans_A_GB_GCA_017986605.1:0.012584494)0.991:0.004578701)0.986:0.005321523,(((g__Limnohabitans_A_GB_GCA_017986055.1:0.000224895,(g__Limnohabitans_A_GB_GCA_017986255.1:5e-09,g__Limnohabitans_A_RS_GCF_937872435.1:0.004978693)0.446:0.000238893)0.990:0.002756321,(g__Limnohabitans_A_RS_GCF_000292865.1:5e-09,g__Limnohabitans_A_RS_GCF_001517545.1:5e-09)1.000:0.00460424)1.000:0.012817453,g__Limnohabitans_A_RS_GCF_003063435.1:0.017030173)0.116:0.002805516)0.399:0.002481987)0.913:0.003037863,((g__Limnohabitans_A_RS_GCF_001269345.1:0.019638603,(g__Limnohabitans_A_GB_GCA_017495075.1:0.007843026,(g__Limnohabitans_A_RS_GCF_003063665.1:0.005305425,(g__Limnohabitans_A_GB_GCA_029976945.1:0.007165881,(g__Limnohabitans_A_RS_GCF_017848575.1:0.000727257,g__Limnohabitans_A_RS_GCF_017848475.1:0.001420918)0.761:0.000660518)0.680:0.000837746)0.956:0.004642569)0.990:0.007684479)0.970:0.005715306,((((g__Limnohabitans_A_GB_GCA_002256145.1:0.003385369,(g__Limnohabitans_A_RS_GCF_001269405.1:0.000810387,g__Limnohabitans_A_RS_GCF_003063265.1:0.001009919)0.919:0.001133712)1.000:0.008774475,(g__Limnohabitans_A_GB_GCA_027486555.1:0.010263471,(g__Limnohabitans_A_GB_GCA_903894995.1:0.000231907,(g__Limnohabitans_A_GB_GCA_903869215.1:0.001676608,g__Limnohabitans_A_GB_GCA_903915505.1:0.001063972)0.880:0.000666099)1.000:0.009652456)1.000:0.01167311)1.000:0.010385378,(g__Limnohabitans_A_RS_GCF_002778285.1:0.015331619,(g__Limnohabitans_A_RS_GCF_002778275.1:0.013939722,g__Limnohabitans_A_RS_GCF_945869175.1:0.018520324)0.929:0.003057346)0.995:0.005924486)0.648:0.003072326,(g__Limnohabitans_A_RS_GCF_937889215.1:0.022203784,(((g__Limnohabitans_A_GB_GCA_947458305.1:0.009763701,(g__Limnohabitans_A_GB_GCA_021299875.1:0.012176952,g__Limnohabitans_A_GB_GCA_015657605.1:0.013199075)0.524:0.00139879)0.982:0.003843425,(g__Limnohabitans_A_RS_GCF_000293865.2:0.013362096,(g__Limnohabitans_A_GB_GCA_947462895.1:5e-09,((g__Limnohabitans_A_GB_GCA_943324255.2:5e-09,g__Limnohabitans_A_GB_GCA_947459575.1:0.000526532)0.682:0.000208009,((g__Limnohabitans_A_RS_GCF_943326455.1:5e-09,g__Limnohabitans_A_GB_GCA_943325135.2:6e-09)0.876:0.000836742,g__Limnohabitans_A_GB_GCA_943331105.2:0.00041951)0.872:5e-09)0.958:0.000939099)1.000:0.011012398)0.999:0.006455272)1.000:0.010195163,(((((g__Limnohabitans_A_RS_GCF_003063355.1:0.012873378,((g__Limnohabitans_A_RS_GCF_017848485.1:5e-09,g__Limnohabitans_A_RS_GCF_017848645.1:5e-09)0.997:0.002915665,(g__Limnohabitans_A_RS_GCF_017848535.1:5e-09,(g__Limnohabitans_A_RS_GCF_017848405.1:5e-09,g__Limnohabitans_A_RS_GCF_017848515.1:5e-09)0.829:5e-09)0.998:0.003000726)0.997:0.004359495)0.315:0.002279033,(((g__Limnohabitans_A_GB_GCA_945890835.1:0.000533631,(g__Limnohabitans_A_GB_GCA_945887875.1:0.000635818,g__Limnohabitans_A_RS_GCF_945885555.1:0.001095776)0.875:0.000626376)0.063:0.000547943,(g__Limnohabitans_A_GB_GCA_945862185.1:0.002031144,g__Limnohabitans_A_RS_GCF_945897465.1:0.001680288)0.270:0.001022896)1.000:0.010621699,(((g__Limnohabitans_A_GB_GCA_030727925.1:0.00023986,(g__Limnohabitans_A_GB_GCA_030725935.1:0.00239573,g__Limnohabitans_A_GB_GCA_030727365.1:8e-09)0.369:0.000566453)0.287:0.000694472,g__Limnohabitans_A_GB_GCA_030729445.1:0.000582649)0.999:0.006589692,(g__Limnohabitans_A_GB_GCA_021731425.1:0.004850444,g__Limnohabitans_A_RS_GCF_001412535.1:0.006229713)0.927:0.001962724)0.224:0.002447256)0.943:0.002758473)0.974:0.004043196,g__Limnohabitans_A_GB_GCA_027486495.1:0.013387283)0.955:0.003798751,(g__Limnohabitans_A_GB_GCA_027488215.1:0.023325581,(g__Limnohabitans_A_GB_GCA_947463845.1:0.031972138,(g__Limnohabitans_A_GB_GCA_027484105.1:0.014906426,g__Limnohabitans_A_RS_GCF_023910625.1:0.024937994)0.101:0.004238665)0.825:0.003430351)0.986:0.004811516)0.891:0.003221285,(((g__Limnohabitans_A_GB_GCA_903932905.1:0.000281467,g__Limnohabitans_A_GB_GCA_903953985.1:0.001440912)1.000:0.01467496,(g__Limnohabitans_A_RS_GCF_945901735.1:0.01197592,(g__Limnohabitans_A_GB_GCA_945897795.1:0.011157494,g__Limnohabitans_A_RS_GCF_003063645.1:0.010959951)0.935:0.003635672)0.185:0.00259203)0.562:0.002870258,(g__Limnohabitans_A_GB_GCA_903927595.1:5e-09,g__Limnohabitans_A_GB_GCA_903932865.1:5e-09)1.000:0.014166742)1.000:0.008291674)0.473:0.003309816)0.807:0.002863236)0.993:0.005385204)0.745:0.00299231)0.366:0.003226366)0.672:0.004074694,(g__Limnohabitans_A_GB_GCA_027488255.1:0.02487198,g__Limnohabitans_A_GB_GCA_027490555.1:0.044956395)0.944:0.008092881)1.000:0.012484183)0.882:0.005260315,(g__Limnohabitans_A_GB_GCA_027485235.1:0.032430162,((g__Limnohabitans_A_GB_GCA_002255935.1:0.003490298,g__Limnohabitans_A_RS_GCF_030053395.1:0.006979963)1.000:0.015299435,((g__Limnohabitans_A_GB_GCA_947454115.1:0.001752659,g__Limnohabitans_A_RS_GCF_003063575.1:0.002143628)1.000:0.008779301,((g__Limnohabitans_A_RS_GCF_003063335.1:0.0,g__Limnohabitans_A_RS_GCF_003063525.1:0.0):0.005098974,(g__Limnohabitans_A_GB_GCA_030158365.1:0.005806449,g__Limnohabitans_A_RS_GCF_030158565.1:0.006231411)0.936:0.003099581)0.988:0.003764463)0.977:0.005597569)0.668:0.00473756)0.968:0.007969734)1.000:0.022096222,((g__Limnohabitans_A_GB_GCA_024641725.1:0.02818931,(g__Limnohabitans_A_RS_GCF_014837235.1:0.017292204,((g__Limnohabitans_A_GB_GCA_903832095.1:0.002383736,(g__Limnohabitans_A_GB_GCA_903822825.1:5e-09,g__Limnohabitans_A_GB_GCA_903910435.1:5e-09)0.910:5e-09)1.000:0.019267871,(g__Limnohabitans_A_GB_GCA_947372495.1:0.000464877,(((g__Limnohabitans_A_GB_GCA_947374345.1:0.000953725,g__Limnohabitans_A_GB_GCA_947373275.1:0.001930703)0.598:5e-09,g__Limnohabitans_A_GB_GCA_947377855.1:0.006744646)0.806:0.000238024,(g__Limnohabitans_A_GB_GCA_947374625.1:0.000474245,g__Limnohabitans_A_GB_GCA_947373965.1:0.000233022)0.506:5e-09)0.567:0.000471917)1.000:0.007652521)1.000:0.013990506)0.999:0.011283895)0.989:0.010605742,g__Limnohabitans_A_GB_GCA_023255445.1:0.086306916)0.831:0.010816101)1.000:0.034111323)0.918:0.018041817)1.000:0.043328968,((g__SCMQ01_GB_GCA_005503335.1:0.0,g__SCMQ01_RS_GCF_005503345.1:0.0):5e-09,g__SCMQ01_GB_GCA_005503725.1:5e-09)1.000:0.062119307)0.389:0.013912889,(((g__JAHFQI01_GB_GCA_023259355.1:0.028181874,((g__JAABQG01_GB_GCA_011391155.1:0.028065326,g__JAABQG01_GB_GCA_011391595.1:0.025589715)1.000:0.015401824,(((g__JADKHE01_GB_GCA_016713575.1:0.008599986,g__JADKHE01_GB_GCA_016704085.1:5e-09)0.899:0.000474781,((g__JADKHE01_GB_GCA_016708185.1:0.003078754,g__JADKHE01_GB_GCA_016707245.1:0.003749307)0.835:0.000446954,((g__JADKHE01_GB_GCA_016711745.1:0.002622287,g__JADKHE01_GB_GCA_016709115.1:0.002884438)0.432:0.00059785,g__JADKHE01_GB_GCA_016721925.1:0.001755722)0.867:0.000648763)0.388:0.000216171)0.796:0.000403646,((g__JADKHE01_GB_GCA_022705245.1:0.006465229,g__JADKHE01_GB_GCA_016705605.1:0.001041813)0.403:0.000239648,g__JADKHE01_GB_GCA_016718555.1:0.000906709)0.125:0.000620032)1.000:0.049170225)0.999:0.018524635)0.940:0.009145183,g__CALMOI01_GB_GCA_937871735.1:0.076654072)0.972:0.01419938,(((g__JAEUOU01_GB_GCA_016790575.1:0.002605817,g__JAEUOU01_GB_GCA_937982485.1:0.00090086)1.000:0.11653919,(g__JACSRS01_GB_GCA_014879655.1:0.001022167,g__JACSRS01_GB_GCA_937898835.1:0.000204489)1.000:0.073569965)0.831:0.017282956,(g__JAEWVY01_GB_GCA_023396625.1:0.069238757,((g__Tibeticola_RS_GCF_003843835.1:0.00063285,g__Tibeticola_RS_GCF_022759015.1:0.000887535)1.000:0.086039228,(g__Tibeticola_GB_GCA_013693755.1:0.003727575,g__Tibeticola_RS_GCF_017849015.1:0.004074928)1.000:0.050310458)1.000:0.047938436)1.000:0.021295813)0.517:0.010843902)0.991:0.013573414)0.999:0.014608064)0.000:0.006618491)1.000:0.015547177)0.908:0.010595342,(g__JAIXUC01_GB_GCA_027483665.1:0.123171689,((MC08F10:0.000680897,(MC08L15:5e-09,(MC08K14:6e-09,(MC08M17:5e-09,MC04P11:5e-09)1.000:0.001368283)0.000:5e-09)0.017:5e-09)0.000:5e-09,(((MC08M02:0.000941265,MC08O13:0.003608216)0.000:5e-09,MC08K11:0.001383676)0.888:0.001918566,((((MC08D06:0.00157406,(MC04N15:0.002770095,MC08C06:5e-09)0.878:5e-09)0.737:0.000962549,MC04E16:0.001948768)0.037:0.000696642,(MC02G13:0.062238186,MC04L18:5e-09)0.050:0.001597628)0.931:0.002261747,((MC08O15:5e-09,(MC08C02:5e-09,(MC06D09:0.000497499,MC08A07:5e-09)0.000:5e-09)0.000:8e-09)0.589:0.002204219,MC02C09:5e-09)0.866:0.001359087)1.000:0.006150636)0.737:0.001384569)1.000:0.16991903)0.998:0.025668909)0.976:0.015334948,((g__JALQUL01_GB_GCA_023260735.1:0.214894054,g__Symbiobacter_RS_GCF_000477435.1:0.302317428)0.999:0.042999291,(g__JAAFIY01_GB_GCA_013297985.1:0.177161984,g__JAAFHN01_GB_GCA_013298415.1:0.211991566)0.997:0.031450836)0.648:0.01467274);
