# Supplementary material for: Genetic isolation and metabolic complexity of an Antarctic subglacial microbiome
Source: Nat Commun. 2025 Aug 18;16:7501. doi: 10.1038/s41467-025-62753-3 (PMC12361377; doi:10.1038/s41467-025-62753-3)
Supplement: Supplementary file 15 — Source data [file 41467_2025_62753_MOESM15_ESM.zip › Source Data/Trees/S Fig 23.tree]

(GB_GCA_003670475.1:0.2868189815,((GB_GCA_001794945.1/f__CSP1-4ZZZg__GWC2-73-18ZZZs__GWC2-73-18 sp001794945:0.214002763,((((GB_GCA_021837495.1/f__CSP1-4ZZZg__JAJYNJ01ZZZs__JAJYNJ01 sp021790715:0.022697672,(GB_GCA_021790715.1/f__CSP1-4ZZZg__JAJYNJ01ZZZs__JAJYNJ01 sp021790715:0.000754621,GB_GCA_027340445.1/f__CSP1-4ZZZg__JAJYNJ01ZZZs__JAJYNJ01 sp021790715:0.001966271)0.899:0.003507528)1.000:0.038017998,((GB_GCA_027447665.1/f__CSP1-4ZZZg__JAJYNJ01ZZZs__JAJYNJ01 sp021802185:0.00132442,(GB_GCA_021802185.1/f__CSP1-4ZZZg__JAJYNJ01ZZZs__JAJYNJ01 sp021802185:0.005123403,GB_GCA_027344525.1/f__CSP1-4ZZZg__JAJYNJ01ZZZs__JAJYNJ01 sp021802185:0.002180795)0.463:0.000771882)1.000:0.03006852,(((((GB_GCA_027399695.1/f__CSP1-4ZZZg__JAJYNJ01ZZZs__JAJYNJ01 sp021785175:0.00144067,GB_GCA_027399655.1/f__CSP1-4ZZZg__JAJYNJ01ZZZs__JAJYNJ01 sp021785175:0.000652261)0.423:0.000833913,(GB_GCA_027399615.1/f__CSP1-4ZZZg__JAJYNJ01ZZZs__JAJYNJ01 sp021785175:0.001111609,(GB_GCA_027399705.1/f__CSP1-4ZZZg__JAJYNJ01ZZZs__JAJYNJ01 sp021785175:0.001119667,(GB_GCA_027327705.1/f__CSP1-4ZZZg__JAJYNJ01ZZZs__JAJYNJ01 sp021785175:0.002789879,(GB_GCA_027399735.1/f__CSP1-4ZZZg__JAJYNJ01ZZZs__JAJYNJ01 sp021785175:0.001807755,GB_GCA_028065525.1/f__CSP1-4ZZZg__JAJYNJ01ZZZs__JAJYNJ01 sp021785175:5e-09)0.728:0.000210645)0.751:0.000371315)0.921:0.001145889)0.869:5e-09)0.791:0.00021674,(GB_GCA_021785175.1/f__CSP1-4ZZZg__JAJYNJ01ZZZs__JAJYNJ01 sp021785175:5e-09,GB_GCA_027399675.1/f__CSP1-4ZZZg__JAJYNJ01ZZZs__JAJYNJ01 sp021785175:0.002654241)0.000:5e-09)0.730:0.000197598,GB_GCA_027399595.1/f__CSP1-4ZZZg__JAJYNJ01ZZZs__JAJYNJ01 sp021785175:0.004482286)0.727:0.001023408,GB_GCA_021840545.1/f__CSP1-4ZZZg__JAJYNJ01ZZZs__JAJYNJ01 sp021785175:0.006854619)1.000:0.034863838)1.000:0.021771028)1.000:0.040544595,((GB_GCA_027343395.1/f__CSP1-4ZZZg__JAJYNJ01ZZZs__JAJYNJ01 sp021786385:0.000963601,(GB_GCA_027399475.1/f__CSP1-4ZZZg__JAJYNJ01ZZZs__JAJYNJ01 sp021786385:0.000233716,(GB_GCA_027399535.1/f__CSP1-4ZZZg__JAJYNJ01ZZZs__JAJYNJ01 sp021786385:0.002139838,GB_GCA_021786385.1/f__CSP1-4ZZZg__JAJYNJ01ZZZs__JAJYNJ01 sp021786385:5e-09)0.895:0.000432604)0.756:0.000218218)1.000:0.05624943,(((GB_GCA_021786265.1/f__CSP1-4ZZZg__JAJYNJ01ZZZs__JAJYNJ01 sp021786265:0.011102465,GB_GCA_021833285.1/f__CSP1-4ZZZg__JAJYNJ01ZZZs__JAJYNJ01 sp021786265:0.00606496)1.000:0.015195913,(GB_GCA_021789355.1/f__CSP1-4ZZZg__JAJYNJ01ZZZs__JAJYNJ01 sp021789355:0.027197441,(GB_GCA_027457005.1/f__CSP1-4ZZZg__JAJYNJ01ZZZs__JAJYNJ01 sp027457005:0.015150315,(GB_GCA_021790375.1/f__CSP1-4ZZZg__JAJYNJ01ZZZs__JAJYNJ01 sp021790375:0.006641795,GB_GCA_027350265.1/f__CSP1-4ZZZg__JAJYNJ01ZZZs__JAJYNJ01 sp021790375:0.012276769)0.304:0.001859111)0.999:0.014368148)0.830:0.006872249)1.000:0.022898767,(GB_GCA_021777365.1/f__CSP1-4ZZZg__JAJYNJ01ZZZs__JAJYNJ01 sp021777365:0.03412254,((GB_GCA_027346685.1/f__CSP1-4ZZZg__JAJYNJ01ZZZs__JAJYNJ01 sp021814735:5e-09,(GB_GCA_027399565.1/f__CSP1-4ZZZg__JAJYNJ01ZZZs__JAJYNJ01 sp021814735:0.000685413,(GB_GCA_027399635.1/f__CSP1-4ZZZg__JAJYNJ01ZZZs__JAJYNJ01 sp021814735:0.000233116,(GB_GCA_021814735.1/f__CSP1-4ZZZg__JAJYNJ01ZZZs__JAJYNJ01 sp021814735:0.00025972,GB_GCA_027399555.1/f__CSP1-4ZZZg__JAJYNJ01ZZZs__JAJYNJ01 sp021814735:0.001380656)0.389:0.000219156)0.893:0.00063006)0.994:0.001982)1.000:0.01903925,(GB_GCA_021785115.1/f__CSP1-4ZZZg__JAJYNJ01ZZZs__JAJYNJ01 sp021785115:0.033236664,GB_GCA_021788175.1/f__CSP1-4ZZZg__JAJYNJ01ZZZs__JAJYNJ01 sp021788175:0.001049983)1.000:0.018971435)1.000:0.029454087)0.995:0.020249692)1.000:0.017139283)0.957:0.016954636)1.000:0.121391276,(GB_GCA_001443375.1/f__CSP1-4ZZZg__CSP1-4ZZZs__CSP1-4 sp001443375:0.148959199,(((GB_GCA_013694835.1/f__CSP1-4ZZZg__JACDBP01ZZZs__JACDBP01 sp013694835:0.169680997,(GB_GCA_030777155.1/f__CSP1-4ZZZg__JALYGJ01ZZZs__JALYGJ01 sp030777155:0.129674773,(GB_GCA_027346765.1/f__CSP1-4ZZZg__JALYGJ01ZZZs__JALYGJ01 sp027346765:0.028093129,GB_GCA_030271555.1/f__CSP1-4ZZZg__JALYGJ01ZZZs__JALYGJ01 sp030271555:0.037346727)1.000:0.142679052)1.000:0.055805432)0.730:0.020078365,((((GB_GCA_003169735.1/f__CSP1-4ZZZg__Palsa-1032ZZZs__Palsa-1032 sp003169735:0.005928971,(GB_GCA_003131785.1/f__CSP1-4ZZZg__Palsa-1032ZZZs__Palsa-1032 sp003169735:0.002843761,GB_GCA_003131865.1/f__CSP1-4ZZZg__Palsa-1032ZZZs__Palsa-1032 sp003169735:0.009088926)0.956:0.003521995)1.000:0.130443715,(GB_GCA_013696945.1/f__CSP1-4ZZZg__Palsa-1032ZZZs__Palsa-1032 sp013696945:0.078088594,GB_GCA_030446555.1/f__CSP1-4ZZZg__Palsa-1032ZZZs__Palsa-1032 sp030446555:0.085359216)1.000:0.038390454)0.642:0.015923762,((GB_GCA_030858605.1/f__CSP1-4ZZZg__Palsa-1032ZZZs__Palsa-1032 sp030858605:0.047534612,(GB_GCA_030858685.1/f__CSP1-4ZZZg__Palsa-1032ZZZs__Palsa-1032 sp030858685:0.053587089,(GB_GCA_013813905.1/f__CSP1-4ZZZg__Palsa-1032ZZZs__Palsa-1032 sp013813905:0.003268393,GB_GCA_030858025.1/f__CSP1-4ZZZg__Palsa-1032ZZZs__Palsa-1032 sp013813905:0.001293439)1.000:0.044796768)0.860:0.012479697)1.000:0.077812617,GB_GCA_013696275.1/f__CSP1-4ZZZg__Palsa-1032ZZZs__Palsa-1032 sp013696275:0.149144879)0.777:0.016889192)1.000:0.051252131,(GB_GCA_017853275.1/f__CSP1-4ZZZg__JAFMJV01ZZZs__JAFMJV01 sp017853275:0.178545374,GB_GCA_019637815.1/f__CSP1-4ZZZg__JAFMJV01ZZZs__JAFMJV01 sp019637815:0.145872688)1.000:0.063377699)1.000:0.032178295)1.000:0.034110204,(GB_GCA_013815585.1/f__CSP1-4ZZZg__JACDFU01ZZZs__JACDFU01 sp013815585:0.154217812,GB_GCA_016781485.1/f__CSP1-4ZZZg__YB3-1ZZZs__YB3-1 sp016781485:0.143554678)0.980:0.028948522)0.986:0.019816043)1.000:0.03584174)0.999:0.032122689)1.000:0.043158468,(((GB_GCA_021789435.1/f__CSP1-4ZZZg__JAJYJO01ZZZs__JAJYJO01 sp021789435:0.113307907,((GB_GCA_027456985.1/f__CSP1-4ZZZg__Fen-1039ZZZs__Fen-1039 sp027364875:0.001702988,(GB_GCA_027364875.1/f__CSP1-4ZZZg__Fen-1039ZZZs__Fen-1039 sp027364875:0.002038335,GB_GCA_027457025.1/f__CSP1-4ZZZg__Fen-1039ZZZs__Fen-1039 sp027364875:0.001408371)0.460:0.000273477)1.000:0.076788795,(((GB_GCA_025358515.1/f__CSP1-4ZZZg__Fen-1039ZZZs__Fen-1039 sp025358515:0.095432226,(GB_GCA_003141245.1/f__CSP1-4ZZZg__Fen-1039ZZZs__Fen-1039 sp003141245:0.05854818,(GB_GCA_003158675.1/f__CSP1-4ZZZg__Fen-1039ZZZs__Fen-1039 sp003158675:0.058568397,(GB_GCA_017881885.1/f__CSP1-4ZZZg__Fen-1039ZZZs__Fen-1039 sp017881885:0.054312378,(GB_GCA_003152995.1/f__CSP1-4ZZZg__Fen-1039ZZZs__Fen-1039 sp003152995:0.043221987,((GB_GCA_003157175.1/f__CSP1-4ZZZg__Fen-1039ZZZs__Fen-1039 sp003157175:0.003065024,GB_GCA_003165825.1/f__CSP1-4ZZZg__Fen-1039ZZZs__Fen-1039 sp003157175:0.002911757)1.000:0.033088249,((GB_GCA_003142735.1/f__CSP1-4ZZZg__Fen-1039ZZZs__Fen-1039 sp003171065:5e-09,GB_GCA_003171065.1/f__CSP1-4ZZZg__Fen-1039ZZZs__Fen-1039 sp003171065:5e-09)1.000:0.025804444,(GB_GCA_003141955.1/f__CSP1-4ZZZg__Fen-1039ZZZs__Fen-1039 sp003141955:0.000777288,GB_GCA_003154815.1/f__CSP1-4ZZZg__Fen-1039ZZZs__Fen-1039 sp003141955:0.000633503)1.000:0.019790961)0.999:0.013263699)1.000:0.016193634)0.309:0.006549025)0.739:0.007694475)0.999:0.013573671)1.000:0.028917774)0.983:0.012972308,((((GB_GCA_003153755.1/f__CSP1-4ZZZg__Fen-1039ZZZs__Fen-1039 sp003153755:0.108426958,GB_GCA_003158495.1/f__CSP1-4ZZZg__Fen-1039ZZZs__Fen-1039 sp003158495:0.055801349)0.903:0.015019538,(GB_GCA_003157875.1/f__CSP1-4ZZZg__Fen-1039ZZZs__Fen-1039 sp003157875:0.073654967,(GB_GCA_003156975.1/f__CSP1-4ZZZg__Fen-1039ZZZs__Fen-1039 sp003156975:0.050517543,(GB_GCA_003158875.1/f__CSP1-4ZZZg__Fen-1039ZZZs__Fen-1039 sp003158875:0.072781983,GB_GCA_003171035.1/f__CSP1-4ZZZg__Fen-1039ZZZs__Fen-1039 sp003171035:0.047330255)0.995:0.016691998)0.908:0.010478613)0.995:0.013654534)0.839:0.009019737,(GB_GCA_003171255.1/f__CSP1-4ZZZg__Fen-1039ZZZs__Fen-1039 sp003171255:0.02494629,(GB_GCA_003142755.1/f__CSP1-4ZZZg__Fen-1039ZZZs__Fen-1039 sp003142755:0.001034974,GB_GCA_003171455.1/f__CSP1-4ZZZg__Fen-1039ZZZs__Fen-1039 sp003142755:0.000583572)1.000:0.023366234)1.000:0.047013137)0.989:0.012477211,(GB_GCA_025358525.1/f__CSP1-4ZZZg__Fen-1039ZZZs__Fen-1039 sp025358525:0.097891079,(GB_GCA_003165505.1/f__CSP1-4ZZZg__Fen-1039ZZZs__Fen-1039 sp003165675:5e-09,((((GB_GCA_003158555.1/f__CSP1-4ZZZg__Fen-1039ZZZs__Fen-1039 sp003165675:0.000269459,(GB_GCA_003169285.1/f__CSP1-4ZZZg__Fen-1039ZZZs__Fen-1039 sp003165675:0.00241818,GB_GCA_003157855.1/f__CSP1-4ZZZg__Fen-1039ZZZs__Fen-1039 sp003165675:0.000262341)0.771:0.000236727)0.621:5e-09,(GB_GCA_003155435.1/f__CSP1-4ZZZg__Fen-1039ZZZs__Fen-1039 sp003165675:0.002209249,GB_GCA_003154695.1/f__CSP1-4ZZZg__Fen-1039ZZZs__Fen-1039 sp003165675:0.002950676)0.854:0.000762568)0.742:5e-09,(GB_GCA_003156995.1/f__CSP1-4ZZZg__Fen-1039ZZZs__Fen-1039 sp003165675:5e-09,(GB_GCA_003167665.1/f__CSP1-4ZZZg__Fen-1039ZZZs__Fen-1039 sp003165675:0.003756227,GB_GCA_003162565.1/f__CSP1-4ZZZg__Fen-1039ZZZs__Fen-1039 sp003165675:5e-09)0.380:5e-09)0.999:5e-09)0.000:5e-09,(GB_GCA_003162715.1/f__CSP1-4ZZZg__Fen-1039ZZZs__Fen-1039 sp003165675:0.000802883,(GB_GCA_003137015.1/f__CSP1-4ZZZg__Fen-1039ZZZs__Fen-1039 sp003165675:0.002656541,GB_GCA_003165675.1/f__CSP1-4ZZZg__Fen-1039ZZZs__Fen-1039 sp003165675:5e-09)0.869:0.000341708)0.883:5e-09)0.844:0.000226395)1.000:0.051872865)0.776:0.00933541)0.650:0.009175448)0.514:0.009406923,((((GB_GCA_003157935.1/f__CSP1-4ZZZg__Fen-1039ZZZs__Fen-1039 sp003158295:0.00061363,GB_GCA_003170695.1/f__CSP1-4ZZZg__Fen-1039ZZZs__Fen-1039 sp003158295:0.002530652)0.555:0.00021609,(GB_GCA_003158575.1/f__CSP1-4ZZZg__Fen-1039ZZZs__Fen-1039 sp003158295:5e-09,GB_GCA_003155555.1/f__CSP1-4ZZZg__Fen-1039ZZZs__Fen-1039 sp003158295:6e-09)0.892:0.000479379)0.000:5e-09,GB_GCA_003158295.1/f__CSP1-4ZZZg__Fen-1039ZZZs__Fen-1039 sp003158295:5e-09)1.000:0.019022314,(GB_GCA_003141455.1/f__CSP1-4ZZZg__Fen-1039ZZZs__Fen-1039 sp003141455:0.000233439,GB_GCA_003142555.1/f__CSP1-4ZZZg__Fen-1039ZZZs__Fen-1039 sp003141455:5e-09)1.000:0.01488463)1.000:0.059539345)0.978:0.019614672)1.000:0.119772954)1.000:0.045797231,(((((GB_GCA_005882635.1/f__CSP1-4ZZZg__CF-46ZZZs__CF-46 sp005882635:0.075942283,(GB_GCA_013695505.1/f__CSP1-4ZZZg__CF-46ZZZs__CF-46 sp013695505:0.045813073,(GB_GCA_013698095.1/f__CSP1-4ZZZg__CF-46ZZZs__CF-46 sp013698095:0.029713196,GB_GCA_030856145.1/f__CSP1-4ZZZg__CF-46ZZZs__CF-46 sp030856145:0.029899473)1.000:0.024856635)1.000:0.03946701)1.000:0.070804809,(((GB_GCA_016200745.1/f__CSP1-4ZZZg__SPCO01ZZZs__SPCO01 sp016200745:0.069776426,(GB_GCA_030647575.1/f__CSP1-4ZZZg__SPCO01ZZZs__SPCO01 sp030647575:0.039850332,(MC10B10:5e-09,(((MC00G04:0.001014032,((MC00D10:0.00062277,(MC08J03:5e-09,(MC04I05:5e-09,(((MC04O02:6e-09,MC08L10:5e-09)1.000:0.010059434,(MC00J21:5e-09,MC04M20:0.000881167)0.386:2.6e-08)0.080:0.000244959,MC06N22:0.001966528)0.031:2.6e-08)0.692:0.000242993)0.231:2.6e-08)0.004:1.9e-08,(MC08J18:5e-09,(MC00A13:0.110272294,((MC00I13:0.001033639,((MC10D04:5e-09,(MC04C20:5e-09,(MC02D22:5e-09,((MC00B15:5e-09,(MC08P05:0.001058122,MC10B06:5e-09)0.317:1e-08)0.376:5e-09,MC00M17:5e-09)0.829:5e-09)0.863:5e-09)0.473:5e-09)0.466:5e-09,MC02A18:5e-09)0.881:0.000719859)0.913:0.001092879,(MC08N20:5e-09,MC00M11:0.000819237)0.000:5e-09)0.774:0.00039407)0.036:0.000625396)0.034:2.6e-08)0.143:0.000346406)0.112:2.6e-08,(MC00F23:5e-09,(MC00D15:0.000459872,MC00E07:0.000540656)0.816:0.000333723)0.505:5e-09)0.756:0.000961766,(MC04I18:0.001354924,MC04K05:5e-09)0.685:0.001150999)0.713:0.002210022)1.000:0.043115561)0.999:0.019052215)0.998:0.013933479,(GB_GCA_004525275.1/f__CSP1-4ZZZg__SPCO01ZZZs__SPCO01 sp004525275:0.085379542,((LV30C02:0.001825649,(MC02A20:5e-09,((MC00K20:0.003382016,(MC08A03:0.005125731,(((MC00D14:5e-09,MC00K03:5e-09)0.961:0.005269747,MC10A17:0.010062914)0.934:0.00528544,(MC02E06:0.006451876,MC08M04:0.004355543)0.809:0.003643417)0.934:0.002563317)0.745:0.000513663)0.997:0.004536371,(MC02B07:5e-09,MC04O08:5e-09)0.980:0.005029604)1.000:0.007424672)0.440:0.00056219)0.901:0.004864876,LV02K17:0.007248547)1.000:0.051316922)0.998:0.019208292)1.000:0.026733313,(GB_GCA_013698385.1/f__CSP1-4ZZZg__SPCO01ZZZs__SPCO01 sp013698385:0.083731746,(GB_GCA_029858845.1/f__CSP1-4ZZZg__SPCO01ZZZs__SPCO01 sp029858845:0.072185152,GB_GCA_029240655.1/f__CSP1-4ZZZg__SPCO01ZZZs__SPCO01 sp029240655:0.061825021)0.255:0.012361606)1.000:0.028544891)1.000:0.045153775)0.998:0.019432316,((GB_GCA_030948505.1/f__CSP1-4ZZZg__JACDAV01ZZZs__JACDAV01 sp030948505:0.101183283,(GB_GCA_013695255.1/f__CSP1-4ZZZg__JACDAV01ZZZs__JACDAV01 sp013695255:0.05487426,GB_GCA_030447745.1/f__CSP1-4ZZZg__JACDAV01ZZZs__JACDAV01 sp030447745:0.060284202)1.000:0.055455959)1.000:0.033041085,(((GB_GCA_015661135.1/f__CSP1-4ZZZg__UBA5189ZZZs__UBA5189 sp015661135:0.094115792,((GB_GCA_013822395.1/f__CSP1-4ZZZg__UBA5189ZZZs__UBA5189 sp013822395:0.065646077,(GB_GCA_001795245.1/f__CSP1-4ZZZg__UBA5189ZZZs__UBA5189 sp001795245:0.043479412,GB_GCA_004297395.1/f__CSP1-4ZZZg__UBA5189ZZZs__UBA5189 sp004297395:0.035044356)1.000:0.036127929)1.000:0.02503679,(GB_GCA_016191345.1/f__CSP1-4ZZZg__UBA5189ZZZs__UBA5189 sp016191345:0.089344725,((GB_GCA_004298915.1/f__CSP1-4ZZZg__UBA5189ZZZs__UBA5189 sp004298915:0.065186947,GB_GCA_016191425.1/f__CSP1-4ZZZg__UBA5189ZZZs__UBA5189 sp016191425:0.063038753)1.000:0.035185454,((MC00G19:0.074735123,LV30J07:0.069332517)0.963:0.022566262,GB_GCA_016200675.1/f__CSP1-4ZZZg__UBA5189ZZZs__UBA5189 sp016200675:0.065794827)0.890:0.017773119)0.987:0.018655803)0.696:0.01287622)0.132:0.008619444)1.000:0.039663355,(GB_GCA_016200665.1/f__CSP1-4ZZZg__UBA5189ZZZs__UBA5189 sp016200665:0.135880355,((GB_GCA_012026785.1/f__CSP1-4ZZZg__UBA5189ZZZs__UBA5189 sp012026785:0.039105611,(GB_GCA_003247655.1/f__CSP1-4ZZZg__UBA5189ZZZs__UBA5189 sp003250155:0.001157525,GB_GCA_003250155.1/f__CSP1-4ZZZg__UBA5189ZZZs__UBA5189 sp003250155:0.001898235)1.000:0.044227336)1.000:0.074662124,(GB_GCA_005889475.1/f__CSP1-4ZZZg__UBA5189ZZZs__UBA5189 sp005889475:0.073095926,((GB_GCA_025935295.1/f__CSP1-4ZZZg__UBA5189ZZZs__UBA5189 sp025935415:5e-09,GB_GCA_025935415.1/f__CSP1-4ZZZg__UBA5189ZZZs__UBA5189 sp025935415:0.002256435)1.000:0.093467806,(GB_GCA_002413045.1/f__CSP1-4ZZZg__UBA5189ZZZs__UBA5189 sp002413045:0.061668521,GB_GCA_016191395.1/f__CSP1-4ZZZg__UBA5189ZZZs__UBA5189 sp016191395:0.052416761)1.000:0.024696416)0.799:0.013054792)1.000:0.0352513)1.000:0.027032502)1.000:0.036924783)1.000:0.052274668,(((GB_GCA_947479875.1/f__CSP1-4ZZZg__CAIJPD01ZZZs__CAIJPD01 sp947475545:5e-09,((GB_GCA_947475545.1/f__CSP1-4ZZZg__CAIJPD01ZZZs__CAIJPD01 sp947475545:5e-09,GB_GCA_947469505.1/f__CSP1-4ZZZg__CAIJPD01ZZZs__CAIJPD01 sp947475545:5e-09)1.000:5e-09,(GB_GCA_947480455.1/f__CSP1-4ZZZg__CAIJPD01ZZZs__CAIJPD01 sp947475545:5e-09,(GB_GCA_947472375.1/f__CSP1-4ZZZg__CAIJPD01ZZZs__CAIJPD01 sp947475545:0.000241089,GB_GCA_943329605.2/f__CSP1-4ZZZg__CAIJPD01ZZZs__CAIJPD01 sp947475545:0.000781927)0.000:6e-09)0.634:6e-09)0.730:5e-09)1.000:0.011955089,(GB_GCA_903822495.1/f__CSP1-4ZZZg__CAIJPD01ZZZs__CAIJPD01 sp903822495:5e-09,GB_GCA_903914395.1/f__CSP1-4ZZZg__CAIJPD01ZZZs__CAIJPD01 sp903822495:5e-09)0.994:0.006351692)1.000:0.154170707,(GB_GCA_919901745.1/f__CSP1-4ZZZg__CAKKPP01ZZZs__CAKKPP01 sp919901745:0.061149364,(MC00G05:0.049498684,MC10B23:0.06608999)0.848:0.022484141)1.000:0.07195808)0.976:0.023487408)0.989:0.018698082)0.443:0.009044776)0.997:0.018841799,(GB_GCA_026004015.1/f__CSP1-4ZZZg__BPIH01ZZZs__BPIH01 sp026004015:0.195517255,(GB_GCA_021812735.1/f__CSP1-4ZZZg__CAIXZV01ZZZs__CAIXZV01 sp021812735:0.109766993,(((GB_GCA_025355255.1/f__CSP1-4ZZZg__CAIXZV01ZZZs__CAIXZV01 sp025355255:0.023647749,(((GB_GCA_903901465.1/f__CSP1-4ZZZg__CAIXZV01ZZZs__CAIXZV01 sp903925955:0.001059963,(GB_GCA_903931025.1/f__CSP1-4ZZZg__CAIXZV01ZZZs__CAIXZV01 sp903925955:5e-09,GB_GCA_903925955.1/f__CSP1-4ZZZg__CAIXZV01ZZZs__CAIXZV01 sp903925955:0.001331116)0.958:0.001449151)0.427:0.000583083,GB_GCA_903833645.1/f__CSP1-4ZZZg__CAIXZV01ZZZs__CAIXZV01 sp903925955:0.00212051)1.000:0.026587644,(GB_GCA_903924005.1/f__CSP1-4ZZZg__CAIXZV01ZZZs__CAIXZV01 sp903924005:0.000306262,(GB_GCA_903891385.1/f__CSP1-4ZZZg__CAIXZV01ZZZs__CAIXZV01 sp903924005:5e-09,GB_GCA_903929625.1/f__CSP1-4ZZZg__CAIXZV01ZZZs__CAIXZV01 sp903924005:5e-09)0.910:0.000616688)1.000:0.018595527)0.730:0.006898393)1.000:0.085311291,((GB_GCA_025935925.1/f__CSP1-4ZZZg__CAIXZV01ZZZs__CAIXZV01 sp025935925:0.076078157,(GB_GCA_903859655.1/f__CSP1-4ZZZg__CAIXZV01ZZZs__CAIXZV01 sp903930745:5e-09,(GB_GCA_903928775.1/f__CSP1-4ZZZg__CAIXZV01ZZZs__CAIXZV01 sp903930745:5e-09,GB_GCA_903930745.1/f__CSP1-4ZZZg__CAIXZV01ZZZs__CAIXZV01 sp903930745:0.000772289)0.956:0.001259158)1.000:0.09714692)0.463:0.018452567,(GB_GCA_025935655.1/f__CSP1-4ZZZg__CAIXZV01ZZZs__CAIXZV01 sp025935655:0.075027795,GB_GCA_001797035.1/f__CSP1-4ZZZg__CAIXZV01ZZZs__CAIXZV01 sp001797035:0.07413209)0.991:0.02007503)1.000:0.024442567)0.840:0.013989046,(((GB_GCA_021802825.1/f__CSP1-4ZZZg__CAIXZV01ZZZs__CAIXZV01 sp021802825:0.000935636,GB_GCA_027327805.1/f__CSP1-4ZZZg__CAIXZV01ZZZs__CAIXZV01 sp021802825:0.000255708)1.000:0.026236037,(GB_GCA_021786915.1/f__CSP1-4ZZZg__CAIXZV01ZZZs__CAIXZV01 sp021786915:0.032203198,(GB_GCA_021783095.1/f__CSP1-4ZZZg__CAIXZV01ZZZs__CAIXZV01 sp021783095:0.002149065,GB_GCA_027325005.1/f__CSP1-4ZZZg__CAIXZV01ZZZs__CAIXZV01 sp021783095:0.003700083)0.992:0.006474354)0.998:0.012657048)1.000:0.030609057,((GB_GCA_021787395.1/f__CSP1-4ZZZg__CAIXZV01ZZZs__CAIXZV01 sp021787395:5e-09,GB_GCA_027342595.1/f__CSP1-4ZZZg__CAIXZV01ZZZs__CAIXZV01 sp021787395:0.00042137)1.000:0.042930299,((GB_GCA_021815005.1/f__CSP1-4ZZZg__CAIXZV01ZZZs__CAIXZV01 sp021815005:5e-09,GB_GCA_027348825.1/f__CSP1-4ZZZg__CAIXZV01ZZZs__CAIXZV01 sp021815005:0.004442062)1.000:0.013758636,(GB_GCA_021783595.1/f__CSP1-4ZZZg__CAIXZV01ZZZs__CAIXZV01 sp021783595:5e-09,(GB_GCA_027399495.1/f__CSP1-4ZZZg__CAIXZV01ZZZs__CAIXZV01 sp021783595:0.002728751,GB_GCA_027356445.1/f__CSP1-4ZZZg__CAIXZV01ZZZs__CAIXZV01 sp021783595:0.000818961)0.452:0.000277539)1.000:0.013348046)1.000:0.042888709)0.980:0.01318081)1.000:0.024014306)0.770:0.035983569)1.000:0.097810505)0.940:0.015939714)1.000:0.020993614,(GB_GCA_016875645.1/f__CSP1-4ZZZg__VGPE01ZZZs__VGPE01 sp016875645:0.183124627,(((GB_GCA_005880805.1/f__CSP1-4ZZZg__CF-16ZZZs__CF-16 sp005880805:0.084273368,GB_GCA_005883615.1/f__CSP1-4ZZZg__CF-16ZZZs__CF-16 sp005883615:0.076713907)1.000:0.077080247,(GB_GCA_005881055.1/f__CSP1-4ZZZg__C-114ZZZs__C-114 sp005881055:0.110902361,(GB_GCA_015478725.1/f__CSP1-4ZZZg__C-114ZZZs__C-114 sp015478725:0.0,GB_GCA_027317205.1/f__CSP1-4ZZZg__C-114ZZZs__C-114 sp015478725:0.0):0.11995347)0.997:0.032938357)0.999:0.022583515,(((GB_GCA_027399395.1/f__CSP1-4ZZZg__JAKAHU01ZZZs__JAKAHU01 sp021801545:0.002898249,(GB_GCA_027335155.1/f__CSP1-4ZZZg__JAKAHU01ZZZs__JAKAHU01 sp021801545:0.001280458,GB_GCA_021801545.1/f__CSP1-4ZZZg__JAKAHU01ZZZs__JAKAHU01 sp021801545:5e-09)0.928:0.001861872)1.000:0.026561141,(GB_GCA_021825385.1/f__CSP1-4ZZZg__JAKAHU01ZZZs__JAKAHU01 sp021825385:0.012047546,(GB_GCA_027399455.1/f__CSP1-4ZZZg__JAKAHU01ZZZs__JAKAHU01 sp021825385:0.000259067,(GB_GCA_027348195.1/f__CSP1-4ZZZg__JAKAHU01ZZZs__JAKAHU01 sp021825385:0.001101122,(GB_GCA_027399435.1/f__CSP1-4ZZZg__JAKAHU01ZZZs__JAKAHU01 sp021825385:0.001183826,GB_GCA_027399485.1/f__CSP1-4ZZZg__JAKAHU01ZZZs__JAKAHU01 sp021825385:0.001258809)0.750:0.000267884)0.770:0.000216608)0.949:0.00188406)1.000:0.028602038)1.000:0.083564836,(GB_GCA_017881905.1/f__CSP1-4ZZZg__Chersky-267ZZZs__Chersky-267 sp017881905:0.117679997,((GB_GCA_003152165.1/f__CSP1-4ZZZg__Palsa-1033ZZZs__Palsa-1033 sp003152165:0.033797673,GB_GCA_017881915.1/f__CSP1-4ZZZg__Palsa-1033ZZZs__Palsa-1033 sp017881915:0.034358277)0.998:0.015875015,(GB_GCA_003169655.1/f__CSP1-4ZZZg__Palsa-1033ZZZs__Palsa-1033 sp003169655:0.034656161,GB_GCA_025450915.1/f__CSP1-4ZZZg__Palsa-1033ZZZs__Palsa-1033 sp025450915:0.04173088)0.909:0.012836723)1.000:0.099615952)1.000:0.045798269):0.015571282)0.515:0.014403566)0.988:0.010212507)0.422:0.026388861)1.000:0.016637965,((GB_GCA_017860675.1/f__CSP1-4ZZZg__CTSoil-043ZZZs__CTSoil-043 sp017860675:0.13107736,((((GB_GCA_027400025.1/f__CSP1-4ZZZg__CTSoil-043ZZZs__CTSoil-043 sp021802585:0.000224708,(((GB_GCA_027399975.1/f__CSP1-4ZZZg__CTSoil-043ZZZs__CTSoil-043 sp021802585:6e-09,GB_GCA_027399985.1/f__CSP1-4ZZZg__CTSoil-043ZZZs__CTSoil-043 sp021802585:0.000657908)0.891:0.000435291,(GB_GCA_027399885.1/f__CSP1-4ZZZg__CTSoil-043ZZZs__CTSoil-043 sp021802585:0.000230269,GB_GCA_027399855.1/f__CSP1-4ZZZg__CTSoil-043ZZZs__CTSoil-043 sp021802585:0.003354637)0.742:1.1e-08)0.844:0.000217709,((GB_GCA_027399875.1/f__CSP1-4ZZZg__CTSoil-043ZZZs__CTSoil-043 sp021802585:0.000983111,GB_GCA_027320965.1/f__CSP1-4ZZZg__CTSoil-043ZZZs__CTSoil-043 sp021802585:0.000221626)0.000:5e-09,GB_GCA_027399955.1/f__CSP1-4ZZZg__CTSoil-043ZZZs__CTSoil-043 sp021802585:0.006998928)0.440:0.000218288)0.221:0.000161426)0.730:2.5e-08,((GB_GCA_028065775.1/f__CSP1-4ZZZg__CTSoil-043ZZZs__CTSoil-043 sp021802585:5e-09,GB_GCA_021802585.1/f__CSP1-4ZZZg__CTSoil-043ZZZs__CTSoil-043 sp021802585:5e-09)0.746:5e-09,(GB_GCA_027399935.1/f__CSP1-4ZZZg__CTSoil-043ZZZs__CTSoil-043 sp021802585:0.001405342,GB_GCA_027399915.1/f__CSP1-4ZZZg__CTSoil-043ZZZs__CTSoil-043 sp021802585:0.006876185)0.764:0.000305734)0.848:0.000217193)0.802:0.000280548,GB_GCA_027399805.1/f__CSP1-4ZZZg__CTSoil-043ZZZs__CTSoil-043 sp021802585:5e-09)1.000:0.09685036,(GB_GCA_031292335.1/f__CSP1-4ZZZg__CTSoil-043ZZZs__CTSoil-043 sp031292335:0.039731859,(GB_GCA_017881985.1/f__CSP1-4ZZZg__CTSoil-043ZZZs__CTSoil-043 sp017881985:0.041258227,(GB_GCA_017882025.1/f__CSP1-4ZZZg__CTSoil-043ZZZs__CTSoil-043 sp017882025:0.0171576,GB_GCA_025351245.1/f__CSP1-4ZZZg__CTSoil-043ZZZs__CTSoil-043 sp025351245:0.011945286)1.000:0.019193327)0.968:0.013900776)1.000:0.095419328)1.000:0.034470481)1.000:0.059779947,(GB_GCA_903928275.1/f__CSP1-4ZZZg__CAIYQJ01ZZZs__CAIYQJ01 sp903928275:0.100918693,((GB_GCA_027399785.1/f__CSP1-4ZZZg__CAIYQJ01ZZZs__CAIYQJ01 sp021813655:5e-09,(GB_GCA_021813655.1/f__CSP1-4ZZZg__CAIYQJ01ZZZs__CAIYQJ01 sp021813655:5e-09,(GB_GCA_027399755.1/f__CSP1-4ZZZg__CAIYQJ01ZZZs__CAIYQJ01 sp021813655:0.000520385,((GB_GCA_027399775.1/f__CSP1-4ZZZg__CAIYQJ01ZZZs__CAIYQJ01 sp021813655:0.000253838,GB_GCA_027399795.1/f__CSP1-4ZZZg__CAIYQJ01ZZZs__CAIYQJ01 sp021813655:0.001699266)0.000:7e-09,GB_GCA_027347925.1/f__CSP1-4ZZZg__CAIYQJ01ZZZs__CAIYQJ01 sp021813655:0.000464146)0.000:5e-09)0.999:5e-09)0.116:5e-09)1.000:0.056959129,(GB_GCA_029778235.1/f__CSP1-4ZZZg__CAIYQJ01ZZZs__CAIYQJ01 sp029778235:0.036879849,GB_GCA_025454515.1/f__CSP1-4ZZZg__CAIYQJ01ZZZs__CAIYQJ01 sp025454515:0.033110244)0.982:0.019841111)1.000:0.050871819)1.000:0.1111834)0.987:0.027211632)0.869:0.037715787)0.959:0.2868189815);
