# Supplementary material for: Genetic isolation and metabolic complexity of an Antarctic subglacial microbiome
Source: Nat Commun. 2025 Aug 18;16:7501. doi: 10.1038/s41467-025-62753-3 (PMC12361377; doi:10.1038/s41467-025-62753-3)
Supplement: Supplementary file 15 — Source data [file 41467_2025_62753_MOESM15_ESM.zip › Source Data/Trees/S Fig 22.tree]

(GB_GCA_022820825.1:0.158168151,(GB_GCA_023717525.1/f__UBA2999ZZZg__JAMQPK01ZZZs__JAMQPK01 sp023717525:0.200182048,(((GB_GCA_025450765.1/f__UBA2999ZZZg__JAGWRA01ZZZs__JAGWRA01 sp025450765:0.116366047,GB_GCA_028876655.1/f__UBA2999ZZZg__JAGWRA01ZZZs__JAGWRA01 sp028876655:0.084895385)1.000:0.07340432,(GB_GCA_020850715.1/f__UBA2999ZZZg__JADZED01ZZZs__JADZED01 sp020850715:0.149613577,((((GB_GCA_009380045.1/f__UBA2999ZZZg__WHSN01ZZZs__WHSN01 sp009380045:0.114261165,((GB_GCA_016871175.1/f__UBA2999ZZZg__WHSN01ZZZs__WHSN01 sp016871175:0.093032188,GB_GCA_902825985.1/f__UBA2999ZZZg__WHSN01ZZZs__WHSN01 sp902825985:0.067397096)1.000:0.078798203,((GB_GCA_018268955.1/f__UBA2999ZZZg__WHSN01ZZZs__WHSN01 sp018268955:0.067692488,((GB_GCA_947464545.1/f__UBA2999ZZZg__WHSN01ZZZs__WHSN01 sp943328785:0.001171872,(GB_GCA_943332685.1/f__UBA2999ZZZg__WHSN01ZZZs__WHSN01 sp943328785:0.00293199,GB_GCA_947470795.1/f__UBA2999ZZZg__WHSN01ZZZs__WHSN01 sp943328785:4.4294e-05)0.824:0.002205668)0.994:0.007952416,(GB_GCA_943328785.2/f__UBA2999ZZZg__WHSN01ZZZs__WHSN01 sp943328785:0.000766835,GB_GCA_943329815.2/f__UBA2999ZZZg__WHSN01ZZZs__WHSN01 sp943328785:0.000709739)0.959:0.004566227)1.000:0.076835631)1.000:0.066372464,(GB_GCA_031274845.1/f__UBA2999ZZZg__WHSN01ZZZs__WHSN01 sp031274845:0.115532071,GB_GCA_902826465.1/f__UBA2999ZZZg__WHSN01ZZZs__WHSN01 sp902826465:0.122747549)0.992:0.026362481)0.539:0.014139268)0.980:0.01384134)1.000:0.026202021,(GB_GCA_001767435.1/f__UBA2999ZZZg__2-02-FULL-65-29ZZZs__2-02-FULL-65-29 sp001767435:0.109422508,GB_GCA_023265155.1/f__UBA2999ZZZg__2-02-FULL-65-29ZZZs__2-02-FULL-65-29 sp023265155:0.10936299)0.997:0.022925205)1.000:0.020939594,(GB_GCA_001767165.1/f__UBA2999ZZZg__2-12-FULL-65-11ZZZs__2-12-FULL-65-11 sp001767495:0.00125363,GB_GCA_001767495.1/f__UBA2999ZZZg__2-12-FULL-65-11ZZZs__2-12-FULL-65-11 sp001767495:0.00092994)1.000:0.124102475)0.852:0.008718963,(((GB_GCA_003222555.1/f__UBA2999ZZZg__JAHFUJ01ZZZs__JAHFUJ01 sp003222555:0.058554434,GB_GCA_023265105.1/f__UBA2999ZZZg__JAHFUJ01ZZZs__JAHFUJ01 sp023265105:0.05327932)1.000:0.030231945,(GB_GCA_023265175.1/f__UBA2999ZZZg__JAHFUI01ZZZs__JAHFUI01 sp023265175:0.099570215,GB_GCA_017883165.1/f__UBA2999ZZZg__JADGOC01ZZZs__JADGOC01 sp017883165:0.092238555)0.340:0.014460853)0.990:0.01589572,((GB_GCA_003222455.1/f__UBA2999ZZZg__Gp6-AA45ZZZs__Gp6-AA45 sp003222455:0.107055905,((GB_GCA_003223785.1/f__UBA2999ZZZg__Gp6-AA45ZZZs__Gp6-AA45 sp003222395:0.007273998,(GB_GCA_003222435.1/f__UBA2999ZZZg__Gp6-AA45ZZZs__Gp6-AA45 sp003222395:0.001809174,((GB_GCA_003223715.1/f__UBA2999ZZZg__Gp6-AA45ZZZs__Gp6-AA45 sp003222395:0.0038716,(GB_GCA_003223735.1/f__UBA2999ZZZg__Gp6-AA45ZZZs__Gp6-AA45 sp003222395:0.004803762,GB_GCA_003222395.1/f__UBA2999ZZZg__Gp6-AA45ZZZs__Gp6-AA45 sp003222395:5e-09)0.784:0.003222063)0.272:0.003373739,GB_GCA_003222465.1/f__UBA2999ZZZg__Gp6-AA45ZZZs__Gp6-AA45 sp003222395:0.001453244)0.999:0.004063033)0.963:0.003916211)1.000:0.097132115,(GB_GCA_001920805.1/f__UBA2999ZZZg__Gp6-AA45ZZZs__Gp6-AA45 sp001917905:0.000411802,(GB_GCA_001917905.1/f__UBA2999ZZZg__Gp6-AA45ZZZs__Gp6-AA45 sp001917905:0.002491518,GB_GCA_001918375.1/f__UBA2999ZZZg__Gp6-AA45ZZZs__Gp6-AA45 sp001917905:0.00044122)0.756:0.001139361)1.000:0.073985099)0.903:0.017150259)0.997:0.014753488,((GB_GCA_003223775.1/f__UBA2999ZZZg__Gp6-AA45ZZZs__Gp6-AA45 sp003223775:0.096510388,((GB_GCA_003223755.1/f__UBA2999ZZZg__Gp6-AA45ZZZs__Gp6-AA45 sp003222535:0.000715235,(GB_GCA_003222505.1/f__UBA2999ZZZg__Gp6-AA45ZZZs__Gp6-AA45 sp003222535:0.001520057,GB_GCA_003222535.1/f__UBA2999ZZZg__Gp6-AA45ZZZs__Gp6-AA45 sp003222535:0.000227756)0.752:0.000320092)1.000:0.068818231,(GB_GCA_025358945.1/f__UBA2999ZZZg__Gp6-AA45ZZZs__Gp6-AA45 sp025358945:0.048234332,GB_GCA_025463215.1/f__UBA2999ZZZg__Gp6-AA45ZZZs__Gp6-AA45 sp025463215:0.075280891)1.000:0.063115845)0.964:0.013548176)0.962:0.011784571,(GB_GCA_016195295.1/f__UBA2999ZZZg__Gp6-AA45ZZZs__Gp6-AA45 sp016195295:0.052307579,(GB_GCA_016195265.1/f__UBA2999ZZZg__Gp6-AA45ZZZs__Gp6-AA45 sp016195265:0.047318965,GB_GCA_020073005.1/f__UBA2999ZZZg__Gp6-AA45ZZZs__Gp6-AA45 sp020073005:0.019377852)1.000:0.029027195)1.000:0.047228264)0.563:0.010408219):0.023008495)1.000:0.011277046)0.783:0.014959791)0.898:0.070036723)1.000:0.023570943,(((GB_GCA_013140955.1/f__UBA2999ZZZg__JABFRY01ZZZs__JABFRY01 sp013140955:0.158305224,(((GB_GCA_016210845.1/f__UBA2999ZZZg__Gp6-AA40ZZZs__Gp6-AA40 sp016210845:0.082832553,GB_GCA_016871375.1/f__UBA2999ZZZg__Gp6-AA40ZZZs__Gp6-AA40 sp016871375:0.091693967)0.586:0.012565557,(((GB_GCA_016184455.1/f__UBA2999ZZZg__Gp6-AA40ZZZs__Gp6-AA40 sp016184455:0.060802783,(GB_GCA_016192845.1/f__UBA2999ZZZg__Gp6-AA40ZZZs__Gp6-AA40 sp016192845:0.03174505,(GB_GCA_001767065.1/f__UBA2999ZZZg__Gp6-AA40ZZZs__Gp6-AA40 sp001767525:0.000224654,GB_GCA_001767525.1/f__UBA2999ZZZg__Gp6-AA40ZZZs__Gp6-AA40 sp001767525:5e-09)1.000:0.058689243)0.999:0.019508442)1.000:0.034752048,((GB_GCA_001767195.1/f__UBA2999ZZZg__Gp6-AA40ZZZs__Gp6-AA40 sp001767195:0.000652389,GB_GCA_001767515.1/f__UBA2999ZZZg__Gp6-AA40ZZZs__Gp6-AA40 sp001767195:0.000282442)1.000:0.08010301,(GB_GCA_016213695.1/f__UBA2999ZZZg__Gp6-AA40ZZZs__Gp6-AA40 sp016213695:0.078801095,(GB_GCA_947445835.1/f__UBA2999ZZZg__Gp6-AA40ZZZs__Gp6-AA40 sp945903265:0.000894405,(GB_GCA_945903265.1/f__UBA2999ZZZg__Gp6-AA40ZZZs__Gp6-AA40 sp945903265:5e-09,GB_GCA_947445935.1/f__UBA2999ZZZg__Gp6-AA40ZZZs__Gp6-AA40 sp945903265:5e-09)0.903:0.001121051)1.000:0.10965224)0.137:0.012043073)0.985:0.015184989)1.000:0.025559362,(GB_GCA_016190945.1/f__UBA2999ZZZg__Gp6-AA40ZZZs__Gp6-AA40 sp016190945:0.068608431,(GB_GCA_013140775.1/f__UBA2999ZZZg__Gp6-AA40ZZZs__Gp6-AA40 sp013140775:0.108646696,(GB_GCA_027622905.1/f__UBA2999ZZZg__Gp6-AA40ZZZs__Gp6-AA40 sp027622905:0.089445536,LV02D08:0.055989965)0.918:0.025334312)0.907:0.020090409)1.000:0.016932686)0.925:0.012990651)0.999:0.015804288,((((GB_GCA_023265015.1/f__UBA2999ZZZg__Gp6-AA40ZZZs__Gp6-AA40 sp023265015:0.068558996,(GB_GCA_003222635.1/f__UBA2999ZZZg__Gp6-AA40ZZZs__Gp6-AA40 sp003222635:0.003125161,GB_GCA_003223815.1/f__UBA2999ZZZg__Gp6-AA40ZZZs__Gp6-AA40 sp003222635:0.024851361)1.000:0.086822985)1.000:0.042777323,(GB_GCA_947465275.1/f__UBA2999ZZZg__Gp6-AA40ZZZs__Gp6-AA40 sp947465275:0.142866606,(GB_GCA_947471345.1/f__UBA2999ZZZg__Gp6-AA40ZZZs__Gp6-AA40 sp947478985:0.000790064,GB_GCA_947478985.1/f__UBA2999ZZZg__Gp6-AA40ZZZs__Gp6-AA40 sp947478985:0.000721368)1.000:0.094371988)1.000:0.030980523)0.252:0.006654033,(GB_GCA_025938035.1/f__UBA2999ZZZg__Gp6-AA40ZZZs__Gp6-AA40 sp025938035:0.110393732,(GB_GCA_025923895.1/f__UBA2999ZZZg__Gp6-AA40ZZZs__Gp6-AA40 sp025924295:0.004521168,GB_GCA_025924295.1/f__UBA2999ZZZg__Gp6-AA40ZZZs__Gp6-AA40 sp025924295:0.013394118)1.000:0.125195707)0.998:0.031421827)0.994:0.015132888,(GB_GCA_021731165.1/f__UBA2999ZZZg__Gp6-AA40ZZZs__Gp6-AA40 sp021731165:0.122564638,((LV30M07:0.060339704,(GB_GCA_947465645.1/f__UBA2999ZZZg__Gp6-AA40ZZZs__Gp6-AA40 sp947465645:0.040530855,(GB_GCA_945876205.1/f__UBA2999ZZZg__Gp6-AA40ZZZs__Gp6-AA40 sp945876205:0.0042758,GB_GCA_947503365.1/f__UBA2999ZZZg__Gp6-AA40ZZZs__Gp6-AA40 sp945876205:0.010394768)1.000:0.044376253)0.950:0.023375366)0.233:0.007859855,LV02I08:0.129154188)0.891:0.022354301)0.930:0.015667235)0.192:0.010888724)1.000:0.026966275)1.000:0.023500498,((GB_GCA_016871255.1/f__UBA2999ZZZg__VFZH01ZZZs__VFZH01 sp016871255:0.150884538,(GB_GCA_021731095.1/f__UBA2999ZZZg__JAKFYA01ZZZs__JAKFYA01 sp021731095:0.138974368,(GB_GCA_947482665.1/f__UBA2999ZZZg__CANKJK01ZZZs__CANKJK01 sp947482665:0.000829459,GB_GCA_947485765.1/f__UBA2999ZZZg__CANKJK01ZZZs__CANKJK01 sp947482665:0.009771041)1.000:0.150543817)0.658:0.034544669)0.999:0.025727097,(GB_GCA_002346475.1/f__UBA2999ZZZg__UBA2999ZZZs__UBA2999 sp002346475:0.000157252,GB_GCA_913031175.1/f__UBA2999ZZZg__UBA2999ZZZs__UBA2999 sp002346475:0.008291202)1.000:0.244275129)0.737:0.016339012)1.000:0.068555318,(GB_GCA_016650245.1/f__UBA2999ZZZg__JAENWD01ZZZs__JAENWD01 sp016650245:0.235391756,((GB_GCA_030680175.1/f__UBA2999ZZZg__JAUXWO01ZZZs__JAUXWO01 sp030680175:0.128259262,(GB_GCA_902826065.1/f__UBA2999ZZZg__CADEFD01ZZZs__CADEFD01 sp902826065:0.063048238,(GB_GCA_018000455.1/f__UBA2999ZZZg__CADEFD01ZZZs__CADEFD01 sp018000455:0.047810142,(GB_GCA_902826515.1/f__UBA2999ZZZg__CADEFD01ZZZs__CADEFD01 sp902826515:0.011249133,(GB_GCA_016789705.1/f__UBA2999ZZZg__CADEFD01ZZZs__CADEFD01 sp016789705:0.018732384,GB_GCA_022842985.1/f__UBA2999ZZZg__CADEFD01ZZZs__CADEFD01 sp022842985:0.017728339)0.811:0.007977747)1.000:0.027995202)1.000:0.037869525)1.000:0.151016505)0.999:0.038014626,((GB_GCA_013813075.1/f__UBA2999ZZZg__JACCSI01ZZZs__JACCSI01 sp013813075:0.141089367,GB_GCA_020200025.1/f__UBA2999ZZZg__JAIVJN01ZZZs__JAIVJN01 sp020200025:0.126150559)0.997:0.023741496,(((GB_GCA_020851835.1/f__UBA2999ZZZg__VFZN01ZZZs__VFZN01 sp020851835:0.093661625,(GB_GCA_020851565.1/f__UBA2999ZZZg__VFZN01ZZZs__VFZN01 sp020851565:0.025116962,GB_GCA_963169195.1/f__UBA2999ZZZg__VFZN01ZZZs__VFZN01 sp963169195:0.031970351)1.000:0.037112642)0.693:0.017444367,(GB_GCA_020851325.1/f__UBA2999ZZZg__VFZN01ZZZs__VFZN01 sp020851325:0.076352213,GB_GCA_016871195.1/f__UBA2999ZZZg__VFZN01ZZZs__VFZN01 sp016871195:0.141016362)1.000:0.028547924)1.000:0.072167965,((GB_GCA_016871275.1/f__UBA2999ZZZg__12-FULL-67-14bZZZs__12-FULL-67-14b sp016871275:0.082678347,GB_GCA_019752015.1/f__UBA2999ZZZg__12-FULL-67-14bZZZs__12-FULL-67-14b sp019752015:0.052163573)1.000:0.041423247,(((GB_GCA_030650395.1/f__UBA2999ZZZg__12-FULL-67-14bZZZs__12-FULL-67-14b sp030650395:0.045203127,(MC04D08:5e-09,MC08P13:0.001890566)1.000:0.07058003)0.939:0.013288392,GB_GCA_001768615.1/f__UBA2999ZZZg__12-FULL-67-14bZZZs__12-FULL-67-14b sp001768615:0.066252746)0.688:0.013590629,(GB_GCA_021730945.1/f__UBA2999ZZZg__12-FULL-67-14bZZZs__12-FULL-67-14b sp021730945:0.039014129,((((((MC04L13:0.012080661,(MC00L11:0.003660455,MC04C21:5e-09)0.945:0.006388265)0.844:0.0031607,(((((((MC10D22:0.000628745,MC08J16:5e-09)0.600:0.000562231,MC06L22:5e-09)0.919:0.002884957,((MC04D06:0.010494687,MC00A16:1e-08)0.361:0.001153014,MC08P03:0.004196487)0.870:0.002381672)0.246:0.000733175,MC08K07:0.003906391)0.297:0.003635607,MC10A01:0.000717802)0.835:0.00221547,MC06C18:0.00969037)0.750:0.002523378,MC08E08:0.006673973)1.000:0.006205307)1.000:0.007213772,(LV02M10:5e-09,LV08N17:0.002501907)0.971:0.014127868)1.000:0.007225492,((MC08K09:0.015173383,((MC08I02:5e-09,(MC08J17:6e-09,(MC08E21:5e-09,MC08B19:5e-09)1.000:0.018423201)0.778:0.001572201)0.759:0.000531639,MC08P02:0.000623459)0.262:1.4e-08)0.218:0.002781711,MC08G10:0.002709511)0.990:0.009745928)0.977:0.003513037,(((MC00A11:0.000565245,MC00G23:6e-09)0.930:0.002881731,MC02B06:0.006256306)0.546:0.000848052,((MC04J05:0.010153448,(MC08L07:0.00148711,(LV02D17:5e-09,LV08B04:0.001488582)0.963:0.009601578)0.984:0.025468106)0.844:0.004690771,MC08B02:0.002412685)1.000:0.006598278)0.996:0.005169331)1.000:0.036999355,(GB_GCA_009694735.1/f__UBA2999ZZZg__12-FULL-67-14bZZZs__12-FULL-67-14b sp009694735:0.031561018,(GB_GCA_030697165.1/f__UBA2999ZZZg__12-FULL-67-14bZZZs__12-FULL-67-14b sp030697165:0.025837841,((((GB_GCA_002737365.1/f__UBA2999ZZZg__12-FULL-67-14bZZZs__12-FULL-67-14b sp002737365:0.000221775,GB_GCA_009694685.1/f__UBA2999ZZZg__12-FULL-67-14bZZZs__12-FULL-67-14b sp002737365:0.000226178)0.986:0.001878962,(GB_GCA_947445685.1/f__UBA2999ZZZg__12-FULL-67-14bZZZs__12-FULL-67-14b sp002737365:0.000559515,(GB_GCA_945897165.1/f__UBA2999ZZZg__12-FULL-67-14bZZZs__12-FULL-67-14b sp002737365:0.000728784,GB_GCA_947443925.1/f__UBA2999ZZZg__12-FULL-67-14bZZZs__12-FULL-67-14b sp002737365:5e-09)0.750:0.000316617)0.981:0.002376072)0.929:0.002898553,(GB_GCA_005800845.1/f__UBA2999ZZZg__12-FULL-67-14bZZZs__12-FULL-67-14b sp002737365:0.000570551,(GB_GCA_005779205.1/f__UBA2999ZZZg__12-FULL-67-14bZZZs__12-FULL-67-14b sp002737365:0.000546111,(GB_GCA_005790575.1/f__UBA2999ZZZg__12-FULL-67-14bZZZs__12-FULL-67-14b sp002737365:0.001332992,GB_GCA_005804325.1/f__UBA2999ZZZg__12-FULL-67-14bZZZs__12-FULL-67-14b sp002737365:0.001045642)0.259:0.000173573)0.879:0.000797431)1.000:0.01198347)1.000:0.020324881,((GB_GCA_947464945.1/f__UBA2999ZZZg__12-FULL-67-14bZZZs__12-FULL-67-14b sp945866285:5e-09,GB_GCA_947467115.1/f__UBA2999ZZZg__12-FULL-67-14bZZZs__12-FULL-67-14b sp945866285:5e-09)1.000:0.013701745,GB_GCA_945866285.1/f__UBA2999ZZZg__12-FULL-67-14bZZZs__12-FULL-67-14b sp945866285:0.010015435)1.000:0.019122594)1.000:0.013872584)0.997:0.008360333)0.085:0.006191357)0.726:0.008226418)1.000:0.049943316)0.995:0.021174841)1.000:0.077986278)1.000:0.026707901)0.999:0.0250563)1.000:0.082589518)0.816:0.025463395)0.998:0.033074463)0.861:0.029316231)0.891:0.158168151);
