# Supplementary material for: Genetic isolation and metabolic complexity of an Antarctic subglacial microbiome
Source: Nat Commun. 2025 Aug 18;16:7501. doi: 10.1038/s41467-025-62753-3 (PMC12361377; doi:10.1038/s41467-025-62753-3)
Supplement: Supplementary file 15 — Source data [file 41467_2025_62753_MOESM15_ESM.zip › Source Data/Trees/S Fig 18.tree]

(RS_GCF_001411495.1:0.1955083545,((GB_GCA_903905655.1/f__SG8-41ZZZg__PALSA-1004ZZZs__PALSA-1004 sp903905655:0.148101298,((((GB_GCA_028292435.1/f__SG8-41ZZZg__PALSA-1004ZZZs__PALSA-1004 sp028292435:0.053230927,(GB_GCA_025353085.1/f__SG8-41ZZZg__PALSA-1004ZZZs__PALSA-1004 sp025353085:0.013225576,GB_GCA_025360445.1/f__SG8-41ZZZg__PALSA-1004ZZZs__PALSA-1004 sp025360445:0.026597192)1.000:0.028055982)1.000:0.024563947,(GB_GCA_025363575.1/f__SG8-41ZZZg__PALSA-1004ZZZs__PALSA-1004 sp025363575:0.050656131,(GB_GCA_021414185.1/f__SG8-41ZZZg__PALSA-1004ZZZs__PALSA-1004 sp021414185:0.009900236,((GB_GCA_947467425.1/f__SG8-41ZZZg__PALSA-1004ZZZs__PALSA-1004 sp945870465:0.000640745,((GB_GCA_947482015.1/f__SG8-41ZZZg__PALSA-1004ZZZs__PALSA-1004 sp945870465:0.000208291,(GB_GCA_947480045.1/f__SG8-41ZZZg__PALSA-1004ZZZs__PALSA-1004 sp945870465:5e-09,GB_GCA_947470925.1/f__SG8-41ZZZg__PALSA-1004ZZZs__PALSA-1004 sp945870465:0.000556935)0.820:0.000399703)0.764:0.000199668,(GB_GCA_947475585.1/f__SG8-41ZZZg__PALSA-1004ZZZs__PALSA-1004 sp945870465:5e-09,GB_GCA_947469335.1/f__SG8-41ZZZg__PALSA-1004ZZZs__PALSA-1004 sp945870465:0.000216546)0.762:0.00020146)0.948:0.000793762)0.896:0.001077801,(((GB_GCA_947498915.1/f__SG8-41ZZZg__PALSA-1004ZZZs__PALSA-1004 sp945870465:0.000595421,(GB_GCA_947445695.1/f__SG8-41ZZZg__PALSA-1004ZZZs__PALSA-1004 sp945870465:0.000691971,(GB_GCA_945870465.1/f__SG8-41ZZZg__PALSA-1004ZZZs__PALSA-1004 sp945870465:5e-09,(GB_GCA_026399345.1/f__SG8-41ZZZg__PALSA-1004ZZZs__PALSA-1004 sp945870465:0.009153965,GB_GCA_947490945.1/f__SG8-41ZZZg__PALSA-1004ZZZs__PALSA-1004 sp945870465:0.001002144)0.777:0.001693426)0.000:5e-09)0.760:0.000287808)0.807:0.000667027,GB_GCA_947474275.1/f__SG8-41ZZZg__PALSA-1004ZZZs__PALSA-1004 sp945870465:0.000265416)0.783:0.000383443,GB_GCA_947504895.1/f__SG8-41ZZZg__PALSA-1004ZZZs__PALSA-1004 sp945870465:0.003864769)0.705:0.000574865)1.000:0.009794791)1.000:0.039580691)0.990:0.013165832)1.000:0.061707411,((GB_GCA_016202615.1/f__SG8-41ZZZg__PALSA-1004ZZZs__PALSA-1004 sp016202615:0.079802911,GB_GCA_023266235.1/f__SG8-41ZZZg__PALSA-1004ZZZs__PALSA-1004 sp023266235:0.047540845)0.738:0.01180429,((LV30C14:5e-09,(MC10B21:0.002423614,((((MC02F16:5e-09,MC02D16:0.004929287)0.877:0.003962084,MC10C08:0.000997907)0.419:0.000713528,MC02D08:0.00624629)0.840:0.001157447,(LV02J22:5e-09,LV08G03:0.004514965)0.533:0.000105749)0.849:0.000990533)0.801:0.001052302)1.000:0.049991365,(GB_GCA_003153455.1/f__SG8-41ZZZg__PALSA-1004ZZZs__PALSA-1004 sp003153455:0.053315419,(GB_GCA_016192835.1/f__SG8-41ZZZg__PALSA-1004ZZZs__PALSA-1004 sp016192835:0.032413764,(LV02B20:0.00790437,(((LV02F13:0.001467923,MC02A19:0.000913309)0.121:0.000972181,(LV02O10:5e-09,MC02B08:0.004012832)0.629:0.002182524)0.862:0.003634114,(MC08P16:5e-09,MC04P05:5e-09)0.990:0.006043341)0.741:0.004732193)1.000:0.031476534)1.000:0.025587209)1.000:0.020204212)1.000:0.019074803)1.000:0.018727255)0.051:0.011589445,(GB_GCA_947476215.1/f__SG8-41ZZZg__PALSA-1004ZZZs__PALSA-1004 sp947476215:0.103085636,((((GB_GCA_903877435.1/f__SG8-41ZZZg__PALSA-1004ZZZs__PALSA-1004 sp903889565:0.000215603,GB_GCA_903897025.1/f__SG8-41ZZZg__PALSA-1004ZZZs__PALSA-1004 sp903889565:0.000211346)0.722:5e-09,(((GB_GCA_903829865.1/f__SG8-41ZZZg__PALSA-1004ZZZs__PALSA-1004 sp903889565:0.00021109,(((((GB_GCA_903864785.1/f__SG8-41ZZZg__PALSA-1004ZZZs__PALSA-1004 sp903889565:0.000229405,GB_GCA_903904775.1/f__SG8-41ZZZg__PALSA-1004ZZZs__PALSA-1004 sp903889565:5e-09)0.000:5e-09,GB_GCA_903926115.1/f__SG8-41ZZZg__PALSA-1004ZZZs__PALSA-1004 sp903889565:0.000484322)0.844:0.000413645,((GB_GCA_903843015.1/f__SG8-41ZZZg__PALSA-1004ZZZs__PALSA-1004 sp903889565:0.000214338,(GB_GCA_903889565.1/f__SG8-41ZZZg__PALSA-1004ZZZs__PALSA-1004 sp903889565:5e-09,GB_GCA_903880735.1/f__SG8-41ZZZg__PALSA-1004ZZZs__PALSA-1004 sp903889565:0.008580306)0.000:5e-09)0.000:6e-09,(GB_GCA_903915335.1/f__SG8-41ZZZg__PALSA-1004ZZZs__PALSA-1004 sp903889565:0.000316021,GB_GCA_903861245.1/f__SG8-41ZZZg__PALSA-1004ZZZs__PALSA-1004 sp903889565:0.004529229)0.810:0.002951631)0.757:0.000492348)0.165:0.000453809,GB_GCA_903824325.1/f__SG8-41ZZZg__PALSA-1004ZZZs__PALSA-1004 sp903889565:0.000893985)0.829:9e-09,GB_GCA_903851065.1/f__SG8-41ZZZg__PALSA-1004ZZZs__PALSA-1004 sp903889565:5e-09)0.536:5e-09)0.436:5e-09,GB_GCA_903928245.1/f__SG8-41ZZZg__PALSA-1004ZZZs__PALSA-1004 sp903889565:5e-09)0.488:5e-09,(GB_GCA_903831965.1/f__SG8-41ZZZg__PALSA-1004ZZZs__PALSA-1004 sp903889565:0.0,GB_GCA_903881675.1/f__SG8-41ZZZg__PALSA-1004ZZZs__PALSA-1004 sp903889565:0.0):0.000201152)0.796:5e-09)0.770:0.001458132,GB_GCA_903906885.1/f__SG8-41ZZZg__PALSA-1004ZZZs__PALSA-1004 sp903889565:0.00110905)1.000:0.046583247,(GB_GCA_025363435.1/f__SG8-41ZZZg__PALSA-1004ZZZs__PALSA-1004 sp025363435:0.040200231,(((GB_GCA_945906935.1/f__SG8-41ZZZg__PALSA-1004ZZZs__PALSA-1004 sp945906935:0.003885321,(GB_GCA_947445395.1/f__SG8-41ZZZg__PALSA-1004ZZZs__PALSA-1004 sp945906935:0.001312833,GB_GCA_947501765.1/f__SG8-41ZZZg__PALSA-1004ZZZs__PALSA-1004 sp945906935:0.001487549)0.886:0.001175637)1.000:0.006314264,(((GB_GCA_903866315.1/f__SG8-41ZZZg__PALSA-1004ZZZs__PALSA-1004 sp903913965:0.006890785,(GB_GCA_903841225.1/f__SG8-41ZZZg__PALSA-1004ZZZs__PALSA-1004 sp903913965:5e-09,(GB_GCA_903840485.1/f__SG8-41ZZZg__PALSA-1004ZZZs__PALSA-1004 sp903913965:5e-09,GB_GCA_903913965.1/f__SG8-41ZZZg__PALSA-1004ZZZs__PALSA-1004 sp903913965:5e-09)0.743:5e-09)0.915:0.001135839)0.765:0.000667964,GB_GCA_947450315.1/f__SG8-41ZZZg__PALSA-1004ZZZs__PALSA-1004 sp903913965:0.000612858)0.894:0.001104566,(GB_GCA_903872935.1/f__SG8-41ZZZg__PALSA-1004ZZZs__PALSA-1004 sp903913965:0.000440556,GB_GCA_947456905.1/f__SG8-41ZZZg__PALSA-1004ZZZs__PALSA-1004 sp903913965:0.003923182)0.670:0.000215285)0.999:0.009728937)1.000:0.058712602,(GB_GCA_025356695.1/f__SG8-41ZZZg__PALSA-1004ZZZs__PALSA-1004 sp025356695:0.010519095,(GB_GCA_947476595.1/f__SG8-41ZZZg__PALSA-1004ZZZs__PALSA-1004 sp943329075:0.000916463,((GB_GCA_943330565.2/f__SG8-41ZZZg__PALSA-1004ZZZs__PALSA-1004 sp943329075:5e-09,(GB_GCA_943332235.1/f__SG8-41ZZZg__PALSA-1004ZZZs__PALSA-1004 sp943329075:0.000452559,GB_GCA_943330845.2/f__SG8-41ZZZg__PALSA-1004ZZZs__PALSA-1004 sp943329075:5e-09)0.779:5e-09)0.919:6e-09,GB_GCA_943329075.2/f__SG8-41ZZZg__PALSA-1004ZZZs__PALSA-1004 sp943329075:5e-09)0.834:0.000650163)1.000:0.012156773)1.000:0.020090105)0.566:0.013201472)1.000:0.026163712)1.000:0.078955983)1.000:0.024173733)0.988:0.019071059)1.000:0.065501788,(((((GB_GCA_001770325.1/f__SG8-41ZZZg__DSOT01ZZZs__DSOT01 sp001770325:0.005864014,GB_GCA_016199545.1/f__SG8-41ZZZg__DSOT01ZZZs__DSOT01 sp016199545:0.008764998)1.000:0.138868315,((GB_GCA_001771985.1/f__SG8-41ZZZg__DSOT01ZZZs__DSOT01 sp001771985:0.068984889,(GB_GCA_016202605.1/f__SG8-41ZZZg__DSOT01ZZZs__DSOT01 sp016202605:0.09074006,(GB_GCA_016202565.1/f__SG8-41ZZZg__DSOT01ZZZs__DSOT01 sp016202565:0.06115229,GB_GCA_946885605.1/f__SG8-41ZZZg__DSOT01ZZZs__DSOT01 sp946885605:0.101506186)0.706:0.029813798)0.833:0.014372905)0.715:0.008424759,GB_GCA_001772005.1/f__SG8-41ZZZg__DSOT01ZZZs__DSOT01 sp001772005:0.069889448)0.057:0.008329871)0.950:0.017081582,(GB_GCA_016199485.1/f__SG8-41ZZZg__JACQGO01ZZZs__JACQGO01 sp016199485:0.168718654,(GB_GCA_020854035.1/f__SG8-41ZZZg__SG8-41ZZZs__SG8-41 sp020854035:0.166942664,(((GB_GCA_016183675.1/f__SG8-41ZZZg__SG8-41ZZZs__SG8-41 sp016183675:0.069746448,GB_GCA_023266245.1/f__SG8-41ZZZg__SG8-41ZZZs__SG8-41 sp023266245:0.0701803)0.997:0.015015544,(GB_GCA_016868035.1/f__SG8-41ZZZg__SG8-41ZZZs__SG8-41 sp016868035:0.112273715,(GB_GCA_027310225.1/f__SG8-41ZZZg__SG8-41ZZZs__SG8-41 sp027310225:0.083473669,((GB_GCA_029863175.1/f__SG8-41ZZZg__SG8-41ZZZs__SG8-41 sp029863175:5e-09,GB_GCA_029864385.1/f__SG8-41ZZZg__SG8-41ZZZs__SG8-41 sp029863175:5e-09)1.000:0.053905969,(GB_GCA_001303585.1/f__SG8-41ZZZg__SG8-41ZZZs__SG8-41 sp001303585:0.003280701,GB_GCA_020349925.1/f__SG8-41ZZZg__SG8-41ZZZs__SG8-41 sp001303585:0.004568971)1.000:0.044187791)1.000:0.070044592)0.332:0.010356648)0.862:0.011690141)0.999:0.015420756,((GB_GCA_016177355.1/f__SG8-41ZZZg__SG8-41ZZZs__SG8-41 sp016177355:0.046278327,(MC02C05:0.000459319,MC10C23:0.002257958)1.000:0.042966122)1.000:0.057952626,((GB_GCA_020027665.1/f__SG8-41ZZZg__SG8-41ZZZs__SG8-41 sp020028375:5e-09,GB_GCA_020028375.1/f__SG8-41ZZZg__SG8-41ZZZs__SG8-41 sp020028375:0.000743987)1.000:0.100240785,(MC02G16:0.077582823,(GB_GCA_016192825.1/f__SG8-41ZZZg__SG8-41ZZZs__SG8-41 sp016192825:0.069962264,GB_GCA_001771935.1/f__SG8-41ZZZg__SG8-41ZZZs__SG8-41 sp001771935:0.066631389)0.891:0.011913355)0.682:0.011573085)1.000:0.022448814)0.056:0.009245611)0.948:0.016124638)1.000:0.032041159)1.000:0.031992468)0.957:0.016462075,(GB_GCA_919902235.1/f__SG8-41ZZZg__CAKKQX01ZZZs__CAKKQX01 sp919902235:0.087730758,(GB_GCA_019746155.1/f__SG8-41ZZZg__CAKKQX01ZZZs__CAKKQX01 sp019746155:0.05829471,(GB_GCA_030683105.1/f__SG8-41ZZZg__CAKKQX01ZZZs__CAKKQX01 sp030683105:0.0326989,((LV08L05:0.021017281,LV08O13:5e-09)0.988:0.019299455,(MC02C18:0.025169258,(MC02A15:0.001784279,MC02C20:0.005502352)0.932:0.009866134)0.607:0.009984951)0.860:0.008599172)1.000:0.058681236)0.999:0.02073188)1.000:0.020398025)0.964:0.01691913,((((LV30B13:5e-09,(LV02M05:5e-09,LV08E13:0.001521676)0.993:0.002947118)0.123:1e-08,(LV08B07:6e-09,LV30G17:5e-09)0.709:5e-09)1.000:0.091429016,(GB_GCA_028291945.1/f__SG8-41ZZZg__JAQGMV01ZZZs__JAQGMV01 sp028291945:0.071926851,(GB_GCA_028292065.1/f__SG8-41ZZZg__JAQGMV01ZZZs__JAQGMV01 sp028292065:0.041229069,GB_GCA_028292225.1/f__SG8-41ZZZg__JAQGMV01ZZZs__JAQGMV01 sp028292225:0.022650308)1.000:0.064003294)0.999:0.025524239)1.000:0.063753621,(((GB_GCA_903885665.1/f__SG8-41ZZZg__Ga0077527ZZZs__Ga0077527 sp903885665:0.000637071,((GB_GCA_947461055.1/f__SG8-41ZZZg__Ga0077527ZZZs__Ga0077527 sp903885665:5e-09,((GB_GCA_947457655.1/f__SG8-41ZZZg__Ga0077527ZZZs__Ga0077527 sp903885665:5e-09,(GB_GCA_947469175.1/f__SG8-41ZZZg__Ga0077527ZZZs__Ga0077527 sp903885665:5e-09,GB_GCA_947473495.1/f__SG8-41ZZZg__Ga0077527ZZZs__Ga0077527 sp903885665:0.000191745)0.849:0.000190563)0.799:0.000190531,((GB_GCA_947451275.1/f__SG8-41ZZZg__Ga0077527ZZZs__Ga0077527 sp903885665:0.000990057,GB_GCA_947464405.1/f__SG8-41ZZZg__Ga0077527ZZZs__Ga0077527 sp903885665:5e-09)0.851:0.000197084,((GB_GCA_943323255.2/f__SG8-41ZZZg__Ga0077527ZZZs__Ga0077527 sp903885665:5e-09,GB_GCA_947448285.1/f__SG8-41ZZZg__Ga0077527ZZZs__Ga0077527 sp903885665:0.000591602)0.897:0.001053192,GB_GCA_947467245.1/f__SG8-41ZZZg__Ga0077527ZZZs__Ga0077527 sp903885665:0.000259499)0.865:5e-09)0.835:0.00019086)0.736:7e-09)0.377:1e-08,GB_GCA_947480195.1/f__SG8-41ZZZg__Ga0077527ZZZs__Ga0077527 sp903885665:5e-09)0.744:0.00015301)1.000:0.136558329,(((GB_GCA_021732805.1/f__SG8-41ZZZg__Ga0077527ZZZs__Ga0077527 sp021732805:0.037402631,(((GB_GCA_945863085.1/f__SG8-41ZZZg__Ga0077527ZZZs__Ga0077527 sp945863085:0.019083275,(GB_GCA_019744975.1/f__SG8-41ZZZg__Ga0077527ZZZs__Ga0077527 sp019744975:5e-09,GB_GCA_020051055.1/f__SG8-41ZZZg__Ga0077527ZZZs__Ga0077527 sp019744975:5e-09)1.000:0.015765441)0.745:0.006297227,(LV08P13:0.009540389,LV30D11:0.020274028)0.993:0.021681433)0.151:0.002568359,(GB_GCA_021732605.1/f__SG8-41ZZZg__Ga0077527ZZZs__Ga0077527 sp021732605:0.021405999,(GB_GCA_019749945.1/f__SG8-41ZZZg__Ga0077527ZZZs__Ga0077527 sp019749945:0.020838717,GB_GCA_945885345.1/f__SG8-41ZZZg__Ga0077527ZZZs__Ga0077527 sp945885345:0.01583799)0.959:0.006134399)0.835:0.003101897)1.000:0.015221437)1.000:0.023962768,(GB_GCA_003820645.1/f__SG8-41ZZZg__Ga0077527ZZZs__Ga0077527 sp003820645:0.05131336,(MC02A10:0.05439041,(GB_GCA_029858865.1/f__SG8-41ZZZg__Ga0077527ZZZs__Ga0077527 sp029883965:5e-09,GB_GCA_029883965.1/f__SG8-41ZZZg__Ga0077527ZZZs__Ga0077527 sp029883965:0.000485145)1.000:0.037003142)1.000:0.031162134)0.090:0.008367773)0.647:0.011618824,(((GB_GCA_026125585.1/f__SG8-41ZZZg__Ga0077527ZZZs__Ga0077527 sp026125585:0.037579889,(GB_GCA_023431245.1/f__SG8-41ZZZg__Ga0077527ZZZs__Ga0077527 sp023431245:0.027741565,(GB_GCA_022843705.1/f__SG8-41ZZZg__Ga0077527ZZZs__Ga0077527 sp022843705:0.012479632,GB_GCA_019635015.1/f__SG8-41ZZZg__Ga0077527ZZZs__Ga0077527 sp019635015:0.024106654)0.849:0.00494167)0.893:0.006071502)0.999:0.012777298,(GB_GCA_019634975.1/f__SG8-41ZZZg__Ga0077527ZZZs__Ga0077527 sp019634975:0.029326211,(GB_GCA_030680675.1/f__SG8-41ZZZg__Ga0077527ZZZs__Ga0077527 sp030684405:0.000889014,GB_GCA_030684405.1/f__SG8-41ZZZg__Ga0077527ZZZs__Ga0077527 sp030684405:5e-09)1.000:0.037003405)1.000:0.018642623)1.000:0.026550666,((GB_GCA_021300125.1/f__SG8-41ZZZg__Ga0077527ZZZs__Ga0077527 sp021300125:0.056602739,(GB_GCA_019751125.1/f__SG8-41ZZZg__Ga0077527ZZZs__Ga0077527 sp019751125:0.016229525,(GB_GCA_001464815.1/f__SG8-41ZZZg__Ga0077527ZZZs__Ga0077527 sp001464815:5e-09,GB_GCA_022843725.1/f__SG8-41ZZZg__Ga0077527ZZZs__Ga0077527 sp001464815:5e-09)1.000:0.023917747)1.000:0.021908999)1.000:0.038406197,((GB_GCA_030833315.1/f__SG8-41ZZZg__Ga0077527ZZZs__Ga0077527 sp030833315:0.013842486,GB_GCA_947465215.1/f__SG8-41ZZZg__Ga0077527ZZZs__Ga0077527 sp947465215:0.011081657)1.000:0.013514093,(GB_GCA_945862135.1/f__SG8-41ZZZg__Ga0077527ZZZs__Ga0077527 sp945862135:0.029707451,(GB_GCA_022841375.1/f__SG8-41ZZZg__Ga0077527ZZZs__Ga0077527 sp022841375:0.021327466,((GB_GCA_947470285.1/f__SG8-41ZZZg__Ga0077527ZZZs__Ga0077527 sp903933915:5e-09,(GB_GCA_947479095.1/f__SG8-41ZZZg__Ga0077527ZZZs__Ga0077527 sp903933915:5e-09,GB_GCA_947468005.1/f__SG8-41ZZZg__Ga0077527ZZZs__Ga0077527 sp903933915:0.000740043)0.000:5e-09)0.958:0.0011383,((GB_GCA_947488115.1/f__SG8-41ZZZg__Ga0077527ZZZs__Ga0077527 sp903933915:0.002721773,(GB_GCA_945901905.1/f__SG8-41ZZZg__Ga0077527ZZZs__Ga0077527 sp903933915:0.000637027,(GB_GCA_947505325.1/f__SG8-41ZZZg__Ga0077527ZZZs__Ga0077527 sp903933915:0.003098871,(GB_GCA_947502085.1/f__SG8-41ZZZg__Ga0077527ZZZs__Ga0077527 sp903933915:5e-09,(GB_GCA_945907725.1/f__SG8-41ZZZg__Ga0077527ZZZs__Ga0077527 sp903933915:5e-09,GB_GCA_947484975.1/f__SG8-41ZZZg__Ga0077527ZZZs__Ga0077527 sp903933915:0.000209736)0.985:0.002485926)0.534:6e-09)0.676:0.000603393)0.992:0.002213479)0.987:0.002219593,(GB_GCA_903952555.1/f__SG8-41ZZZg__Ga0077527ZZZs__Ga0077527 sp903933915:0.001844483,(GB_GCA_903857965.1/f__SG8-41ZZZg__Ga0077527ZZZs__Ga0077527 sp903933915:0.000931954,(GB_GCA_945897925.1/f__SG8-41ZZZg__Ga0077527ZZZs__Ga0077527 sp903933915:0.000650112,GB_GCA_903933915.1/f__SG8-41ZZZg__Ga0077527ZZZs__Ga0077527 sp903933915:0.001344383)0.760:0.000197305):5e-09)0.000:0.000503776)0.456:0.00074396)0.312:0.015422236)1.000:0.010820043)1.000:0.006106583)0.070:0.040322498)1.000:0.028443511)1.000:0.013880199)0.925:0.031754308)1.000:0.091666614,(GB_GCA_945901405.1/f__SG8-41ZZZg__CAMDLH01ZZZs__CAMDLH01 sp945901405:0.109402483,(GB_GCA_016868015.1/f__SG8-41ZZZg__UBA5216ZZZs__UBA5216 sp016868015:0.087755585,(((GB_GCA_021730905.1/f__SG8-41ZZZg__UBA5216ZZZs__UBA5216 sp021730905:0.050208111,(GB_GCA_009885185.1/f__SG8-41ZZZg__UBA5216ZZZs__UBA5216 sp009885185:0.052082065,((GB_GCA_002412495.1/f__SG8-41ZZZg__UBA5216ZZZs__UBA5216 sp002412495:5e-09,GB_GCA_900299225.1/f__SG8-41ZZZg__UBA5216ZZZs__UBA5216 sp002412495:0.00082817)1.000:0.031242349,(GB_GCA_945893125.1/f__SG8-41ZZZg__UBA5216ZZZs__UBA5216 sp945893125:0.027149913,(GB_GCA_947467315.1/f__SG8-41ZZZg__UBA5216ZZZs__UBA5216 sp947467315:0.001809116,((((GB_GCA_947465925.1/f__SG8-41ZZZg__UBA5216ZZZs__UBA5216 sp947467315:6e-09,(GB_GCA_947481465.1/f__SG8-41ZZZg__UBA5216ZZZs__UBA5216 sp947467315:0.000432813,GB_GCA_947477675.1/f__SG8-41ZZZg__UBA5216ZZZs__UBA5216 sp947467315:0.000788503)0.261:5e-09)0.904:0.000243034,GB_GCA_947476135.1/f__SG8-41ZZZg__UBA5216ZZZs__UBA5216 sp947467315:5e-09)0.936:0.000836941,GB_GCA_945878615.1/f__SG8-41ZZZg__UBA5216ZZZs__UBA5216 sp947467315:0.00099034)0.977:0.001729776,(GB_GCA_947472495.1/f__SG8-41ZZZg__UBA5216ZZZs__UBA5216 sp947467315:0.000236136,GB_GCA_947470495.1/f__SG8-41ZZZg__UBA5216ZZZs__UBA5216 sp947467315:5e-09)0.881:0.000704826)0.892:0.000788037)1.000:0.032052476)0.904:0.010938614)1.000:0.015436512)0.986:0.01499197)0.326:0.008226037,(GB_GCA_903843515.1/f__SG8-41ZZZg__UBA5216ZZZs__UBA5216 sp903893565:0.000618063,(GB_GCA_903912565.1/f__SG8-41ZZZg__UBA5216ZZZs__UBA5216 sp903893565:5e-09,(((GB_GCA_903838645.1/f__SG8-41ZZZg__UBA5216ZZZs__UBA5216 sp903893565:0.000198494,(GB_GCA_947449715.1/f__SG8-41ZZZg__UBA5216ZZZs__UBA5216 sp903893565:0.000433827,GB_GCA_903825485.1/f__SG8-41ZZZg__UBA5216ZZZs__UBA5216 sp903893565:5e-09)1.000:5e-09)0.594:5e-09,(((GB_GCA_903920365.1/f__SG8-41ZZZg__UBA5216ZZZs__UBA5216 sp903893565:0.000280836,(GB_GCA_903907325.1/f__SG8-41ZZZg__UBA5216ZZZs__UBA5216 sp903893565:0.000661054,((GB_GCA_903890645.1/f__SG8-41ZZZg__UBA5216ZZZs__UBA5216 sp903893565:0.000598229,GB_GCA_903929055.1/f__SG8-41ZZZg__UBA5216ZZZs__UBA5216 sp903893565:0.001686593)0.000:5e-09,GB_GCA_903836675.1/f__SG8-41ZZZg__UBA5216ZZZs__UBA5216 sp903893565:0.000199411)0.800:0.001149078)0.000:5e-09)0.479:5e-09,(GB_GCA_903927865.1/f__SG8-41ZZZg__UBA5216ZZZs__UBA5216 sp903893565:0.000200467,GB_GCA_903893565.1/f__SG8-41ZZZg__UBA5216ZZZs__UBA5216 sp903893565:0.000195836)0.811:0.000194673)0.525:1.2754e-05,GB_GCA_903881885.1/f__SG8-41ZZZg__UBA5216ZZZs__UBA5216 sp903893565:5e-09)0.781:0.000181959)0.000:6e-09,(GB_GCA_903876975.1/f__SG8-41ZZZg__UBA5216ZZZs__UBA5216 sp903893565:0.000391428,GB_GCA_903876805.1/f__SG8-41ZZZg__UBA5216ZZZs__UBA5216 sp903893565:5e-09)0.000:6e-09)0.705:5e-09)0.921:5e-09)1.000:0.180382157)0.589:0.012072784,(GB_GCA_902825845.1/f__SG8-41ZZZg__UBA5216ZZZs__UBA5216 sp902825845:0.068416716,((GB_GCA_945906815.1/f__SG8-41ZZZg__UBA5216ZZZs__UBA5216 sp945906815:0.025628434,(GB_GCA_945861275.1/f__SG8-41ZZZg__UBA5216ZZZs__UBA5216 sp945861275:0.009412133,GB_GCA_945864585.1/f__SG8-41ZZZg__UBA5216ZZZs__UBA5216 sp945864585:0.017174005)0.749:0.005303063)1.000:0.040860913,(((((GB_GCA_947502465.1/f__SG8-41ZZZg__UBA5216ZZZs__UBA5216 sp945865805:5e-09,GB_GCA_947492615.1/f__SG8-41ZZZg__UBA5216ZZZs__UBA5216 sp945865805:0.000556714)0.753:0.000262008,(GB_GCA_945865805.1/f__SG8-41ZZZg__UBA5216ZZZs__UBA5216 sp945865805:0.000278812,GB_GCA_947490705.1/f__SG8-41ZZZg__UBA5216ZZZs__UBA5216 sp945865805:0.000211669)0.951:0.000751175)0.913:0.000721954,(GB_GCA_947443475.1/f__SG8-41ZZZg__UBA5216ZZZs__UBA5216 sp945865805:0.000579527,GB_GCA_947445085.1/f__SG8-41ZZZg__UBA5216ZZZs__UBA5216 sp945865805:5e-09)0.495:0.000310341)1.000:0.036338442,(GB_GCA_005800795.1/f__SG8-41ZZZg__UBA5216ZZZs__UBA5216 sp005800795:0.037663244,GB_GCA_900299145.1/f__SG8-41ZZZg__UBA5216ZZZs__UBA5216 sp900299145:0.03773753)1.000:0.025911573)0.984:0.013633286,((GB_GCA_947477945.1/f__SG8-41ZZZg__UBA5216ZZZs__UBA5216 sp947486575:0.000309915,(GB_GCA_947477465.1/f__SG8-41ZZZg__UBA5216ZZZs__UBA5216 sp947486575:5e-09,GB_GCA_947482095.1/f__SG8-41ZZZg__UBA5216ZZZs__UBA5216 sp947486575:5e-09)0.871:0.001088954)0.987:0.003052736,((GB_GCA_947486575.1/f__SG8-41ZZZg__UBA5216ZZZs__UBA5216 sp947486575:5e-09,GB_GCA_947470465.1/f__SG8-41ZZZg__UBA5216ZZZs__UBA5216 sp947486575:0.004637404)0.000:5e-09,GB_GCA_947472555.1/f__SG8-41ZZZg__UBA5216ZZZs__UBA5216 sp947486575:0.000204318)0.990:0.002920042)1.000:0.040158464)1.000:0.023894842)0.985:0.011587193)0.900:0.014125571)0.845:0.016542869)1.000:0.046134743)1.000:0.057014288)1.000:0.019620674)0.909:0.015832523)0.883:0.040698695)1.000:0.1955083545);
