# Supplementary material for: Genetic isolation and metabolic complexity of an Antarctic subglacial microbiome
Source: Nat Commun. 2025 Aug 18;16:7501. doi: 10.1038/s41467-025-62753-3 (PMC12361377; doi:10.1038/s41467-025-62753-3)
Supplement: Supplementary file 15 — Source data [file 41467_2025_62753_MOESM15_ESM.zip › Source Data/Trees/S Fig 14.tree]

(GB_GCA_905479685.1:0.3268241185,((((GB_GCA_013213745.1/f__IlumatobacteraceaeZZZg__JABSQH01ZZZs__JABSQH01 sp013213745:0.147924654,((GB_GCA_024643255.1/f__IlumatobacteraceaeZZZg__Sva-07ZZZs__Sva-07 sp024643255:0.074254923,(GB_GCA_015767405.1/f__IlumatobacteraceaeZZZg__Sva-07ZZZs__Sva-07 sp015767405:0.065521548,GB_GCA_019090765.1/f__IlumatobacteraceaeZZZg__Sva-07ZZZs__Sva-07 sp019090765:0.081659735)1.000:0.035597629)1.000:0.033315016,((RS_GCF_000348785.1/f__IlumatobacteraceaeZZZg__Ilumatobacter_AZZZs__Ilumatobacter_A coccineus:0.066378924,((GB_GCA_938049325.1/f__IlumatobacteraceaeZZZg__Ilumatobacter_AZZZs__Ilumatobacter_A sp938049325:0.062960307,(GB_GCA_937950345.1/f__IlumatobacteraceaeZZZg__Ilumatobacter_AZZZs__Ilumatobacter_A sp938044705:0.001693123,GB_GCA_938044705.1/f__IlumatobacteraceaeZZZg__Ilumatobacter_AZZZs__Ilumatobacter_A sp938044705:0.000394413)1.000:0.052271151)0.908:0.01681382,(RS_GCF_000350145.1/f__IlumatobacteraceaeZZZg__Ilumatobacter_AZZZs__Ilumatobacter_A nonamiensis:0.053665333,(GB_GCA_943788265.1/f__IlumatobacteraceaeZZZg__Ilumatobacter_AZZZs__Ilumatobacter_A sp905480335:0.000476126,(GB_GCA_905480335.1/f__IlumatobacteraceaeZZZg__Ilumatobacter_AZZZs__Ilumatobacter_A sp905480335:5e-09,(GB_GCA_029254345.1/f__IlumatobacteraceaeZZZg__Ilumatobacter_AZZZs__Ilumatobacter_A sp905480335:0.00146726,(GB_GCA_022599795.1/f__IlumatobacteraceaeZZZg__Ilumatobacter_AZZZs__Ilumatobacter_A sp905480335:6e-09,GB_GCA_943842515.1/f__IlumatobacteraceaeZZZg__Ilumatobacter_AZZZs__Ilumatobacter_A sp905480335:0.001039854)1.000:0.014377526)0.985:5e-09)0.340:0.000224658)1.000:0.061397582)1.000:0.024673641)1.000:0.032640629)1.000:0.05241047,((GB_GCA_013002175.1/f__IlumatobacteraceaeZZZg__Ilumatobacter_AZZZs__Ilumatobacter_A sp013002175:0.044022708,GB_GCA_024644465.1/f__IlumatobacteraceaeZZZg__Ilumatobacter_AZZZs__Ilumatobacter_A sp024644465:0.046127351)1.000:0.045227885,(((GB_GCA_027730905.1/f__IlumatobacteraceaeZZZg__Ilumatobacter_AZZZs__Ilumatobacter_A sp937905835:0.000681797,GB_GCA_937905835.1/f__IlumatobacteraceaeZZZg__Ilumatobacter_AZZZs__Ilumatobacter_A sp937905835:5e-09)1.000:0.02312873,(GB_GCA_937891565.1/f__IlumatobacteraceaeZZZg__Ilumatobacter_AZZZs__Ilumatobacter_A sp937891565:0.008827086,(GB_GCA_905182555.1/f__IlumatobacteraceaeZZZg__Ilumatobacter_AZZZs__Ilumatobacter_A sp905182555:0.00512018,GB_GCA_949373045.1/f__IlumatobacteraceaeZZZg__Ilumatobacter_AZZZs__Ilumatobacter_A sp905182555:5e-09)1.000:0.010397379)1.000:0.011693817)1.000:0.050601385,(GB_GCA_029263275.1/f__IlumatobacteraceaeZZZg__Ilumatobacter_AZZZs__Ilumatobacter_A sp029263275:0.022452546,(((GB_GCA_943788185.1/f__IlumatobacteraceaeZZZg__Ilumatobacter_AZZZs__Ilumatobacter_A sp018666235:0.001483049,(GB_GCA_943842355.1/f__IlumatobacteraceaeZZZg__Ilumatobacter_AZZZs__Ilumatobacter_A sp018666235:0.001112146,(GB_GCA_943841905.1/f__IlumatobacteraceaeZZZg__Ilumatobacter_AZZZs__Ilumatobacter_A sp018666235:0.002336417,GB_GCA_937884585.1/f__IlumatobacteraceaeZZZg__Ilumatobacter_AZZZs__Ilumatobacter_A sp018666235:0.000643024)0.282:5e-09)0.966:0.002216571)0.998:0.00374729,(GB_GCA_029252305.1/f__IlumatobacteraceaeZZZg__Ilumatobacter_AZZZs__Ilumatobacter_A sp018666235:0.003768096,(GB_GCA_938074655.1/f__IlumatobacteraceaeZZZg__Ilumatobacter_AZZZs__Ilumatobacter_A sp018666235:0.001703994,(GB_GCA_018659765.1/f__IlumatobacteraceaeZZZg__Ilumatobacter_AZZZs__Ilumatobacter_A sp018666235:0.000435751,((GB_GCA_018699475.1/f__IlumatobacteraceaeZZZg__Ilumatobacter_AZZZs__Ilumatobacter_A sp018666235:0.000441852,(GB_GCA_018661815.1/f__IlumatobacteraceaeZZZg__Ilumatobacter_AZZZs__Ilumatobacter_A sp018666235:5e-09,GB_GCA_018666235.1/f__IlumatobacteraceaeZZZg__Ilumatobacter_AZZZs__Ilumatobacter_A sp018666235:8e-09)0.399:8e-09)0.579:0.000210664,GB_GCA_029253825.1/f__IlumatobacteraceaeZZZg__Ilumatobacter_AZZZs__Ilumatobacter_A sp018666235:0.000236677)0.736:2.7e-08)0.890:0.00056295)0.740:0.000340866)0.437:0.001238633)0.986:0.004124385,(((GB_GCA_938091165.1/f__IlumatobacteraceaeZZZg__Ilumatobacter_AZZZs__Ilumatobacter_A sp938091165:5e-09,GB_GCA_938091705.1/f__IlumatobacteraceaeZZZg__Ilumatobacter_AZZZs__Ilumatobacter_A sp938091165:0.019424092)0.933:0.001567944,GB_GCA_943788705.1/f__IlumatobacteraceaeZZZg__Ilumatobacter_AZZZs__Ilumatobacter_A sp938091165:0.001450619)1.000:0.005030913,((GB_GCA_029249945.1/f__IlumatobacteraceaeZZZg__Ilumatobacter_AZZZs__Ilumatobacter_A sp002711735:0.000791014,(GB_GCA_029248725.1/f__IlumatobacteraceaeZZZg__Ilumatobacter_AZZZs__Ilumatobacter_A sp002711735:0.002541025,GB_GCA_029242625.1/f__IlumatobacteraceaeZZZg__Ilumatobacter_AZZZs__Ilumatobacter_A sp002711735:0.001144863)0.642:0.000827849)0.923:0.001486473,(GB_GCA_002711735.1/f__IlumatobacteraceaeZZZg__Ilumatobacter_AZZZs__Ilumatobacter_A sp002711735:0.000331175,GB_GCA_002471415.1/f__IlumatobacteraceaeZZZg__Ilumatobacter_AZZZs__Ilumatobacter_A sp002711735:5e-09)0.964:0.001977957)0.982:0.002677748)1.000:0.022688883)1.000:0.020034233)1.000:0.033198327)1.000:0.040051815)0.999:0.037277361)1.000:0.041089697)0.468:0.021828825)1.000:0.079332664,((GB_GCA_025456105.1/f__IlumatobacteraceaeZZZg__JALOLG01ZZZs__JALOLG01 sp025456105:0.150782897,((GB_GCA_007693335.1/f__IlumatobacteraceaeZZZg__SKSP01ZZZs__SKSP01 sp007693335:0.074062412,(GB_GCA_007122945.1/f__IlumatobacteraceaeZZZg__SKSP01ZZZs__SKSP01 sp007122945:0.000836233,GB_GCA_007124885.1/f__IlumatobacteraceaeZZZg__SKSP01ZZZs__SKSP01 sp007122945:0.001393658)1.000:0.081043645)1.000:0.04323135,(GB_GCA_018401375.1/f__IlumatobacteraceaeZZZg__M30B72ZZZs__M30B72 sp018401375:0.149117203,GB_GCA_007117775.1/f__IlumatobacteraceaeZZZg__CSBr16-110ZZZs__CSBr16-110 sp007117775:0.183278154)0.996:0.034281599)0.983:0.020051365)0.214:0.015284539,((((GB_GCA_938028685.1/f__IlumatobacteraceaeZZZg__Casp-actino5ZZZs__Casp-actino5 sp010024485:0.002184021,(GB_GCA_008081405.1/f__IlumatobacteraceaeZZZg__Casp-actino5ZZZs__Casp-actino5 sp010024485:0.00376625,GB_GCA_010024485.1/f__IlumatobacteraceaeZZZg__Casp-actino5ZZZs__Casp-actino5 sp010024485:0.001003367)0.743:0.000319607)1.000:0.032645105,(GB_GCA_030828465.1/f__IlumatobacteraceaeZZZg__Casp-actino5ZZZs__Casp-actino5 sp030828465:0.01903113,(GB_GCA_009924875.1/f__IlumatobacteraceaeZZZg__Casp-actino5ZZZs__Casp-actino5 sp009924875:0.031802954,(((GB_GCA_027729065.1/f__IlumatobacteraceaeZZZg__Casp-actino5ZZZs__Casp-actino5 sp017859785:6e-09,(GB_GCA_027592825.1/f__IlumatobacteraceaeZZZg__Casp-actino5ZZZs__Casp-actino5 sp017859785:0.000258036,GB_GCA_027730305.1/f__IlumatobacteraceaeZZZg__Casp-actino5ZZZs__Casp-actino5 sp017859785:6e-09)0.863:0.002374108)0.981:0.00673196,(GB_GCA_030834245.1/f__IlumatobacteraceaeZZZg__Casp-actino5ZZZs__Casp-actino5 sp017859785:0.00090004,(GB_GCA_017855145.1/f__IlumatobacteraceaeZZZg__Casp-actino5ZZZs__Casp-actino5 sp017859785:0.000222522,((GB_GCA_017852595.1/f__IlumatobacteraceaeZZZg__Casp-actino5ZZZs__Casp-actino5 sp017859785:5e-09,GB_GCA_017856345.1/f__IlumatobacteraceaeZZZg__Casp-actino5ZZZs__Casp-actino5 sp017859785:0.000673069)0.854:0.000220595,(GB_GCA_017855595.1/f__IlumatobacteraceaeZZZg__Casp-actino5ZZZs__Casp-actino5 sp017859785:0.000222554,(((GB_GCA_017851985.1/f__IlumatobacteraceaeZZZg__Casp-actino5ZZZs__Casp-actino5 sp017859785:5e-09,GB_GCA_017859075.1/f__IlumatobacteraceaeZZZg__Casp-actino5ZZZs__Casp-actino5 sp017859785:0.000223413)0.000:5e-09,((((GB_GCA_017859645.1/f__IlumatobacteraceaeZZZg__Casp-actino5ZZZs__Casp-actino5 sp017859785:0.001422446,GB_GCA_017859785.1/f__IlumatobacteraceaeZZZg__Casp-actino5ZZZs__Casp-actino5 sp017859785:5e-09)0.926:0.000663653,GB_GCA_017853025.1/f__IlumatobacteraceaeZZZg__Casp-actino5ZZZs__Casp-actino5 sp017859785:5e-09)0.909:0.000220893,GB_GCA_017855055.1/f__IlumatobacteraceaeZZZg__Casp-actino5ZZZs__Casp-actino5 sp017859785:5e-09)0.853:0.000220916,(GB_GCA_017859415.1/f__IlumatobacteraceaeZZZg__Casp-actino5ZZZs__Casp-actino5 sp017859785:5e-09,GB_GCA_017859595.1/f__IlumatobacteraceaeZZZg__Casp-actino5ZZZs__Casp-actino5 sp017859785:5e-09)0.663:5e-09)0.000:5e-09)0.000:5e-09,GB_GCA_017855545.1/f__IlumatobacteraceaeZZZg__Casp-actino5ZZZs__Casp-actino5 sp017859785:5e-09)0.000:5e-09)0.000:5e-09)0.000:5e-09)0.962:0.000886317)0.733:0.000315095)0.772:0.000695642,(GB_GCA_016780915.1/f__IlumatobacteraceaeZZZg__Casp-actino5ZZZs__Casp-actino5 sp017859785:5e-09,GB_GCA_016779145.1/f__IlumatobacteraceaeZZZg__Casp-actino5ZZZs__Casp-actino5 sp017859785:0.000421413)0.990:0.003486969)1.000:0.010579861)0.991:0.010382232)1.000:0.024582284)1.000:0.109415807,((GB_GCA_009923855.1/f__IlumatobacteraceaeZZZg__Casp-actino5ZZZs__Casp-actino5 sp009923855:0.007230835,(GB_GCA_016780905.1/f__IlumatobacteraceaeZZZg__Casp-actino5ZZZs__Casp-actino5 sp017859395:6.4358e-05,((GB_GCA_027731105.1/f__IlumatobacteraceaeZZZg__Casp-actino5ZZZs__Casp-actino5 sp017859395:0.000226969,(GB_GCA_027731245.1/f__IlumatobacteraceaeZZZg__Casp-actino5ZZZs__Casp-actino5 sp017859395:0.000217509,GB_GCA_027728265.1/f__IlumatobacteraceaeZZZg__Casp-actino5ZZZs__Casp-actino5 sp017859395:5e-09)0.743:5e-09)0.951:0.0011885,(GB_GCA_030829875.1/f__IlumatobacteraceaeZZZg__Casp-actino5ZZZs__Casp-actino5 sp017859395:0.003888394,(GB_GCA_017852535.1/f__IlumatobacteraceaeZZZg__Casp-actino5ZZZs__Casp-actino5 sp017859395:0.000433558,(GB_GCA_017851675.1/f__IlumatobacteraceaeZZZg__Casp-actino5ZZZs__Casp-actino5 sp017859395:5e-09,GB_GCA_017859395.1/f__IlumatobacteraceaeZZZg__Casp-actino5ZZZs__Casp-actino5 sp017859395:0.000223429)0.750:0.000217265)0.928:0.00097091)0.181:0.001180619)0.801:0.000511077)1.000:0.018470703)1.000:0.180868432,((GB_GCA_029978335.1/f__IlumatobacteraceaeZZZg__Casp-actino5ZZZs__Casp-actino5 sp029978335:0.059576444,(GB_GCA_027730505.1/f__IlumatobacteraceaeZZZg__Casp-actino5ZZZs__Casp-actino5 sp027730505:0.000248036,(GB_GCA_027730025.1/f__IlumatobacteraceaeZZZg__Casp-actino5ZZZs__Casp-actino5 sp027730505:5e-09,GB_GCA_027727765.1/f__IlumatobacteraceaeZZZg__Casp-actino5ZZZs__Casp-actino5 sp027730505:0.000449215)0.804:0.00042773)1.000:0.062978612)1.000:0.042168151,(GB_GCA_023262325.1/f__IlumatobacteraceaeZZZg__Casp-actino5ZZZs__Casp-actino5 sp023262325:0.089275193,((((((GB_GCA_011522875.1/f__IlumatobacteraceaeZZZg__Casp-actino5ZZZs__Casp-actino5 sp012269985:0.001554282,GB_GCA_012269985.1/f__IlumatobacteraceaeZZZg__Casp-actino5ZZZs__Casp-actino5 sp012269985:0.00550133)0.989:0.003071956,((GB_GCA_029978925.1/f__IlumatobacteraceaeZZZg__Casp-actino5ZZZs__Casp-actino5 sp937897105:0.001648929,GB_GCA_938027645.1/f__IlumatobacteraceaeZZZg__Casp-actino5ZZZs__Casp-actino5 sp937897105:0.001344851)0.938:0.002098696,(GB_GCA_913043835.1/f__IlumatobacteraceaeZZZg__Casp-actino5ZZZs__Casp-actino5 sp937897105:5e-09,GB_GCA_937897105.1/f__IlumatobacteraceaeZZZg__Casp-actino5ZZZs__Casp-actino5 sp937897105:5e-09)0.998:0.003266081)0.855:0.000562566)0.722:0.002670468,((GB_GCA_913020325.1/f__IlumatobacteraceaeZZZg__Casp-actino5ZZZs__Casp-actino5 sp002727235:0.001788807,(GB_GCA_002692945.1/f__IlumatobacteraceaeZZZg__Casp-actino5ZZZs__Casp-actino5 sp002727235:0.001174437,GB_GCA_002693375.1/f__IlumatobacteraceaeZZZg__Casp-actino5ZZZs__Casp-actino5 sp002727235:0.00199412)0.540:0.002122706)0.939:0.002780274,((GB_GCA_002686415.1/f__IlumatobacteraceaeZZZg__Casp-actino5ZZZs__Casp-actino5 sp002727235:0.00034798,GB_GCA_003485685.1/f__IlumatobacteraceaeZZZg__Casp-actino5ZZZs__Casp-actino5 sp002727235:0.000578416)0.758:0.000424212,GB_GCA_002727235.1/f__IlumatobacteraceaeZZZg__Casp-actino5ZZZs__Casp-actino5 sp002727235:0.002126167)0.995:0.003837973)1.000:0.004781413)0.888:0.001286182,GB_GCA_022425725.1/f__IlumatobacteraceaeZZZg__Casp-actino5ZZZs__Casp-actino5 sp022425725:0.009519614)0.387:0.002567044,(GB_GCA_003513825.1/f__IlumatobacteraceaeZZZg__Casp-actino5ZZZs__Casp-actino5 sp002501485:0.000328571,(GB_GCA_002501485.1/f__IlumatobacteraceaeZZZg__Casp-actino5ZZZs__Casp-actino5 sp002501485:6e-09,GB_GCA_002714225.1/f__IlumatobacteraceaeZZZg__Casp-actino5ZZZs__Casp-actino5 sp002501485:5e-09)0.000:5e-09)1.000:0.019186713)1.000:0.028070575,((GB_GCA_030828585.1/f__IlumatobacteraceaeZZZg__Casp-actino5ZZZs__Casp-actino5 sp001510385:0.00143067,(GB_GCA_016780885.1/f__IlumatobacteraceaeZZZg__Casp-actino5ZZZs__Casp-actino5 sp001510385:0.00041728,(GB_GCA_027592995.1/f__IlumatobacteraceaeZZZg__Casp-actino5ZZZs__Casp-actino5 sp001510385:0.000422075,(GB_GCA_001510385.1/f__IlumatobacteraceaeZZZg__Casp-actino5ZZZs__Casp-actino5 sp001510385:5e-09,(GB_GCA_027731505.1/f__IlumatobacteraceaeZZZg__Casp-actino5ZZZs__Casp-actino5 sp001510385:0.001055299,GB_GCA_027728205.1/f__IlumatobacteraceaeZZZg__Casp-actino5ZZZs__Casp-actino5 sp001510385:6e-09)0.278:5e-09)0.000:5e-09)0.940:0.000631133)0.734:0.000339355)1.000:0.030985208,(GB_GCA_023257035.1/f__IlumatobacteraceaeZZZg__Casp-actino5ZZZs__Casp-actino5 sp023257035:0.024112106,(GB_GCA_029978815.1/f__IlumatobacteraceaeZZZg__Casp-actino5ZZZs__Casp-actino5 sp029978815:0.007676458,GB_GCA_030832445.1/f__IlumatobacteraceaeZZZg__Casp-actino5ZZZs__Casp-actino5 sp029978815:0.002844192)1.000:0.024067756)0.997:0.011375499)0.988:0.011334991)1.000:0.067499095)1.000:0.053849633)1.000:0.040795768)0.889:0.024992083)1.000:0.074809937,((GB_GCA_022843125.1/f__IlumatobacteraceaeZZZg__IlumatobacterZZZs__Ilumatobacter sp022843125:0.103603774,GB_GCA_023417265.1/f__IlumatobacteraceaeZZZg__IlumatobacterZZZs__Ilumatobacter sp023417265:0.147271022)0.445:0.01940145,(((GB_GCA_030425785.1/f__IlumatobacteraceaeZZZg__IlumatobacterZZZs__Ilumatobacter sp030425785:0.076293494,(GB_GCA_020439405.1/f__IlumatobacteraceaeZZZg__IlumatobacterZZZs__Ilumatobacter sp020439405:0.03400022,(GB_GCA_002698945.1/f__IlumatobacteraceaeZZZg__IlumatobacterZZZs__Ilumatobacter sp002698945:0.03513691,RS_GCF_004364865.1/f__IlumatobacteraceaeZZZg__IlumatobacterZZZs__Ilumatobacter fluminis:0.025605304)0.857:0.012174977)1.000:0.046678646)1.000:0.037693322,(RS_GCF_030065885.1/f__IlumatobacteraceaeZZZg__IlumatobacterZZZs__Ilumatobacter sp030065885:0.089398489,(GB_GCA_024641005.1/f__IlumatobacteraceaeZZZg__IlumatobacterZZZs__Ilumatobacter sp024641005:0.039857155,GB_GCA_937919625.1/f__IlumatobacteraceaeZZZg__IlumatobacterZZZs__Ilumatobacter sp937919625:0.062338254)1.000:0.044479611)0.998:0.018425436)0.726:0.012811505,GB_GCA_002748455.1/f__IlumatobacteraceaeZZZg__IlumatobacterZZZs__Ilumatobacter coccineus_A:0.206352409)0.931:0.016759158)1.000:0.044969723)1.000:0.031153819)0.978:0.022154585)1.000:0.027332084,(((GB_GCA_013695605.1/f__IlumatobacteraceaeZZZg__JACDHN01ZZZs__JACDHN01 sp013821025:0.003576602,(GB_GCA_013821025.1/f__IlumatobacteraceaeZZZg__JACDHN01ZZZs__JACDHN01 sp013821025:0.001203315,GB_GCA_030857965.1/f__IlumatobacteraceaeZZZg__JACDHN01ZZZs__JACDHN01 sp013821025:0.000675548)0.361:0.002121649)1.000:0.10822749,(GB_GCA_013815505.1/f__IlumatobacteraceaeZZZg__JACDHN01ZZZs__JACDHN01 sp013815505:0.003760453,(GB_GCA_030856405.1/f__IlumatobacteraceaeZZZg__JACDHN01ZZZs__JACDHN01 sp030857495:0.010657108,GB_GCA_030857495.1/f__IlumatobacteraceaeZZZg__JACDHN01ZZZs__JACDHN01 sp030857495:0.003524745)0.987:0.00909539)1.000:0.116088644)1.000:0.11078071,((GB_GCA_021797215.1/f__IlumatobacteraceaeZZZg__DesertimonasZZZs__Desertimonas flava:5e-09,(RS_GCF_003426815.1/f__IlumatobacteraceaeZZZg__DesertimonasZZZs__Desertimonas flava:6e-09,(GB_GCA_003666095.1/f__IlumatobacteraceaeZZZg__DesertimonasZZZs__Desertimonas flava:5e-09,RS_GCF_027365655.1/f__IlumatobacteraceaeZZZg__DesertimonasZZZs__Desertimonas flava:5e-09)0.000:5e-09)0.000:5e-09)1.000:0.153872931,(GB_GCA_013811855.1/f__IlumatobacteraceaeZZZg__JACCUL01ZZZs__JACCUL01 sp013811855:0.129013252,GB_GCA_030858325.1/f__IlumatobacteraceaeZZZg__JALZMG01ZZZs__JALZMG01 sp030858325:0.097550562)0.968:0.034065062)1.000:0.049667855)0.997:0.027934536)1.000:0.035725944,(((GB_GCA_025356335.1/f__IlumatobacteraceaeZZZg__JANXUF01ZZZs__JANXUF01 sp025356335:0.208129207,(GB_GCA_017853685.1/f__IlumatobacteraceaeZZZg__WLJO01ZZZs__WLJO01 sp017853685:0.067005849,(GB_GCA_947465505.1/f__IlumatobacteraceaeZZZg__WLJO01ZZZs__WLJO01 sp947465505:0.052535239,((GB_GCA_009702115.1/f__IlumatobacteraceaeZZZg__WLJO01ZZZs__WLJO01 sp009701715:5e-09,(GB_GCA_009701715.1/f__IlumatobacteraceaeZZZg__WLJO01ZZZs__WLJO01 sp009701715:5e-09,GB_GCA_009705765.1/f__IlumatobacteraceaeZZZg__WLJO01ZZZs__WLJO01 sp009701715:0.000293211)0.507:0.000582248)1.000:0.011426345,(GB_GCA_947501485.1/f__IlumatobacteraceaeZZZg__WLJO01ZZZs__WLJO01 sp945889085:0.000322583,((GB_GCA_945889085.1/f__IlumatobacteraceaeZZZg__WLJO01ZZZs__WLJO01 sp945889085:0.0002206,(GB_GCA_009700985.1/f__IlumatobacteraceaeZZZg__WLJO01ZZZs__WLJO01 sp945889085:0.000245677,(GB_GCA_943330175.2/f__IlumatobacteraceaeZZZg__WLJO01ZZZs__WLJO01 sp945889085:0.000231258,(GB_GCA_943328585.2/f__IlumatobacteraceaeZZZg__WLJO01ZZZs__WLJO01 sp945889085:5e-09,GB_GCA_943332255.1/f__IlumatobacteraceaeZZZg__WLJO01ZZZs__WLJO01 sp945889085:0.006512139)0.000:5e-09)0.891:0.002539133)0.842:8e-09)0.400:0.000513502,GB_GCA_947445195.1/f__IlumatobacteraceaeZZZg__WLJO01ZZZs__WLJO01 sp945889085:0.001216665)0.694:0.000265423)1.000:0.01014286)1.000:0.049090672)1.000:0.046403842)1.000:0.12142391)1.000:0.054799671,((((((GB_GCA_026393695.1/f__IlumatobacteraceaeZZZg__WLMZ01ZZZs__WLMZ01 sp026393695:0.002605551,GB_GCA_947508085.1/f__IlumatobacteraceaeZZZg__WLMZ01ZZZs__WLMZ01 sp026393695:0.001196912)0.965:0.002137322,(GB_GCA_947492845.1/f__IlumatobacteraceaeZZZg__WLMZ01ZZZs__WLMZ01 sp947505655:5e-09,GB_GCA_947505655.1/f__IlumatobacteraceaeZZZg__WLMZ01ZZZs__WLMZ01 sp947505655:5e-09)0.946:0.00193716)0.948:0.002411229,GB_GCA_945861025.1/f__IlumatobacteraceaeZZZg__WLMZ01ZZZs__WLMZ01 sp945861025:0.005778915)1.000:0.050027374,(GB_GCA_009726095.1/f__IlumatobacteraceaeZZZg__WLMZ01ZZZs__WLMZ01 sp009726095:0.033691663,GB_GCA_025360105.1/f__IlumatobacteraceaeZZZg__WLMZ01ZZZs__WLMZ01 sp025360105:0.038229408)0.998:0.018015725)1.000:0.032375727,(GB_GCA_025358125.1/f__IlumatobacteraceaeZZZg__WLMZ01ZZZs__WLMZ01 sp025358125:0.068729046,(GB_GCA_025351965.1/f__IlumatobacteraceaeZZZg__WLMZ01ZZZs__WLMZ01 sp025351965:0.03713217,(GB_GCA_025463305.1/f__IlumatobacteraceaeZZZg__WLMZ01ZZZs__WLMZ01 sp025463305:0.029467652,(GB_GCA_025463415.1/f__IlumatobacteraceaeZZZg__WLMZ01ZZZs__WLMZ01 sp025463415:0.012751653,(GB_GCA_025463325.1/f__IlumatobacteraceaeZZZg__WLMZ01ZZZs__WLMZ01 sp025463425:0.007889961,GB_GCA_025463425.1/f__IlumatobacteraceaeZZZg__WLMZ01ZZZs__WLMZ01 sp025463425:5e-09)0.998:0.016977358)1.000:0.02156043)0.371:0.011778719)1.000:0.055568231)0.976:0.017773741)1.000:0.102259998,((GB_GCA_025359865.1/f__IlumatobacteraceaeZZZg__VFMC01ZZZs__VFMC01 sp025359865:0.119941733,((GB_GCA_006515795.1/f__IlumatobacteraceaeZZZg__VFMC01ZZZs__VFMC01 sp006515795:0.002710272,GB_GCA_919901345.1/f__IlumatobacteraceaeZZZg__VFMC01ZZZs__VFMC01 sp006515795:0.004519479)1.000:0.085209942,((GB_GCA_026393475.1/f__IlumatobacteraceaeZZZg__VFMC01ZZZs__VFMC01 sp026393475:0.012488712,GB_GCA_963169665.1/f__IlumatobacteraceaeZZZg__VFMC01ZZZs__VFMC01 sp963169665:0.005005489)1.000:0.041275891,(GB_GCA_009704985.1/f__IlumatobacteraceaeZZZg__VFMC01ZZZs__VFMC01 sp009704985:0.043140862,(GB_GCA_020439435.1/f__IlumatobacteraceaeZZZg__VFMC01ZZZs__VFMC01 sp020637235:6e-09,GB_GCA_020637235.1/f__IlumatobacteraceaeZZZg__VFMC01ZZZs__VFMC01 sp020637235:0.000962943)1.000:0.054139936)1.000:0.020352961)1.000:0.045054151)0.936:0.020728734)1.000:0.039085043,(GB_GCA_029782355.1/f__IlumatobacteraceaeZZZg__JAKOUY01ZZZs__JAKOUY01 sp029782355:0.188203824,((((GB_GCA_003154135.1/f__IlumatobacteraceaeZZZg__UBA668ZZZs__UBA668 sp003154135:0.069659879,(GB_GCA_016213625.1/f__IlumatobacteraceaeZZZg__UBA668ZZZs__UBA668 sp016213625:0.041537092,((GB_GCA_947463235.1/f__IlumatobacteraceaeZZZg__UBA668ZZZs__UBA668 sp947463235:0.009172314,(GB_GCA_903911295.1/f__IlumatobacteraceaeZZZg__UBA668ZZZs__UBA668 sp903919455:0.001752444,(GB_GCA_903846995.1/f__IlumatobacteraceaeZZZg__UBA668ZZZs__UBA668 sp903919455:5e-09,(GB_GCA_903919455.1/f__IlumatobacteraceaeZZZg__UBA668ZZZs__UBA668 sp903919455:5e-09,GB_GCA_903922885.1/f__IlumatobacteraceaeZZZg__UBA668ZZZs__UBA668 sp903919455:5e-09)0.956:0.000946453)0.757:0.000369872)0.996:0.00579619)1.000:0.042531197,(GB_GCA_005798505.1/f__IlumatobacteraceaeZZZg__UBA668ZZZs__UBA668 sp005778215:0.002035928,(GB_GCA_005778215.1/f__IlumatobacteraceaeZZZg__UBA668ZZZs__UBA668 sp005778215:0.001222783,GB_GCA_005784455.1/f__IlumatobacteraceaeZZZg__UBA668ZZZs__UBA668 sp005778215:0.000844205)0.742:0.000902301)1.000:0.054727426)0.992:0.017338938)0.997:0.019166429)1.000:0.023637966,((GB_GCA_020637295.1/f__IlumatobacteraceaeZZZg__UBA668ZZZs__UBA668 sp020637295:0.00122667,(GB_GCA_020439365.1/f__IlumatobacteraceaeZZZg__UBA668ZZZs__UBA668 sp020637295:0.000567157,GB_GCA_023958215.1/f__IlumatobacteraceaeZZZg__UBA668ZZZs__UBA668 sp020637295:5e-09)0.806:0.000957108)1.000:0.05739646,(GB_GCA_003455715.1/f__IlumatobacteraceaeZZZg__UBA668ZZZs__UBA668 sp003455715:0.003001739,GB_GCA_937928715.1/f__IlumatobacteraceaeZZZg__UBA668ZZZs__UBA668 sp003455715:5e-09)1.000:0.048108072)1.000:0.043517294)0.093:0.008905449,(((GB_GCA_030645675.1/f__IlumatobacteraceaeZZZg__UBA668ZZZs__UBA668 sp030645675:0.050109384,(GB_GCA_030685215.1/f__IlumatobacteraceaeZZZg__UBA668ZZZs__UBA668 sp030685215:0.046973883,(GB_GCA_016711835.1/f__IlumatobacteraceaeZZZg__UBA668ZZZs__UBA668 sp002299395:0.0038965,(GB_GCA_016722025.1/f__IlumatobacteraceaeZZZg__UBA668ZZZs__UBA668 sp002299395:0.002702047,(GB_GCA_017988815.1/f__IlumatobacteraceaeZZZg__UBA668ZZZs__UBA668 sp002299395:0.00022806,(GB_GCA_018006385.1/f__IlumatobacteraceaeZZZg__UBA668ZZZs__UBA668 sp002299395:5e-09,(GB_GCA_018002325.1/f__IlumatobacteraceaeZZZg__UBA668ZZZs__UBA668 sp002299395:5e-09,(GB_GCA_018057085.1/f__IlumatobacteraceaeZZZg__UBA668ZZZs__UBA668 sp002299395:5e-09,(GB_GCA_002299395.1/f__IlumatobacteraceaeZZZg__UBA668ZZZs__UBA668 sp002299395:0.006336725,GB_GCA_937863895.1/f__IlumatobacteraceaeZZZg__UBA668ZZZs__UBA668 sp002299395:0.000483674)0.773:0.000476183)0.993:0.003756771)0.843:0.000380558)0.767:0.000377835)0.813:0.001097498)0.297:0.000822042)1.000:0.042274994)0.857:0.011136806)0.999:0.017723656,(GB_GCA_016213665.1/f__IlumatobacteraceaeZZZg__UBA668ZZZs__UBA668 sp016213665:0.063166744,(GB_GCA_021414085.1/f__IlumatobacteraceaeZZZg__UBA668ZZZs__UBA668 sp021414085:0.030126037,(GB_GCA_025451395.1/f__IlumatobacteraceaeZZZg__UBA668ZZZs__UBA668 sp025451395:0.045093583,MC10D05:0.036112333)0.337:0.008059628)0.999:0.023431946)1.000:0.057931088)0.865:0.012138883,((GB_GCA_030645495.1/f__IlumatobacteraceaeZZZg__UBA668ZZZs__UBA668 sp030645495:0.023691399,(GB_GCA_903919215.1/f__IlumatobacteraceaeZZZg__UBA668ZZZs__UBA668 sp903919215:0.011578321,(GB_GCA_943323525.2/f__IlumatobacteraceaeZZZg__UBA668ZZZs__UBA668 sp009702045:5e-09,(GB_GCA_943333135.2/f__IlumatobacteraceaeZZZg__UBA668ZZZs__UBA668 sp009702045:0.000446091,(((GB_GCA_009700315.1/f__IlumatobacteraceaeZZZg__UBA668ZZZs__UBA668 sp009702045:0.001031542,(GB_GCA_943330295.2/f__IlumatobacteraceaeZZZg__UBA668ZZZs__UBA668 sp009702045:5e-09,((GB_GCA_009698525.1/f__IlumatobacteraceaeZZZg__UBA668ZZZs__UBA668 sp009702045:5e-09,(GB_GCA_009706105.1/f__IlumatobacteraceaeZZZg__UBA668ZZZs__UBA668 sp009702045:5e-09,((GB_GCA_943334325.2/f__IlumatobacteraceaeZZZg__UBA668ZZZs__UBA668 sp009702045:5e-09,(GB_GCA_943333095.1/f__IlumatobacteraceaeZZZg__UBA668ZZZs__UBA668 sp009702045:0.000657966,(GB_GCA_943332665.1/f__IlumatobacteraceaeZZZg__UBA668ZZZs__UBA668 sp009702045:0.008099798,GB_GCA_009700745.1/f__IlumatobacteraceaeZZZg__UBA668ZZZs__UBA668 sp009702045:5e-09)0.033:0.001035737)0.766:5e-09)0.524:5e-09,GB_GCA_943333795.2/f__IlumatobacteraceaeZZZg__UBA668ZZZs__UBA668 sp009702045:5e-09)0.000:5e-09)0.524:6e-09)0.103:6e-09,GB_GCA_943330165.2/f__IlumatobacteraceaeZZZg__UBA668ZZZs__UBA668 sp009702045:5e-09)0.000:5e-09)1.000:5e-09)1.000:5e-09,GB_GCA_009702045.1/f__IlumatobacteraceaeZZZg__UBA668ZZZs__UBA668 sp009702045:5e-09)0.509:5e-09,GB_GCA_009699255.1/f__IlumatobacteraceaeZZZg__UBA668ZZZs__UBA668 sp009702045:5e-09)0.448:5e-09)0.994:5e-09)1.000:0.009770904)1.000:0.028119199)1.000:0.034578048,GB_GCA_963169215.1/f__IlumatobacteraceaeZZZg__UBA668ZZZs__UBA668 sp963169215:0.102942524)0.992:0.022909666)1.000:0.024973226)1.000:0.03690366,((GB_GCA_016650435.1/f__IlumatobacteraceaeZZZg__JAENVT01ZZZs__JAENVT01 sp016650435:0.044433103,GB_GCA_025358075.1/f__IlumatobacteraceaeZZZg__JAENVT01ZZZs__JAENVT01 sp025358075:0.039614394)1.000:0.071017385,GB_GCA_025464045.1/f__IlumatobacteraceaeZZZg__JAODBQ01ZZZs__JAODBQ01 sp025464045:0.145051843)0.946:0.023621451)0.514:0.013622393)0.998:0.020713243)1.000:0.032804996)1.000:0.032826663)0.448:0.015472773,((GB_GCA_016700055.1/f__IlumatobacteraceaeZZZg__Kalu-18ZZZs__Kalu-18 sp016700055:0.162103143,((((((GB_GCA_010030605.1/f__IlumatobacteraceaeZZZg__Casp-actino8ZZZs__Casp-actino8 sp010030605:5e-09,GB_GCA_010026155.1/f__IlumatobacteraceaeZZZg__Casp-actino8ZZZs__Casp-actino8 sp010030605:0.003555249)0.810:0.000533594,(GB_GCA_010032625.1/f__IlumatobacteraceaeZZZg__Casp-actino8ZZZs__Casp-actino8 sp010030605:0.000550786,GB_GCA_010028305.1/f__IlumatobacteraceaeZZZg__Casp-actino8ZZZs__Casp-actino8 sp010030605:0.000341777)0.883:0.000570248)0.700:0.000169352,GB_GCA_010025905.1/f__IlumatobacteraceaeZZZg__Casp-actino8ZZZs__Casp-actino8 sp010030605:0.001173002)1.000:0.0412715,((GB_GCA_009704425.1/f__IlumatobacteraceaeZZZg__Casp-actino8ZZZs__Casp-actino8 sp009704425:0.008456878,GB_GCA_027491335.1/f__IlumatobacteraceaeZZZg__Casp-actino8ZZZs__Casp-actino8 sp027491335:0.013732936)1.000:0.012479072,((GB_GCA_005787025.1/f__IlumatobacteraceaeZZZg__Casp-actino8ZZZs__Casp-actino8 sp005787025:0.014643297,(GB_GCA_021298195.1/f__IlumatobacteraceaeZZZg__Casp-actino8ZZZs__Casp-actino8 sp021298195:0.004922706,GB_GCA_030833305.1/f__IlumatobacteraceaeZZZg__Casp-actino8ZZZs__Casp-actino8 sp030833305:0.01493032)0.685:0.002275992)0.985:0.005895611,GB_GCA_016871395.1/f__IlumatobacteraceaeZZZg__Casp-actino8ZZZs__Casp-actino8 sp016871395:0.051229021)0.984:0.008440064)0.999:0.014563563)1.000:0.05846253,(((GB_GCA_026393635.1/f__IlumatobacteraceaeZZZg__Casp-actino8ZZZs__Casp-actino8 sp945862545:0.005502213,(((GB_GCA_947505765.1/f__IlumatobacteraceaeZZZg__Casp-actino8ZZZs__Casp-actino8 sp945862545:5e-09,(GB_GCA_947444415.1/f__IlumatobacteraceaeZZZg__Casp-actino8ZZZs__Casp-actino8 sp945862545:0.000417868,GB_GCA_947491385.1/f__IlumatobacteraceaeZZZg__Casp-actino8ZZZs__Casp-actino8 sp945862545:5e-09)0.656:5e-09)0.763:0.000629721,(GB_GCA_947501525.1/f__IlumatobacteraceaeZZZg__Casp-actino8ZZZs__Casp-actino8 sp945862545:5e-09,GB_GCA_947445845.1/f__IlumatobacteraceaeZZZg__Casp-actino8ZZZs__Casp-actino8 sp945862545:0.001165693)0.856:0.000764095)0.995:0.00441619,((GB_GCA_014190215.1/f__IlumatobacteraceaeZZZg__Casp-actino8ZZZs__Casp-actino8 sp014190215:0.005590962,GB_GCA_005801025.1/f__IlumatobacteraceaeZZZg__Casp-actino8ZZZs__Casp-actino8 sp005801025:0.020080402)0.896:0.002417667,((GB_GCA_016463685.1/f__IlumatobacteraceaeZZZg__Casp-actino8ZZZs__Casp-actino8 sp009694465:0.002623499,(GB_GCA_937902105.1/f__IlumatobacteraceaeZZZg__Casp-actino8ZZZs__Casp-actino8 sp937902105:0.008322878,GB_GCA_009694465.1/f__IlumatobacteraceaeZZZg__Casp-actino8ZZZs__Casp-actino8 sp009694465:0.003678966)0.077:0.000854313)0.943:0.004129897,GB_GCA_945862545.1/f__IlumatobacteraceaeZZZg__Casp-actino8ZZZs__Casp-actino8 sp945862545:0.004963373)0.170:0.001854722)0.784:0.003153125)0.670:0.002495672)0.545:0.001821631,((GB_GCA_009705105.1/f__IlumatobacteraceaeZZZg__Casp-actino8ZZZs__Casp-actino8 sp009705435:0.000599061,(GB_GCA_009701325.1/f__IlumatobacteraceaeZZZg__Casp-actino8ZZZs__Casp-actino8 sp009705435:6e-09,GB_GCA_009705435.1/f__IlumatobacteraceaeZZZg__Casp-actino8ZZZs__Casp-actino8 sp009705435:5e-09)0.998:0.002329647)0.990:0.003326371,GB_GCA_945876675.1/f__IlumatobacteraceaeZZZg__Casp-actino8ZZZs__Casp-actino8 sp009705435:0.005354465)0.249:0.001619446)1.000:0.070456057,((((GB_GCA_945889715.1/f__IlumatobacteraceaeZZZg__Casp-actino8ZZZs__Casp-actino8 sp945889715:0.004395478,(GB_GCA_945896935.1/f__IlumatobacteraceaeZZZg__Casp-actino8ZZZs__Casp-actino8 sp945896935:5e-09,GB_GCA_947485225.1/f__IlumatobacteraceaeZZZg__Casp-actino8ZZZs__Casp-actino8 sp945896935:0.011760131)0.948:0.003162161)0.967:0.004201812,(GB_GCA_943322935.2/f__IlumatobacteraceaeZZZg__Casp-actino8ZZZs__Casp-actino8 sp009700145:5e-09,(GB_GCA_943332355.1/f__IlumatobacteraceaeZZZg__Casp-actino8ZZZs__Casp-actino8 sp009700145:0.000261469,(GB_GCA_943332645.1/f__IlumatobacteraceaeZZZg__Casp-actino8ZZZs__Casp-actino8 sp009700145:5e-09,(GB_GCA_943328245.2/f__IlumatobacteraceaeZZZg__Casp-actino8ZZZs__Casp-actino8 sp009700145:5e-09,(((GB_GCA_009726155.1/f__IlumatobacteraceaeZZZg__Casp-actino8ZZZs__Casp-actino8 sp009700145:5e-09,(GB_GCA_009699725.1/f__IlumatobacteraceaeZZZg__Casp-actino8ZZZs__Casp-actino8 sp009700145:5e-09,((GB_GCA_009700925.1/f__IlumatobacteraceaeZZZg__Casp-actino8ZZZs__Casp-actino8 sp009700145:5e-09,GB_GCA_947507705.1/f__IlumatobacteraceaeZZZg__Casp-actino8ZZZs__Casp-actino8 sp009700145:5e-09)0.960:5e-09,GB_GCA_009700145.1/f__IlumatobacteraceaeZZZg__Casp-actino8ZZZs__Casp-actino8 sp009700145:5e-09)0.317:5e-09)0.480:5e-09)0.702:5e-09,(GB_GCA_947459795.1/f__IlumatobacteraceaeZZZg__Casp-actino8ZZZs__Casp-actino8 sp009700145:0.000993564,GB_GCA_009697855.1/f__IlumatobacteraceaeZZZg__Casp-actino8ZZZs__Casp-actino8 sp009700145:5e-09)0.000:5e-09)0.883:0.000928741,GB_GCA_009701405.1/f__IlumatobacteraceaeZZZg__Casp-actino8ZZZs__Casp-actino8 sp009700145:5e-09)0.931:0.00242481)0.980:5e-09)0.000:6e-09)0.981:5e-09)1.000:0.010193382)0.994:0.006589251,((GB_GCA_947447735.1/f__IlumatobacteraceaeZZZg__Casp-actino8ZZZs__Casp-actino8 sp947454105:5e-09,(GB_GCA_947449825.1/f__IlumatobacteraceaeZZZg__Casp-actino8ZZZs__Casp-actino8 sp947454105:5e-09,GB_GCA_947454105.1/f__IlumatobacteraceaeZZZg__Casp-actino8ZZZs__Casp-actino8 sp947454105:5e-09)0.811:0.000227056)1.000:0.005873564,(GB_GCA_903873665.1/f__IlumatobacteraceaeZZZg__Casp-actino8ZZZs__Casp-actino8 sp903872155:0.001337202,(GB_GCA_903872155.1/f__IlumatobacteraceaeZZZg__Casp-actino8ZZZs__Casp-actino8 sp903872155:5e-09,(GB_GCA_903900245.1/f__IlumatobacteraceaeZZZg__Casp-actino8ZZZs__Casp-actino8 sp903872155:5e-09,GB_GCA_903831105.1/f__IlumatobacteraceaeZZZg__Casp-actino8ZZZs__Casp-actino8 sp903872155:0.000216205)0.926:0.000216049)0.987:0.00252183)0.013:0.002089494)1.000:0.007974136)0.891:0.007451617,(((GB_GCA_027729635.1/f__IlumatobacteraceaeZZZg__Casp-actino8ZZZs__Casp-actino8 sp001510335:0.000472606,(GB_GCA_001510335.1/f__IlumatobacteraceaeZZZg__Casp-actino8ZZZs__Casp-actino8 sp001510335:5e-09,GB_GCA_027728865.1/f__IlumatobacteraceaeZZZg__Casp-actino8ZZZs__Casp-actino8 sp001510335:5e-09)1.000:0.00784701)1.000:0.008518083,(GB_GCA_030729155.1/f__IlumatobacteraceaeZZZg__Casp-actino8ZZZs__Casp-actino8 sp937876415:0.00116157,((GB_GCA_030727635.1/f__IlumatobacteraceaeZZZg__Casp-actino8ZZZs__Casp-actino8 sp937876415:0.002717426,(GB_GCA_030731465.1/f__IlumatobacteraceaeZZZg__Casp-actino8ZZZs__Casp-actino8 sp937876415:5e-09,GB_GCA_030729825.1/f__IlumatobacteraceaeZZZg__Casp-actino8ZZZs__Casp-actino8 sp937876415:0.001861508)0.093:5e-09)0.998:0.007548147,GB_GCA_937876415.1/f__IlumatobacteraceaeZZZg__Casp-actino8ZZZs__Casp-actino8 sp937876415:0.000298199)0.862:0.001578713)0.980:0.00647732)0.305:0.00384439,(GB_GCA_943323275.2/f__IlumatobacteraceaeZZZg__Casp-actino8ZZZs__Casp-actino8 sp943325425:0.011854723,GB_GCA_943325425.2/f__IlumatobacteraceaeZZZg__Casp-actino8ZZZs__Casp-actino8 sp943325425:5e-09)1.000:0.015505723)0.943:0.010548071)1.000:0.045786707)1.000:0.072091534)1.000:0.048289886,(GB_GCA_005787035.1/f__IlumatobacteraceaeZZZg__Casp-actino8ZZZs__Casp-actino8 sp005787035:0.101479426,((((GB_GCA_001510455.1/f__IlumatobacteraceaeZZZg__Casp-actino8ZZZs__Casp-actino8 sp001510455:5e-09,(GB_GCA_027727925.1/f__IlumatobacteraceaeZZZg__Casp-actino8ZZZs__Casp-actino8 sp001510455:5e-09,GB_GCA_027592035.1/f__IlumatobacteraceaeZZZg__Casp-actino8ZZZs__Casp-actino8 sp001510455:5e-09)0.725:1.4e-08)0.747:0.000226526,GB_GCA_027730195.1/f__IlumatobacteraceaeZZZg__Casp-actino8ZZZs__Casp-actino8 sp001510455:5e-09)1.000:0.027773306,(GB_GCA_009923785.1/f__IlumatobacteraceaeZZZg__Casp-actino8ZZZs__Casp-actino8 sp009923785:0.001374812,(((GB_GCA_017856095.1/f__IlumatobacteraceaeZZZg__Casp-actino8ZZZs__Casp-actino8 sp009923785:5e-09,GB_GCA_017856635.1/f__IlumatobacteraceaeZZZg__Casp-actino8ZZZs__Casp-actino8 sp009923785:0.000211485)0.847:0.000204627,(((GB_GCA_027729025.1/f__IlumatobacteraceaeZZZg__Casp-actino8ZZZs__Casp-actino8 sp009923785:5e-09,GB_GCA_027729625.1/f__IlumatobacteraceaeZZZg__Casp-actino8ZZZs__Casp-actino8 sp009923785:5e-09)0.622:5e-09,GB_GCA_027730165.1/f__IlumatobacteraceaeZZZg__Casp-actino8ZZZs__Casp-actino8 sp009923785:5e-09)0.927:0.000677691,GB_GCA_017856575.1/f__IlumatobacteraceaeZZZg__Casp-actino8ZZZs__Casp-actino8 sp009923785:0.000222684)0.000:6e-09)0.760:0.000204515,((((((GB_GCA_017853075.1/f__IlumatobacteraceaeZZZg__Casp-actino8ZZZs__Casp-actino8 sp009923785:0.000416771,GB_GCA_029979275.1/f__IlumatobacteraceaeZZZg__Casp-actino8ZZZs__Casp-actino8 sp009923785:0.000425892)0.625:5e-09,GB_GCA_017859105.1/f__IlumatobacteraceaeZZZg__Casp-actino8ZZZs__Casp-actino8 sp009923785:0.000418079)0.740:5e-09,(GB_GCA_023257835.1/f__IlumatobacteraceaeZZZg__Casp-actino8ZZZs__Casp-actino8 sp009923785:0.002481392,(GB_GCA_017851585.1/f__IlumatobacteraceaeZZZg__Casp-actino8ZZZs__Casp-actino8 sp009923785:0.000204587,GB_GCA_017852295.1/f__IlumatobacteraceaeZZZg__Casp-actino8ZZZs__Casp-actino8 sp009923785:5e-09)0.915:0.000204574)0.000:5e-09)0.786:0.000204546,GB_GCA_017852225.1/f__IlumatobacteraceaeZZZg__Casp-actino8ZZZs__Casp-actino8 sp009923785:0.000211512)0.792:0.000204452,GB_GCA_017856155.1/f__IlumatobacteraceaeZZZg__Casp-actino8ZZZs__Casp-actino8 sp009923785:0.000209121)0.000:5e-09,GB_GCA_030827565.1/f__IlumatobacteraceaeZZZg__Casp-actino8ZZZs__Casp-actino8 sp009923785:0.000204533)0.000:5e-09)0.344:0.000532236)1.000:0.033203936)1.000:0.090149561,((GB_GCA_004379135.1/f__IlumatobacteraceaeZZZg__Casp-actino8ZZZs__Casp-actino8 sp004379135:5e-09,GB_GCA_018882865.1/f__IlumatobacteraceaeZZZg__Casp-actino8ZZZs__Casp-actino8 sp004379135:5e-09)1.000:0.018238735,(GB_GCA_016871355.1/f__IlumatobacteraceaeZZZg__Casp-actino8ZZZs__Casp-actino8 sp016871355:0.015588146,GB_GCA_018882725.1/f__IlumatobacteraceaeZZZg__Casp-actino8ZZZs__Casp-actino8 sp018882725:0.012684736)1.000:0.01201753)1.000:0.069828405)0.898:0.020383218)1.000:0.039083911)1.000:0.094244223)1.000:0.03277581,((GB_GCA_017856815.1/f__IlumatobacteraceaeZZZg__CAIYHK01ZZZs__CAIYHK01 sp017856815:0.007045486,(GB_GCA_947500105.1/f__IlumatobacteraceaeZZZg__CAIYHK01ZZZs__CAIYHK01 sp903925985:0.002190677,(GB_GCA_945860475.1/f__IlumatobacteraceaeZZZg__CAIYHK01ZZZs__CAIYHK01 sp903925985:0.001939047,GB_GCA_903925985.1/f__IlumatobacteraceaeZZZg__CAIYHK01ZZZs__CAIYHK01 sp903925985:0.003029981)0.836:0.002384811)0.976:0.005808376)1.000:0.213487444,(((((((GB_GCA_947450115.1/f__IlumatobacteraceaeZZZg__F1-20-MAGs119ZZZs__F1-20-MAGs119 sp947450115:0.01112433,(GB_GCA_903920665.1/f__IlumatobacteraceaeZZZg__F1-20-MAGs119ZZZs__F1-20-MAGs119 sp009711295:0.003769915,(GB_GCA_009698025.1/f__IlumatobacteraceaeZZZg__F1-20-MAGs119ZZZs__F1-20-MAGs119 sp009711295:5e-09,GB_GCA_009711295.1/f__IlumatobacteraceaeZZZg__F1-20-MAGs119ZZZs__F1-20-MAGs119 sp009711295:5e-09)0.857:0.000924158)0.987:0.003881096)0.915:0.003454848,(((GB_GCA_945886445.1/f__IlumatobacteraceaeZZZg__F1-20-MAGs119ZZZs__F1-20-MAGs119 sp945886445:0.00280558,(GB_GCA_013205145.1/f__IlumatobacteraceaeZZZg__F1-20-MAGs119ZZZs__F1-20-MAGs119 sp013205145:0.005061766,GB_GCA_016463445.1/f__IlumatobacteraceaeZZZg__F1-20-MAGs119ZZZs__F1-20-MAGs119 sp013205145:0.001716799)1.000:0.009924658)0.994:0.005533202,(GB_GCA_945869715.1/f__IlumatobacteraceaeZZZg__F1-20-MAGs119ZZZs__F1-20-MAGs119 sp945869715:0.003333986,GB_GCA_947483105.1/f__IlumatobacteraceaeZZZg__F1-20-MAGs119ZZZs__F1-20-MAGs119 sp945869715:0.001255097)0.948:0.003673534)0.845:0.005949601,(GB_GCA_903858075.1/f__IlumatobacteraceaeZZZg__F1-20-MAGs119ZZZs__F1-20-MAGs119 sp903858075:0.000375774,(GB_GCA_947442635.1/f__IlumatobacteraceaeZZZg__F1-20-MAGs119ZZZs__F1-20-MAGs119 sp903858075:0.000555258,GB_GCA_947500485.1/f__IlumatobacteraceaeZZZg__F1-20-MAGs119ZZZs__F1-20-MAGs119 sp903858075:0.000443092)0.909:0.001720412)0.999:0.005124879)1.000:0.012723361)0.999:0.006045283,(GB_GCA_026393585.1/f__IlumatobacteraceaeZZZg__F1-20-MAGs119ZZZs__F1-20-MAGs119 sp026393585:0.004407467,GB_GCA_030830415.1/f__IlumatobacteraceaeZZZg__F1-20-MAGs119ZZZs__F1-20-MAGs119 sp030830415:0.002239138)0.607:0.002908974)0.932:0.003505572,(GB_GCA_030727665.1/f__IlumatobacteraceaeZZZg__F1-20-MAGs119ZZZs__F1-20-MAGs119 sp030726975:5e-09,(GB_GCA_030726975.1/f__IlumatobacteraceaeZZZg__F1-20-MAGs119ZZZs__F1-20-MAGs119 sp030726975:0.000453961,GB_GCA_030731475.1/f__IlumatobacteraceaeZZZg__F1-20-MAGs119ZZZs__F1-20-MAGs119 sp030726975:0.001493342)0.727:0.000660126)0.991:0.005666105)1.000:0.121942808,((GB_GCA_018970175.1/f__IlumatobacteraceaeZZZg__F1-20-MAGs119ZZZs__F1-20-MAGs119 sp018970175:0.017415228,(GB_GCA_009918205.1/f__IlumatobacteraceaeZZZg__F1-20-MAGs119ZZZs__F1-20-MAGs119 sp009919275:0.000265608,GB_GCA_009919275.1/f__IlumatobacteraceaeZZZg__F1-20-MAGs119ZZZs__F1-20-MAGs119 sp009919275:0.000375873)1.000:0.013063728)1.000:0.023292796,(GB_GCA_005787785.1/f__IlumatobacteraceaeZZZg__F1-20-MAGs119ZZZs__F1-20-MAGs119 sp005787785:0.034755829,GB_GCA_016870865.1/f__IlumatobacteraceaeZZZg__F1-20-MAGs119ZZZs__F1-20-MAGs119 sp016870865:0.046587681)1.000:0.027938795)1.000:0.091210392)1.000:0.116225118,(((GB_GCA_005788205.1/f__IlumatobacteraceaeZZZg__UBA2093ZZZs__UBA2093 sp005788205:0.057206857,(((GB_GCA_017856475.1/f__IlumatobacteraceaeZZZg__UBA2093ZZZs__UBA2093 sp009920715:0.000779237,GB_GCA_903880935.1/f__IlumatobacteraceaeZZZg__UBA2093ZZZs__UBA2093 sp009920715:0.003307971)0.787:0.000605978,GB_GCA_017856835.1/f__IlumatobacteraceaeZZZg__UBA2093ZZZs__UBA2093 sp009920715:0.000417264)0.218:0.001442157,(GB_GCA_009923285.1/f__IlumatobacteraceaeZZZg__UBA2093ZZZs__UBA2093 sp009920715:0.003243339,(GB_GCA_009921015.1/f__IlumatobacteraceaeZZZg__UBA2093ZZZs__UBA2093 sp009920715:0.012099675,GB_GCA_009920715.1/f__IlumatobacteraceaeZZZg__UBA2093ZZZs__UBA2093 sp009920715:0.000689748)0.502:0.000809144)0.971:0.005784875)1.000:0.033934002)1.000:0.092557783,(((((GB_GCA_005788815.1/f__IlumatobacteraceaeZZZg__UBA2093ZZZs__UBA2093 sp005788815:0.008020429,((GB_GCA_026393575.1/f__IlumatobacteraceaeZZZg__UBA2093ZZZs__UBA2093 sp026393575:0.002206316,(GB_GCA_947486645.1/f__IlumatobacteraceaeZZZg__UBA2093ZZZs__UBA2093 sp026393575:0.000730796,GB_GCA_947494075.1/f__IlumatobacteraceaeZZZg__UBA2093ZZZs__UBA2093 sp026393575:1.1e-08)0.908:0.005563818)0.947:0.00677149,GB_GCA_947504595.1/f__IlumatobacteraceaeZZZg__UBA2093ZZZs__UBA2093 sp026393575:5e-09)0.657:0.003554622)1.000:0.076541788,((GB_GCA_009703725.1/f__IlumatobacteraceaeZZZg__UBA2093ZZZs__UBA2093 sp009704065:5e-09,(GB_GCA_009704065.1/f__IlumatobacteraceaeZZZg__UBA2093ZZZs__UBA2093 sp009704065:5e-09,GB_GCA_947461855.1/f__IlumatobacteraceaeZZZg__UBA2093ZZZs__UBA2093 sp009704065:5e-09)1.000:5e-09)1.000:0.05972747,(((GB_GCA_903882325.1/f__IlumatobacteraceaeZZZg__UBA2093ZZZs__UBA2093 sp903929185:0.00375195,(GB_GCA_903909135.1/f__IlumatobacteraceaeZZZg__UBA2093ZZZs__UBA2093 sp903929185:0.000497291,(GB_GCA_903869055.1/f__IlumatobacteraceaeZZZg__UBA2093ZZZs__UBA2093 sp903929185:5e-09,(GB_GCA_903905565.1/f__IlumatobacteraceaeZZZg__UBA2093ZZZs__UBA2093 sp903929185:0.000460407,GB_GCA_903929185.1/f__IlumatobacteraceaeZZZg__UBA2093ZZZs__UBA2093 sp903929185:0.000316963)0.819:0.000653656)0.778:0.000320151)0.989:0.003331243)0.999:0.006290366,(GB_GCA_943325435.2/f__IlumatobacteraceaeZZZg__UBA2093ZZZs__UBA2093 sp943325435:0.016595933,(((GB_GCA_947486145.1/f__IlumatobacteraceaeZZZg__UBA2093ZZZs__UBA2093 sp945878785:0.000408254,(GB_GCA_947490895.1/f__IlumatobacteraceaeZZZg__UBA2093ZZZs__UBA2093 sp945878785:0.001409251,GB_GCA_945878785.1/f__IlumatobacteraceaeZZZg__UBA2093ZZZs__UBA2093 sp945878785:0.000394579)0.832:6e-09)1.000:0.011583482,(((GB_GCA_030729045.1/f__IlumatobacteraceaeZZZg__UBA2093ZZZs__UBA2093 sp030729045:5e-09,GB_GCA_030731405.1/f__IlumatobacteraceaeZZZg__UBA2093ZZZs__UBA2093 sp030729045:0.000724254)1.000:0.008623644,(GB_GCA_903934195.1/f__IlumatobacteraceaeZZZg__UBA2093ZZZs__UBA2093 sp903934195:0.005481857,GB_GCA_947487275.1/f__IlumatobacteraceaeZZZg__UBA2093ZZZs__UBA2093 sp903934195:0.001783669)0.991:0.004459999)0.998:0.004375835,GB_GCA_945901725.1/f__IlumatobacteraceaeZZZg__UBA2093ZZZs__UBA2093 sp945901725:0.010924875)0.967:0.002828067)0.961:0.006166398,((GB_GCA_026393535.1/f__IlumatobacteraceaeZZZg__UBA2093ZZZs__UBA2093 sp026393535:0.005737482,GB_GCA_945889575.1/f__IlumatobacteraceaeZZZg__UBA2093ZZZs__UBA2093 sp945889575:0.007633293)0.999:0.006343445,GB_GCA_009694565.1/f__IlumatobacteraceaeZZZg__UBA2093ZZZs__UBA2093 sp009694565:0.01898116)1.000:0.009268955)0.811:0.00103304)0.906:0.005234108)0.956:0.009745278,(((GB_GCA_009702665.1/f__IlumatobacteraceaeZZZg__UBA2093ZZZs__UBA2093 sp009705865:5e-09,(GB_GCA_009705865.1/f__IlumatobacteraceaeZZZg__UBA2093ZZZs__UBA2093 sp009705865:0.000599844,GB_GCA_009701435.1/f__IlumatobacteraceaeZZZg__UBA2093ZZZs__UBA2093 sp009705865:0.00103919)0.339:5e-09)0.917:0.000287132,GB_GCA_947467915.1/f__IlumatobacteraceaeZZZg__UBA2093ZZZs__UBA2093 sp009705865:5e-09)0.935:5e-09,GB_GCA_947461475.1/f__IlumatobacteraceaeZZZg__UBA2093ZZZs__UBA2093 sp009705865:0.00036108)1.000:0.022471539)1.000:0.053581448)1.000:0.026635919)1.000:0.030193348,((((GB_GCA_021299715.1/f__IlumatobacteraceaeZZZg__UBA2093ZZZs__UBA2093 sp021299715:0.015285131,GB_GCA_903904615.1/f__IlumatobacteraceaeZZZg__UBA2093ZZZs__UBA2093 sp903904615:0.012484415)1.000:0.070193646,((GB_GCA_009703055.1/f__IlumatobacteraceaeZZZg__UBA2093ZZZs__UBA2093 sp009703055:0.005013569,(GB_GCA_009702755.1/f__IlumatobacteraceaeZZZg__UBA2093ZZZs__UBA2093 sp009702755:0.002004759,GB_GCA_021298435.1/f__IlumatobacteraceaeZZZg__UBA2093ZZZs__UBA2093 sp021298435:0.003139413)0.996:0.008254753)1.000:0.027578135,(GB_GCA_937927625.1/f__IlumatobacteraceaeZZZg__UBA2093ZZZs__UBA2093 sp937927625:0.017370434,(GB_GCA_947454915.1/f__IlumatobacteraceaeZZZg__UBA2093ZZZs__UBA2093 sp947446815:5e-09,(GB_GCA_947446815.1/f__IlumatobacteraceaeZZZg__UBA2093ZZZs__UBA2093 sp947446815:5e-09,GB_GCA_947453835.1/f__IlumatobacteraceaeZZZg__UBA2093ZZZs__UBA2093 sp947446815:0.000252434)0.988:6e-09)1.000:0.026854852)0.122:0.008959619)1.000:0.051965088)0.141:0.017669694,(GB_GCA_009703125.1/f__IlumatobacteraceaeZZZg__UBA2093ZZZs__UBA2093 sp009703125:0.000942394,GB_GCA_009704715.1/f__IlumatobacteraceaeZZZg__UBA2093ZZZs__UBA2093 sp009703125:0.001354332)1.000:0.109455384)1.000:0.018344628,(GB_GCA_023253435.1/f__IlumatobacteraceaeZZZg__UBA2093ZZZs__UBA2093 sp023253435:0.098221567,(GB_GCA_023254135.1/f__IlumatobacteraceaeZZZg__UBA2093ZZZs__UBA2093 sp023254135:0.033098088,(((GB_GCA_947450655.1/f__IlumatobacteraceaeZZZg__UBA2093ZZZs__UBA2093 sp947447175:0.000254429,GB_GCA_947455445.1/f__IlumatobacteraceaeZZZg__UBA2093ZZZs__UBA2093 sp947447175:5e-09)0.160:5e-09,GB_GCA_947447175.1/f__IlumatobacteraceaeZZZg__UBA2093ZZZs__UBA2093 sp947447175:5e-09)0.392:6e-09,GB_GCA_947452895.1/f__IlumatobacteraceaeZZZg__UBA2093ZZZs__UBA2093 sp947447175:5e-09)1.000:0.032363003)1.000:0.054665381)0.925:0.013686633)0.990:0.016263544)0.613:0.020153422,(LV30N06:0.016274101,(LV00C13:0.003740175,LV08L14:5e-09)0.960:0.018801877)1.000:0.119654451)1.000:0.033679455,GB_GCA_016870775.1/f__IlumatobacteraceaeZZZg__UBA2093ZZZs__UBA2093 sp016870775:0.174773296)0.175:0.018410199)1.000:0.055740072,(((((GB_GCA_005779505.1/f__IlumatobacteraceaeZZZg__UBA2093ZZZs__UBA2093 sp005790505:0.000246761,GB_GCA_005797745.1/f__IlumatobacteraceaeZZZg__UBA2093ZZZs__UBA2093 sp005790505:0.000219084)0.731:5e-09,GB_GCA_005800275.1/f__IlumatobacteraceaeZZZg__UBA2093ZZZs__UBA2093 sp005790505:5e-09)0.680:2.7e-08,(GB_GCA_005790505.1/f__IlumatobacteraceaeZZZg__UBA2093ZZZs__UBA2093 sp005790505:0.000706393,GB_GCA_005790145.1/f__IlumatobacteraceaeZZZg__UBA2093ZZZs__UBA2093 sp005790505:0.000639206)0.811:0.000547061)1.000:0.042363037,(GB_GCA_009691255.1/f__IlumatobacteraceaeZZZg__UBA2093ZZZs__UBA2093 sp009691255:0.026528555,(GB_GCA_014190235.1/f__IlumatobacteraceaeZZZg__UBA2093ZZZs__UBA2093 sp014190235:0.004625131,(GB_GCA_016463545.1/f__IlumatobacteraceaeZZZg__UBA2093ZZZs__UBA2093 sp016463545:0.005341099,(GB_GCA_026393605.1/f__IlumatobacteraceaeZZZg__UBA2093ZZZs__UBA2093 sp947488685:0.002776776,(GB_GCA_947504925.1/f__IlumatobacteraceaeZZZg__UBA2093ZZZs__UBA2093 sp947488685:0.009931867,(GB_GCA_947488685.1/f__IlumatobacteraceaeZZZg__UBA2093ZZZs__UBA2093 sp947488685:0.000558463,GB_GCA_947505495.1/f__IlumatobacteraceaeZZZg__UBA2093ZZZs__UBA2093 sp947488685:0.001572265)0.822:0.000609689)0.915:0.001262895)0.980:0.003042253)0.945:0.003027361)1.000:0.030518773)0.248:0.012034546)1.000:0.168518309,(GB_GCA_016870215.1/f__IlumatobacteraceaeZZZg__UBA2093ZZZs__UBA2093 sp016870215:0.029555705,(GB_GCA_005789925.1/f__IlumatobacteraceaeZZZg__UBA2093ZZZs__UBA2093 sp005789925:0.034856243,(GB_GCA_903839765.1/f__IlumatobacteraceaeZZZg__UBA2093ZZZs__UBA2093 sp002331255:0.000994248,(GB_GCA_947496455.1/f__IlumatobacteraceaeZZZg__UBA2093ZZZs__UBA2093 sp002331255:0.001560583,(GB_GCA_002331255.1/f__IlumatobacteraceaeZZZg__UBA2093ZZZs__UBA2093 sp002331255:0.000274014,(GB_GCA_002451285.1/f__IlumatobacteraceaeZZZg__UBA2093ZZZs__UBA2093 sp002331255:0.000793317,GB_GCA_021298535.1/f__IlumatobacteraceaeZZZg__UBA2093ZZZs__UBA2093 sp002331255:0.000460689)0.418:1e-08)0.719:5e-09)0.799:0.00049003)1.000:0.027388629)0.856:0.014800384)1.000:0.107770762)0.998:0.03074091)1.000:0.052249767)0.980:0.030766488,(((GB_GCA_017856375.1/f__IlumatobacteraceaeZZZg__UBA3006ZZZs__UBA3006 sp017856375:0.134274404,GB_GCA_018969685.1/f__IlumatobacteraceaeZZZg__UBA3006ZZZs__UBA3006 sp018969685:0.214078703)0.978:0.044353703,((GB_GCA_009927375.1/f__IlumatobacteraceaeZZZg__UBA3006ZZZs__UBA3006 sp009927375:0.016396642,GB_GCA_023254985.1/f__IlumatobacteraceaeZZZg__UBA3006ZZZs__UBA3006 sp023254985:0.034174885)1.000:0.109081542,((((LV02M17:0.045508761,LV02K04:0.009054858)0.707:0.00528957,(((((LV02N09:0.005592171,LV02M14:0.008505424)0.758:0.002457394,((LV02N14:6e-09,LV02I02:1.1e-08)0.720:0.005802743,LV30E06:0.010510409)0.513:0.001333175)0.087:0.000260816,LV30O06:5e-09)0.779:0.002869199,LV08F05:0.008584102)0.359:0.007377753,(LV30E02:5e-09,LV30G16:0.001154814)0.866:0.006507547)0.377:0.001777488)0.334:0.004379133,(((LV30P18:0.012649271,LV30C05:0.009214844)0.289:0.016329212,(LV30P22:6e-09,LV08O16:0.012337713)0.967:0.016940448)0.086:0.011112257,LV02B06:0.012491526)0.962:0.007908155)1.000:0.133710327,((GB_GCA_007279905.1/f__IlumatobacteraceaeZZZg__UBA3006ZZZs__UBA3006 sp007279905:0.018679479,((GB_GCA_021741795.1/f__IlumatobacteraceaeZZZg__UBA3006ZZZs__UBA3006 sp021741795:0.005172393,GB_GCA_027592925.1/f__IlumatobacteraceaeZZZg__UBA3006ZZZs__UBA3006 sp027592925:0.011732788)0.993:0.00505407,(((GB_GCA_010023845.1/f__IlumatobacteraceaeZZZg__UBA3006ZZZs__UBA3006 sp903853285:0.001771367,(GB_GCA_903891625.1/f__IlumatobacteraceaeZZZg__UBA3006ZZZs__UBA3006 sp903853285:0.000795874,(GB_GCA_903853285.1/f__IlumatobacteraceaeZZZg__UBA3006ZZZs__UBA3006 sp903853285:5e-09,GB_GCA_903921555.1/f__IlumatobacteraceaeZZZg__UBA3006ZZZs__UBA3006 sp903853285:0.00124671)0.782:0.000707497)0.065:0.000663359)1.000:0.007807601,(GB_GCA_947458565.1/f__IlumatobacteraceaeZZZg__UBA3006ZZZs__UBA3006 sp947458565:0.01087497,(GB_GCA_947466015.1/f__IlumatobacteraceaeZZZg__UBA3006ZZZs__UBA3006 sp009698745:0.000471866,(GB_GCA_009698745.1/f__IlumatobacteraceaeZZZg__UBA3006ZZZs__UBA3006 sp009698745:5e-09,(((GB_GCA_947480345.1/f__IlumatobacteraceaeZZZg__UBA3006ZZZs__UBA3006 sp009698745:5e-09,GB_GCA_947464605.1/f__IlumatobacteraceaeZZZg__UBA3006ZZZs__UBA3006 sp009698745:0.005002297)0.000:5e-09,GB_GCA_947470545.1/f__IlumatobacteraceaeZZZg__UBA3006ZZZs__UBA3006 sp009698745:5e-09)0.968:5e-09,GB_GCA_009699485.1/f__IlumatobacteraceaeZZZg__UBA3006ZZZs__UBA3006 sp009698745:5e-09)0.549:5e-09)0.000:5e-09)1.000:0.008352947)0.915:0.003774636)1.000:0.008400965,(GB_GCA_009701105.1/f__IlumatobacteraceaeZZZg__UBA3006ZZZs__UBA3006 sp009701105:0.006947106,(GB_GCA_002367695.1/f__IlumatobacteraceaeZZZg__UBA3006ZZZs__UBA3006 sp002367695:0.001172016,(GB_GCA_001437785.1/f__IlumatobacteraceaeZZZg__UBA3006ZZZs__UBA3006 sp002367695:5e-09,(GB_GCA_937876235.1/f__IlumatobacteraceaeZZZg__UBA3006ZZZs__UBA3006 sp002367695:0.000212438,(GB_GCA_002382455.1/f__IlumatobacteraceaeZZZg__UBA3006ZZZs__UBA3006 sp002367695:5e-09,(GB_GCA_002346915.1/f__IlumatobacteraceaeZZZg__UBA3006ZZZs__UBA3006 sp002367695:5e-09,(GB_GCA_002365785.1/f__IlumatobacteraceaeZZZg__UBA3006ZZZs__UBA3006 sp002367695:0.000258132,(GB_GCA_001437765.1/f__IlumatobacteraceaeZZZg__UBA3006ZZZs__UBA3006 sp002367695:5e-09,GB_GCA_002430235.1/f__IlumatobacteraceaeZZZg__UBA3006ZZZs__UBA3006 sp002367695:5e-09)0.897:0.000439898)0.000:6e-09)0.624:5e-09)0.757:5e-09)0.916:0.000410663)0.132:0.00021872)1.000:0.014480903)1.000:0.008164333)0.669:0.00537051)1.000:0.018792835)1.000:0.092377241,(((GB_GCA_026393555.1/f__IlumatobacteraceaeZZZg__UBA3006ZZZs__UBA3006 sp903850275:0.002706056,(GB_GCA_903850275.1/f__IlumatobacteraceaeZZZg__UBA3006ZZZs__UBA3006 sp903850275:0.002060095,(GB_GCA_947503675.1/f__IlumatobacteraceaeZZZg__UBA3006ZZZs__UBA3006 sp903850275:0.009656513,(GB_GCA_009703155.1/f__IlumatobacteraceaeZZZg__UBA3006ZZZs__UBA3006 sp903850275:0.002014876,GB_GCA_947481335.1/f__IlumatobacteraceaeZZZg__UBA3006ZZZs__UBA3006 sp903850275:5e-09)0.736:0.000472886)1.000:0.008325716)0.877:0.000930092)0.995:0.005971325,(GB_GCA_945897875.1/f__IlumatobacteraceaeZZZg__UBA3006ZZZs__UBA3006 sp945900735:0.000888518,GB_GCA_945900735.1/f__IlumatobacteraceaeZZZg__UBA3006ZZZs__UBA3006 sp945900735:0.001442185)0.997:0.008090805)1.000:0.083793122,((GB_GCA_030832455.1/f__IlumatobacteraceaeZZZg__UBA3006ZZZs__UBA3006 sp030832455:0.009907972,((GB_GCA_001438985.1/f__IlumatobacteraceaeZZZg__UBA3006ZZZs__UBA3006 sp001438985:0.002043415,GB_GCA_017857795.1/f__IlumatobacteraceaeZZZg__UBA3006ZZZs__UBA3006 sp001438985:0.002745188)0.665:0.00031447,(GB_GCA_027728445.1/f__IlumatobacteraceaeZZZg__UBA3006ZZZs__UBA3006 sp001438985:0.000275097,(GB_GCA_027732145.1/f__IlumatobacteraceaeZZZg__UBA3006ZZZs__UBA3006 sp001438985:5e-09,GB_GCA_027592715.1/f__IlumatobacteraceaeZZZg__UBA3006ZZZs__UBA3006 sp001438985:5e-09)0.792:0.000325023)0.932:0.001604053)0.990:0.005552794)1.000:0.03129136,(GB_GCA_017853385.1/f__IlumatobacteraceaeZZZg__UBA3006ZZZs__UBA3006 sp017853385:0.029413403,(((GB_GCA_014190095.1/f__IlumatobacteraceaeZZZg__UBA3006ZZZs__UBA3006 sp014190095:0.007764023,GB_GCA_947487095.1/f__IlumatobacteraceaeZZZg__UBA3006ZZZs__UBA3006 sp947487095:0.010141017)0.603:0.003356217,(GB_GCA_029977615.1/f__IlumatobacteraceaeZZZg__UBA3006ZZZs__UBA3006 sp029977615:0.007783001,GB_GCA_023263465.1/f__IlumatobacteraceaeZZZg__UBA3006ZZZs__UBA3006 sp023263465:0.020096957)0.621:0.00219884)0.987:0.006040751,(GB_GCA_023263695.1/f__IlumatobacteraceaeZZZg__UBA3006ZZZs__UBA3006 sp023263695:0.012536611,(GB_GCA_947486675.1/f__IlumatobacteraceaeZZZg__UBA3006ZZZs__UBA3006 sp947486675:0.005904695,((GB_GCA_903892005.1/f__IlumatobacteraceaeZZZg__UBA3006ZZZs__UBA3006 sp903895515:0.002395453,(GB_GCA_903852865.1/f__IlumatobacteraceaeZZZg__UBA3006ZZZs__UBA3006 sp903895515:0.000373853,GB_GCA_903895515.1/f__IlumatobacteraceaeZZZg__UBA3006ZZZs__UBA3006 sp903895515:0.001223628)0.775:0.000529885)0.935:0.001647669,GB_GCA_947467375.1/f__IlumatobacteraceaeZZZg__UBA3006ZZZs__UBA3006 sp947467375:0.004393887)0.972:0.005130833)0.999:0.008457735)0.524:0.004959357)1.000:0.014715385)0.976:0.012230908)1.000:0.072518783)0.962:0.02202095)1.000:0.027880699)0.994:0.028230812)0.549:0.017143561)1.000:0.045729816,((((GB_GCA_010031725.1/f__IlumatobacteraceaeZZZg__F1-60-MAGs027ZZZs__F1-60-MAGs027 sp009927665:0.000661616,(GB_GCA_009927665.1/f__IlumatobacteraceaeZZZg__F1-60-MAGs027ZZZs__F1-60-MAGs027 sp009927665:0.000479235,GB_GCA_010027245.1/f__IlumatobacteraceaeZZZg__F1-60-MAGs027ZZZs__F1-60-MAGs027 sp009927665:0.000544097)0.648:0.000405308)1.000:0.019765094,(GB_GCA_010025825.1/f__IlumatobacteraceaeZZZg__F1-60-MAGs027ZZZs__F1-60-MAGs027 sp010025655:0.000726756,(GB_GCA_010030695.1/f__IlumatobacteraceaeZZZg__F1-60-MAGs027ZZZs__F1-60-MAGs027 sp010025655:0.001605335,((((GB_GCA_010030545.1/f__IlumatobacteraceaeZZZg__F1-60-MAGs027ZZZs__F1-60-MAGs027 sp010025655:0.002145097,GB_GCA_009922845.1/f__IlumatobacteraceaeZZZg__F1-60-MAGs027ZZZs__F1-60-MAGs027 sp010025655:0.000793626)0.857:0.000796398,((GB_GCA_010025795.1/f__IlumatobacteraceaeZZZg__F1-60-MAGs027ZZZs__F1-60-MAGs027 sp010025655:0.000892535,GB_GCA_010032735.1/f__IlumatobacteraceaeZZZg__F1-60-MAGs027ZZZs__F1-60-MAGs027 sp010025655:0.008409614)0.779:0.004934024,GB_GCA_010025735.1/f__IlumatobacteraceaeZZZg__F1-60-MAGs027ZZZs__F1-60-MAGs027 sp010025655:0.003448169)0.415:0.000970526)0.768:0.000522397,GB_GCA_010026885.1/f__IlumatobacteraceaeZZZg__F1-60-MAGs027ZZZs__F1-60-MAGs027 sp010025655:0.001977357)0.272:0.000628844,(GB_GCA_010027705.1/f__IlumatobacteraceaeZZZg__F1-60-MAGs027ZZZs__F1-60-MAGs027 sp010025655:0.000539196,(GB_GCA_010025865.1/f__IlumatobacteraceaeZZZg__F1-60-MAGs027ZZZs__F1-60-MAGs027 sp010025655:0.001055681,GB_GCA_010025655.1/f__IlumatobacteraceaeZZZg__F1-60-MAGs027ZZZs__F1-60-MAGs027 sp010025655:0.000732684)0.941:0.001473139)0.992:0.003485449)0.722:0.000257589)0.772:0.000570151)1.000:0.022273868)1.000:0.064165522,((GB_GCA_009926705.1/f__IlumatobacteraceaeZZZg__F1-60-MAGs027ZZZs__F1-60-MAGs027 sp009926705:0.046763355,GB_GCA_016870295.1/f__IlumatobacteraceaeZZZg__F1-60-MAGs027ZZZs__F1-60-MAGs027 sp016870295:0.043234793)0.989:0.023272307,(((GB_GCA_005793785.1/f__IlumatobacteraceaeZZZg__F1-60-MAGs027ZZZs__F1-60-MAGs027 sp005793785:0.001463618,(GB_GCA_005799295.1/f__IlumatobacteraceaeZZZg__F1-60-MAGs027ZZZs__F1-60-MAGs027 sp005793785:0.000879582,(GB_GCA_005808605.1/f__IlumatobacteraceaeZZZg__F1-60-MAGs027ZZZs__F1-60-MAGs027 sp005793785:0.000836728,GB_GCA_018970365.1/f__IlumatobacteraceaeZZZg__F1-60-MAGs027ZZZs__F1-60-MAGs027 sp005793785:0.000547324)0.569:0.000292684)1.000:0.009666136)1.000:0.042350657,(((GB_GCA_023262255.1/f__IlumatobacteraceaeZZZg__F1-60-MAGs027ZZZs__F1-60-MAGs027 sp023262255:0.005430277,GB_GCA_029978265.1/f__IlumatobacteraceaeZZZg__F1-60-MAGs027ZZZs__F1-60-MAGs027 sp023262255:0.003726035)0.619:0.002230777,(GB_GCA_017856115.1/f__IlumatobacteraceaeZZZg__F1-60-MAGs027ZZZs__F1-60-MAGs027 sp017856115:0.000733576,GB_GCA_030834345.1/f__IlumatobacteraceaeZZZg__F1-60-MAGs027ZZZs__F1-60-MAGs027 sp017856115:0.008512144)0.997:0.005191963)1.000:0.032854432,((GB_GCA_017853375.1/f__IlumatobacteraceaeZZZg__F1-60-MAGs027ZZZs__F1-60-MAGs027 sp017853375:0.000522337,GB_GCA_021298695.1/f__IlumatobacteraceaeZZZg__F1-60-MAGs027ZZZs__F1-60-MAGs027 sp017853375:0.000767234)1.000:0.020011291,(GB_GCA_014189975.1/f__IlumatobacteraceaeZZZg__F1-60-MAGs027ZZZs__F1-60-MAGs027 sp005793215:0.000507937,(GB_GCA_030827195.1/f__IlumatobacteraceaeZZZg__F1-60-MAGs027ZZZs__F1-60-MAGs027 sp005793215:0.002698096,(GB_GCA_005793215.1/f__IlumatobacteraceaeZZZg__F1-60-MAGs027ZZZs__F1-60-MAGs027 sp005793215:0.000309858,(GB_GCA_005773205.1/f__IlumatobacteraceaeZZZg__F1-60-MAGs027ZZZs__F1-60-MAGs027 sp005793215:0.000250693,GB_GCA_005799325.1/f__IlumatobacteraceaeZZZg__F1-60-MAGs027ZZZs__F1-60-MAGs027 sp005793215:0.000859232)0.270:0.000499537)0.985:0.001971452)0.309:0.000443262)1.000:0.019756581)0.943:0.008805763)0.999:0.015162182)1.000:0.021924533,(((GB_GCA_016463775.1/f__IlumatobacteraceaeZZZg__F1-60-MAGs027ZZZs__F1-60-MAGs027 sp016463775:0.00475239,(GB_GCA_945862045.1/f__IlumatobacteraceaeZZZg__F1-60-MAGs027ZZZs__F1-60-MAGs027 sp945862045:0.007744703,GB_GCA_945903285.1/f__IlumatobacteraceaeZZZg__F1-60-MAGs027ZZZs__F1-60-MAGs027 sp945862045:0.008890645)0.981:0.004644963)0.216:0.000903031,(GB_GCA_945871925.1/f__IlumatobacteraceaeZZZg__F1-60-MAGs027ZZZs__F1-60-MAGs027 sp016463775:0.002081531,GB_GCA_947484605.1/f__IlumatobacteraceaeZZZg__F1-60-MAGs027ZZZs__F1-60-MAGs027 sp016463775:0.001861572)0.680:0.00070273)1.000:0.042452027,(((GB_GCA_937876075.1/f__IlumatobacteraceaeZZZg__F1-60-MAGs027ZZZs__F1-60-MAGs027 sp030728545:0.000782721,(GB_GCA_030728545.1/f__IlumatobacteraceaeZZZg__F1-60-MAGs027ZZZs__F1-60-MAGs027 sp030728545:5e-09,GB_GCA_030726505.1/f__IlumatobacteraceaeZZZg__F1-60-MAGs027ZZZs__F1-60-MAGs027 sp030728545:0.001483719)0.841:0.001016195)0.959:0.002349832,GB_GCA_030827305.1/f__IlumatobacteraceaeZZZg__F1-60-MAGs027ZZZs__F1-60-MAGs027 sp030728545:0.016578148)0.846:0.00336029,GB_GCA_005800965.1/f__IlumatobacteraceaeZZZg__F1-60-MAGs027ZZZs__F1-60-MAGs027 sp005800965:0.006877182)1.000:0.03991772)1.000:0.033362203)1.000:0.031228851)0.689:0.021241863)1.000:0.197629965,((GB_GCA_013204455.1/f__IlumatobacteraceaeZZZg__BACL27ZZZs__BACL27 sp013204455:0.071012713,((GB_GCA_014190295.1/f__IlumatobacteraceaeZZZg__BACL27ZZZs__BACL27 sp014190295:0.010755065,((((GB_GCA_945878475.1/f__IlumatobacteraceaeZZZg__BACL27ZZZs__BACL27 sp016463105:0.000289645,GB_GCA_945906845.1/f__IlumatobacteraceaeZZZg__BACL27ZZZs__BACL27 sp016463105:0.007115315)0.771:0.001019918,GB_GCA_945875775.1/f__IlumatobacteraceaeZZZg__BACL27ZZZs__BACL27 sp016463105:0.001092596)0.876:0.000436347,(GB_GCA_945899535.1/f__IlumatobacteraceaeZZZg__BACL27ZZZs__BACL27 sp016463105:0.000548675,((((GB_GCA_027728305.1/f__IlumatobacteraceaeZZZg__BACL27ZZZs__BACL27 sp016463105:0.005012822,(GB_GCA_026393715.1/f__IlumatobacteraceaeZZZg__BACL27ZZZs__BACL27 sp016463105:0.002171348,GB_GCA_016463105.1/f__IlumatobacteraceaeZZZg__BACL27ZZZs__BACL27 sp016463105:0.000925676)0.495:0.000423064)0.891:0.000986798,GB_GCA_947499575.1/f__IlumatobacteraceaeZZZg__BACL27ZZZs__BACL27 sp016463105:0.000604629)0.570:0.000598981,GB_GCA_947499815.1/f__IlumatobacteraceaeZZZg__BACL27ZZZs__BACL27 sp016463105:5e-09)0.852:5e-09,((GB_GCA_947504235.1/f__IlumatobacteraceaeZZZg__BACL27ZZZs__BACL27 sp016463105:0.000345956,(GB_GCA_945872865.1/f__IlumatobacteraceaeZZZg__BACL27ZZZs__BACL27 sp016463105:0.000661526,GB_GCA_945861285.1/f__IlumatobacteraceaeZZZg__BACL27ZZZs__BACL27 sp016463105:0.001176594)0.764:0.000481363)0.815:0.000360328,(GB_GCA_947489055.1/f__IlumatobacteraceaeZZZg__BACL27ZZZs__BACL27 sp016463105:0.006292914,(GB_GCA_945906865.1/f__IlumatobacteraceaeZZZg__BACL27ZZZs__BACL27 sp016463105:0.001008826,GB_GCA_945875945.1/f__IlumatobacteraceaeZZZg__BACL27ZZZs__BACL27 sp016463105:0.000666267)0.749:0.000296346)0.761:0.000201615)0.752:6e-09)0.816:0.000410406)0.760:0.000203676)0.373:0.000266413,(GB_GCA_945906955.1/f__IlumatobacteraceaeZZZg__BACL27ZZZs__BACL27 sp016463105:0.002394221,GB_GCA_945861475.1/f__IlumatobacteraceaeZZZg__BACL27ZZZs__BACL27 sp016463105:0.002043368)0.747:0.000327796)0.999:0.005473782)1.000:0.026242514,((GB_GCA_945885515.1/f__IlumatobacteraceaeZZZg__BACL27ZZZs__BACL27 sp945885515:0.015727869,((GB_GCA_945862025.1/f__IlumatobacteraceaeZZZg__BACL27ZZZs__BACL27 sp945862025:0.009135755,((GB_GCA_945878705.1/f__IlumatobacteraceaeZZZg__BACL27ZZZs__BACL27 sp945878705:0.000451405,GB_GCA_945860855.1/f__IlumatobacteraceaeZZZg__BACL27ZZZs__BACL27 sp945878705:0.001112047)0.860:0.001749867,GB_GCA_945897405.1/f__IlumatobacteraceaeZZZg__BACL27ZZZs__BACL27 sp945878705:0.000247125)0.996:0.003583092)0.990:0.003714314,(GB_GCA_945861325.1/f__IlumatobacteraceaeZZZg__BACL27ZZZs__BACL27 sp945861325:0.002595702,GB_GCA_947491085.1/f__IlumatobacteraceaeZZZg__BACL27ZZZs__BACL27 sp945861325:0.001199308)0.994:0.003802838)0.999:0.009282863)1.000:0.025525559,((GB_GCA_026393655.1/f__IlumatobacteraceaeZZZg__BACL27ZZZs__BACL27 sp026393655:0.009014899,((GB_GCA_009702765.1/f__IlumatobacteraceaeZZZg__BACL27ZZZs__BACL27 sp009703975:0.001971806,(GB_GCA_009700945.1/f__IlumatobacteraceaeZZZg__BACL27ZZZs__BACL27 sp009703975:0.001556934,(GB_GCA_009705295.1/f__IlumatobacteraceaeZZZg__BACL27ZZZs__BACL27 sp009703975:0.000694103,((GB_GCA_009703975.1/f__IlumatobacteraceaeZZZg__BACL27ZZZs__BACL27 sp009703975:0.0,GB_GCA_947461905.1/f__IlumatobacteraceaeZZZg__BACL27ZZZs__BACL27 sp009703975:0.0):0.000290172,GB_GCA_947466815.1/f__IlumatobacteraceaeZZZg__BACL27ZZZs__BACL27 sp009703975:0.001425467)0.393:0.000644864)0.772:0.000896533)0.313:0.000813108)1.000:0.009747607,GB_GCA_937890395.1/f__IlumatobacteraceaeZZZg__BACL27ZZZs__BACL27 sp937890395:0.011354051)0.507:0.004797931)0.936:0.005868724,(GB_GCA_003569125.1/f__IlumatobacteraceaeZZZg__BACL27ZZZs__BACL27 sp003569125:0.023664814,(GB_GCA_945860575.1/f__IlumatobacteraceaeZZZg__BACL27ZZZs__BACL27 sp945860575:0.002922498,GB_GCA_945878815.1/f__IlumatobacteraceaeZZZg__BACL27ZZZs__BACL27 sp945860575:0.002768414)1.000:0.017507743)0.281:0.004775701)1.000:0.022571917)1.000:0.015932629)0.997:0.015345435)0.962:0.022161405,((GB_GCA_947488385.1/f__IlumatobacteraceaeZZZg__BACL27ZZZs__BACL27 sp947488385:0.002549401,(GB_GCA_016462185.1/f__IlumatobacteraceaeZZZg__BACL27ZZZs__BACL27 sp016462185:0.000227471,(GB_GCA_016463065.1/f__IlumatobacteraceaeZZZg__BACL27ZZZs__BACL27 sp016462185:0.000914926,GB_GCA_937129905.1/f__IlumatobacteraceaeZZZg__BACL27ZZZs__BACL27 sp016462185:0.000704573)0.839:0.000467303)0.984:0.003931719)1.000:0.032027564,((((GB_GCA_009923685.1/f__IlumatobacteraceaeZZZg__BACL27ZZZs__BACL27 sp009923685:0.020015614,(((GB_GCA_010021325.1/f__IlumatobacteraceaeZZZg__BACL27ZZZs__BACL27 sp003535455:0.000276513,((GB_GCA_010026425.1/f__IlumatobacteraceaeZZZg__BACL27ZZZs__BACL27 sp003535455:0.000318766,GB_GCA_010031965.1/f__IlumatobacteraceaeZZZg__BACL27ZZZs__BACL27 sp003535455:0.000938583)0.942:0.000931045,GB_GCA_003535455.1/f__IlumatobacteraceaeZZZg__BACL27ZZZs__BACL27 sp003535455:0.00773406)0.771:0.000224376)1.000:5e-09,GB_GCA_009927765.1/f__IlumatobacteraceaeZZZg__BACL27ZZZs__BACL27 sp003535455:0.000805043)0.942:0.005156838,(GB_GCA_010030665.1/f__IlumatobacteraceaeZZZg__BACL27ZZZs__BACL27 sp003535455:6e-09,GB_GCA_010031295.1/f__IlumatobacteraceaeZZZg__BACL27ZZZs__BACL27 sp003535455:0.000475145)0.783:0.000347864)1.000:0.013692105)1.000:0.016174264,((GB_GCA_947492125.1/f__IlumatobacteraceaeZZZg__BACL27ZZZs__BACL27 sp945865395:0.001130641,((GB_GCA_945862375.1/f__IlumatobacteraceaeZZZg__BACL27ZZZs__BACL27 sp945865395:0.000679867,(GB_GCA_947486865.1/f__IlumatobacteraceaeZZZg__BACL27ZZZs__BACL27 sp945865395:0.001502615,GB_GCA_945882605.1/f__IlumatobacteraceaeZZZg__BACL27ZZZs__BACL27 sp945865395:0.00105482)0.844:5e-09)0.796:0.000237751,((((((((GB_GCA_947483515.1/f__IlumatobacteraceaeZZZg__BACL27ZZZs__BACL27 sp945865395:0.000532031,GB_GCA_945865395.1/f__IlumatobacteraceaeZZZg__BACL27ZZZs__BACL27 sp945865395:0.000236046)0.625:0.000205098,GB_GCA_945866315.1/f__IlumatobacteraceaeZZZg__BACL27ZZZs__BACL27 sp945865395:6e-09)0.782:0.000336607,(GB_GCA_947505555.1/f__IlumatobacteraceaeZZZg__BACL27ZZZs__BACL27 sp945865395:0.000716687,GB_GCA_947487855.1/f__IlumatobacteraceaeZZZg__BACL27ZZZs__BACL27 sp945865395:5e-09)0.539:5e-09)0.635:5e-09,GB_GCA_947504065.1/f__IlumatobacteraceaeZZZg__BACL27ZZZs__BACL27 sp945865395:0.000208669)0.497:5e-09,GB_GCA_947489865.1/f__IlumatobacteraceaeZZZg__BACL27ZZZs__BACL27 sp945865395:5e-09)0.249:5e-09,GB_GCA_947490765.1/f__IlumatobacteraceaeZZZg__BACL27ZZZs__BACL27 sp945865395:0.000699524)0.000:5e-09,GB_GCA_945887445.1/f__IlumatobacteraceaeZZZg__BACL27ZZZs__BACL27 sp945865395:0.000965124)0.839:0.000403871,GB_GCA_947440935.1/f__IlumatobacteraceaeZZZg__BACL27ZZZs__BACL27 sp945865395:0.000525267)0.802:5e-09)0.725:0.000347696)0.999:0.005415113,((GB_GCA_027727905.1/f__IlumatobacteraceaeZZZg__BACL27ZZZs__BACL27 sp027731085:0.000470854,GB_GCA_027731085.1/f__IlumatobacteraceaeZZZg__BACL27ZZZs__BACL27 sp027731085:0.000350333)0.996:0.005057873,GB_GCA_002737635.1/f__IlumatobacteraceaeZZZg__BACL27ZZZs__BACL27 sp002737635:0.015849677)0.836:0.004449915)1.000:0.017147863)0.160:0.004292608,((GB_GCA_030827345.1/f__IlumatobacteraceaeZZZg__BACL27ZZZs__BACL27 sp947490975:0.004427558,(GB_GCA_947490975.1/f__IlumatobacteraceaeZZZg__BACL27ZZZs__BACL27 sp947490975:0.000650224,GB_GCA_947494765.1/f__IlumatobacteraceaeZZZg__BACL27ZZZs__BACL27 sp947490975:0.000319998)0.866:0.001141627)1.000:0.011626816,((((GB_GCA_030729865.1/f__IlumatobacteraceaeZZZg__BACL27ZZZs__BACL27 sp030727685:0.000464049,((GB_GCA_030727045.1/f__IlumatobacteraceaeZZZg__BACL27ZZZs__BACL27 sp030727685:0.00111974,(GB_GCA_030727685.1/f__IlumatobacteraceaeZZZg__BACL27ZZZs__BACL27 sp030727685:5e-09,GB_GCA_030726425.1/f__IlumatobacteraceaeZZZg__BACL27ZZZs__BACL27 sp030727685:0.001572242)0.732:0.000287887)0.877:0.000413647,(GB_GCA_030729165.1/f__IlumatobacteraceaeZZZg__BACL27ZZZs__BACL27 sp030727685:0.001714953,GB_GCA_030728385.1/f__IlumatobacteraceaeZZZg__BACL27ZZZs__BACL27 sp030727685:0.00067497)0.671:9.1357e-05)0.729:5e-09)0.900:0.000659257,(GB_GCA_027727805.1/f__IlumatobacteraceaeZZZg__BACL27ZZZs__BACL27 sp030727685:0.000794592,(GB_GCA_027728685.1/f__IlumatobacteraceaeZZZg__BACL27ZZZs__BACL27 sp030727685:0.001236501,GB_GCA_027732005.1/f__IlumatobacteraceaeZZZg__BACL27ZZZs__BACL27 sp030727685:0.000323735)0.796:0.00053595)0.496:0.000342493)0.941:0.002169388,GB_GCA_030827485.1/f__IlumatobacteraceaeZZZg__BACL27ZZZs__BACL27 sp030727685:0.002503423)1.000:0.008239172,(GB_GCA_009927565.1/f__IlumatobacteraceaeZZZg__BACL27ZZZs__BACL27 sp009927565:0.02262388,(GB_GCA_014190055.1/f__IlumatobacteraceaeZZZg__BACL27ZZZs__BACL27 sp014190055:0.001520264,(GB_GCA_947488415.1/f__IlumatobacteraceaeZZZg__BACL27ZZZs__BACL27 sp014190055:0.003671252,((GB_GCA_017855015.1/f__IlumatobacteraceaeZZZg__BACL27ZZZs__BACL27 sp030827545:0.001147998,GB_GCA_030827545.1/f__IlumatobacteraceaeZZZg__BACL27ZZZs__BACL27 sp030827545:0.000681306)0.965:0.001372298,(((GB_GCA_017856785.1/f__IlumatobacteraceaeZZZg__BACL27ZZZs__BACL27 sp030827545:0.000625026,(GB_GCA_017856485.1/f__IlumatobacteraceaeZZZg__BACL27ZZZs__BACL27 sp030827545:0.00117117,GB_GCA_017853655.1/f__IlumatobacteraceaeZZZg__BACL27ZZZs__BACL27 sp030827545:5e-09)0.071:0.000413968)0.791:0.000205864,GB_GCA_017853935.1/f__IlumatobacteraceaeZZZg__BACL27ZZZs__BACL27 sp030827545:5e-09)0.000:6e-09,(GB_GCA_017853875.1/f__IlumatobacteraceaeZZZg__BACL27ZZZs__BACL27 sp030827545:0.00021027,GB_GCA_017855075.1/f__IlumatobacteraceaeZZZg__BACL27ZZZs__BACL27 sp030827545:0.000648155):0.000207777)0.765:0.000437178)0.875:0.001807772)0.986:0.000513098)0.214:0.004284542)0.996:0.003375358)0.870:0.004938256)0.973:0.010582279)0.998:0.013723252,((GB_GCA_016870935.1/f__IlumatobacteraceaeZZZg__BACL27ZZZs__BACL27 sp016870935:0.021053969,GB_GCA_016871295.1/f__IlumatobacteraceaeZZZg__BACL27ZZZs__BACL27 sp016871295:0.034560038)1.000:0.068632612,((GB_GCA_005788095.1/f__IlumatobacteraceaeZZZg__BACL27ZZZs__BACL27 sp005805045:5e-09,(GB_GCA_005777075.1/f__IlumatobacteraceaeZZZg__BACL27ZZZs__BACL27 sp005805045:0.001386619,GB_GCA_005805045.1/f__IlumatobacteraceaeZZZg__BACL27ZZZs__BACL27 sp005805045:0.000550167)0.896:5e-09)1.000:0.016587082,(GB_GCA_027729785.1/f__IlumatobacteraceaeZZZg__BACL27ZZZs__BACL27 sp027729785:0.006197416,((GB_GCA_945947605.1/f__IlumatobacteraceaeZZZg__BACL27ZZZs__BACL27 sp945871625:0.001800682,((GB_GCA_947505455.1/f__IlumatobacteraceaeZZZg__BACL27ZZZs__BACL27 sp945871625:0.001144933,(GB_GCA_947502485.1/f__IlumatobacteraceaeZZZg__BACL27ZZZs__BACL27 sp945871625:5e-09,GB_GCA_945871625.1/f__IlumatobacteraceaeZZZg__BACL27ZZZs__BACL27 sp945871625:0.001043483)0.385:5e-09)0.891:0.000923106,GB_GCA_947491685.1/f__IlumatobacteraceaeZZZg__BACL27ZZZs__BACL27 sp945871625:0.00030389)0.891:0.001074496)0.987:0.005050454,((GB_GCA_945893395.1/f__IlumatobacteraceaeZZZg__BACL27ZZZs__BACL27 sp945893395:0.001256319,GB_GCA_947488455.1/f__IlumatobacteraceaeZZZg__BACL27ZZZs__BACL27 sp945893395:0.001040294)0.592:0.000549185,(GB_GCA_947445945.1/f__IlumatobacteraceaeZZZg__BACL27ZZZs__BACL27 sp945893395:5e-09,GB_GCA_947445255.1/f__IlumatobacteraceaeZZZg__BACL27ZZZs__BACL27 sp945893395:3.8644e-05)0.772:0.000260027)1.000:0.011138932)0.312:0.003944941)0.885:0.003870199)1.000:0.029288397)0.853:0.012568036)1.000:0.014805888)0.998:0.028039744)1.000:0.142006362)1.000:0.039465956)0.960:0.078590719)1.000:0.028333222)0.977:0.059705419)1.000:0.01676913)0.961:0.039028782)1.000:0.3268241185);
