# Supplementary material for: Genetic isolation and metabolic complexity of an Antarctic subglacial microbiome
Source: Nat Commun. 2025 Aug 18;16:7501. doi: 10.1038/s41467-025-62753-3 (PMC12361377; doi:10.1038/s41467-025-62753-3)
Supplement: Supplementary file 15 — Source data [file 41467_2025_62753_MOESM15_ESM.zip › Source Data/Trees/S Fig 5.tree]

(SLM_LV1_30a-P07_g__39-52-133_Sideroxydans..0.992:1e-06,(ASV9842_Sideroxydans..0.992:1e-06,(((ASV4263_Sideroxydans..0.984:0.00540719,(ASV9841_Sideroxydans..0.988:1e-06,((ASV9873_Sideroxydans..0.988:0.00550841,(ASV9845_Sideroxydans..0.992:1e-06,ASV9844_Sideroxydans..0.988:0.00540856)26:1e-06)16:0.00541056,ASV9843_Sideroxydans..0.984:0.00540774)2:1e-06)3:1e-06)25:0.00541772,(((EU283473_Sideroxydans:0.0163491,(((AY050584_Sideroxydans:0.0108677,(EF520447_Sideroxydans:1e-06,((((((((GB_GCA_002414205.1_s__Gallionella_sp002414205_:0.0397334,(JX222090_Sideroxydans:0.0163141,(ASV11293_uncultured..0.992:0.016319,((GB_GCA_016716325.1_s__Gallionella_sp016716325_:1e-06,GB_GCA_016716325.1_s__Gallionella_sp016716325_:1e-06)57:1e-06,((FM204958_Sideroxydans:0.0164566,((((GQ261317_Sideroxydans:1e-06,AY922005_Sideroxydans:1e-06)21:1e-06,KC620954_Sideroxydans:1e-06)6:1e-06,KC620956_Sideroxydans:1e-06)21:1e-06,(FJ391492_Sideroxydans:0.0108609,(FJ391502_Sideroxydans:1e-06,HQ263247_Sideroxydans:1e-06)58:0.00540299)12:1e-06)20:1e-06)60:0.0054504,(FM204955_Sideroxydans:0.016354,((((FQ659419_Sideroxydans:1e-06,(GQ263782_Sideroxydans:1e-06,(FQ659357_Sideroxydans:1e-06,((GQ263770_Sideroxydans:1e-06,(GQ264147_Sideroxydans:1e-06,(EU266776_Sideroxydans:1e-06,FQ658753_Sideroxydans:1e-06)5:1e-06)1:1e-06)0:1e-06,RS_GCF_018324385.1_s__Gallionella_kumadai_:1e-06)0:1e-06)0:1e-06)0:1e-06)0:1e-06,RS_GCF_018324385.1_s__Gallionella_kumadai_:1e-06)1:1e-06,(KX823626_Sideroxydans:1e-06,EU266781_Sideroxydans:1e-06)2:1e-06)5:1e-06,((KC961281_Sideroxydans:0.00541657,KC961275_Sideroxydans:1e-06)62:0.00543297,(KR095237_Sideroxydans:1e-06,KJ577999_Sideroxydans:1e-06)91:0.0109421)14:1e-06)4:1e-06)13:0.00541379)11:0.005486)11:1e-06)7:0.011073)6:1e-06)11:0.0126665,(ASV11021_Candidatus Nitrotoga..0.996:0.0189591,ASV11216_Sideroxydans..0.972:0.02043)24:0.00557118)0:0.0146849,((EU528206_Sideroxydans:0.0163435,(((RS_GCF_000145255.1_s__Gallionella_capsiferriformans_:1e-06,RS_GCF_000145255.1_s__Gallionella_capsiferriformans_:1e-06)15:1e-06,(RS_GCF_000145255.1_s__Gallionella_capsiferriformans_:1e-06,GB_GCA_001801025.1_s__Gallionella_sp001801025_:1e-06)18:1e-06)84:0.0108136,GB_GCA_027439055.1_s__Gallionella_sp021800795_:1e-06)57:1e-06)34:0.0164031,(GB_GCA_903882495.1_s__Gallionella_sp903885165_:1e-06,GB_GCA_903895105.1_s__Gallionella_sp903885165_:1e-06)90:1e-06)39:0.0058028)15:0.0228501,GB_GCA_024636935.1_s__Sideroxyarcus_sp024636935_:0.016727)14:0.0224681,(KC431987_Sideroxydans:0.00540929,KC432105_Sideroxydans:1e-06)60:1e-06)7:0.00543961,(GB_GCA_028710525.1_s__Gallionella_sp028710525_:0.0174619,((GB_GCA_027438975.1_s__Gallionella_sp013044075_:0.0226754,(GB_GCA_019449655.1_s__Gallionella_sp019449655_:1e-06,GB_GCA_019449655.1_s__Gallionella_sp019449655_:1e-06)66:1e-06)12:0.00541157,((((GQ388830_Sideroxydans:1e-06,(GQ388899_Sideroxydans:1e-06,(GQ389138_Sideroxydans:1e-06,JQ906291_Sideroxydans:1e-06)74:1e-06)68:0.00541465)84:0.0108908,(EF562075_Sideroxydans:0.00543228,(EF562088_Sideroxydans:0.00541734,(EF562098_Sideroxydans:1e-06,EF562063_Sideroxydans:0.00545333)55:0.00541249)14:1e-06)64:0.0108758)10:1e-06,LN870688_Sideroxydans:0.0109176)1:1e-06,(KX823851_Sideroxydans:1e-06,KX823786_Sideroxydans:1e-06)74:0.00543755)21:1e-06)19:0.0110388)8:0.00534035)8:0.0223819,((AB176698_Sideroxydans:0.0275359,((JQ183094_Sideroxydans:0.0054063,(JQ183108_Sideroxydans:1e-06,JX047107_Sideroxydans:0.005406)34:1e-06)67:0.00540593,(((AB559011_Sideroxydans:1e-06,AB354610_Sideroxydans:1e-06)17:1e-06,AB559012_Sideroxydans:1e-06)40:1e-06,AB354622_Sideroxydans:1e-06)37:1e-06)58:1e-06)80:0.0221615,(AB748625_Sideroxydans:1e-06,AB240323_Sideroxydans:1e-06)74:1e-06)17:1e-06)3:0.0108782,(AB240456_Sideroxydans:1e-06,((RS_GCF_000025705.1_s__Sideroxyarcus_lithotrophicus_:1e-06,((KF956761_Sideroxydans:1e-06,((JQ906383_Sideroxydans:1e-06,(JQ906348_Sideroxydans:1e-06,CP001965_Sideroxydans:1e-06)5:1e-06)1:1e-06,RS_GCF_000025705.1_s__Sideroxyarcus_lithotrophicus_:1e-06)0:1e-06)0:1e-06,(JQ906402_Sideroxydans:1e-06,(JQ906357_Sideroxydans:1e-06,(CP001965_Sideroxydans:1e-06,JQ906398_Sideroxydans:1e-06)0:1e-06)0:1e-06)0:1e-06)0:1e-06)0:1e-06,((JQ906304_Sideroxydans:1e-06,DQ386264_Sideroxydans:1e-06)1:1e-06,AB748641_Sideroxydans:1e-06)1:1e-06)7:1e-06)28:1e-06)0:0.00541194)0:1e-06)0:0.00541905,((((DQ228385_Sideroxydans:1e-06,DQ228367_Sideroxydans:1e-06)46:1e-06,((EF520478_Sideroxydans:0.00548599,AB600417_Sideroxydans:0.00540408)46:0.0109855,ASV11255_Candidatus Nitrotoga..0.992:0.010842)0:1e-06)0:0.00539656,(((((EF064167_Sideroxydans:1e-06,(((KJ650744_Sideroxydans:1e-06,((GB_GCA_903827555.1_s__Nitrotoga_sp002470125_:1e-06,GB_GCA_002278935.1_s__39-52-133_sp002278935_:1e-06)2:1e-06,KC541109_Sideroxydans:1e-06)0:1e-06)0:1e-06,(KJ577994_Sideroxydans:1e-06,HM243931_Sideroxydans:1e-06)4:1e-06)0:1e-06,((RS_GCF_013168275.1_s__Nitrotoga_sp013168275_:1e-06,GB_GCA_945907325.1_s__Nitrotoga_sp002470125_:1e-06)2:1e-06,(((RS_GCF_905221025.1_s__Nitrotoga_fabula_:1e-06,((KC424660_Sideroxydans:1e-06,JQ279013_Sideroxydans:1e-06)3:1e-06,RS_GCF_924101635.2_s__Nitrotoga_sp924101635_:1e-06)0:1e-06)0:1e-06,GB_GCA_003402285.1_s__Nitrotoga_sp003402285_:1e-06)0:1e-06,ASV11243_Sideroxydans..1.0:1e-06)0:1e-06)0:1e-06)0:1e-06)0:1e-06,((GB_GCA_903848875.1_s__Nitrotoga_sp002470125_:1e-06,(RS_GCF_918378365.1_s__Nitrotoga_arctica_:1e-06,RS_GCF_013168275.1_s__Nitrotoga_sp013168275_:1e-06)2:1e-06)0:1e-06,EF562577_Sideroxydans:1e-06)0:1e-06)0:1e-06,(GB_GCA_002281365.1_s__39-52-133_sp002278935_:1e-06,(KP896362_Sideroxydans:1e-06,((EU244041_Sideroxydans:1e-06,RS_GCF_918378365.1_s__Nitrotoga_arctica_:1e-06)1:1e-06,GB_GCA_903819825.1_s__Nitrotoga_sp002470125_:1e-06)0:1e-06)0:1e-06)0:1e-06)0:1e-06,(GB_GCA_943332965.1_s__Nitrotoga_sp002470125_:1e-06,((ASV11249_Sideroxydans..0.996:0.00539508,KC432042_Sideroxydans:0.00539558)0:1e-06,(((JQ906285_Sideroxydans:1e-06,GQ389057_Sideroxydans:1e-06)100:0.0463049,KP985668_Sideroxydans:0.012067)39:0.0159155,((((((((EU937866_Sideroxydans:1e-06,AB754025_Sideroxydans:1e-06)0:1e-06,((KX504980_Sideroxydans:1e-06,((AB754026_Sideroxydans:1e-06,(((AB754024_Sideroxydans:1e-06,(((((((((((((HQ190296_Sideroxydans:0.0397647,(GQ388903_Sideroxydans:0.0461322,((GB_GCA_003153155.1_s__Gallionella_sp003153155_:1e-06,((LC276084_Sideroxydans:1e-06,LC276082_Sideroxydans:1e-06)79:0.00552168,(((ASV11210_Gallionella..0.976:0.0277421,ASV11209_Gallionella..0.992:1e-06)71:0.0108358,GB_GCA_020621985.1_s__Gallionella_altingense_:1e-06)82:0.0220895,((ASV2892_Gallionella..0.98:0.0219128,ASV12847_Gallionella..0.996:1e-06)73:1e-06,(ASV11221_Gallionella..0.996:1e-06,(ASV11519_Gallionella..0.964:0.0450323,(ASV11222_Gallionella..0.992:0.00539441,ASV11235_Gallionella..0.95:1e-06)34:1e-06)10:1e-06)6:1e-06)43:1e-06)38:0.0109321)6:0.00538184)4:0.00539706,(((ASV11034_Gallionella..0.996:1e-06,(GQ388837_Sideroxydans:0.00545511,GQ389142_Sideroxydans:0.0110577)98:0.0220752)52:0.0053977,GQ389039_Sideroxydans:0.00541278)11:1e-06,(GB_GCA_023259055.1_s__Gallionella_sp023259055_:1e-06,ASV11230_Gallionella..1.0:1e-06)38:1e-06)21:1e-06)4:0.0053527)10:0.00555569)0:0.00534833,(((KU685484_Sideroxydans:0.0508344,GB_GCA_016223025.1_s__VIKH01_sp016223025_:0.0191559)62:0.0107719,KU685499_Sideroxydans:0.0190428)39:0.00880122,(EF589997_Sideroxydans:0.00540013,(GU572364_Sideroxydans:1e-06,(FQ659771_Sideroxydans:0.00542581,(((GQ263781_Sideroxydans:0.0109023,GQ263773_Sideroxydans:0.0108904)4:1e-06,(GQ263764_Sideroxydans:1e-06,(((GQ263846_Sideroxydans:1e-06,GQ263729_Sideroxydans:1e-06)4:1e-06,JX120414_Sideroxydans:1e-06)1:1e-06,((FJ391498_Sideroxydans:1e-06,GQ263827_Sideroxydans:1e-06)4:1e-06,(GQ263728_Sideroxydans:1e-06,((GQ263834_Sideroxydans:1e-06,((GQ263708_Sideroxydans:1e-06,(FJ391503_Sideroxydans:1e-06,(((GQ263711_Sideroxydans:1e-06,GQ263840_Sideroxydans:1e-06)3:1e-06,FJ391508_Sideroxydans:1e-06)0:1e-06,(GQ263927_Sideroxydans:1e-06,GQ264072_Sideroxydans:1e-06)15:1e-06)0:1e-06)0:1e-06)0:1e-06,(GQ263741_Sideroxydans:1e-06,GQ263746_Sideroxydans:1e-06)1:1e-06)0:1e-06)0:1e-06,GQ263810_Sideroxydans:1e-06)0:1e-06)0:1e-06)0:1e-06)1:1e-06)6:1e-06)18:1e-06,(HQ003480_Sideroxydans:0.01642,(HE587235_Sideroxydans:1e-06,((RS_GCF_021654335.1_s__Sideroxyarcus_emersonii_:1e-06,((EU802012_Sideroxydans:1e-06,JN038994_Sideroxydans:1e-06)42:1e-06,RS_GCF_021654335.1_s__Sideroxyarcus_emersonii_:1e-06)4:1e-06)7:1e-06,HE587097_Sideroxydans:1e-06)32:1e-06)60:1e-06)64:0.0108543)36:0.00540263)1:1e-06)3:1e-06)26:1e-06)25:0.0111513)0:0.0110083,(EF562114_Sideroxydans:0.0109557,EF562062_Sideroxydans:1e-06)52:0.00539466)0:1e-06,(EU937872_Sideroxydans:0.00539466,EU937910_Sideroxydans:0.00539832)0:1e-06)0:1e-06,((KJ568459_Sideroxydans:0.0222364,EF562065_Sideroxydans:0.0277777)2:1e-06,(EU937881_Sideroxydans:0.00539656,FR667803_Sideroxydans:0.0110587)2:1e-06)0:1e-06)0:1e-06,AF351229_Sideroxydans:1e-06)0:1e-06,EU937878_Sideroxydans:1e-06)0:1e-06,((((KC424722_Sideroxydans:0.00545972,KX504983_Sideroxydans:0.00539579)0:1e-06,KP972181_Sideroxydans:1e-06)0:1e-06,LN870892_Sideroxydans:1e-06)0:1e-06,AB600402_Sideroxydans:1e-06)0:1e-06)0:1e-06,EU937913_Sideroxydans:1e-06)0:1e-06,GQ339119_Sideroxydans:1e-06)0:1e-06,FR667814_Sideroxydans:1e-06)0:1e-06,(KF836291_Sideroxydans:1e-06,(EU937908_Sideroxydans:1e-06,(KP896356_Sideroxydans:1e-06,(EU937851_Sideroxydans:1e-06,(EU937882_Sideroxydans:1e-06,(EF562112_Sideroxydans:1e-06,EU937838_Sideroxydans:1e-06)1:1e-06)0:1e-06)0:1e-06)0:1e-06)0:1e-06)0:1e-06)0:1e-06,(EF562100_Sideroxydans:1e-06,(AB754022_Sideroxydans:1e-06,AB754023_Sideroxydans:1e-06)0:1e-06)1:1e-06)0:1e-06)0:1e-06,AB240498_Sideroxydans:1e-06)0:1e-06,EU937848_Sideroxydans:1e-06)0:1e-06)0:1e-06,EU937886_Sideroxydans:1e-06)0:1e-06)0:1e-06,EU937855_Sideroxydans:1e-06)0:1e-06)0:1e-06,KC437147_Sideroxydans:1e-06)0:1e-06,((KR095276_Sideroxydans:0.00541314,(((GU134920_Sideroxydans:1e-06,GU134914_Sideroxydans:0.0110328)43:0.00541251,GU134933_Sideroxydans:0.00541202)0:1e-06,((((JQ906405_Sideroxydans:1e-06,HE587103_Sideroxydans:1e-06)0:1e-06,(((((((DQ386859_Sideroxydans:1e-06,(FR667790_Sideroxydans:1e-06,HE587130_Sideroxydans:1e-06)0:1e-06)0:1e-06,HE587250_Sideroxydans:1e-06)0:1e-06,(FR667839_Sideroxydans:1e-06,FR667763_Sideroxydans:1e-06)1:1e-06)0:1e-06,FR667801_Sideroxydans:1e-06)0:1e-06,FR667777_Sideroxydans:1e-06)0:1e-06,(((JQ906315_Sideroxydans:1e-06,GU134928_Sideroxydans:1e-06)0:1e-06,((HE587164_Sideroxydans:1e-06,(FR667759_Sideroxydans:0.00543764,HE587191_Sideroxydans:1e-06)4:1e-06)2:1e-06,FR667775_Sideroxydans:1e-06)7:1e-06)0:1e-06,RS_GCF_902459525.1_s__Sideroxyarcus_sp902459525_:1e-06)0:1e-06)0:1e-06,((FR667820_Sideroxydans:1e-06,((FQ659566_Sideroxydans:1e-06,(((GB_GCA_016208015.1_s__Sideroxyarcus_sp016208015_:1e-06,((((JQ906384_Sideroxydans:1e-06,FN824827_Sideroxydans:1e-06)1:1e-06,((FR667773_Sideroxydans:1e-06,FR667806_Sideroxydans:1e-06)1:1e-06,GB_GCA_027311045.1_s__Sideroxyarcus_sp902459525_:1e-06)0:1e-06)0:1e-06,((HE587056_Sideroxydans:1e-06,((FR667776_Sideroxydans:0.00541109,(GU134913_Sideroxydans:0.0394757,HE587182_Sideroxydans:1e-06)21:0.00541179)1:1e-06,(HE587128_Sideroxydans:0.00542434,((((RS_GCF_000746095.1_s__Ferriphaselus_sp000746095_:1e-06,(RS_GCF_000974685.2_s__Ferriphaselus_amnicola_:1e-06,(RS_GCF_000746095.1_s__Ferriphaselus_sp000746095_:1e-06,RS_GCF_000974685.2_s__Ferriphaselus_amnicola_:1e-06)20:1e-06)2:1e-06)1:1e-06,(KU685501_Sideroxydans:1e-06,(RS_GCF_000974685.2_s__Ferriphaselus_amnicola_:1e-06,RS_GCF_000746095.1_s__Ferriphaselus_sp000746095_:1e-06)4:1e-06)0:1e-06)6:1e-06,RS_GCF_000746095.1_s__Ferriphaselus_sp000746095_:1e-06)92:0.0164155,(HE587136_Sideroxydans:0.00540983,HE587073_Sideroxydans:1e-06)47:1e-06)19:1e-06)1:1e-06)0:1e-06)0:1e-06,(HE587189_Sideroxydans:1e-06,RS_GCF_902459525.1_s__Sideroxyarcus_sp902459525_:1e-06)4:1e-06)0:1e-06)0:1e-06,FR667841_Sideroxydans:1e-06)0:1e-06)0:1e-06,FR667794_Sideroxydans:1e-06)0:1e-06,FJ810588_Sideroxydans:1e-06)0:1e-06)0:1e-06,((FR667797_Sideroxydans:1e-06,GU134923_Sideroxydans:1e-06)2:1e-06,GU134935_Sideroxydans:1e-06)0:1e-06)0:1e-06)0:1e-06,((FR667835_Sideroxydans:0.00541062,FR667825_Sideroxydans:0.00541052)0:1e-06,((JQ906301_Sideroxydans:0.00542646,(LN870964_Sideroxydans:1e-06,AJ582038_Sideroxydans:1e-06)49:1e-06)52:0.00541443,HE587112_Sideroxydans:0.00541072)1:1e-06)0:1e-06)0:1e-06)0:1e-06)0:1e-06,GB_GCA_003445795.1_s__Sideroxyarcus_sp003445795_:1e-06)0:1e-06,(((HE587273_Sideroxydans:0.00551127,HE587257_Sideroxydans:1e-06)25:1e-06,(HE587214_Sideroxydans:0.00542352,HE587064_Sideroxydans:0.00541158)1:1e-06)0:1e-06,(FN824941_Sideroxydans:1e-06,FJ810589_Sideroxydans:1e-06)0:1e-06)0:1e-06)0:1e-06)0:1e-06)5:0.00542156,EF520481_Sideroxydans:0.00542117)0:1e-06)0:1e-06,((ASV9838_Sideroxydans..0.988:0.00541145,ASV9836_Sideroxydans..0.992:1e-06)44:0.0054221,((ASV9802_Sideroxydans..0.988:0.0108437,ASV9805_Sideroxydans..0.992:0.00542196)12:1e-06,ASV9837_Sideroxydans..0.996:1e-06)10:1e-06)13:0.00539712)2:0.0108471,((FQ658873_Sideroxydans:0.0108424,(EF079084_Sideroxydans:0.00549375,(KC620906_Sideroxydans:1e-06,GB_GCA_001577345.1_s__Gallionella_acididurans_:1e-06)80:0.00540753)34:0.00540775)0:1e-06,(((((JQ278992_Sideroxydans:0.010865,JQ278996_Sideroxydans:1e-06)71:0.0108443,JQ279001_Sideroxydans:0.00539735)2:1e-06,(ASV11300_Sideroxydans..0.996:0.00539726,AF351237_Sideroxydans:0.00550369)0:1e-06)0:1e-06,(JQ279024_Sideroxydans:1e-06,JQ279032_Sideroxydans:1e-06)1:1e-06)0:1e-06,((FQ659407_Sideroxydans:1e-06,((((((LC276083_Sideroxydans:0.0219533,KX823809_Sideroxydans:1e-06)3:1e-06,KX823777_Sideroxydans:0.00541745)16:0.00539888,AB240284_Sideroxydans:0.00548632)11:0.00545598,(FJ037637_Sideroxydans:1e-06,ASV9809_Sideroxydans..0.988:0.0163602)18:1e-06)3:0.0108521,(ASV9839_Sideroxydans..0.992:0.00539956,((((ASV9867_Sideroxydans..0.988:0.00551353,((ASV11260_Sideroxydans..0.992:0.00541682,((ASV10959_Sideroxydans..0.992:0.00541349,ASV11224_Sideroxydans..0.992:0.00542122)3:1e-06,((((ASV11231_Sideroxydans..0.992:0.00541344,ASV11220_Sideroxydans..0.992:0.00541353)4:1e-06,(ASV11233_Sideroxydans..0.992:0.00541351,ASV11226_Sideroxydans..0.992:0.00541299)2:1e-06)0:1e-06,((ASV11229_Sideroxydans..0.992:0.0054144,ASV11225_Sideroxydans..0.992:0.00541317)1:1e-06,(ASV11219_Sideroxydans..0.992:0.00541299,ASV11234_Sideroxydans..0.992:0.0054135)1:1e-06)0:1e-06)0:1e-06,ASV11227_Sideroxydans..0.996:1e-06)0:1e-06)0:1e-06)12:0.00541554,((ASV9831_Gallionella..0.98:0.00541405,((SLM_MC1B_24-M11_g__Nitrotoga_Gallionella..0.984:1e-06,(((SLM_MC1B_24-G15_g__Nitrotoga_Gallionella..0.984:1e-06,SLM_MC1B_24-M13_g__Nitrotoga_Gallionella..0.984:1e-06)3:1e-06,(((SLM_MC1B_46-N05_g__Nitrotoga_Gallionella..0.984:1e-06,SLM_MC1B_24-F20_g__Nitrotoga_Gallionella..0.984:1e-06)3:1e-06,((SLM_MC1B_24-K02_g__Nitrotoga_Gallionella..0.984:1e-06,(((SLM_MC1B_24-M18_g__Nitrotoga_Gallionella..0.984:1e-06,SLM_MC1B_68-O06_g__Nitrotoga_Gallionella..0.984:1e-06)4:1e-06,SLM_MC1B_02-E17_g__Nitrotoga_Gallionella..0.984:1e-06)0:1e-06,SLM_MC1B_24-O15_g__Nitrotoga_Gallionella..0.984:1e-06)0:1e-06)0:1e-06,(SLM_MC1B_02-G20_g__Nitrotoga_Gallionella..0.984:1e-06,SLM_MC1B_46-O13_g__Nitrotoga_Gallionella..0.984:1e-06)0:1e-06)0:1e-06)0:1e-06,ASV9830_Gallionella..0.984:1e-06)0:1e-06)0:1e-06,(SLM_MC1B_02-D05_g__Nitrotoga_Gallionella..0.984:1e-06,SLM_MC1B_02-I05_g__Nitrotoga_Gallionella..0.984:1e-06)13:1e-06)0:1e-06)0:1e-06,(SLM_MC1B_68-I15_g__Nitrotoga_Gallionella..0.98:1e-06,(SLM_LV1_BS-J04_g__Nitrotoga_Gallionella..0.984:1e-06,((ASV9829_Gallionella..0.98:0.00541673,ASV12486_Gallionella..0.98:0.00541579)6:1e-06,(ASV11213_Gallionella..0.988:0.00541617,ASV9877_Gallionella..0.98:0.00541517)5:1e-06)0:1e-06)0:1e-06)0:1e-06)5:1e-06)52:1e-06,((ASV9834_Candidatus Nitrotoga..0.984:1e-06,ASV9833_Candidatus Nitrotoga..0.988:0.00541616)78:0.00543317,(ASV9832_Candidatus Nitrotoga..0.988:1e-06,ASV9863_Candidatus Nitrotoga..0.984:0.0168926)11:0.00549926)12:0.0109684)20:0.0165611)0:1e-06)0:1e-06,(ASV9847_Sideroxydans..0.988:0.00541539,ASV9878_Sideroxydans..0.988:0.00541456)7:1e-06)0:1e-06,ASV9840_Sideroxydans..0.988:0.00541376)2:0.00542454,ASV9835_Sideroxydans..0.996:1e-06)0:1e-06)0:0.0053996)0:1e-06,(JN038999_Sideroxydans:0.00539849,(KX504734_Sideroxydans:0.011214,((KU685483_Sideroxydans:1e-06,KU685500_Sideroxydans:1e-06)21:1e-06,KU685482_Sideroxydans:1e-06)58:1e-06)26:0.0108476)1:1e-06)0:1e-06)0:1e-06,(((EU937923_Sideroxydans:1e-06,(JQ278954_Sideroxydans:1e-06,(JQ279026_Sideroxydans:1e-06,(((HQ178844_Sideroxydans:1e-06,((JQ279054_Sideroxydans:1e-06,JQ278986_Sideroxydans:1e-06)4:1e-06,JQ279004_Sideroxydans:1e-06)1:1e-06)0:1e-06,((AB600651_Sideroxydans:1e-06,(JQ279025_Sideroxydans:0.00539717,(ASV11232_Sideroxydans..0.996:1e-06,JQ279022_Sideroxydans:0.0108737)56:0.00539725)0:1e-06)0:1e-06,ASV11228_Sideroxydans..1.0:1e-06)0:1e-06)0:1e-06,JQ279017_Sideroxydans:1e-06)0:1e-06)0:1e-06)0:1e-06)0:1e-06,FQ659812_Sideroxydans:1e-06)0:1e-06,JQ279055_Sideroxydans:1e-06)0:1e-06)0:1e-06)0:1e-06)0:1e-06)2:0.00539937,((((((((((GQ388908_Sideroxydans:0.0108381,GQ388886_Sideroxydans:1e-06)42:0.0053979,GQ388796_Sideroxydans:0.00539454)1:1e-06,(GQ388804_Sideroxydans:1e-06,((HQ003479_Sideroxydans:1e-06,((GQ388858_Sideroxydans:1e-06,JQ906376_Sideroxydans:1e-06)1:1e-06,(((((((JQ906297_Sideroxydans:1e-06,((GQ388915_Sideroxydans:1e-06,((((GQ388840_Sideroxydans:1e-06,GQ389061_Sideroxydans:1e-06)0:1e-06,(((GQ388788_Sideroxydans:1e-06,GQ388792_Sideroxydans:1e-06)0:1e-06,GQ388871_Sideroxydans:1e-06)0:1e-06,(((((((GQ388875_Sideroxydans:0.00539403,GQ389078_Sideroxydans:0.00540231)0:1e-06,GQ389114_Sideroxydans:1e-06)0:1e-06,JQ279029_Sideroxydans:1e-06)0:1e-06,GQ389072_Sideroxydans:1e-06)0:1e-06,((GQ389124_Sideroxydans:1e-06,(GQ388896_Sideroxydans:1e-06,(GQ388895_Sideroxydans:0.00541225,GQ388806_Sideroxydans:0.00541454)5:1e-06)10:1e-06)0:1e-06,GQ388866_Sideroxydans:1e-06)0:1e-06)0:1e-06,((GQ388808_Sideroxydans:1e-06,GQ389041_Sideroxydans:1e-06)1:1e-06,(GQ389049_Sideroxydans:1e-06,((GQ388977_Sideroxydans:0.0108392,GQ389085_Sideroxydans:1e-06)35:0.0053955,GQ388878_Sideroxydans:0.0163741)3:1e-06)0:1e-06)0:1e-06)0:1e-06,(((GQ388857_Sideroxydans:0.00547028,(GQ388887_Sideroxydans:0.0108902,(GQ388888_Sideroxydans:0.0333089,GQ388861_Sideroxydans:0.0506675)21:0.0055813)6:1e-06)0:1e-06,(GQ389127_Sideroxydans:0.00539613,GQ389052_Sideroxydans:0.0275999)3:1e-06)0:1e-06,((GQ388911_Sideroxydans:0.00541555,GQ388882_Sideroxydans:0.010834)32:1e-06,((GQ388820_Sideroxydans:0.0164235,GQ388868_Sideroxydans:0.0163337)31:0.00546275,GQ388879_Sideroxydans:0.0053994)0:1e-06)0:1e-06)0:1e-06)0:1e-06)0:1e-06)0:1e-06,GQ389141_Sideroxydans:1e-06)0:1e-06,GQ388827_Sideroxydans:1e-06)0:1e-06)0:1e-06,GQ388863_Sideroxydans:1e-06)0:1e-06)0:1e-06,GQ389125_Sideroxydans:1e-06)0:1e-06,(JQ279028_Sideroxydans:1e-06,JQ906406_Sideroxydans:1e-06)1:1e-06)0:1e-06,((GQ388791_Sideroxydans:1e-06,(GQ388833_Sideroxydans:1e-06,GQ388779_Sideroxydans:1e-06)3:1e-06)0:1e-06,GQ388819_Sideroxydans:1e-06)0:1e-06)0:1e-06,JQ906335_Sideroxydans:1e-06)0:1e-06,GQ389081_Sideroxydans:1e-06)0:1e-06,JQ906394_Sideroxydans:1e-06)0:1e-06)0:1e-06)0:1e-06,(GQ388793_Sideroxydans:1e-06,GQ389047_Sideroxydans:1e-06)0:1e-06)0:1e-06)0:1e-06)0:1e-06,GQ388919_Sideroxydans:1e-06)0:1e-06,FN870301_Sideroxydans:1e-06)0:1e-06,GQ388805_Sideroxydans:1e-06)0:1e-06,(GQ389031_Sideroxydans:0.0109017,((GQ388877_Sideroxydans:0.0222042,GQ389137_Sideroxydans:0.0110926)48:0.0107046,GQ388885_Sideroxydans:0.0108589)21:1e-06)37:0.00542709)0:1e-06,(GQ388891_Sideroxydans:0.0220192,GQ388848_Sideroxydans:1e-06)41:0.00539478)19:0.0108925,GQ388909_Sideroxydans:1e-06)4:1e-06,GQ389143_Sideroxydans:0.0108762)1:0.00549689)0:1e-06,ASV11223_Sideroxydans..0.992:0.00539935)0:0.0053972)0:1e-06)0:1e-06)0:1e-06)0:1e-06,(((GB_GCA_021848465.1_s__JAJZUP01_sp021848465_:0.0163375,(((LN870829_Sideroxydans:1e-06,LN870918_Sideroxydans:1e-06)16:1e-06,((LN870862_Sideroxydans:1e-06,LN870952_Sideroxydans:1e-06)4:1e-06,(LN870978_Sideroxydans:1e-06,ASV11256_Sideroxydans..1.0:1e-06)6:1e-06)2:1e-06)18:1e-06,(((JX434250_Sideroxydans:1e-06,KC431926_Sideroxydans:1e-06)14:1e-06,KC432112_Sideroxydans:1e-06)47:1e-06,(DQ386858_Sideroxydans:1e-06,(((AB748638_Sideroxydans:0.0108787,AB748654_Sideroxydans:1e-06)57:0.0108839,HQ166635_Sideroxydans:1e-06)26:1e-06,((KF836342_Sideroxydans:1e-06,KC437164_Sideroxydans:1e-06)89:0.00550103,(KF836349_Sideroxydans:1e-06,KC437184_Sideroxydans:1e-06)87:0.00543275)75:0.0109081)1:0.0054163)0:0.00542604)0:0.0108512)0:0.00539846)0:1e-06,((((((GB_GCA_016721605.1_s__Nitrotoga_sp016721605_:1e-06,GB_GCA_016714885.1_s__Nitrotoga_sp016721605_:1e-06)21:1e-06,GB_GCA_003402315.1_s__Nitrotoga_sp003402315_:1e-06)3:1e-06,GB_GCA_003402375.1_s__Nitrotoga_sp003402375_:1e-06)3:1e-06,GB_GCA_003402345.1_s__Nitrotoga_sp003402345_:1e-06)30:1e-06,GB_GCA_016714885.1_s__Nitrotoga_sp016721605_:0.108757)2:0.00539629,ASV11259_Candidatus Nitrotoga..0.996:0.0221311)0:1e-06)0:1e-06,(((FQ660008_Sideroxydans:0.00539465,GB_GCA_013521105.1_s__Nitrotoga_sp002470125_:1e-06)14:1e-06,(ASV11264_Sideroxydans..0.988:0.0109287,(GB_GCA_016714885.1_s__Nitrotoga_sp016721605_:0.0111116,SLM_MC1B_68-I20_g__Nitrotoga_Sideroxydans..0.996:1e-06)2:1e-06)4:0.00542158)0:1e-06,(GB_GCA_903906845.1_s__Nitrotoga_sp002470125_:0.00540056,ASV11261_Sideroxydans..0.996:0.00539483)0:1e-06)0:1e-06)0:1e-06)0:1e-06)0:0.0108417,ASV414_Sideroxydans..0.919:1e-06)0:1e-06)0:1e-06,(FQ659541_Sideroxydans:1e-06,ASV11244_Sideroxydans..1.0:1e-06)22:1e-06)0:1e-06)0:0.00539462,ASV9846_Sideroxydans..0.996:1e-06)0:1e-06,((ASV9821_Candidatus Nitrotoga..0.976:0.0331878,((ASV9816_Candidatus Nitrotoga..0.992:0.00539952,(ASV9800_Candidatus Nitrotoga..0.992:0.00539791,ASV9819_Candidatus Nitrotoga..0.996:1e-06)19:1e-06)8:0.00539962,ASV9825_Candidatus Nitrotoga..0.996:1e-06)2:1e-06)1:0.0053985,((ASV9820_Candidatus Nitrotoga..0.996:0.00539561,(((ASV11198_Candidatus Nitrotoga..0.992:0.00541317,ASV9824_Candidatus Nitrotoga..0.992:0.00539479)2:1e-06,((ASV9822_Candidatus Nitrotoga..0.996:1e-06,(ASV9879_Candidatus Nitrotoga..0.992:0.00541187,(SLM_LV1_30a-K02_g__Nitrotoga_Candidatus Nitrotoga..0.992:1e-06,ASV9861_Candidatus Nitrotoga..0.992:1e-06)53:0.00551101)3:1e-06)0:1e-06,(ASV9896_Candidatus Nitrotoga..0.992:0.00541105,((((ASV9814_Candidatus Nitrotoga..0.984:0.0054117,(ASV9815_Candidatus Nitrotoga..0.988:1e-06,(ASV9812_Candidatus Nitrotoga..0.984:0.00541217,ASV9813_Candidatus Nitrotoga..0.984:0.00541215)8:1e-06)2:1e-06)16:0.00541555,((ASV9801_Candidatus Nitrotoga..0.984:0.0110763,((((((ASV10958_Candidatus Nitrotoga..0.992:0.00541037,ASV11199_Candidatus Nitrotoga..0.992:0.00541067)4:1e-06,((ASV11192_Candidatus Nitrotoga..0.992:1e-06,(ASV11200_Candidatus Nitrotoga..0.988:1e-06,ASV9828_Candidatus Nitrotoga..0.984:0.00540826)62:0.00544584)43:0.00541978,ASV11197_Candidatus Nitrotoga..0.992:0.00541093)1:1e-06)0:1e-06,(((ASV11387_Candidatus Nitrotoga..0.988:0.00540233,(ASV11207_Candidatus Nitrotoga..0.992:1e-06,ASV11361_Candidatus Nitrotoga..0.988:0.00550144)16:1e-06)26:1e-06,(ASV1255_Candidatus Nitrotoga..0.933:0.08239,((GQ389075_Sideroxydans:0.0237571,JX222528_Sideroxydans:0.152952)8:0.0175494,((GQ389048_Sideroxydans:0.148197,(((GB_GCA_937879585.1_s__Gallionella_sp003153155_:0.15333,(GB_GCA_030681775.1_s__Gallionella_sp001801025_:0.664707,GB_GCA_947480295.1_s__Nitrotoga_sp002470125_:0.116257)33:0.0924299)20:0.0758369,GB_GCA_937879585.1_s__Gallionella_sp003153155_:0.202305)43:0.0362111,GB_GCA_030700315.1_s__Gallionella_sp030700315_:0.402125)40:0.0850508)79:0.0632978,(FR667788_Sideroxydans:0.0317445,GB_GCA_903831465.1_s__Nitrotoga_sp002470125_:0.110956)14:0.0054704)42:0.00825755)2:0.0306886)1:0.00322532)0:0.00542764,ASV11195_Candidatus Nitrotoga..0.992:0.00541039)0:1e-06)0:1e-06,ASV11194_Candidatus Nitrotoga..0.996:1e-06)0:1e-06,(ASV10951_Candidatus Nitrotoga..0.992:0.00541322,ASV11196_Candidatus Nitrotoga..0.992:0.00541317)3:1e-06)0:1e-06,ASV11191_Candidatus Nitrotoga..0.992:0.00541456)0:0.00541583)0:1e-06,(((ASV9826_Candidatus Nitrotoga..0.976:0.0220425,(ASV9810_Sideroxydans..0.988:1e-06,ASV9811_Sideroxydans..0.984:0.00541174)32:0.00541575)2:1e-06,((ASV9862_Candidatus Nitrotoga..0.988:0.00542387,(SLM_LV1_0208-I15_g__Nitrotoga_Candidatus Nitrotoga..0.992:1e-06,SLM_MC1B_02-G11_g__Nitrotoga_Candidatus Nitrotoga..0.992:1e-06)39:1e-06)27:0.00544022,((((ASV9875_Candidatus Nitrotoga..0.984:0.00542938,((ASV12721_Candidatus Nitrotoga..0.976:0.0109785,(ASV12771_Sideroxydans..0.937:0.0681411,(ASV12735_Candidatus Nitrotoga..0.925:1e-06,(ASV12730_Candidatus Nitrotoga..0.929:0.0163664,(ASV12739_Candidatus Nitrotoga..0.905:0.00531893,ASV12738_Candidatus Nitrotoga..0.905:1e-06)98:0.0218486)22:0.005352)58:0.0328522)96:0.0574958)35:0.00538527,((SLM_LV1_30a-D16_g__Nitrotoga_Candidatus Nitrotoga..0.988:1e-06,(SLM_LV1_30a-G03_g__Nitrotoga_Candidatus Nitrotoga..0.988:1e-06,((SLM_LV1_0208-D02_g__Nitrotoga_Candidatus Nitrotoga..0.988:1e-06,ASV9856_Candidatus Nitrotoga..0.988:1e-06)5:1e-06,SLM_LV1_0830-P09_g__Nitrotoga_Candidatus Nitrotoga..0.988:1e-06)4:1e-06)2:1e-06)14:1e-06,(ASV9116_Sideroxydans..0.949:0.0684457,((ASV9854_Candidatus Nitrotoga..0.976:0.0108992,(ASV9870_Candidatus Nitrotoga..0.984:0.00542466,((ASV9871_Candidatus Nitrotoga..0.984:0.00542653,(ASV9868_Sideroxydans..0.984:0.00542838,(ASV9872_Sideroxydans..0.988:1e-06,SLM_LV1_30a-B17_g__Nitrotoga_Sideroxydans..0.988:1e-06)36:1e-06)30:0.00542842)2:1e-06,ASV9869_Candidatus Nitrotoga..0.988:1e-06)4:1e-06)24:0.00542707)0:1e-06,ASV9855_Candidatus Nitrotoga..0.984:1e-06)10:0.00542908)5:1e-06)1:1e-06)7:0.00543112)0:1e-06,ASV9857_Candidatus Nitrotoga..0.984:0.00543292)0:1e-06,((((ASV9880_Candidatus Nitrotoga..0.984:0.00542923,ASV9866_Candidatus Nitrotoga..0.984:0.00542929)1:1e-06,((((((SLM_LV1_0208-K10_g__Nitrotoga_Candidatus Nitrotoga..0.988:1e-06,SLM_LV1_30a-C22_g__Nitrotoga_Candidatus Nitrotoga..0.988:1e-06)2:1e-06,(SLM_LV1_0208-L10_g__Nitrotoga_Candidatus Nitrotoga..0.988:1e-06,(SLM_LV1_0208-N06_g__Nitrotoga_Candidatus Nitrotoga..0.988:1e-06,((SLM_LV1_0830-D03_g__Nitrotoga_Candidatus Nitrotoga..0.988:1e-06,(SLM_LV1_0208-K11_g__Nitrotoga_Candidatus Nitrotoga..0.988:1e-06,SLM_LV1_0830-A17_g__Nitrotoga_Candidatus Nitrotoga..0.988:1e-06)0:1e-06)0:1e-06,SLM_LV1_0208-O06_g__Nitrotoga_Candidatus Nitrotoga..0.988:1e-06)0:1e-06)0:1e-06)0:1e-06)0:1e-06,((SLM_LV1_0830-A09_g__Nitrotoga_Candidatus Nitrotoga..0.988:1e-06,(SLM_LV1_BS-G06_g__Nitrotoga_Candidatus Nitrotoga..0.988:1e-06,SLM_LV1_30a-P17_g__Nitrotoga_Candidatus Nitrotoga..0.988:1e-06)0:1e-06)0:1e-06,((ASV9799_Candidatus Nitrotoga..0.984:0.0054291,ASV9859_Candidatus Nitrotoga..0.984:0.00542962)1:1e-06,(ASV12487_Candidatus Nitrotoga..0.984:0.00543079,ASV9864_Candidatus Nitrotoga..0.984:0.00542937)1:1e-06)0:1e-06)0:1e-06)0:1e-06,(SLM_LV1_30a-E04_g__Nitrotoga_Candidatus Nitrotoga..0.988:1e-06,SLM_LV1_0830-L23_g__Nitrotoga_Candidatus Nitrotoga..0.988:1e-06)4:1e-06)0:1e-06,((ASV9858_Candidatus Nitrotoga..0.988:1e-06,SLM_LV1_0830-M21_g__Nitrotoga_Candidatus Nitrotoga..0.988:1e-06)1:1e-06,(SLM_LV1_0208-D22_g__Nitrotoga_Candidatus Nitrotoga..0.988:1e-06,(SLM_LV1_0830-K10_g__Nitrotoga_Candidatus Nitrotoga..0.988:1e-06,SLM_LV1_0208-L20_g__Nitrotoga_Candidatus Nitrotoga..0.988:1e-06)0:1e-06)0:1e-06)0:1e-06)0:1e-06,SLM_LV1_30a-J11_g__Nitrotoga_Candidatus Nitrotoga..0.988:1e-06)0:1e-06)0:1e-06,(SLM_LV1_02b-L21_g__Nitrotoga_Candidatus Nitrotoga..0.988:1e-06,SLM_LV1_02b-L06_g__Nitrotoga_Candidatus Nitrotoga..0.988:1e-06)2:1e-06)0:1e-06,(SLM_LV1_0830-A11_g__Nitrotoga_Candidatus Nitrotoga..0.988:1e-06,((((SLM_LV1_30a-P21_g__Nitrotoga_Candidatus Nitrotoga..0.988:1e-06,SLM_LV1_30a-D19_g__Nitrotoga_Candidatus Nitrotoga..0.988:1e-06)2:1e-06,SLM_LV1_0208-J04_g__Nitrotoga_Candidatus Nitrotoga..0.988:1e-06)0:1e-06,(SLM_LV1_30a-N14_g__Nitrotoga_Candidatus Nitrotoga..0.988:1e-06,SLM_LV1_30a-K04_g__Nitrotoga_Candidatus Nitrotoga..0.988:1e-06)3:1e-06)0:1e-06,(SLM_LV1_0830-J10_g__Nitrotoga_Candidatus Nitrotoga..0.988:1e-06,((SLM_LV1_0830-M17_g__Nitrotoga_Candidatus Nitrotoga..0.988:1e-06,SLM_LV1_0830-F16_g__Nitrotoga_Candidatus Nitrotoga..0.988:1e-06)0:1e-06,SLM_LV1_0208-J18_g__Nitrotoga_Candidatus Nitrotoga..0.988:1e-06)0:1e-06)0:1e-06)0:1e-06)0:1e-06)0:1e-06)0:1e-06,(ASV9860_Candidatus Nitrotoga..0.984:0.0054323,ASV9865_Candidatus Nitrotoga..0.984:0.0054297)3:1e-06)3:1e-06)2:0.00551382)0:1e-06,(ASV9818_Candidatus Nitrotoga..0.992:1e-06,SLM_MC1B_46-C08_g__Nitrotoga_Candidatus Nitrotoga..0.992:1e-06)5:1e-06)0:1e-06)0:1e-06)0:0.00541579,ASV9817_Candidatus Nitrotoga..0.992:1e-06)0:0.00541389,(ASV9807_Sideroxydans..0.988:0.00541555,ASV9808_Candidatus Nitrotoga..0.988:1e-06)58:0.01088)0:1e-06)0:1e-06)0:1e-06)0:1e-06,ASV9827_Candidatus Nitrotoga..0.992:0.00541503)0:0.00542211)0:1e-06,ASV9823_Candidatus Nitrotoga..1.0:1e-06)0:1e-06)0:0.0108431)2:0.00539464)5:1e-06,(((ASV9803_Sideroxydans..0.984:0.00539182,(SLM_LV1_0830-N02_g__39-52-133_Sideroxydans..0.988:1e-06,ASV9804_Sideroxydans..0.988:1e-06)40:1e-06)38:1e-06,((ASV11242_Sideroxydans..0.988:0.0108472,((((SLM_LV1_0830-N11_g__39-52-133_Sideroxydans..0.996:1e-06,SLM_LV1_0830-J03_g__39-52-133_Sideroxydans..0.996:1e-06)11:1e-06,SLM_LV1_0208-A22_g__39-52-133_Sideroxydans..0.996:1e-06)2:1e-06,(SLM_LV1_30a-D17_g__39-52-133_Sideroxydans..0.996:1e-06,ASV11241_Sideroxydans..0.996:1e-06)3:1e-06)4:1e-06,EU030485_Sideroxydans:0.00539038)3:1e-06)3:0.00539277,(SLM_LV1_0830-O14_g__39-52-133_Sideroxydans..0.992:1e-06,ASV11035_Sideroxydans..0.992:1e-06)46:1e-06)3:0.00539334)3:0.00539327,(ASV11166_Sideroxydans..0.988:0.00539382,ASV9806_Sideroxydans..0.984:1e-06)61:0.010836)1:1e-06)16:1e-06)8:1e-06,SLM_LV1_0830-G10_g__39-52-133_Sideroxydans..0.992:1e-06);
