# Supplementary material for: Genetic isolation and metabolic complexity of an Antarctic subglacial microbiome
Source: Nat Commun. 2025 Aug 18;16:7501. doi: 10.1038/s41467-025-62753-3 (PMC12361377; doi:10.1038/s41467-025-62753-3)
Supplement: Supplementary file 15 — Source data [file 41467_2025_62753_MOESM15_ESM.zip › Source Data/Trees/S Fig 19 20.tree]

(RS_GCF_003315235.1:0.257073114,(((GB_GCA_021287185.1/f__BurkholderiaceaeZZZg__CTSOIL-112ZZZs__CTSOIL-112 sp021287185:0.035415919,((GB_GCA_018261955.1/f__BurkholderiaceaeZZZg__CTSOIL-112ZZZs__CTSOIL-112 sp018261955:0.01586974,(GB_GCA_017986875.1/f__BurkholderiaceaeZZZg__CTSOIL-112ZZZs__CTSOIL-112 sp017986195:0.003631688,(GB_GCA_017986195.1/f__BurkholderiaceaeZZZg__CTSOIL-112ZZZs__CTSOIL-112 sp017986195:0.003292288,GB_GCA_937871315.1/f__BurkholderiaceaeZZZg__CTSOIL-112ZZZs__CTSOIL-112 sp017986195:0.003547437)0.146:0.001123357)1.000:0.013588038)1.000:0.023848297,GB_GCA_021286655.1/f__BurkholderiaceaeZZZg__CTSOIL-112ZZZs__CTSOIL-112 sp021287185:0.001877214)0.109:0.007942995)1.000:0.106624534,((RS_GCF_004363775.1/f__BurkholderiaceaeZZZg__HydromonasZZZs__Hydromonas duriensis:0.049791591,(GB_GCA_937862905.1/f__BurkholderiaceaeZZZg__HydromonasZZZs__Hydromonas sp937862905:0.008640851,RS_GCF_003339525.1/f__BurkholderiaceaeZZZg__HydromonasZZZs__Hydromonas cinctiostellae:0.012964869)1.000:0.045900507)1.000:0.049950291,((GB_GCA_017848545.1/f__BurkholderiaceaeZZZg__FormosimonasZZZs__Formosimonas sp017495165:5e-09,(GB_GCA_017848395.1/f__BurkholderiaceaeZZZg__FormosimonasZZZs__Formosimonas sp017495165:5e-09,(GB_GCA_017495165.1/f__BurkholderiaceaeZZZg__FormosimonasZZZs__Formosimonas sp017495165:5e-09,GB_GCA_017848375.1/f__BurkholderiaceaeZZZg__FormosimonasZZZs__Formosimonas sp017495165:5e-09)0.000:5e-09)0.000:5e-09)1.000:0.137997474,(GB_GCA_937862845.1/f__BurkholderiaceaeZZZg__FormosimonasZZZs__Formosimonas sp937862845:0.098641179,RS_GCF_014652675.1/f__BurkholderiaceaeZZZg__FormosimonasZZZs__Formosimonas limnophila:0.072637146)0.636:0.025475235)0.933:0.024878836)1.000:0.047955663)1.000:0.154016637,(((GB_GCA_005788065.1/f__BurkholderiaceaeZZZg__SXZD01ZZZs__SXZD01 sp005788065:0.110985659,GB_GCA_021300475.1/f__BurkholderiaceaeZZZg__SXZD01ZZZs__SXZD01 sp021300475:0.11187681)1.000:0.082916908,((GB_GCA_029866125.1/f__BurkholderiaceaeZZZg__LimnobacterZZZs__Limnobacter sp029866125:0.101721249,(GB_GCA_012032215.1/f__BurkholderiaceaeZZZg__LimnobacterZZZs__Limnobacter sp012032215:0.138868096,GB_GCA_002428895.1/f__BurkholderiaceaeZZZg__LimnobacterZZZs__Limnobacter sp002428895:0.244665089)0.999:0.053394347)0.486:0.025165753,((RS_GCF_027310275.1/f__BurkholderiaceaeZZZg__LimnobacterZZZs__Limnobacter litoralis:0.002039906,RS_GCF_030160455.1/f__BurkholderiaceaeZZZg__LimnobacterZZZs__Limnobacter litoralis:0.001991773)1.000:0.097810091,(RS_GCF_024518835.1/f__BurkholderiaceaeZZZg__LimnobacterZZZs__Limnobacter humi:0.070268823,((GB_GCA_027484315.1/f__BurkholderiaceaeZZZg__LimnobacterZZZs__Limnobacter sp027484315:0.00448418,(GB_GCA_004291335.1/f__BurkholderiaceaeZZZg__LimnobacterZZZs__Limnobacter thiooxidans:0.001001172,RS_GCF_027530465.1/f__BurkholderiaceaeZZZg__LimnobacterZZZs__Limnobacter thiooxidans:0.001359589)0.994:0.004544874)1.000:0.017510862,(((GB_GCA_021299735.1/f__BurkholderiaceaeZZZg__LimnobacterZZZs__Limnobacter sp021299735:0.019173524,((RS_GCF_030824135.1/f__BurkholderiaceaeZZZg__LimnobacterZZZs__Limnobacter sp000170915:0.001420191,((RS_GCF_012270025.1/f__BurkholderiaceaeZZZg__LimnobacterZZZs__Limnobacter sp000170915:0.000679431,RS_GCF_000170915.1/f__BurkholderiaceaeZZZg__LimnobacterZZZs__Limnobacter sp000170915:0.000703203)0.433:0.000200925,((RS_GCF_913043895.1/f__BurkholderiaceaeZZZg__LimnobacterZZZs__Limnobacter sp000170915:0.0,RS_GCF_937897675.1/f__BurkholderiaceaeZZZg__LimnobacterZZZs__Limnobacter sp000170915:0.0):5e-09,((RS_GCF_002377005.1/f__BurkholderiaceaeZZZg__LimnobacterZZZs__Limnobacter sp000170915:5e-09,RS_GCF_002377375.1/f__BurkholderiaceaeZZZg__LimnobacterZZZs__Limnobacter sp000170915:5e-09)0.536:5e-09,GB_GCA_002710665.1/f__BurkholderiaceaeZZZg__LimnobacterZZZs__Limnobacter sp000170915:5e-09)0.000:5e-09)0.985:0.002266394)0.686:0.00045191)1.000:0.007616391,(((RS_GCF_002954425.1/f__BurkholderiaceaeZZZg__LimnobacterZZZs__Limnobacter sp002954425:0.002035691,((((GB_GCA_013824125.1/f__BurkholderiaceaeZZZg__LimnobacterZZZs__Limnobacter sp002954425:0.00138008,(GB_GCA_003242045.1/f__BurkholderiaceaeZZZg__LimnobacterZZZs__Limnobacter sp002954425:6e-09,(GB_GCA_003242005.1/f__BurkholderiaceaeZZZg__LimnobacterZZZs__Limnobacter sp002954425:0.000452738,GB_GCA_003241935.1/f__BurkholderiaceaeZZZg__LimnobacterZZZs__Limnobacter sp002954425:0.000203835)0.619:5e-09)0.000:5e-09)0.861:0.00038913,((((GB_GCA_903858905.1/f__BurkholderiaceaeZZZg__LimnobacterZZZs__Limnobacter sp002954425:5e-09,GB_GCA_903856475.1/f__BurkholderiaceaeZZZg__LimnobacterZZZs__Limnobacter sp002954425:5e-09)0.981:0.000996775,(((RS_GCF_002321545.1/f__BurkholderiaceaeZZZg__LimnobacterZZZs__Limnobacter sp002954425:0.000944123,GB_GCA_913030865.1/f__BurkholderiaceaeZZZg__LimnobacterZZZs__Limnobacter sp002954425:0.00196964)0.584:5e-09,(((((((RS_GCF_002473065.1/f__BurkholderiaceaeZZZg__LimnobacterZZZs__Limnobacter sp002954425:5e-09,GB_GCA_002471755.1/f__BurkholderiaceaeZZZg__LimnobacterZZZs__Limnobacter sp002954425:0.001349951)0.000:5e-09,RS_GCF_002435075.1/f__BurkholderiaceaeZZZg__LimnobacterZZZs__Limnobacter sp002954425:5e-09)0.000:5e-09,GB_GCA_002360655.1/f__BurkholderiaceaeZZZg__LimnobacterZZZs__Limnobacter sp002954425:0.002335575)0.545:5e-09,GB_GCA_002730045.1/f__BurkholderiaceaeZZZg__LimnobacterZZZs__Limnobacter sp002954425:5e-09)0.000:5e-09,RS_GCF_937919025.1/f__BurkholderiaceaeZZZg__LimnobacterZZZs__Limnobacter sp002954425:5e-09)0.000:5e-09,GB_GCA_002690025.1/f__BurkholderiaceaeZZZg__LimnobacterZZZs__Limnobacter sp002954425:5e-09)0.623:0.000177928,GB_GCA_002294265.1/f__BurkholderiaceaeZZZg__LimnobacterZZZs__Limnobacter sp002954425:0.002781137)0.041:6e-09)0.949:0.000960246,GB_GCA_005773285.1/f__BurkholderiaceaeZZZg__LimnobacterZZZs__Limnobacter sp002954425:0.001807329)0.395:0.000232326)0.000:5e-09,(RS_GCF_004213785.1/f__BurkholderiaceaeZZZg__LimnobacterZZZs__Limnobacter sp002954425:0.000394197,GB_GCA_947473505.1/f__BurkholderiaceaeZZZg__LimnobacterZZZs__Limnobacter sp002954425:0.002271222)0.766:0.000195461)0.764:0.000197036,RS_GCF_013004065.1/f__BurkholderiaceaeZZZg__LimnobacterZZZs__Limnobacter sp002954425:0.002339273)0.763:0.000196943)0.387:5e-09,RS_GCF_030692785.1/f__BurkholderiaceaeZZZg__LimnobacterZZZs__Limnobacter sp002954425:0.001544646)0.409:0.000196933,GB_GCA_015657595.1/f__BurkholderiaceaeZZZg__LimnobacterZZZs__Limnobacter sp002954425:0.00106797)0.934:0.000789789)0.810:0.000757788,(GB_GCA_018812945.1/f__BurkholderiaceaeZZZg__LimnobacterZZZs__Limnobacter sp018812945:0.004966976,RS_GCF_029087225.1/f__BurkholderiaceaeZZZg__LimnobacterZZZs__Limnobacter sp029087225:0.00265318)0.875:0.001232037)0.997:0.004187831,(RS_GCF_001601825.1/f__BurkholderiaceaeZZZg__LimnobacterZZZs__Limnobacter sp001601825:0.000740509,RS_GCF_946482415.1/f__BurkholderiaceaeZZZg__LimnobacterZZZs__Limnobacter sp001601825:0.001342714)1.000:0.010564112)0.336:0.002283905)0.330:0.002111077)0.182:0.001979268,(RS_GCF_902506325.1/f__BurkholderiaceaeZZZg__LimnobacterZZZs__Limnobacter sp902506325:0.012718354,(RS_GCF_005871185.1/f__BurkholderiaceaeZZZg__LimnobacterZZZs__Limnobacter alexandrii:0.000927495,GB_GCA_946482315.1/f__BurkholderiaceaeZZZg__LimnobacterZZZs__Limnobacter alexandrii:0.001639593)1.000:0.004868811)0.893:0.00318688)0.999:0.006359164,(((GB_GCA_018819585.1/f__BurkholderiaceaeZZZg__LimnobacterZZZs__Limnobacter sp018815245:5e-09,(((GB_GCA_018827085.1/f__BurkholderiaceaeZZZg__LimnobacterZZZs__Limnobacter sp018815245:5e-09,GB_GCA_018821385.1/f__BurkholderiaceaeZZZg__LimnobacterZZZs__Limnobacter sp018815245:0.000194861)0.000:5e-09,GB_GCA_018826745.1/f__BurkholderiaceaeZZZg__LimnobacterZZZs__Limnobacter sp018815245:0.00040659)0.000:5e-09,(GB_GCA_018826365.1/f__BurkholderiaceaeZZZg__LimnobacterZZZs__Limnobacter sp018815245:5e-09,(GB_GCA_018815245.1/f__BurkholderiaceaeZZZg__LimnobacterZZZs__Limnobacter sp018815245:0.0,GB_GCA_018815355.1/f__BurkholderiaceaeZZZg__LimnobacterZZZs__Limnobacter sp018815245:0.0,GB_GCA_018823555.1/f__BurkholderiaceaeZZZg__LimnobacterZZZs__Limnobacter sp018815245:0.0,GB_GCA_018831185.1/f__BurkholderiaceaeZZZg__LimnobacterZZZs__Limnobacter sp018815245:0.0):5e-09)0.000:5e-09)0.726:5e-09)0.832:0.000424261,RS_GCF_030694115.1/f__BurkholderiaceaeZZZg__LimnobacterZZZs__Limnobacter sp018815245:0.000449623)1.000:0.018239863,RS_GCF_024623725.1/f__BurkholderiaceaeZZZg__LimnobacterZZZs__Limnobacter parvus:0.025601486)0.131:0.003727499)0.988:0.00964248)1.000:0.046519412)1.000:0.035730711)0.986:0.02383484)1.000:0.120220072)1.000:0.124961429,((((GB_GCA_019695155.1/f__BurkholderiaceaeZZZg__AAP99ZZZs__AAP99 sp019695155:0.165085113,(GB_GCA_001295775.1/f__BurkholderiaceaeZZZg__AAP99ZZZs__AAP99 sp001295775:0.015253366,GB_GCA_027484405.1/f__BurkholderiaceaeZZZg__AAP99ZZZs__AAP99 sp027484405:0.023519898)1.000:0.11951624)1.000:0.153940267,(((((((GB_GCA_027443325.1/f__BurkholderiaceaeZZZg__ThiomonasZZZs__Thiomonas sp021814605:0.000646606,GB_GCA_027443395.1/f__BurkholderiaceaeZZZg__ThiomonasZZZs__Thiomonas sp021814605:0.000398418)0.782:0.000434017,GB_GCA_027443285.1/f__BurkholderiaceaeZZZg__ThiomonasZZZs__Thiomonas sp021814605:0.001615484)0.079:0.000393539,(((GB_GCA_027446285.1/f__BurkholderiaceaeZZZg__ThiomonasZZZs__Thiomonas sp021814605:0.001680629,((GB_GCA_027443215.1/f__BurkholderiaceaeZZZg__ThiomonasZZZs__Thiomonas sp021814605:0.003594542,(GB_GCA_027443275.1/f__BurkholderiaceaeZZZg__ThiomonasZZZs__Thiomonas sp021814605:0.005069944,GB_GCA_027443255.1/f__BurkholderiaceaeZZZg__ThiomonasZZZs__Thiomonas sp021814605:0.000372192)0.873:0.00072259)0.749:0.000244101,GB_GCA_027443235.1/f__BurkholderiaceaeZZZg__ThiomonasZZZs__Thiomonas sp021814605:0.007616149)0.857:0.00040989)0.744:0.000209117,(GB_GCA_021814605.1/f__BurkholderiaceaeZZZg__ThiomonasZZZs__Thiomonas sp021814605:0.011315656,GB_GCA_027443345.1/f__BurkholderiaceaeZZZg__ThiomonasZZZs__Thiomonas sp021814605:0.01644641)0.809:0.000661965)0.757:0.000234222,GB_GCA_027350425.1/f__BurkholderiaceaeZZZg__ThiomonasZZZs__Thiomonas sp021814605:0.001157048)0.769:0.000419314)0.826:0.000757623,GB_GCA_027443315.1/f__BurkholderiaceaeZZZg__ThiomonasZZZs__Thiomonas sp021814605:0.000978439)1.000:0.063698453,((GB_GCA_021799355.1/f__BurkholderiaceaeZZZg__ThiomonasZZZs__Thiomonas sp021799355:0.000927038,RS_GCF_027328645.1/f__BurkholderiaceaeZZZg__ThiomonasZZZs__Thiomonas sp021799355:0.004890771)1.000:0.06871177,(GB_GCA_021818065.1/f__BurkholderiaceaeZZZg__ThiomonasZZZs__Thiomonas sp021818065:0.041870505,((GB_GCA_023255715.1/f__BurkholderiaceaeZZZg__ThiomonasZZZs__Thiomonas sp023255715:0.028168189,((GB_GCA_021783695.1/f__BurkholderiaceaeZZZg__ThiomonasZZZs__Thiomonas sp021783695:0.001492294,GB_GCA_027325055.1/f__BurkholderiaceaeZZZg__ThiomonasZZZs__Thiomonas sp021783695:0.00555942)1.000:0.022244869,(GB_GCA_016936875.1/f__BurkholderiaceaeZZZg__ThiomonasZZZs__Thiomonas sp016936875:0.029071607,GB_GCA_028706735.1/f__BurkholderiaceaeZZZg__ThiomonasZZZs__Thiomonas sp028706735:0.019490534)0.158:0.004072726)0.956:0.010322959)1.000:0.018039617,((GB_GCA_022730375.1/f__BurkholderiaceaeZZZg__ThiomonasZZZs__Thiomonas intermedia_C:0.010500773,((((GB_GCA_028710795.1/f__BurkholderiaceaeZZZg__ThiomonasZZZs__Thiomonas arsenitoxydans:0.004783218,((RS_GCF_900634585.1/f__BurkholderiaceaeZZZg__ThiomonasZZZs__Thiomonas arsenitoxydans:5e-09,(GB_GCA_000947035.1/f__BurkholderiaceaeZZZg__ThiomonasZZZs__Thiomonas arsenitoxydans:5e-09,((RS_GCF_900634575.1/f__BurkholderiaceaeZZZg__ThiomonasZZZs__Thiomonas arsenitoxydans:0.0,RS_GCF_900634615.1/f__BurkholderiaceaeZZZg__ThiomonasZZZs__Thiomonas arsenitoxydans:0.0):5e-09,RS_GCF_900634595.1/f__BurkholderiaceaeZZZg__ThiomonasZZZs__Thiomonas arsenitoxydans:5e-09)0.000:5e-09)0.000:5e-09)0.994:0.002101821,GB_GCA_900004415.1/f__BurkholderiaceaeZZZg__ThiomonasZZZs__Thiomonas arsenitoxydans:0.00092837)0.748:0.000650618)0.971:0.001785942,((GB_GCA_937927695.1/f__BurkholderiaceaeZZZg__ThiomonasZZZs__Thiomonas sp937927695:0.009825945,GB_GCA_027308015.1/f__BurkholderiaceaeZZZg__ThiomonasZZZs__Thiomonas arsenitoxydans:0.001616794)0.505:0.000615688,((GB_GCA_021783655.1/f__BurkholderiaceaeZZZg__ThiomonasZZZs__Thiomonas arsenitoxydans:0.005839026,(RS_GCF_001725585.1/f__BurkholderiaceaeZZZg__ThiomonasZZZs__Thiomonas arsenitoxydans:0.000598674,RS_GCF_017304035.1/f__BurkholderiaceaeZZZg__ThiomonasZZZs__Thiomonas arsenitoxydans:5e-09)0.858:0.000477818)0.990:0.002389581,(((((GB_GCA_028871395.1/f__BurkholderiaceaeZZZg__ThiomonasZZZs__Thiomonas arsenitoxydans:0.002653311,(RS_GCF_027307965.1/f__BurkholderiaceaeZZZg__ThiomonasZZZs__Thiomonas arsenitoxydans:5e-09,RS_GCF_002282795.1/f__BurkholderiaceaeZZZg__ThiomonasZZZs__Thiomonas arsenitoxydans:0.000204595)0.994:0.002424977)0.972:0.001460473,(GB_GCA_002279145.1/f__BurkholderiaceaeZZZg__ThiomonasZZZs__Thiomonas arsenitoxydans:0.001296715,RS_GCF_027312715.1/f__BurkholderiaceaeZZZg__ThiomonasZZZs__Thiomonas arsenitoxydans:5e-09)0.997:0.002233562)0.422:0.000287311,(GB_GCA_021840615.1/f__BurkholderiaceaeZZZg__ThiomonasZZZs__Thiomonas arsenitoxydans:0.003821403,(GB_GCA_001602895.1/f__BurkholderiaceaeZZZg__ThiomonasZZZs__Thiomonas arsenitoxydans:0.005826554,GB_GCA_027446195.1/f__BurkholderiaceaeZZZg__ThiomonasZZZs__Thiomonas arsenitoxydans:0.003605103)0.772:0.001886299)0.909:0.004251415)0.477:0.000513578,RS_GCF_002482605.1/f__BurkholderiaceaeZZZg__ThiomonasZZZs__Thiomonas arsenitoxydans:0.000900423)0.728:0.000514786,(GB_GCA_028870445.1/f__BurkholderiaceaeZZZg__ThiomonasZZZs__Thiomonas arsenitoxydans:0.002862528,RS_GCF_017304095.1/f__BurkholderiaceaeZZZg__ThiomonasZZZs__Thiomonas arsenitoxydans:0.001298989)0.930:0.001145115)0.456:0.000139906)0.860:0.000690838)0.928:0.000620043)0.900:0.000999165,(GB_GCA_900004565.1/f__BurkholderiaceaeZZZg__ThiomonasZZZs__Thiomonas arsenitoxydans:5e-09,((RS_GCF_000253115.1/f__BurkholderiaceaeZZZg__ThiomonasZZZs__Thiomonas arsenitoxydans:0.0,RS_GCF_900004405.1/f__BurkholderiaceaeZZZg__ThiomonasZZZs__Thiomonas arsenitoxydans:0.0,RS_GCF_900004955.1/f__BurkholderiaceaeZZZg__ThiomonasZZZs__Thiomonas arsenitoxydans:0.0):6e-09,RS_GCF_900005065.1/f__BurkholderiaceaeZZZg__ThiomonasZZZs__Thiomonas arsenitoxydans:5e-09)0.000:5e-09)1.000:0.002936223)0.964:0.002957217,GB_GCA_020722545.1/f__BurkholderiaceaeZZZg__ThiomonasZZZs__Thiomonas intermedia_B:0.01631377)0.972:0.004402637)1.000:0.017865877,((RS_GCF_001418255.1/f__BurkholderiaceaeZZZg__ThiomonasZZZs__Thiomonas bhubaneswarensis:0.0,RS_GCF_001517285.1/f__BurkholderiaceaeZZZg__ThiomonasZZZs__Thiomonas bhubaneswarensis:0.0):0.021895364,(GB_GCA_021286835.1/f__BurkholderiaceaeZZZg__ThiomonasZZZs__Thiomonas sp021286835:0.00628283,RS_GCF_002028405.1/f__BurkholderiaceaeZZZg__ThiomonasZZZs__Thiomonas intermedia:0.011952228)1.000:0.009896345)1.000:0.013405428)0.963:0.011208037)0.916:0.011472511)1.000:0.02250584)1.000:0.035359697)1.000:0.100237382,((((((GB_GCA_021833645.1/f__BurkholderiaceaeZZZg__ThiomonasZZZs__Thiomonas sp021807445:0.006372471,GB_GCA_021778555.1/f__BurkholderiaceaeZZZg__ThiomonasZZZs__Thiomonas sp021807445:0.011820801)0.579:0.006372908,GB_GCA_021807445.1/f__BurkholderiaceaeZZZg__ThiomonasZZZs__Thiomonas sp021807445:0.00314298)0.994:0.009333469,GB_GCA_021784415.1/f__BurkholderiaceaeZZZg__ThiomonasZZZs__Thiomonas sp021807445:0.012635087)1.000:0.012244862,(RS_GCF_000733775.1/f__BurkholderiaceaeZZZg__ThiomonasZZZs__Thiomonas sp000733775:0.006176339,(GB_GCA_028870715.1/f__BurkholderiaceaeZZZg__ThiomonasZZZs__Thiomonas sp028870715:0.008873718,GB_GCA_019351955.1/f__BurkholderiaceaeZZZg__ThiomonasZZZs__Thiomonas sp019351955:0.009746161)0.719:0.000845425)0.999:0.008566011)1.000:0.045400011,((GB_GCA_027442815.1/f__BurkholderiaceaeZZZg__ThiomonasZZZs__Thiomonas delicata:0.003167561,(((((GB_GCA_002282675.1/f__BurkholderiaceaeZZZg__ThiomonasZZZs__Thiomonas delicata:0.000220106,(GB_GCA_027307945.1/f__BurkholderiaceaeZZZg__ThiomonasZZZs__Thiomonas delicata:0.000278784,GB_GCA_002282785.1/f__BurkholderiaceaeZZZg__ThiomonasZZZs__Thiomonas delicata:0.004211081)0.895:0.000547578)0.415:0.000407683,GB_GCA_028871835.1/f__BurkholderiaceaeZZZg__ThiomonasZZZs__Thiomonas delicata:0.00020406)0.860:5e-09,(((((GB_GCA_027442675.1/f__BurkholderiaceaeZZZg__ThiomonasZZZs__Thiomonas delicata:0.000249458,(GB_GCA_027442755.1/f__BurkholderiaceaeZZZg__ThiomonasZZZs__Thiomonas delicata:0.003398347,GB_GCA_027442795.1/f__BurkholderiaceaeZZZg__ThiomonasZZZs__Thiomonas delicata:0.000249057)0.967:5e-09)0.000:5e-09,(GB_GCA_027442735.1/f__BurkholderiaceaeZZZg__ThiomonasZZZs__Thiomonas delicata:0.000209782,GB_GCA_027442855.1/f__BurkholderiaceaeZZZg__ThiomonasZZZs__Thiomonas delicata:0.021143917)0.778:0.000344018)0.903:0.00028923,(GB_GCA_027442775.1/f__BurkholderiaceaeZZZg__ThiomonasZZZs__Thiomonas delicata:0.000485768,(GB_GCA_027442645.1/f__BurkholderiaceaeZZZg__ThiomonasZZZs__Thiomonas delicata:0.009020995,(GB_GCA_027442915.1/f__BurkholderiaceaeZZZg__ThiomonasZZZs__Thiomonas delicata:0.004623817,(RS_GCF_027442695.1/f__BurkholderiaceaeZZZg__ThiomonasZZZs__Thiomonas delicata:0.000216471,(RS_GCF_027318795.1/f__BurkholderiaceaeZZZg__ThiomonasZZZs__Thiomonas delicata:0.001786397,GB_GCA_027442835.1/f__BurkholderiaceaeZZZg__ThiomonasZZZs__Thiomonas delicata:0.003099822)0.760:0.000779414)0.871:0.000784951)0.167:5e-09)0.858:0.000782028)0.707:5e-09)0.534:5e-09,GB_GCA_027442845.1/f__BurkholderiaceaeZZZg__ThiomonasZZZs__Thiomonas delicata:0.005423004)0.825:0.00077966,RS_GCF_900088825.1/f__BurkholderiaceaeZZZg__ThiomonasZZZs__Thiomonas delicata:0.00081833)0.149:0.000202934)0.777:0.000344056,(GB_GCA_027442625.1/f__BurkholderiaceaeZZZg__ThiomonasZZZs__Thiomonas delicata:0.001407008,GB_GCA_027442715.1/f__BurkholderiaceaeZZZg__ThiomonasZZZs__Thiomonas delicata:0.003603625)0.403:0.000494216)0.738:0.000264799,GB_GCA_021787015.1/f__BurkholderiaceaeZZZg__ThiomonasZZZs__Thiomonas delicata:5e-09)0.860:0.00097449)1.000:0.034225286,(GB_GCA_021783435.1/f__BurkholderiaceaeZZZg__ThiomonasZZZs__Thiomonas sp021783435:0.009832509,((GB_GCA_013044035.1/f__BurkholderiaceaeZZZg__ThiomonasZZZs__Thiomonas sp013044035:0.007913673,(((GB_GCA_027443725.1/f__BurkholderiaceaeZZZg__ThiomonasZZZs__Thiomonas sp027443745:0.006175854,(GB_GCA_028870155.1/f__BurkholderiaceaeZZZg__ThiomonasZZZs__Thiomonas sp027443745:5e-09,((GB_GCA_028865835.1/f__BurkholderiaceaeZZZg__ThiomonasZZZs__Thiomonas sp027443745:0.0,GB_GCA_028871675.1/f__BurkholderiaceaeZZZg__ThiomonasZZZs__Thiomonas sp027443745:0.0):5e-09,(GB_GCA_027443805.1/f__BurkholderiaceaeZZZg__ThiomonasZZZs__Thiomonas sp027443745:0.022419785,GB_GCA_028871215.1/f__BurkholderiaceaeZZZg__ThiomonasZZZs__Thiomonas sp027443745:0.000217012)0.634:5e-09)0.599:5e-09)0.987:0.003603932)0.198:0.00106644,GB_GCA_027443745.1/f__BurkholderiaceaeZZZg__ThiomonasZZZs__Thiomonas sp027443745:0.008909641)0.979:0.00402311,((((GB_GCA_027443845.1/f__BurkholderiaceaeZZZg__ThiomonasZZZs__Thiomonas sp021783435:0.002073974,GB_GCA_027443865.1/f__BurkholderiaceaeZZZg__ThiomonasZZZs__Thiomonas sp021783435:0.000714252)1.000:0.010658049,(GB_GCA_027330645.1/f__BurkholderiaceaeZZZg__ThiomonasZZZs__Thiomonas sp027443745:0.001020601,GB_GCA_021834205.1/f__BurkholderiaceaeZZZg__ThiomonasZZZs__Thiomonas sp021783435:0.000491653)0.422:0.000431434)0.863:0.000720942,GB_GCA_027443825.1/f__BurkholderiaceaeZZZg__ThiomonasZZZs__Thiomonas sp021783435:0.001387156)0.879:0.001209174,GB_GCA_027443765.1/f__BurkholderiaceaeZZZg__ThiomonasZZZs__Thiomonas sp027443745:0.003389494)0.758:0.000790475)0.915:0.002202452)1.000:0.013819503,(RS_GCF_900089495.1/f__BurkholderiaceaeZZZg__ThiomonasZZZs__Thiomonas sp900089495:0.017998484,((GB_GCA_027446345.1/f__BurkholderiaceaeZZZg__ThiomonasZZZs__Thiomonas sp021846025:0.000203671,(GB_GCA_027322925.1/f__BurkholderiaceaeZZZg__ThiomonasZZZs__Thiomonas sp021846025:0.001070716,((GB_GCA_027443965.1/f__BurkholderiaceaeZZZg__ThiomonasZZZs__Thiomonas sp021846025:0.001816844,(GB_GCA_027446305.1/f__BurkholderiaceaeZZZg__ThiomonasZZZs__Thiomonas sp021846025:6e-09,GB_GCA_027444025.1/f__BurkholderiaceaeZZZg__ThiomonasZZZs__Thiomonas sp021846025:0.000440526)0.916:5e-09)0.814:0.000602945,((GB_GCA_027446325.1/f__BurkholderiaceaeZZZg__ThiomonasZZZs__Thiomonas sp021846025:0.016896901,((GB_GCA_027443985.1/f__BurkholderiaceaeZZZg__ThiomonasZZZs__Thiomonas sp021846025:0.001421736,GB_GCA_027444045.1/f__BurkholderiaceaeZZZg__ThiomonasZZZs__Thiomonas sp021846025:0.007712522)0.868:0.002720294,GB_GCA_027444005.1/f__BurkholderiaceaeZZZg__ThiomonasZZZs__Thiomonas sp021846025:5e-09)0.596:8e-09)0.323:0.000233241,((GB_GCA_027443905.1/f__BurkholderiaceaeZZZg__ThiomonasZZZs__Thiomonas sp021846025:0.000963555,GB_GCA_027443945.1/f__BurkholderiaceaeZZZg__ThiomonasZZZs__Thiomonas sp021846025:0.005433552)0.928:0.001808087,((GB_GCA_027443885.1/f__BurkholderiaceaeZZZg__ThiomonasZZZs__Thiomonas sp021846025:0.030500046,GB_GCA_027444085.1/f__BurkholderiaceaeZZZg__ThiomonasZZZs__Thiomonas sp021846025:9.3291e-05)0.500:0.001706058,GB_GCA_027443925.1/f__BurkholderiaceaeZZZg__ThiomonasZZZs__Thiomonas sp021846025:0.015479173)0.501:0.008869256)0.898:0.002062757)0.551:0.000226138)0.786:0.004126565)0.000:6e-09)0.851:0.002917003,GB_GCA_021846025.1/f__BurkholderiaceaeZZZg__ThiomonasZZZs__Thiomonas sp021846025:5.3428e-05)1.000:0.028012826)0.493:0.006761305)1.000:0.028636369)1.000:0.030188298)0.999:0.02127474)1.000:0.026075251,((((GB_GCA_027324425.1/f__BurkholderiaceaeZZZg__ThiomonasZZZs__Thiomonas sp021792835:5e-09,(GB_GCA_021792835.1/f__BurkholderiaceaeZZZg__ThiomonasZZZs__Thiomonas sp021792835:0.000263305,GB_GCA_027443575.1/f__BurkholderiaceaeZZZg__ThiomonasZZZs__Thiomonas sp021792835:0.00120511)0.652:0.001723451)1.000:0.011962821,((GB_GCA_021816585.1/f__BurkholderiaceaeZZZg__ThiomonasZZZs__Thiomonas sp021816585:5e-09,(((GB_GCA_027443545.1/f__BurkholderiaceaeZZZg__ThiomonasZZZs__Thiomonas sp021816585:5e-09,GB_GCA_027319195.1/f__BurkholderiaceaeZZZg__ThiomonasZZZs__Thiomonas sp021816585:0.000700624)0.869:0.000419266,(GB_GCA_027443445.1/f__BurkholderiaceaeZZZg__ThiomonasZZZs__Thiomonas sp021816585:0.000221905,(GB_GCA_027443505.1/f__BurkholderiaceaeZZZg__ThiomonasZZZs__Thiomonas sp021816585:0.000769397,((GB_GCA_027443535.1/f__BurkholderiaceaeZZZg__ThiomonasZZZs__Thiomonas sp021816585:0.000256869,GB_GCA_027443495.1/f__BurkholderiaceaeZZZg__ThiomonasZZZs__Thiomonas sp021816585:0.000483903)0.000:5e-09,GB_GCA_027443475.1/f__BurkholderiaceaeZZZg__ThiomonasZZZs__Thiomonas sp021816585:0.000801045)0.872:6e-09)0.000:5e-09)1.000:5e-09)0.947:0.00614121,GB_GCA_027443375.1/f__BurkholderiaceaeZZZg__ThiomonasZZZs__Thiomonas sp021816585:5e-09)1.000:5e-09)0.915:5e-09,GB_GCA_027443405.1/f__BurkholderiaceaeZZZg__ThiomonasZZZs__Thiomonas sp021816585:0.002689369)1.000:0.010370439)1.000:0.028502646,((((GB_GCA_027443705.1/f__BurkholderiaceaeZZZg__ThiomonasZZZs__Thiomonas sp021805825:5e-09,GB_GCA_027443785.1/f__BurkholderiaceaeZZZg__ThiomonasZZZs__Thiomonas sp021805825:0.007967654)0.000:5e-09,(GB_GCA_027322945.1/f__BurkholderiaceaeZZZg__ThiomonasZZZs__Thiomonas sp021805825:5e-09,GB_GCA_021805825.1/f__BurkholderiaceaeZZZg__ThiomonasZZZs__Thiomonas sp021805825:5e-09)0.976:0.001523721)1.000:0.058892185,((GB_GCA_021808405.1/f__BurkholderiaceaeZZZg__ThiomonasZZZs__Thiomonas sp021808405:0.001455221,GB_GCA_027326465.1/f__BurkholderiaceaeZZZg__ThiomonasZZZs__Thiomonas sp021808405:0.0125996)1.000:0.010857171,(GB_GCA_021845505.1/f__BurkholderiaceaeZZZg__ThiomonasZZZs__Thiomonas sp021845505:0.000302166,GB_GCA_027358225.1/f__BurkholderiaceaeZZZg__ThiomonasZZZs__Thiomonas sp021845505:0.00551697)1.000:0.007721497)1.000:0.038938225)1.000:0.02868038,(((RS_GCF_000377645.1/f__BurkholderiaceaeZZZg__ThiomonasZZZs__Thiomonas sp000377645:0.006342744,((GB_GCA_018971885.1/f__BurkholderiaceaeZZZg__ThiomonasZZZs__Thiomonas sp000377645:0.000856949,(GB_GCA_028869605.1/f__BurkholderiaceaeZZZg__ThiomonasZZZs__Thiomonas sp000377645:0.005657634,GB_GCA_028871655.1/f__BurkholderiaceaeZZZg__ThiomonasZZZs__Thiomonas sp000377645:5e-09)1.000:5e-09)0.425:0.000521473,(GB_GCA_028865935.1/f__BurkholderiaceaeZZZg__ThiomonasZZZs__Thiomonas sp000377645:5e-09,GB_GCA_018971295.1/f__BurkholderiaceaeZZZg__ThiomonasZZZs__Thiomonas sp000377645:0.000193093)0.704:1.0173e-05)0.999:0.009111052)1.000:0.015563321,(((GB_GCA_027350005.1/f__BurkholderiaceaeZZZg__ThiomonasZZZs__Thiomonas sp021830925:5e-09,((RS_GCF_027443685.1/f__BurkholderiaceaeZZZg__ThiomonasZZZs__Thiomonas sp021830925:0.000726512,GB_GCA_021830925.1/f__BurkholderiaceaeZZZg__ThiomonasZZZs__Thiomonas sp021830925:0.000279855)0.748:0.000268653,GB_GCA_027460825.1/f__BurkholderiaceaeZZZg__ThiomonasZZZs__Thiomonas sp021830925:0.001549925)0.889:0.000779497)0.836:0.001355092,((GB_GCA_021848345.1/f__BurkholderiaceaeZZZg__ThiomonasZZZs__Thiomonas sp021848345:0.000349227,GB_GCA_027331325.1/f__BurkholderiaceaeZZZg__ThiomonasZZZs__Thiomonas sp021848345:0.00070502)1.000:0.011998956,GB_GCA_027443605.1/f__BurkholderiaceaeZZZg__ThiomonasZZZs__Thiomonas sp021830925:0.004790236)0.989:0.006886804)1.000:0.015758667,(((GB_GCA_027321365.1/f__BurkholderiaceaeZZZg__ThiomonasZZZs__Thiomonas sp021846965:0.003390363,(GB_GCA_027443645.1/f__BurkholderiaceaeZZZg__ThiomonasZZZs__Thiomonas sp021846965:0.004129167,GB_GCA_021846965.1/f__BurkholderiaceaeZZZg__ThiomonasZZZs__Thiomonas sp021846965:5e-09)0.954:0.001802808)0.203:0.000545136,GB_GCA_027443635.1/f__BurkholderiaceaeZZZg__ThiomonasZZZs__Thiomonas sp021846965:0.013332307)0.973:0.003940003,(GB_GCA_027451915.1/f__BurkholderiaceaeZZZg__ThiomonasZZZs__Thiomonas sp027451915:0.011525626,((((GB_GCA_027356355.1/f__BurkholderiaceaeZZZg__ThiomonasZZZs__Thiomonas sp021808525:0.00056704,GB_GCA_027443595.1/f__BurkholderiaceaeZZZg__ThiomonasZZZs__Thiomonas sp021808525:0.004815149)0.534:0.000108124,GB_GCA_021808525.1/f__BurkholderiaceaeZZZg__ThiomonasZZZs__Thiomonas sp021808525:0.000612827)0.980:0.003081395,GB_GCA_021833385.1/f__BurkholderiaceaeZZZg__ThiomonasZZZs__Thiomonas sp021808525:0.008556613)0.958:0.004182415,GB_GCA_021808445.1/f__BurkholderiaceaeZZZg__ThiomonasZZZs__Thiomonas sp021808445:0.013074504)0.861:0.001452725)0.179:0.002311273)1.000:0.012917747)0.432:0.004781322)1.000:0.028561866,(GB_GCA_021815805.1/f__BurkholderiaceaeZZZg__ThiomonasZZZs__Thiomonas sp021815805:0.03989129,(GB_GCA_021830645.1/f__BurkholderiaceaeZZZg__ThiomonasZZZs__Thiomonas sp021847345:0.006257758,((GB_GCA_021847345.1/f__BurkholderiaceaeZZZg__ThiomonasZZZs__Thiomonas sp021847345:5e-09,GB_GCA_027321325.1/f__BurkholderiaceaeZZZg__ThiomonasZZZs__Thiomonas sp021847345:5e-09)0.997:0.004569484,GB_GCA_021841865.1/f__BurkholderiaceaeZZZg__ThiomonasZZZs__Thiomonas sp021841865:0.006806978)0.750:0.007603183)1.000:0.026140852)0.999:0.01390052)0.149:0.005070393)0.632:0.006726246)1.000:0.06489241,((GB_GCA_027308005.1/f__BurkholderiaceaeZZZg__ThiomonasZZZs__Thiomonas sp027311065:0.001765182,GB_GCA_027311065.1/f__BurkholderiaceaeZZZg__ThiomonasZZZs__Thiomonas sp027311065:0.000755407)1.000:0.097244996,(((GB_GCA_021825505.1/f__BurkholderiaceaeZZZg__ThiomonasZZZs__Thiomonas sp021825505:0.001272161,GB_GCA_027348515.1/f__BurkholderiaceaeZZZg__ThiomonasZZZs__Thiomonas sp021825505:0.001920088)1.000:0.031261083,((GB_GCA_027443195.1/f__BurkholderiaceaeZZZg__ThiomonasZZZs__Thiomonas sp021804595:0.017799843,GB_GCA_027443175.1/f__BurkholderiaceaeZZZg__ThiomonasZZZs__Thiomonas sp021804595:0.00102745)0.116:0.000695341,((GB_GCA_027326845.1/f__BurkholderiaceaeZZZg__ThiomonasZZZs__Thiomonas sp021804595:0.001381562,GB_GCA_027443435.1/f__BurkholderiaceaeZZZg__ThiomonasZZZs__Thiomonas sp021804595:0.014066878)0.892:5e-09,GB_GCA_021804595.1/f__BurkholderiaceaeZZZg__ThiomonasZZZs__Thiomonas sp021804595:5e-09)0.803:0.000726652)1.000:0.012611555)1.000:0.033943239,((GB_GCA_021805805.1/f__BurkholderiaceaeZZZg__ThiomonasZZZs__Thiomonas sp021805805:5e-09,((GB_GCA_027443135.1/f__BurkholderiaceaeZZZg__ThiomonasZZZs__Thiomonas sp021805805:5e-09,(GB_GCA_021834725.1/f__BurkholderiaceaeZZZg__ThiomonasZZZs__Thiomonas sp021805805:0.022068931,GB_GCA_027442945.1/f__BurkholderiaceaeZZZg__ThiomonasZZZs__Thiomonas sp021805805:0.002168375)0.604:0.001790976)0.866:0.000756229,(GB_GCA_027322965.1/f__BurkholderiaceaeZZZg__ThiomonasZZZs__Thiomonas sp021805805:0.000212354,(((GB_GCA_027443045.1/f__BurkholderiaceaeZZZg__ThiomonasZZZs__Thiomonas sp021805805:0.000528034,((GB_GCA_027443015.1/f__BurkholderiaceaeZZZg__ThiomonasZZZs__Thiomonas sp021805805:0.000964013,GB_GCA_027443065.1/f__BurkholderiaceaeZZZg__ThiomonasZZZs__Thiomonas sp021805805:0.003218628)0.744:0.001137232,GB_GCA_027443055.1/f__BurkholderiaceaeZZZg__ThiomonasZZZs__Thiomonas sp021805805:0.001684583)0.956:0.003894313)0.398:5e-09,(GB_GCA_027443155.1/f__BurkholderiaceaeZZZg__ThiomonasZZZs__Thiomonas sp021805805:0.001700167,((GB_GCA_027442975.1/f__BurkholderiaceaeZZZg__ThiomonasZZZs__Thiomonas sp021805805:0.000320479,GB_GCA_027443115.1/f__BurkholderiaceaeZZZg__ThiomonasZZZs__Thiomonas sp021805805:0.000906217)0.600:5e-09,(GB_GCA_027442995.1/f__BurkholderiaceaeZZZg__ThiomonasZZZs__Thiomonas sp021805805:0.001261461,GB_GCA_027443035.1/f__BurkholderiaceaeZZZg__ThiomonasZZZs__Thiomonas sp021805805:0.006481622)0.880:0.00050181)0.754:6e-09)0.889:0.00033131)1.000:6e-09,GB_GCA_027442935.1/f__BurkholderiaceaeZZZg__ThiomonasZZZs__Thiomonas sp021805805:0.001098552)0.903:0.006124658)0.596:6e-09)0.699:5e-09)1.000:0.042105971,(GB_GCA_021798395.1/f__BurkholderiaceaeZZZg__ThiomonasZZZs__Thiomonas sp021798395:5e-09,GB_GCA_027341515.1/f__BurkholderiaceaeZZZg__ThiomonasZZZs__Thiomonas sp021798395:0.000832531)1.000:0.024908692)1.000:0.025948995)1.000:0.047786964)0.926:0.021415778)0.092:0.014262241)1.000:0.098526156)1.000:0.092478789,(RS_GCF_003991585.1/f__BurkholderiaceaeZZZg__SaeziaZZZs__Saezia sanguinis:0.236574848,(((((((((((GB_GCA_000244995.1/f__BurkholderiaceaeZZZg__AHLZ01ZZZs__AHLZ01 sp000244995:0.10502521,(((GB_GCA_016213205.1/f__BurkholderiaceaeZZZg__Aquabacterium_AZZZs__Aquabacterium_A sp016213205:0.049401743,(GB_GCA_946480465.1/f__BurkholderiaceaeZZZg__Aquabacterium_AZZZs__Aquabacterium_A sp946480465:0.040337948,(RS_GCF_013266755.1/f__BurkholderiaceaeZZZg__Aquabacterium_AZZZs__Aquabacterium_A terrae:0.026636212,RS_GCF_030167915.1/f__BurkholderiaceaeZZZg__Aquabacterium_AZZZs__Aquabacterium_A pictum_A:0.03452672)1.000:0.026602861)0.998:0.024779157)0.879:0.013486699,(GB_GCA_023150345.1/f__BurkholderiaceaeZZZg__Aquabacterium_AZZZs__Aquabacterium_A sp023150345:0.011424875,(GB_GCA_023150315.1/f__BurkholderiaceaeZZZg__Aquabacterium_AZZZs__Aquabacterium_A sp013360485:5e-09,(GB_GCA_013360485.1/f__BurkholderiaceaeZZZg__Aquabacterium_AZZZs__Aquabacterium_A sp013360485:0.000819582,GB_GCA_026647055.1/f__BurkholderiaceaeZZZg__Aquabacterium_AZZZs__Aquabacterium_A sp013360485:0.00056066)0.188:5e-09)1.000:0.024613068)1.000:0.080471442)0.978:0.014523801,(((GB_GCA_016790515.1/f__BurkholderiaceaeZZZg__Aquabacterium_AZZZs__Aquabacterium_A sp016790515:0.062423229,((GB_GCA_025358155.1/f__BurkholderiaceaeZZZg__Aquabacterium_AZZZs__Aquabacterium_A sp025358155:0.056216363,(((((GB_GCA_947378895.1/f__BurkholderiaceaeZZZg__Aquabacterium_AZZZs__Aquabacterium_A sp947453625:6e-09,(GB_GCA_947380055.1/f__BurkholderiaceaeZZZg__Aquabacterium_AZZZs__Aquabacterium_A sp947453625:0.00050121,GB_GCA_947371545.1/f__BurkholderiaceaeZZZg__Aquabacterium_AZZZs__Aquabacterium_A sp947453625:0.000537388)0.882:0.000405501)0.846:0.000259513,GB_GCA_947448035.1/f__BurkholderiaceaeZZZg__Aquabacterium_AZZZs__Aquabacterium_A sp947453625:5e-09)0.794:0.000211422,GB_GCA_947453625.1/f__BurkholderiaceaeZZZg__Aquabacterium_AZZZs__Aquabacterium_A sp947453625:0.000211098)0.870:0.000450461,GB_GCA_947450835.1/f__BurkholderiaceaeZZZg__Aquabacterium_AZZZs__Aquabacterium_A sp947453625:0.000218225)1.000:0.038902844,(GB_GCA_943328885.2/f__BurkholderiaceaeZZZg__Aquabacterium_AZZZs__Aquabacterium_A parapertussis_A:0.028385926,(GB_GCA_947448955.1/f__BurkholderiaceaeZZZg__Aquabacterium_AZZZs__Aquabacterium_A sp947448955:0.016936312,(GB_GCA_010030205.1/f__BurkholderiaceaeZZZg__Aquabacterium_AZZZs__Aquabacterium_A sp010030205:0.009345665,((GB_GCA_945878355.1/f__BurkholderiaceaeZZZg__Aquabacterium_AZZZs__Aquabacterium_A sp945878355:0.001393171,(GB_GCA_947450735.1/f__BurkholderiaceaeZZZg__Aquabacterium_AZZZs__Aquabacterium_A sp945878355:0.001194155,(GB_GCA_947447905.1/f__BurkholderiaceaeZZZg__Aquabacterium_AZZZs__Aquabacterium_A sp945878355:0.000429929,GB_GCA_947485735.1/f__BurkholderiaceaeZZZg__Aquabacterium_AZZZs__Aquabacterium_A sp945878355:0.004880524)0.666:0.000291966)0.985:0.004004205)0.793:0.001804141,(GB_GCA_945869565.1/f__BurkholderiaceaeZZZg__Aquabacterium_AZZZs__Aquabacterium_A sp945878355:0.001563914,GB_GCA_945901135.1/f__BurkholderiaceaeZZZg__Aquabacterium_AZZZs__Aquabacterium_A sp945878355:0.000997509)0.896:0.001209097)0.954:0.001889137)0.955:0.003418698)1.000:0.014431601)1.000:0.029731867)0.753:0.012847619)1.000:0.030786081,(((GB_GCA_029780595.1/f__BurkholderiaceaeZZZg__Aquabacterium_AZZZs__Aquabacterium_A sp937864045:0.001074719,GB_GCA_937864045.1/f__BurkholderiaceaeZZZg__Aquabacterium_AZZZs__Aquabacterium_A sp937864045:6e-09)1.000:0.044526312,(GB_GCA_029865965.1/f__BurkholderiaceaeZZZg__Aquabacterium_AZZZs__Aquabacterium_A sp029865965:0.030673114,((GB_GCA_017999135.1/f__BurkholderiaceaeZZZg__Aquabacterium_AZZZs__Aquabacterium_A sp017999135:5e-09,GB_GCA_963205145.1/f__BurkholderiaceaeZZZg__Aquabacterium_AZZZs__Aquabacterium_A sp017999135:0.013415833)1.000:0.013244517,(GB_GCA_027485025.1/f__BurkholderiaceaeZZZg__Aquabacterium_AZZZs__Aquabacterium_A pictum:0.007552378,RS_GCF_005403045.1/f__BurkholderiaceaeZZZg__Aquabacterium_AZZZs__Aquabacterium_A pictum:0.001452013)1.000:0.014505096)0.517:0.007340207)0.867:0.01167643)1.000:0.030416468,(GB_GCA_001770815.1/f__BurkholderiaceaeZZZg__Aquabacterium_AZZZs__Aquabacterium_A sp001770815:0.015779907,GB_GCA_030654555.1/f__BurkholderiaceaeZZZg__Aquabacterium_AZZZs__Aquabacterium_A sp030654555:0.016470911)1.000:0.019887012)0.998:0.012998589)0.429:0.008601788)1.000:0.019477556,((RS_GCF_002198735.1/f__BurkholderiaceaeZZZg__Aquabacterium_AZZZs__Aquabacterium_A sp002198735:0.058257143,(GB_GCA_016720945.1/f__BurkholderiaceaeZZZg__Aquabacterium_AZZZs__Aquabacterium_A sp016721465:0.002543202,GB_GCA_016721465.1/f__BurkholderiaceaeZZZg__Aquabacterium_AZZZs__Aquabacterium_A sp016721465:0.00189828)1.000:0.065181476)1.000:0.025369507,GB_GCA_025350145.1/f__BurkholderiaceaeZZZg__Aquabacterium_AZZZs__Aquabacterium_A sp025350145:0.12394931)0.113:0.012015512)0.422:0.016798387,(GB_GCA_017992055.1/f__BurkholderiaceaeZZZg__Aquabacterium_AZZZs__Aquabacterium_A sp017992055:0.052512626,RS_GCF_025290835.1/f__BurkholderiaceaeZZZg__Aquabacterium_AZZZs__Aquabacterium_A sp025290835:0.05593314)1.000:0.048906947)0.992:0.014747818)1.000:0.024029168)0.967:0.015846633,(((GB_GCA_015075165.1/f__BurkholderiaceaeZZZg__JAEUPI01ZZZs__JAEUPI01 sp015075165:0.000448761,GB_GCA_020850215.1/f__BurkholderiaceaeZZZg__JAEUPI01ZZZs__JAEUPI01 sp015075165:0.00701988)1.000:0.067703619,(GB_GCA_026125795.1/f__BurkholderiaceaeZZZg__JAEUPI01ZZZs__JAEUPI01 sp026125795:0.048102783,(GB_GCA_022072045.1/f__BurkholderiaceaeZZZg__JAEUPI01ZZZs__JAEUPI01 sp022072045:0.03607765,(GB_GCA_021463595.1/f__BurkholderiaceaeZZZg__JAEUPI01ZZZs__JAEUPI01 sp008933545:0.002863742,(GB_GCA_008933545.1/f__BurkholderiaceaeZZZg__JAEUPI01ZZZs__JAEUPI01 sp008933545:0.000539513,(GB_GCA_015075545.1/f__BurkholderiaceaeZZZg__JAEUPI01ZZZs__JAEUPI01 sp008933545:0.00082669,GB_GCA_020853355.1/f__BurkholderiaceaeZZZg__JAEUPI01ZZZs__JAEUPI01 sp008933545:0.005247173)0.754:0.000274538)0.946:0.001760883)1.000:0.032850846)1.000:0.042344201)0.981:0.017909522)1.000:0.045440081,(GB_GCA_016790175.1/f__BurkholderiaceaeZZZg__JAEUPI01ZZZs__JAEUPI01 sp016790175:0.069867743,GB_GCA_937871935.1/f__BurkholderiaceaeZZZg__JAEUPI01ZZZs__JAEUPI01 sp937871935:0.094089614)0.977:0.020626945)1.000:0.058916979)1.000:0.017629519,(((GB_GCA_017302495.1/f__BurkholderiaceaeZZZg__Rubrivivax_AZZZs__Rubrivivax_A sp017302495:0.053508485,(GB_GCA_018240325.1/f__BurkholderiaceaeZZZg__Rubrivivax_AZZZs__Rubrivivax_A sp018240325:0.001370687,GB_GCA_026125695.1/f__BurkholderiaceaeZZZg__Rubrivivax_AZZZs__Rubrivivax_A sp018240325:0.029384187)1.000:0.068808714)1.000:0.044348062,(((GB_GCA_018261815.1/f__BurkholderiaceaeZZZg__Rubrivivax_AZZZs__Rubrivivax_A sp018261815:0.037360088,GB_GCA_024641965.1/f__BurkholderiaceaeZZZg__Rubrivivax_AZZZs__Rubrivivax_A sp024641965:0.071883857)0.994:0.016111007,(GB_GCA_017302505.1/f__BurkholderiaceaeZZZg__Rubrivivax_AZZZs__Rubrivivax_A sp017302505:0.051771011,GB_GCA_019635285.1/f__BurkholderiaceaeZZZg__Rubrivivax_AZZZs__Rubrivivax_A sp019635285:0.043982554)0.968:0.013304393)0.865:0.01258867,GB_GCA_937967345.1/f__BurkholderiaceaeZZZg__Rubrivivax_AZZZs__Rubrivivax_A sp937967345:0.087144624)1.000:0.02310043)1.000:0.062529268,(((GB_GCA_024641945.1/f__BurkholderiaceaeZZZg__RubrivivaxZZZs__Rubrivivax sp024641945:0.076111638,(GB_GCA_963205115.1/f__BurkholderiaceaeZZZg__RubrivivaxZZZs__Rubrivivax sp963205115:0.077009832,(GB_GCA_016790225.1/f__BurkholderiaceaeZZZg__RubrivivaxZZZs__Rubrivivax sp016790225:0.066343626,GB_GCA_021298085.1/f__BurkholderiaceaeZZZg__RubrivivaxZZZs__Rubrivivax sp021298085:0.088182911)0.999:0.023339937)1.000:0.02886867)0.846:0.014957928,(((GB_GCA_903876715.1/f__BurkholderiaceaeZZZg__RubrivivaxZZZs__Rubrivivax sp903876715:0.02074198,(GB_GCA_027483205.1/f__BurkholderiaceaeZZZg__RubrivivaxZZZs__Rubrivivax sp027491255:0.001064937,GB_GCA_027491255.1/f__BurkholderiaceaeZZZg__RubrivivaxZZZs__Rubrivivax sp027491255:0.001341443)1.000:0.019290196)1.000:0.073173273,(GB_GCA_903885585.1/f__BurkholderiaceaeZZZg__RubrivivaxZZZs__Rubrivivax sp903885585:0.026847949,(GB_GCA_021300575.1/f__BurkholderiaceaeZZZg__RubrivivaxZZZs__Rubrivivax sp021300575:0.005498489,GB_GCA_947464185.1/f__BurkholderiaceaeZZZg__RubrivivaxZZZs__Rubrivivax sp947464185:0.010147622)1.000:0.026256155)1.000:0.053102129)1.000:0.025237016,(GB_GCA_903834645.1/f__BurkholderiaceaeZZZg__RubrivivaxZZZs__Rubrivivax sp903834645:0.102541942,(GB_GCA_009923895.1/f__BurkholderiaceaeZZZg__RubrivivaxZZZs__Rubrivivax sp009923895:0.003265704,GB_GCA_017853335.1/f__BurkholderiaceaeZZZg__RubrivivaxZZZs__Rubrivivax sp009923895:0.003388648)1.000:0.097274326)0.910:0.023037434)0.582:0.011636083)1.000:0.035085271,(((GB_GCA_016191995.1/f__BurkholderiaceaeZZZg__RubrivivaxZZZs__Rubrivivax sp016191995:0.028572013,(GB_GCA_937858335.1/f__BurkholderiaceaeZZZg__RubrivivaxZZZs__Rubrivivax sp011525985:0.001491051,(GB_GCA_011525985.1/f__BurkholderiaceaeZZZg__RubrivivaxZZZs__Rubrivivax sp011525985:0.000289593,(GB_GCA_023383975.1/f__BurkholderiaceaeZZZg__RubrivivaxZZZs__Rubrivivax sp011525985:0.00263115,GB_GCA_024235895.1/f__BurkholderiaceaeZZZg__RubrivivaxZZZs__Rubrivivax sp011525985:0.000969355)0.736:0.000405851)0.874:0.001547764)1.000:0.031013042)1.000:0.090215434,(GB_GCA_937975735.1/f__BurkholderiaceaeZZZg__RubrivivaxZZZs__Rubrivivax sp937975735:0.090782018,((GB_GCA_018780805.1/f__BurkholderiaceaeZZZg__RubrivivaxZZZs__Rubrivivax sp018780805:0.050783945,(GB_GCA_903938135.1/f__BurkholderiaceaeZZZg__RubrivivaxZZZs__Rubrivivax sp903938815:0.000215822,((GB_GCA_903955605.1/f__BurkholderiaceaeZZZg__RubrivivaxZZZs__Rubrivivax sp903938815:0.000885649,(GB_GCA_903938815.1/f__BurkholderiaceaeZZZg__RubrivivaxZZZs__Rubrivivax sp903938815:5e-09,((GB_GCA_903866375.1/f__BurkholderiaceaeZZZg__RubrivivaxZZZs__Rubrivivax sp903938815:5e-09,((GB_GCA_903951625.1/f__BurkholderiaceaeZZZg__RubrivivaxZZZs__Rubrivivax sp903938815:0.002231044,GB_GCA_903939105.1/f__BurkholderiaceaeZZZg__RubrivivaxZZZs__Rubrivivax sp903938815:0.000643679)0.195:5e-09,GB_GCA_903959945.1/f__BurkholderiaceaeZZZg__RubrivivaxZZZs__Rubrivivax sp903938815:0.000751502)0.780:5e-09)0.000:5e-09,(GB_GCA_903940765.1/f__BurkholderiaceaeZZZg__RubrivivaxZZZs__Rubrivivax sp903938815:0.003794322,GB_GCA_903951765.1/f__BurkholderiaceaeZZZg__RubrivivaxZZZs__Rubrivivax sp903938815:0.001329566)0.997:5e-09)0.000:6e-09)0.840:0.000229395)0.828:5e-09,GB_GCA_903940985.1/f__BurkholderiaceaeZZZg__RubrivivaxZZZs__Rubrivivax sp903938815:5e-09)0.755:5e-09)1.000:0.04993915)1.000:0.038895006,(GB_GCA_963205525.1/f__BurkholderiaceaeZZZg__RubrivivaxZZZs__Rubrivivax sp963205525:0.071658227,(GB_GCA_024235915.1/f__BurkholderiaceaeZZZg__RubrivivaxZZZs__Rubrivivax sp024235915:0.025353908,(GB_GCA_024235855.1/f__BurkholderiaceaeZZZg__RubrivivaxZZZs__Rubrivivax sp024235855:0.006938693,RS_GCF_004016515.1/f__BurkholderiaceaeZZZg__RubrivivaxZZZs__Rubrivivax albus:0.00569914)0.994:0.009041557)1.000:0.026013583)1.000:0.034383487)0.997:0.018949562)0.000:0.009171408)1.000:0.033222349,((GB_GCA_025458805.1/f__BurkholderiaceaeZZZg__RubrivivaxZZZs__Rubrivivax sp025458805:0.111206948,(GB_GCA_016789955.1/f__BurkholderiaceaeZZZg__RubrivivaxZZZs__Rubrivivax sp016789955:0.110008142,(((GB_GCA_020851615.1/f__BurkholderiaceaeZZZg__RubrivivaxZZZs__Rubrivivax sp020851615:0.001075438,GB_GCA_963205365.1/f__BurkholderiaceaeZZZg__RubrivivaxZZZs__Rubrivivax sp020851615:5e-09)1.000:0.063854801,(GB_GCA_026932425.1/f__BurkholderiaceaeZZZg__RubrivivaxZZZs__Rubrivivax sp026932425:0.051670074,(GB_GCA_963205125.1/f__BurkholderiaceaeZZZg__RubrivivaxZZZs__Rubrivivax sp963205125:0.027544421,((GB_GCA_026932235.1/f__BurkholderiaceaeZZZg__RubrivivaxZZZs__Rubrivivax sp026932235:0.002536018,GB_GCA_963205505.1/f__BurkholderiaceaeZZZg__RubrivivaxZZZs__Rubrivivax sp026932235:0.011870834)1.000:0.036707652,(GB_GCA_001724995.1/f__BurkholderiaceaeZZZg__RubrivivaxZZZs__Rubrivivax sp001724995:5e-09,GB_GCA_937903635.1/f__BurkholderiaceaeZZZg__RubrivivaxZZZs__Rubrivivax sp001724995:5e-09)1.000:0.03120099)0.570:0.0078871)1.000:0.022063955)1.000:0.020035455)1.000:0.033417601,(GB_GCA_016719535.1/f__BurkholderiaceaeZZZg__RubrivivaxZZZs__Rubrivivax sp016719535:0.044105932,(GB_GCA_020161065.1/f__BurkholderiaceaeZZZg__RubrivivaxZZZs__Rubrivivax sp020161065:0.055945629,(GB_GCA_016707445.1/f__BurkholderiaceaeZZZg__RubrivivaxZZZs__Rubrivivax sp016707445:0.001616873,(GB_GCA_016708365.1/f__BurkholderiaceaeZZZg__RubrivivaxZZZs__Rubrivivax sp016707445:0.001222855,GB_GCA_016710865.1/f__BurkholderiaceaeZZZg__RubrivivaxZZZs__Rubrivivax sp016707445:0.003670463)0.992:0.003699121)1.000:0.074819897)0.906:0.016639111)0.871:0.014006855)1.000:0.031833444)0.124:0.010614587)0.589:0.007951814,((((GB_GCA_001725505.1/f__BurkholderiaceaeZZZg__RubrivivaxZZZs__Rubrivivax sp001725505:0.056015747,GB_GCA_030693565.1/f__BurkholderiaceaeZZZg__RubrivivaxZZZs__Rubrivivax sp030693565:0.102030223)0.200:0.017646439,((GB_GCA_963204815.1/f__BurkholderiaceaeZZZg__RubrivivaxZZZs__Rubrivivax sp963204815:0.063195286,(GB_GCA_028868875.1/f__BurkholderiaceaeZZZg__RubrivivaxZZZs__Rubrivivax sp028868875:0.000678795,GB_GCA_028869675.1/f__BurkholderiaceaeZZZg__RubrivivaxZZZs__Rubrivivax sp028868875:0.013218302)1.000:0.074297946)0.962:0.014726383,((GB_GCA_020144965.1/f__BurkholderiaceaeZZZg__RubrivivaxZZZs__Rubrivivax gelatinosus_B:0.004738003,(RS_GCF_016583725.1/f__BurkholderiaceaeZZZg__RubrivivaxZZZs__Rubrivivax gelatinosus_B:0.000610768,RS_GCF_016583785.1/f__BurkholderiaceaeZZZg__RubrivivaxZZZs__Rubrivivax gelatinosus_B:0.000204462)1.000:0.007618112)1.000:0.024261477,((RS_GCF_004340905.1/f__BurkholderiaceaeZZZg__RubrivivaxZZZs__Rubrivivax gelatinosus:5e-09,RS_GCF_016583525.1/f__BurkholderiaceaeZZZg__RubrivivaxZZZs__Rubrivivax gelatinosus:5e-09)1.000:0.009099988,((RS_GCF_000284255.1/f__BurkholderiaceaeZZZg__RubrivivaxZZZs__Rubrivivax gelatinosus_A:0.001128289,(RS_GCF_000257145.1/f__BurkholderiaceaeZZZg__RubrivivaxZZZs__Rubrivivax gelatinosus_A:0.000227457,RS_GCF_015751865.1/f__BurkholderiaceaeZZZg__RubrivivaxZZZs__Rubrivivax gelatinosus_A:5e-09)0.988:0.001978475)1.000:0.009713712,((RS_GCF_020966545.1/f__BurkholderiaceaeZZZg__RubrivivaxZZZs__Rubrivivax benzoatilyticus:5e-09,RS_GCF_020966565.1/f__BurkholderiaceaeZZZg__RubrivivaxZZZs__Rubrivivax benzoatilyticus:0.000410579)0.957:0.000827918,(RS_GCF_011065555.1/f__BurkholderiaceaeZZZg__RubrivivaxZZZs__Rubrivivax benzoatilyticus:0.000616924,(RS_GCF_000190375.1/f__BurkholderiaceaeZZZg__RubrivivaxZZZs__Rubrivivax benzoatilyticus:5e-09,(RS_GCF_000420125.1/f__BurkholderiaceaeZZZg__RubrivivaxZZZs__Rubrivivax benzoatilyticus:0.0,RS_GCF_011365705.1/f__BurkholderiaceaeZZZg__RubrivivaxZZZs__Rubrivivax benzoatilyticus:0.0,RS_GCF_011365715.1/f__BurkholderiaceaeZZZg__RubrivivaxZZZs__Rubrivivax benzoatilyticus:0.0):5e-09)0.974:0.001221053)0.812:0.000402468)1.000:0.008664282)0.840:0.004941465)1.000:0.018006397)1.000:0.060584536)0.550:0.010310357)0.888:0.0156353,GB_GCA_022843905.1/f__BurkholderiaceaeZZZg__RubrivivaxZZZs__Rubrivivax sp022843905:0.096927788)0.830:0.009737021,((((GB_GCA_001464055.1/f__BurkholderiaceaeZZZg__RubrivivaxZZZs__Rubrivivax sp001464055:0.027220451,GB_GCA_022842595.1/f__BurkholderiaceaeZZZg__RubrivivaxZZZs__Rubrivivax sp022842595:0.030440475)0.973:0.013539195,(GB_GCA_027485165.1/f__BurkholderiaceaeZZZg__RubrivivaxZZZs__Rubrivivax sp027485165:0.024795078,GB_GCA_027489455.1/f__BurkholderiaceaeZZZg__RubrivivaxZZZs__Rubrivivax sp027489455:0.030856475)0.995:0.013698538)1.000:0.070394925,((((GB_GCA_024641925.1/f__BurkholderiaceaeZZZg__RubrivivaxZZZs__Rubrivivax sp024641925:0.107398829,(GB_GCA_026785885.1/f__BurkholderiaceaeZZZg__RubrivivaxZZZs__Rubrivivax sp026785885:0.084801532,GB_GCA_030653385.1/f__BurkholderiaceaeZZZg__RubrivivaxZZZs__Rubrivivax sp030653385:0.049392738)0.997:0.02145067)0.726:0.012736581,(GB_GCA_022842305.1/f__BurkholderiaceaeZZZg__RubrivivaxZZZs__Rubrivivax sp022842305:0.042335077,RS_GCF_904426505.1/f__BurkholderiaceaeZZZg__RubrivivaxZZZs__Rubrivivax sp904426505:0.038603198)1.000:0.033981433)0.882:0.008938162,((((GB_GCA_020720385.1/f__BurkholderiaceaeZZZg__RubrivivaxZZZs__Rubrivivax sp020720385:0.037553559,GB_GCA_030681795.1/f__BurkholderiaceaeZZZg__RubrivivaxZZZs__Rubrivivax sp030681795:0.041845986)1.000:0.037470981,(GB_GCA_028871575.1/f__BurkholderiaceaeZZZg__RubrivivaxZZZs__Rubrivivax sp028871575:0.036868276,GB_GCA_028872015.1/f__BurkholderiaceaeZZZg__RubrivivaxZZZs__Rubrivivax sp028872015:0.029546057)1.000:0.043566082)0.982:0.010423747,((((GB_GCA_903914615.1/f__BurkholderiaceaeZZZg__RubrivivaxZZZs__Rubrivivax sp903914615:0.00200435,(GB_GCA_903902425.1/f__BurkholderiaceaeZZZg__RubrivivaxZZZs__Rubrivivax sp903914615:0.007797574,GB_GCA_903838345.1/f__BurkholderiaceaeZZZg__RubrivivaxZZZs__Rubrivivax sp903914615:0.002704193)0.226:0.000637372)1.000:0.044372744,(((GB_GCA_947453725.1/f__BurkholderiaceaeZZZg__RubrivivaxZZZs__Rubrivivax sp947453725:5e-09,GB_GCA_947447875.1/f__BurkholderiaceaeZZZg__RubrivivaxZZZs__Rubrivivax sp947453725:0.000216965)0.000:5e-09,(GB_GCA_947451715.1/f__BurkholderiaceaeZZZg__RubrivivaxZZZs__Rubrivivax sp947453725:0.000231745,GB_GCA_947378105.1/f__BurkholderiaceaeZZZg__RubrivivaxZZZs__Rubrivivax sp947453725:0.001626332)0.728:8e-09)1.000:0.082063771,(GB_GCA_028868825.1/f__BurkholderiaceaeZZZg__RubrivivaxZZZs__Rubrivivax sp028868825:0.01491221,(((GB_GCA_018971105.1/f__BurkholderiaceaeZZZg__RubrivivaxZZZs__Rubrivivax sp018971105:0.001090023,GB_GCA_028871615.1/f__BurkholderiaceaeZZZg__RubrivivaxZZZs__Rubrivivax sp018971105:0.018221783)0.752:0.000466722,GB_GCA_028869715.1/f__BurkholderiaceaeZZZg__RubrivivaxZZZs__Rubrivivax sp018971105:0.006128673)0.239:5e-09,GB_GCA_028866255.1/f__BurkholderiaceaeZZZg__RubrivivaxZZZs__Rubrivivax sp018971105:0.002744683)1.000:0.015646433)1.000:0.053524565)0.615:0.012204008)0.955:0.008406223,((GB_GCA_903907695.1/f__BurkholderiaceaeZZZg__RubrivivaxZZZs__Rubrivivax sp903822435:0.023620002,(GB_GCA_903822435.1/f__BurkholderiaceaeZZZg__RubrivivaxZZZs__Rubrivivax sp903822435:5e-09,GB_GCA_903836485.1/f__BurkholderiaceaeZZZg__RubrivivaxZZZs__Rubrivivax sp903822435:0.000938539)0.768:0.000564008)1.000:0.064465121,GB_GCA_030853725.1/f__BurkholderiaceaeZZZg__RubrivivaxZZZs__Rubrivivax sp030853725:0.136924855)0.959:0.014670827)0.770:0.005600022,GB_GCA_016790395.1/f__BurkholderiaceaeZZZg__RubrivivaxZZZs__Rubrivivax sp016790395:0.087273348)0.642:0.005220715)0.891:0.007388528,((GB_GCA_013822265.1/f__BurkholderiaceaeZZZg__RubrivivaxZZZs__Rubrivivax sp013822265:0.03446602,(GB_GCA_016704535.1/f__BurkholderiaceaeZZZg__RubrivivaxZZZs__Rubrivivax sp016704535:0.022244575,GB_GCA_030653505.1/f__BurkholderiaceaeZZZg__RubrivivaxZZZs__Rubrivivax sp030653505:0.023884307)0.994:0.012022964)1.000:0.024432415,(GB_GCA_001295905.1/f__BurkholderiaceaeZZZg__RubrivivaxZZZs__Rubrivivax sp001295905:0.025358267,(RS_GCF_004016505.1/f__BurkholderiaceaeZZZg__RubrivivaxZZZs__Rubrivivax rivuli:0.012927394,(GB_GCA_001295855.1/f__BurkholderiaceaeZZZg__RubrivivaxZZZs__Rubrivivax sp001295865:5e-09,GB_GCA_001295865.1/f__BurkholderiaceaeZZZg__RubrivivaxZZZs__Rubrivivax sp001295865:5e-09)1.000:0.009620623)1.000:0.022888183)1.000:0.031366951)1.000:0.02426293)0.990:0.010889525)0.995:0.010144544,((GB_GCA_014859905.1/f__BurkholderiaceaeZZZg__RubrivivaxZZZs__Rubrivivax sp014859905:0.012051981,GB_GCA_030680415.1/f__BurkholderiaceaeZZZg__RubrivivaxZZZs__Rubrivivax sp030680415:0.011039323)1.000:0.02993331,(GB_GCA_011391855.1/f__BurkholderiaceaeZZZg__RubrivivaxZZZs__Rubrivivax sp011391855:0.022308612,(GB_GCA_016717765.1/f__BurkholderiaceaeZZZg__RubrivivaxZZZs__Rubrivivax sp016709385:0.005272406,((GB_GCA_016712915.1/f__BurkholderiaceaeZZZg__RubrivivaxZZZs__Rubrivivax sp016709385:0.001051398,(((GB_GCA_018063585.1/f__BurkholderiaceaeZZZg__RubrivivaxZZZs__Rubrivivax sp016709385:0.000838741,GB_GCA_016706525.1/f__BurkholderiaceaeZZZg__RubrivivaxZZZs__Rubrivivax sp016709385:6e-09)0.979:5e-09,((GB_GCA_016707325.1/f__BurkholderiaceaeZZZg__RubrivivaxZZZs__Rubrivivax sp016709385:6e-09,(GB_GCA_017988475.1/f__BurkholderiaceaeZZZg__RubrivivaxZZZs__Rubrivivax sp016709385:0.000227825,GB_GCA_017986985.1/f__BurkholderiaceaeZZZg__RubrivivaxZZZs__Rubrivivax sp016709385:0.000265569)0.977:0.001018764)0.794:0.000411831,(GB_GCA_016702935.1/f__BurkholderiaceaeZZZg__RubrivivaxZZZs__Rubrivivax sp016709385:0.001092281,GB_GCA_016720295.1/f__BurkholderiaceaeZZZg__RubrivivaxZZZs__Rubrivivax sp016709385:0.000902657)0.732:5e-09)0.838:0.000204437)0.753:5e-09,GB_GCA_937872875.1/f__BurkholderiaceaeZZZg__RubrivivaxZZZs__Rubrivivax sp016709385:0.001481742)0.596:0.0002318)0.767:0.000206117,(GB_GCA_016709385.1/f__BurkholderiaceaeZZZg__RubrivivaxZZZs__Rubrivivax sp016709385:0.0010052,GB_GCA_016715315.1/f__BurkholderiaceaeZZZg__RubrivivaxZZZs__Rubrivivax sp016709385:0.000812909)0.762:0.000305644)0.964:0.002006981)1.000:0.021360627)0.999:0.014945594)1.000:0.045181192)0.955:0.01195037)0.999:0.017110889,(((((((GB_GCA_016716535.1/f__BurkholderiaceaeZZZg__RubrivivaxZZZs__Rubrivivax sp016716535:8.7299e-05,GB_GCA_020845645.1/f__BurkholderiaceaeZZZg__RubrivivaxZZZs__Rubrivivax sp016716535:0.002567402)1.000:0.048859236,(GB_GCA_016223165.1/f__BurkholderiaceaeZZZg__RubrivivaxZZZs__Rubrivivax sp016223165:0.031170955,(GB_GCA_016790435.1/f__BurkholderiaceaeZZZg__RubrivivaxZZZs__Rubrivivax sp016790435:0.043686364,GB_GCA_022842825.1/f__BurkholderiaceaeZZZg__RubrivivaxZZZs__Rubrivivax sp022842825:0.031944687)0.960:0.011050679)0.999:0.01321768)1.000:0.013915897,(GB_GCA_026125665.1/f__BurkholderiaceaeZZZg__RubrivivaxZZZs__Rubrivivax sp026125665:0.053906413,GB_GCA_016790425.1/f__BurkholderiaceaeZZZg__RubrivivaxZZZs__Rubrivivax sp016790425:0.058553243)0.812:0.010512286)0.981:0.012559142,(GB_GCA_016788525.1/f__BurkholderiaceaeZZZg__RubrivivaxZZZs__Rubrivivax sp016788525:0.022660147,GB_GCA_016789865.1/f__BurkholderiaceaeZZZg__RubrivivaxZZZs__Rubrivivax sp016789865:0.021772078)1.000:0.044164105)1.000:0.033442037,(((GB_GCA_020248965.1/f__BurkholderiaceaeZZZg__RubrivivaxZZZs__Rubrivivax sp020248915:5e-09,(GB_GCA_027530685.1/f__BurkholderiaceaeZZZg__RubrivivaxZZZs__Rubrivivax sp020248915:5e-09,GB_GCA_020248915.1/f__BurkholderiaceaeZZZg__RubrivivaxZZZs__Rubrivivax sp020248915:5e-09)0.000:5e-09)0.750:0.000409575,GB_GCA_021298075.1/f__BurkholderiaceaeZZZg__RubrivivaxZZZs__Rubrivivax sp020248915:0.000587656)1.000:0.089647361,(GB_GCA_020852865.1/f__BurkholderiaceaeZZZg__RubrivivaxZZZs__Rubrivivax sp020852865:0.06531312,(GB_GCA_028869005.1/f__BurkholderiaceaeZZZg__RubrivivaxZZZs__Rubrivivax sp028869005:0.058756053,(GB_GCA_018241895.1/f__BurkholderiaceaeZZZg__RubrivivaxZZZs__Rubrivivax sp018241895:0.001261558,GB_GCA_029552085.1/f__BurkholderiaceaeZZZg__RubrivivaxZZZs__Rubrivivax sp018241895:0.000853425)1.000:0.061424064)0.722:0.01733949)1.000:0.03603094)1.000:0.022891461)1.000:0.029679482,(GB_GCA_019635315.1/f__BurkholderiaceaeZZZg__RubrivivaxZZZs__Rubrivivax sp019635315:0.004943236,GB_GCA_026125605.1/f__BurkholderiaceaeZZZg__RubrivivaxZZZs__Rubrivivax sp019635315:0.004566757)1.000:0.076154629)0.446:0.010885921,(GB_GCA_021297985.1/f__BurkholderiaceaeZZZg__RubrivivaxZZZs__Rubrivivax sp021297985:0.139959754,((GB_GCA_023657425.1/f__BurkholderiaceaeZZZg__RubrivivaxZZZs__Rubrivivax sp023657425:0.035203711,((GB_GCA_027531165.1/f__BurkholderiaceaeZZZg__RubrivivaxZZZs__Rubrivivax sp903828235:0.003335927,(GB_GCA_021297955.1/f__BurkholderiaceaeZZZg__RubrivivaxZZZs__Rubrivivax sp903828235:0.002908958,GB_GCA_027531605.1/f__BurkholderiaceaeZZZg__RubrivivaxZZZs__Rubrivivax sp903828235:0.00030043)0.986:0.002803887)0.999:0.005723247,(GB_GCA_903853055.1/f__BurkholderiaceaeZZZg__RubrivivaxZZZs__Rubrivivax sp903828235:5e-09,((GB_GCA_903828235.1/f__BurkholderiaceaeZZZg__RubrivivaxZZZs__Rubrivivax sp903828235:5e-09,(GB_GCA_903901445.1/f__BurkholderiaceaeZZZg__RubrivivaxZZZs__Rubrivivax sp903828235:5e-09,GB_GCA_903927695.1/f__BurkholderiaceaeZZZg__RubrivivaxZZZs__Rubrivivax sp903828235:0.00064051)0.000:5e-09)0.000:5e-09,GB_GCA_903888095.1/f__BurkholderiaceaeZZZg__RubrivivaxZZZs__Rubrivivax sp903828235:0.000663191)0.000:5e-09)1.000:0.0061247)1.000:0.018819315)1.000:0.015560955,(GB_GCA_027483705.1/f__BurkholderiaceaeZZZg__RubrivivaxZZZs__Rubrivivax sp027483705:0.028621806,(GB_GCA_027487585.1/f__BurkholderiaceaeZZZg__RubrivivaxZZZs__Rubrivivax sp027487585:0.006658127,(GB_GCA_020248945.1/f__BurkholderiaceaeZZZg__RubrivivaxZZZs__Rubrivivax sp020248945:0.003306998,GB_GCA_947457835.1/f__BurkholderiaceaeZZZg__RubrivivaxZZZs__Rubrivivax sp020248945:0.006022403)0.940:0.007504871)1.000:0.031843039)0.999:0.014504103)1.000:0.065608766)0.998:0.023727531)0.286:0.010819203)0.978:0.014164719)0.981:0.013528972)0.993:0.012531381)0.962:0.011877302)0.953:0.010772951)1.000:0.013360435)0.997:0.011450136,(GB_GCA_020354665.1/f__BurkholderiaceaeZZZg__G020354665ZZZs__G020354665 sp020354665:0.16091475,(((RS_GCF_022631395.1/f__BurkholderiaceaeZZZg__CalidifontimicrobiumZZZs__Calidifontimicrobium sediminis:0.001397246,(RS_GCF_003574675.1/f__BurkholderiaceaeZZZg__CalidifontimicrobiumZZZs__Calidifontimicrobium sediminis:0.003350715,RS_GCF_003574615.1/f__BurkholderiaceaeZZZg__CalidifontimicrobiumZZZs__Calidifontimicrobium sediminis:0.006489188)0.889:0.002279149)1.000:0.042172207,(GB_GCA_938022295.1/f__BurkholderiaceaeZZZg__CalidifontimicrobiumZZZs__Calidifontimicrobium sp938022295:0.047632634,(GB_GCA_025458135.1/f__BurkholderiaceaeZZZg__CalidifontimicrobiumZZZs__Calidifontimicrobium sp025458585:0.006263523,GB_GCA_025458585.1/f__BurkholderiaceaeZZZg__CalidifontimicrobiumZZZs__Calidifontimicrobium sp025458585:0.002351714)1.000:0.041168135)0.953:0.017783145)1.000:0.060384081,(((GB_GCA_029884035.1/f__BurkholderiaceaeZZZg__CADEEN01ZZZs__CADEEN01 sp029884035:0.001347934,(GB_GCA_029859165.1/f__BurkholderiaceaeZZZg__CADEEN01ZZZs__CADEEN01 sp029884035:5e-09,GB_GCA_029857695.1/f__BurkholderiaceaeZZZg__CADEEN01ZZZs__CADEEN01 sp029884035:0.005502433)0.762:5e-09)1.000:0.069404949,(GB_GCA_022841885.1/f__BurkholderiaceaeZZZg__CADEEN01ZZZs__CADEEN01 sp022841885:0.053436572,GB_GCA_902826345.1/f__BurkholderiaceaeZZZg__CADEEN01ZZZs__CADEEN01 sp902826345:0.068106773)0.942:0.013244308)1.000:0.035842027,(GB_GCA_011390055.1/f__BurkholderiaceaeZZZg__CADEEN01ZZZs__CADEEN01 sp011390055:0.090450233,(GB_GCA_030680865.1/f__BurkholderiaceaeZZZg__CADEEN01ZZZs__CADEEN01 sp902825995:0.006532771,GB_GCA_902825995.1/f__BurkholderiaceaeZZZg__CADEEN01ZZZs__CADEEN01 sp902825995:0.006311772)1.000:0.048518037)1.000:0.051835824)1.000:0.040813968)0.273:0.010102345)0.890:0.008942452)0.962:0.012151834,((((GB_GCA_019635485.1/f__BurkholderiaceaeZZZg__PiscinibacterZZZs__Piscinibacter sp019635485:0.038089744,(GB_GCA_003265685.1/f__BurkholderiaceaeZZZg__PiscinibacterZZZs__Piscinibacter caeni:0.011475262,(RS_GCF_004011805.1/f__BurkholderiaceaeZZZg__PiscinibacterZZZs__Piscinibacter defluvii:0.002337724,RS_GCF_026125725.1/f__BurkholderiaceaeZZZg__PiscinibacterZZZs__Piscinibacter defluvii:0.000949674)1.000:0.008138337)1.000:0.032805059)1.000:0.028515465,((GB_GCA_007994965.1/f__BurkholderiaceaeZZZg__PiscinibacterZZZs__Piscinibacter aquaticus:0.03998989,(GB_GCA_029779845.1/f__BurkholderiaceaeZZZg__PiscinibacterZZZs__Piscinibacter sp029779845:0.028063938,((GB_GCA_018241245.1/f__BurkholderiaceaeZZZg__PiscinibacterZZZs__Piscinibacter sp017983795:0.000504673,GB_GCA_029782265.1/f__BurkholderiaceaeZZZg__PiscinibacterZZZs__Piscinibacter sp017983795:0.001632523)0.998:0.00618153,(GB_GCA_018241285.1/f__BurkholderiaceaeZZZg__PiscinibacterZZZs__Piscinibacter sp017983795:0.008980331,(RS_GCF_017983795.1/f__BurkholderiaceaeZZZg__PiscinibacterZZZs__Piscinibacter sp017983795:5e-09,RS_GCF_017983885.1/f__BurkholderiaceaeZZZg__PiscinibacterZZZs__Piscinibacter sp017983795:5e-09)0.998:0.004562734)0.993:0.004078246)1.000:0.017397648)0.999:0.013760481)0.992:0.010320689,(RS_GCF_937952055.1/f__BurkholderiaceaeZZZg__PiscinibacterZZZs__Piscinibacter sp937952055:0.026163564,(RS_GCF_017795745.1/f__BurkholderiaceaeZZZg__PiscinibacterZZZs__Piscinibacter sp017795745:0.00848521,(GB_GCA_016721365.1/f__BurkholderiaceaeZZZg__PiscinibacterZZZs__Piscinibacter sp016706565:0.006424724,RS_GCF_016706565.1/f__BurkholderiaceaeZZZg__PiscinibacterZZZs__Piscinibacter sp016706565:0.003692617)1.000:0.00805586)1.000:0.034624021)0.942:0.01050472)1.000:0.025781272)1.000:0.029045727,((((((GB_GCA_001263235.1/f__BurkholderiaceaeZZZg__LGRD01ZZZs__LGRD01 sp001263235:0.063214634,GB_GCA_022758925.1/f__BurkholderiaceaeZZZg__JAEMQF01ZZZs__JAEMQF01 sp022758925:0.143306222)0.999:0.025383864,((GB_GCA_026224975.1/f__BurkholderiaceaeZZZg__LMDS01ZZZs__LMDS01 sp026224975:0.0555338,(((GB_GCA_028868895.1/f__BurkholderiaceaeZZZg__LMDS01ZZZs__LMDS01 sp028868895:0.005148746,GB_GCA_028871995.1/f__BurkholderiaceaeZZZg__LMDS01ZZZs__LMDS01 sp028868895:0.002647069)1.000:0.048014842,(((GB_GCA_025351675.1/f__BurkholderiaceaeZZZg__LMDS01ZZZs__LMDS01 sp025351675:0.039966049,RS_GCF_001425865.1/f__BurkholderiaceaeZZZg__LMDS01ZZZs__LMDS01 sp001425865:0.02395921)0.896:0.009077463,GB_GCA_030776545.1/f__BurkholderiaceaeZZZg__LMDS01ZZZs__LMDS01 sp030776545:0.071576166)0.983:0.009763599,(GB_GCA_025355545.1/f__BurkholderiaceaeZZZg__LMDS01ZZZs__LMDS01 sp025355545:0.039702883,GB_GCA_025360945.1/f__BurkholderiaceaeZZZg__LMDS01ZZZs__LMDS01 sp025360945:0.059658197)0.646:0.010066399)0.916:0.008688406)0.789:0.010788073,(((GB_GCA_947474415.1/f__BurkholderiaceaeZZZg__LMDS01ZZZs__LMDS01 sp947474415:0.051936052,(GB_GCA_025356375.1/f__BurkholderiaceaeZZZg__LMDS01ZZZs__LMDS01 sp025355745:0.002986594,(GB_GCA_025351695.1/f__BurkholderiaceaeZZZg__LMDS01ZZZs__LMDS01 sp025355745:0.00279763,GB_GCA_025355745.1/f__BurkholderiaceaeZZZg__LMDS01ZZZs__LMDS01 sp025355745:0.001909277)0.952:0.002482893)1.000:0.038425668)0.976:0.014094085,GB_GCA_025350965.1/f__BurkholderiaceaeZZZg__LMDS01ZZZs__LMDS01 sp025350965:0.060223238)0.987:0.011933857,GB_GCA_025359585.1/f__BurkholderiaceaeZZZg__LMDS01ZZZs__LMDS01 sp025359585:0.05502312)0.738:0.006983692)1.000:0.014931856)1.000:0.0176278,((RS_GCF_013366375.1/f__BurkholderiaceaeZZZg__Schlegelella_AZZZs__Schlegelella_A koreensis:0.098769616,(((GB_GCA_021414305.1/f__BurkholderiaceaeZZZg__Schlegelella_AZZZs__Schlegelella_A sp021414305:0.048004441,(GB_GCA_025350505.1/f__BurkholderiaceaeZZZg__Schlegelella_AZZZs__Schlegelella_A sp025350505:0.014158589,GB_GCA_025351025.1/f__BurkholderiaceaeZZZg__Schlegelella_AZZZs__Schlegelella_A sp025351025:0.016011838)1.000:0.030639285)1.000:0.020461305,(GB_GCA_030946925.1/f__BurkholderiaceaeZZZg__Schlegelella_AZZZs__Schlegelella_A sp030946925:0.085774243,(GB_GCA_030854825.1/f__BurkholderiaceaeZZZg__Schlegelella_AZZZs__Schlegelella_A sp030854825:0.052380424,(GB_GCA_003152055.1/f__BurkholderiaceaeZZZg__Schlegelella_AZZZs__Schlegelella_A sp003152055:0.010230045,GB_GCA_937888375.1/f__BurkholderiaceaeZZZg__Schlegelella_AZZZs__Schlegelella_A sp003152055:0.000855247)1.000:0.035891473)0.934:0.01261964)0.979:0.014608055)1.000:0.020417121,(GB_GCA_017881025.1/f__BurkholderiaceaeZZZg__Schlegelella_AZZZs__Schlegelella_A sp017881025:0.03566106,GB_GCA_030150305.1/f__BurkholderiaceaeZZZg__Schlegelella_AZZZs__Schlegelella_A sp030150305:0.082807031)1.000:0.025769927)1.000:0.050304964)1.000:0.032706773,GB_GCA_018241265.1/f__BurkholderiaceaeZZZg__JAFEEF01ZZZs__JAFEEF01 sp018241265:0.095361096)0.759:0.014066273)1.000:0.014604402)0.380:0.007449621,GB_GCA_025361845.1/f__BurkholderiaceaeZZZg__JANYJL01ZZZs__JANYJL01 sp025361845:0.076063413)1.000:0.016904556,((GB_GCA_025358485.1/f__BurkholderiaceaeZZZg__JANYJJ01ZZZs__JANYJJ01 sp025358485:0.106461546,((((GB_GCA_945882385.1/f__BurkholderiaceaeZZZg__PBB1ZZZs__PBB1 sp945875935:0.002506027,(GB_GCA_945888355.1/f__BurkholderiaceaeZZZg__PBB1ZZZs__PBB1 sp945875935:0.000939886,GB_GCA_947441545.1/f__BurkholderiaceaeZZZg__PBB1ZZZs__PBB1 sp945875935:0.001301276)0.306:0.000806152)0.862:0.000576448,(GB_GCA_945875935.1/f__BurkholderiaceaeZZZg__PBB1ZZZs__PBB1 sp945875935:0.002024478,((GB_GCA_947500365.1/f__BurkholderiaceaeZZZg__PBB1ZZZs__PBB1 sp945875935:0.001661835,GB_GCA_945947225.1/f__BurkholderiaceaeZZZg__PBB1ZZZs__PBB1 sp945875935:0.001583013)0.827:0.001129142,GB_GCA_945887015.1/f__BurkholderiaceaeZZZg__PBB1ZZZs__PBB1 sp945875935:0.001876372)0.868:0.000735269)0.894:0.000731175)1.000:0.040819085,(((GB_GCA_947451035.1/f__BurkholderiaceaeZZZg__PBB1ZZZs__PBB1 sp947451035:5e-09,GB_GCA_947451405.1/f__BurkholderiaceaeZZZg__PBB1ZZZs__PBB1 sp947451035:5e-09)1.000:0.012646113,((GB_GCA_903955645.1/f__BurkholderiaceaeZZZg__PBB1ZZZs__PBB1 sp903905475:0.00120751,GB_GCA_903958725.1/f__BurkholderiaceaeZZZg__PBB1ZZZs__PBB1 sp903905475:0.008231142)0.801:0.001588643,GB_GCA_903905475.1/f__BurkholderiaceaeZZZg__PBB1ZZZs__PBB1 sp903905475:0.000263395)1.000:0.02265703)0.387:0.005749254,(((GB_GCA_947377615.1/f__BurkholderiaceaeZZZg__PBB1ZZZs__PBB1 sp947372225:0.003108442,(GB_GCA_947381395.1/f__BurkholderiaceaeZZZg__PBB1ZZZs__PBB1 sp947372225:0.000273117,((GB_GCA_947372225.1/f__BurkholderiaceaeZZZg__PBB1ZZZs__PBB1 sp947372225:0.000235354,(GB_GCA_947373905.1/f__BurkholderiaceaeZZZg__PBB1ZZZs__PBB1 sp947372225:0.00136349,GB_GCA_947378445.1/f__BurkholderiaceaeZZZg__PBB1ZZZs__PBB1 sp947372225:0.000239982)0.749:5e-09)0.881:0.000230357,GB_GCA_947377765.1/f__BurkholderiaceaeZZZg__PBB1ZZZs__PBB1 sp947372225:5e-09)0.542:5e-09)1.000:5e-09)1.000:0.019749636,(GB_GCA_947452135.1/f__BurkholderiaceaeZZZg__PBB1ZZZs__PBB1 sp947452135:0.00130477,(GB_GCA_947447325.1/f__BurkholderiaceaeZZZg__PBB1ZZZs__PBB1 sp947452135:0.000911948,GB_GCA_947449175.1/f__BurkholderiaceaeZZZg__PBB1ZZZs__PBB1 sp947452135:5e-09)0.440:0.001896849)1.000:0.008113326)0.360:0.00204906,GB_GCA_002281415.1/f__BurkholderiaceaeZZZg__PBB1ZZZs__PBB1 sp002281415:0.009763616)0.971:0.004164303)1.000:0.02542879)1.000:0.0349284,((GB_GCA_030271615.1/f__BurkholderiaceaeZZZg__PBB1ZZZs__PBB1 sp030271615:0.025094485,((GB_GCA_017986065.1/f__BurkholderiaceaeZZZg__PBB1ZZZs__PBB1 sp017986065:0.000623835,GB_GCA_017986455.1/f__BurkholderiaceaeZZZg__PBB1ZZZs__PBB1 sp017986065:0.000282497)1.000:0.025093894,GB_GCA_030654805.1/f__BurkholderiaceaeZZZg__PBB1ZZZs__PBB1 sp030654805:0.016545713)0.994:0.011141902)0.641:0.007475751,((GB_GCA_025352345.1/f__BurkholderiaceaeZZZg__PBB1ZZZs__PBB1 sp025352345:0.018213212,((GB_GCA_001464195.1/f__BurkholderiaceaeZZZg__PBB1ZZZs__PBB1 sp001464195:0.015204727,GB_GCA_002255905.1/f__BurkholderiaceaeZZZg__PBB1ZZZs__PBB1 sp002255905:0.020941533)1.000:0.008153249,(((GB_GCA_947463275.1/f__BurkholderiaceaeZZZg__PBB1ZZZs__PBB1 sp947474755:0.000909567,GB_GCA_947507835.1/f__BurkholderiaceaeZZZg__PBB1ZZZs__PBB1 sp947474755:0.000230533)1.000:0.005697145,(GB_GCA_947457035.1/f__BurkholderiaceaeZZZg__PBB1ZZZs__PBB1 sp947474755:0.001727974,GB_GCA_947474755.1/f__BurkholderiaceaeZZZg__PBB1ZZZs__PBB1 sp947474755:0.004022644)0.993:0.004534754)1.000:0.016570229,(GB_GCA_947462175.1/f__BurkholderiaceaeZZZg__PBB1ZZZs__PBB1 sp947462175:0.009566018,((GB_GCA_027488535.1/f__BurkholderiaceaeZZZg__PBB1ZZZs__PBB1 sp027490215:0.002077509,GB_GCA_027490215.1/f__BurkholderiaceaeZZZg__PBB1ZZZs__PBB1 sp027490215:0.001532072)0.999:0.004917164,(GB_GCA_027490615.1/f__BurkholderiaceaeZZZg__PBB1ZZZs__PBB1 sp947462065:0.003712095,(GB_GCA_943331165.2/f__BurkholderiaceaeZZZg__PBB1ZZZs__PBB1 sp947462065:0.000651934,GB_GCA_947462065.1/f__BurkholderiaceaeZZZg__PBB1ZZZs__PBB1 sp947462065:0.000521742)0.958:0.001777148)0.996:0.008639648)0.996:0.005707798)0.990:0.004974826)0.952:0.003867723)0.762:0.003890407)0.942:0.007291472,GB_GCA_021732645.1/f__BurkholderiaceaeZZZg__PBB1ZZZs__PBB1 sp021732645:0.023273422)1.000:0.021426561)1.000:0.025527011)1.000:0.041179949)0.984:0.015725177,(GB_GCA_025354615.1/f__BurkholderiaceaeZZZg__JANXMO01ZZZs__JANXMO01 sp025354615:0.107295005,GB_GCA_947458895.1/f__BurkholderiaceaeZZZg__CANHBY01ZZZs__CANHBY01 sp947458895:0.156596566)0.493:0.024548465)1.000:0.01989796)0.869:0.009711942,(((GB_GCA_005881815.1/f__BurkholderiaceaeZZZg__AlbitaleaZZZs__Albitalea sp005882155:0.001387249,GB_GCA_005882155.1/f__BurkholderiaceaeZZZg__AlbitaleaZZZs__Albitalea sp005882155:0.00064333)1.000:0.052497983,((RS_GCF_003852895.1/f__BurkholderiaceaeZZZg__AlbitaleaZZZs__Albitalea terrae:0.042141233,(GB_GCA_019510005.1/f__BurkholderiaceaeZZZg__AlbitaleaZZZs__Albitalea sp021153565:5e-09,GB_GCA_021153565.1/f__BurkholderiaceaeZZZg__AlbitaleaZZZs__Albitalea sp021153565:5e-09)1.000:0.042634149)1.000:0.019003272,(RS_GCF_029855045.1/f__BurkholderiaceaeZZZg__AlbitaleaZZZs__Albitalea sp029855045:0.050938603,(GB_GCA_030837735.1/f__BurkholderiaceaeZZZg__AlbitaleaZZZs__Albitalea sp905339355:0.00079251,GB_GCA_905339355.1/f__BurkholderiaceaeZZZg__AlbitaleaZZZs__Albitalea sp905339355:0.000438487)1.000:0.045741823)0.994:0.013218754)0.999:0.013365757)1.000:0.024027482,((RS_GCF_900142965.1/f__BurkholderiaceaeZZZg__RhizobacterZZZs__Rhizobacter sp900142965:0.012831175,(RS_GCF_012275445.1/f__BurkholderiaceaeZZZg__RhizobacterZZZs__Rhizobacter sp012275445:0.005435953,(RS_GCF_001428145.1/f__BurkholderiaceaeZZZg__RhizobacterZZZs__Rhizobacter sp001425825:5e-09,(RS_GCF_001424785.1/f__BurkholderiaceaeZZZg__RhizobacterZZZs__Rhizobacter sp001425825:5e-09,RS_GCF_001425825.1/f__BurkholderiaceaeZZZg__RhizobacterZZZs__Rhizobacter sp001425825:5e-09)0.826:0.000201426)1.000:0.003601036)0.742:0.004100086)1.000:0.058762717,((RS_GCF_001425785.1/f__BurkholderiaceaeZZZg__RhizobacterZZZs__Rhizobacter sp001425785:0.030270151,(RS_GCF_002116905.1/f__BurkholderiaceaeZZZg__RhizobacterZZZs__Rhizobacter gummiphilus:5e-09,(RS_GCF_002762215.1/f__BurkholderiaceaeZZZg__RhizobacterZZZs__Rhizobacter gummiphilus:0.0,RS_GCF_030161135.1/f__BurkholderiaceaeZZZg__RhizobacterZZZs__Rhizobacter gummiphilus:0.0):5e-09)1.000:0.028341899)1.000:0.070071107,(GB_GCA_903643055.1/f__BurkholderiaceaeZZZg__RhizobacterZZZs__Rhizobacter sp903643055:0.064023233,((RS_GCF_024700055.1/f__BurkholderiaceaeZZZg__RhizobacterZZZs__Rhizobacter sp024700055:0.010960766,(RS_GCF_016735515.1/f__BurkholderiaceaeZZZg__RhizobacterZZZs__Rhizobacter sp016735515:0.020559012,RS_GCF_019635355.1/f__BurkholderiaceaeZZZg__RhizobacterZZZs__Rhizobacter sp019635355:0.012456868)0.992:0.007868727)1.000:0.041403574,(GB_GCA_014379885.1/f__BurkholderiaceaeZZZg__RhizobacterZZZs__Rhizobacter sp014379885:0.042706639,(GB_GCA_014380155.1/f__BurkholderiaceaeZZZg__RhizobacterZZZs__Rhizobacter sp014380155:0.021422131,RS_GCF_018780185.1/f__BurkholderiaceaeZZZg__RhizobacterZZZs__Rhizobacter sp018780185:0.011826925)0.927:0.01116188)1.000:0.026634202)0.926:0.009012425)0.653:0.008592147)0.992:0.013264256)1.000:0.025185326)0.865:0.010234727)0.957:0.012115204,(GB_GCA_029864165.1/f__BurkholderiaceaeZZZg__CAIKUF01ZZZs__CAIKUF01 sp029864165:0.131171656,(((GB_GCA_020446405.1/f__BurkholderiaceaeZZZg__CAIKUF01ZZZs__CAIKUF01 sp023954175:0.003628795,GB_GCA_023954175.1/f__BurkholderiaceaeZZZg__CAIKUF01ZZZs__CAIKUF01 sp023954175:0.000717363)1.000:0.038853562,(GB_GCA_014879745.1/f__BurkholderiaceaeZZZg__CAIKUF01ZZZs__CAIKUF01 sp014879745:0.013717188,GB_GCA_937864005.1/f__BurkholderiaceaeZZZg__CAIKUF01ZZZs__CAIKUF01 sp937864005:0.012277601)1.000:0.043985441)1.000:0.04264058,(GB_GCA_903830565.1/f__BurkholderiaceaeZZZg__CAIKUF01ZZZs__CAIKUF01 sp903830565:0.059073157,RS_GCF_016702655.1/f__BurkholderiaceaeZZZg__CAIKUF01ZZZs__CAIKUF01 sp016702655:0.062730515)0.991:0.017158434)0.999:0.02097058)1.000:0.04466867)0.988:0.014998029)0.951:0.013183846,((GB_GCA_025458335.1/f__BurkholderiaceaeZZZg__JAIYCR01ZZZs__JAIYCR01 sp025458335:0.126842389,GB_GCA_027487905.1/f__BurkholderiaceaeZZZg__JAIYCR01ZZZs__JAIYCR01 sp027487905:0.142176489)1.000:0.055642467,RS_GCF_001293525.1/f__BurkholderiaceaeZZZg__Ideonella_AZZZs__Ideonella_A sakaiensis:0.110537923)0.998:0.025043694)1.000:0.027588648)0.980:0.010864268,((((RS_GCF_000969605.1/f__BurkholderiaceaeZZZg__AquincolaZZZs__Aquincola tertiaricarbonis_A:0.001272916,RS_GCF_024700035.1/f__BurkholderiaceaeZZZg__AquincolaZZZs__Aquincola tertiaricarbonis_A:0.00042143)1.000:0.017361559,(GB_GCA_937883885.1/f__BurkholderiaceaeZZZg__AquincolaZZZs__Aquincola sp937883885:0.00595659,RS_GCF_023573145.1/f__BurkholderiaceaeZZZg__AquincolaZZZs__Aquincola tertiaricarbonis_B:0.004445063)1.000:0.014221576)1.000:0.081644132,((RS_GCF_009760915.1/f__BurkholderiaceaeZZZg__AzohydromonasZZZs__Azohydromonas aeria:0.022616746,(RS_GCF_001571085.1/f__BurkholderiaceaeZZZg__AzohydromonasZZZs__Azohydromonas lata:0.024024337,(RS_GCF_012927045.1/f__BurkholderiaceaeZZZg__AzohydromonasZZZs__Azohydromonas caseinilytica:0.024895219,(RS_GCF_937926365.1/f__BurkholderiaceaeZZZg__AzohydromonasZZZs__Azohydromonas sp937926365:0.007634725,(RS_GCF_000430725.1/f__BurkholderiaceaeZZZg__AzohydromonasZZZs__Azohydromonas australica:0.008756146,(GB_GCA_023410975.1/f__BurkholderiaceaeZZZg__AzohydromonasZZZs__Azohydromonas sp023410975:0.001093604,GB_GCA_023437645.1/f__BurkholderiaceaeZZZg__AzohydromonasZZZs__Azohydromonas sp023410975:0.001322301)0.992:0.003287029)0.991:0.003704812)1.000:0.011247428)0.637:0.005197555)0.028:0.006110757)1.000:0.067705321,RS_GCF_024666615.1/f__BurkholderiaceaeZZZg__J223ZZZs__J223 sp024666615:0.10735035)0.899:0.017083128)0.404:0.008319162,(GB_GCA_005884255.1/f__BurkholderiaceaeZZZg__VBDL01ZZZs__VBDL01 sp005884255:0.079873903,GB_GCA_946480245.1/f__BurkholderiaceaeZZZg__CAMLIZ01ZZZs__CAMLIZ01 sp946480245:0.078780149)0.822:0.013730564)0.681:0.010229635)0.761:0.006618429,((GB_GCA_027487995.1/f__BurkholderiaceaeZZZg__RFTU01ZZZs__RFTU01 sp027487995:0.042337727,((((GB_GCA_016868355.1/f__BurkholderiaceaeZZZg__RFTU01ZZZs__RFTU01 sp016868355:0.047894,GB_GCA_009925955.1/f__BurkholderiaceaeZZZg__RFTU01ZZZs__RFTU01 sp009925955:0.013725399)0.862:0.005854716,(GB_GCA_009918225.1/f__BurkholderiaceaeZZZg__RFTU01ZZZs__RFTU01 sp009918225:0.022280025,GB_GCA_018969865.1/f__BurkholderiaceaeZZZg__RFTU01ZZZs__RFTU01 sp009918225:0.000128207)1.000:0.016757695)0.996:0.010455433,((GB_GCA_009923315.1/f__BurkholderiaceaeZZZg__RFTU01ZZZs__RFTU01 sp009923315:6e-09,GB_GCA_009921965.1/f__BurkholderiaceaeZZZg__RFTU01ZZZs__RFTU01 sp009923315:0.000692815)0.862:0.000846106,(GB_GCA_009920675.1/f__BurkholderiaceaeZZZg__RFTU01ZZZs__RFTU01 sp009923315:0.000863979,GB_GCA_009927015.1/f__BurkholderiaceaeZZZg__RFTU01ZZZs__RFTU01 sp009923315:0.007515229)0.812:0.000503529)1.000:0.02921939)1.000:0.02439599,GB_GCA_945878385.1/f__BurkholderiaceaeZZZg__RFTU01ZZZs__RFTU01 sp945878385:0.033173151)0.944:0.016399509)1.000:0.12027367,((GB_GCA_030151165.1/f__BurkholderiaceaeZZZg__ScleromatobacterZZZs__Scleromatobacter sp030151165:0.037209567,(((GB_GCA_013289985.1/f__BurkholderiaceaeZZZg__ScleromatobacterZZZs__Scleromatobacter sp013289985:0.01383354,GB_GCA_014378125.1/f__BurkholderiaceaeZZZg__ScleromatobacterZZZs__Scleromatobacter sp014378125:0.038646704)0.991:0.011998336,(GB_GCA_903845345.1/f__BurkholderiaceaeZZZg__ScleromatobacterZZZs__Scleromatobacter sp903845345:0.036496922,RS_GCF_023231945.1/f__BurkholderiaceaeZZZg__ScleromatobacterZZZs__Scleromatobacter humisilvae:0.019459838)0.396:0.004504089)0.997:0.010985609,GB_GCA_019510465.1/f__BurkholderiaceaeZZZg__ScleromatobacterZZZs__Scleromatobacter sp019510465:0.031044501)0.993:0.025513591)1.000:0.112334255,(GB_GCA_020161145.1/f__BurkholderiaceaeZZZg__IdeonellaZZZs__Ideonella sp020161145:0.172688175,((GB_GCA_018780145.1/f__BurkholderiaceaeZZZg__IdeonellaZZZs__Ideonella sp018780145:0.062235161,(GB_GCA_016213265.1/f__BurkholderiaceaeZZZg__IdeonellaZZZs__Ideonella sp016213265:0.052310932,GB_GCA_946479475.1/f__BurkholderiaceaeZZZg__IdeonellaZZZs__Ideonella sp946479475:0.053355153)0.598:0.012642158)1.000:0.023975993,((((RS_GCF_020387415.1/f__BurkholderiaceaeZZZg__IdeonellaZZZs__Ideonella benzenivorans:0.023290191,((RS_GCF_008801845.1/f__BurkholderiaceaeZZZg__IdeonellaZZZs__Ideonella dechloratans:5e-09,RS_GCF_021049305.1/f__BurkholderiaceaeZZZg__IdeonellaZZZs__Ideonella dechloratans:5e-09)0.998:0.00563627,(RS_GCF_024055665.1/f__BurkholderiaceaeZZZg__IdeonellaZZZs__Ideonella oryzae:0.00905497,RS_GCF_000333615.1/f__BurkholderiaceaeZZZg__IdeonellaZZZs__Ideonella sp000333615:0.00716552)0.188:0.002901231)1.000:0.018084087)1.000:0.048721033,(RS_GCF_002222655.1/f__BurkholderiaceaeZZZg__IdeonellaZZZs__Ideonella filiformis:0.082590903,RS_GCF_010499455.1/f__BurkholderiaceaeZZZg__IdeonellaZZZs__Ideonella livida:0.084265264)1.000:0.039760423)0.261:0.011062648,((RS_GCF_018069845.1/f__BurkholderiaceaeZZZg__IdeonellaZZZs__Ideonella alba:0.001259058,RS_GCF_018069875.1/f__BurkholderiaceaeZZZg__IdeonellaZZZs__Ideonella alba:0.001643033)0.988:0.00489243,(RS_GCF_018069755.1/f__BurkholderiaceaeZZZg__IdeonellaZZZs__Ideonella aquatica:0.004927553,GB_GCA_017302485.1/f__BurkholderiaceaeZZZg__IdeonellaZZZs__Ideonella sp017302485:0.029952262)0.995:0.010361464)1.000:0.077993147)0.975:0.011602423,((GB_GCA_004359425.1/f__BurkholderiaceaeZZZg__IdeonellaZZZs__Ideonella sp004359425:0.015269507,RS_GCF_018069865.1/f__BurkholderiaceaeZZZg__IdeonellaZZZs__Ideonella paludis:0.006719228)1.000:0.08127826,((RS_GCF_006519715.1/f__BurkholderiaceaeZZZg__IdeonellaZZZs__Ideonella azotifigens:5e-09,RS_GCF_021043325.1/f__BurkholderiaceaeZZZg__IdeonellaZZZs__Ideonella azotifigens:5e-09)1.000:0.073153285,(GB_GCA_002255925.1/f__BurkholderiaceaeZZZg__IdeonellaZZZs__Ideonella sp002255925:0.06948216,(GB_GCA_016710065.1/f__BurkholderiaceaeZZZg__IdeonellaZZZs__Ideonella sp016710065:0.000981227,(GB_GCA_017987155.1/f__BurkholderiaceaeZZZg__IdeonellaZZZs__Ideonella sp016710065:5e-09,GB_GCA_017990255.1/f__BurkholderiaceaeZZZg__IdeonellaZZZs__Ideonella sp016710065:5e-09)0.964:0.00189156)1.000:0.067433737)0.799:0.014419372)0.982:0.011811728)0.883:0.01237419)0.988:0.014692636)0.208:0.013629597)0.995:0.019454636)0.999:0.019889963)0.940:0.0135405)0.997:0.016039025,((RS_GCF_004362525.1/f__BurkholderiaceaeZZZg__PaucibacterZZZs__Paucibacter toxinivorans:0.002838817,(GB_GCA_018780645.1/f__BurkholderiaceaeZZZg__PaucibacterZZZs__Paucibacter sp018780645:0.002053847,GB_GCA_018780745.1/f__BurkholderiaceaeZZZg__PaucibacterZZZs__Paucibacter sp018780645:0.004233171)0.987:0.004963772)1.000:0.094792228,(((RS_GCF_016093295.1/f__BurkholderiaceaeZZZg__InhellaZZZs__Inhella gelatinilytica:0.054814411,(RS_GCF_016093275.1/f__BurkholderiaceaeZZZg__InhellaZZZs__Inhella proteolytica:0.033911869,(RS_GCF_005952805.1/f__BurkholderiaceaeZZZg__InhellaZZZs__Inhella inkyongensis:5e-09,RS_GCF_014202795.1/f__BurkholderiaceaeZZZg__InhellaZZZs__Inhella inkyongensis:5e-09)1.000:0.058124629)0.114:0.012160883)0.999:0.023550679,((RS_GCF_004004565.1/f__BurkholderiaceaeZZZg__InhellaZZZs__Inhella crocodyli:0.03044195,RS_GCF_027532025.1/f__BurkholderiaceaeZZZg__InhellaZZZs__Inhella sp027532025:0.035666967)1.000:0.039449726,GB_GCA_017302655.1/f__BurkholderiaceaeZZZg__InhellaZZZs__Inhella sp017302655:0.084702671)0.983:0.017921347)1.000:0.112102074,((RS_GCF_022549225.1/f__BurkholderiaceaeZZZg__JAKZFD01ZZZs__JAKZFD01 sp022549225:0.048572295,((RS_GCF_900109745.1/f__BurkholderiaceaeZZZg__RoseatelesZZZs__Roseateles sp900109745:0.0229425,(RS_GCF_026625885.1/f__BurkholderiaceaeZZZg__RoseatelesZZZs__Roseateles sp026625885:0.013080625,((GB_GCA_027484825.1/f__BurkholderiaceaeZZZg__RoseatelesZZZs__Roseateles sp027484825:0.014341761,(GB_GCA_913776025.1/f__BurkholderiaceaeZZZg__RoseatelesZZZs__Roseateles depolymerans:0.00125638,((RS_GCF_001483865.1/f__BurkholderiaceaeZZZg__RoseatelesZZZs__Roseateles depolymerans:0.0,RS_GCF_003387155.1/f__BurkholderiaceaeZZZg__RoseatelesZZZs__Roseateles depolymerans:0.0):0.000526528,GB_GCA_913778325.1/f__BurkholderiaceaeZZZg__RoseatelesZZZs__Roseateles depolymerans:0.002310016)0.750:0.000349805)0.991:0.003583248)0.999:0.007094319,(GB_GCA_002205615.1/f__BurkholderiaceaeZZZg__RoseatelesZZZs__Roseateles terrae:5e-09,RS_GCF_014192155.1/f__BurkholderiaceaeZZZg__RoseatelesZZZs__Roseateles terrae:5e-09)1.000:0.009867574)0.941:0.005378115)1.000:0.010415127)1.000:0.017149403,((GB_GCA_913776825.1/f__BurkholderiaceaeZZZg__CAJYPV01ZZZs__CAJYPV01 sp913776825:0.013664474,RS_GCF_025398155.2/f__BurkholderiaceaeZZZg__CAJYPV01ZZZs__CAJYPV01 sp025398155:0.014467489)1.000:0.022633134,(RS_GCF_002205645.1/f__BurkholderiaceaeZZZg__MitsuariaZZZs__Mitsuaria aquatilis:0.029853019,((RS_GCF_001598255.1/f__BurkholderiaceaeZZZg__MitsuariaZZZs__Mitsuaria chitosanitabida:0.000499519,RS_GCF_017745055.1/f__BurkholderiaceaeZZZg__MitsuariaZZZs__Mitsuaria chitosanitabida:0.000306209)1.000:0.022640131,((RS_GCF_002761755.1/f__BurkholderiaceaeZZZg__MitsuariaZZZs__Mitsuaria chitinivorans:0.004703209,(GB_GCA_946482395.1/f__BurkholderiaceaeZZZg__MitsuariaZZZs__Mitsuaria sp900113225:0.001203684,(RS_GCF_900113225.1/f__BurkholderiaceaeZZZg__MitsuariaZZZs__Mitsuaria sp900113225:6e-09,(RS_GCF_014193045.1/f__BurkholderiaceaeZZZg__MitsuariaZZZs__Mitsuaria sp900113225:0.00020013,(RS_GCF_014193075.1/f__BurkholderiaceaeZZZg__MitsuariaZZZs__Mitsuaria sp900113225:0.0,RS_GCF_014193085.1/f__BurkholderiaceaeZZZg__MitsuariaZZZs__Mitsuaria sp900113225:0.0):0.000802184)0.765:0.00040018)0.942:0.001018695)0.999:0.004626033)1.000:0.010090534,(RS_GCF_029840635.1/f__BurkholderiaceaeZZZg__MitsuariaZZZs__Mitsuaria sp029840635:0.018082585,((GB_GCA_002205125.1/f__BurkholderiaceaeZZZg__MitsuariaZZZs__Mitsuaria noduli:0.004451157,GB_GCA_004210455.1/f__BurkholderiaceaeZZZg__MitsuariaZZZs__Mitsuaria sp004210455:0.008639672)0.976:0.004115125,(GB_GCA_946886855.1/f__BurkholderiaceaeZZZg__MitsuariaZZZs__Mitsuaria sp946886855:0.009499309,RS_GCF_001653795.1/f__BurkholderiaceaeZZZg__MitsuariaZZZs__Mitsuaria sp001653795:0.008688416)0.628:0.002613195)1.000:0.01715569)0.503:0.003588778)0.981:0.007183448)1.000:0.014120021)0.998:0.012131974)0.907:0.00874069)1.000:0.031155136)1.000:0.036600663,((((RS_GCF_030254645.1/f__BurkholderiaceaeZZZg__G030254645ZZZs__G030254645 sp030254645:0.042174808,GB_GCA_019234815.1/f__BurkholderiaceaeZZZg__JAFALA01ZZZs__JAFALA01 sp019234815:0.073408432)0.983:0.01558222,(RS_GCF_030285365.1/f__BurkholderiaceaeZZZg__WAJ17ZZZs__WAJ17 sp030285365:0.013695562,(RS_GCF_014174515.1/f__BurkholderiaceaeZZZg__WAJ17ZZZs__WAJ17 sp014174515:0.009840373,RS_GCF_027257975.1/f__BurkholderiaceaeZZZg__WAJ17ZZZs__WAJ17 sp027257975:0.0060483)1.000:0.009446022)1.000:0.048904169)0.709:0.009353263,(((GB_GCA_013824165.1/f__BurkholderiaceaeZZZg__JACDQM01ZZZs__JACDQM01 sp013824165:0.007357631,GB_GCA_015657635.1/f__BurkholderiaceaeZZZg__JACDQM01ZZZs__JACDQM01 sp015657635:0.006142911)1.000:0.047019418,(RS_GCF_015624425.1/f__BurkholderiaceaeZZZg__KinneretiaZZZs__Kinneretia sp015624425:0.028985051,(RS_GCF_020535565.1/f__BurkholderiaceaeZZZg__KinneretiaZZZs__Kinneretia sp020535565:0.039835609,(RS_GCF_004362405.1/f__BurkholderiaceaeZZZg__KinneretiaZZZs__Kinneretia asaccharophila:5e-09,RS_GCF_030409115.1/f__BurkholderiaceaeZZZg__KinneretiaZZZs__Kinneretia asaccharophila:5e-09)1.000:0.012602975)1.000:0.028131598)1.000:0.020406596)0.857:0.009041035,((RS_GCF_030014915.1/f__BurkholderiaceaeZZZg__JAUASW01ZZZs__JAUASW01 sp030014915:0.033431137,RS_GCF_030345705.1/f__BurkholderiaceaeZZZg__JAUASW01ZZZs__JAUASW01 sp030345705:0.03832732)1.000:0.031564436,(((RS_GCF_026241155.1/f__BurkholderiaceaeZZZg__JAPFGP01ZZZs__JAPFGP01 sp026241155:0.007677351,(RS_GCF_028462495.1/f__BurkholderiaceaeZZZg__JAPFGP01ZZZs__JAPFGP01 sp005503085:0.002775899,(GB_GCA_005503085.1/f__BurkholderiaceaeZZZg__JAPFGP01ZZZs__JAPFGP01 sp005503085:0.001095796,((GB_GCA_025600235.1/f__BurkholderiaceaeZZZg__JAPFGP01ZZZs__JAPFGP01 sp005503085:0.0,GB_GCA_027858115.1/f__BurkholderiaceaeZZZg__JAPFGP01ZZZs__JAPFGP01 sp005503085:0.0):0.003836829,RS_GCF_027498415.1/f__BurkholderiaceaeZZZg__JAPFGP01ZZZs__JAPFGP01 sp005503085:0.000860434)0.205:0.000563918)0.937:0.001843043)0.953:0.003652317)1.000:0.046426373,((((((GB_GCA_018780415.1/f__BurkholderiaceaeZZZg__Paucibacter_AZZZs__Paucibacter_A sp018780415:0.016639337,RS_GCF_025717515.1/f__BurkholderiaceaeZZZg__Paucibacter_AZZZs__Paucibacter_A oligotrophus:0.013795371)0.517:0.005017184,(RS_GCF_025717555.1/f__BurkholderiaceaeZZZg__Paucibacter_AZZZs__Paucibacter_A sp025717555:0.007861396,(RS_GCF_025717605.1/f__BurkholderiaceaeZZZg__Paucibacter_AZZZs__Paucibacter_A sp025717605:0.003074309,RS_GCF_028595345.1/f__BurkholderiaceaeZZZg__Paucibacter_AZZZs__Paucibacter_A sp025717605:0.003460861)1.000:0.004948906)0.995:0.006438839)1.000:0.036647605,((GB_GCA_947448585.1/f__BurkholderiaceaeZZZg__Paucibacter_AZZZs__Paucibacter_A sp947450745:0.003524483,(GB_GCA_947446395.1/f__BurkholderiaceaeZZZg__Paucibacter_AZZZs__Paucibacter_A sp947450745:5e-09,GB_GCA_947450745.1/f__BurkholderiaceaeZZZg__Paucibacter_AZZZs__Paucibacter_A sp947450745:0.001425633)0.000:5e-09)1.000:0.045240592,(((((((GB_GCA_947372955.1/f__BurkholderiaceaeZZZg__Paucibacter_AZZZs__Paucibacter_A sp947446685:0.009635585,GB_GCA_947372015.1/f__BurkholderiaceaeZZZg__Paucibacter_AZZZs__Paucibacter_A sp947446685:0.000372246)0.721:0.000327275,GB_GCA_947446685.1/f__BurkholderiaceaeZZZg__Paucibacter_AZZZs__Paucibacter_A sp947446685:0.000368023)0.843:0.000468478,GB_GCA_947373095.1/f__BurkholderiaceaeZZZg__Paucibacter_AZZZs__Paucibacter_A sp947446685:5e-09)0.826:0.000586308,GB_GCA_947451655.1/f__BurkholderiaceaeZZZg__Paucibacter_AZZZs__Paucibacter_A sp947446685:0.000380045)0.888:0.001420473,(GB_GCA_947465095.1/f__BurkholderiaceaeZZZg__Paucibacter_AZZZs__Paucibacter_A sp947446685:0.000229061,GB_GCA_947466325.1/f__BurkholderiaceaeZZZg__Paucibacter_AZZZs__Paucibacter_A sp947446685:5e-09)0.974:0.001802359)0.969:0.0020337,(GB_GCA_945898095.1/f__BurkholderiaceaeZZZg__Paucibacter_AZZZs__Paucibacter_A toxinivorans_A:0.00085835,GB_GCA_947492945.1/f__BurkholderiaceaeZZZg__Paucibacter_AZZZs__Paucibacter_A toxinivorans_A:0.000933957)0.999:0.00491878)0.949:0.002532453,((GB_GCA_903875495.1/f__BurkholderiaceaeZZZg__Paucibacter_AZZZs__Paucibacter_A sp903820745:5e-09,GB_GCA_903893475.1/f__BurkholderiaceaeZZZg__Paucibacter_AZZZs__Paucibacter_A sp903820745:5e-09)0.751:0.000203279,GB_GCA_903820745.1/f__BurkholderiaceaeZZZg__Paucibacter_AZZZs__Paucibacter_A sp903820745:0.00041821)0.999:0.004914238)1.000:0.053487883)1.000:0.027588814)0.831:0.015903778,(GB_GCA_945952065.1/f__BurkholderiaceaeZZZg__Paucibacter_AZZZs__Paucibacter_A sp945952065:0.023005161,RS_GCF_025717535.1/f__BurkholderiaceaeZZZg__Paucibacter_AZZZs__Paucibacter_A sp025717535:0.013302742)1.000:0.020912336)0.996:0.010840076,((RS_GCF_003852425.1/f__BurkholderiaceaeZZZg__Paucibacter_AZZZs__Paucibacter_A sp003852425:0.009233005,RS_GCF_014204525.1/f__BurkholderiaceaeZZZg__Paucibacter_AZZZs__Paucibacter_A oligotrophus_A:0.015985873)1.000:0.016322192,(RS_GCF_028595305.1/f__BurkholderiaceaeZZZg__Paucibacter_AZZZs__Paucibacter_A sp028595305:0.032736287,(RS_GCF_001477625.1/f__BurkholderiaceaeZZZg__Paucibacter_AZZZs__Paucibacter_A sp001477625:0.005253645,(RS_GCF_945952545.1/f__BurkholderiaceaeZZZg__Paucibacter_AZZZs__Paucibacter_A sp945956965:5e-09,RS_GCF_945956965.1/f__BurkholderiaceaeZZZg__Paucibacter_AZZZs__Paucibacter_A sp945956965:5e-09)0.999:0.007230144)1.000:0.018217556)0.983:0.010551963)1.000:0.022054899)0.828:0.008784792,((RS_GCF_025717595.1/f__BurkholderiaceaeZZZg__Paucibacter_AZZZs__Paucibacter_A sp025717675:0.003218461,RS_GCF_025717675.1/f__BurkholderiaceaeZZZg__Paucibacter_AZZZs__Paucibacter_A sp025717675:0.003120319)1.000:0.011498276,(((RS_GCF_020035395.2/f__BurkholderiaceaeZZZg__Paucibacter_AZZZs__Paucibacter_A aquatile:0.001383623,(RS_GCF_002885975.1/f__BurkholderiaceaeZZZg__Paucibacter_AZZZs__Paucibacter_A aquatile:0.001658559,RS_GCF_027863535.1/f__BurkholderiaceaeZZZg__Paucibacter_AZZZs__Paucibacter_A aquatile:0.001351693)0.577:0.000686053)0.999:0.003311258,GB_GCA_027484885.1/f__BurkholderiaceaeZZZg__Paucibacter_AZZZs__Paucibacter_A sp027484885:0.003077405)0.703:0.000794996,GB_GCA_002255955.1/f__BurkholderiaceaeZZZg__Paucibacter_AZZZs__Paucibacter_A sp002255955:0.001292755)1.000:0.010795591)1.000:0.032034294)1.000:0.028805722)0.993:0.015556216,(RS_GCF_001984095.1/f__BurkholderiaceaeZZZg__KK5ZZZs__KK5 sp001984095:0.06062216,RS_GCF_030410485.1/f__BurkholderiaceaeZZZg__JAUHHC01ZZZs__JAUHHC01 sp030410485:0.042580352)1.000:0.020986436)0.958:0.010849603)0.513:0.008018486)0.975:0.011207969)0.997:0.013876136,((GB_GCA_937871895.1/f__BurkholderiaceaeZZZg__PelomonasZZZs__Pelomonas sp937871895:0.075541677,((GB_GCA_003241055.1/f__BurkholderiaceaeZZZg__PelomonasZZZs__Pelomonas depolymerans_A:0.018331489,RS_GCF_913777145.1/f__BurkholderiaceaeZZZg__PelomonasZZZs__Pelomonas sp913777145:0.025036929)1.000:0.024868941,(RS_GCF_021353235.1/f__BurkholderiaceaeZZZg__PelomonasZZZs__Pelomonas sp021353235:0.023206794,((((((RS_GCF_002205845.1/f__BurkholderiaceaeZZZg__PelomonasZZZs__Pelomonas puraquae:5e-09,RS_GCF_029532045.1/f__BurkholderiaceaeZZZg__PelomonasZZZs__Pelomonas puraquae:5e-09)0.999:0.004579245,GB_GCA_021738245.1/f__BurkholderiaceaeZZZg__PelomonasZZZs__Pelomonas sp021738245:0.004722272)1.000:0.011560093,(GB_GCA_016790285.1/f__BurkholderiaceaeZZZg__PelomonasZZZs__Pelomonas sp016790285:0.020452895,GB_GCA_003963005.1/f__BurkholderiaceaeZZZg__PelomonasZZZs__Pelomonas sp003963005:0.012864854)0.719:0.004053698)1.000:0.012424837,(GB_GCA_009996515.1/f__BurkholderiaceaeZZZg__PelomonasZZZs__Pelomonas sp009996515:0.018745287,RS_GCF_019237615.1/f__BurkholderiaceaeZZZg__PelomonasZZZs__Pelomonas sp019237615:0.019402169)0.991:0.008026308)0.479:0.002711371,((RS_GCF_001426885.1/f__BurkholderiaceaeZZZg__PelomonasZZZs__Pelomonas sp001426885:0.015112179,((GB_GCA_016195825.1/f__BurkholderiaceaeZZZg__PelomonasZZZs__Pelomonas sp016195825:0.020911108,GB_GCA_019509985.1/f__BurkholderiaceaeZZZg__PelomonasZZZs__Pelomonas sp019509985:0.021770303)1.000:0.009123414,(((RS_GCF_001425165.1/f__BurkholderiaceaeZZZg__PelomonasZZZs__Pelomonas sp001425165:5e-09,RS_GCF_001427705.1/f__BurkholderiaceaeZZZg__PelomonasZZZs__Pelomonas sp001425165:5e-09)1.000:0.0228721,(RS_GCF_001425055.1/f__BurkholderiaceaeZZZg__PelomonasZZZs__Pelomonas sp001425055:0.007345515,RS_GCF_001425705.1/f__BurkholderiaceaeZZZg__PelomonasZZZs__Pelomonas sp001425705:0.011704893)1.000:0.01313491)0.961:0.006347419,GB_GCA_004211235.1/f__BurkholderiaceaeZZZg__PelomonasZZZs__Pelomonas sp004211235:0.033666053)0.906:0.003918698)0.654:0.004644005)1.000:0.013293975,((RS_GCF_026712245.1/f__BurkholderiaceaeZZZg__PelomonasZZZs__Pelomonas sp026712245:0.026979561,GB_GCA_946480605.1/f__BurkholderiaceaeZZZg__PelomonasZZZs__Pelomonas sp946480605:0.015789582)0.889:0.004874809,((GB_GCA_003963075.1/f__BurkholderiaceaeZZZg__PelomonasZZZs__Pelomonas sp003963075:0.005015159,(GB_GCA_019750615.1/f__BurkholderiaceaeZZZg__PelomonasZZZs__Pelomonas sp003963075:5e-09,GB_GCA_013823315.1/f__BurkholderiaceaeZZZg__PelomonasZZZs__Pelomonas sp003963075:5e-09)0.890:0.001008393)1.000:0.020659456,((RS_GCF_004342485.1/f__BurkholderiaceaeZZZg__PelomonasZZZs__Pelomonas saccharophila:5e-09,RS_GCF_029532085.1/f__BurkholderiaceaeZZZg__PelomonasZZZs__Pelomonas saccharophila:6e-09)1.000:0.017284787,(RS_GCF_026712205.1/f__BurkholderiaceaeZZZg__PelomonasZZZs__Pelomonas aquatica:0.000204019,RS_GCF_029532055.1/f__BurkholderiaceaeZZZg__PelomonasZZZs__Pelomonas aquatica:5e-09)1.000:0.020021511)0.976:0.006915924)0.997:0.007506159)0.904:0.004335708)0.498:0.002798619)0.921:0.005868581,RS_GCF_021353265.1/f__BurkholderiaceaeZZZg__PelomonasZZZs__Pelomonas sp021353265:0.029089531)0.531:0.007054448)1.000:0.016362878)0.990:0.017136438)1.000:0.043301191,(GB_GCA_019232985.1/f__BurkholderiaceaeZZZg__JAFAMW01ZZZs__JAFAMW01 sp019232985:0.079402288,GB_GCA_019234295.1/f__BurkholderiaceaeZZZg__JAFALK01ZZZs__JAFALK01 sp019234295:0.076251819)1.000:0.021903006)0.939:0.014748777)0.229:0.011439857)0.980:0.018472179)0.992:0.024217161)1.000:0.037701174)1.000:0.02262679,((((GB_GCA_028868855.1/f__BurkholderiaceaeZZZg__AquabacteriumZZZs__Aquabacterium sp028868855:0.04604333,((GB_GCA_013822685.1/f__BurkholderiaceaeZZZg__AquabacteriumZZZs__Aquabacterium sp013822685:0.006743442,RS_GCF_918741295.1/f__BurkholderiaceaeZZZg__AquabacteriumZZZs__Aquabacterium sp918741295:0.005681987)0.997:0.008840524,(RS_GCF_030652515.1/f__BurkholderiaceaeZZZg__AquabacteriumZZZs__Aquabacterium sp030652515:0.009033607,(RS_GCF_014378415.1/f__BurkholderiaceaeZZZg__AquabacteriumZZZs__Aquabacterium sp014378415:0.017745749,RS_GCF_029946005.1/f__BurkholderiaceaeZZZg__AquabacteriumZZZs__Aquabacterium sp029946005:0.008958911)0.986:0.005033044)0.496:0.003891029)1.000:0.036547718)1.000:0.049108269,(((GB_GCA_943908475.1/f__BurkholderiaceaeZZZg__AquabacteriumZZZs__Aquabacterium sp943908475:0.04226972,RS_GCF_004310865.1/f__BurkholderiaceaeZZZg__AquabacteriumZZZs__Aquabacterium lacunae:0.056095603)1.000:0.028546271,((GB_GCA_947372535.1/f__BurkholderiaceaeZZZg__AquabacteriumZZZs__Aquabacterium sp947372535:0.009827973,GB_GCA_947373345.1/f__BurkholderiaceaeZZZg__AquabacteriumZZZs__Aquabacterium sp947372535:0.007238233)1.000:0.074275061,(RS_GCF_003933735.1/f__BurkholderiaceaeZZZg__AquabacteriumZZZs__Aquabacterium soli:0.020548374,(GB_GCA_019112875.1/f__BurkholderiaceaeZZZg__AquabacteriumZZZs__Aquabacterium excrementipullorum:0.015801902,(GB_GCA_937923225.1/f__BurkholderiaceaeZZZg__AquabacteriumZZZs__Aquabacterium sp937923225:0.009657506,(GB_GCA_002339015.1/f__BurkholderiaceaeZZZg__AquabacteriumZZZs__Aquabacterium sp002339015:5e-09,GB_GCA_002380275.1/f__BurkholderiaceaeZZZg__AquabacteriumZZZs__Aquabacterium sp002339015:0.012598686)1.000:0.012098548)1.000:0.014350793)0.985:0.00985428)1.000:0.036148216)0.989:0.013239971)1.000:0.025043493,((GB_GCA_028869095.1/f__BurkholderiaceaeZZZg__AquabacteriumZZZs__Aquabacterium sp028869095:0.037470167,(GB_GCA_028864885.1/f__BurkholderiaceaeZZZg__AquabacteriumZZZs__Aquabacterium sp028864885:0.002010239,GB_GCA_028868295.1/f__BurkholderiaceaeZZZg__AquabacteriumZZZs__Aquabacterium sp028864885:0.001852988)1.000:0.039329819)1.000:0.025585948,((((((GB_GCA_022566735.1/f__BurkholderiaceaeZZZg__AquabacteriumZZZs__Aquabacterium sp022566735:0.032030245,((RS_GCF_004362855.1/f__BurkholderiaceaeZZZg__AquabacteriumZZZs__Aquabacterium commune:0.005217183,(RS_GCF_018779985.1/f__BurkholderiaceaeZZZg__AquabacteriumZZZs__Aquabacterium commune:0.006279874,GB_GCA_020056105.1/f__BurkholderiaceaeZZZg__AquabacteriumZZZs__Aquabacterium commune:0.008822069)0.999:0.006159092)0.811:0.003831995,(GB_GCA_903871865.1/f__BurkholderiaceaeZZZg__AquabacteriumZZZs__Aquabacterium sp903871865:0.00439267,(RS_GCF_029945455.1/f__BurkholderiaceaeZZZg__AquabacteriumZZZs__Aquabacterium sp903894125:0.002033014,(RS_GCF_023266355.1/f__BurkholderiaceaeZZZg__AquabacteriumZZZs__Aquabacterium sp903894125:0.001405168,(GB_GCA_903894125.1/f__BurkholderiaceaeZZZg__AquabacteriumZZZs__Aquabacterium sp903894125:0.001517258,GB_GCA_903925245.1/f__BurkholderiaceaeZZZg__AquabacteriumZZZs__Aquabacterium sp903894125:0.000564589)0.487:5e-09)0.445:0.000397769)0.793:0.001123826)0.949:0.004028396)1.000:0.026950091)1.000:0.018400495,((GB_GCA_015999995.1/f__BurkholderiaceaeZZZg__AquabacteriumZZZs__Aquabacterium sp016000265:0.001371043,GB_GCA_016000265.1/f__BurkholderiaceaeZZZg__AquabacteriumZZZs__Aquabacterium sp016000265:5e-09)1.000:0.036211312,((GB_GCA_021819435.1/f__BurkholderiaceaeZZZg__AquabacteriumZZZs__Aquabacterium sp021819435:5e-09,GB_GCA_027319445.1/f__BurkholderiaceaeZZZg__AquabacteriumZZZs__Aquabacterium sp021819435:5e-09)1.000:0.017073246,((GB_GCA_001770725.1/f__BurkholderiaceaeZZZg__AquabacteriumZZZs__Aquabacterium sp001770725:0.000388512,GB_GCA_020061555.1/f__BurkholderiaceaeZZZg__AquabacteriumZZZs__Aquabacterium sp001770725:0.000823145)0.998:0.010777573,(GB_GCA_005502875.1/f__BurkholderiaceaeZZZg__AquabacteriumZZZs__Aquabacterium sp005502875:0.007100549,((GB_GCA_018816065.1/f__BurkholderiaceaeZZZg__AquabacteriumZZZs__Aquabacterium parvum:0.000408271,RS_GCF_001447195.1/f__BurkholderiaceaeZZZg__AquabacteriumZZZs__Aquabacterium parvum:0.000980338)0.999:0.004807267,(GB_GCA_002299825.1/f__BurkholderiaceaeZZZg__AquabacteriumZZZs__Aquabacterium parvum:0.00202193,RS_GCF_002328915.1/f__BurkholderiaceaeZZZg__AquabacteriumZZZs__Aquabacterium parvum:0.002363278)0.322:0.001782466)0.997:0.004118923)0.998:0.007535678)0.997:0.008116352)1.000:0.028206209)0.970:0.010745559)1.000:0.015527806,GB_GCA_947371645.1/f__BurkholderiaceaeZZZg__AquabacteriumZZZs__Aquabacterium sp947371645:0.101945312)0.984:0.009266567,((GB_GCA_029268225.1/f__BurkholderiaceaeZZZg__AquabacteriumZZZs__Aquabacterium sp029268225:0.015847148,((((GB_GCA_020061745.1/f__BurkholderiaceaeZZZg__AquabacteriumZZZs__Aquabacterium sp001770775:0.029019647,(GB_GCA_001770775.1/f__BurkholderiaceaeZZZg__AquabacteriumZZZs__Aquabacterium sp001770775:5e-09,GB_GCA_001772175.1/f__BurkholderiaceaeZZZg__AquabacteriumZZZs__Aquabacterium sp001770775:5e-09)0.877:0.000626435)0.745:0.001339933,RS_GCF_030824235.1/f__BurkholderiaceaeZZZg__AquabacteriumZZZs__Aquabacterium sp001770775:0.001946688)1.000:0.00788173,(RS_GCF_028689755.1/f__BurkholderiaceaeZZZg__AquabacteriumZZZs__Aquabacterium sp017989885:0.001048586,(GB_GCA_023430765.1/f__BurkholderiaceaeZZZg__AquabacteriumZZZs__Aquabacterium sp017989885:0.011452941,(GB_GCA_020622005.1/f__BurkholderiaceaeZZZg__AquabacteriumZZZs__Aquabacterium sp017989885:0.001218036,(GB_GCA_017989765.1/f__BurkholderiaceaeZZZg__AquabacteriumZZZs__Aquabacterium sp017989885:0.01249129,GB_GCA_017989885.1/f__BurkholderiaceaeZZZg__AquabacteriumZZZs__Aquabacterium sp017989885:0.001793358)0.973:0.014549796)0.983:0.005350473)0.866:0.001856011)0.999:0.005081156)0.947:0.005894219,(GB_GCA_030917525.1/f__BurkholderiaceaeZZZg__AquabacteriumZZZs__Aquabacterium sp017994835:0.009106712,(GB_GCA_018057285.1/f__BurkholderiaceaeZZZg__AquabacteriumZZZs__Aquabacterium sp017994835:0.002262913,RS_GCF_017994835.1/f__BurkholderiaceaeZZZg__AquabacteriumZZZs__Aquabacterium sp017994835:5e-09)0.879:0.000728584)1.000:0.018019073)1.000:0.013374356)1.000:0.039872721,(((GB_GCA_030654395.1/f__BurkholderiaceaeZZZg__AquabacteriumZZZs__Aquabacterium sp030654395:0.075428786,(GB_GCA_947377275.1/f__BurkholderiaceaeZZZg__AquabacteriumZZZs__Aquabacterium sp947377275:5e-09,(GB_GCA_947374495.1/f__BurkholderiaceaeZZZg__AquabacteriumZZZs__Aquabacterium sp947377275:0.000287782,GB_GCA_947373705.1/f__BurkholderiaceaeZZZg__AquabacteriumZZZs__Aquabacterium sp947377275:0.000901665)0.558:0.000415423)1.000:0.045588869)0.747:0.012707268,RS_GCF_021768455.1/f__BurkholderiaceaeZZZg__AquabacteriumZZZs__Aquabacterium sp021768455:0.05177825)0.995:0.012663054,(GB_GCA_003963115.1/f__BurkholderiaceaeZZZg__AquabacteriumZZZs__Aquabacterium sp003963115:0.036870554,((GB_GCA_016185075.1/f__BurkholderiaceaeZZZg__AquabacteriumZZZs__Aquabacterium sp016185075:0.017961736,RS_GCF_000768065.1/f__BurkholderiaceaeZZZg__AquabacteriumZZZs__Aquabacterium sp000768065:0.010390207)0.696:0.004200135,(RS_GCF_016195855.1/f__BurkholderiaceaeZZZg__AquabacteriumZZZs__Aquabacterium sp016195855:0.014766329,(RS_GCF_004297345.1/f__BurkholderiaceaeZZZg__AquabacteriumZZZs__Aquabacterium sp004297345:0.011779823,RS_GCF_016234775.1/f__BurkholderiaceaeZZZg__AquabacteriumZZZs__Aquabacterium sp016234775:0.013161058)1.000:0.023071478)0.878:0.005243676)1.000:0.014426118)1.000:0.01836034)0.936:0.008523929)0.848:0.007689048)0.167:0.007363081,((GB_GCA_029279925.1/f__BurkholderiaceaeZZZg__AquabacteriumZZZs__Aquabacterium olei_A:0.007228526,RS_GCF_913773725.1/f__BurkholderiaceaeZZZg__AquabacteriumZZZs__Aquabacterium sp913773725:0.00917496)1.000:0.026941073,(RS_GCF_003100395.1/f__BurkholderiaceaeZZZg__AquabacteriumZZZs__Aquabacterium olei:0.004366481,RS_GCF_947366995.1/f__BurkholderiaceaeZZZg__AquabacteriumZZZs__Aquabacterium sp947366995:0.005694661)1.000:0.013127042)1.000:0.03734949)0.324:0.012261135,RS_GCF_009909205.1/f__BurkholderiaceaeZZZg__AquabacteriumZZZs__Aquabacterium fontiphilum:0.076257942)0.933:0.010694529)0.999:0.016064715)0.999:0.016571789)1.000:0.054472812,((GB_GCA_004297605.1/f__BurkholderiaceaeZZZg__AquabacteriumZZZs__Aquabacterium sp004322345:0.002718475,GB_GCA_004322345.1/f__BurkholderiaceaeZZZg__AquabacteriumZZZs__Aquabacterium sp004322345:0.001434882)1.000:0.114736683,(GB_GCA_016219375.1/f__BurkholderiaceaeZZZg__AquabacteriumZZZs__Aquabacterium sp016219375:0.003151387,GB_GCA_022448405.1/f__BurkholderiaceaeZZZg__AquabacteriumZZZs__Aquabacterium sp016219375:0.002578629)1.000:0.08055913)0.991:0.022853291)1.000:0.026427551,(((GB_GCA_016702605.1/f__BurkholderiaceaeZZZg__JADJDQ01ZZZs__JADJDQ01 sp016702605:0.001890807,GB_GCA_963205225.1/f__BurkholderiaceaeZZZg__JADJDQ01ZZZs__JADJDQ01 sp016702605:0.003490359)1.000:0.124572363,(((GB_GCA_017998205.1/f__BurkholderiaceaeZZZg__JADJCH01ZZZs__JADJCH01 sp016703325:0.001527136,(GB_GCA_016703325.1/f__BurkholderiaceaeZZZg__JADJCH01ZZZs__JADJCH01 sp016703325:0.000871076,GB_GCA_963205535.1/f__BurkholderiaceaeZZZg__JADJCH01ZZZs__JADJCH01 sp016703325:0.001493925)0.913:0.00123761)1.000:0.065293802,(GB_GCA_023150375.1/f__BurkholderiaceaeZZZg__JADJCH01ZZZs__JADJCH01 sp023150375:0.038844531,RS_GCF_023734135.1/f__BurkholderiaceaeZZZg__JADJCH01ZZZs__JADJCH01 sp023734135:0.032141435)0.999:0.020311941)1.000:0.045097106,((RS_GCF_000019785.1/f__BurkholderiaceaeZZZg__LeptothrixZZZs__Leptothrix cholodnii:0.069749978,(RS_GCF_004216565.1/f__BurkholderiaceaeZZZg__LeptothrixZZZs__Leptothrix mobilis:0.019218579,RS_GCF_030705305.1/f__BurkholderiaceaeZZZg__LeptothrixZZZs__Leptothrix discophora:0.015043135)1.000:0.063052231)1.000:0.031601629,(RS_GCF_003201595.1/f__BurkholderiaceaeZZZg__SphaerotilusZZZs__Sphaerotilus hippei:0.086157731,((RS_GCF_013294065.1/f__BurkholderiaceaeZZZg__SphaerotilusZZZs__Sphaerotilus sp013294065:0.009852973,(GB_GCA_030918015.1/f__BurkholderiaceaeZZZg__SphaerotilusZZZs__Sphaerotilus sp030918015:0.0153289,((RS_GCF_000689195.1/f__BurkholderiaceaeZZZg__SphaerotilusZZZs__Sphaerotilus natans:5e-09,RS_GCF_900156335.1/f__BurkholderiaceaeZZZg__SphaerotilusZZZs__Sphaerotilus natans:5e-09)1.000:0.008409411,((RS_GCF_008329925.1/f__BurkholderiaceaeZZZg__SphaerotilusZZZs__Sphaerotilus sulfidivorans:5e-09,RS_GCF_013426975.1/f__BurkholderiaceaeZZZg__SphaerotilusZZZs__Sphaerotilus sulfidivorans:5e-09)0.997:0.002691358,(RS_GCF_023150255.1/f__BurkholderiaceaeZZZg__SphaerotilusZZZs__Sphaerotilus sulfidivorans:0.00127715,(GB_GCA_019655895.1/f__BurkholderiaceaeZZZg__SphaerotilusZZZs__Sphaerotilus sulfidivorans:0.002842132,RS_GCF_023706025.1/f__BurkholderiaceaeZZZg__SphaerotilusZZZs__Sphaerotilus sulfidivorans:0.000657336)0.921:0.0008199)0.910:0.000949207)0.960:0.00307924)1.000:0.008252811)0.836:0.004776798)1.000:0.062194696,(GB_GCA_013299055.1/f__BurkholderiaceaeZZZg__SphaerotilusZZZs__Sphaerotilus sp013299055:0.018987841,(RS_GCF_013299175.1/f__BurkholderiaceaeZZZg__SphaerotilusZZZs__Sphaerotilus sp013299175:0.020970864,(RS_GCF_013410775.1/f__BurkholderiaceaeZZZg__SphaerotilusZZZs__Sphaerotilus montanus:5e-09,RS_GCF_013426955.1/f__BurkholderiaceaeZZZg__SphaerotilusZZZs__Sphaerotilus montanus:5e-09)1.000:0.011403468)0.925:0.009892263)1.000:0.04400076)1.000:0.030449134)0.904:0.017095765)0.358:0.010209288)0.991:0.02192427)1.000:0.049515412,((GB_GCA_946480925.1/f__BurkholderiaceaeZZZg__PseudorivibacterZZZs__Pseudorivibacter sp946480925:0.019188893,(GB_GCA_946481025.1/f__BurkholderiaceaeZZZg__PseudorivibacterZZZs__Pseudorivibacter sp946481025:0.009837815,RS_GCF_006386545.1/f__BurkholderiaceaeZZZg__PseudorivibacterZZZs__Pseudorivibacter rhizosphaerae:0.011246858)0.987:0.008763955)1.000:0.064590646,((RS_GCF_014145335.1/f__BurkholderiaceaeZZZg__AquariibacterZZZs__Aquariibacter albus:0.013739876,(GB_GCA_027490115.1/f__BurkholderiaceaeZZZg__AquariibacterZZZs__Aquariibacter lacus:0.004336905,RS_GCF_016735685.1/f__BurkholderiaceaeZZZg__AquariibacterZZZs__Aquariibacter lacus:0.002280648)1.000:0.013719855)1.000:0.141277378,(RS_GCF_004217215.1/f__BurkholderiaceaeZZZg__RivibacterZZZs__Rivibacter subsaxonicus:0.101700948,((RS_GCF_902826655.1/f__BurkholderiaceaeZZZg__MethylibiumZZZs__Methylibium sp902826655:0.062273447,(RS_GCF_001425905.1/f__BurkholderiaceaeZZZg__MethylibiumZZZs__Methylibium sp001425905:0.010989595,(RS_GCF_004136295.1/f__BurkholderiaceaeZZZg__MethylibiumZZZs__Methylibium petroleiphilum:0.004230461,(RS_GCF_017306535.1/f__BurkholderiaceaeZZZg__MethylibiumZZZs__Methylibium petroleiphilum:0.006201425,(RS_GCF_000015725.1/f__BurkholderiaceaeZZZg__MethylibiumZZZs__Methylibium petroleiphilum:0.001367184,(RS_GCF_000576205.1/f__BurkholderiaceaeZZZg__MethylibiumZZZs__Methylibium petroleiphilum:5e-09,RS_GCF_000576225.1/f__BurkholderiaceaeZZZg__MethylibiumZZZs__Methylibium petroleiphilum:5e-09)0.996:0.002591417)0.997:0.003314612)0.488:0.00182359)0.999:0.008579195)1.000:0.040388398)0.412:0.0098973,((RS_GCF_013817345.1/f__BurkholderiaceaeZZZg__MethylibiumZZZs__Methylibium sp013817345:0.009290633,RS_GCF_013817365.1/f__BurkholderiaceaeZZZg__MethylibiumZZZs__Methylibium sp013817365:0.013837587)1.000:0.071709355,GB_GCA_903889735.1/f__BurkholderiaceaeZZZg__MethylibiumZZZs__Methylibium sp903889735:0.107621183)0.995:0.015603237)1.000:0.030564967)0.135:0.016069494)1.000:0.023048216)0.303:0.013606735)0.093:0.007676686)0.963:0.014571623)0.847:0.013462075,(RS_GCF_003569765.1/f__BurkholderiaceaeZZZg__CaldimonasZZZs__Caldimonas tepidiphila:0.090942667,((RS_GCF_026013905.1/f__BurkholderiaceaeZZZg__CaldimonasZZZs__Caldimonas aquatica:0.08001657,((RS_GCF_001017435.1/f__BurkholderiaceaeZZZg__CaldimonasZZZs__Caldimonas brevitalea:0.043845879,(RS_GCF_026153205.1/f__BurkholderiaceaeZZZg__CaldimonasZZZs__Caldimonas sp026153205:0.025097545,RS_GCF_030419005.1/f__BurkholderiaceaeZZZg__CaldimonasZZZs__Caldimonas terrae:0.031531077)1.000:0.016897108)1.000:0.020799376,((((RS_GCF_004342465.1/f__BurkholderiaceaeZZZg__CaldimonasZZZs__Caldimonas thermodepolymerans:0.0,RS_GCF_026057715.1/f__BurkholderiaceaeZZZg__CaldimonasZZZs__Caldimonas thermodepolymerans:0.0):0.000606297,(RS_GCF_026057535.1/f__BurkholderiaceaeZZZg__CaldimonasZZZs__Caldimonas thermodepolymerans:5e-09,RS_GCF_937957785.1/f__BurkholderiaceaeZZZg__CaldimonasZZZs__Caldimonas thermodepolymerans:0.004239517)0.901:0.002053648)0.757:0.001150126,((RS_GCF_002933415.1/f__BurkholderiaceaeZZZg__CaldimonasZZZs__Caldimonas thermodepolymerans:0.0,RS_GCF_003349825.1/f__BurkholderiaceaeZZZg__CaldimonasZZZs__Caldimonas thermodepolymerans:0.0):5e-09,RS_GCF_015476235.1/f__BurkholderiaceaeZZZg__CaldimonasZZZs__Caldimonas thermodepolymerans:5e-09)0.923:0.000847819)1.000:0.057645517,(RS_GCF_023721835.1/f__BurkholderiaceaeZZZg__CaldimonasZZZs__Caldimonas mangrovi:0.02773392,RS_GCF_946480305.1/f__BurkholderiaceaeZZZg__CaldimonasZZZs__Caldimonas sp946480305:0.021778607)1.000:0.017441074)0.997:0.016539657)0.905:0.012737251)0.997:0.013444918,(GB_GCA_946482595.1/f__BurkholderiaceaeZZZg__CaldimonasZZZs__Caldimonas sp946482595:0.075947608,(RS_GCF_002930615.1/f__BurkholderiaceaeZZZg__CaldimonasZZZs__Caldimonas caldifontis:0.037529167,((GB_GCA_026004995.1/f__BurkholderiaceaeZZZg__CaldimonasZZZs__Caldimonas manganoxidans:0.000218207,(GB_GCA_026419435.1/f__BurkholderiaceaeZZZg__CaldimonasZZZs__Caldimonas manganoxidans:0.016619853,RS_GCF_000381125.1/f__BurkholderiaceaeZZZg__CaldimonasZZZs__Caldimonas manganoxidans:0.000951969)0.891:0.000859338)0.344:0.000211628,RS_GCF_001592165.1/f__BurkholderiaceaeZZZg__CaldimonasZZZs__Caldimonas manganoxidans:0.000194578)1.000:0.058440272)1.000:0.046664049)0.980:0.014356521)0.957:0.011205167)1.000:0.024482932)1.000:0.060680281,(((((GB_GCA_002479815.1/f__BurkholderiaceaeZZZg__UBA2334ZZZs__UBA2334 sp002479815:0.102540077,((GB_GCA_020048405.1/f__BurkholderiaceaeZZZg__UBA2334ZZZs__UBA2334 sp020048405:0.011287758,(GB_GCA_903900205.1/f__BurkholderiaceaeZZZg__UBA2334ZZZs__UBA2334 sp903928495:0.001240471,GB_GCA_903928495.1/f__BurkholderiaceaeZZZg__UBA2334ZZZs__UBA2334 sp903928495:5e-09)1.000:0.014344605)1.000:0.049704116,((GB_GCA_030824555.1/f__BurkholderiaceaeZZZg__UBA2334ZZZs__UBA2334 sp030824555:0.032135407,(GB_GCA_002344885.1/f__BurkholderiaceaeZZZg__UBA2334ZZZs__UBA2334 sp002344885:0.004799436,GB_GCA_937975625.1/f__BurkholderiaceaeZZZg__UBA2334ZZZs__UBA2334 sp002344885:0.000206561)1.000:0.053353134)1.000:0.027759411,(GB_GCA_937868695.1/f__BurkholderiaceaeZZZg__UBA2334ZZZs__UBA2334 sp937868695:0.064721827,(GB_GCA_013823635.1/f__BurkholderiaceaeZZZg__UBA2334ZZZs__UBA2334 sp013823635:0.041191706,GB_GCA_030695205.1/f__BurkholderiaceaeZZZg__UBA2334ZZZs__UBA2334 sp030695205:0.062960193)0.968:0.012540015)1.000:0.021175784)0.588:0.011529471)0.999:0.027692911)1.000:0.044129819,((GB_GCA_030696525.1/f__BurkholderiaceaeZZZg__HydrogenophagaZZZs__Hydrogenophaga sp030696525:0.082346779,GB_GCA_946482115.1/f__BurkholderiaceaeZZZg__HydrogenophagaZZZs__Hydrogenophaga sp946482115:0.048909618)1.000:0.03839601,((((((GB_GCA_030604135.1/f__BurkholderiaceaeZZZg__HydrogenophagaZZZs__Hydrogenophaga sp030604135:0.021781242,(GB_GCA_006227825.1/f__BurkholderiaceaeZZZg__HydrogenophagaZZZs__Hydrogenophaga sp006227825:0.038441964,GB_GCA_937873395.1/f__BurkholderiaceaeZZZg__HydrogenophagaZZZs__Hydrogenophaga sp937873395:0.01980137)0.996:0.010036085)0.777:0.007317164,(GB_GCA_006227785.1/f__BurkholderiaceaeZZZg__HydrogenophagaZZZs__Hydrogenophaga sp006227785:0.017900708,GB_GCA_025458415.1/f__BurkholderiaceaeZZZg__HydrogenophagaZZZs__Hydrogenophaga sp025458415:0.020049815)1.000:0.014932485)1.000:0.034511911,(((RS_GCF_021401345.1/f__BurkholderiaceaeZZZg__HydrogenophagaZZZs__Hydrogenophaga electricum:0.000581107,RS_GCF_030160815.1/f__BurkholderiaceaeZZZg__HydrogenophagaZZZs__Hydrogenophaga electricum:0.001440101)1.000:0.047868478,((GB_GCA_021166755.1/f__BurkholderiaceaeZZZg__HydrogenophagaZZZs__Hydrogenophaga sp021166755:0.001374046,GB_GCA_029981245.1/f__BurkholderiaceaeZZZg__HydrogenophagaZZZs__Hydrogenophaga sp021166755:0.002876987)1.000:0.037592454,(GB_GCA_023415035.1/f__BurkholderiaceaeZZZg__HydrogenophagaZZZs__Hydrogenophaga sp023415035:0.028779688,RS_GCF_028698005.1/f__BurkholderiaceaeZZZg__HydrogenophagaZZZs__Hydrogenophaga sp028698005:0.027467188)1.000:0.034649965)0.602:0.012498962)0.921:0.011031132,(GB_GCA_016790705.1/f__BurkholderiaceaeZZZg__HydrogenophagaZZZs__Hydrogenophaga sp016790705:0.036260172,(RS_GCF_031020795.1/f__BurkholderiaceaeZZZg__HydrogenophagaZZZs__Hydrogenophaga pseudoflava_A:0.011159213,(RS_GCF_001571145.1/f__BurkholderiaceaeZZZg__HydrogenophagaZZZs__Hydrogenophaga flava:0.012078074,(RS_GCF_001592285.1/f__BurkholderiaceaeZZZg__HydrogenophagaZZZs__Hydrogenophaga pseudoflava:0.00362588,(GB_GCA_946481385.1/f__BurkholderiaceaeZZZg__HydrogenophagaZZZs__Hydrogenophaga pseudoflava:0.001492472,(RS_GCF_004006415.1/f__BurkholderiaceaeZZZg__HydrogenophagaZZZs__Hydrogenophaga pseudoflava:0.00270007,(GB_GCA_946480945.1/f__BurkholderiaceaeZZZg__HydrogenophagaZZZs__Hydrogenophaga pseudoflava:0.01191803,(RS_GCF_002025745.1/f__BurkholderiaceaeZZZg__HydrogenophagaZZZs__Hydrogenophaga pseudoflava:0.002177822,RS_GCF_004353865.1/f__BurkholderiaceaeZZZg__HydrogenophagaZZZs__Hydrogenophaga pseudoflava:0.003298353)0.120:0.000443786)0.886:0.001116455)0.496:0.000371911)0.168:0.000410575)0.997:0.005040172)0.964:0.005928285)1.000:0.017746234)1.000:0.017706645)0.992:0.010745505)1.000:0.017907176,((RS_GCF_002127215.1/f__BurkholderiaceaeZZZg__HydrogenophagaZZZs__Hydrogenophaga sp002127215:0.015644709,(RS_GCF_958439165.1/f__BurkholderiaceaeZZZg__HydrogenophagaZZZs__Hydrogenophaga sp958439165:0.006786598,(GB_GCA_013823485.1/f__BurkholderiaceaeZZZg__HydrogenophagaZZZs__Hydrogenophaga sp013823485:0.001877468,GB_GCA_018335495.1/f__BurkholderiaceaeZZZg__HydrogenophagaZZZs__Hydrogenophaga sp013823485:0.000723538)1.000:0.01093429)1.000:0.009783394)1.000:0.03705954,((((GB_GCA_009996665.1/f__BurkholderiaceaeZZZg__HydrogenophagaZZZs__Hydrogenophaga borbori:5e-09,RS_GCF_003417535.1/f__BurkholderiaceaeZZZg__HydrogenophagaZZZs__Hydrogenophaga borbori:0.000200651)0.995:0.003248279,((RS_GCF_001777155.1/f__BurkholderiaceaeZZZg__HydrogenophagaZZZs__Hydrogenophaga borbori:5e-09,(RS_GCF_001897365.1/f__BurkholderiaceaeZZZg__HydrogenophagaZZZs__Hydrogenophaga borbori:0.000232904,RS_GCF_017307075.1/f__BurkholderiaceaeZZZg__HydrogenophagaZZZs__Hydrogenophaga borbori:5e-09)0.817:0.000202454)0.920:0.000608128,(RS_GCF_016903055.1/f__BurkholderiaceaeZZZg__HydrogenophagaZZZs__Hydrogenophaga borbori:0.001187761,GB_GCA_001724835.1/f__BurkholderiaceaeZZZg__HydrogenophagaZZZs__Hydrogenophaga borbori:0.00678862)0.726:0.000229804)0.987:0.002241877)1.000:0.018726085,(((RS_GCF_011771805.1/f__BurkholderiaceaeZZZg__HydrogenophagaZZZs__Hydrogenophaga sp011772445:0.0,RS_GCF_011772065.1/f__BurkholderiaceaeZZZg__HydrogenophagaZZZs__Hydrogenophaga sp011772445:0.0,RS_GCF_011773045.1/f__BurkholderiaceaeZZZg__HydrogenophagaZZZs__Hydrogenophaga sp011772445:0.0,RS_GCF_011774025.1/f__BurkholderiaceaeZZZg__HydrogenophagaZZZs__Hydrogenophaga sp011772445:0.0):5e-09,(RS_GCF_011773215.1/f__BurkholderiaceaeZZZg__HydrogenophagaZZZs__Hydrogenophaga sp011772445:5e-09,(RS_GCF_011772445.1/f__BurkholderiaceaeZZZg__HydrogenophagaZZZs__Hydrogenophaga sp011772445:5e-09,(RS_GCF_011771315.1/f__BurkholderiaceaeZZZg__HydrogenophagaZZZs__Hydrogenophaga sp011772445:0.0,RS_GCF_011772725.1/f__BurkholderiaceaeZZZg__HydrogenophagaZZZs__Hydrogenophaga sp011772445:0.0,RS_GCF_011773685.1/f__BurkholderiaceaeZZZg__HydrogenophagaZZZs__Hydrogenophaga sp011772445:0.0):5e-09)0.468:5e-09)0.000:5e-09)1.000:0.016013749,(RS_GCF_902168165.1/f__BurkholderiaceaeZZZg__HydrogenophagaZZZs__Hydrogenophaga intermedia:0.001720672,((RS_GCF_000263795.2/f__BurkholderiaceaeZZZg__HydrogenophagaZZZs__Hydrogenophaga intermedia:0.0,RS_GCF_001571205.1/f__BurkholderiaceaeZZZg__HydrogenophagaZZZs__Hydrogenophaga intermedia:0.0,RS_GCF_005938115.1/f__BurkholderiaceaeZZZg__HydrogenophagaZZZs__Hydrogenophaga intermedia:0.0):5e-09,RS_GCF_000723405.1/f__BurkholderiaceaeZZZg__HydrogenophagaZZZs__Hydrogenophaga intermedia:5e-09)0.878:0.000569439)1.000:0.013269286)0.946:0.008750532)1.000:0.02278257,(RS_GCF_019635465.1/f__BurkholderiaceaeZZZg__HydrogenophagaZZZs__Hydrogenophaga sp019635465:0.04431769,((RS_GCF_011388215.1/f__BurkholderiaceaeZZZg__HydrogenophagaZZZs__Hydrogenophaga crocea:0.000812103,RS_GCF_016742225.1/f__BurkholderiaceaeZZZg__HydrogenophagaZZZs__Hydrogenophaga crocea:0.00081442)1.000:0.028665942,(GB_GCA_016741995.1/f__BurkholderiaceaeZZZg__HydrogenophagaZZZs__Hydrogenophaga sp016741995:0.027010893,RS_GCF_023715105.1/f__BurkholderiaceaeZZZg__HydrogenophagaZZZs__Hydrogenophaga intermedia_A:0.020562923)0.970:0.009857636)0.149:0.007373326)0.990:0.00941724)1.000:0.042511609)0.999:0.016469985)0.857:0.00850739,((((((GB_GCA_003599455.1/f__BurkholderiaceaeZZZg__HydrogenophagaZZZs__Hydrogenophaga sp003599455:0.01335262,(((((RS_GCF_005503365.1/f__BurkholderiaceaeZZZg__HydrogenophagaZZZs__Hydrogenophaga sp005503365:0.016976565,RS_GCF_009859475.1/f__BurkholderiaceaeZZZg__HydrogenophagaZZZs__Hydrogenophaga sp009859475:0.019930515)1.000:0.012825997,RS_GCF_001571225.1/f__BurkholderiaceaeZZZg__HydrogenophagaZZZs__Hydrogenophaga palleronii:0.031291948)0.993:0.006205022,(RS_GCF_026125825.1/f__BurkholderiaceaeZZZg__HydrogenophagaZZZs__Hydrogenophaga sp026125825:0.009619517,(GB_GCA_021155305.1/f__BurkholderiaceaeZZZg__HydrogenophagaZZZs__Hydrogenophaga sp018993155:0.001990898,RS_GCF_018993155.1/f__BurkholderiaceaeZZZg__HydrogenophagaZZZs__Hydrogenophaga sp018993155:0.001486529)0.990:0.004942921)1.000:0.009769772)0.444:0.00439172,(RS_GCF_019264445.1/f__BurkholderiaceaeZZZg__HydrogenophagaZZZs__Hydrogenophaga sp019264445:5e-09,RS_GCF_019264565.1/f__BurkholderiaceaeZZZg__HydrogenophagaZZZs__Hydrogenophaga sp019264445:5e-09)1.000:0.022321966)0.977:0.004116917,RS_GCF_025699295.1/f__BurkholderiaceaeZZZg__HydrogenophagaZZZs__Hydrogenophaga sp025699295:0.030486089)0.985:0.004968021)0.086:0.00509215,(RS_GCF_002127265.1/f__BurkholderiaceaeZZZg__HydrogenophagaZZZs__Hydrogenophaga sp002127265:0.03700632,(RS_GCF_030373225.1/f__BurkholderiaceaeZZZg__HydrogenophagaZZZs__Hydrogenophaga sp030373225:0.017278414,(((RS_GCF_009859815.1/f__BurkholderiaceaeZZZg__HydrogenophagaZZZs__Hydrogenophaga sp010104355:5e-09,RS_GCF_010104355.1/f__BurkholderiaceaeZZZg__HydrogenophagaZZZs__Hydrogenophaga sp010104355:5e-09)1.000:0.011965085,(RS_GCF_001428625.1/f__BurkholderiaceaeZZZg__HydrogenophagaZZZs__Hydrogenophaga sp001428625:0.006144645,RS_GCF_018780385.1/f__BurkholderiaceaeZZZg__HydrogenophagaZZZs__Hydrogenophaga sp018780385:0.010817045)0.998:0.006983914)0.742:0.003222473,(GB_GCA_003241965.1/f__BurkholderiaceaeZZZg__HydrogenophagaZZZs__Hydrogenophaga sp003241965:0.017206936,((GB_GCA_021154985.1/f__BurkholderiaceaeZZZg__HydrogenophagaZZZs__Hydrogenophaga sp021154985:0.015852741,(GB_GCA_013823505.1/f__BurkholderiaceaeZZZg__HydrogenophagaZZZs__Hydrogenophaga sp013823505:0.0130653,(RS_GCF_030158425.1/f__BurkholderiaceaeZZZg__HydrogenophagaZZZs__Hydrogenophaga sp030158645:0.004728136,RS_GCF_030158645.1/f__BurkholderiaceaeZZZg__HydrogenophagaZZZs__Hydrogenophaga sp030158645:0.003561116)0.999:0.006145114)0.463:0.002319989)0.329:0.001514957,(RS_GCF_001713375.1/f__BurkholderiaceaeZZZg__HydrogenophagaZZZs__Hydrogenophaga sp001713375:0.009728246,(((GB_GCA_030651855.1/f__BurkholderiaceaeZZZg__HydrogenophagaZZZs__Hydrogenophaga sp022844385:0.002155848,RS_GCF_030682815.1/f__BurkholderiaceaeZZZg__HydrogenophagaZZZs__Hydrogenophaga sp022844385:0.000455815)0.776:0.000485587,(RS_GCF_022844385.1/f__BurkholderiaceaeZZZg__HydrogenophagaZZZs__Hydrogenophaga sp022844385:0.000779668,((GB_GCA_030694045.1/f__BurkholderiaceaeZZZg__HydrogenophagaZZZs__Hydrogenophaga sp022844385:0.001339371,(RS_GCF_030696875.1/f__BurkholderiaceaeZZZg__HydrogenophagaZZZs__Hydrogenophaga sp022844385:0.000537899,RS_GCF_030656135.1/f__BurkholderiaceaeZZZg__HydrogenophagaZZZs__Hydrogenophaga sp022844385:0.000219378)0.766:0.001486382)0.535:5e-09,RS_GCF_030692345.1/f__BurkholderiaceaeZZZg__HydrogenophagaZZZs__Hydrogenophaga sp022844385:0.001109089)0.840:0.00109133)0.857:0.001102079)0.276:0.000509782,(GB_GCA_030679445.1/f__BurkholderiaceaeZZZg__HydrogenophagaZZZs__Hydrogenophaga sp022844385:0.00095749,(RS_GCF_030694665.1/f__BurkholderiaceaeZZZg__HydrogenophagaZZZs__Hydrogenophaga sp022844385:0.00021407,(RS_GCF_030683925.1/f__BurkholderiaceaeZZZg__HydrogenophagaZZZs__Hydrogenophaga sp022844385:6e-09,RS_GCF_030693385.1/f__BurkholderiaceaeZZZg__HydrogenophagaZZZs__Hydrogenophaga sp022844385:5e-09)1.000:0.002820662)0.286:0.000472717)0.964:0.001693029)1.000:0.007633602)0.685:0.001604182)0.954:0.00313247)0.899:0.003334944)0.398:0.003855048)1.000:0.023758425)0.833:0.006333331)0.967:0.006089181,RS_GCF_026125785.1/f__BurkholderiaceaeZZZg__HydrogenophagaZZZs__Hydrogenophaga sp026125785:0.057179137)0.998:0.009797482,(((GB_GCA_018335615.1/f__BurkholderiaceaeZZZg__HydrogenophagaZZZs__Hydrogenophaga sp018335615:0.012559574,GB_GCA_030682835.1/f__BurkholderiaceaeZZZg__HydrogenophagaZZZs__Hydrogenophaga sp030682835:0.013267528)1.000:0.030024898,((RS_GCF_030695505.1/f__BurkholderiaceaeZZZg__HydrogenophagaZZZs__Hydrogenophaga sp018333605:0.001066937,(GB_GCA_018333605.1/f__BurkholderiaceaeZZZg__HydrogenophagaZZZs__Hydrogenophaga sp018333605:0.004034354,(GB_GCA_030653855.1/f__BurkholderiaceaeZZZg__HydrogenophagaZZZs__Hydrogenophaga sp018333605:0.000839973,RS_GCF_030656415.1/f__BurkholderiaceaeZZZg__HydrogenophagaZZZs__Hydrogenophaga sp018333605:0.000247129)0.945:0.002077321)0.027:0.00092687)1.000:0.016875913,(GB_GCA_030684755.1/f__BurkholderiaceaeZZZg__HydrogenophagaZZZs__Hydrogenophaga sp030684755:0.022558987,((GB_GCA_030684045.1/f__BurkholderiaceaeZZZg__HydrogenophagaZZZs__Hydrogenophaga sp030656115:0.002875744,GB_GCA_030694865.1/f__BurkholderiaceaeZZZg__HydrogenophagaZZZs__Hydrogenophaga sp030656115:0.019873331)0.775:0.002629274,(RS_GCF_030656115.1/f__BurkholderiaceaeZZZg__HydrogenophagaZZZs__Hydrogenophaga sp030656115:0.000705775,((GB_GCA_030682155.1/f__BurkholderiaceaeZZZg__HydrogenophagaZZZs__Hydrogenophaga sp030656115:0.004047851,GB_GCA_030682875.1/f__BurkholderiaceaeZZZg__HydrogenophagaZZZs__Hydrogenophaga sp030656115:0.001992179)0.776:5e-09,(GB_GCA_030698545.1/f__BurkholderiaceaeZZZg__HydrogenophagaZZZs__Hydrogenophaga sp030656115:0.000689858,(RS_GCF_030694735.1/f__BurkholderiaceaeZZZg__HydrogenophagaZZZs__Hydrogenophaga sp030656115:0.000625397,RS_GCF_030698245.1/f__BurkholderiaceaeZZZg__HydrogenophagaZZZs__Hydrogenophaga sp030656115:5.8854e-05)0.884:0.000841019)0.762:0.000421806)0.765:0.000330277)0.741:0.000321454)1.000:0.006979601)1.000:0.009669514)1.000:0.016477663)0.997:0.013172948,(((((GB_GCA_002842215.1/f__BurkholderiaceaeZZZg__HydrogenophagaZZZs__Hydrogenophaga sp002842215:0.00600587,((RS_GCF_013387465.1/f__BurkholderiaceaeZZZg__HydrogenophagaZZZs__Hydrogenophaga aromaticivorans:0.001117399,RS_GCF_018069775.1/f__BurkholderiaceaeZZZg__HydrogenophagaZZZs__Hydrogenophaga aromaticivorans:0.000695387)0.842:0.000701107,((((GB_GCA_001770865.1/f__BurkholderiaceaeZZZg__HydrogenophagaZZZs__Hydrogenophaga sp001770705:0.000407772,((GB_GCA_001770705.1/f__BurkholderiaceaeZZZg__HydrogenophagaZZZs__Hydrogenophaga sp001770705:5e-09,(GB_GCA_001770695.1/f__BurkholderiaceaeZZZg__HydrogenophagaZZZs__Hydrogenophaga sp001770705:5e-09,(RS_GCF_003509765.1/f__BurkholderiaceaeZZZg__HydrogenophagaZZZs__Hydrogenophaga sp001770705:0.000439082,RS_GCF_003487745.1/f__BurkholderiaceaeZZZg__HydrogenophagaZZZs__Hydrogenophaga sp001770705:5e-09)1.000:5e-09)0.000:5e-09)0.921:0.000642982,(((((GB_GCA_018896915.1/f__BurkholderiaceaeZZZg__HydrogenophagaZZZs__Hydrogenophaga sp001770705:0.001000146,GB_GCA_018898595.1/f__BurkholderiaceaeZZZg__HydrogenophagaZZZs__Hydrogenophaga sp001770705:0.000214177)0.538:5e-09,GB_GCA_018897375.1/f__BurkholderiaceaeZZZg__HydrogenophagaZZZs__Hydrogenophaga sp001770705:5e-09)0.000:5e-09,GB_GCA_018894505.1/f__BurkholderiaceaeZZZg__HydrogenophagaZZZs__Hydrogenophaga sp001770705:0.000915527)0.373:5e-09,RS_GCF_022012675.1/f__BurkholderiaceaeZZZg__HydrogenophagaZZZs__Hydrogenophaga sp001770705:0.000425729)0.764:0.001584792,GB_GCA_002842335.1/f__BurkholderiaceaeZZZg__HydrogenophagaZZZs__Hydrogenophaga sp001770705:0.000227173)0.955:0.005940598)0.324:0.000478548)0.971:0.00102015,RS_GCF_030652975.1/f__BurkholderiaceaeZZZg__HydrogenophagaZZZs__Hydrogenophaga sp001770705:0.006166723)0.000:5e-09,GB_GCA_019459125.1/f__BurkholderiaceaeZZZg__HydrogenophagaZZZs__Hydrogenophaga sp001770705:0.003383603)0.927:0.000779603,RS_GCF_020510545.1/f__BurkholderiaceaeZZZg__HydrogenophagaZZZs__Hydrogenophaga sp001770705:0.00280067)0.996:0.002328662)0.931:0.001634884)0.996:0.005693981,((RS_GCF_030684875.1/f__BurkholderiaceaeZZZg__HydrogenophagaZZZs__Hydrogenophaga sp030653975:0.001512591,(RS_GCF_030698525.1/f__BurkholderiaceaeZZZg__HydrogenophagaZZZs__Hydrogenophaga sp030653975:0.002592691,(GB_GCA_030694545.1/f__BurkholderiaceaeZZZg__HydrogenophagaZZZs__Hydrogenophaga sp030653975:0.001992388,GB_GCA_030653975.1/f__BurkholderiaceaeZZZg__HydrogenophagaZZZs__Hydrogenophaga sp030653975:0.000262561)0.831:0.000469938)0.890:0.000832393)1.000:0.008100013,(GB_GCA_018903185.1/f__BurkholderiaceaeZZZg__HydrogenophagaZZZs__Hydrogenophaga sp018903185:0.000327339,GB_GCA_019084295.1/f__BurkholderiaceaeZZZg__HydrogenophagaZZZs__Hydrogenophaga sp018903185:0.00145459)0.999:0.006565242)1.000:0.008494635)1.000:0.021817272,((GB_GCA_013823655.1/f__BurkholderiaceaeZZZg__HydrogenophagaZZZs__Hydrogenophaga sp013823655:0.023186875,GB_GCA_025458545.1/f__BurkholderiaceaeZZZg__HydrogenophagaZZZs__Hydrogenophaga sp025458545:0.019873055)1.000:0.022938752,(RS_GCF_002001205.1/f__BurkholderiaceaeZZZg__HydrogenophagaZZZs__Hydrogenophaga sp002001205:0.013336979,(RS_GCF_018780075.1/f__BurkholderiaceaeZZZg__HydrogenophagaZZZs__Hydrogenophaga sp018780075:0.008991933,RS_GCF_021729865.1/f__BurkholderiaceaeZZZg__HydrogenophagaZZZs__Hydrogenophaga sp021729865:0.010859097)0.977:0.004403268)1.000:0.018811908)0.996:0.008506264)0.993:0.009610107,(GB_GCA_011391495.1/f__BurkholderiaceaeZZZg__HydrogenophagaZZZs__Hydrogenophaga sp011391495:0.027938913,((RS_GCF_004795855.1/f__BurkholderiaceaeZZZg__HydrogenophagaZZZs__Hydrogenophaga sp004795855:0.033212862,(RS_GCF_001640105.1/f__BurkholderiaceaeZZZg__HydrogenophagaZZZs__Hydrogenophaga crassostreae:5e-09,RS_GCF_001761385.1/f__BurkholderiaceaeZZZg__HydrogenophagaZZZs__Hydrogenophaga crassostreae:5e-09)1.000:0.04034361)1.000:0.033143123,(GB_GCA_020047875.1/f__BurkholderiaceaeZZZg__HydrogenophagaZZZs__Hydrogenophaga sp020047875:0.039507648,(RS_GCF_011390835.1/f__BurkholderiaceaeZZZg__HydrogenophagaZZZs__Hydrogenophaga sp011390835:0.017268757,RS_GCF_030373245.1/f__BurkholderiaceaeZZZg__HydrogenophagaZZZs__Hydrogenophaga sp030373245:0.014226279)1.000:0.019554406)1.000:0.021648146)1.000:0.016769848)0.314:0.007278853)0.923:0.008228206,((RS_GCF_001592305.1/f__BurkholderiaceaeZZZg__HydrogenophagaZZZs__Hydrogenophaga taeniospiralis:5e-09,RS_GCF_029748465.1/f__BurkholderiaceaeZZZg__HydrogenophagaZZZs__Hydrogenophaga taeniospiralis:5e-09)1.000:0.006557032,(RS_GCF_020510445.1/f__BurkholderiaceaeZZZg__HydrogenophagaZZZs__Hydrogenophaga sp001770905:0.001559286,(GB_GCA_946480905.1/f__BurkholderiaceaeZZZg__HydrogenophagaZZZs__Hydrogenophaga sp001770905:0.003471937,(GB_GCA_001772135.1/f__BurkholderiaceaeZZZg__HydrogenophagaZZZs__Hydrogenophaga sp001770905:5e-09,(GB_GCA_001770895.1/f__BurkholderiaceaeZZZg__HydrogenophagaZZZs__Hydrogenophaga sp001770905:0.000221152,GB_GCA_001770905.1/f__BurkholderiaceaeZZZg__HydrogenophagaZZZs__Hydrogenophaga sp001770905:5e-09)0.812:6e-09)0.996:0.003181716)0.135:0.000997764)0.994:0.005254714)1.000:0.024454533)0.970:0.007998916)0.997:0.010820349)0.255:0.0057158,(GB_GCA_025458915.1/f__BurkholderiaceaeZZZg__HydrogenophagaZZZs__Hydrogenophaga sp025458915:0.046577534,(GB_GCA_011390855.1/f__BurkholderiaceaeZZZg__HydrogenophagaZZZs__Hydrogenophaga sp011390855:0.028332719,(GB_GCA_002840835.1/f__BurkholderiaceaeZZZg__HydrogenophagaZZZs__Hydrogenophaga sp002840835:0.009045374,RS_GCF_030651625.1/f__BurkholderiaceaeZZZg__HydrogenophagaZZZs__Hydrogenophaga sp030651625:0.021647885)0.960:0.005378828)1.000:0.017664991)1.000:0.024893823)0.681:0.007726297,RS_GCF_014773545.1/f__BurkholderiaceaeZZZg__HydrogenophagaZZZs__Hydrogenophaga sp014773545:0.115526385)0.998:0.017303597)0.999:0.018215021,(GB_GCA_945869245.1/f__BurkholderiaceaeZZZg__HydrogenophagaZZZs__Hydrogenophaga intermedia_B:0.099027719,(GB_GCA_011391745.1/f__BurkholderiaceaeZZZg__HydrogenophagaZZZs__Hydrogenophaga sp011391745:0.021875449,GB_GCA_945890705.1/f__BurkholderiaceaeZZZg__HydrogenophagaZZZs__Hydrogenophaga intermedia_C:0.019476896)1.000:0.070123453)0.966:0.018645395)0.999:0.01871535)0.979:0.013710839)0.965:0.01548065,(((((RS_GCF_002837145.1/f__BurkholderiaceaeZZZg__BK-30ZZZs__BK-30 sp002837145:0.047597072,(GB_GCA_030602185.1/f__BurkholderiaceaeZZZg__JAUWAE01ZZZs__JAUWAE01 sp030602185:0.035732739,((GB_GCA_002291945.1/f__BurkholderiaceaeZZZg__UBA997ZZZs__UBA997 sp002291945:0.046679208,GB_GCA_030602985.1/f__BurkholderiaceaeZZZg__UBA997ZZZs__UBA997 sp030602985:0.021014873)1.000:0.037698494,(RS_GCF_004363315.1/f__BurkholderiaceaeZZZg__TepidicellaZZZs__Tepidicella xavieri:0.046046516,(GB_GCA_030603635.1/f__BurkholderiaceaeZZZg__TepidicellaZZZs__Tepidicella sp030603635:0.019412697,RS_GCF_013432195.1/f__BurkholderiaceaeZZZg__TepidicellaZZZs__Tepidicella baoligensis:0.022496638)0.807:0.008478849)1.000:0.017664363)1.000:0.015652155)0.595:0.010974023)0.927:0.010896522,GB_GCA_946481585.1/f__BurkholderiaceaeZZZg__CAMLOF01ZZZs__CAMLOF01 sp946481585:0.043735195)0.840:0.011853672,((GB_GCA_028685695.1/f__BurkholderiaceaeZZZg__MacromonasZZZs__Macromonas bipunctata:0.00411521,RS_GCF_002837135.1/f__BurkholderiaceaeZZZg__MacromonasZZZs__Macromonas bipunctata:0.00404025)1.000:0.060373735,((GB_GCA_943326015.2/f__BurkholderiaceaeZZZg__MalikiaZZZs__Malikia sp943326015:0.011167058,RS_GCF_028687635.1/f__BurkholderiaceaeZZZg__MalikiaZZZs__Malikia sp028687635:0.011289728)0.998:0.007904773,(RS_GCF_002980595.1/f__BurkholderiaceaeZZZg__MalikiaZZZs__Malikia granosa:0.01798432,(GB_GCA_026400105.1/f__BurkholderiaceaeZZZg__MalikiaZZZs__Malikia sp026400105:0.007349878,(RS_GCF_002980625.1/f__BurkholderiaceaeZZZg__MalikiaZZZs__Malikia spinosa:0.001157783,((GB_GCA_001770995.1/f__BurkholderiaceaeZZZg__MalikiaZZZs__Malikia spinosa:0.000397626,RS_GCF_030824165.1/f__BurkholderiaceaeZZZg__MalikiaZZZs__Malikia spinosa:0.000811923)0.959:0.001475261,RS_GCF_009867145.1/f__BurkholderiaceaeZZZg__MalikiaZZZs__Malikia spinosa:0.001071991)0.256:0.000605967)0.994:0.003701286)1.000:0.011683163)0.313:0.007291474)1.000:0.057008258)0.999:0.017375235)0.994:0.016784596,((((RS_GCF_007556705.1/f__BurkholderiaceaeZZZg__TepidimonasZZZs__Tepidimonas thermarum:0.037828802,((RS_GCF_007556755.1/f__BurkholderiaceaeZZZg__TepidimonasZZZs__Tepidimonas fonticaldi:0.000993577,(GB_GCA_026419095.1/f__BurkholderiaceaeZZZg__TepidimonasZZZs__Tepidimonas fonticaldi:0.004543497,RS_GCF_001675355.1/f__BurkholderiaceaeZZZg__TepidimonasZZZs__Tepidimonas fonticaldi:0.001689463)0.064:0.001026109)1.000:0.009075274,(GB_GCA_937949455.1/f__BurkholderiaceaeZZZg__TepidimonasZZZs__Tepidimonas sp937949455:0.015564491,RS_GCF_029335975.1/f__BurkholderiaceaeZZZg__TepidimonasZZZs__Tepidimonas sp029335975:0.016907487)0.997:0.010158761)1.000:0.025081636)0.970:0.00807874,((RS_GCF_938045175.1/f__BurkholderiaceaeZZZg__TepidimonasZZZs__Tepidimonas sp020723845:0.000941312,(GB_GCA_022736015.1/f__BurkholderiaceaeZZZg__TepidimonasZZZs__Tepidimonas sp020723845:0.00202585,GB_GCA_020723845.1/f__BurkholderiaceaeZZZg__TepidimonasZZZs__Tepidimonas sp020723845:5e-09)0.769:0.000512626)1.000:0.040600254,(RS_GCF_001481285.1/f__BurkholderiaceaeZZZg__TepidimonasZZZs__Tepidimonas taiwanensis:0.002507984,((GB_GCA_937944655.1/f__BurkholderiaceaeZZZg__TepidimonasZZZs__Tepidimonas taiwanensis:0.00113122,(GB_GCA_029335985.2/f__BurkholderiaceaeZZZg__TepidimonasZZZs__Tepidimonas taiwanensis:0.006186854,RS_GCF_000807215.1/f__BurkholderiaceaeZZZg__TepidimonasZZZs__Tepidimonas taiwanensis:0.001233407)0.783:0.000588007)0.724:0.000213733,(RS_GCF_007556675.1/f__BurkholderiaceaeZZZg__TepidimonasZZZs__Tepidimonas taiwanensis:5e-09,RS_GCF_020162115.1/f__BurkholderiaceaeZZZg__TepidimonasZZZs__Tepidimonas taiwanensis:6e-09)1.000:0.002473917)0.907:0.001363598)1.000:0.041294272)0.938:0.008713857)0.938:0.007317331,(RS_GCF_007556685.1/f__BurkholderiaceaeZZZg__TepidimonasZZZs__Tepidimonas charontis:0.057633542,((RS_GCF_007556585.1/f__BurkholderiaceaeZZZg__TepidimonasZZZs__Tepidimonas aquatica:0.006603429,(GB_GCA_026417915.1/f__BurkholderiaceaeZZZg__TepidimonasZZZs__Tepidimonas ignava:0.001545817,(RS_GCF_004342625.1/f__BurkholderiaceaeZZZg__TepidimonasZZZs__Tepidimonas ignava:5e-09,RS_GCF_007556615.1/f__BurkholderiaceaeZZZg__TepidimonasZZZs__Tepidimonas ignava:5e-09)0.955:0.001069703)0.999:0.005316501)1.000:0.039153851,(GB_GCA_025054905.1/f__BurkholderiaceaeZZZg__TepidimonasZZZs__Tepidimonas sp025054905:0.039923868,(RS_GCF_007556595.1/f__BurkholderiaceaeZZZg__TepidimonasZZZs__Tepidimonas alkaliphila:0.034870706,RS_GCF_007556605.1/f__BurkholderiaceaeZZZg__TepidimonasZZZs__Tepidimonas sediminis:0.023088336)1.000:0.021240082)0.999:0.018058286)1.000:0.043047508)0.945:0.011446936)1.000:0.100459847,((RS_GCF_023702035.1/f__BurkholderiaceaeZZZg__SerpentinimonasZZZs__Serpentinimonas maccroryi:0.002123387,(((GB_GCA_027444105.1/f__BurkholderiaceaeZZZg__SerpentinimonasZZZs__Serpentinimonas maccroryi:0.001017594,((GB_GCA_021847655.1/f__BurkholderiaceaeZZZg__SerpentinimonasZZZs__Serpentinimonas maccroryi:0.000218787,GB_GCA_027356745.1/f__BurkholderiaceaeZZZg__SerpentinimonasZZZs__Serpentinimonas maccroryi:0.000657699)0.998:0.002348437,GB_GCA_023488365.1/f__BurkholderiaceaeZZZg__SerpentinimonasZZZs__Serpentinimonas maccroryi:0.005172137)0.861:0.000527311)0.998:0.003849306,((GB_GCA_002280595.1/f__BurkholderiaceaeZZZg__SerpentinimonasZZZs__Serpentinimonas maccroryi:0.000228566,GB_GCA_027307975.1/f__BurkholderiaceaeZZZg__SerpentinimonasZZZs__Serpentinimonas maccroryi:0.002892097)0.859:0.000765465,GB_GCA_013823735.1/f__BurkholderiaceaeZZZg__SerpentinimonasZZZs__Serpentinimonas maccroryi:0.003634372)0.491:0.000561471)0.898:0.00084048,RS_GCF_000828915.1/f__BurkholderiaceaeZZZg__SerpentinimonasZZZs__Serpentinimonas maccroryi:0.001920609)0.998:0.003820659)1.000:0.02867238,(RS_GCF_000696225.1/f__BurkholderiaceaeZZZg__SerpentinimonasZZZs__Serpentinimonas barnesii:0.010200207,RS_GCF_000828895.1/f__BurkholderiaceaeZZZg__SerpentinimonasZZZs__Serpentinimonas raichei:0.012834982)1.000:0.0283635)1.000:0.108489056)0.987:0.020376156)0.998:0.018570554,GB_GCA_025458665.1/f__BurkholderiaceaeZZZg__JALOSG01ZZZs__JALOSG01 sp025458665:0.081156918)1.000:0.032771449)0.999:0.017533302,(((GB_GCA_030726195.1/f__BurkholderiaceaeZZZg__RS62ZZZs__RS62 sp030726195:0.033942846,(GB_GCA_021044545.1/f__BurkholderiaceaeZZZg__RS62ZZZs__RS62 sp021044545:0.042797102,(GB_GCA_937893415.1/f__BurkholderiaceaeZZZg__RS62ZZZs__RS62 sp937893415:0.006075139,(GB_GCA_000496475.1/f__BurkholderiaceaeZZZg__RS62ZZZs__RS62 sp000496475:0.002230187,(GB_GCA_002430165.1/f__BurkholderiaceaeZZZg__RS62ZZZs__RS62 sp000496475:0.000274046,GB_GCA_937893395.1/f__BurkholderiaceaeZZZg__RS62ZZZs__RS62 sp000496475:0.000199018)0.924:0.000980495)0.998:0.006224308)1.000:0.063147769)0.975:0.011570993)1.000:0.056235202,((((GB_GCA_030577735.1/f__BurkholderiaceaeZZZg__RS62ZZZs__RS62 sp002340675:5e-09,GB_GCA_022600135.1/f__BurkholderiaceaeZZZg__RS62ZZZs__RS62 sp002340675:0.00076422)0.864:0.000263709,((((GB_GCA_030576175.1/f__BurkholderiaceaeZZZg__RS62ZZZs__RS62 sp002340675:0.000201116,((GB_GCA_030726825.1/f__BurkholderiaceaeZZZg__RS62ZZZs__RS62 sp002340675:5e-09,GB_GCA_030728185.1/f__BurkholderiaceaeZZZg__RS62ZZZs__RS62 sp002340675:0.001302828)0.000:5e-09,GB_GCA_030729685.1/f__BurkholderiaceaeZZZg__RS62ZZZs__RS62 sp002340675:5e-09)0.800:0.000200436)0.798:0.000198724,GB_GCA_030577565.1/f__BurkholderiaceaeZZZg__RS62ZZZs__RS62 sp002340675:5e-09)0.840:0.000197537,((GB_GCA_030577775.1/f__BurkholderiaceaeZZZg__RS62ZZZs__RS62 sp002340675:0.000198557,((((GB_GCA_018607835.1/f__BurkholderiaceaeZZZg__RS62ZZZs__RS62 sp002340675:0.000403141,GB_GCA_905479305.1/f__BurkholderiaceaeZZZg__RS62ZZZs__RS62 sp002340675:0.000818425)0.368:0.000396209,((GB_GCA_943787905.1/f__BurkholderiaceaeZZZg__RS62ZZZs__RS62 sp002340675:0.000208316,GB_GCA_030578055.1/f__BurkholderiaceaeZZZg__RS62ZZZs__RS62 sp002340675:0.000261012)0.788:0.000201692,(GB_GCA_030575995.1/f__BurkholderiaceaeZZZg__RS62ZZZs__RS62 sp002340675:0.000411227,(GB_GCA_002430065.1/f__BurkholderiaceaeZZZg__RS62ZZZs__RS62 sp002340675:0.00390255,GB_GCA_030576475.1/f__BurkholderiaceaeZZZg__RS62ZZZs__RS62 sp002340675:5e-09)0.829:0.000481924)0.000:5e-09)0.754:5e-09)0.908:0.000197571,(((GB_GCA_030576675.1/f__BurkholderiaceaeZZZg__RS62ZZZs__RS62 sp002340675:0.00023177,(GB_GCA_028147655.1/f__BurkholderiaceaeZZZg__RS62ZZZs__RS62 sp002340675:0.001911952,GB_GCA_030577415.1/f__BurkholderiaceaeZZZg__RS62ZZZs__RS62 sp002340675:0.00032506)0.000:5e-09)0.784:0.000292739,GB_GCA_030575495.1/f__BurkholderiaceaeZZZg__RS62ZZZs__RS62 sp002340675:0.000217667)0.867:0.000594269,((GB_GCA_943843655.1/f__BurkholderiaceaeZZZg__RS62ZZZs__RS62 sp002340675:0.000316116,((((GB_GCA_030575715.1/f__BurkholderiaceaeZZZg__RS62ZZZs__RS62 sp002340675:5e-09,GB_GCA_943842725.1/f__BurkholderiaceaeZZZg__RS62ZZZs__RS62 sp002340675:5e-09)0.908:0.000395182,GB_GCA_030576875.1/f__BurkholderiaceaeZZZg__RS62ZZZs__RS62 sp002340675:5e-09)0.838:0.000197609,GB_GCA_937884285.1/f__BurkholderiaceaeZZZg__RS62ZZZs__RS62 sp002340675:0.000201705)0.252:5.4e-08,GB_GCA_028383745.1/f__BurkholderiaceaeZZZg__RS62ZZZs__RS62 sp002340675:0.000894072)0.563:0.000197444)0.237:2.33e-07,GB_GCA_943844565.1/f__BurkholderiaceaeZZZg__RS62ZZZs__RS62 sp002340675:0.000703066)0.323:0.000197768)0.739:6e-09)0.874:0.000197617,(GB_GCA_028248095.1/f__BurkholderiaceaeZZZg__RS62ZZZs__RS62 sp002340675:0.001337203,(GB_GCA_022599675.1/f__BurkholderiaceaeZZZg__RS62ZZZs__RS62 sp002340675:0.001326514,GB_GCA_017857325.1/f__BurkholderiaceaeZZZg__RS62ZZZs__RS62 sp002340675:0.000853135)0.645:5e-09)0.810:0.000515144)0.000:5e-09)0.863:0.000197515,(GB_GCA_028097585.1/f__BurkholderiaceaeZZZg__RS62ZZZs__RS62 sp002340675:0.001093925,GB_GCA_938085365.1/f__BurkholderiaceaeZZZg__RS62ZZZs__RS62 sp002340675:0.00068665)0.756:0.000323683)0.000:5e-09)0.871:5e-09,GB_GCA_029249605.1/f__BurkholderiaceaeZZZg__RS62ZZZs__RS62 sp002340675:0.001659124)0.800:0.00020622)0.883:5e-09,GB_GCA_002340675.1/f__BurkholderiaceaeZZZg__RS62ZZZs__RS62 sp002340675:0.000771536)1.000:0.058288205,(GB_GCA_023260315.1/f__BurkholderiaceaeZZZg__RS62ZZZs__RS62 sp023260315:0.042403242,((GB_GCA_030441535.1/f__BurkholderiaceaeZZZg__RS62ZZZs__RS62 sp030441535:0.001521685,(GB_GCA_030726855.1/f__BurkholderiaceaeZZZg__RS62ZZZs__RS62 sp030441535:0.000242813,GB_GCA_030728345.1/f__BurkholderiaceaeZZZg__RS62ZZZs__RS62 sp030441535:5e-09)0.990:0.004248087)0.883:0.000691016,(GB_GCA_030834285.1/f__BurkholderiaceaeZZZg__RS62ZZZs__RS62 sp030441535:5e-09,GB_GCA_943788995.1/f__BurkholderiaceaeZZZg__RS62ZZZs__RS62 sp030441535:0.000224587)0.755:0.000159534)1.000:0.029198041)1.000:0.031353339)1.000:0.047478322)1.000:0.072587874,((GB_GCA_023260355.1/f__BurkholderiaceaeZZZg__JALRFN01ZZZs__JALRFN01 sp023260355:0.094913962,GB_GCA_023268425.1/f__BurkholderiaceaeZZZg__JALRFN01ZZZs__JALRFN01 sp023268425:0.105199422)1.000:0.062274901,((GB_GCA_023262365.1/f__BurkholderiaceaeZZZg__RFXW01ZZZs__RFXW01 sp023262365:0.00607829,GB_GCA_029978745.1/f__BurkholderiaceaeZZZg__RFXW01ZZZs__RFXW01 sp023262365:0.000630335)1.000:0.043666949,((GB_GCA_027592355.1/f__BurkholderiaceaeZZZg__RFXW01ZZZs__RFXW01 sp009921245:5e-09,(GB_GCA_027624965.1/f__BurkholderiaceaeZZZg__RFXW01ZZZs__RFXW01 sp009921245:0.000429417,GB_GCA_027620635.1/f__BurkholderiaceaeZZZg__RFXW01ZZZs__RFXW01 sp009921245:5e-09)0.621:0.000220958)1.000:0.006729798,((GB_GCA_009921245.1/f__BurkholderiaceaeZZZg__RFXW01ZZZs__RFXW01 sp009921245:0.000535865,GB_GCA_030827225.1/f__BurkholderiaceaeZZZg__RFXW01ZZZs__RFXW01 sp009921245:0.001908266)0.883:0.000687131,GB_GCA_029976865.1/f__BurkholderiaceaeZZZg__RFXW01ZZZs__RFXW01 sp009921245:0.001541247)0.954:0.002613121)1.000:0.038306817)1.000:0.208439403)0.997:0.032095209)1.000:0.048390605)1.000:0.028568218,(((((GB_GCA_012729605.1/f__BurkholderiaceaeZZZg__BrachymonasZZZs__Brachymonas sp012729605:0.019318425,RS_GCF_000374625.1/f__BurkholderiaceaeZZZg__BrachymonasZZZs__Brachymonas chironomi:0.013216323)1.000:0.063146505,(RS_GCF_900110225.1/f__BurkholderiaceaeZZZg__BrachymonasZZZs__Brachymonas denitrificans:0.015060781,RS_GCF_907163135.1/f__BurkholderiaceaeZZZg__BrachymonasZZZs__Brachymonas denitrificans_A:0.012774161)1.000:0.040833163)1.000:0.039628785,(((((GB_GCA_018054425.1/f__BurkholderiaceaeZZZg__BrachymonasZZZs__Brachymonas sp017993135:0.000438669,GB_GCA_017985165.1/f__BurkholderiaceaeZZZg__BrachymonasZZZs__Brachymonas sp017993135:0.000714667)0.356:6e-09,GB_GCA_017993135.1/f__BurkholderiaceaeZZZg__BrachymonasZZZs__Brachymonas sp017993135:5e-09)0.776:0.000199515,GB_GCA_017996035.1/f__BurkholderiaceaeZZZg__BrachymonasZZZs__Brachymonas sp017993135:0.000741403)0.665:0.000237491,((GB_GCA_029779575.1/f__BurkholderiaceaeZZZg__BrachymonasZZZs__Brachymonas sp017993135:0.001137183,(GB_GCA_018059785.1/f__BurkholderiaceaeZZZg__BrachymonasZZZs__Brachymonas sp017993135:0.008374995,GB_GCA_018052865.1/f__BurkholderiaceaeZZZg__BrachymonasZZZs__Brachymonas sp017993135:6e-09)0.784:0.000578617)0.000:5.3e-08,GB_GCA_017983875.1/f__BurkholderiaceaeZZZg__BrachymonasZZZs__Brachymonas sp017993135:5e-09)0.287:0.000830096)1.000:0.091377096,(GB_GCA_030538335.1/f__BurkholderiaceaeZZZg__BrachymonasZZZs__Brachymonas sp030538335:0.080561495,(GB_GCA_018054915.1/f__BurkholderiaceaeZZZg__BrachymonasZZZs__Brachymonas sp018054915:0.064306172,(GB_GCA_017996515.1/f__BurkholderiaceaeZZZg__BrachymonasZZZs__Brachymonas sp017996515:0.043846233,(GB_GCA_030529305.1/f__BurkholderiaceaeZZZg__BrachymonasZZZs__Brachymonas sp030529305:0.014234624,GB_GCA_030529505.1/f__BurkholderiaceaeZZZg__BrachymonasZZZs__Brachymonas sp030529505:0.014398769)1.000:0.041155762)1.000:0.031550063)0.973:0.017698424)1.000:0.032203856)1.000:0.034851446)1.000:0.070534221,((RS_GCF_002158865.1/f__BurkholderiaceaeZZZg__Comamonas_EZZZs__Comamonas_E serinivorans:0.16080031,(((GB_GCA_915066185.1/f__BurkholderiaceaeZZZg__OttowiaZZZs__Ottowia massiliensis:0.000870815,(RS_GCF_029813755.1/f__BurkholderiaceaeZZZg__OttowiaZZZs__Ottowia massiliensis:0.002472157,((RS_GCF_900240305.1/f__BurkholderiaceaeZZZg__OttowiaZZZs__Ottowia massiliensis:0.002187062,(RS_GCF_001262075.1/f__BurkholderiaceaeZZZg__OttowiaZZZs__Ottowia massiliensis:0.002311108,GB_GCA_905372615.1/f__BurkholderiaceaeZZZg__OttowiaZZZs__Ottowia massiliensis:0.002820381)0.813:0.000716215)0.766:0.00069152,(RS_GCF_938002905.1/f__BurkholderiaceaeZZZg__OttowiaZZZs__Ottowia massiliensis:0.002240999,GB_GCA_947096235.1/f__BurkholderiaceaeZZZg__OttowiaZZZs__Ottowia massiliensis:0.002017737)0.987:0.00243298)0.659:0.000340646)0.234:0.000350727)1.000:0.102387046,(GB_GCA_003859965.1/f__BurkholderiaceaeZZZg__OttowiaZZZs__Ottowia sp003859965:0.001039769,GB_GCA_030532885.1/f__BurkholderiaceaeZZZg__OttowiaZZZs__Ottowia sp003859965:0.005906058)1.000:0.050064404)1.000:0.038408,(((GB_GCA_004299095.1/f__BurkholderiaceaeZZZg__OttowiaZZZs__Ottowia sp004299095:0.126373882,GB_GCA_023228705.1/f__BurkholderiaceaeZZZg__OttowiaZZZs__Ottowia sp023228705:0.200438194)1.000:0.064159587,((GB_GCA_017437605.1/f__BurkholderiaceaeZZZg__OttowiaZZZs__Ottowia sp017437605:0.051060981,(GB_GCA_902797905.1/f__BurkholderiaceaeZZZg__OttowiaZZZs__Ottowia sp900320815:0.003412184,(GB_GCA_902773235.1/f__BurkholderiaceaeZZZg__OttowiaZZZs__Ottowia sp900320815:5e-09,GB_GCA_900320815.1/f__BurkholderiaceaeZZZg__OttowiaZZZs__Ottowia sp900320815:0.002445742)0.904:0.001890926)1.000:0.068601833)1.000:0.151209315,(GB_GCA_031256125.1/f__BurkholderiaceaeZZZg__OttowiaZZZs__Ottowia sp031256125:0.05401608,GB_GCA_031256305.1/f__BurkholderiaceaeZZZg__OttowiaZZZs__Ottowia sp031256305:0.058748196)1.000:0.086097937)0.242:0.018387491)0.997:0.018488978,((((((GB_GCA_015999985.1/f__BurkholderiaceaeZZZg__OttowiaZZZs__Ottowia sp015999985:0.025744354,RS_GCF_000422885.1/f__BurkholderiaceaeZZZg__OttowiaZZZs__Ottowia thiooxydans:0.02485581)1.000:0.076713387,(RS_GCF_016703145.1/f__BurkholderiaceaeZZZg__OttowiaZZZs__Ottowia sp016703145:0.002017022,RS_GCF_016703855.1/f__BurkholderiaceaeZZZg__OttowiaZZZs__Ottowia sp016703145:0.000971361)1.000:0.052790228)0.997:0.014206427,((GB_GCA_018241325.1/f__BurkholderiaceaeZZZg__OttowiaZZZs__Ottowia sp018241325:0.042355238,((GB_GCA_029782315.1/f__BurkholderiaceaeZZZg__OttowiaZZZs__Ottowia sp018240925:0.000221429,(GB_GCA_018240335.1/f__BurkholderiaceaeZZZg__OttowiaZZZs__Ottowia sp018240925:0.000241961,(GB_GCA_018240925.1/f__BurkholderiaceaeZZZg__OttowiaZZZs__Ottowia sp018240925:0.000245701,(GB_GCA_024235995.1/f__BurkholderiaceaeZZZg__OttowiaZZZs__Ottowia sp018240925:5e-09,GB_GCA_023954115.1/f__BurkholderiaceaeZZZg__OttowiaZZZs__Ottowia sp018240925:0.001089017)0.988:0.001436501)0.764:0.000226937)0.952:0.001117887)1.000:0.016687336,(GB_GCA_017307865.1/f__BurkholderiaceaeZZZg__OttowiaZZZs__Ottowia sp017307865:0.003506656,(GB_GCA_018241295.1/f__BurkholderiaceaeZZZg__OttowiaZZZs__Ottowia sp017307865:0.00583299,(GB_GCA_018241375.1/f__BurkholderiaceaeZZZg__OttowiaZZZs__Ottowia sp017307865:0.001851675,RS_GCF_017848705.1/f__BurkholderiaceaeZZZg__OttowiaZZZs__Ottowia sp017307865:0.029496676)0.916:0.001964398)0.144:0.00369565)1.000:0.023499747)1.000:0.020095264)1.000:0.042501749,((GB_GCA_020848515.1/f__BurkholderiaceaeZZZg__OttowiaZZZs__Ottowia sp020848515:0.000681286,(GB_GCA_963204885.1/f__BurkholderiaceaeZZZg__OttowiaZZZs__Ottowia sp020848515:0.000987368,(GB_GCA_026928215.1/f__BurkholderiaceaeZZZg__OttowiaZZZs__Ottowia sp020848515:0.013079609,GB_GCA_029558855.1/f__BurkholderiaceaeZZZg__OttowiaZZZs__Ottowia sp020848515:0.00254579)1.000:0.025033432)0.669:0.000488126)1.000:0.036744042,((GB_GCA_001897615.1/f__BurkholderiaceaeZZZg__OttowiaZZZs__Ottowia sp001897615:0.00135931,GB_GCA_937864245.1/f__BurkholderiaceaeZZZg__OttowiaZZZs__Ottowia sp001897615:0.000303388)0.995:0.004838482,(GB_GCA_020161715.1/f__BurkholderiaceaeZZZg__OttowiaZZZs__Ottowia sp001897615:0.000963493,GB_GCA_017302725.1/f__BurkholderiaceaeZZZg__OttowiaZZZs__Ottowia sp001897615:0.007940461)0.998:0.006904893)1.000:0.021784991)1.000:0.043249793)0.994:0.016583993)0.291:0.005761582,((GB_GCA_030535425.1/f__BurkholderiaceaeZZZg__OttowiaZZZs__Ottowia sp030535425:0.062697034,GB_GCA_030538605.1/f__BurkholderiaceaeZZZg__OttowiaZZZs__Ottowia sp030538605:0.073208063)1.000:0.019946085,(((GB_GCA_029780695.1/f__BurkholderiaceaeZZZg__OttowiaZZZs__Ottowia sp029780695:0.042892785,(RS_GCF_017498525.1/f__BurkholderiaceaeZZZg__OttowiaZZZs__Ottowia testudinis:0.035368853,(((GB_GCA_017997615.1/f__BurkholderiaceaeZZZg__OttowiaZZZs__Ottowia sp018060485:0.002687625,GB_GCA_017990275.1/f__BurkholderiaceaeZZZg__OttowiaZZZs__Ottowia sp018060485:0.000885835)0.523:2.0688e-05,(GB_GCA_017997695.1/f__BurkholderiaceaeZZZg__OttowiaZZZs__Ottowia sp018060485:0.002259396,((GB_GCA_018055505.1/f__BurkholderiaceaeZZZg__OttowiaZZZs__Ottowia sp018060485:0.00133044,GB_GCA_018060485.1/f__BurkholderiaceaeZZZg__OttowiaZZZs__Ottowia sp018060485:0.000599618)0.875:0.00058308,GB_GCA_018058945.1/f__BurkholderiaceaeZZZg__OttowiaZZZs__Ottowia sp018060485:0.001810808)0.408:0.000301113)0.854:0.001034738)0.831:0.000513812,GB_GCA_018055815.1/f__BurkholderiaceaeZZZg__OttowiaZZZs__Ottowia sp018060485:0.001222836)1.000:0.02244748)1.000:0.016294024)0.923:0.007038351,((GB_GCA_023394015.1/f__BurkholderiaceaeZZZg__OttowiaZZZs__Ottowia sp023394015:0.041704672,(GB_GCA_030538085.1/f__BurkholderiaceaeZZZg__OttowiaZZZs__Ottowia sp030538085:0.031353526,(RS_GCF_013423955.1/f__BurkholderiaceaeZZZg__OttowiaZZZs__Ottowia beijingensis:0.006225432,(GB_GCA_017998255.1/f__BurkholderiaceaeZZZg__OttowiaZZZs__Ottowia beijingensis:0.010819963,GB_GCA_934555875.1/f__BurkholderiaceaeZZZg__OttowiaZZZs__Ottowia beijingensis:0.001432029)1.000:0.012616449)1.000:0.013633036)0.999:0.011436605)0.953:0.010064378,(GB_GCA_016702555.1/f__BurkholderiaceaeZZZg__OttowiaZZZs__Ottowia sp016702555:0.00147932,GB_GCA_016715585.1/f__BurkholderiaceaeZZZg__OttowiaZZZs__Ottowia sp016702555:0.001139835)1.000:0.062920352)0.936:0.010524226)1.000:0.012537823,((GB_GCA_023442945.1/f__BurkholderiaceaeZZZg__OttowiaZZZs__Ottowia sp023442945:0.015080505,RS_GCF_008017535.1/f__BurkholderiaceaeZZZg__OttowiaZZZs__Ottowia sp008017535:0.012966432)1.000:0.022488074,(RS_GCF_003008535.1/f__BurkholderiaceaeZZZg__OttowiaZZZs__Ottowia oryzae:0.037063357,GB_GCA_017997715.1/f__BurkholderiaceaeZZZg__OttowiaZZZs__Ottowia sp017997715:0.040402865)0.997:0.014155396)1.000:0.038720458)0.196:0.006811278)0.990:0.010827644)0.816:0.008621989,((GB_GCA_009778355.1/f__BurkholderiaceaeZZZg__OttowiaZZZs__Ottowia sp009778355:0.051236524,GB_GCA_031277295.1/f__BurkholderiaceaeZZZg__OttowiaZZZs__Ottowia sp031277295:0.091697121)0.999:0.020672959,GB_GCA_020161215.1/f__BurkholderiaceaeZZZg__OttowiaZZZs__Ottowia sp020161215:0.059194022)0.895:0.012600232)1.000:0.014043258,((GB_GCA_031253955.1/f__BurkholderiaceaeZZZg__OttowiaZZZs__Ottowia sp031253955:0.122861251,(RS_GCF_027492835.1/f__BurkholderiaceaeZZZg__OttowiaZZZs__Ottowia sp024235955:0.017952759,(GB_GCA_020446305.1/f__BurkholderiaceaeZZZg__OttowiaZZZs__Ottowia sp024235955:0.001512665,GB_GCA_024235955.1/f__BurkholderiaceaeZZZg__OttowiaZZZs__Ottowia sp024235955:0.000460901)0.981:0.004092795)1.000:0.040172823)0.804:0.018315586,GB_GCA_031276435.1/f__BurkholderiaceaeZZZg__OttowiaZZZs__Ottowia sp031276435:0.140469002)0.991:0.018005444)0.526:0.011409533)0.989:0.013612004)1.000:0.033678826)0.439:0.020383993,(RS_GCF_900129055.1/f__BurkholderiaceaeZZZg__LampropediaZZZs__Lampropedia hyalina:0.107027227,((RS_GCF_003703815.1/f__BurkholderiaceaeZZZg__LampropediaZZZs__Lampropedia populi:5e-09,RS_GCF_004217315.1/f__BurkholderiaceaeZZZg__LampropediaZZZs__Lampropedia populi:5e-09)1.000:0.058721585,((RS_GCF_004833285.1/f__BurkholderiaceaeZZZg__LampropediaZZZs__Lampropedia puyangensis:0.027530029,(RS_GCF_004803635.1/f__BurkholderiaceaeZZZg__LampropediaZZZs__Lampropedia aestuarii:0.001261822,RS_GCF_029888025.1/f__BurkholderiaceaeZZZg__LampropediaZZZs__Lampropedia aestuarii:0.002751366)1.000:0.050719223)1.000:0.049936087,(RS_GCF_001005215.1/f__BurkholderiaceaeZZZg__LampropediaZZZs__Lampropedia cohaerens:0.086673107,((((RS_GCF_003703445.1/f__BurkholderiaceaeZZZg__LampropediaZZZs__Lampropedia schreckenbergeri:0.002584088,(RS_GCF_003703475.1/f__BurkholderiaceaeZZZg__LampropediaZZZs__Lampropedia schreckenbergeri:0.001903213,GB_GCA_003859895.1/f__BurkholderiaceaeZZZg__LampropediaZZZs__Lampropedia schreckenbergeri:0.001834543)0.615:0.000709684)0.418:0.001958607,RS_GCF_003703495.1/f__BurkholderiaceaeZZZg__LampropediaZZZs__Lampropedia schreckenbergeri:0.003163482)0.783:0.002179113,GB_GCA_030528485.1/f__BurkholderiaceaeZZZg__LampropediaZZZs__Lampropedia sp030528485:0.007061389)1.000:0.07787813,((((RS_GCF_002285275.1/f__BurkholderiaceaeZZZg__LampropediaZZZs__Lampropedia sp002285265:0.002657497,RS_GCF_002285265.1/f__BurkholderiaceaeZZZg__LampropediaZZZs__Lampropedia sp002285265:0.004062391)0.359:0.003083933,(((RS_GCF_002285285.1/f__BurkholderiaceaeZZZg__LampropediaZZZs__Lampropedia animalimorsus:0.002662127,RS_GCF_002285335.1/f__BurkholderiaceaeZZZg__LampropediaZZZs__Lampropedia animalimorsus:0.003036438)0.759:0.000671705,GB_GCA_003859875.1/f__BurkholderiaceaeZZZg__LampropediaZZZs__Lampropedia animalimorsus:0.002606914)0.853:0.000717948,(RS_GCF_002285255.1/f__BurkholderiaceaeZZZg__LampropediaZZZs__Lampropedia animalimorsus:0.000529461,(RS_GCF_002288865.1/f__BurkholderiaceaeZZZg__LampropediaZZZs__Lampropedia animalimorsus:0.000200787,RS_GCF_002288875.1/f__BurkholderiaceaeZZZg__LampropediaZZZs__Lampropedia animalimorsus:5e-09)0.759:0.000273616)0.962:0.001457321)0.999:0.005339754)0.392:0.002268642,RS_GCF_003703375.1/f__BurkholderiaceaeZZZg__LampropediaZZZs__Lampropedia sp002285265:0.007292369)0.211:0.003537281,GB_GCA_030528705.1/f__BurkholderiaceaeZZZg__LampropediaZZZs__Lampropedia sp030528705:0.004844293)1.000:0.049666728)1.000:0.026619237)0.065:0.01187588)1.000:0.029300059)1.000:0.030864298)1.000:0.115090485)0.626:0.012310689)1.000:0.021113442,(((((((((GB_GCA_947448885.1/f__BurkholderiaceaeZZZg__LimnohabitansZZZs__Limnohabitans sp947448885:0.01690522,(GB_GCA_945901665.1/f__BurkholderiaceaeZZZg__LimnohabitansZZZs__Limnohabitans sp945901665:0.008767944,(GB_GCA_945900695.1/f__BurkholderiaceaeZZZg__LimnohabitansZZZs__Limnohabitans parapertussis_A:0.002019457,GB_GCA_947484555.1/f__BurkholderiaceaeZZZg__LimnohabitansZZZs__Limnohabitans parapertussis_A:5e-09)1.000:0.011885052)0.997:0.007495081)0.998:0.012709951,(GB_GCA_009927195.1/f__BurkholderiaceaeZZZg__LimnohabitansZZZs__Limnohabitans sp009927195:0.045351089,(GB_GCA_009921465.1/f__BurkholderiaceaeZZZg__LimnohabitansZZZs__Limnohabitans sp009921465:0.004774666,(GB_GCA_947465665.1/f__BurkholderiaceaeZZZg__LimnohabitansZZZs__Limnohabitans sp009921465:0.00027143,((GB_GCA_947473785.1/f__BurkholderiaceaeZZZg__LimnohabitansZZZs__Limnohabitans sp009921465:0.001733912,((GB_GCA_947477505.1/f__BurkholderiaceaeZZZg__LimnohabitansZZZs__Limnohabitans sp009921465:0.000356004,GB_GCA_947468495.1/f__BurkholderiaceaeZZZg__LimnohabitansZZZs__Limnohabitans sp009921465:0.00064455)0.000:5e-09,((GB_GCA_947480905.1/f__BurkholderiaceaeZZZg__LimnohabitansZZZs__Limnohabitans sp009921465:0.000748761,GB_GCA_947465695.1/f__BurkholderiaceaeZZZg__LimnohabitansZZZs__Limnohabitans sp009921465:0.000222124)0.302:0.000315547,GB_GCA_947476715.1/f__BurkholderiaceaeZZZg__LimnohabitansZZZs__Limnohabitans sp009921465:5e-09)0.857:0.000308521)0.787:5e-09)0.200:0.000641015,GB_GCA_947481955.1/f__BurkholderiaceaeZZZg__LimnohabitansZZZs__Limnohabitans sp009921465:0.000517524)0.754:0.00022976)0.957:0.00247186)1.000:0.016904728)0.967:0.01153327)1.000:0.099937949,((((GB_GCA_947374915.1/f__BurkholderiaceaeZZZg__LimnohabitansZZZs__Limnohabitans sp947381415:5e-09,(GB_GCA_947381055.1/f__BurkholderiaceaeZZZg__LimnohabitansZZZs__Limnohabitans sp947381415:0.001145179,GB_GCA_947381415.1/f__BurkholderiaceaeZZZg__LimnohabitansZZZs__Limnohabitans sp947381415:0.000102506)0.837:0.000223034)0.876:0.001202347,GB_GCA_947449635.1/f__BurkholderiaceaeZZZg__LimnohabitansZZZs__Limnohabitans sp947381415:0.004207292)1.000:0.029723336,(((((GB_GCA_945861305.1/f__BurkholderiaceaeZZZg__LimnohabitansZZZs__Limnohabitans sp945861305:0.010513051,GB_GCA_945899335.1/f__BurkholderiaceaeZZZg__LimnohabitansZZZs__Limnohabitans sp945899335:0.012853351)0.947:0.005787887,(GB_GCA_027490485.1/f__BurkholderiaceaeZZZg__LimnohabitansZZZs__Limnohabitans sp027490485:0.024461545,((GB_GCA_009921935.1/f__BurkholderiaceaeZZZg__LimnohabitansZZZs__Limnohabitans sp009927495:0.000702479,GB_GCA_009927495.1/f__BurkholderiaceaeZZZg__LimnohabitansZZZs__Limnohabitans sp009927495:0.000349743)1.000:0.009242754,(GB_GCA_030731305.1/f__BurkholderiaceaeZZZg__LimnohabitansZZZs__Limnohabitans sp945882755:0.004345698,GB_GCA_945882755.1/f__BurkholderiaceaeZZZg__LimnohabitansZZZs__Limnohabitans sp945882755:0.002682318)0.997:0.004636869)0.573:0.001902636)1.000:0.007650983)0.955:0.00478692,(((GB_GCA_947473465.1/f__BurkholderiaceaeZZZg__LimnohabitansZZZs__Limnohabitans sp943325485:0.00641483,(GB_GCA_947470235.1/f__BurkholderiaceaeZZZg__LimnohabitansZZZs__Limnohabitans sp943325485:0.001159357,GB_GCA_943325485.2/f__BurkholderiaceaeZZZg__LimnohabitansZZZs__Limnohabitans sp943325485:0.000963554)0.738:0.000497157)0.841:0.002010714,GB_GCA_943324235.2/f__BurkholderiaceaeZZZg__LimnohabitansZZZs__Limnohabitans sp943325485:0.000480355)0.967:0.003620599,(GB_GCA_945901225.1/f__BurkholderiaceaeZZZg__LimnohabitansZZZs__Limnohabitans sp945901225:0.004553042,GB_GCA_945862555.1/f__BurkholderiaceaeZZZg__LimnohabitansZZZs__Limnohabitans sp945901225:0.003264959)0.312:0.00203792)1.000:0.010119052)0.993:0.007178244,(GB_GCA_947494405.1/f__BurkholderiaceaeZZZg__LimnohabitansZZZs__Limnohabitans sp947494405:0.011322914,((GB_GCA_013205525.1/f__BurkholderiaceaeZZZg__LimnohabitansZZZs__Limnohabitans sp013205525:0.005008525,GB_GCA_945907005.1/f__BurkholderiaceaeZZZg__LimnohabitansZZZs__Limnohabitans sp013205525:0.004415361)0.947:0.004868393,(GB_GCA_947484965.1/f__BurkholderiaceaeZZZg__LimnohabitansZZZs__Limnohabitans sp945871945:0.001027166,GB_GCA_945871945.1/f__BurkholderiaceaeZZZg__LimnohabitansZZZs__Limnohabitans sp945871945:0.001178429)0.998:0.005950138)0.999:0.009278741)1.000:0.028964396)0.659:0.004600648,((GB_GCA_947453175.1/f__BurkholderiaceaeZZZg__LimnohabitansZZZs__Limnohabitans sp947455935:0.000242699,(GB_GCA_947455935.1/f__BurkholderiaceaeZZZg__LimnohabitansZZZs__Limnohabitans sp947455935:0.000714341,GB_GCA_947446875.1/f__BurkholderiaceaeZZZg__LimnohabitansZZZs__Limnohabitans sp947455935:0.000239279)0.802:0.000221527)0.353:0.00059469,GB_GCA_947447915.1/f__BurkholderiaceaeZZZg__LimnohabitansZZZs__Limnohabitans sp947455935:0.000273089)1.000:0.03458919)0.923:0.005559216)1.000:0.036559844,(((GB_GCA_903956845.1/f__BurkholderiaceaeZZZg__LimnohabitansZZZs__Limnohabitans sp903956845:0.018424817,(GB_GCA_945873925.1/f__BurkholderiaceaeZZZg__LimnohabitansZZZs__Limnohabitans sp945873925:0.022576565,GB_GCA_945890735.1/f__BurkholderiaceaeZZZg__LimnohabitansZZZs__Limnohabitans sp945890735:0.012244746)0.999:0.011542735)1.000:0.020735827,(GB_GCA_947453645.1/f__BurkholderiaceaeZZZg__LimnohabitansZZZs__Limnohabitans sp947453645:0.032950431,(GB_GCA_937891045.1/f__BurkholderiaceaeZZZg__LimnohabitansZZZs__Limnohabitans sp937891045:0.011952651,(GB_GCA_947452405.1/f__BurkholderiaceaeZZZg__LimnohabitansZZZs__Limnohabitans sp947448745:0.00265269,(GB_GCA_947449995.1/f__BurkholderiaceaeZZZg__LimnohabitansZZZs__Limnohabitans sp947448745:0.000239146,GB_GCA_947448745.1/f__BurkholderiaceaeZZZg__LimnohabitansZZZs__Limnohabitans sp947448745:5e-09)0.765:0.000505881)0.998:0.008886738)1.000:0.026991689)0.945:0.009383754)1.000:0.019454221,(((GB_GCA_027488735.1/f__BurkholderiaceaeZZZg__LimnohabitansZZZs__Limnohabitans sp027488735:0.016082879,((GB_GCA_937895855.1/f__BurkholderiaceaeZZZg__LimnohabitansZZZs__Limnohabitans parapertussis_B:0.007130642,GB_GCA_945878065.1/f__BurkholderiaceaeZZZg__LimnohabitansZZZs__Limnohabitans parapertussis_B:0.004938429)0.993:0.006089273,((GB_GCA_947440625.1/f__BurkholderiaceaeZZZg__LimnohabitansZZZs__Limnohabitans sp945907335:5e-09,GB_GCA_947441775.1/f__BurkholderiaceaeZZZg__LimnohabitansZZZs__Limnohabitans sp945907335:0.000890886)0.847:0.000677803,(GB_GCA_945907335.1/f__BurkholderiaceaeZZZg__LimnohabitansZZZs__Limnohabitans sp945907335:0.000510691,((GB_GCA_945906925.1/f__BurkholderiaceaeZZZg__LimnohabitansZZZs__Limnohabitans sp945907335:0.001750213,GB_GCA_945879105.1/f__BurkholderiaceaeZZZg__LimnohabitansZZZs__Limnohabitans sp945907335:0.001774677)0.751:0.00077127,GB_GCA_947497235.1/f__BurkholderiaceaeZZZg__LimnohabitansZZZs__Limnohabitans sp945907335:0.000519739)0.759:0.000304177)0.923:0.001404058)1.000:0.009625713)0.484:0.003851742)0.995:0.008347888,((GB_GCA_023262645.1/f__BurkholderiaceaeZZZg__LimnohabitansZZZs__Limnohabitans sp023262645:0.013976303,((GB_GCA_030830585.1/f__BurkholderiaceaeZZZg__LimnohabitansZZZs__Limnohabitans sp005789825:0.002341961,GB_GCA_018969085.1/f__BurkholderiaceaeZZZg__LimnohabitansZZZs__Limnohabitans sp005789825:0.003756201)0.568:0.001330745,(GB_GCA_005789825.1/f__BurkholderiaceaeZZZg__LimnohabitansZZZs__Limnohabitans sp005789825:0.001401094,GB_GCA_021300435.1/f__BurkholderiaceaeZZZg__LimnohabitansZZZs__Limnohabitans sp005789825:0.000227757)0.996:0.003045629)0.982:0.00480638)1.000:0.014610627,(GB_GCA_947458415.1/f__BurkholderiaceaeZZZg__LimnohabitansZZZs__Limnohabitans sp947458415:0.0069572,(GB_GCA_009925585.1/f__BurkholderiaceaeZZZg__LimnohabitansZZZs__Limnohabitans sp009925585:0.006822749,GB_GCA_017853535.1/f__BurkholderiaceaeZZZg__LimnohabitansZZZs__Limnohabitans sp009925585:0.000213229)0.996:0.007030863)1.000:0.025440151)0.999:0.013242991)1.000:0.023069042,((((GB_GCA_009693225.1/f__BurkholderiaceaeZZZg__LimnohabitansZZZs__Limnohabitans sp009693225:0.037971518,(((GB_GCA_026400195.1/f__BurkholderiaceaeZZZg__LimnohabitansZZZs__Limnohabitans sp945901125:0.002757571,(GB_GCA_945861805.1/f__BurkholderiaceaeZZZg__LimnohabitansZZZs__Limnohabitans sp945901125:0.003578722,GB_GCA_945901125.1/f__BurkholderiaceaeZZZg__LimnohabitansZZZs__Limnohabitans sp945901125:0.001914401)0.961:0.003653938)0.947:0.002235603,(GB_GCA_903844945.1/f__BurkholderiaceaeZZZg__LimnohabitansZZZs__Limnohabitans sp903887325:0.000434269,(GB_GCA_903860555.1/f__BurkholderiaceaeZZZg__LimnohabitansZZZs__Limnohabitans sp903887325:0.000666294,(GB_GCA_903932275.1/f__BurkholderiaceaeZZZg__LimnohabitansZZZs__Limnohabitans sp903887325:0.003143218,(GB_GCA_903890385.1/f__BurkholderiaceaeZZZg__LimnohabitansZZZs__Limnohabitans sp903887325:5e-09,GB_GCA_903887325.1/f__BurkholderiaceaeZZZg__LimnohabitansZZZs__Limnohabitans sp903887325:0.000274847)0.877:0.00056388)0.941:0.000864344)0.764:0.000293567)1.000:0.007024035)0.651:0.002541882,(GB_GCA_947483495.1/f__BurkholderiaceaeZZZg__LimnohabitansZZZs__Limnohabitans sp945870575:0.000375832,(GB_GCA_947490675.1/f__BurkholderiaceaeZZZg__LimnohabitansZZZs__Limnohabitans sp945870575:0.00031562,(GB_GCA_947445305.1/f__BurkholderiaceaeZZZg__LimnohabitansZZZs__Limnohabitans sp945870575:0.000820512,(GB_GCA_945870575.1/f__BurkholderiaceaeZZZg__LimnohabitansZZZs__Limnohabitans sp945870575:5e-09,GB_GCA_947445815.1/f__BurkholderiaceaeZZZg__LimnohabitansZZZs__Limnohabitans sp945870575:0.000222563)0.798:0.00034559)0.599:0.000409211)0.894:0.001417458)1.000:0.011807531)0.998:0.008607271)0.960:0.003789835,GB_GCA_947452325.1/f__BurkholderiaceaeZZZg__LimnohabitansZZZs__Limnohabitans sp947452325:0.030421121)0.859:0.003146748,(GB_GCA_947456305.1/f__BurkholderiaceaeZZZg__LimnohabitansZZZs__Limnohabitans sp947456305:0.02767926,GB_GCA_947508145.1/f__BurkholderiaceaeZZZg__LimnohabitansZZZs__Limnohabitans sp947508145:0.031489058)0.080:0.00347001)0.997:0.008094102,(GB_GCA_947461325.1/f__BurkholderiaceaeZZZg__LimnohabitansZZZs__Limnohabitans sp947461325:0.020362924,(GB_GCA_945900685.1/f__BurkholderiaceaeZZZg__LimnohabitansZZZs__Limnohabitans parapertussis_C:5e-09,GB_GCA_947486565.1/f__BurkholderiaceaeZZZg__LimnohabitansZZZs__Limnohabitans parapertussis_C:0.016741242)1.000:0.012727804)1.000:0.022156574)0.684:0.008187025)1.000:0.03616296)1.000:0.020950281)1.000:0.052386231)0.787:0.021131816,((GB_GCA_009918305.1/f__BurkholderiaceaeZZZg__LimnohabitansZZZs__Limnohabitans sp009919175:5e-09,GB_GCA_009919175.1/f__BurkholderiaceaeZZZg__LimnohabitansZZZs__Limnohabitans sp009919175:5e-09)1.000:0.190005039,((((GB_GCA_903830725.1/f__BurkholderiaceaeZZZg__LimnohabitansZZZs__Limnohabitans sp903830725:0.031066517,((GB_GCA_903896725.1/f__BurkholderiaceaeZZZg__LimnohabitansZZZs__Limnohabitans sp903896615:0.002553386,(GB_GCA_903896615.1/f__BurkholderiaceaeZZZg__LimnohabitansZZZs__Limnohabitans sp903896615:0.000404581,GB_GCA_903950135.1/f__BurkholderiaceaeZZZg__LimnohabitansZZZs__Limnohabitans sp903896615:5e-09)0.866:0.000972324)1.000:0.0309562,((GB_GCA_903843645.1/f__BurkholderiaceaeZZZg__LimnohabitansZZZs__Limnohabitans sp903828695:0.001749289,((GB_GCA_903918105.1/f__BurkholderiaceaeZZZg__LimnohabitansZZZs__Limnohabitans sp903828695:0.000388949,((((GB_GCA_903828695.1/f__BurkholderiaceaeZZZg__LimnohabitansZZZs__Limnohabitans sp903828695:0.000195234,GB_GCA_903826115.1/f__BurkholderiaceaeZZZg__LimnohabitansZZZs__Limnohabitans sp903828695:5e-09)0.588:0.000192804,(GB_GCA_903826915.1/f__BurkholderiaceaeZZZg__LimnohabitansZZZs__Limnohabitans sp903828695:5e-09,GB_GCA_903917375.1/f__BurkholderiaceaeZZZg__LimnohabitansZZZs__Limnohabitans sp903828695:0.000987599)0.915:0.000449426)0.730:5e-09,((GB_GCA_903908375.1/f__BurkholderiaceaeZZZg__LimnohabitansZZZs__Limnohabitans sp903828695:5e-09,GB_GCA_903903045.1/f__BurkholderiaceaeZZZg__LimnohabitansZZZs__Limnohabitans sp903828695:0.001628163)0.566:5e-09,GB_GCA_903915825.1/f__BurkholderiaceaeZZZg__LimnohabitansZZZs__Limnohabitans sp903828695:5e-09)0.918:5e-09)0.000:5e-09,(((GB_GCA_903892575.1/f__BurkholderiaceaeZZZg__LimnohabitansZZZs__Limnohabitans sp903828695:5e-09,GB_GCA_903916845.1/f__BurkholderiaceaeZZZg__LimnohabitansZZZs__Limnohabitans sp903828695:0.00021011)0.000:5e-09,GB_GCA_903881725.1/f__BurkholderiaceaeZZZg__LimnohabitansZZZs__Limnohabitans sp903828695:5e-09)0.000:5e-09,GB_GCA_903859335.1/f__BurkholderiaceaeZZZg__LimnohabitansZZZs__Limnohabitans sp903828695:5e-09)0.000:5e-09)0.999:0.002139205)0.727:0.000199721,(GB_GCA_903873885.1/f__BurkholderiaceaeZZZg__LimnohabitansZZZs__Limnohabitans sp903828695:0.000958504,GB_GCA_903876915.1/f__BurkholderiaceaeZZZg__LimnohabitansZZZs__Limnohabitans sp903828695:6.698e-06)0.379:0.000483201)0.757:0.000215586)0.999:0.006908728,((GB_GCA_903868905.1/f__BurkholderiaceaeZZZg__LimnohabitansZZZs__Limnohabitans sp903949285:0.000649263,GB_GCA_903935255.1/f__BurkholderiaceaeZZZg__LimnohabitansZZZs__Limnohabitans sp903949285:5e-09)0.875:0.000420436,((((GB_GCA_903892425.1/f__BurkholderiaceaeZZZg__LimnohabitansZZZs__Limnohabitans sp903949285:5e-09,GB_GCA_903838265.1/f__BurkholderiaceaeZZZg__LimnohabitansZZZs__Limnohabitans sp903949285:0.000194201)0.000:5e-09,GB_GCA_903949285.1/f__BurkholderiaceaeZZZg__LimnohabitansZZZs__Limnohabitans sp903949285:5e-09)0.842:0.000193144,(GB_GCA_903951455.1/f__BurkholderiaceaeZZZg__LimnohabitansZZZs__Limnohabitans sp903949285:5e-09,(GB_GCA_903951965.1/f__BurkholderiaceaeZZZg__LimnohabitansZZZs__Limnohabitans sp903949285:5e-09,GB_GCA_903836005.1/f__BurkholderiaceaeZZZg__LimnohabitansZZZs__Limnohabitans sp903949285:5e-09)0.996:5e-09)0.000:5e-09)0.979:0.000768762,((GB_GCA_903944855.1/f__BurkholderiaceaeZZZg__LimnohabitansZZZs__Limnohabitans sp903949285:5e-09,((GB_GCA_903943635.1/f__BurkholderiaceaeZZZg__LimnohabitansZZZs__Limnohabitans sp903949285:5e-09,GB_GCA_903840075.1/f__BurkholderiaceaeZZZg__LimnohabitansZZZs__Limnohabitans sp903949285:0.00020209)0.799:0.000192333,GB_GCA_903933605.1/f__BurkholderiaceaeZZZg__LimnohabitansZZZs__Limnohabitans sp903949285:5e-09)0.737:5.3e-08)0.000:5e-09,GB_GCA_903829115.1/f__BurkholderiaceaeZZZg__LimnohabitansZZZs__Limnohabitans sp903949285:5e-09)0.000:5e-09)0.899:0.000546548)1.000:0.007529568)1.000:0.025757163)0.978:0.009267541)0.952:0.006666745,GB_GCA_903876885.1/f__BurkholderiaceaeZZZg__LimnohabitansZZZs__Limnohabitans sp903876885:0.021806071)1.000:0.02991979,((((GB_GCA_903925055.1/f__BurkholderiaceaeZZZg__LimnohabitansZZZs__Limnohabitans sp903871545:5e-09,GB_GCA_903871545.1/f__BurkholderiaceaeZZZg__LimnohabitansZZZs__Limnohabitans sp903871545:5e-09)0.708:5e-09,GB_GCA_903893755.1/f__BurkholderiaceaeZZZg__LimnohabitansZZZs__Limnohabitans sp903871545:5e-09)0.573:8.8052e-05,GB_GCA_903922215.1/f__BurkholderiaceaeZZZg__LimnohabitansZZZs__Limnohabitans sp903871545:0.003075816)1.000:0.053494089,(GB_GCA_903926645.1/f__BurkholderiaceaeZZZg__LimnohabitansZZZs__Limnohabitans sp903910745:0.000198125,((((GB_GCA_903859985.1/f__BurkholderiaceaeZZZg__LimnohabitansZZZs__Limnohabitans sp903910745:0.000204751,GB_GCA_903875655.1/f__BurkholderiaceaeZZZg__LimnohabitansZZZs__Limnohabitans sp903910745:0.000926984)0.000:5e-09,GB_GCA_903851755.1/f__BurkholderiaceaeZZZg__LimnohabitansZZZs__Limnohabitans sp903910745:5e-09)0.000:5e-09,((GB_GCA_903912335.1/f__BurkholderiaceaeZZZg__LimnohabitansZZZs__Limnohabitans sp903910745:0.000199289,GB_GCA_903897755.1/f__BurkholderiaceaeZZZg__LimnohabitansZZZs__Limnohabitans sp903910745:5e-09)0.820:0.000192561,(GB_GCA_903875955.1/f__BurkholderiaceaeZZZg__LimnohabitansZZZs__Limnohabitans sp903910745:0.000404569,(GB_GCA_903919965.1/f__BurkholderiaceaeZZZg__LimnohabitansZZZs__Limnohabitans sp903910745:0.000480351,(GB_GCA_903910745.1/f__BurkholderiaceaeZZZg__LimnohabitansZZZs__Limnohabitans sp903910745:5e-09,((GB_GCA_903846215.1/f__BurkholderiaceaeZZZg__LimnohabitansZZZs__Limnohabitans sp903910745:5e-09,(GB_GCA_903836965.1/f__BurkholderiaceaeZZZg__LimnohabitansZZZs__Limnohabitans sp903910745:0.000498865,GB_GCA_903868805.1/f__BurkholderiaceaeZZZg__LimnohabitansZZZs__Limnohabitans sp903910745:5e-09)0.905:0.000584544)0.849:0.00019265,(GB_GCA_903929935.1/f__BurkholderiaceaeZZZg__LimnohabitansZZZs__Limnohabitans sp903910745:0.000196354,(GB_GCA_903829155.1/f__BurkholderiaceaeZZZg__LimnohabitansZZZs__Limnohabitans sp903910745:0.000428156,GB_GCA_903888585.1/f__BurkholderiaceaeZZZg__LimnohabitansZZZs__Limnohabitans sp903910745:0.000398336)0.631:5e-09)0.000:5e-09)0.922:0.000192576)0.000:5e-09)0.767:0.000192397)0.781:0.000192381)0.000:5e-09)0.000:5e-09,GB_GCA_903863565.1/f__BurkholderiaceaeZZZg__LimnohabitansZZZs__Limnohabitans sp903910745:0.000198169)0.765:0.000201051)1.000:0.039550873)1.000:0.027352695)1.000:0.119451549,(GB_GCA_009693305.1/f__BurkholderiaceaeZZZg__LimnohabitansZZZs__Limnohabitans sp009693305:0.021110358,(((((GB_GCA_947485695.1/f__BurkholderiaceaeZZZg__LimnohabitansZZZs__Limnohabitans sp009921265:5e-09,GB_GCA_947482105.1/f__BurkholderiaceaeZZZg__LimnohabitansZZZs__Limnohabitans sp009921265:0.000209321)0.000:5e-09,(((GB_GCA_943332305.1/f__BurkholderiaceaeZZZg__LimnohabitansZZZs__Limnohabitans sp009921265:0.000416586,(GB_GCA_947467535.1/f__BurkholderiaceaeZZZg__LimnohabitansZZZs__Limnohabitans sp009921265:5e-09,((GB_GCA_009921265.1/f__BurkholderiaceaeZZZg__LimnohabitansZZZs__Limnohabitans sp009921265:0.000203987,GB_GCA_947464745.1/f__BurkholderiaceaeZZZg__LimnohabitansZZZs__Limnohabitans sp009921265:0.000195451)0.210:0.000193966,(GB_GCA_009922935.1/f__BurkholderiaceaeZZZg__LimnohabitansZZZs__Limnohabitans sp009921265:0.000210877,GB_GCA_009927155.1/f__BurkholderiaceaeZZZg__LimnohabitansZZZs__Limnohabitans sp009921265:0.0008587)0.776:0.000241401)0.657:1.08e-07)0.632:9.5e-08)0.081:0.000194045,GB_GCA_947473635.1/f__BurkholderiaceaeZZZg__LimnohabitansZZZs__Limnohabitans sp009921265:0.000389295)0.775:0.000194016,(GB_GCA_947468775.1/f__BurkholderiaceaeZZZg__LimnohabitansZZZs__Limnohabitans sp009921265:0.000201912,GB_GCA_947471575.1/f__BurkholderiaceaeZZZg__LimnohabitansZZZs__Limnohabitans sp009921265:5e-09)0.000:5e-09)0.866:0.000194027)0.717:0.000194045,GB_GCA_947475975.1/f__BurkholderiaceaeZZZg__LimnohabitansZZZs__Limnohabitans sp009921265:5e-09)0.724:5.3e-08,GB_GCA_947477175.1/f__BurkholderiaceaeZZZg__LimnohabitansZZZs__Limnohabitans sp009921265:5e-09)0.759:0.000204484,GB_GCA_947467785.1/f__BurkholderiaceaeZZZg__LimnohabitansZZZs__Limnohabitans sp009921265:0.000201184)1.000:0.016321644)1.000:0.100225259)0.899:0.019783943)0.977:0.01775666)1.000:0.020364814,((GB_GCA_030054175.1/f__BurkholderiaceaeZZZg__LimnohabitansZZZs__Limnohabitans sp030054175:0.114734191,((GB_GCA_903831655.1/f__BurkholderiaceaeZZZg__LimnohabitansZZZs__Limnohabitans sp903831655:0.019431185,(((GB_GCA_903834935.1/f__BurkholderiaceaeZZZg__LimnohabitansZZZs__Limnohabitans sp903865035:0.000209019,GB_GCA_903830555.1/f__BurkholderiaceaeZZZg__LimnohabitansZZZs__Limnohabitans sp903865035:0.000879712)0.550:5e-09,GB_GCA_903865035.1/f__BurkholderiaceaeZZZg__LimnohabitansZZZs__Limnohabitans sp903865035:0.000211302)0.768:0.000198996,(((GB_GCA_903907065.1/f__BurkholderiaceaeZZZg__LimnohabitansZZZs__Limnohabitans sp903865035:6e-09,GB_GCA_903920335.1/f__BurkholderiaceaeZZZg__LimnohabitansZZZs__Limnohabitans sp903865035:0.00086757)0.853:0.000204125,GB_GCA_903868875.1/f__BurkholderiaceaeZZZg__LimnohabitansZZZs__Limnohabitans sp903865035:0.001936044)0.000:5e-09,GB_GCA_903954085.1/f__BurkholderiaceaeZZZg__LimnohabitansZZZs__Limnohabitans sp903865035:0.000431443)0.785:0.000203334)1.000:0.012215235)1.000:0.093060397,(((GB_GCA_903896695.1/f__BurkholderiaceaeZZZg__LimnohabitansZZZs__Limnohabitans sp903933115:5e-09,GB_GCA_903933115.1/f__BurkholderiaceaeZZZg__LimnohabitansZZZs__Limnohabitans sp903933115:0.000264154)1.000:0.035060135,((((GB_GCA_947470965.1/f__BurkholderiaceaeZZZg__LimnohabitansZZZs__Limnohabitans sp947475685:6e-09,GB_GCA_947470375.1/f__BurkholderiaceaeZZZg__LimnohabitansZZZs__Limnohabitans sp947475685:0.000860189)0.774:0.000437695,((GB_GCA_947479325.1/f__BurkholderiaceaeZZZg__LimnohabitansZZZs__Limnohabitans sp947475685:5e-09,(GB_GCA_947468615.1/f__BurkholderiaceaeZZZg__LimnohabitansZZZs__Limnohabitans sp947475685:0.000517117,GB_GCA_947475685.1/f__BurkholderiaceaeZZZg__LimnohabitansZZZs__Limnohabitans sp947475685:5e-09)0.839:0.000198822)0.000:5e-09,GB_GCA_947481315.1/f__BurkholderiaceaeZZZg__LimnohabitansZZZs__Limnohabitans sp947475685:5e-09)0.835:0.000409988)1.000:0.030697739,(GB_GCA_947449935.1/f__BurkholderiaceaeZZZg__LimnohabitansZZZs__Limnohabitans sp903842945:0.001783601,(GB_GCA_903842945.1/f__BurkholderiaceaeZZZg__LimnohabitansZZZs__Limnohabitans sp903842945:5e-09,(GB_GCA_947453135.1/f__BurkholderiaceaeZZZg__LimnohabitansZZZs__Limnohabitans sp903842945:5e-09,((GB_GCA_903914115.1/f__BurkholderiaceaeZZZg__LimnohabitansZZZs__Limnohabitans sp903842945:0.000410355,GB_GCA_903905405.1/f__BurkholderiaceaeZZZg__LimnohabitansZZZs__Limnohabitans sp903842945:0.002434825)0.877:0.000463429,((GB_GCA_903873815.1/f__BurkholderiaceaeZZZg__LimnohabitansZZZs__Limnohabitans sp903842945:0.001452736,GB_GCA_947449365.1/f__BurkholderiaceaeZZZg__LimnohabitansZZZs__Limnohabitans sp903842945:0.000205176)0.790:0.000196727,GB_GCA_947454685.1/f__BurkholderiaceaeZZZg__LimnohabitansZZZs__Limnohabitans sp903842945:5e-09)0.963:0.000987378)0.506:0.000392636)0.858:0.000594594)0.585:5e-09)1.000:0.028574207)1.000:0.023817657,((((GB_GCA_947447285.1/f__BurkholderiaceaeZZZg__LimnohabitansZZZs__Limnohabitans sp947372465:5e-09,((GB_GCA_947453895.1/f__BurkholderiaceaeZZZg__LimnohabitansZZZs__Limnohabitans sp947372465:5e-09,(GB_GCA_947451965.1/f__BurkholderiaceaeZZZg__LimnohabitansZZZs__Limnohabitans sp947372465:5e-09,GB_GCA_947456075.1/f__BurkholderiaceaeZZZg__LimnohabitansZZZs__Limnohabitans sp947372465:0.000705785)0.815:0.000719839)0.831:0.00039117,(GB_GCA_947448835.1/f__BurkholderiaceaeZZZg__LimnohabitansZZZs__Limnohabitans sp947372465:5e-09,(((GB_GCA_947374095.1/f__BurkholderiaceaeZZZg__LimnohabitansZZZs__Limnohabitans sp947372465:0.000706026,(GB_GCA_947375145.1/f__BurkholderiaceaeZZZg__LimnohabitansZZZs__Limnohabitans sp947372465:0.001184187,(GB_GCA_947371105.1/f__BurkholderiaceaeZZZg__LimnohabitansZZZs__Limnohabitans sp947372465:0.000285445,GB_GCA_947378575.1/f__BurkholderiaceaeZZZg__LimnohabitansZZZs__Limnohabitans sp947372465:0.012906378)0.000:5e-09)0.904:0.001405003)0.376:5e-09,GB_GCA_947374555.1/f__BurkholderiaceaeZZZg__LimnohabitansZZZs__Limnohabitans sp947372465:0.000270877)0.911:5e-09,GB_GCA_947451915.1/f__BurkholderiaceaeZZZg__LimnohabitansZZZs__Limnohabitans sp947372465:0.000301633)0.344:0.000595035)0.392:2.1e-08)0.340:6e-09)0.861:5e-09,GB_GCA_947372465.1/f__BurkholderiaceaeZZZg__LimnohabitansZZZs__Limnohabitans sp947372465:5e-09)1.000:5e-09,GB_GCA_947450335.1/f__BurkholderiaceaeZZZg__LimnohabitansZZZs__Limnohabitans sp947372465:5e-09)1.000:0.01367054,(((GB_GCA_903871595.1/f__BurkholderiaceaeZZZg__LimnohabitansZZZs__Limnohabitans sp903861115:5e-09,GB_GCA_903821005.1/f__BurkholderiaceaeZZZg__LimnohabitansZZZs__Limnohabitans sp903861115:0.000405386)0.425:5e-09,((GB_GCA_903892135.1/f__BurkholderiaceaeZZZg__LimnohabitansZZZs__Limnohabitans sp903861115:0.000288617,GB_GCA_903861115.1/f__BurkholderiaceaeZZZg__LimnohabitansZZZs__Limnohabitans sp903861115:6e-09)0.767:0.000263566,GB_GCA_947468035.1/f__BurkholderiaceaeZZZg__LimnohabitansZZZs__Limnohabitans sp903861115:0.001073583)0.773:0.000310857)0.195:0.000195532,(GB_GCA_903929505.1/f__BurkholderiaceaeZZZg__LimnohabitansZZZs__Limnohabitans sp903861115:5e-09,(GB_GCA_903912915.1/f__BurkholderiaceaeZZZg__LimnohabitansZZZs__Limnohabitans sp903861115:5e-09,(GB_GCA_903863115.1/f__BurkholderiaceaeZZZg__LimnohabitansZZZs__Limnohabitans sp903861115:5e-09,(((GB_GCA_947455185.1/f__BurkholderiaceaeZZZg__LimnohabitansZZZs__Limnohabitans sp903861115:0.001066403,((((GB_GCA_947447925.1/f__BurkholderiaceaeZZZg__LimnohabitansZZZs__Limnohabitans sp903861115:0.000262022,GB_GCA_947373835.1/f__BurkholderiaceaeZZZg__LimnohabitansZZZs__Limnohabitans sp903861115:0.000977625)0.907:6e-09,((GB_GCA_947373125.1/f__BurkholderiaceaeZZZg__LimnohabitansZZZs__Limnohabitans sp903861115:5e-09,(GB_GCA_947378145.1/f__BurkholderiaceaeZZZg__LimnohabitansZZZs__Limnohabitans sp903861115:5e-09,GB_GCA_903844975.1/f__BurkholderiaceaeZZZg__LimnohabitansZZZs__Limnohabitans sp903861115:0.000818922)0.000:5e-09)0.928:0.001309678,GB_GCA_947371475.1/f__BurkholderiaceaeZZZg__LimnohabitansZZZs__Limnohabitans sp903861115:5e-09)0.263:5e-09)0.810:5e-09,((GB_GCA_947374025.1/f__BurkholderiaceaeZZZg__LimnohabitansZZZs__Limnohabitans sp903861115:0.000246556,GB_GCA_947372455.1/f__BurkholderiaceaeZZZg__LimnohabitansZZZs__Limnohabitans sp903861115:0.003589947)0.263:6e-09,(((GB_GCA_947452795.1/f__BurkholderiaceaeZZZg__LimnohabitansZZZs__Limnohabitans sp903861115:0.001886682,GB_GCA_947378505.1/f__BurkholderiaceaeZZZg__LimnohabitansZZZs__Limnohabitans sp903861115:5e-09)0.715:0.0006793,GB_GCA_947381265.1/f__BurkholderiaceaeZZZg__LimnohabitansZZZs__Limnohabitans sp903861115:0.000604871)0.914:5e-09,GB_GCA_903877265.1/f__BurkholderiaceaeZZZg__LimnohabitansZZZs__Limnohabitans sp903861115:0.000702494)0.327:5e-09)0.917:5e-09)0.633:5e-09,GB_GCA_947373255.1/f__BurkholderiaceaeZZZg__LimnohabitansZZZs__Limnohabitans sp903861115:5e-09)0.000:6e-09)0.325:2.87e-07,GB_GCA_947453485.1/f__BurkholderiaceaeZZZg__LimnohabitansZZZs__Limnohabitans sp903861115:0.00053957)0.473:0.000646815,((GB_GCA_903910365.1/f__BurkholderiaceaeZZZg__LimnohabitansZZZs__Limnohabitans sp903861115:0.000725232,(GB_GCA_903865315.1/f__BurkholderiaceaeZZZg__LimnohabitansZZZs__Limnohabitans sp903861115:0.000418246,GB_GCA_903920235.1/f__BurkholderiaceaeZZZg__LimnohabitansZZZs__Limnohabitans sp903861115:0.00058285)0.759:0.000206037)0.744:0.000257922,GB_GCA_903930335.1/f__BurkholderiaceaeZZZg__LimnohabitansZZZs__Limnohabitans sp903861115:5e-09)0.000:5e-09)0.599:0.00019774)0.733:5.3e-08)0.922:0.000197756)0.000:5e-09)0.999:0.008625765)1.000:0.025415478)0.954:0.015495193)1.000:0.075697313,(((GB_GCA_947447865.1/f__BurkholderiaceaeZZZg__LimnohabitansZZZs__Limnohabitans sp903864315:5e-09,(((GB_GCA_947454015.1/f__BurkholderiaceaeZZZg__LimnohabitansZZZs__Limnohabitans sp903864315:5e-09,((GB_GCA_903932035.1/f__BurkholderiaceaeZZZg__LimnohabitansZZZs__Limnohabitans sp903864315:0.00066836,GB_GCA_903864315.1/f__BurkholderiaceaeZZZg__LimnohabitansZZZs__Limnohabitans sp903864315:0.00044375)0.494:5e-09,GB_GCA_903926665.1/f__BurkholderiaceaeZZZg__LimnohabitansZZZs__Limnohabitans sp903864315:0.001294977)0.910:0.000598082)0.000:5e-09,(((GB_GCA_947450395.1/f__BurkholderiaceaeZZZg__LimnohabitansZZZs__Limnohabitans sp903864315:0.000205698,GB_GCA_947378045.1/f__BurkholderiaceaeZZZg__LimnohabitansZZZs__Limnohabitans sp903864315:5e-09)0.734:8e-09,GB_GCA_947380215.1/f__BurkholderiaceaeZZZg__LimnohabitansZZZs__Limnohabitans sp903864315:5e-09)0.000:5e-09,GB_GCA_947449905.1/f__BurkholderiaceaeZZZg__LimnohabitansZZZs__Limnohabitans sp903864315:5e-09)0.000:5e-09)0.740:5e-09,GB_GCA_947371385.1/f__BurkholderiaceaeZZZg__LimnohabitansZZZs__Limnohabitans sp903864315:0.000200657)0.000:5e-09)0.424:2.1414e-05,GB_GCA_947446985.1/f__BurkholderiaceaeZZZg__LimnohabitansZZZs__Limnohabitans sp903864315:0.000506162)1.000:0.023040166,((((((GB_GCA_903836825.1/f__BurkholderiaceaeZZZg__LimnohabitansZZZs__Limnohabitans sp903838355:5e-09,(GB_GCA_903854875.1/f__BurkholderiaceaeZZZg__LimnohabitansZZZs__Limnohabitans sp903838355:0.000428141,(GB_GCA_903889285.1/f__BurkholderiaceaeZZZg__LimnohabitansZZZs__Limnohabitans sp903838355:5e-09,(((GB_GCA_903887185.1/f__BurkholderiaceaeZZZg__LimnohabitansZZZs__Limnohabitans sp903838355:5e-09,(GB_GCA_903841495.1/f__BurkholderiaceaeZZZg__LimnohabitansZZZs__Limnohabitans sp903838355:5e-09,(GB_GCA_903909725.1/f__BurkholderiaceaeZZZg__LimnohabitansZZZs__Limnohabitans sp903838355:5e-09,((GB_GCA_903885835.1/f__BurkholderiaceaeZZZg__LimnohabitansZZZs__Limnohabitans sp903838355:5e-09,GB_GCA_903822695.1/f__BurkholderiaceaeZZZg__LimnohabitansZZZs__Limnohabitans sp903838355:0.000107583)0.263:2.479e-06,GB_GCA_903835055.1/f__BurkholderiaceaeZZZg__LimnohabitansZZZs__Limnohabitans sp903838355:5e-09)0.198:0.000289929)0.000:5e-09)0.000:5e-09)0.000:5e-09,GB_GCA_903854515.1/f__BurkholderiaceaeZZZg__LimnohabitansZZZs__Limnohabitans sp903838355:5e-09)0.418:5e-09,GB_GCA_903922575.1/f__BurkholderiaceaeZZZg__LimnohabitansZZZs__Limnohabitans sp903838355:5e-09)0.487:5e-09)0.000:5e-09)0.000:5e-09)0.000:5e-09,GB_GCA_903904075.1/f__BurkholderiaceaeZZZg__LimnohabitansZZZs__Limnohabitans sp903838355:0.000401562)0.447:5e-09,GB_GCA_903835635.1/f__BurkholderiaceaeZZZg__LimnohabitansZZZs__Limnohabitans sp903838355:5e-09)0.885:5e-09,((((GB_GCA_903827725.1/f__BurkholderiaceaeZZZg__LimnohabitansZZZs__Limnohabitans sp903838355:0.000760744,(GB_GCA_903905105.1/f__BurkholderiaceaeZZZg__LimnohabitansZZZs__Limnohabitans sp903838355:5e-09,(((((GB_GCA_903881615.1/f__BurkholderiaceaeZZZg__LimnohabitansZZZs__Limnohabitans sp903838355:5e-09,GB_GCA_903852435.1/f__BurkholderiaceaeZZZg__LimnohabitansZZZs__Limnohabitans sp903838355:5e-09)0.635:5e-09,(GB_GCA_903904575.1/f__BurkholderiaceaeZZZg__LimnohabitansZZZs__Limnohabitans sp903838355:5e-09,GB_GCA_903873365.1/f__BurkholderiaceaeZZZg__LimnohabitansZZZs__Limnohabitans sp903838355:5e-09)1.000:5e-09)0.000:6e-09,GB_GCA_903861175.1/f__BurkholderiaceaeZZZg__LimnohabitansZZZs__Limnohabitans sp903838355:5e-09)0.000:5e-09,(GB_GCA_903838285.1/f__BurkholderiaceaeZZZg__LimnohabitansZZZs__Limnohabitans sp903838355:6e-09,GB_GCA_903864305.1/f__BurkholderiaceaeZZZg__LimnohabitansZZZs__Limnohabitans sp903838355:5e-09)1.000:5e-09)0.000:5e-09,(GB_GCA_903849105.1/f__BurkholderiaceaeZZZg__LimnohabitansZZZs__Limnohabitans sp903838355:0.000200366,(GB_GCA_903886515.1/f__BurkholderiaceaeZZZg__LimnohabitansZZZs__Limnohabitans sp903838355:5e-09,((GB_GCA_903913945.1/f__BurkholderiaceaeZZZg__LimnohabitansZZZs__Limnohabitans sp903838355:5e-09,(GB_GCA_903855015.1/f__BurkholderiaceaeZZZg__LimnohabitansZZZs__Limnohabitans sp903838355:0.000285907,GB_GCA_903872225.1/f__BurkholderiaceaeZZZg__LimnohabitansZZZs__Limnohabitans sp903838355:0.000615421)0.420:5e-09)0.000:5e-09,GB_GCA_903880305.1/f__BurkholderiaceaeZZZg__LimnohabitansZZZs__Limnohabitans sp903838355:5e-09)0.619:6e-09)0.731:5e-09)0.000:5e-09)0.000:5e-09)0.821:0.000197728)0.887:5e-09,((GB_GCA_903905545.1/f__BurkholderiaceaeZZZg__LimnohabitansZZZs__Limnohabitans sp903838355:5e-09,GB_GCA_903905755.1/f__BurkholderiaceaeZZZg__LimnohabitansZZZs__Limnohabitans sp903838355:5e-09)0.000:6e-09,(GB_GCA_903838355.1/f__BurkholderiaceaeZZZg__LimnohabitansZZZs__Limnohabitans sp903838355:5e-09,GB_GCA_903878985.1/f__BurkholderiaceaeZZZg__LimnohabitansZZZs__Limnohabitans sp903838355:5e-09)0.000:6e-09)1.000:5e-09)0.000:5e-09,(GB_GCA_903877915.1/f__BurkholderiaceaeZZZg__LimnohabitansZZZs__Limnohabitans sp903838355:5e-09,GB_GCA_903875545.1/f__BurkholderiaceaeZZZg__LimnohabitansZZZs__Limnohabitans sp903838355:5e-09)1.000:5e-09)0.000:5e-09,((GB_GCA_903855215.1/f__BurkholderiaceaeZZZg__LimnohabitansZZZs__Limnohabitans sp903838355:6e-09,(GB_GCA_903860575.1/f__BurkholderiaceaeZZZg__LimnohabitansZZZs__Limnohabitans sp903838355:5e-09,(((GB_GCA_903914755.1/f__BurkholderiaceaeZZZg__LimnohabitansZZZs__Limnohabitans sp903838355:5e-09,GB_GCA_903888315.1/f__BurkholderiaceaeZZZg__LimnohabitansZZZs__Limnohabitans sp903838355:0.000847469)0.000:5e-09,GB_GCA_903825145.1/f__BurkholderiaceaeZZZg__LimnohabitansZZZs__Limnohabitans sp903838355:5e-09)0.468:5e-09,GB_GCA_903846005.1/f__BurkholderiaceaeZZZg__LimnohabitansZZZs__Limnohabitans sp903838355:5e-09)0.664:5e-09)0.766:5e-09)0.000:5e-09,(GB_GCA_903919295.1/f__BurkholderiaceaeZZZg__LimnohabitansZZZs__Limnohabitans sp903838355:5e-09,GB_GCA_903905425.1/f__BurkholderiaceaeZZZg__LimnohabitansZZZs__Limnohabitans sp903838355:0.0001978)0.000:5e-09)0.000:5e-09)0.751:5e-09)0.747:0.000194572,GB_GCA_903872125.1/f__BurkholderiaceaeZZZg__LimnohabitansZZZs__Limnohabitans sp903838355:0.00020306)1.000:0.032912139,((GB_GCA_903844385.1/f__BurkholderiaceaeZZZg__LimnohabitansZZZs__Limnohabitans sp903844385:0.000429088,GB_GCA_903928575.1/f__BurkholderiaceaeZZZg__LimnohabitansZZZs__Limnohabitans sp903844385:0.000208723)1.000:0.007856815,(GB_GCA_903857475.1/f__BurkholderiaceaeZZZg__LimnohabitansZZZs__Limnohabitans sp903887655:0.000764328,GB_GCA_903887655.1/f__BurkholderiaceaeZZZg__LimnohabitansZZZs__Limnohabitans sp903887655:0.000759096)1.000:0.007594239)1.000:0.02961391)0.989:0.015561811)1.000:0.095315313)0.159:0.019905679)1.000:0.085032656)0.300:0.014028797,((GB_GCA_018882835.1/f__BurkholderiaceaeZZZg__LimnohabitansZZZs__Limnohabitans sp018882835:0.011423263,GB_GCA_903850735.1/f__BurkholderiaceaeZZZg__LimnohabitansZZZs__Limnohabitans sp903850735:0.012396628)1.000:0.052069096,(GB_GCA_018883305.1/f__BurkholderiaceaeZZZg__LimnohabitansZZZs__Limnohabitans sp018883305:0.023613388,((GB_GCA_009923505.1/f__BurkholderiaceaeZZZg__LimnohabitansZZZs__Limnohabitans sp009923505:0.002832226,(((GB_GCA_030831675.1/f__BurkholderiaceaeZZZg__LimnohabitansZZZs__Limnohabitans sp009923505:0.004975474,GB_GCA_021299895.1/f__BurkholderiaceaeZZZg__LimnohabitansZZZs__Limnohabitans sp009923505:0.001315763)0.781:0.000492032,GB_GCA_017853485.1/f__BurkholderiaceaeZZZg__LimnohabitansZZZs__Limnohabitans sp009923505:0.001008193)0.924:0.001202602,GB_GCA_029979025.1/f__BurkholderiaceaeZZZg__LimnohabitansZZZs__Limnohabitans sp009923505:0.012047065)0.742:0.000889163)1.000:0.015941136,(GB_GCA_937927685.1/f__BurkholderiaceaeZZZg__LimnohabitansZZZs__Limnohabitans sp937927685:0.013428237,(GB_GCA_947448375.1/f__BurkholderiaceaeZZZg__LimnohabitansZZZs__Limnohabitans sp947448375:0.000362297,GB_GCA_947454195.1/f__BurkholderiaceaeZZZg__LimnohabitansZZZs__Limnohabitans sp947448375:5e-09)1.000:0.011014718)0.996:0.008174278)0.999:0.014806393)1.000:0.064653645)0.861:0.01413377)0.998:0.018749387)0.969:0.014703996,(GB_GCA_018883455.1/f__BurkholderiaceaeZZZg__LimnohabitansZZZs__Limnohabitans sp018883455:0.112703031,((GB_GCA_903925445.1/f__BurkholderiaceaeZZZg__LimnohabitansZZZs__Limnohabitans sp903925445:0.035118951,(GB_GCA_903832625.1/f__BurkholderiaceaeZZZg__LimnohabitansZZZs__Limnohabitans sp903832625:0.001145752,(GB_GCA_903888845.1/f__BurkholderiaceaeZZZg__LimnohabitansZZZs__Limnohabitans sp903832625:0.001195864,(GB_GCA_903819535.1/f__BurkholderiaceaeZZZg__LimnohabitansZZZs__Limnohabitans sp903832625:0.000615235,GB_GCA_903892525.1/f__BurkholderiaceaeZZZg__LimnohabitansZZZs__Limnohabitans sp903832625:0.002882846)0.727:0.000178461)0.996:0.003146026)1.000:0.024265015)1.000:0.035678148,((GB_GCA_018969975.1/f__BurkholderiaceaeZZZg__LimnohabitansZZZs__Limnohabitans sp018969975:0.019773331,(((GB_GCA_002347905.1/f__BurkholderiaceaeZZZg__LimnohabitansZZZs__Limnohabitans sp002347905:0.0007264,GB_GCA_009925945.1/f__BurkholderiaceaeZZZg__LimnohabitansZZZs__Limnohabitans sp002347905:0.001624693)1.000:0.012920749,(GB_GCA_947377945.1/f__BurkholderiaceaeZZZg__LimnohabitansZZZs__Limnohabitans sp947373745:0.001592004,(((GB_GCA_947378595.1/f__BurkholderiaceaeZZZg__LimnohabitansZZZs__Limnohabitans sp947373745:0.001806661,GB_GCA_947375235.1/f__BurkholderiaceaeZZZg__LimnohabitansZZZs__Limnohabitans sp947373745:0.000334259)0.755:0.000404181,(GB_GCA_947381275.1/f__BurkholderiaceaeZZZg__LimnohabitansZZZs__Limnohabitans sp947373745:0.001139391,GB_GCA_947373745.1/f__BurkholderiaceaeZZZg__LimnohabitansZZZs__Limnohabitans sp947373745:0.002597715)0.768:0.001037704)0.800:0.001432362,GB_GCA_947380575.1/f__BurkholderiaceaeZZZg__LimnohabitansZZZs__Limnohabitans sp947373745:5e-09)0.848:0.000510619)1.000:0.006608513)0.932:0.00291704,(((GB_GCA_903880855.1/f__BurkholderiaceaeZZZg__LimnohabitansZZZs__Limnohabitans sp903880855:0.002803376,(GB_GCA_903829905.1/f__BurkholderiaceaeZZZg__LimnohabitansZZZs__Limnohabitans sp903880855:0.005175461,GB_GCA_903823475.1/f__BurkholderiaceaeZZZg__LimnohabitansZZZs__Limnohabitans sp903880855:5e-09)0.798:0.000431722)0.974:0.001100042,GB_GCA_903836215.1/f__BurkholderiaceaeZZZg__LimnohabitansZZZs__Limnohabitans sp903880855:5e-09)1.000:0.009229044,((GB_GCA_009923345.1/f__BurkholderiaceaeZZZg__LimnohabitansZZZs__Limnohabitans sp009923345:0.0085059,GB_GCA_030832175.1/f__BurkholderiaceaeZZZg__LimnohabitansZZZs__Limnohabitans sp009923345:0.000890591)1.000:0.010177061,((GB_GCA_005786815.1/f__BurkholderiaceaeZZZg__LimnohabitansZZZs__Limnohabitans sp005786815:0.002776985,GB_GCA_945890875.1/f__BurkholderiaceaeZZZg__LimnohabitansZZZs__Limnohabitans sp005786815:0.003444948)1.000:0.006252523,GB_GCA_026400175.1/f__BurkholderiaceaeZZZg__LimnohabitansZZZs__Limnohabitans sp005786815:0.007452768)0.972:0.002679594)0.692:0.003087345)0.972:0.004652259)0.635:0.004504691)1.000:0.063861204,((((GB_GCA_903845315.1/f__BurkholderiaceaeZZZg__LimnohabitansZZZs__Limnohabitans sp903845315:0.016327205,(((GB_GCA_947452105.1/f__BurkholderiaceaeZZZg__LimnohabitansZZZs__Limnohabitans sp947447235:5e-09,(GB_GCA_947447235.1/f__BurkholderiaceaeZZZg__LimnohabitansZZZs__Limnohabitans sp947447235:0.000149167,GB_GCA_947453315.1/f__BurkholderiaceaeZZZg__LimnohabitansZZZs__Limnohabitans sp947447235:0.000439052)0.721:0.000205213)1.000:0.007775923,(((((GB_GCA_947372675.1/f__BurkholderiaceaeZZZg__LimnohabitansZZZs__Limnohabitans sp947381325:0.002499744,(GB_GCA_947377915.1/f__BurkholderiaceaeZZZg__LimnohabitansZZZs__Limnohabitans sp947381325:0.001053381,GB_GCA_947381325.1/f__BurkholderiaceaeZZZg__LimnohabitansZZZs__Limnohabitans sp947381325:5e-09)0.760:0.00037651)0.391:0.000753401,GB_GCA_947380555.1/f__BurkholderiaceaeZZZg__LimnohabitansZZZs__Limnohabitans sp947381325:0.000302255)0.895:0.000784349,GB_GCA_947374375.1/f__BurkholderiaceaeZZZg__LimnohabitansZZZs__Limnohabitans sp947381325:0.007010596)0.747:0.000293115,(GB_GCA_947373925.1/f__BurkholderiaceaeZZZg__LimnohabitansZZZs__Limnohabitans sp947381325:5e-09,GB_GCA_947373405.1/f__BurkholderiaceaeZZZg__LimnohabitansZZZs__Limnohabitans sp947381325:5e-09)0.891:0.000425188)0.926:0.000645679,GB_GCA_947372395.1/f__BurkholderiaceaeZZZg__LimnohabitansZZZs__Limnohabitans sp947381325:0.000651685)1.000:0.00723544)0.701:0.003851712,(GB_GCA_947449405.1/f__BurkholderiaceaeZZZg__LimnohabitansZZZs__Limnohabitans sp947451285:5e-09,GB_GCA_947451285.1/f__BurkholderiaceaeZZZg__LimnohabitansZZZs__Limnohabitans sp947451285:5e-09)1.000:0.015011832)0.364:0.002861916)0.999:0.008584739,(RS_GCF_002778315.1/f__BurkholderiaceaeZZZg__LimnohabitansZZZs__Limnohabitans sp002778315:0.000875775,(GB_GCA_947449445.1/f__BurkholderiaceaeZZZg__LimnohabitansZZZs__Limnohabitans sp002778315:0.000374547,RS_GCF_003063395.1/f__BurkholderiaceaeZZZg__LimnohabitansZZZs__Limnohabitans sp002778315:0.001214972)0.279:0.00028773)1.000:0.010181777)0.447:0.002976218,(GB_GCA_903906635.1/f__BurkholderiaceaeZZZg__LimnohabitansZZZs__Limnohabitans sp903906635:0.013657003,((GB_GCA_903870825.1/f__BurkholderiaceaeZZZg__LimnohabitansZZZs__Limnohabitans sp903892175:0.003326733,(GB_GCA_903892175.1/f__BurkholderiaceaeZZZg__LimnohabitansZZZs__Limnohabitans sp903892175:0.001950999,GB_GCA_903906215.1/f__BurkholderiaceaeZZZg__LimnohabitansZZZs__Limnohabitans sp903892175:0.00080739)0.851:0.000509764)0.993:0.003413822,(GB_GCA_947377745.1/f__BurkholderiaceaeZZZg__LimnohabitansZZZs__Limnohabitans sp903892175:0.00513311,GB_GCA_903892185.1/f__BurkholderiaceaeZZZg__LimnohabitansZZZs__Limnohabitans sp903892175:0.004201664)0.862:0.00157954)0.992:0.005163115)1.000:0.008790005)1.000:0.030480886,(GB_GCA_947453965.1/f__BurkholderiaceaeZZZg__LimnohabitansZZZs__Limnohabitans sp947453965:0.023316167,(((((GB_GCA_947377905.1/f__BurkholderiaceaeZZZg__LimnohabitansZZZs__Limnohabitans sp947374535:0.00357967,(GB_GCA_947374535.1/f__BurkholderiaceaeZZZg__LimnohabitansZZZs__Limnohabitans sp947374535:5e-09,GB_GCA_947377715.1/f__BurkholderiaceaeZZZg__LimnohabitansZZZs__Limnohabitans sp947374535:0.006230899)0.753:0.00312191)1.000:0.011002592,((GB_GCA_903886485.1/f__BurkholderiaceaeZZZg__LimnohabitansZZZs__Limnohabitans sp903886485:0.00019895,(GB_GCA_903830665.1/f__BurkholderiaceaeZZZg__LimnohabitansZZZs__Limnohabitans sp903886485:0.000194103,GB_GCA_903835585.1/f__BurkholderiaceaeZZZg__LimnohabitansZZZs__Limnohabitans sp903886485:5e-09)0.910:5e-09)1.000:0.019785247,((GB_GCA_947451565.1/f__BurkholderiaceaeZZZg__LimnohabitansZZZs__Limnohabitans sp947451565:0.001911252,(GB_GCA_947377705.1/f__BurkholderiaceaeZZZg__LimnohabitansZZZs__Limnohabitans sp947377705:0.000400471,GB_GCA_947372485.1/f__BurkholderiaceaeZZZg__LimnohabitansZZZs__Limnohabitans sp947377705:0.000416547)0.996:0.005620824)1.000:0.008521415,(GB_GCA_947454585.1/f__BurkholderiaceaeZZZg__LimnohabitansZZZs__Limnohabitans sp947454585:0.029134792,(((RS_GCF_003063545.1/f__BurkholderiaceaeZZZg__LimnohabitansZZZs__Limnohabitans sp003063545:0.006939688,(RS_GCF_027925025.1/f__BurkholderiaceaeZZZg__LimnohabitansZZZs__Limnohabitans sp027925025:0.027495457,(GB_GCA_027308175.1/f__BurkholderiaceaeZZZg__LimnohabitansZZZs__Limnohabitans sp002282445:0.003285439,(GB_GCA_027308195.1/f__BurkholderiaceaeZZZg__LimnohabitansZZZs__Limnohabitans sp002282445:5e-09,(GB_GCA_027312505.1/f__BurkholderiaceaeZZZg__LimnohabitansZZZs__Limnohabitans sp002282445:5e-09,(GB_GCA_002281275.1/f__BurkholderiaceaeZZZg__LimnohabitansZZZs__Limnohabitans sp002282445:5e-09,(GB_GCA_002281915.1/f__BurkholderiaceaeZZZg__LimnohabitansZZZs__Limnohabitans sp002282445:0.0,GB_GCA_002282445.1/f__BurkholderiaceaeZZZg__LimnohabitansZZZs__Limnohabitans sp002282445:0.0):5e-09)0.000:5e-09)0.724:5e-09)0.852:5e-09)1.000:0.007117356)0.996:0.004174873)0.995:0.004417954,((((GB_GCA_903881405.1/f__BurkholderiaceaeZZZg__LimnohabitansZZZs__Limnohabitans sp903952885:0.001777999,GB_GCA_903952885.1/f__BurkholderiaceaeZZZg__LimnohabitansZZZs__Limnohabitans sp903952885:0.001370918)1.000:0.009382556,(GB_GCA_027485285.1/f__BurkholderiaceaeZZZg__LimnohabitansZZZs__Limnohabitans sp027485285:0.003304005,GB_GCA_947440585.1/f__BurkholderiaceaeZZZg__LimnohabitansZZZs__Limnohabitans sp027485285:0.005617785)1.000:0.012335914)1.000:0.009032244,(GB_GCA_947455585.1/f__BurkholderiaceaeZZZg__LimnohabitansZZZs__Limnohabitans sp947455585:0.005706227,(GB_GCA_947447405.1/f__BurkholderiaceaeZZZg__LimnohabitansZZZs__Limnohabitans sp947447405:0.001163113,(GB_GCA_947453905.1/f__BurkholderiaceaeZZZg__LimnohabitansZZZs__Limnohabitans sp947447405:0.002800765,GB_GCA_947451295.1/f__BurkholderiaceaeZZZg__LimnohabitansZZZs__Limnohabitans sp947447405:0.001258222)0.000:5e-09)1.000:0.012980994)0.422:0.002721388)0.977:0.003820106,RS_GCF_027924965.1/f__BurkholderiaceaeZZZg__LimnohabitansZZZs__Limnohabitans sp027924965:0.005827023)0.969:0.002817771)0.996:0.003983402,(RS_GCF_027924905.1/f__BurkholderiaceaeZZZg__LimnohabitansZZZs__Limnohabitans sp027924905:0.001498591,(RS_GCF_003063475.1/f__BurkholderiaceaeZZZg__LimnohabitansZZZs__Limnohabitans curvus:0.002188226,RS_GCF_003063675.1/f__BurkholderiaceaeZZZg__LimnohabitansZZZs__Limnohabitans curvus:0.001333017)0.996:0.003042384)1.000:0.006672142)0.919:0.002412179)0.306:0.001283304)0.342:0.003068955)0.860:0.003773943)0.088:0.00481683,(GB_GCA_947374185.1/f__BurkholderiaceaeZZZg__LimnohabitansZZZs__Limnohabitans sp947373245:0.00192876,(GB_GCA_947374855.1/f__BurkholderiaceaeZZZg__LimnohabitansZZZs__Limnohabitans sp947373245:0.011874092,(GB_GCA_947379515.1/f__BurkholderiaceaeZZZg__LimnohabitansZZZs__Limnohabitans sp947373245:0.002246124,GB_GCA_947373245.1/f__BurkholderiaceaeZZZg__LimnohabitansZZZs__Limnohabitans sp947373245:0.000897482)0.642:0.000794027)0.950:0.002833948)1.000:0.014037082)0.338:0.003293106,(GB_GCA_947505465.1/f__BurkholderiaceaeZZZg__LimnohabitansZZZs__Limnohabitans sp903856995:0.000446697,(GB_GCA_903856995.1/f__BurkholderiaceaeZZZg__LimnohabitansZZZs__Limnohabitans sp903856995:0.001283406,GB_GCA_947505645.1/f__BurkholderiaceaeZZZg__LimnohabitansZZZs__Limnohabitans sp903856995:0.000898487)0.337:0.000660489)1.000:0.027514585)1.000:0.016081675,(GB_GCA_947460335.1/f__BurkholderiaceaeZZZg__LimnohabitansZZZs__Limnohabitans sp002778325:0.007582716,((GB_GCA_947371445.1/f__BurkholderiaceaeZZZg__LimnohabitansZZZs__Limnohabitans sp947371915:0.002163833,GB_GCA_947371915.1/f__BurkholderiaceaeZZZg__LimnohabitansZZZs__Limnohabitans sp947371915:0.00035221)1.000:0.01089554,RS_GCF_002778325.1/f__BurkholderiaceaeZZZg__LimnohabitansZZZs__Limnohabitans sp002778325:0.00542397)0.890:0.010252626)1.000:0.023697911)0.996:0.014064585)0.989:0.012743127)0.962:0.013930493)0.675:0.011261742)1.000:0.034983221)0.998:0.018761059)1.000:0.029822836,(((((GB_GCA_013297875.1/f__BurkholderiaceaeZZZg__JAAFIW01ZZZs__JAAFIW01 sp013297875:0.0963894,(GB_GCA_947373535.1/f__BurkholderiaceaeZZZg__CANFOR01ZZZs__CANFOR01 sp947448675:0.002614696,(GB_GCA_947448675.1/f__BurkholderiaceaeZZZg__CANFOR01ZZZs__CANFOR01 sp947448675:0.000722224,((GB_GCA_947373335.1/f__BurkholderiaceaeZZZg__CANFOR01ZZZs__CANFOR01 sp947448675:0.000523898,(GB_GCA_947445175.1/f__BurkholderiaceaeZZZg__CANFOR01ZZZs__CANFOR01 sp947448675:5e-09,GB_GCA_947373165.1/f__BurkholderiaceaeZZZg__CANFOR01ZZZs__CANFOR01 sp947448675:0.000740836)0.229:5e-09)0.108:8e-09,GB_GCA_947371345.1/f__BurkholderiaceaeZZZg__CANFOR01ZZZs__CANFOR01 sp947448675:0.002293804)0.000:5e-09)0.887:0.001337463)1.000:0.092648523)0.945:0.02170046,GB_GCA_021732385.1/f__BurkholderiaceaeZZZg__JAKFVA01ZZZs__JAKFVA01 sp021732385:0.129014702)0.998:0.01571864,((((GB_GCA_014376765.1/f__BurkholderiaceaeZZZg__JACMQX01ZZZs__JACMQX01 sp014376765:0.084199668,(GB_GCA_030683395.1/f__BurkholderiaceaeZZZg__JAURZS01ZZZs__JAURZS01 sp030653255:0.002898869,(GB_GCA_030653255.1/f__BurkholderiaceaeZZZg__JAURZS01ZZZs__JAURZS01 sp030653255:0.000250808,GB_GCA_030674395.1/f__BurkholderiaceaeZZZg__JAURZS01ZZZs__JAURZS01 sp030653255:0.001448507)0.816:0.000962264)1.000:0.079398931)0.950:0.015448456,RS_GCF_022809125.1/f__BurkholderiaceaeZZZg__Variovorax_AZZZs__Variovorax_A terrae:0.054004074)0.754:0.013361881,(GB_GCA_016713005.1/f__BurkholderiaceaeZZZg__JADJPY01ZZZs__JADJPY01 sp016713005:0.088812244,(((GB_GCA_017988075.1/f__BurkholderiaceaeZZZg__JAHBZM01ZZZs__JAHBZM01 sp017988075:0.00143927,GB_GCA_020161775.1/f__BurkholderiaceaeZZZg__JAHBZM01ZZZs__JAHBZM01 sp017988075:0.000479093)1.000:0.047559476,(GB_GCA_019635435.1/f__BurkholderiaceaeZZZg__JAHBZM01ZZZs__JAHBZM01 sp019635435:0.024702942,(GB_GCA_019635365.1/f__BurkholderiaceaeZZZg__JAHBZM01ZZZs__JAHBZM01 sp019635415:0.00955013,(GB_GCA_019635415.1/f__BurkholderiaceaeZZZg__JAHBZM01ZZZs__JAHBZM01 sp019635415:0.001234955,GB_GCA_026125685.1/f__BurkholderiaceaeZZZg__JAHBZM01ZZZs__JAHBZM01 sp019635415:0.000594948)0.720:0.000276475)1.000:0.022082872)1.000:0.037568715)0.934:0.011414196,((((GB_GCA_025361305.1/f__BurkholderiaceaeZZZg__RamlibacterZZZs__Ramlibacter sp025361305:0.075315376,(((GB_GCA_012274225.1/f__BurkholderiaceaeZZZg__RamlibacterZZZs__Ramlibacter sp012274225:0.030819086,(GB_GCA_002415385.1/f__BurkholderiaceaeZZZg__RamlibacterZZZs__Ramlibacter tataouinensis_A:5e-09,(GB_GCA_002427815.1/f__BurkholderiaceaeZZZg__RamlibacterZZZs__Ramlibacter tataouinensis_A:5e-09,GB_GCA_002427895.1/f__BurkholderiaceaeZZZg__RamlibacterZZZs__Ramlibacter tataouinensis_A:0.000204381)0.728:5.3e-08)1.000:0.021682876)1.000:0.024737835,RS_GCF_012184415.1/f__BurkholderiaceaeZZZg__RamlibacterZZZs__Ramlibacter lithotrophicus:0.066641835)0.981:0.010471898,(GB_GCA_019449555.1/f__BurkholderiaceaeZZZg__RamlibacterZZZs__Ramlibacter sp019449555:0.035822692,GB_GCA_023701085.1/f__BurkholderiaceaeZZZg__RamlibacterZZZs__Ramlibacter sp023701085:0.0467178)1.000:0.021935165)0.938:0.009099988)0.675:0.008571406,(((RS_GCF_001044395.1/f__BurkholderiaceaeZZZg__RamlibacterZZZs__Ramlibacter sp001044395:0.045606128,RS_GCF_009646335.1/f__BurkholderiaceaeZZZg__RamlibacterZZZs__Ramlibacter koreensis:0.061238716)1.000:0.02883306,((RS_GCF_003797765.1/f__BurkholderiaceaeZZZg__RamlibacterZZZs__Ramlibacter sp003797765:0.03933595,(GB_GCA_029237735.1/f__BurkholderiaceaeZZZg__RamlibacterZZZs__Ramlibacter sp029237735:0.013961136,GB_GCA_030695945.1/f__BurkholderiaceaeZZZg__RamlibacterZZZs__Ramlibacter sp030695945:0.018220825)1.000:0.023478546)0.283:0.007387629,(GB_GCA_028292245.1/f__BurkholderiaceaeZZZg__RamlibacterZZZs__Ramlibacter sp028292245:0.050404529,RS_GCF_015831345.1/f__BurkholderiaceaeZZZg__RamlibacterZZZs__Ramlibacter aquaedulcis:0.050619906)0.064:0.007513886)0.983:0.007972609)0.482:0.006022589,((GB_GCA_947467515.1/f__BurkholderiaceaeZZZg__RamlibacterZZZs__Ramlibacter sp947476285:0.008252312,GB_GCA_947476285.1/f__BurkholderiaceaeZZZg__RamlibacterZZZs__Ramlibacter sp947476285:5e-09)1.000:0.069853811,(GB_GCA_028292185.1/f__BurkholderiaceaeZZZg__RamlibacterZZZs__Ramlibacter sp028292185:0.067457418,(GB_GCA_013815685.1/f__BurkholderiaceaeZZZg__RamlibacterZZZs__Ramlibacter sp013815685:0.044423811,RS_GCF_013155545.1/f__BurkholderiaceaeZZZg__RamlibacterZZZs__Ramlibacter soli:0.01979702)0.985:0.010729418)0.551:0.005323847)0.988:0.008522846)0.893:0.009324858)1.000:0.012851839,((((RS_GCF_000215705.1/f__BurkholderiaceaeZZZg__RamlibacterZZZs__Ramlibacter tataouinensis:0.055712843,((RS_GCF_016641735.1/f__BurkholderiaceaeZZZg__RamlibacterZZZs__Ramlibacter algicola:0.068832896,(RS_GCF_009758015.1/f__BurkholderiaceaeZZZg__RamlibacterZZZs__Ramlibacter pinisoli:5e-09,RS_GCF_013778345.1/f__BurkholderiaceaeZZZg__RamlibacterZZZs__Ramlibacter pinisoli:5e-09)1.000:0.047234518)0.977:0.011641877,((RS_GCF_027941915.1/f__BurkholderiaceaeZZZg__RamlibacterZZZs__Ramlibacter tataouinensis_C:0.060368182,GB_GCA_027484575.1/f__BurkholderiaceaeZZZg__RamlibacterZZZs__Ramlibacter sp027484575:0.072258299)0.632:0.011382481,(RS_GCF_004681975.1/f__BurkholderiaceaeZZZg__RamlibacterZZZs__Ramlibacter humi:0.054376072,((GB_GCA_023387335.1/f__BurkholderiaceaeZZZg__RamlibacterZZZs__Ramlibacter sp023387335:0.015908036,GB_GCA_023390985.1/f__BurkholderiaceaeZZZg__RamlibacterZZZs__Ramlibacter sp023390985:0.007001197)1.000:0.024683334,(RS_GCF_004682015.1/f__BurkholderiaceaeZZZg__RamlibacterZZZs__Ramlibacter henchirensis:0.02547093,RS_GCF_001424545.1/f__BurkholderiaceaeZZZg__RamlibacterZZZs__Ramlibacter sp001424545:0.029577174)0.281:0.0059994)1.000:0.013712177)0.995:0.00997695)0.985:0.008010742)1.000:0.021380925)0.889:0.01226581,((RS_GCF_004681965.1/f__BurkholderiaceaeZZZg__RamlibacterZZZs__Ramlibacter rhizophilus:0.0527359,RS_GCF_016722895.1/f__BurkholderiaceaeZZZg__RamlibacterZZZs__Ramlibacter aurantiacus:0.055370307)1.000:0.020770403,(GB_GCA_947476465.1/f__BurkholderiaceaeZZZg__RamlibacterZZZs__Ramlibacter sp947476465:0.06979953,(((GB_GCA_030831585.1/f__BurkholderiaceaeZZZg__RamlibacterZZZs__Ramlibacter sp030831585:0.007426789,RS_GCF_029866045.1/f__BurkholderiaceaeZZZg__RamlibacterZZZs__Ramlibacter sp029866045:0.007466758)0.640:0.007463029,(GB_GCA_947452915.1/f__BurkholderiaceaeZZZg__RamlibacterZZZs__Ramlibacter sp947449025:0.000275888,(GB_GCA_947449025.1/f__BurkholderiaceaeZZZg__RamlibacterZZZs__Ramlibacter sp947449025:0.000250143,GB_GCA_947454065.1/f__BurkholderiaceaeZZZg__RamlibacterZZZs__Ramlibacter sp947449025:0.002146712)0.737:0.000444611)1.000:0.015761747)1.000:0.071509494,(GB_GCA_947455875.1/f__BurkholderiaceaeZZZg__RamlibacterZZZs__Ramlibacter sp947455875:0.036623714,GB_GCA_947463025.1/f__BurkholderiaceaeZZZg__RamlibacterZZZs__Ramlibacter sp947463025:0.011260072)1.000:0.047170559)0.784:0.014460293)0.662:0.012439701)1.000:0.022637499)0.980:0.00994901,(RS_GCF_001580455.1/f__BurkholderiaceaeZZZg__RamlibacterZZZs__Ramlibacter tataouinensis_B:0.056204828,(RS_GCF_004028785.1/f__BurkholderiaceaeZZZg__RamlibacterZZZs__Ramlibacter aquaticus:5e-09,RS_GCF_015159745.1/f__BurkholderiaceaeZZZg__RamlibacterZZZs__Ramlibacter aquaticus:5e-09)1.000:0.068696468)1.000:0.016931161)0.884:0.008308451,((RS_GCF_007833165.1/f__BurkholderiaceaeZZZg__RamlibacterZZZs__Ramlibacter sedimenti:0.06071014,(((GB_GCA_028291915.1/f__BurkholderiaceaeZZZg__RamlibacterZZZs__Ramlibacter sp028292105:0.006810777,GB_GCA_028292105.1/f__BurkholderiaceaeZZZg__RamlibacterZZZs__Ramlibacter sp028292105:0.00473841)1.000:0.051172416,((((RS_GCF_016722765.1/f__BurkholderiaceaeZZZg__RamlibacterZZZs__Ramlibacter alkalitolerans:0.033805556,RS_GCF_016722785.1/f__BurkholderiaceaeZZZg__RamlibacterZZZs__Ramlibacter monticola:0.033049005)1.000:0.023729622,(RS_GCF_016654015.1/f__BurkholderiaceaeZZZg__RamlibacterZZZs__Ramlibacter ginsenosidimutans:0.034161205,(RS_GCF_014297465.1/f__BurkholderiaceaeZZZg__RamlibacterZZZs__Ramlibacter cellulosilyticus:0.033086275,GB_GCA_028868995.1/f__BurkholderiaceaeZZZg__RamlibacterZZZs__Ramlibacter sp028868995:0.041783728)0.855:0.010835368)1.000:0.012537302)0.959:0.008269088,(((RS_GCF_015070875.1/f__BurkholderiaceaeZZZg__RamlibacterZZZs__Ramlibacter pallidus:0.030413355,(GB_GCA_004144865.1/f__BurkholderiaceaeZZZg__RamlibacterZZZs__Ramlibacter sp004144865:0.027047603,GB_GCA_023438115.1/f__BurkholderiaceaeZZZg__RamlibacterZZZs__Ramlibacter sp023438115:0.043402116)0.984:0.011400567)0.833:0.00601415,(GB_GCA_021156245.1/f__BurkholderiaceaeZZZg__RamlibacterZZZs__Ramlibacter sp021156245:0.023878735,(GB_GCA_020697325.1/f__BurkholderiaceaeZZZg__RamlibacterZZZs__Ramlibacter sp021323335:0.001808409,GB_GCA_021323335.1/f__BurkholderiaceaeZZZg__RamlibacterZZZs__Ramlibacter sp021323335:0.003167008)1.000:0.019533381)1.000:0.024017557)0.864:0.006344513,(GB_GCA_022844525.1/f__BurkholderiaceaeZZZg__RamlibacterZZZs__Ramlibacter sp022844525:0.04935553,RS_GCF_013087525.1/f__BurkholderiaceaeZZZg__RamlibacterZZZs__Ramlibacter montanisoli:0.02173062)1.000:0.02116594)0.083:0.004165508)0.793:0.006281202,RS_GCF_028291745.1/f__BurkholderiaceaeZZZg__RamlibacterZZZs__Ramlibacter sp028291745:0.051303795)0.446:0.006793643)0.997:0.009152429,((RS_GCF_012927085.1/f__BurkholderiaceaeZZZg__RamlibacterZZZs__Ramlibacter agri:0.047433441,GB_GCA_023436025.1/f__BurkholderiaceaeZZZg__RamlibacterZZZs__Ramlibacter sp023436025:0.057266831)0.998:0.014047968,((GB_GCA_028292195.1/f__BurkholderiaceaeZZZg__RamlibacterZZZs__Ramlibacter sp028292195:0.036929109,RS_GCF_022012305.1/f__BurkholderiaceaeZZZg__RamlibacterZZZs__Ramlibacter paludis:0.037354371)1.000:0.015507351,(GB_GCA_013127575.1/f__BurkholderiaceaeZZZg__RamlibacterZZZs__Ramlibacter terrae:0.06012256,RS_GCF_028292805.1/f__BurkholderiaceaeZZZg__RamlibacterZZZs__Ramlibacter sp028292805:0.036911549)1.000:0.030118285)0.287:0.007633026)0.918:0.004525516)1.000:0.017028588)0.995:0.013736137,(RS_GCF_013697775.1/f__BurkholderiaceaeZZZg__RamlibacterZZZs__Ramlibacter sp013697775:0.074264675,(GB_GCA_016213325.1/f__BurkholderiaceaeZZZg__RamlibacterZZZs__Ramlibacter sp016213325:0.066609548,RS_GCF_014297445.1/f__BurkholderiaceaeZZZg__RamlibacterZZZs__Ramlibacter albus:0.057616654)1.000:0.019882725)0.297:0.010588524)1.000:0.030332478)1.000:0.015327837)0.991:0.009700078,(RS_GCF_936925435.1/f__BurkholderiaceaeZZZg__RamlibacterZZZs__Ramlibacter sp936925435:0.056399424,(GB_GCA_016191525.1/f__BurkholderiaceaeZZZg__RamlibacterZZZs__Ramlibacter sp016191525:0.050831183,((GB_GCA_014376915.1/f__BurkholderiaceaeZZZg__RamlibacterZZZs__Ramlibacter sp014376915:0.035399524,(GB_GCA_026785815.1/f__BurkholderiaceaeZZZg__RamlibacterZZZs__Ramlibacter sp026785815:0.055191334,GB_GCA_025351615.1/f__BurkholderiaceaeZZZg__RamlibacterZZZs__Ramlibacter sp025351615:0.036739686)0.932:0.008359367)0.988:0.008378527,GB_GCA_028291885.1/f__BurkholderiaceaeZZZg__RamlibacterZZZs__Ramlibacter sp028291885:0.030520879)1.000:0.026991348)0.988:0.012537316)0.996:0.008730032)1.000:0.018604853)0.590:0.010367243)0.997:0.012907501)0.813:0.009022127,(GB_GCA_019747995.1/f__BurkholderiaceaeZZZg__PHCI01ZZZs__PHCI01 sp002842205:0.002147005,(GB_GCA_002842205.1/f__BurkholderiaceaeZZZg__PHCI01ZZZs__PHCI01 sp002842205:0.002088024,GB_GCA_030683825.1/f__BurkholderiaceaeZZZg__PHCI01ZZZs__PHCI01 sp002842205:0.009879227)0.870:0.002168229)1.000:0.083398263)0.472:0.009625115)0.957:0.009367145,((((((GB_GCA_018813425.1/f__BurkholderiaceaeZZZg__JAHIYE01ZZZs__JAHIYE01 sp018815325:5e-09,(GB_GCA_018815325.1/f__BurkholderiaceaeZZZg__JAHIYE01ZZZs__JAHIYE01 sp018815325:5e-09,(GB_GCA_018815585.1/f__BurkholderiaceaeZZZg__JAHIYE01ZZZs__JAHIYE01 sp018815325:0.0,GB_GCA_018823525.1/f__BurkholderiaceaeZZZg__JAHIYE01ZZZs__JAHIYE01 sp018815325:0.0):5e-09)0.000:5e-09)1.000:0.062933761,(((GB_GCA_025356545.1/f__BurkholderiaceaeZZZg__HylemonellaZZZs__Hylemonella sp025356545:0.008302622,GB_GCA_947374105.1/f__BurkholderiaceaeZZZg__HylemonellaZZZs__Hylemonella sp947374105:0.003580007)0.880:0.005201659,((GB_GCA_947373795.1/f__BurkholderiaceaeZZZg__HylemonellaZZZs__Hylemonella sp947374705:0.000688287,(GB_GCA_947371885.1/f__BurkholderiaceaeZZZg__HylemonellaZZZs__Hylemonella sp947374705:0.002434959,(GB_GCA_947374705.1/f__BurkholderiaceaeZZZg__HylemonellaZZZs__Hylemonella sp947374705:0.000447184,GB_GCA_947450755.1/f__BurkholderiaceaeZZZg__HylemonellaZZZs__Hylemonella sp947374705:0.000989981)0.248:0.000954807)0.159:0.000535637)1.000:0.009482149,(GB_GCA_947373465.1/f__BurkholderiaceaeZZZg__HylemonellaZZZs__Hylemonella sp947455145:0.01077975,(GB_GCA_947377545.1/f__BurkholderiaceaeZZZg__HylemonellaZZZs__Hylemonella sp947455145:0.015251877,(GB_GCA_947455145.1/f__BurkholderiaceaeZZZg__HylemonellaZZZs__Hylemonella sp947455145:5e-09,(((GB_GCA_947374715.1/f__BurkholderiaceaeZZZg__HylemonellaZZZs__Hylemonella sp947455145:0.00398229,GB_GCA_947371655.1/f__BurkholderiaceaeZZZg__HylemonellaZZZs__Hylemonella sp947455145:0.007747607)0.000:0.002999667,((GB_GCA_947446205.1/f__BurkholderiaceaeZZZg__HylemonellaZZZs__Hylemonella sp947455145:5e-09,(GB_GCA_947444755.1/f__BurkholderiaceaeZZZg__HylemonellaZZZs__Hylemonella sp947455145:0.000223385,GB_GCA_947375225.1/f__BurkholderiaceaeZZZg__HylemonellaZZZs__Hylemonella sp947455145:0.01384379)0.565:6e-09)0.748:0.000312888,GB_GCA_947450965.1/f__BurkholderiaceaeZZZg__HylemonellaZZZs__Hylemonella sp947455145:0.000571373)0.477:1.0168e-05)0.507:0.001753133,(GB_GCA_947451375.1/f__BurkholderiaceaeZZZg__HylemonellaZZZs__Hylemonella sp947455145:5e-09,GB_GCA_947375255.1/f__BurkholderiaceaeZZZg__HylemonellaZZZs__Hylemonella sp947455145:0.001681247)0.000:5e-09)0.785:1.5e-08)0.723:0.000356636)0.087:0.00097395)1.000:0.010957114)0.528:0.004436678)1.000:0.068884027,(GB_GCA_947454695.1/f__BurkholderiaceaeZZZg__HylemonellaZZZs__Hylemonella sp947454695:0.07909731,((((GB_GCA_001797315.1/f__BurkholderiaceaeZZZg__HylemonellaZZZs__Hylemonella sp001797315:5e-09,GB_GCA_003537855.1/f__BurkholderiaceaeZZZg__HylemonellaZZZs__Hylemonella sp001797315:5e-09)1.000:0.013751513,((GB_GCA_030680575.1/f__BurkholderiaceaeZZZg__HylemonellaZZZs__Hylemonella sp030680575:0.009266593,(GB_GCA_002633085.1/f__BurkholderiaceaeZZZg__HylemonellaZZZs__Hylemonella sp002633085:0.003868022,GB_GCA_016194875.1/f__BurkholderiaceaeZZZg__HylemonellaZZZs__Hylemonella sp002633085:0.001444126)0.994:0.004508906)0.998:0.006316816,(GB_GCA_020621995.1/f__BurkholderiaceaeZZZg__HylemonellaZZZs__Hylemonella delicata:0.001764987,RS_GCF_001592265.1/f__BurkholderiaceaeZZZg__HylemonellaZZZs__Hylemonella delicata:5e-09)1.000:0.009533498)0.998:0.009160156)1.000:0.027759743,(((RS_GCF_000211835.1/f__BurkholderiaceaeZZZg__HylemonellaZZZs__Hylemonella gracilis:0.013979663,(RS_GCF_000600295.1/f__BurkholderiaceaeZZZg__HylemonellaZZZs__Hylemonella gracilis_A:0.014036185,RS_GCF_004328645.1/f__BurkholderiaceaeZZZg__HylemonellaZZZs__Hylemonella gracilis_B:0.020159891)0.052:0.006022697)1.000:0.083613135,((GB_GCA_020621965.1/f__BurkholderiaceaeZZZg__HylemonellaZZZs__Hylemonella sp020621965:0.028432723,((((RS_GCF_001432305.1/f__BurkholderiaceaeZZZg__HylemonellaZZZs__Hylemonella sp001432305:0.006890627,(GB_GCA_016185015.1/f__BurkholderiaceaeZZZg__HylemonellaZZZs__Hylemonella sp016185015:0.002121603,GB_GCA_027532575.1/f__BurkholderiaceaeZZZg__HylemonellaZZZs__Hylemonella sp016185015:0.002007572)1.000:0.007250927)0.997:0.006087771,GB_GCA_030695415.1/f__BurkholderiaceaeZZZg__HylemonellaZZZs__Hylemonella sp030695415:0.038917646)0.989:0.006021661,(GB_GCA_030824375.1/f__BurkholderiaceaeZZZg__HylemonellaZZZs__Hylemonella sp013334205:0.002724741,RS_GCF_013334205.1/f__BurkholderiaceaeZZZg__HylemonellaZZZs__Hylemonella sp013334205:0.003676643)1.000:0.010780563)1.000:0.009715291,GB_GCA_028869035.1/f__BurkholderiaceaeZZZg__HylemonellaZZZs__Hylemonella sp028869035:0.024903157)0.978:0.007339049)1.000:0.012102585,((GB_GCA_027358445.1/f__BurkholderiaceaeZZZg__HylemonellaZZZs__Hylemonella sp021845965:0.000518171,(GB_GCA_021845965.1/f__BurkholderiaceaeZZZg__HylemonellaZZZs__Hylemonella sp021845965:0.000276488,GB_GCA_027444165.1/f__BurkholderiaceaeZZZg__HylemonellaZZZs__Hylemonella sp021845965:0.001338564)0.000:8e-09)1.000:0.029706553,(GB_GCA_020248905.1/f__BurkholderiaceaeZZZg__HylemonellaZZZs__Hylemonella sp020248905:0.046603291,((GB_GCA_003500955.1/f__BurkholderiaceaeZZZg__HylemonellaZZZs__Hylemonella sp003500955:0.018978033,(GB_GCA_946481355.1/f__BurkholderiaceaeZZZg__HylemonellaZZZs__Hylemonella sp946481355:0.025527927,RS_GCF_027532185.1/f__BurkholderiaceaeZZZg__HylemonellaZZZs__Hylemonella sp027532185:0.006867341)0.498:0.003635289)0.992:0.006347054,(GB_GCA_019746735.1/f__BurkholderiaceaeZZZg__HylemonellaZZZs__Hylemonella sp019746735:0.015369179,GB_GCA_019745555.1/f__BurkholderiaceaeZZZg__HylemonellaZZZs__Hylemonella sp019745555:0.011775639)0.660:0.003029568)0.999:0.008232066)1.000:0.011897924)0.988:0.007845265)0.995:0.01287706)0.985:0.014292471,((GB_GCA_017853735.1/f__BurkholderiaceaeZZZg__HylemonellaZZZs__Hylemonella sp017853735:0.001289907,GB_GCA_030833465.1/f__BurkholderiaceaeZZZg__HylemonellaZZZs__Hylemonella sp017853735:0.004119808)1.000:0.061747177,(GB_GCA_017856735.1/f__BurkholderiaceaeZZZg__HylemonellaZZZs__Hylemonella sp017856435:0.00167505,(GB_GCA_017853595.1/f__BurkholderiaceaeZZZg__HylemonellaZZZs__Hylemonella sp017856435:5e-09,(GB_GCA_017853945.1/f__BurkholderiaceaeZZZg__HylemonellaZZZs__Hylemonella sp017856435:0.000362162,(GB_GCA_017855135.1/f__BurkholderiaceaeZZZg__HylemonellaZZZs__Hylemonella sp017856435:0.001506813,GB_GCA_017856435.1/f__BurkholderiaceaeZZZg__HylemonellaZZZs__Hylemonella sp017856435:0.000492292)0.081:0.000702266)0.673:0.000176351)0.738:0.000223596)1.000:0.063599801)1.000:0.045099994)1.000:0.015381244)0.918:0.012987067,(((GB_GCA_002359555.1/f__BurkholderiaceaeZZZg__HylemonellaZZZs__Hylemonella sp002342165:0.000896474,(GB_GCA_002342165.1/f__BurkholderiaceaeZZZg__HylemonellaZZZs__Hylemonella sp002342165:0.015740959,(GB_GCA_009926355.1/f__BurkholderiaceaeZZZg__HylemonellaZZZs__Hylemonella sp002342165:0.001113523,GB_GCA_009927465.1/f__BurkholderiaceaeZZZg__HylemonellaZZZs__Hylemonella sp002342165:5e-09)0.781:0.000299703)0.494:0.000321702)1.000:0.014572221,(GB_GCA_945862005.1/f__BurkholderiaceaeZZZg__HylemonellaZZZs__Hylemonella gracilis_D:0.015136662,GB_GCA_945862195.1/f__BurkholderiaceaeZZZg__HylemonellaZZZs__Hylemonella gracilis_C:0.011790823)0.966:0.007832317)1.000:0.116162274,(GB_GCA_002454975.1/f__BurkholderiaceaeZZZg__HylemonellaZZZs__Hylemonella sp002454975:0.030049185,(GB_GCA_947373765.1/f__BurkholderiaceaeZZZg__HylemonellaZZZs__Hylemonella sp947454955:5e-09,(((GB_GCA_947448145.1/f__BurkholderiaceaeZZZg__HylemonellaZZZs__Hylemonella sp947454955:5e-09,(GB_GCA_947454955.1/f__BurkholderiaceaeZZZg__HylemonellaZZZs__Hylemonella sp947454955:0.000439152,(GB_GCA_947372075.1/f__BurkholderiaceaeZZZg__HylemonellaZZZs__Hylemonella sp947454955:0.001550771,GB_GCA_947453385.1/f__BurkholderiaceaeZZZg__HylemonellaZZZs__Hylemonella sp947454955:5e-09)0.292:1.5e-08)0.243:6e-09)0.976:5e-09,((GB_GCA_947454965.1/f__BurkholderiaceaeZZZg__HylemonellaZZZs__Hylemonella sp947454955:5e-09,(GB_GCA_947377835.1/f__BurkholderiaceaeZZZg__HylemonellaZZZs__Hylemonella sp947454955:0.002281097,GB_GCA_947447545.1/f__BurkholderiaceaeZZZg__HylemonellaZZZs__Hylemonella sp947454955:0.001276789)0.543:5e-09)0.219:5e-09,GB_GCA_947378705.1/f__BurkholderiaceaeZZZg__HylemonellaZZZs__Hylemonella sp947454955:0.000229979)0.762:5e-09)0.509:5e-09,GB_GCA_947381105.1/f__BurkholderiaceaeZZZg__HylemonellaZZZs__Hylemonella sp947454955:5e-09)0.987:5e-09)1.000:0.01709903)1.000:0.06139462)0.551:0.017957924)0.993:0.012998643)0.310:0.01038141)1.000:0.015189849)0.985:0.011652147,((((GB_GCA_024642025.1/f__BurkholderiaceaeZZZg__JAABRC01ZZZs__JAABRC01 sp024642025:0.064615163,(GB_GCA_029561195.1/f__BurkholderiaceaeZZZg__JAABRC01ZZZs__JAABRC01 sp029561195:0.020290091,(GB_GCA_011391115.1/f__BurkholderiaceaeZZZg__JAABRC01ZZZs__JAABRC01 sp011391115:0.037142985,(GB_GCA_030157555.1/f__BurkholderiaceaeZZZg__JAABRC01ZZZs__JAABRC01 sp011391115:0.003371843,(GB_GCA_016704915.1/f__BurkholderiaceaeZZZg__JAABRC01ZZZs__JAABRC01 sp011391115:0.002478842,GB_GCA_016707075.1/f__BurkholderiaceaeZZZg__JAABRC01ZZZs__JAABRC01 sp011391115:0.005249931)0.872:0.001196264)0.880:0.003220586)0.952:0.007844177)0.998:0.016089912)1.000:0.03005051,(((GB_GCA_025360705.1/f__BurkholderiaceaeZZZg__CAISIP01ZZZs__CAISIP01 sp025360705:0.053126403,((GB_GCA_947464225.1/f__BurkholderiaceaeZZZg__CAISIP01ZZZs__CAISIP01 sp903885415:0.002160037,GB_GCA_947465975.1/f__BurkholderiaceaeZZZg__CAISIP01ZZZs__CAISIP01 sp903885415:0.001150758)0.886:0.001344203,(GB_GCA_947482595.1/f__BurkholderiaceaeZZZg__CAISIP01ZZZs__CAISIP01 sp903885415:0.001683481,(GB_GCA_947483595.1/f__BurkholderiaceaeZZZg__CAISIP01ZZZs__CAISIP01 sp903885415:0.000646232,(GB_GCA_903885415.1/f__BurkholderiaceaeZZZg__CAISIP01ZZZs__CAISIP01 sp903885415:0.002453668,(GB_GCA_945901255.1/f__BurkholderiaceaeZZZg__CAISIP01ZZZs__CAISIP01 sp903885415:0.00034972,(GB_GCA_947505575.1/f__BurkholderiaceaeZZZg__CAISIP01ZZZs__CAISIP01 sp903885415:5e-09,GB_GCA_947498675.1/f__BurkholderiaceaeZZZg__CAISIP01ZZZs__CAISIP01 sp903885415:6e-09)0.932:0.001159771)0.679:0.001084998)0.999:0.004244779)0.409:0.000357144)0.849:0.000681424)1.000:0.080127765)0.909:0.013130528,(((GB_GCA_027214345.1/f__BurkholderiaceaeZZZg__CAISIP01ZZZs__CAISIP01 sp027214345:0.007219768,(((GB_GCA_020446205.1/f__BurkholderiaceaeZZZg__CAISIP01ZZZs__CAISIP01 sp024236015:0.000833521,GB_GCA_024236015.1/f__BurkholderiaceaeZZZg__CAISIP01ZZZs__CAISIP01 sp024236015:0.000454798)0.926:0.00080252,GB_GCA_026125735.1/f__BurkholderiaceaeZZZg__CAISIP01ZZZs__CAISIP01 sp024236015:0.009219045)0.847:0.000401664,GB_GCA_026125755.1/f__BurkholderiaceaeZZZg__CAISIP01ZZZs__CAISIP01 sp024236015:0.000382312)0.964:0.002419417)1.000:0.049706778,(GB_GCA_024235935.1/f__BurkholderiaceaeZZZg__CAISIP01ZZZs__CAISIP01 sp024235935:0.024162507,(GB_GCA_017988865.1/f__BurkholderiaceaeZZZg__CAISIP01ZZZs__CAISIP01 sp018063505:0.000480703,GB_GCA_018063505.1/f__BurkholderiaceaeZZZg__CAISIP01ZZZs__CAISIP01 sp018063505:0.000736346)1.000:0.026309401)1.000:0.02493239)1.000:0.04123291,(GB_GCA_026785765.1/f__BurkholderiaceaeZZZg__CAISIP01ZZZs__CAISIP01 sp026785765:0.083296586,(GB_GCA_016790475.1/f__BurkholderiaceaeZZZg__CAISIP01ZZZs__CAISIP01 sp016790475:0.059298075,((GB_GCA_945861785.1/f__BurkholderiaceaeZZZg__CAISIP01ZZZs__CAISIP01 sp945861785:0.000894421,((GB_GCA_947475045.1/f__BurkholderiaceaeZZZg__CAISIP01ZZZs__CAISIP01 sp945861785:5e-09,GB_GCA_947481735.1/f__BurkholderiaceaeZZZg__CAISIP01ZZZs__CAISIP01 sp945861785:0.000304796)0.805:0.000414662,GB_GCA_947468745.1/f__BurkholderiaceaeZZZg__CAISIP01ZZZs__CAISIP01 sp945861785:0.000648242)0.872:0.000969217)0.874:0.001182755,(GB_GCA_945860885.1/f__BurkholderiaceaeZZZg__CAISIP01ZZZs__CAISIP01 sp945861785:0.002078344,GB_GCA_947499685.1/f__BurkholderiaceaeZZZg__CAISIP01ZZZs__CAISIP01 sp945861785:0.002520526)0.932:0.00711441)1.000:0.044909094)1.000:0.018620365)0.958:0.011022481)0.314:0.011158779)1.000:0.038249869,(GB_GCA_025360385.1/f__BurkholderiaceaeZZZg__JANYCG01ZZZs__JANYCG01 sp025360385:0.074803827,((GB_GCA_025360545.1/f__BurkholderiaceaeZZZg__JANYCG01ZZZs__JANYCG01 sp025358555:0.001639082,(GB_GCA_025354265.1/f__BurkholderiaceaeZZZg__JANYCG01ZZZs__JANYCG01 sp025358555:5e-09,GB_GCA_025363235.1/f__BurkholderiaceaeZZZg__JANYCG01ZZZs__JANYCG01 sp025358555:0.003436248)0.642:0.001271482)0.822:0.001494104,GB_GCA_025358555.1/f__BurkholderiaceaeZZZg__JANYCG01ZZZs__JANYCG01 sp025358555:0.000964446)1.000:0.05218269)1.000:0.031073911)0.703:0.008754845)0.950:0.009224117,((GB_GCA_030685025.1/f__BurkholderiaceaeZZZg__JAUXWC01ZZZs__JAUXWC01 sp030685025:0.030597679,(GB_GCA_016718155.1/f__BurkholderiaceaeZZZg__JAUXWC01ZZZs__JAUXWC01 sp016718155:0.015774166,(GB_GCA_016705305.1/f__BurkholderiaceaeZZZg__JAUXWC01ZZZs__JAUXWC01 sp016718405:0.001724905,GB_GCA_016718405.1/f__BurkholderiaceaeZZZg__JAUXWC01ZZZs__JAUXWC01 sp016718405:0.003709939)1.000:0.02445278)0.986:0.011771908)1.000:0.054472419,(((((((((LV02F09:0.042897225,RS_GCF_002413825.1/f__BurkholderiaceaeZZZg__RhodoferaxZZZs__Rhodoferax sp002413825:0.018575537)0.391:0.005764434,(RS_GCF_003347515.1/f__BurkholderiaceaeZZZg__RhodoferaxZZZs__Rhodoferax sp003347515:0.025621077,(((RS_GCF_012927445.1/f__BurkholderiaceaeZZZg__RhodoferaxZZZs__Rhodoferax sp012927445:0.000550177,RS_GCF_012927505.1/f__BurkholderiaceaeZZZg__RhodoferaxZZZs__Rhodoferax sp012927445:0.000247382)1.000:0.021676311,(GB_GCA_903823025.1/f__BurkholderiaceaeZZZg__RhodoferaxZZZs__Rhodoferax sp903823025:5e-09,(GB_GCA_903900095.1/f__BurkholderiaceaeZZZg__RhodoferaxZZZs__Rhodoferax sp903823025:5e-09,(GB_GCA_903872485.1/f__BurkholderiaceaeZZZg__RhodoferaxZZZs__Rhodoferax sp903823025:5e-09,(GB_GCA_903827005.1/f__BurkholderiaceaeZZZg__RhodoferaxZZZs__Rhodoferax sp903823025:5e-09,(GB_GCA_903820615.1/f__BurkholderiaceaeZZZg__RhodoferaxZZZs__Rhodoferax sp903823025:0.007757571,GB_GCA_903870085.1/f__BurkholderiaceaeZZZg__RhodoferaxZZZs__Rhodoferax sp903823025:5e-09)0.514:5e-09)0.000:5e-09)0.514:5e-09)0.592:5e-09)1.000:0.054169576)0.957:0.005985165,((GB_GCA_030683195.1/f__BurkholderiaceaeZZZg__RhodoferaxZZZs__Rhodoferax sp030683195:0.05993638,(GB_GCA_903840825.1/f__BurkholderiaceaeZZZg__RhodoferaxZZZs__Rhodoferax sp903840825:0.026858989,(GB_GCA_947372745.1/f__BurkholderiaceaeZZZg__RhodoferaxZZZs__Rhodoferax sp947372745:0.001412875,GB_GCA_947448575.1/f__BurkholderiaceaeZZZg__RhodoferaxZZZs__Rhodoferax sp947372745:0.000836803)0.996:0.009425909)1.000:0.042376611)0.442:0.008293785,GB_GCA_903938955.1/f__BurkholderiaceaeZZZg__RhodoferaxZZZs__Rhodoferax sp903938955:0.04384268)0.800:0.006224305)0.766:0.006487611)1.000:0.009181203)0.980:0.005625317,(RS_GCF_018780565.1/f__BurkholderiaceaeZZZg__RhodoferaxZZZs__Rhodoferax sp018780565:0.038169082,RS_GCF_030646845.1/f__BurkholderiaceaeZZZg__RhodoferaxZZZs__Rhodoferax sp030646845:0.021569538)0.997:0.008462666)0.507:0.003384837,GB_GCA_002422455.1/f__BurkholderiaceaeZZZg__RhodoferaxZZZs__Rhodoferax sp002422455:0.05519678)0.439:0.003205379,((GB_GCA_001828975.1/f__BurkholderiaceaeZZZg__RhodoferaxZZZs__Rhodoferax ferrireducens:0.00441783,RS_GCF_000013605.1/f__BurkholderiaceaeZZZg__RhodoferaxZZZs__Rhodoferax ferrireducens:0.003814907)1.000:0.008961253,(GB_GCA_025359085.1/f__BurkholderiaceaeZZZg__RhodoferaxZZZs__Rhodoferax sp025359085:0.02058092,(RS_GCF_010365055.1/f__BurkholderiaceaeZZZg__RhodoferaxZZZs__Rhodoferax sp010365055:0.014138327,((RS_GCF_013791765.1/f__BurkholderiaceaeZZZg__RhodoferaxZZZs__Rhodoferax sp013791765:5e-09,((GB_GCA_018899575.1/f__BurkholderiaceaeZZZg__RhodoferaxZZZs__Rhodoferax sp013791765:0.000204595,GB_GCA_018900545.1/f__BurkholderiaceaeZZZg__RhodoferaxZZZs__Rhodoferax sp013791765:5e-09)0.660:5e-09,(GB_GCA_018898955.1/f__BurkholderiaceaeZZZg__RhodoferaxZZZs__Rhodoferax sp013791765:0.0,GB_GCA_018899585.1/f__BurkholderiaceaeZZZg__RhodoferaxZZZs__Rhodoferax sp013791765:0.0,GB_GCA_018901775.1/f__BurkholderiaceaeZZZg__RhodoferaxZZZs__Rhodoferax sp013791765:0.0):5e-09)1.000:5e-09)1.000:5e-09,GB_GCA_018900115.1/f__BurkholderiaceaeZZZg__RhodoferaxZZZs__Rhodoferax sp013791765:6e-09)1.000:0.019735142)0.999:0.00867742)0.993:0.005646126)1.000:0.035887081)0.754:0.003594465,(GB_GCA_030682475.1/f__BurkholderiaceaeZZZg__RhodoferaxZZZs__Rhodoferax sp030682475:0.037785891,GB_GCA_021731215.1/f__BurkholderiaceaeZZZg__RhodoferaxZZZs__Rhodoferax sp021731215:0.036717788)0.939:0.007049228)0.978:0.004730936,(((GB_GCA_017880985.1/f__BurkholderiaceaeZZZg__RhodoferaxZZZs__Rhodoferax sp017880985:0.038703837,(GB_GCA_003133245.1/f__BurkholderiaceaeZZZg__RhodoferaxZZZs__Rhodoferax sp003133245:0.000384426,GB_GCA_903926585.1/f__BurkholderiaceaeZZZg__RhodoferaxZZZs__Rhodoferax sp003133245:0.008090263)1.000:0.064488167)1.000:0.017267776,((RS_GCF_028714215.1/f__BurkholderiaceaeZZZg__RhodoferaxZZZs__Rhodoferax sp028714215:0.033070917,GB_GCA_021812315.1/f__BurkholderiaceaeZZZg__RhodoferaxZZZs__Rhodoferax sp021812315:0.107820362)0.238:0.007241978,((((((GB_GCA_903885125.1/f__BurkholderiaceaeZZZg__RhodoferaxZZZs__Rhodoferax sp903896425:0.003699573,GB_GCA_903854145.1/f__BurkholderiaceaeZZZg__RhodoferaxZZZs__Rhodoferax sp903896425:0.000956343)0.741:0.000468686,GB_GCA_903896425.1/f__BurkholderiaceaeZZZg__RhodoferaxZZZs__Rhodoferax sp903896425:0.00193424)0.819:0.00093046,GB_GCA_903923415.1/f__BurkholderiaceaeZZZg__RhodoferaxZZZs__Rhodoferax sp903896425:0.00163633)1.000:0.014291316,(GB_GCA_903906745.1/f__BurkholderiaceaeZZZg__RhodoferaxZZZs__Rhodoferax sp903914175:0.001906874,((GB_GCA_903878555.1/f__BurkholderiaceaeZZZg__RhodoferaxZZZs__Rhodoferax sp903914175:5e-09,GB_GCA_903838245.1/f__BurkholderiaceaeZZZg__RhodoferaxZZZs__Rhodoferax sp903914175:0.000498273)0.564:0.000469728,(((((((GB_GCA_903839285.1/f__BurkholderiaceaeZZZg__RhodoferaxZZZs__Rhodoferax sp903914175:5e-09,GB_GCA_903918855.1/f__BurkholderiaceaeZZZg__RhodoferaxZZZs__Rhodoferax sp903914175:5e-09)0.714:5e-09,GB_GCA_903911515.1/f__BurkholderiaceaeZZZg__RhodoferaxZZZs__Rhodoferax sp903914175:5e-09)0.519:1.1e-08,GB_GCA_903926345.1/f__BurkholderiaceaeZZZg__RhodoferaxZZZs__Rhodoferax sp903914175:0.001680124)0.752:0.006561666,GB_GCA_903927705.1/f__BurkholderiaceaeZZZg__RhodoferaxZZZs__Rhodoferax sp903914175:0.000232233)0.766:5e-09,((GB_GCA_903908305.1/f__BurkholderiaceaeZZZg__RhodoferaxZZZs__Rhodoferax sp903914175:0.001207019,GB_GCA_903881555.1/f__BurkholderiaceaeZZZg__RhodoferaxZZZs__Rhodoferax sp903914175:0.001745952)0.969:0.001650058,GB_GCA_903927835.1/f__BurkholderiaceaeZZZg__RhodoferaxZZZs__Rhodoferax sp903914175:0.001174688)0.000:5e-09)1.000:6e-09,GB_GCA_903914175.1/f__BurkholderiaceaeZZZg__RhodoferaxZZZs__Rhodoferax sp903914175:0.000226159)0.775:0.000198652,GB_GCA_903924915.1/f__BurkholderiaceaeZZZg__RhodoferaxZZZs__Rhodoferax sp903914175:0.00045853)0.834:0.000492697)0.889:0.0007627)1.000:0.012994062)1.000:0.016443537,(((GB_GCA_903829465.1/f__BurkholderiaceaeZZZg__RhodoferaxZZZs__Rhodoferax sp903828665:0.00066048,(GB_GCA_903828665.1/f__BurkholderiaceaeZZZg__RhodoferaxZZZs__Rhodoferax sp903828665:5e-09,((GB_GCA_903843905.1/f__BurkholderiaceaeZZZg__RhodoferaxZZZs__Rhodoferax sp903828665:0.001601081,((GB_GCA_903827045.1/f__BurkholderiaceaeZZZg__RhodoferaxZZZs__Rhodoferax sp903828665:0.002586309,GB_GCA_903891905.1/f__BurkholderiaceaeZZZg__RhodoferaxZZZs__Rhodoferax sp903828665:0.000780777)0.480:5e-09,GB_GCA_903890775.1/f__BurkholderiaceaeZZZg__RhodoferaxZZZs__Rhodoferax sp903828665:5e-09)0.474:5e-09)0.801:5e-09,(((GB_GCA_903890745.1/f__BurkholderiaceaeZZZg__RhodoferaxZZZs__Rhodoferax sp903828665:0.000597692,(GB_GCA_903898055.1/f__BurkholderiaceaeZZZg__RhodoferaxZZZs__Rhodoferax sp903828665:0.000508869,GB_GCA_903913505.1/f__BurkholderiaceaeZZZg__RhodoferaxZZZs__Rhodoferax sp903828665:5e-09)0.371:0.001330334)0.661:0.00070169,GB_GCA_903883235.1/f__BurkholderiaceaeZZZg__RhodoferaxZZZs__Rhodoferax sp903828665:5e-09)0.849:0.000215443,(GB_GCA_903832335.1/f__BurkholderiaceaeZZZg__RhodoferaxZZZs__Rhodoferax sp903828665:0.001968938,(GB_GCA_903864095.1/f__BurkholderiaceaeZZZg__RhodoferaxZZZs__Rhodoferax sp903828665:5e-09,((GB_GCA_903863555.1/f__BurkholderiaceaeZZZg__RhodoferaxZZZs__Rhodoferax sp903828665:0.000513217,GB_GCA_903876545.1/f__BurkholderiaceaeZZZg__RhodoferaxZZZs__Rhodoferax sp903828665:0.001666242)0.773:0.001219626,((GB_GCA_903849205.1/f__BurkholderiaceaeZZZg__RhodoferaxZZZs__Rhodoferax sp903828665:5e-09,(((((((GB_GCA_903852635.1/f__BurkholderiaceaeZZZg__RhodoferaxZZZs__Rhodoferax sp903828665:5e-09,(GB_GCA_903872365.1/f__BurkholderiaceaeZZZg__RhodoferaxZZZs__Rhodoferax sp903828665:5e-09,GB_GCA_903884865.1/f__BurkholderiaceaeZZZg__RhodoferaxZZZs__Rhodoferax sp903828665:5e-09)0.933:0.001342133)0.807:0.002924669,GB_GCA_903924125.1/f__BurkholderiaceaeZZZg__RhodoferaxZZZs__Rhodoferax sp903828665:0.000714222)0.740:0.003207754,GB_GCA_903920565.1/f__BurkholderiaceaeZZZg__RhodoferaxZZZs__Rhodoferax sp903828665:5e-09)0.996:0.003839277,GB_GCA_903871325.1/f__BurkholderiaceaeZZZg__RhodoferaxZZZs__Rhodoferax sp903828665:0.002365561)0.000:5e-09,(GB_GCA_903892955.1/f__BurkholderiaceaeZZZg__RhodoferaxZZZs__Rhodoferax sp903828665:0.000440143,GB_GCA_903851815.1/f__BurkholderiaceaeZZZg__RhodoferaxZZZs__Rhodoferax sp903828665:5e-09)0.973:0.002906305)0.261:5e-09,GB_GCA_903914095.1/f__BurkholderiaceaeZZZg__RhodoferaxZZZs__Rhodoferax sp903828665:5e-09)0.146:6e-09,(GB_GCA_903928235.1/f__BurkholderiaceaeZZZg__RhodoferaxZZZs__Rhodoferax sp903828665:0.000207354,GB_GCA_903835155.1/f__BurkholderiaceaeZZZg__RhodoferaxZZZs__Rhodoferax sp903828665:5e-09)0.744:5e-09)0.216:5e-09)0.495:5e-09,GB_GCA_903924965.1/f__BurkholderiaceaeZZZg__RhodoferaxZZZs__Rhodoferax sp903828665:5e-09)0.565:5e-09)0.547:6e-09)0.000:5e-09)0.743:5e-09)0.898:5e-09)0.989:5e-09)0.915:5e-09)0.663:0.000576317,GB_GCA_903899435.1/f__BurkholderiaceaeZZZg__RhodoferaxZZZs__Rhodoferax sp903828665:0.000315669)1.000:0.027506471,((GB_GCA_903876735.1/f__BurkholderiaceaeZZZg__RhodoferaxZZZs__Rhodoferax sp903876735:0.00034326,((GB_GCA_903900925.1/f__BurkholderiaceaeZZZg__RhodoferaxZZZs__Rhodoferax sp903876735:5e-09,GB_GCA_903852405.1/f__BurkholderiaceaeZZZg__RhodoferaxZZZs__Rhodoferax sp903876735:0.000418071)0.748:5e-09,(((GB_GCA_903872535.1/f__BurkholderiaceaeZZZg__RhodoferaxZZZs__Rhodoferax sp903876735:0.000836834,GB_GCA_903906225.1/f__BurkholderiaceaeZZZg__RhodoferaxZZZs__Rhodoferax sp903876735:5e-09)0.806:0.000203463,((GB_GCA_903939815.1/f__BurkholderiaceaeZZZg__RhodoferaxZZZs__Rhodoferax sp903876735:5e-09,GB_GCA_903857625.1/f__BurkholderiaceaeZZZg__RhodoferaxZZZs__Rhodoferax sp903876735:6e-09)0.521:0.000819155,GB_GCA_903841425.1/f__BurkholderiaceaeZZZg__RhodoferaxZZZs__Rhodoferax sp903876735:0.000226454)0.441:5e-09)0.301:5e-09,GB_GCA_903957515.1/f__BurkholderiaceaeZZZg__RhodoferaxZZZs__Rhodoferax sp903876735:0.000669889)0.789:5e-09)0.633:5.8153e-05)1.000:0.022171845,(GB_GCA_903920695.1/f__BurkholderiaceaeZZZg__RhodoferaxZZZs__Rhodoferax sp903920695:0.00060936,GB_GCA_903960245.1/f__BurkholderiaceaeZZZg__RhodoferaxZZZs__Rhodoferax sp903920695:0.001857919)1.000:0.021008524)0.984:0.005999544)0.414:0.004127936)1.000:0.027967827,(((GB_GCA_903921095.1/f__BurkholderiaceaeZZZg__RhodoferaxZZZs__Rhodoferax sp903875275:0.000337308,((GB_GCA_903856965.1/f__BurkholderiaceaeZZZg__RhodoferaxZZZs__Rhodoferax sp903875275:0.000653187,(GB_GCA_903875275.1/f__BurkholderiaceaeZZZg__RhodoferaxZZZs__Rhodoferax sp903875275:0.000347323,GB_GCA_903914805.1/f__BurkholderiaceaeZZZg__RhodoferaxZZZs__Rhodoferax sp903875275:0.000275184)0.879:0.000870734)0.907:0.001001839,GB_GCA_903845395.1/f__BurkholderiaceaeZZZg__RhodoferaxZZZs__Rhodoferax sp903875275:0.000971693)0.777:0.000277477)1.000:0.049668574,((GB_GCA_903925725.1/f__BurkholderiaceaeZZZg__RhodoferaxZZZs__Rhodoferax sp903925725:0.017269302,(GB_GCA_903882135.1/f__BurkholderiaceaeZZZg__RhodoferaxZZZs__Rhodoferax sp903927295:5e-09,(GB_GCA_903929605.1/f__BurkholderiaceaeZZZg__RhodoferaxZZZs__Rhodoferax sp903927295:0.000419071,GB_GCA_903927295.1/f__BurkholderiaceaeZZZg__RhodoferaxZZZs__Rhodoferax sp903927295:0.000459564)0.713:0.000218313)1.000:0.018693694)0.998:0.008435303,((((GB_GCA_903927575.1/f__BurkholderiaceaeZZZg__RhodoferaxZZZs__Rhodoferax sp903894475:6e-09,GB_GCA_903827935.1/f__BurkholderiaceaeZZZg__RhodoferaxZZZs__Rhodoferax sp903894475:0.000646488)0.143:0.000931271,GB_GCA_903894475.1/f__BurkholderiaceaeZZZg__RhodoferaxZZZs__Rhodoferax sp903894475:5e-09)0.915:0.000945447,GB_GCA_903889125.1/f__BurkholderiaceaeZZZg__RhodoferaxZZZs__Rhodoferax sp903894475:0.001235189)1.000:0.018703346,((GB_GCA_026399995.1/f__BurkholderiaceaeZZZg__RhodoferaxZZZs__Rhodoferax sp903897005:0.001971778,GB_GCA_903897005.1/f__BurkholderiaceaeZZZg__RhodoferaxZZZs__Rhodoferax sp903897005:0.002763862)0.984:0.004828074,((GB_GCA_007280205.1/f__BurkholderiaceaeZZZg__RhodoferaxZZZs__Rhodoferax sp007280205:0.002188855,GB_GCA_020035295.1/f__BurkholderiaceaeZZZg__RhodoferaxZZZs__Rhodoferax sp007280205:0.000578757)0.984:0.004492271,(GB_GCA_947506095.1/f__BurkholderiaceaeZZZg__RhodoferaxZZZs__Rhodoferax sp007280205:0.010076398,GB_GCA_947499085.1/f__BurkholderiaceaeZZZg__RhodoferaxZZZs__Rhodoferax sp007280205:0.001235887)0.928:0.002019933)0.992:0.0073037)1.000:0.011754416)0.934:0.005465835)1.000:0.014973657)1.000:0.018942291,((GB_GCA_903928875.1/f__BurkholderiaceaeZZZg__RhodoferaxZZZs__Rhodoferax sp903906695:0.000381678,(GB_GCA_903875665.1/f__BurkholderiaceaeZZZg__RhodoferaxZZZs__Rhodoferax sp903906695:0.00029298,GB_GCA_903906695.1/f__BurkholderiaceaeZZZg__RhodoferaxZZZs__Rhodoferax sp903906695:0.000372597)0.686:0.000441806)1.000:0.052007627,(GB_GCA_903838075.1/f__BurkholderiaceaeZZZg__RhodoferaxZZZs__Rhodoferax sp903839085:5e-09,((GB_GCA_903843175.1/f__BurkholderiaceaeZZZg__RhodoferaxZZZs__Rhodoferax sp903839085:0.00017558,(GB_GCA_903902555.1/f__BurkholderiaceaeZZZg__RhodoferaxZZZs__Rhodoferax sp903839085:0.000261063,(GB_GCA_903860465.1/f__BurkholderiaceaeZZZg__RhodoferaxZZZs__Rhodoferax sp903839085:0.000210148,GB_GCA_903839085.1/f__BurkholderiaceaeZZZg__RhodoferaxZZZs__Rhodoferax sp903839085:0.000207496)0.647:5e-09)0.906:0.000680257)0.646:8.018e-05,(GB_GCA_903870695.1/f__BurkholderiaceaeZZZg__RhodoferaxZZZs__Rhodoferax sp903839085:5e-09,(GB_GCA_947485665.1/f__BurkholderiaceaeZZZg__RhodoferaxZZZs__Rhodoferax sp903839085:0.001271741,GB_GCA_903865855.1/f__BurkholderiaceaeZZZg__RhodoferaxZZZs__Rhodoferax sp903839085:0.00046395)0.000:5e-09)0.798:0.000208674)0.488:0.000214783)1.000:0.040832394)1.000:0.013259489)1.000:0.017975412)0.953:0.008719625)0.999:0.009279014)0.082:0.004012753,GB_GCA_025354965.1/f__BurkholderiaceaeZZZg__RhodoferaxZZZs__Rhodoferax sp025354965:0.055324172)1.000:0.009890438)0.991:0.010758313,((((GB_GCA_903960915.1/f__BurkholderiaceaeZZZg__RhodoferaxZZZs__Rhodoferax sp903960915:5e-09,(GB_GCA_903933835.1/f__BurkholderiaceaeZZZg__RhodoferaxZZZs__Rhodoferax sp903960915:5e-09,GB_GCA_903936745.1/f__BurkholderiaceaeZZZg__RhodoferaxZZZs__Rhodoferax sp903960915:5e-09)0.729:5e-09)0.948:0.001868837,GB_GCA_903960055.1/f__BurkholderiaceaeZZZg__RhodoferaxZZZs__Rhodoferax sp903960915:0.004952978)1.000:0.054495453,(GB_GCA_017997975.1/f__BurkholderiaceaeZZZg__RhodoferaxZZZs__Rhodoferax sp017997975:0.025657922,RS_GCF_017948265.1/f__BurkholderiaceaeZZZg__RhodoferaxZZZs__Rhodoferax sp017948265:0.019625182)1.000:0.04321122)1.000:0.014094044,(GB_GCA_016708345.1/f__BurkholderiaceaeZZZg__RhodoferaxZZZs__Rhodoferax sp016708345:0.000985603,GB_GCA_018060565.1/f__BurkholderiaceaeZZZg__RhodoferaxZZZs__Rhodoferax sp016708345:0.001201238)1.000:0.056263064)0.071:0.005522879)0.983:0.0078274,((((((GB_GCA_903930255.1/f__BurkholderiaceaeZZZg__RhodoferaxZZZs__Rhodoferax sp903930255:0.081550332,GB_GCA_903927495.1/f__BurkholderiaceaeZZZg__RhodoferaxZZZs__Rhodoferax sp903927495:0.059559554)0.203:0.013728628,(((GB_GCA_002381045.1/f__BurkholderiaceaeZZZg__RhodoferaxZZZs__Rhodoferax sp002381045:0.007001507,GB_GCA_017983715.1/f__BurkholderiaceaeZZZg__RhodoferaxZZZs__Rhodoferax sp002381045:0.003922139)1.000:0.061746696,((RS_GCF_028688795.1/f__BurkholderiaceaeZZZg__RhodoferaxZZZs__Rhodoferax sp028688795:0.030348557,(GB_GCA_903886165.1/f__BurkholderiaceaeZZZg__RhodoferaxZZZs__Rhodoferax sp903886165:0.000312651,(GB_GCA_903869745.1/f__BurkholderiaceaeZZZg__RhodoferaxZZZs__Rhodoferax sp903886165:0.006142616,GB_GCA_903899835.1/f__BurkholderiaceaeZZZg__RhodoferaxZZZs__Rhodoferax sp903886165:0.002420112)0.773:0.001043472)1.000:0.044289556)0.986:0.009714661,(((GB_GCA_903856025.1/f__BurkholderiaceaeZZZg__RhodoferaxZZZs__Rhodoferax sp903856025:5e-09,GB_GCA_903919085.1/f__BurkholderiaceaeZZZg__RhodoferaxZZZs__Rhodoferax sp903856025:0.001006179)1.000:0.037687739,(((GB_GCA_009994785.1/f__BurkholderiaceaeZZZg__RhodoferaxZZZs__Rhodoferax sp001871515:5e-09,((GB_GCA_009992565.1/f__BurkholderiaceaeZZZg__RhodoferaxZZZs__Rhodoferax sp001871515:5e-09,GB_GCA_002789135.1/f__BurkholderiaceaeZZZg__RhodoferaxZZZs__Rhodoferax sp001871515:5e-09)0.539:5e-09,GB_GCA_009994125.1/f__BurkholderiaceaeZZZg__RhodoferaxZZZs__Rhodoferax sp001871515:5e-09)0.000:5e-09)0.932:0.000643236,GB_GCA_002791635.1/f__BurkholderiaceaeZZZg__RhodoferaxZZZs__Rhodoferax sp001871515:5e-09)0.841:5e-09,GB_GCA_001871515.1/f__BurkholderiaceaeZZZg__RhodoferaxZZZs__Rhodoferax sp001871515:5e-09)1.000:0.030369514)1.000:0.014874452,((RS_GCF_028688095.1/f__BurkholderiaceaeZZZg__RhodoferaxZZZs__Rhodoferax sp028715765:0.005145386,RS_GCF_028715765.1/f__BurkholderiaceaeZZZg__RhodoferaxZZZs__Rhodoferax sp028715765:0.004199557)1.000:0.042925832,(GB_GCA_008080595.1/f__BurkholderiaceaeZZZg__RhodoferaxZZZs__Rhodoferax sp008080595:0.018699137,(GB_GCA_029255565.1/f__BurkholderiaceaeZZZg__RhodoferaxZZZs__Rhodoferax sp019973615:0.002222373,RS_GCF_019973615.1/f__BurkholderiaceaeZZZg__RhodoferaxZZZs__Rhodoferax sp019973615:0.002832263)1.000:0.0172345)0.998:0.012661709)0.998:0.012254724)0.986:0.007401124)0.983:0.006926943)0.633:0.005480187,((GB_GCA_002842265.1/f__BurkholderiaceaeZZZg__RhodoferaxZZZs__Rhodoferax sp002842265:0.022386538,(((RS_GCF_014859475.1/f__BurkholderiaceaeZZZg__RhodoferaxZZZs__Rhodoferax sp014859475:0.022034207,(GB_GCA_001872845.1/f__BurkholderiaceaeZZZg__RhodoferaxZZZs__Rhodoferax sp002789915:0.000213403,(GB_GCA_002789915.1/f__BurkholderiaceaeZZZg__RhodoferaxZZZs__Rhodoferax sp002789915:5e-09,GB_GCA_002784775.1/f__BurkholderiaceaeZZZg__RhodoferaxZZZs__Rhodoferax sp002789915:5e-09)0.870:0.000463879)1.000:0.024041652)0.999:0.008533949,RS_GCF_028689295.1/f__BurkholderiaceaeZZZg__RhodoferaxZZZs__Rhodoferax sp028689295:0.016641742)0.204:0.002837519,GB_GCA_011391545.1/f__BurkholderiaceaeZZZg__RhodoferaxZZZs__Rhodoferax sp011391545:0.026708705)0.999:0.00907219)0.264:0.006561926,(RS_GCF_011391645.1/f__BurkholderiaceaeZZZg__RhodoferaxZZZs__Rhodoferax sp011391645:0.02869515,((RS_GCF_023701345.1/f__BurkholderiaceaeZZZg__RhodoferaxZZZs__Rhodoferax sp023701345:0.012064513,(RS_GCF_023700745.1/f__BurkholderiaceaeZZZg__RhodoferaxZZZs__Rhodoferax sp023700745:0.00153904,RS_GCF_028699555.1/f__BurkholderiaceaeZZZg__RhodoferaxZZZs__Rhodoferax sp023700745:0.003085574)1.000:0.011613543)1.000:0.007029106,((GB_GCA_021737975.1/f__BurkholderiaceaeZZZg__RhodoferaxZZZs__Rhodoferax sp021737975:0.028704229,(RS_GCF_030653815.1/f__BurkholderiaceaeZZZg__RhodoferaxZZZs__Rhodoferax sp030653815:0.000904708,(RS_GCF_030698315.1/f__BurkholderiaceaeZZZg__RhodoferaxZZZs__Rhodoferax sp030653815:0.000659766,(RS_GCF_030681975.1/f__BurkholderiaceaeZZZg__RhodoferaxZZZs__Rhodoferax sp030653815:0.00191938,(RS_GCF_030693885.1/f__BurkholderiaceaeZZZg__RhodoferaxZZZs__Rhodoferax sp030653815:5e-09,RS_GCF_030694875.1/f__BurkholderiaceaeZZZg__RhodoferaxZZZs__Rhodoferax sp030653815:0.003248101)0.951:0.001037372)0.821:0.000890214)0.926:5e-09)1.000:0.015487648)0.913:0.003880953,(GB_GCA_029946045.1/f__BurkholderiaceaeZZZg__RhodoferaxZZZs__Rhodoferax sp029946045:0.01939218,((RS_GCF_030645795.1/f__BurkholderiaceaeZZZg__RhodoferaxZZZs__Rhodoferax sp001771065:0.000828828,(GB_GCA_001771065.1/f__BurkholderiaceaeZZZg__RhodoferaxZZZs__Rhodoferax sp001771065:0.001011349,RS_GCF_030690385.1/f__BurkholderiaceaeZZZg__RhodoferaxZZZs__Rhodoferax sp001771065:0.001545007)0.943:0.001515446)1.000:0.020750043,GB_GCA_023231075.1/f__BurkholderiaceaeZZZg__RhodoferaxZZZs__Rhodoferax sp023231075:0.020913064)0.322:0.003365096)0.694:0.00315495)0.912:0.00358177)0.996:0.00772925)0.410:0.006710485)1.000:0.029640174)0.967:0.010098701)0.652:0.007666609,(((((GB_GCA_002789155.1/f__BurkholderiaceaeZZZg__RhodoferaxZZZs__Rhodoferax sp002784245:6e-09,(((GB_GCA_002781645.1/f__BurkholderiaceaeZZZg__RhodoferaxZZZs__Rhodoferax sp002784245:5e-09,(GB_GCA_001872855.1/f__BurkholderiaceaeZZZg__RhodoferaxZZZs__Rhodoferax sp002784245:5e-09,GB_GCA_002784245.1/f__BurkholderiaceaeZZZg__RhodoferaxZZZs__Rhodoferax sp002784245:5e-09)0.608:5e-09)0.985:0.000823574,GB_GCA_009993785.1/f__BurkholderiaceaeZZZg__RhodoferaxZZZs__Rhodoferax sp002784245:0.001063128)0.419:5e-09,GB_GCA_009993685.1/f__BurkholderiaceaeZZZg__RhodoferaxZZZs__Rhodoferax sp002784245:5e-09)0.840:0.000274736)1.000:0.04066983,(GB_GCA_028711355.1/f__BurkholderiaceaeZZZg__RhodoferaxZZZs__Rhodoferax sp028711355:0.043707829,(GB_GCA_001871935.1/f__BurkholderiaceaeZZZg__RhodoferaxZZZs__Rhodoferax sp002786915:0.000437055,GB_GCA_002786915.1/f__BurkholderiaceaeZZZg__RhodoferaxZZZs__Rhodoferax sp002786915:0.00048891)1.000:0.035563265)1.000:0.02984915)1.000:0.025883654,(GB_GCA_020048255.1/f__BurkholderiaceaeZZZg__RhodoferaxZZZs__Rhodoferax sp020048255:0.03735891,((GB_GCA_031291305.1/f__BurkholderiaceaeZZZg__RhodoferaxZZZs__Rhodoferax sp031291305:0.025353126,GB_GCA_903905735.1/f__BurkholderiaceaeZZZg__RhodoferaxZZZs__Rhodoferax sp903905735:0.022840054)1.000:0.009512589,((GB_GCA_002083775.1/f__BurkholderiaceaeZZZg__RhodoferaxZZZs__Rhodoferax ferrireducens_A:0.019464258,(RS_GCF_025961535.1/f__BurkholderiaceaeZZZg__RhodoferaxZZZs__Rhodoferax antarcticus:0.001793081,(RS_GCF_001955735.1/f__BurkholderiaceaeZZZg__RhodoferaxZZZs__Rhodoferax antarcticus:5e-09,RS_GCF_001938565.1/f__BurkholderiaceaeZZZg__RhodoferaxZZZs__Rhodoferax antarcticus:5e-09)0.835:0.000694815)1.000:0.032388096)0.974:0.006140734,(RS_GCF_020594515.1/f__BurkholderiaceaeZZZg__RhodoferaxZZZs__Rhodoferax sp020594515:0.022145346,(RS_GCF_013416775.1/f__BurkholderiaceaeZZZg__RhodoferaxZZZs__Rhodoferax sp013416775:0.004453748,(RS_GCF_018619435.1/f__BurkholderiaceaeZZZg__RhodoferaxZZZs__Rhodoferax sp018619435:0.004166993,(RS_GCF_002017865.1/f__BurkholderiaceaeZZZg__RhodoferaxZZZs__Rhodoferax fermentans:5e-09,RS_GCF_016583655.1/f__BurkholderiaceaeZZZg__RhodoferaxZZZs__Rhodoferax fermentans:5e-09)0.999:0.004599132)0.854:0.002979849)1.000:0.024004351)0.976:0.009403542)0.267:0.003862146)1.000:0.013529169)0.960:0.008058236)0.333:0.00535654,RS_GCF_028689305.1/f__BurkholderiaceaeZZZg__RhodoferaxZZZs__Rhodoferax sp028689305:0.042913183)0.996:0.008898917,(((GB_GCA_903961355.1/f__BurkholderiaceaeZZZg__RhodoferaxZZZs__Rhodoferax sp903873485:6e-09,(GB_GCA_903933905.1/f__BurkholderiaceaeZZZg__RhodoferaxZZZs__Rhodoferax sp903873485:5e-09,(GB_GCA_903958985.1/f__BurkholderiaceaeZZZg__RhodoferaxZZZs__Rhodoferax sp903873485:5e-09,(GB_GCA_903873485.1/f__BurkholderiaceaeZZZg__RhodoferaxZZZs__Rhodoferax sp903873485:0.000225536,(GB_GCA_019163065.1/f__BurkholderiaceaeZZZg__RhodoferaxZZZs__Rhodoferax sp903873485:0.001331119,GB_GCA_903950205.1/f__BurkholderiaceaeZZZg__RhodoferaxZZZs__Rhodoferax sp903873485:0.000963169)0.959:6e-09)0.000:6e-09)0.334:5e-09)0.822:0.000250864)1.000:0.063504194,(GB_GCA_016719055.1/f__BurkholderiaceaeZZZg__RhodoferaxZZZs__Rhodoferax sp016719055:0.041789755,GB_GCA_020048795.1/f__BurkholderiaceaeZZZg__RhodoferaxZZZs__Rhodoferax sp020048795:0.035117858)0.281:0.00785167)0.968:0.011584692,((RS_GCF_018063565.1/f__BurkholderiaceaeZZZg__RhodoferaxZZZs__Rhodoferax sp018063565:0.025106171,(GB_GCA_018057445.1/f__BurkholderiaceaeZZZg__RhodoferaxZZZs__Rhodoferax sp018061265:0.000310111,RS_GCF_018061265.1/f__BurkholderiaceaeZZZg__RhodoferaxZZZs__Rhodoferax sp018061265:0.000231796)1.000:0.029924408)1.000:0.029716033,GB_GCA_020048295.1/f__BurkholderiaceaeZZZg__RhodoferaxZZZs__Rhodoferax sp020048295:0.048058723)0.358:0.007076001)1.000:0.014465914)0.998:0.01004775)0.359:0.006148229,((GB_GCA_903920405.1/f__BurkholderiaceaeZZZg__RhodoferaxZZZs__Rhodoferax sp903920405:0.012636959,(GB_GCA_903929815.1/f__BurkholderiaceaeZZZg__RhodoferaxZZZs__Rhodoferax sp903929815:5e-09,GB_GCA_903946955.1/f__BurkholderiaceaeZZZg__RhodoferaxZZZs__Rhodoferax sp903929815:5e-09)1.000:0.010010289)1.000:0.115189533,(GB_GCA_903921475.1/f__BurkholderiaceaeZZZg__RhodoferaxZZZs__Rhodoferax sp903822205:5e-09,(GB_GCA_903821215.1/f__BurkholderiaceaeZZZg__RhodoferaxZZZs__Rhodoferax sp903822205:5e-09,GB_GCA_903822205.1/f__BurkholderiaceaeZZZg__RhodoferaxZZZs__Rhodoferax sp903822205:5e-09)0.000:5e-09)1.000:0.147439415)1.000:0.030572158)0.754:0.010797271,GB_GCA_030833685.1/f__BurkholderiaceaeZZZg__RhodoferaxZZZs__Rhodoferax sp030833685:0.151386228)1.000:0.027693831,(((((GB_GCA_009693325.1/f__BurkholderiaceaeZZZg__RhodoferaxZZZs__Rhodoferax sp009693325:0.006771344,GB_GCA_014190675.1/f__BurkholderiaceaeZZZg__RhodoferaxZZZs__Rhodoferax sp014190675:0.007019517)0.982:0.00259495,((GB_GCA_945861195.1/f__BurkholderiaceaeZZZg__RhodoferaxZZZs__Rhodoferax sp945861195:0.000815903,((GB_GCA_945878945.1/f__BurkholderiaceaeZZZg__RhodoferaxZZZs__Rhodoferax sp945861195:0.000393515,GB_GCA_945903505.1/f__BurkholderiaceaeZZZg__RhodoferaxZZZs__Rhodoferax sp945861195:0.001380972)0.823:0.001232359,(GB_GCA_947502865.1/f__BurkholderiaceaeZZZg__RhodoferaxZZZs__Rhodoferax sp945861195:5e-09,(GB_GCA_947502955.1/f__BurkholderiaceaeZZZg__RhodoferaxZZZs__Rhodoferax sp945861195:0.002464073,GB_GCA_947491635.1/f__BurkholderiaceaeZZZg__RhodoferaxZZZs__Rhodoferax sp945861195:0.000717677)0.408:5e-09)0.887:0.000618445)0.740:0.00057925)0.879:0.000502228,GB_GCA_945903695.1/f__BurkholderiaceaeZZZg__RhodoferaxZZZs__Rhodoferax sp945861195:0.002767229)0.972:0.001960207)0.639:0.000880313,GB_GCA_947473525.1/f__BurkholderiaceaeZZZg__RhodoferaxZZZs__Rhodoferax sp945861195:0.004844542)1.000:0.062881809,((GB_GCA_903948045.1/f__BurkholderiaceaeZZZg__RhodoferaxZZZs__Rhodoferax sp903948045:0.00669315,GB_GCA_945890635.1/f__BurkholderiaceaeZZZg__RhodoferaxZZZs__Rhodoferax sp903948045:0.000375774)1.000:0.013424746,(((((((GB_GCA_943324195.2/f__BurkholderiaceaeZZZg__RhodoferaxZZZs__Rhodoferax sp943324505:0.000961039,GB_GCA_943333185.2/f__BurkholderiaceaeZZZg__RhodoferaxZZZs__Rhodoferax sp943324505:0.000384308)0.245:0.000254526,(((GB_GCA_943326555.2/f__BurkholderiaceaeZZZg__RhodoferaxZZZs__Rhodoferax sp943324505:0.001225667,((((GB_GCA_943324595.2/f__BurkholderiaceaeZZZg__RhodoferaxZZZs__Rhodoferax sp943324505:0.00078502,GB_GCA_947442425.1/f__BurkholderiaceaeZZZg__RhodoferaxZZZs__Rhodoferax sp943324505:0.001693784)0.610:0.000429798,(GB_GCA_943328285.2/f__BurkholderiaceaeZZZg__RhodoferaxZZZs__Rhodoferax sp943324505:0.000624766,GB_GCA_943329125.2/f__BurkholderiaceaeZZZg__RhodoferaxZZZs__Rhodoferax sp943324505:0.000959159)0.230:0.000119842)0.855:0.000969234,(GB_GCA_943328765.2/f__BurkholderiaceaeZZZg__RhodoferaxZZZs__Rhodoferax sp943324505:6e-09,GB_GCA_947455825.1/f__BurkholderiaceaeZZZg__RhodoferaxZZZs__Rhodoferax sp943324505:5e-09)0.898:0.001470066)0.061:5e-09,GB_GCA_943325335.2/f__BurkholderiaceaeZZZg__RhodoferaxZZZs__Rhodoferax sp943324505:0.000230399)0.922:0.000644628)0.000:5e-09,GB_GCA_943329145.2/f__BurkholderiaceaeZZZg__RhodoferaxZZZs__Rhodoferax sp943324505:0.00124314)0.765:0.000217187,GB_GCA_943324505.2/f__BurkholderiaceaeZZZg__RhodoferaxZZZs__Rhodoferax sp943324505:0.000459988)0.772:0.000580594)0.355:1.9276e-05,GB_GCA_943324335.2/f__BurkholderiaceaeZZZg__RhodoferaxZZZs__Rhodoferax sp943324505:0.000733185)0.867:0.000455598,GB_GCA_943331875.1/f__BurkholderiaceaeZZZg__RhodoferaxZZZs__Rhodoferax sp943324505:0.003069911)0.761:0.000291824,GB_GCA_943332125.1/f__BurkholderiaceaeZZZg__RhodoferaxZZZs__Rhodoferax sp943324505:0.000724465)0.980:0.002969247,GB_GCA_009922295.1/f__BurkholderiaceaeZZZg__RhodoferaxZZZs__Rhodoferax sp009922295:0.003080649)1.000:0.012199643,(GB_GCA_945885775.1/f__BurkholderiaceaeZZZg__RhodoferaxZZZs__Rhodoferax sp945885775:0.01424861,GB_GCA_945925985.1/f__BurkholderiaceaeZZZg__RhodoferaxZZZs__Rhodoferax sp945925985:0.009758401)0.438:0.003344944)0.994:0.008605376)1.000:0.020487714)1.000:0.021997105,GB_GCA_018882485.1/f__BurkholderiaceaeZZZg__RhodoferaxZZZs__Rhodoferax sp018882485:0.131201004)1.000:0.027032476)0.762:0.008008112)1.000:0.012697669)0.957:0.011742318)0.961:0.00779396,((((GB_GCA_943327015.2/f__BurkholderiaceaeZZZg__Rhodoferax_CZZZs__Rhodoferax_C sp943327015:0.003316369,GB_GCA_947461735.1/f__BurkholderiaceaeZZZg__Rhodoferax_CZZZs__Rhodoferax_C sp943327015:0.002985259)1.000:0.084507574,(RS_GCF_018474005.1/f__BurkholderiaceaeZZZg__Rhodoferax_CZZZs__Rhodoferax_C sp018474005:0.135286699,GB_GCA_008015235.1/f__BurkholderiaceaeZZZg__Rhodoferax_CZZZs__Rhodoferax_C sp008015235:0.068894241)1.000:0.029673221)0.000:0.011128674,((RS_GCF_006974105.1/f__BurkholderiaceaeZZZg__Rhodoferax_CZZZs__Rhodoferax_C aquaticus:0.076534256,(GB_GCA_903944555.1/f__BurkholderiaceaeZZZg__Rhodoferax_CZZZs__Rhodoferax_C sp903944555:0.036271865,(GB_GCA_001770935.1/f__BurkholderiaceaeZZZg__Rhodoferax_CZZZs__Rhodoferax_C sp001770935:0.008546326,RS_GCF_030697375.1/f__BurkholderiaceaeZZZg__Rhodoferax_CZZZs__Rhodoferax_C sp030697375:0.019676862)1.000:0.03663258)0.947:0.010133215)1.000:0.020711207,(((((GB_GCA_903952765.1/f__BurkholderiaceaeZZZg__Rhodoferax_CZZZs__Rhodoferax_C sp903954045:0.001170358,(GB_GCA_903934675.1/f__BurkholderiaceaeZZZg__Rhodoferax_CZZZs__Rhodoferax_C sp903954045:0.001775407,GB_GCA_903954045.1/f__BurkholderiaceaeZZZg__Rhodoferax_CZZZs__Rhodoferax_C sp903954045:0.000264622)0.065:0.000394942)1.000:0.04598162,(GB_GCA_028868305.1/f__BurkholderiaceaeZZZg__Rhodoferax_CZZZs__Rhodoferax_C sp028868305:0.020267877,GB_GCA_963205375.1/f__BurkholderiaceaeZZZg__Rhodoferax_CZZZs__Rhodoferax_C sp963205375:0.028647835)0.968:0.011776251)1.000:0.016177024,(((RS_GCF_945881795.1/f__BurkholderiaceaeZZZg__Rhodoferax_CZZZs__Rhodoferax_C sp945881795:0.041858341,((RS_GCF_013297935.1/f__BurkholderiaceaeZZZg__Rhodoferax_CZZZs__Rhodoferax_C sp013297935:0.020688839,(GB_GCA_027924025.1/f__BurkholderiaceaeZZZg__Rhodoferax_CZZZs__Rhodoferax_C sp027924025:0.003810197,(GB_GCA_002390825.1/f__BurkholderiaceaeZZZg__Rhodoferax_CZZZs__Rhodoferax_C sp002390825:0.001122805,GB_GCA_027483085.1/f__BurkholderiaceaeZZZg__Rhodoferax_CZZZs__Rhodoferax_C sp027483085:0.001627533)0.821:0.000644363)0.994:0.006544386)1.000:0.01361395,(RS_GCF_005876985.1/f__BurkholderiaceaeZZZg__Rhodoferax_CZZZs__Rhodoferax_C bucti:0.014013709,((GB_GCA_027488985.1/f__BurkholderiaceaeZZZg__Rhodoferax_CZZZs__Rhodoferax_C sp027488985:0.012355828,(GB_GCA_009925925.1/f__BurkholderiaceaeZZZg__Rhodoferax_CZZZs__Rhodoferax_C sp009925925:0.009216299,(GB_GCA_013298645.1/f__BurkholderiaceaeZZZg__Rhodoferax_CZZZs__Rhodoferax_C sp002163715:0.002703047,RS_GCF_002163715.1/f__BurkholderiaceaeZZZg__Rhodoferax_CZZZs__Rhodoferax_C sp002163715:0.00290498)0.801:0.000744566)0.757:0.003149234)0.981:0.005197465,GB_GCA_029865845.1/f__BurkholderiaceaeZZZg__Rhodoferax_CZZZs__Rhodoferax_C sp029865845:0.046502609)0.281:0.0035603)0.473:0.005244974)0.992:0.009426951)1.000:0.024077193,(RS_GCF_946221635.1/f__BurkholderiaceaeZZZg__Rhodoferax_CZZZs__Rhodoferax_C sp946221635:0.035937433,(((RS_GCF_002943465.1/f__BurkholderiaceaeZZZg__Rhodoferax_CZZZs__Rhodoferax_C sp002943465:0.007571642,GB_GCA_004293725.1/f__BurkholderiaceaeZZZg__Rhodoferax_CZZZs__Rhodoferax_C sp004293725:0.036303421)1.000:0.008487647,(GB_GCA_001795455.1/f__BurkholderiaceaeZZZg__Rhodoferax_CZZZs__Rhodoferax_C sp001795455:5e-09,(GB_GCA_001795465.1/f__BurkholderiaceaeZZZg__Rhodoferax_CZZZs__Rhodoferax_C sp001795455:5e-09,RS_GCF_003537935.1/f__BurkholderiaceaeZZZg__Rhodoferax_CZZZs__Rhodoferax_C sp001795455:5e-09)0.000:6e-09)1.000:0.010918782)0.999:0.007342227,RS_GCF_002251855.1/f__BurkholderiaceaeZZZg__Rhodoferax_CZZZs__Rhodoferax_C sp002251855:0.015035203)0.999:0.010507299)0.996:0.012842581)1.000:0.016428655,(RS_GCF_000498435.1/f__BurkholderiaceaeZZZg__Rhodoferax_CZZZs__Rhodoferax_C saidenbachensis:5e-09,RS_GCF_001955715.1/f__BurkholderiaceaeZZZg__Rhodoferax_CZZZs__Rhodoferax_C saidenbachensis:5e-09)1.000:0.04756699)0.902:0.00837965)0.884:0.009233197,(((GB_GCA_947373605.1/f__BurkholderiaceaeZZZg__Rhodoferax_CZZZs__Rhodoferax_C sp947373605:0.003630476,GB_GCA_947379725.1/f__BurkholderiaceaeZZZg__Rhodoferax_CZZZs__Rhodoferax_C sp947373605:0.002000038)1.000:0.036593321,(GB_GCA_903859265.1/f__BurkholderiaceaeZZZg__Rhodoferax_CZZZs__Rhodoferax_C sp903859265:0.000633025,GB_GCA_903953435.1/f__BurkholderiaceaeZZZg__Rhodoferax_CZZZs__Rhodoferax_C sp903859265:0.001451732)1.000:0.046219031)1.000:0.021724749,((GB_GCA_903897925.1/f__BurkholderiaceaeZZZg__Rhodoferax_CZZZs__Rhodoferax_C sp903897925:0.000290849,GB_GCA_903920105.1/f__BurkholderiaceaeZZZg__Rhodoferax_CZZZs__Rhodoferax_C sp903897925:0.010621472)1.000:0.063123346,(GB_GCA_936943465.1/f__BurkholderiaceaeZZZg__Rhodoferax_CZZZs__Rhodoferax_C sp936943465:0.038958115,(((((GB_GCA_903939465.1/f__BurkholderiaceaeZZZg__Rhodoferax_CZZZs__Rhodoferax_C sp903845935:0.00162251,((((GB_GCA_903911375.1/f__BurkholderiaceaeZZZg__Rhodoferax_CZZZs__Rhodoferax_C sp903845935:5e-09,((((GB_GCA_903865555.1/f__BurkholderiaceaeZZZg__Rhodoferax_CZZZs__Rhodoferax_C sp903845935:0.001413638,((GB_GCA_903870835.1/f__BurkholderiaceaeZZZg__Rhodoferax_CZZZs__Rhodoferax_C sp903845935:5e-09,((((GB_GCA_903912425.1/f__BurkholderiaceaeZZZg__Rhodoferax_CZZZs__Rhodoferax_C sp903845935:0.00073156,GB_GCA_903825935.1/f__BurkholderiaceaeZZZg__Rhodoferax_CZZZs__Rhodoferax_C sp903845935:0.002233983)0.597:0.001082111,GB_GCA_903899925.1/f__BurkholderiaceaeZZZg__Rhodoferax_CZZZs__Rhodoferax_C sp903845935:0.000655549)0.596:0.002044548,GB_GCA_903860835.1/f__BurkholderiaceaeZZZg__Rhodoferax_CZZZs__Rhodoferax_C sp903845935:0.000228379)0.781:0.00156452,(GB_GCA_903938785.1/f__BurkholderiaceaeZZZg__Rhodoferax_CZZZs__Rhodoferax_C sp903845935:0.00029647,GB_GCA_903883875.1/f__BurkholderiaceaeZZZg__Rhodoferax_CZZZs__Rhodoferax_C sp903845935:6e-09)0.582:0.000549144)0.775:0.000856954)0.000:5e-09,GB_GCA_903889535.1/f__BurkholderiaceaeZZZg__Rhodoferax_CZZZs__Rhodoferax_C sp903845935:0.000302358)0.129:0.001730358)0.781:0.000863353,(GB_GCA_903843115.1/f__BurkholderiaceaeZZZg__Rhodoferax_CZZZs__Rhodoferax_C sp903845935:0.001065784,GB_GCA_903846485.1/f__BurkholderiaceaeZZZg__Rhodoferax_CZZZs__Rhodoferax_C sp903845935:0.001256666)0.723:5e-09)0.000:5e-09,GB_GCA_903910125.1/f__BurkholderiaceaeZZZg__Rhodoferax_CZZZs__Rhodoferax_C sp903845935:0.000414471)0.106:0.000200667,GB_GCA_903923005.1/f__BurkholderiaceaeZZZg__Rhodoferax_CZZZs__Rhodoferax_C sp903845935:0.000871367)0.001:1.02e-07)0.854:0.000200653,GB_GCA_903832345.1/f__BurkholderiaceaeZZZg__Rhodoferax_CZZZs__Rhodoferax_C sp903845935:0.000212008)0.000:5e-09,(GB_GCA_903927665.1/f__BurkholderiaceaeZZZg__Rhodoferax_CZZZs__Rhodoferax_C sp903845935:0.000478076,(GB_GCA_903845935.1/f__BurkholderiaceaeZZZg__Rhodoferax_CZZZs__Rhodoferax_C sp903845935:0.000403718,(GB_GCA_903850235.1/f__BurkholderiaceaeZZZg__Rhodoferax_CZZZs__Rhodoferax_C sp903845935:5e-09,(GB_GCA_903924945.1/f__BurkholderiaceaeZZZg__Rhodoferax_CZZZs__Rhodoferax_C sp903845935:0.000292601,GB_GCA_903866975.1/f__BurkholderiaceaeZZZg__Rhodoferax_CZZZs__Rhodoferax_C sp903845935:0.000376216)0.892:0.000584037)0.746:5e-09)0.000:5e-09)0.908:0.000199289)0.775:0.000247178,GB_GCA_903831135.1/f__BurkholderiaceaeZZZg__Rhodoferax_CZZZs__Rhodoferax_C sp903845935:0.000391547)0.766:0.000417776)1.000:0.019787153,(GB_GCA_903823595.1/f__BurkholderiaceaeZZZg__Rhodoferax_CZZZs__Rhodoferax_C sp903886275:5e-09,((GB_GCA_903865835.1/f__BurkholderiaceaeZZZg__Rhodoferax_CZZZs__Rhodoferax_C sp903886275:0.000440429,(GB_GCA_903844035.1/f__BurkholderiaceaeZZZg__Rhodoferax_CZZZs__Rhodoferax_C sp903886275:5e-09,(GB_GCA_903822685.1/f__BurkholderiaceaeZZZg__Rhodoferax_CZZZs__Rhodoferax_C sp903886275:0.000206044,(GB_GCA_903841465.1/f__BurkholderiaceaeZZZg__Rhodoferax_CZZZs__Rhodoferax_C sp903886275:0.001510948,(((GB_GCA_903861365.1/f__BurkholderiaceaeZZZg__Rhodoferax_CZZZs__Rhodoferax_C sp903886275:5e-09,GB_GCA_903826245.1/f__BurkholderiaceaeZZZg__Rhodoferax_CZZZs__Rhodoferax_C sp903886275:0.000826405)0.376:5e-09,GB_GCA_903847675.1/f__BurkholderiaceaeZZZg__Rhodoferax_CZZZs__Rhodoferax_C sp903886275:0.000429388)0.423:5e-09,GB_GCA_903829745.1/f__BurkholderiaceaeZZZg__Rhodoferax_CZZZs__Rhodoferax_C sp903886275:5e-09)0.573:5e-09)0.000:5e-09)0.612:6e-09)0.721:5e-09)0.816:0.000202355,GB_GCA_903886275.1/f__BurkholderiaceaeZZZg__Rhodoferax_CZZZs__Rhodoferax_C sp903886275:5e-09)0.000:5e-09)1.000:0.024066464)0.999:0.009277784,(GB_GCA_947375135.1/f__BurkholderiaceaeZZZg__Rhodoferax_CZZZs__Rhodoferax_C sp947375135:0.009557851,GB_GCA_947446855.1/f__BurkholderiaceaeZZZg__Rhodoferax_CZZZs__Rhodoferax_C sp947446855:0.018336175)0.998:0.008591508)0.948:0.006323148,((GB_GCA_947448015.1/f__BurkholderiaceaeZZZg__Rhodoferax_CZZZs__Rhodoferax_C sp903870955:0.001355943,(GB_GCA_947373675.1/f__BurkholderiaceaeZZZg__Rhodoferax_CZZZs__Rhodoferax_C sp903870955:0.006810776,(GB_GCA_903839595.1/f__BurkholderiaceaeZZZg__Rhodoferax_CZZZs__Rhodoferax_C sp903870955:0.001149293,GB_GCA_903870955.1/f__BurkholderiaceaeZZZg__Rhodoferax_CZZZs__Rhodoferax_C sp903870955:0.001454985)0.804:0.000915802)0.825:0.00484259)0.999:0.012089397,(GB_GCA_947447845.1/f__BurkholderiaceaeZZZg__Rhodoferax_CZZZs__Rhodoferax_C sp947447845:0.014350893,(GB_GCA_903873385.1/f__BurkholderiaceaeZZZg__Rhodoferax_CZZZs__Rhodoferax_C sp903876045:0.000264467,(GB_GCA_903918895.1/f__BurkholderiaceaeZZZg__Rhodoferax_CZZZs__Rhodoferax_C sp903876045:0.000537191,GB_GCA_903876045.1/f__BurkholderiaceaeZZZg__Rhodoferax_CZZZs__Rhodoferax_C sp903876045:0.000269946)0.763:0.000326168)1.000:0.014626982)0.869:0.003635418)0.992:0.008757671)0.770:0.006245551,((GB_GCA_947372025.1/f__BurkholderiaceaeZZZg__Rhodoferax_CZZZs__Rhodoferax_C sp947372425:0.001524348,GB_GCA_947372425.1/f__BurkholderiaceaeZZZg__Rhodoferax_CZZZs__Rhodoferax_C sp947372425:0.001512439)1.000:0.016346069,(GB_GCA_947374485.1/f__BurkholderiaceaeZZZg__Rhodoferax_CZZZs__Rhodoferax_C sp947374485:0.028074737,RS_GCF_003415675.1/f__BurkholderiaceaeZZZg__Rhodoferax_CZZZs__Rhodoferax_C lacus:0.017712949)0.999:0.009454133)0.950:0.005371082)1.000:0.019974921)1.000:0.017290299)0.977:0.010736254)1.000:0.012972093)0.998:0.010369165,(((GB_GCA_903864505.1/f__BurkholderiaceaeZZZg__Rhodoferax_CZZZs__Rhodoferax_C sp903864505:0.04620748,((GB_GCA_903874685.1/f__BurkholderiaceaeZZZg__Rhodoferax_CZZZs__Rhodoferax_C sp903863395:5e-09,GB_GCA_903870575.1/f__BurkholderiaceaeZZZg__Rhodoferax_CZZZs__Rhodoferax_C sp903863395:0.000941433)0.761:0.000243929,((GB_GCA_903863395.1/f__BurkholderiaceaeZZZg__Rhodoferax_CZZZs__Rhodoferax_C sp903863395:5e-09,(GB_GCA_903849855.1/f__BurkholderiaceaeZZZg__Rhodoferax_CZZZs__Rhodoferax_C sp903863395:0.000987589,GB_GCA_903880205.1/f__BurkholderiaceaeZZZg__Rhodoferax_CZZZs__Rhodoferax_C sp903863395:5e-09)0.552:0.000220138)0.748:5e-09,GB_GCA_026399955.1/f__BurkholderiaceaeZZZg__Rhodoferax_CZZZs__Rhodoferax_C sp903863395:0.000633009)0.778:0.000217519)1.000:0.056022897)0.925:0.011079458,((GB_GCA_020048895.1/f__BurkholderiaceaeZZZg__Rhodoferax_CZZZs__Rhodoferax_C sp020048895:0.019713532,GB_GCA_903958915.1/f__BurkholderiaceaeZZZg__Rhodoferax_CZZZs__Rhodoferax_C sp903958915:0.017896229)1.000:0.029976987,GB_GCA_021738345.1/f__BurkholderiaceaeZZZg__Rhodoferax_CZZZs__Rhodoferax_C sp021738345:0.068683412)0.969:0.010922439)1.000:0.017595222,((GB_GCA_002256115.1/f__BurkholderiaceaeZZZg__Rhodoferax_CZZZs__Rhodoferax_C sp002256115:0.019696891,GB_GCA_025363275.1/f__BurkholderiaceaeZZZg__Rhodoferax_CZZZs__Rhodoferax_C sp025363275:0.019367263)1.000:0.058212198,((((((GB_GCA_030645355.1/f__BurkholderiaceaeZZZg__Rhodoferax_CZZZs__Rhodoferax_C sp030645355:0.021183633,(GB_GCA_903853895.1/f__BurkholderiaceaeZZZg__Rhodoferax_CZZZs__Rhodoferax_C sp903853895:5e-09,GB_GCA_903936845.1/f__BurkholderiaceaeZZZg__Rhodoferax_CZZZs__Rhodoferax_C sp903853895:0.001939029)1.000:0.023068741)1.000:0.013072442,(GB_GCA_016703945.1/f__BurkholderiaceaeZZZg__Rhodoferax_CZZZs__Rhodoferax_C sp016703945:0.030676225,(RS_GCF_017798165.1/f__BurkholderiaceaeZZZg__Rhodoferax_CZZZs__Rhodoferax_C sp017798165:0.015674499,(GB_GCA_025351745.1/f__BurkholderiaceaeZZZg__Rhodoferax_CZZZs__Rhodoferax_C sp025351745:0.025893901,(RS_GCF_025354725.1/f__BurkholderiaceaeZZZg__Rhodoferax_CZZZs__Rhodoferax_C sp025356155:0.001474047,RS_GCF_025356155.1/f__BurkholderiaceaeZZZg__Rhodoferax_CZZZs__Rhodoferax_C sp025356155:0.000602257)1.000:0.011717696)1.000:0.018425159)1.000:0.011388261)1.000:0.015079737)0.994:0.009621436,(((GB_GCA_903945325.1/f__BurkholderiaceaeZZZg__Rhodoferax_CZZZs__Rhodoferax_C sp903945325:5e-09,(GB_GCA_903938005.1/f__BurkholderiaceaeZZZg__Rhodoferax_CZZZs__Rhodoferax_C sp903945325:0.000392862,(GB_GCA_903950335.1/f__BurkholderiaceaeZZZg__Rhodoferax_CZZZs__Rhodoferax_C sp903945325:0.001010998,GB_GCA_903959975.1/f__BurkholderiaceaeZZZg__Rhodoferax_CZZZs__Rhodoferax_C sp903945325:0.00133739)1.000:0.006608131)0.543:2.1e-08)1.000:0.027025877,(GB_GCA_021737865.1/f__BurkholderiaceaeZZZg__Rhodoferax_CZZZs__Rhodoferax_C sp021737865:0.02555227,(GB_GCA_903924955.1/f__BurkholderiaceaeZZZg__Rhodoferax_CZZZs__Rhodoferax_C sp903924955:0.014353888,GB_GCA_947508055.1/f__BurkholderiaceaeZZZg__Rhodoferax_CZZZs__Rhodoferax_C sp947508055:0.019428576)0.925:0.005310705)0.310:0.003241146)0.999:0.012298804,GB_GCA_903870065.1/f__BurkholderiaceaeZZZg__Rhodoferax_CZZZs__Rhodoferax_C sp903870065:0.058095523)0.323:0.006488287)0.997:0.01000628,(GB_GCA_030824095.1/f__BurkholderiaceaeZZZg__Rhodoferax_CZZZs__Rhodoferax_C sp030824095:0.018267221,(GB_GCA_016720285.1/f__BurkholderiaceaeZZZg__Rhodoferax_CZZZs__Rhodoferax_C sp016705575:0.000660819,((GB_GCA_016707335.1/f__BurkholderiaceaeZZZg__Rhodoferax_CZZZs__Rhodoferax_C sp016705575:0.000622392,(GB_GCA_016705985.1/f__BurkholderiaceaeZZZg__Rhodoferax_CZZZs__Rhodoferax_C sp016705575:0.001442869,GB_GCA_016705575.1/f__BurkholderiaceaeZZZg__Rhodoferax_CZZZs__Rhodoferax_C sp016705575:0.000838554)0.858:0.000404908)0.727:0.000176514,GB_GCA_016704005.1/f__BurkholderiaceaeZZZg__Rhodoferax_CZZZs__Rhodoferax_C sp016705575:0.001723637)0.996:0.003559618)1.000:0.03477873)0.993:0.013073572)1.000:0.014221416,((GB_GCA_016708715.1/f__BurkholderiaceaeZZZg__Rhodoferax_CZZZs__Rhodoferax_C sp016719405:0.002418344,GB_GCA_016719405.1/f__BurkholderiaceaeZZZg__Rhodoferax_CZZZs__Rhodoferax_C sp016719405:0.002054171)1.000:0.06238865,GB_GCA_019449595.1/f__BurkholderiaceaeZZZg__Rhodoferax_CZZZs__Rhodoferax_C sp019449595:0.037930546)0.918:0.010802914)0.065:0.004752507,(GB_GCA_016708725.1/f__BurkholderiaceaeZZZg__Rhodoferax_CZZZs__Rhodoferax_C sp016708725:0.113355203,GB_GCA_937863075.1/f__BurkholderiaceaeZZZg__Rhodoferax_CZZZs__Rhodoferax_C sp937863075:0.120391418)0.991:0.02097927)0.923:0.011109083)0.945:0.008517865)1.000:0.012818611)0.539:0.006627032)0.981:0.009461617)0.133:0.009288695,(((GB_GCA_947449725.1/f__BurkholderiaceaeZZZg__Rhodoferax_CZZZs__Rhodoferax_C sp947380945:0.001226981,((GB_GCA_947378075.1/f__BurkholderiaceaeZZZg__Rhodoferax_CZZZs__Rhodoferax_C sp947380945:0.000489011,(GB_GCA_947380945.1/f__BurkholderiaceaeZZZg__Rhodoferax_CZZZs__Rhodoferax_C sp947380945:0.000339069,GB_GCA_947449685.1/f__BurkholderiaceaeZZZg__Rhodoferax_CZZZs__Rhodoferax_C sp947380945:0.000673078)0.336:0.00059521)0.974:0.001465377,GB_GCA_947378605.1/f__BurkholderiaceaeZZZg__Rhodoferax_CZZZs__Rhodoferax_C sp947380945:0.000216868)0.374:0.001262745)1.000:0.021373808,(((GB_GCA_903861575.1/f__BurkholderiaceaeZZZg__Rhodoferax_CZZZs__Rhodoferax_C sp903861575:0.015851025,(GB_GCA_009924455.1/f__BurkholderiaceaeZZZg__Rhodoferax_CZZZs__Rhodoferax_C sp009924455:0.007692859,(GB_GCA_947451795.1/f__BurkholderiaceaeZZZg__Rhodoferax_CZZZs__Rhodoferax_C sp947450005:0.003417391,(GB_GCA_947450005.1/f__BurkholderiaceaeZZZg__Rhodoferax_CZZZs__Rhodoferax_C sp947450005:0.000341467,GB_GCA_947450985.1/f__BurkholderiaceaeZZZg__Rhodoferax_CZZZs__Rhodoferax_C sp947450005:0.000672987)0.409:0.001006609)1.000:0.008287911)0.945:0.003226488)0.718:0.00411581,GB_GCA_947469815.1/f__BurkholderiaceaeZZZg__Rhodoferax_CZZZs__Rhodoferax_C sp947469815:0.01740719)1.000:0.012135325,((GB_GCA_947446885.1/f__BurkholderiaceaeZZZg__Rhodoferax_CZZZs__Rhodoferax_C sp947446885:0.001321535,(GB_GCA_947475615.1/f__BurkholderiaceaeZZZg__Rhodoferax_CZZZs__Rhodoferax_C sp947446885:5e-09,(GB_GCA_947468655.1/f__BurkholderiaceaeZZZg__Rhodoferax_CZZZs__Rhodoferax_C sp947446885:0.001319563,(GB_GCA_947456115.1/f__BurkholderiaceaeZZZg__Rhodoferax_CZZZs__Rhodoferax_C sp947446885:5e-09,GB_GCA_947460205.1/f__BurkholderiaceaeZZZg__Rhodoferax_CZZZs__Rhodoferax_C sp947446885:0.000251921)0.772:0.000363639)0.699:0.000478296)0.860:0.001323475)1.000:0.014149294,(GB_GCA_945860595.1/f__BurkholderiaceaeZZZg__Rhodoferax_CZZZs__Rhodoferax_C sp945860595:0.004234683,(GB_GCA_947473945.1/f__BurkholderiaceaeZZZg__Rhodoferax_CZZZs__Rhodoferax_C sp945860595:0.004157136,(GB_GCA_947474785.1/f__BurkholderiaceaeZZZg__Rhodoferax_CZZZs__Rhodoferax_C sp945860595:5e-09,(GB_GCA_947479285.1/f__BurkholderiaceaeZZZg__Rhodoferax_CZZZs__Rhodoferax_C sp945860595:0.000217211,(GB_GCA_947471015.1/f__BurkholderiaceaeZZZg__Rhodoferax_CZZZs__Rhodoferax_C sp945860595:0.000222562,(GB_GCA_947469155.1/f__BurkholderiaceaeZZZg__Rhodoferax_CZZZs__Rhodoferax_C sp945860595:5e-09,GB_GCA_947481435.1/f__BurkholderiaceaeZZZg__Rhodoferax_CZZZs__Rhodoferax_C sp945860595:0.000231044)0.646:5e-09)0.764:0.000207042)0.913:0.000458984)0.972:0.001811991)0.230:0.001364014)1.000:0.013951011)0.990:0.007589412)0.981:0.007324953)1.000:0.09278169,(((((GB_GCA_947471325.1/f__BurkholderiaceaeZZZg__Rhodoferax_CZZZs__Rhodoferax_C sp945861345:0.001095816,(GB_GCA_947465865.1/f__BurkholderiaceaeZZZg__Rhodoferax_CZZZs__Rhodoferax_C sp945861345:0.003272886,(GB_GCA_947469025.1/f__BurkholderiaceaeZZZg__Rhodoferax_CZZZs__Rhodoferax_C sp945861345:0.002092358,GB_GCA_947483885.1/f__BurkholderiaceaeZZZg__Rhodoferax_CZZZs__Rhodoferax_C sp945861345:0.000504337)0.836:0.001136954)0.753:0.000372091)0.709:0.00024187,(GB_GCA_945861345.1/f__BurkholderiaceaeZZZg__Rhodoferax_CZZZs__Rhodoferax_C sp945861345:0.002824649,GB_GCA_945872915.1/f__BurkholderiaceaeZZZg__Rhodoferax_CZZZs__Rhodoferax_C sp945861345:0.00457552)0.947:0.002015312)1.000:0.007487868,((GB_GCA_947449485.1/f__BurkholderiaceaeZZZg__Rhodoferax_CZZZs__Rhodoferax_C sp947455465:0.000687785,GB_GCA_947455465.1/f__BurkholderiaceaeZZZg__Rhodoferax_CZZZs__Rhodoferax_C sp947455465:0.002369844)0.039:2.1e-08,GB_GCA_947447165.1/f__BurkholderiaceaeZZZg__Rhodoferax_CZZZs__Rhodoferax_C sp947455465:0.002794091)0.997:0.006170506)1.000:0.030914474,((GB_GCA_947447475.1/f__BurkholderiaceaeZZZg__Rhodoferax_CZZZs__Rhodoferax_C sp947447975:0.013218734,GB_GCA_947447975.1/f__BurkholderiaceaeZZZg__Rhodoferax_CZZZs__Rhodoferax_C sp947447975:0.000747562)1.000:0.016262221,((GB_GCA_947450255.1/f__BurkholderiaceaeZZZg__Rhodoferax_CZZZs__Rhodoferax_C sp947450255:0.018687978,((((GB_GCA_947447615.1/f__BurkholderiaceaeZZZg__Rhodoferax_CZZZs__Rhodoferax_C sp947447615:0.000348682,GB_GCA_947455275.1/f__BurkholderiaceaeZZZg__Rhodoferax_CZZZs__Rhodoferax_C sp947447615:0.000630363)0.999:0.005169834,GB_GCA_903869595.1/f__BurkholderiaceaeZZZg__Rhodoferax_CZZZs__Rhodoferax_C sp903869595:0.006122989)0.875:0.002851031,(GB_GCA_947467835.1/f__BurkholderiaceaeZZZg__Rhodoferax_CZZZs__Rhodoferax_C sp903951445:0.004623367,GB_GCA_903951445.1/f__BurkholderiaceaeZZZg__Rhodoferax_CZZZs__Rhodoferax_C sp903951445:0.00243451)0.962:0.004175347)0.842:0.002773641,GB_GCA_947478935.1/f__BurkholderiaceaeZZZg__Rhodoferax_CZZZs__Rhodoferax_C sp947478935:0.015451785)0.853:0.003054674)0.834:0.002744542,((GB_GCA_947483455.1/f__BurkholderiaceaeZZZg__Rhodoferax_CZZZs__Rhodoferax_C sp947483455:0.014848101,(((GB_GCA_947464615.1/f__BurkholderiaceaeZZZg__Rhodoferax_CZZZs__Rhodoferax_C sp945865675:0.001777941,(GB_GCA_945865675.1/f__BurkholderiaceaeZZZg__Rhodoferax_CZZZs__Rhodoferax_C sp945865675:0.00157627,GB_GCA_947489485.1/f__BurkholderiaceaeZZZg__Rhodoferax_CZZZs__Rhodoferax_C sp945865675:0.004358009)0.975:0.003538314)0.992:0.004044977,(GB_GCA_947470455.1/f__BurkholderiaceaeZZZg__Rhodoferax_CZZZs__Rhodoferax_C sp945865425:0.001055969,(GB_GCA_945867425.1/f__BurkholderiaceaeZZZg__Rhodoferax_CZZZs__Rhodoferax_C sp945865425:0.002146299,GB_GCA_945865425.1/f__BurkholderiaceaeZZZg__Rhodoferax_CZZZs__Rhodoferax_C sp945865425:0.003250599)0.586:9.7103e-05)1.000:0.006793188)0.079:0.001701685,((GB_GCA_016463455.1/f__BurkholderiaceaeZZZg__Rhodoferax_CZZZs__Rhodoferax_C sp016463455:0.003603256,GB_GCA_945902065.1/f__BurkholderiaceaeZZZg__Rhodoferax_CZZZs__Rhodoferax_C sp016463455:0.00198513)0.999:0.007607744,((GB_GCA_947502725.1/f__BurkholderiaceaeZZZg__Rhodoferax_CZZZs__Rhodoferax_C sp947503685:0.000655777,GB_GCA_947503685.1/f__BurkholderiaceaeZZZg__Rhodoferax_CZZZs__Rhodoferax_C sp947503685:0.000536078)0.972:0.00395433,GB_GCA_945875225.1/f__BurkholderiaceaeZZZg__Rhodoferax_CZZZs__Rhodoferax_C sp945875225:0.007840202)0.990:0.004293115)0.836:0.002407563)0.998:0.00836255)0.927:0.003228078,(GB_GCA_945869165.1/f__BurkholderiaceaeZZZg__Rhodoferax_CZZZs__Rhodoferax_C sp945869165:0.017197868,(GB_GCA_947469895.1/f__BurkholderiaceaeZZZg__Rhodoferax_CZZZs__Rhodoferax_C sp945898105:0.001785415,((GB_GCA_943332265.1/f__BurkholderiaceaeZZZg__Rhodoferax_CZZZs__Rhodoferax_C sp945898105:0.003136597,GB_GCA_943332535.1/f__BurkholderiaceaeZZZg__Rhodoferax_CZZZs__Rhodoferax_C sp945898105:0.000657757)0.912:0.001590091,((GB_GCA_945898105.1/f__BurkholderiaceaeZZZg__Rhodoferax_CZZZs__Rhodoferax_C sp945898105:0.001391452,(GB_GCA_947487085.1/f__BurkholderiaceaeZZZg__Rhodoferax_CZZZs__Rhodoferax_C sp945898105:0.000936939,GB_GCA_947472565.1/f__BurkholderiaceaeZZZg__Rhodoferax_CZZZs__Rhodoferax_C sp945898105:0.002024878)0.904:5e-09)0.816:0.000356238,GB_GCA_947464905.1/f__BurkholderiaceaeZZZg__Rhodoferax_CZZZs__Rhodoferax_C sp945898105:0.000972972)0.742:0.000295908)0.170:0.001003056)1.000:0.01325307)1.000:0.009831196)0.983:0.00352878)0.953:0.003977304)1.000:0.024938117)1.000:0.049485345,(((GB_GCA_021737875.1/f__BurkholderiaceaeZZZg__Rhodoferax_CZZZs__Rhodoferax_C sp021737875:0.005174797,GB_GCA_947475495.1/f__BurkholderiaceaeZZZg__Rhodoferax_CZZZs__Rhodoferax_C sp947475495:0.004597979)0.973:0.007243302,(GB_GCA_007279715.1/f__BurkholderiaceaeZZZg__Rhodoferax_CZZZs__Rhodoferax_C sp007279715:0.004294427,(GB_GCA_945888535.1/f__BurkholderiaceaeZZZg__Rhodoferax_CZZZs__Rhodoferax_C parapertussis_A:0.00453304,(GB_GCA_947485445.1/f__BurkholderiaceaeZZZg__Rhodoferax_CZZZs__Rhodoferax_C parapertussis_A:0.00994278,(GB_GCA_005793295.1/f__BurkholderiaceaeZZZg__Rhodoferax_CZZZs__Rhodoferax_C sp005793295:0.010761832,GB_GCA_947504655.1/f__BurkholderiaceaeZZZg__Rhodoferax_CZZZs__Rhodoferax_C parapertussis_A:0.005344667)0.110:0.002017123)0.591:0.002593856)0.951:0.003101499)0.930:0.004608694)1.000:0.052745762,((((GB_GCA_903914985.1/f__BurkholderiaceaeZZZg__Rhodoferax_CZZZs__Rhodoferax_C sp903914985:0.01265194,(GB_GCA_903928635.1/f__BurkholderiaceaeZZZg__Rhodoferax_CZZZs__Rhodoferax_C sp903928635:0.000726605,(GB_GCA_903899715.1/f__BurkholderiaceaeZZZg__Rhodoferax_CZZZs__Rhodoferax_C sp903928635:0.000605062,GB_GCA_903877625.1/f__BurkholderiaceaeZZZg__Rhodoferax_CZZZs__Rhodoferax_C sp903928635:0.001301607)0.874:0.001143888)0.983:0.004858554)0.974:0.004325752,(GB_GCA_947371775.1/f__BurkholderiaceaeZZZg__Rhodoferax_CZZZs__Rhodoferax_C sp947371775:0.003307434,((GB_GCA_947447985.1/f__BurkholderiaceaeZZZg__Rhodoferax_CZZZs__Rhodoferax_C sp947447985:0.000837296,GB_GCA_947449185.1/f__BurkholderiaceaeZZZg__Rhodoferax_CZZZs__Rhodoferax_C sp947447985:0.000661713)0.343:0.000347074,(GB_GCA_947450905.1/f__BurkholderiaceaeZZZg__Rhodoferax_CZZZs__Rhodoferax_C sp947447985:0.000825891,GB_GCA_947456495.1/f__BurkholderiaceaeZZZg__Rhodoferax_CZZZs__Rhodoferax_C sp947447985:0.000871744)0.761:0.000336057)0.996:0.00378881)0.996:0.005412364)1.000:0.024072831,(GB_GCA_029866205.1/f__BurkholderiaceaeZZZg__Rhodoferax_CZZZs__Rhodoferax_C sp029866205:0.018186069,((((GB_GCA_947379945.1/f__BurkholderiaceaeZZZg__Rhodoferax_CZZZs__Rhodoferax_C sp947378275:0.000428318,GB_GCA_947453595.1/f__BurkholderiaceaeZZZg__Rhodoferax_CZZZs__Rhodoferax_C sp947378275:0.000610751)0.869:0.001161081,GB_GCA_947378275.1/f__BurkholderiaceaeZZZg__Rhodoferax_CZZZs__Rhodoferax_C sp947378275:0.002054729)0.994:0.005211511,(GB_GCA_947373755.1/f__BurkholderiaceaeZZZg__Rhodoferax_CZZZs__Rhodoferax_C sp947448105:0.000946317,GB_GCA_947448105.1/f__BurkholderiaceaeZZZg__Rhodoferax_CZZZs__Rhodoferax_C sp947448105:0.001361357)1.000:0.010473629)0.853:0.002399795,((GB_GCA_945898115.1/f__BurkholderiaceaeZZZg__Rhodoferax_CZZZs__Rhodoferax_C sp945898115:0.008172376,GB_GCA_947453585.1/f__BurkholderiaceaeZZZg__Rhodoferax_CZZZs__Rhodoferax_C sp947453585:0.004708677)0.896:0.002932085,(GB_GCA_947373485.1/f__BurkholderiaceaeZZZg__Rhodoferax_CZZZs__Rhodoferax_C sp947372865:0.000809646,(GB_GCA_947377795.1/f__BurkholderiaceaeZZZg__Rhodoferax_CZZZs__Rhodoferax_C sp947372865:5e-09,(GB_GCA_947372865.1/f__BurkholderiaceaeZZZg__Rhodoferax_CZZZs__Rhodoferax_C sp947372865:0.00195116,GB_GCA_947374015.1/f__BurkholderiaceaeZZZg__Rhodoferax_CZZZs__Rhodoferax_C sp947372865:0.000705512)0.863:6e-09)0.403:0.000307521)1.000:0.00722839)0.662:0.001658475)0.994:0.006205241)0.979:0.005467551)0.990:0.008381285,((GB_GCA_903928325.1/f__BurkholderiaceaeZZZg__Rhodoferax_CZZZs__Rhodoferax_C sp903928325:0.017625563,((GB_GCA_947464995.1/f__BurkholderiaceaeZZZg__Rhodoferax_CZZZs__Rhodoferax_C sp947464995:0.001892076,(GB_GCA_947465745.1/f__BurkholderiaceaeZZZg__Rhodoferax_CZZZs__Rhodoferax_C sp947464995:0.005289695,GB_GCA_947476615.1/f__BurkholderiaceaeZZZg__Rhodoferax_CZZZs__Rhodoferax_C sp947464995:0.001661361)0.217:0.000432073)0.999:0.009206847,GB_GCA_945901215.1/f__BurkholderiaceaeZZZg__Rhodoferax_CZZZs__Rhodoferax_C sp945901215:0.014703816)0.978:0.005632473)1.000:0.021968098,(((GB_GCA_947453255.1/f__BurkholderiaceaeZZZg__Rhodoferax_CZZZs__Rhodoferax_C sp947450895:0.000583559,GB_GCA_947450895.1/f__BurkholderiaceaeZZZg__Rhodoferax_CZZZs__Rhodoferax_C sp947450895:5e-09)0.780:0.000242612,((GB_GCA_947381185.1/f__BurkholderiaceaeZZZg__Rhodoferax_CZZZs__Rhodoferax_C sp947450895:5e-09,(GB_GCA_947378685.1/f__BurkholderiaceaeZZZg__Rhodoferax_CZZZs__Rhodoferax_C sp947450895:5e-09,(GB_GCA_947378915.1/f__BurkholderiaceaeZZZg__Rhodoferax_CZZZs__Rhodoferax_C sp947450895:5e-09,GB_GCA_947378795.1/f__BurkholderiaceaeZZZg__Rhodoferax_CZZZs__Rhodoferax_C sp947450895:5e-09)0.644:0.000348932)0.285:8e-09)0.797:0.000307133,(GB_GCA_947456235.1/f__BurkholderiaceaeZZZg__Rhodoferax_CZZZs__Rhodoferax_C sp947450895:5e-09,GB_GCA_947370915.1/f__BurkholderiaceaeZZZg__Rhodoferax_CZZZs__Rhodoferax_C sp947450895:0.000876226)0.766:0.000263869)0.766:0.0002014)1.000:0.014048385,(GB_GCA_029865675.1/f__BurkholderiaceaeZZZg__Rhodoferax_CZZZs__Rhodoferax_C sp029865675:0.029164585,GB_GCA_947442105.1/f__BurkholderiaceaeZZZg__Rhodoferax_CZZZs__Rhodoferax_C sp947442105:0.007354973)0.990:0.009528319)0.996:0.00980924)0.970:0.008872454)1.000:0.024389062)0.000:0.011032082)0.980:0.017806374)1.000:0.026392939)1.000:0.031498732)0.988:0.010083225)0.867:0.010229428,(((GB_GCA_004322085.1/f__BurkholderiaceaeZZZg__Rhodoferax_AZZZs__Rhodoferax_A sp004322085:0.046072515,(GB_GCA_031291295.1/f__BurkholderiaceaeZZZg__Rhodoferax_AZZZs__Rhodoferax_A sp031291295:0.0202638,(RS_GCF_002002705.1/f__BurkholderiaceaeZZZg__Rhodoferax_AZZZs__Rhodoferax_A sp002002705:0.012809113,RS_GCF_006970865.1/f__BurkholderiaceaeZZZg__Rhodoferax_AZZZs__Rhodoferax_A sediminis:0.00458474)0.969:0.007159249)1.000:0.011770266)0.702:0.006684444,((GB_GCA_018971245.1/f__BurkholderiaceaeZZZg__Rhodoferax_AZZZs__Rhodoferax_A sp004323695:0.007486032,(GB_GCA_004298425.1/f__BurkholderiaceaeZZZg__Rhodoferax_AZZZs__Rhodoferax_A sp004323695:5e-09,GB_GCA_004323695.1/f__BurkholderiaceaeZZZg__Rhodoferax_AZZZs__Rhodoferax_A sp004323695:5e-09)0.947:0.001899536)1.000:0.031958513,(GB_GCA_018241985.1/f__BurkholderiaceaeZZZg__Rhodoferax_AZZZs__Rhodoferax_A sp018241985:0.026568937,GB_GCA_030123545.1/f__BurkholderiaceaeZZZg__Rhodoferax_AZZZs__Rhodoferax_A sp030123545:0.02891918)1.000:0.108735522)0.475:0.015354816)1.000:0.04903391,((GB_GCA_903830985.1/f__BurkholderiaceaeZZZg__CAIKVZ01ZZZs__CAIKVZ01 sp903830985:5e-09,GB_GCA_903915015.1/f__BurkholderiaceaeZZZg__CAIKVZ01ZZZs__CAIKVZ01 sp903830985:0.018998272)1.000:0.043265595,((((GB_GCA_903911775.1/f__BurkholderiaceaeZZZg__CAIKVZ01ZZZs__CAIKVZ01 sp903832285:0.001371345,GB_GCA_903832285.1/f__BurkholderiaceaeZZZg__CAIKVZ01ZZZs__CAIKVZ01 sp903832285:0.000219048)0.000:5e-09,GB_GCA_903861265.1/f__BurkholderiaceaeZZZg__CAIKVZ01ZZZs__CAIKVZ01 sp903832285:0.001000945)0.879:0.000229126,GB_GCA_903853825.1/f__BurkholderiaceaeZZZg__CAIKVZ01ZZZs__CAIKVZ01 sp903832285:5e-09)1.000:0.035823696,((((GB_GCA_903873745.1/f__BurkholderiaceaeZZZg__CAIKVZ01ZZZs__CAIKVZ01 sp903909815:0.000960747,GB_GCA_903925925.1/f__BurkholderiaceaeZZZg__CAIKVZ01ZZZs__CAIKVZ01 sp903909815:0.000553556)0.000:5e-09,(GB_GCA_903900075.1/f__BurkholderiaceaeZZZg__CAIKVZ01ZZZs__CAIKVZ01 sp903909815:6e-09,(((GB_GCA_903878325.1/f__BurkholderiaceaeZZZg__CAIKVZ01ZZZs__CAIKVZ01 sp903909815:5e-09,((GB_GCA_903890205.1/f__BurkholderiaceaeZZZg__CAIKVZ01ZZZs__CAIKVZ01 sp903909815:0.000473052,GB_GCA_903832575.1/f__BurkholderiaceaeZZZg__CAIKVZ01ZZZs__CAIKVZ01 sp903909815:0.000852195)0.276:5e-09,GB_GCA_903863235.1/f__BurkholderiaceaeZZZg__CAIKVZ01ZZZs__CAIKVZ01 sp903909815:0.000715645)0.700:0.000203605)0.313:5.3e-08,GB_GCA_903909815.1/f__BurkholderiaceaeZZZg__CAIKVZ01ZZZs__CAIKVZ01 sp903909815:0.00020538)0.145:5.4e-08,GB_GCA_903830735.1/f__BurkholderiaceaeZZZg__CAIKVZ01ZZZs__CAIKVZ01 sp903909815:5e-09)0.724:2.9e-08)0.840:0.00020414)0.815:0.000440709,GB_GCA_903889975.1/f__BurkholderiaceaeZZZg__CAIKVZ01ZZZs__CAIKVZ01 sp903909815:0.002189542)1.000:0.022162976,(GB_GCA_903844215.1/f__BurkholderiaceaeZZZg__CAIKVZ01ZZZs__CAIKVZ01 sp903844215:0.020765427,((((GB_GCA_903924725.1/f__BurkholderiaceaeZZZg__CAIKVZ01ZZZs__CAIKVZ01 sp903838565:0.0004291,((GB_GCA_903916345.1/f__BurkholderiaceaeZZZg__CAIKVZ01ZZZs__CAIKVZ01 sp903838565:0.000206452,GB_GCA_903846875.1/f__BurkholderiaceaeZZZg__CAIKVZ01ZZZs__CAIKVZ01 sp903838565:5e-09)0.000:5e-09,GB_GCA_903863095.1/f__BurkholderiaceaeZZZg__CAIKVZ01ZZZs__CAIKVZ01 sp903838565:5e-09)0.738:5e-09)0.846:0.000201742,(GB_GCA_903838775.1/f__BurkholderiaceaeZZZg__CAIKVZ01ZZZs__CAIKVZ01 sp903838565:0.000452238,GB_GCA_903889215.1/f__BurkholderiaceaeZZZg__CAIKVZ01ZZZs__CAIKVZ01 sp903838565:0.000277417)0.000:5e-09)0.931:0.000606737,(GB_GCA_903838565.1/f__BurkholderiaceaeZZZg__CAIKVZ01ZZZs__CAIKVZ01 sp903838565:0.000410033,GB_GCA_903834895.1/f__BurkholderiaceaeZZZg__CAIKVZ01ZZZs__CAIKVZ01 sp903838565:5e-09)0.771:0.000201461)0.290:0.0004026,(((GB_GCA_903915045.1/f__BurkholderiaceaeZZZg__CAIKVZ01ZZZs__CAIKVZ01 sp903838565:5e-09,GB_GCA_903869785.1/f__BurkholderiaceaeZZZg__CAIKVZ01ZZZs__CAIKVZ01 sp903838565:5e-09)0.981:5e-09,GB_GCA_903830595.1/f__BurkholderiaceaeZZZg__CAIKVZ01ZZZs__CAIKVZ01 sp903838565:0.000665944)0.000:5e-09,(GB_GCA_903938085.1/f__BurkholderiaceaeZZZg__CAIKVZ01ZZZs__CAIKVZ01 sp903838565:0.000651585,GB_GCA_903938435.1/f__BurkholderiaceaeZZZg__CAIKVZ01ZZZs__CAIKVZ01 sp903838565:0.000416467)0.923:5e-09)0.635:5e-09)1.000:0.012305995)0.940:0.00856885)0.999:0.010836057)0.999:0.020889053)1.000:0.064704694)0.882:0.01335426)0.993:0.013460094,((((GB_GCA_017997515.1/f__BurkholderiaceaeZZZg__JAGOEY01ZZZs__JAGOEY01 sp017997515:0.00759218,GB_GCA_026314275.1/f__BurkholderiaceaeZZZg__JAGOEY01ZZZs__JAGOEY01 sp017997515:0.002448014)1.000:0.092961657,((GB_GCA_026400275.1/f__BurkholderiaceaeZZZg__Rhodoferax_BZZZs__Rhodoferax_B sp026400275:0.022280524,(GB_GCA_947451445.1/f__BurkholderiaceaeZZZg__Rhodoferax_BZZZs__Rhodoferax_B sp947451445:0.035949964,(RS_GCF_900104385.1/f__BurkholderiaceaeZZZg__Rhodoferax_BZZZs__Rhodoferax_B sp900104385:0.017290024,(GB_GCA_027923965.1/f__BurkholderiaceaeZZZg__Rhodoferax_BZZZs__Rhodoferax_B sp027923965:0.008480028,RS_GCF_025354435.1/f__BurkholderiaceaeZZZg__Rhodoferax_BZZZs__Rhodoferax_B sp025354435:0.009678999)1.000:0.021941278)0.728:0.006609447)0.377:0.006602889)1.000:0.047488652,(GB_GCA_028292075.1/f__BurkholderiaceaeZZZg__Rhodoferax_BZZZs__Rhodoferax_B sp028292075:0.030795832,(GB_GCA_028292305.1/f__BurkholderiaceaeZZZg__Rhodoferax_BZZZs__Rhodoferax_B sp028292305:0.032809459,RS_GCF_001955695.1/f__BurkholderiaceaeZZZg__Rhodoferax_BZZZs__Rhodoferax_B koreense:0.016709958)0.643:0.006565789)1.000:0.03000767)1.000:0.026799083)0.663:0.013906157,(RS_GCF_001422405.1/f__BurkholderiaceaeZZZg__PseudorhodoferaxZZZs__Pseudorhodoferax sp001422405:0.041678104,(RS_GCF_001422445.1/f__BurkholderiaceaeZZZg__PseudorhodoferaxZZZs__Pseudorhodoferax sp001422445:0.011403258,((RS_GCF_003337555.1/f__BurkholderiaceaeZZZg__PseudorhodoferaxZZZs__Pseudorhodoferax soli:0.011969248,((GB_GCA_003241585.1/f__BurkholderiaceaeZZZg__PseudorhodoferaxZZZs__Pseudorhodoferax sp001422365:0.0,GB_GCA_003241635.1/f__BurkholderiaceaeZZZg__PseudorhodoferaxZZZs__Pseudorhodoferax sp001422365:0.0):0.001324307,RS_GCF_001422365.1/f__BurkholderiaceaeZZZg__PseudorhodoferaxZZZs__Pseudorhodoferax sp001422365:0.000315229)1.000:0.007150151)0.525:0.003162979,((RS_GCF_007677875.1/f__BurkholderiaceaeZZZg__PseudorhodoferaxZZZs__Pseudorhodoferax boronicumulans_A:0.005410386,RS_GCF_014652235.1/f__BurkholderiaceaeZZZg__PseudorhodoferaxZZZs__Pseudorhodoferax aquiterrae:0.004978135)1.000:0.011620574,GB_GCA_913776795.1/f__BurkholderiaceaeZZZg__PseudorhodoferaxZZZs__Pseudorhodoferax sp913776795:0.016056213)0.452:0.004570598)0.993:0.008666676)1.000:0.044166289)1.000:0.065961042)0.893:0.013069788,(GB_GCA_025356445.1/f__BurkholderiaceaeZZZg__JADJBS01ZZZs__JADJBS01 sp025356445:0.092191698,(GB_GCA_016709885.1/f__BurkholderiaceaeZZZg__JADJBS01ZZZs__JADJBS01 sp016703665:0.002276557,(GB_GCA_017989995.1/f__BurkholderiaceaeZZZg__JADJBS01ZZZs__JADJBS01 sp016703665:0.011732412,GB_GCA_016703665.1/f__BurkholderiaceaeZZZg__JADJBS01ZZZs__JADJBS01 sp016703665:0.001770009)0.239:0.000802564)1.000:0.095577018)1.000:0.042552168)0.886:0.011490053)0.904:0.008509986,(((((((GB_GCA_947457975.1/f__BurkholderiaceaeZZZg__PolaromonasZZZs__Polaromonas sp947457975:0.00178393,GB_GCA_947463565.1/f__BurkholderiaceaeZZZg__PolaromonasZZZs__Polaromonas sp947457975:5e-09)0.993:0.005746379,(GB_GCA_027486255.1/f__BurkholderiaceaeZZZg__PolaromonasZZZs__Polaromonas sp027486255:0.006930164,GB_GCA_027488955.1/f__BurkholderiaceaeZZZg__PolaromonasZZZs__Polaromonas sp027486255:0.002197886)0.980:0.003973983)1.000:0.031275567,(GB_GCA_947460165.1/f__BurkholderiaceaeZZZg__PolaromonasZZZs__Polaromonas sp947460165:0.0104693,(GB_GCA_945881975.1/f__BurkholderiaceaeZZZg__PolaromonasZZZs__Polaromonas sp945878995:0.003196412,(GB_GCA_945867705.1/f__BurkholderiaceaeZZZg__PolaromonasZZZs__Polaromonas sp945878995:0.003262065,(GB_GCA_945867795.1/f__BurkholderiaceaeZZZg__PolaromonasZZZs__Polaromonas sp945878995:0.003854774,GB_GCA_945878995.1/f__BurkholderiaceaeZZZg__PolaromonasZZZs__Polaromonas sp945878995:0.003931179)0.271:0.001070105)0.236:0.001106171)1.000:0.016654429)1.000:0.043293971)1.000:0.019010921,((GB_GCA_027486755.1/f__BurkholderiaceaeZZZg__PolaromonasZZZs__Polaromonas sp027486755:0.005377762,(GB_GCA_947460065.1/f__BurkholderiaceaeZZZg__PolaromonasZZZs__Polaromonas sp947460065:0.000804638,GB_GCA_947460715.1/f__BurkholderiaceaeZZZg__PolaromonasZZZs__Polaromonas sp947460065:5e-09)0.994:0.005197233)1.000:0.047671675,((GB_GCA_947458345.1/f__BurkholderiaceaeZZZg__PolaromonasZZZs__Polaromonas sp947458345:0.015530696,((GB_GCA_947461095.1/f__BurkholderiaceaeZZZg__PolaromonasZZZs__Polaromonas sp947459405:0.00062656,(GB_GCA_947459405.1/f__BurkholderiaceaeZZZg__PolaromonasZZZs__Polaromonas sp947459405:0.000221024,GB_GCA_947456865.1/f__BurkholderiaceaeZZZg__PolaromonasZZZs__Polaromonas sp947459405:0.000224451)0.737:0.000275597)1.000:0.012773864,(GB_GCA_027491035.1/f__BurkholderiaceaeZZZg__PolaromonasZZZs__Polaromonas sp027491035:0.003500295,GB_GCA_947463865.1/f__BurkholderiaceaeZZZg__PolaromonasZZZs__Polaromonas sp027491035:0.001932608)1.000:0.008122613)0.986:0.008238627)1.000:0.032001093,(GB_GCA_021299555.1/f__BurkholderiaceaeZZZg__PolaromonasZZZs__Polaromonas sp021299555:0.039314527,GB_GCA_016868205.1/f__BurkholderiaceaeZZZg__PolaromonasZZZs__Polaromonas sp016868205:0.083958208)0.010:0.009331911)0.998:0.015243691)1.000:0.03360925)1.000:0.037495687,(((((GB_GCA_026786065.1/f__BurkholderiaceaeZZZg__PolaromonasZZZs__Polaromonas sp026786065:0.081704129,(GB_GCA_002256925.1/f__BurkholderiaceaeZZZg__PolaromonasZZZs__Polaromonas sp002256925:0.000362457,((GB_GCA_027308165.1/f__BurkholderiaceaeZZZg__PolaromonasZZZs__Polaromonas sp002256925:0.002629505,(GB_GCA_027312595.1/f__BurkholderiaceaeZZZg__PolaromonasZZZs__Polaromonas sp002256925:0.000275824,GB_GCA_027308205.1/f__BurkholderiaceaeZZZg__PolaromonasZZZs__Polaromonas sp002256925:0.001374908)0.000:1.1e-08)0.265:0.000491663,(GB_GCA_002281395.1/f__BurkholderiaceaeZZZg__PolaromonasZZZs__Polaromonas sp002256925:5e-09,(GB_GCA_002278975.1/f__BurkholderiaceaeZZZg__PolaromonasZZZs__Polaromonas sp002256925:5e-09,GB_GCA_002281935.1/f__BurkholderiaceaeZZZg__PolaromonasZZZs__Polaromonas sp002256925:0.000421346)0.819:0.000792276)0.864:0.001134342)0.673:0.000860283)1.000:0.037579021)1.000:0.022608069,(((GB_GCA_024703835.1/f__BurkholderiaceaeZZZg__PolaromonasZZZs__Polaromonas sp000013865:0.005023324,RS_GCF_000013865.1/f__BurkholderiaceaeZZZg__PolaromonasZZZs__Polaromonas sp000013865:0.001725471)1.000:0.026393257,((GB_GCA_024703875.1/f__BurkholderiaceaeZZZg__PolaromonasZZZs__Polaromonas sp024703855:0.004182368,(GB_GCA_024703855.1/f__BurkholderiaceaeZZZg__PolaromonasZZZs__Polaromonas sp024703855:0.003511417,GB_GCA_024703815.1/f__BurkholderiaceaeZZZg__PolaromonasZZZs__Polaromonas sp024703855:0.005436515)0.286:0.000499996)1.000:0.028074175,(RS_GCF_001598235.1/f__BurkholderiaceaeZZZg__PolaromonasZZZs__Polaromonas jejuensis:0.030481464,(((RS_GCF_030682935.1/f__BurkholderiaceaeZZZg__PolaromonasZZZs__Polaromonas sp030682935:0.009759228,(GB_GCA_030650875.1/f__BurkholderiaceaeZZZg__PolaromonasZZZs__Polaromonas sp030650875:0.008016536,RS_GCF_018780625.1/f__BurkholderiaceaeZZZg__PolaromonasZZZs__Polaromonas sp018780625:0.004588708)1.000:0.014987563)1.000:0.020067261,((RS_GCF_012927485.1/f__BurkholderiaceaeZZZg__PolaromonasZZZs__Polaromonas sp012927485:0.043220193,RS_GCF_012927455.1/f__BurkholderiaceaeZZZg__PolaromonasZZZs__Polaromonas sp012927455:0.044533101)0.624:0.005594045,((GB_GCA_001770785.1/f__BurkholderiaceaeZZZg__PolaromonasZZZs__Polaromonas sp001770785:0.04296078,(GB_GCA_003454315.1/f__BurkholderiaceaeZZZg__PolaromonasZZZs__Polaromonas sp002381615:5e-09,RS_GCF_002381615.1/f__BurkholderiaceaeZZZg__PolaromonasZZZs__Polaromonas sp002381615:5e-09)1.000:0.022233193)0.778:0.007211498,(GB_GCA_002413395.1/f__BurkholderiaceaeZZZg__PolaromonasZZZs__Polaromonas sp002413395:0.025560039,(GB_GCA_023259235.1/f__BurkholderiaceaeZZZg__PolaromonasZZZs__Polaromonas sp023259235:0.002465901,GB_GCA_028714135.1/f__BurkholderiaceaeZZZg__PolaromonasZZZs__Polaromonas sp023259235:0.001631281)1.000:0.031890781)1.000:0.024625923)0.999:0.007680347)0.844:0.004763205)0.909:0.005630851,(RS_GCF_900112285.1/f__BurkholderiaceaeZZZg__PolaromonasZZZs__Polaromonas sp900112285:0.032817615,((GB_GCA_030855235.1/f__BurkholderiaceaeZZZg__PolaromonasZZZs__Polaromonas sp030855235:0.01742956,(GB_GCA_026400075.1/f__BurkholderiaceaeZZZg__PolaromonasZZZs__Polaromonas sp026400075:0.023431346,GB_GCA_903926695.1/f__BurkholderiaceaeZZZg__PolaromonasZZZs__Polaromonas sp903926695:0.026241268)0.999:0.012381027)1.000:0.026270499,(RS_GCF_012927415.1/f__BurkholderiaceaeZZZg__PolaromonasZZZs__Polaromonas sp012927415:0.042972171,(((RS_GCF_000015505.1/f__BurkholderiaceaeZZZg__PolaromonasZZZs__Polaromonas naphthalenivorans:0.013487604,(GB_GCA_015999655.1/f__BurkholderiaceaeZZZg__PolaromonasZZZs__Polaromonas sp016000195:0.02710863,GB_GCA_016000195.1/f__BurkholderiaceaeZZZg__PolaromonasZZZs__Polaromonas sp016000195:0.001585978)1.000:0.014046515)0.986:0.006925193,((((GB_GCA_000751355.1/f__BurkholderiaceaeZZZg__PolaromonasZZZs__Polaromonas sp000751355:0.001814425,RS_GCF_015752225.1/f__BurkholderiaceaeZZZg__PolaromonasZZZs__Polaromonas sp000751355:0.001894994)1.000:0.01228532,(RS_GCF_010365105.1/f__BurkholderiaceaeZZZg__PolaromonasZZZs__Polaromonas sp010365105:0.011541008,(GB_GCA_017886415.1/f__BurkholderiaceaeZZZg__PolaromonasZZZs__Polaromonas sp015752205:0.000723604,((RS_GCF_015751795.1/f__BurkholderiaceaeZZZg__PolaromonasZZZs__Polaromonas sp015752205:0.0,RS_GCF_015752205.1/f__BurkholderiaceaeZZZg__PolaromonasZZZs__Polaromonas sp015752205:0.0):5e-09,RS_GCF_029892315.1/f__BurkholderiaceaeZZZg__PolaromonasZZZs__Polaromonas sp015752205:0.000405526)0.876:0.000717574)1.000:0.015365721)0.556:0.004367933)0.997:0.006119172,(RS_GCF_000709345.1/f__BurkholderiaceaeZZZg__PolaromonasZZZs__Polaromonas glacialis:0.010459571,GB_GCA_028292345.1/f__BurkholderiaceaeZZZg__PolaromonasZZZs__Polaromonas sp028292345:0.019238852)0.611:0.002369646)0.968:0.006304817,(GB_GCA_014376885.1/f__BurkholderiaceaeZZZg__PolaromonasZZZs__Polaromonas sp014376885:0.037841685,GB_GCA_028292045.1/f__BurkholderiaceaeZZZg__PolaromonasZZZs__Polaromonas sp028292045:0.0354212)0.366:0.006426072)0.998:0.008353988)0.983:0.007397063,(GB_GCA_028291905.1/f__BurkholderiaceaeZZZg__PolaromonasZZZs__Polaromonas sp028291905:0.024841058,GB_GCA_028292745.1/f__BurkholderiaceaeZZZg__PolaromonasZZZs__Polaromonas sp028292745:0.030352858)0.984:0.008962375)0.991:0.009656368)0.777:0.007436998)0.998:0.009376031)0.998:0.009456831)0.997:0.010740007)0.981:0.007327921)0.439:0.006818816)0.983:0.006819262,((RS_GCF_000282655.1/f__BurkholderiaceaeZZZg__PolaromonasZZZs__Polaromonas sp000282655:0.003299093,RS_GCF_900103405.1/f__BurkholderiaceaeZZZg__PolaromonasZZZs__Polaromonas sp900103405:0.002829672)1.000:0.016375005,((RS_GCF_003711205.1/f__BurkholderiaceaeZZZg__PolaromonasZZZs__Polaromonas sp003711205:5e-09,RS_GCF_009664225.1/f__BurkholderiaceaeZZZg__PolaromonasZZZs__Polaromonas sp003711205:5e-09)1.000:0.006385239,(GB_GCA_021153985.1/f__BurkholderiaceaeZZZg__PolaromonasZZZs__Polaromonas sp021153985:0.014256142,RS_GCF_900116715.1/f__BurkholderiaceaeZZZg__PolaromonasZZZs__Polaromonas sp900116715:0.007376976)0.884:0.003430289)0.988:0.006473717)1.000:0.022795738)0.998:0.008628426)0.741:0.005419947,(((((GB_GCA_004293655.1/f__BurkholderiaceaeZZZg__PolaromonasZZZs__Polaromonas sp004293655:0.039286225,GB_GCA_025352405.1/f__BurkholderiaceaeZZZg__PolaromonasZZZs__Polaromonas sp025352405:0.022058593)1.000:0.019441525,((((GB_GCA_945878265.1/f__BurkholderiaceaeZZZg__PolaromonasZZZs__Polaromonas sp945860515:0.002126987,(GB_GCA_945860515.1/f__BurkholderiaceaeZZZg__PolaromonasZZZs__Polaromonas sp945860515:0.000626642,(GB_GCA_947482995.1/f__BurkholderiaceaeZZZg__PolaromonasZZZs__Polaromonas sp945860515:0.004225905,GB_GCA_945896805.1/f__BurkholderiaceaeZZZg__PolaromonasZZZs__Polaromonas sp945860515:5e-09)0.903:0.00167681)0.160:0.000552344)0.970:0.002326063,GB_GCA_945907175.1/f__BurkholderiaceaeZZZg__PolaromonasZZZs__Polaromonas sp945860515:0.001325831)0.992:0.004949856,(GB_GCA_947448735.1/f__BurkholderiaceaeZZZg__PolaromonasZZZs__Polaromonas sp947448735:0.007187631,GB_GCA_947478725.1/f__BurkholderiaceaeZZZg__PolaromonasZZZs__Polaromonas sp947478725:0.003571696)0.874:0.004120863)1.000:0.018932925,((GB_GCA_025361825.1/f__BurkholderiaceaeZZZg__PolaromonasZZZs__Polaromonas sp025363315:0.003404577,((GB_GCA_025363315.1/f__BurkholderiaceaeZZZg__PolaromonasZZZs__Polaromonas sp025363315:0.005787567,(GB_GCA_025351605.1/f__BurkholderiaceaeZZZg__PolaromonasZZZs__Polaromonas sp025363315:0.004760904,GB_GCA_025358905.1/f__BurkholderiaceaeZZZg__PolaromonasZZZs__Polaromonas sp025363315:0.001908355)0.336:0.001268325)0.766:0.001014971,GB_GCA_025359525.1/f__BurkholderiaceaeZZZg__PolaromonasZZZs__Polaromonas sp025363315:0.001344233)0.845:0.002153551)1.000:0.020257915,GB_GCA_025362315.1/f__BurkholderiaceaeZZZg__PolaromonasZZZs__Polaromonas sp025362315:0.039555724)0.698:0.006900673)1.000:0.035403305)0.996:0.009663441,(GB_GCA_025362825.1/f__BurkholderiaceaeZZZg__PolaromonasZZZs__Polaromonas sp025362825:0.032124187,(GB_GCA_947371215.1/f__BurkholderiaceaeZZZg__PolaromonasZZZs__Polaromonas sp947443645:0.000506654,(GB_GCA_947374995.1/f__BurkholderiaceaeZZZg__PolaromonasZZZs__Polaromonas sp947443645:0.00043742,GB_GCA_947443645.1/f__BurkholderiaceaeZZZg__PolaromonasZZZs__Polaromonas sp947443645:0.000194566)0.741:0.000254158)1.000:0.042534051)0.981:0.010630986)0.944:0.006473002,(RS_GCF_016185115.1/f__BurkholderiaceaeZZZg__PolaromonasZZZs__Polaromonas sp016185115:0.037747662,(RS_GCF_012584515.1/f__BurkholderiaceaeZZZg__PolaromonasZZZs__Polaromonas vacuolata:0.079396632,((((((LV30G19:0.009182238,MC00L03:0.007314891)0.972:0.005621001,((MC04A05:0.019564568,LV30A01:0.020691147)0.264:0.001669182,((((LV30G08:5e-09,LV30L03:0.011906505)0.757:0.017628017,((MC08A04:0.002511497,(MC04L02:5e-09,MC04B05:0.001853721)0.850:0.002551846)0.976:0.014466882,LV30G02:0.030802047)0.843:0.002914706)0.958:0.003862779,(MC02M21:0.001129434,MC04G14:0.004885325)0.998:0.010592858)0.908:0.00358331,((LV02P11:0.01769624,LV02F05:0.004966467)0.756:0.006314341,(LV02G22:0.009423217,MC02E07:0.005655749)0.451:0.005905168)0.474:0.003803954)1.000:0.008691991)0.716:0.001361711)0.887:0.001862915,LV30E16:0.019056619)0.677:0.001501506,(((LV30J13:0.010701108,(LV30G10:0.011454185,MC04I19:0.022549452)0.496:0.002483122)0.763:0.001909245,LV08A07:0.01139823)0.960:0.00486324,MC04G05:0.019513711)0.104:0.00217549)0.987:0.005283592,(((((((LV08N23:0.002951855,(LV08K21:0.011301056,(LV08N09:0.004070757,LV30B03:0.002261743)0.130:0.000238924)0.813:0.002137046)0.419:0.000988503,LV02L15:5e-09)0.611:0.000534766,LV02K08:0.003024473)0.766:0.000730777,MC00A14:0.002825766)0.000:5e-09,((((LV08M05:0.004409694,(LV08K16:0.003430847,(LV30C18:0.006487535,(LV08F22:0.003857284,LV08G19:0.004616025)0.432:5e-09)0.508:5e-09)0.914:0.007904508)0.882:0.003873276,LV30F07:0.009220887)0.822:0.00219899,LV08L21:0.00339898)0.773:0.003123325,LV02I19:0.006979196)0.512:0.00154408)0.696:0.001782358,LV30D02:0.002916568)0.998:0.015264859,((LV30N15:0.009474355,LV02I20:0.011051807)0.768:0.002579976,(LV02E02:0.015177409,LV30K08:5e-09)0.970:0.012196546)0.563:0.006298039)0.188:0.003938094)0.944:0.006165186,(LV30P02:0.005222431,(LV30F08:0.008606116,MC02C16:0.017724689)0.707:0.009995942)0.784:0.005090351)1.000:0.033128335)0.605:0.007705946)0.884:0.006147125)0.997:0.009939525,GB_GCA_028291985.1/f__BurkholderiaceaeZZZg__PolaromonasZZZs__Polaromonas sp028291985:0.064663164)0.975:0.007342866)0.998:0.010923207,(((RS_GCF_002001015.1/f__BurkholderiaceaeZZZg__PolaromonasZZZs__Polaromonas sp002001015:0.021923727,((RS_GCF_029945895.1/f__BurkholderiaceaeZZZg__PolaromonasZZZs__Polaromonas sp029945895:0.005243948,(RS_GCF_029945485.1/f__BurkholderiaceaeZZZg__PolaromonasZZZs__Polaromonas sp029945685:0.001486668,RS_GCF_029945685.1/f__BurkholderiaceaeZZZg__PolaromonasZZZs__Polaromonas sp029945685:0.001879229)1.000:0.006151164)0.991:0.004248088,((RS_GCF_002379085.1/f__BurkholderiaceaeZZZg__PolaromonasZZZs__Polaromonas sp002379085:0.005690091,RS_GCF_002379095.1/f__BurkholderiaceaeZZZg__PolaromonasZZZs__Polaromonas sp002379095:0.005320169)0.999:0.006486647,(((((RS_GCF_002278925.1/f__BurkholderiaceaeZZZg__PolaromonasZZZs__Polaromonas sp002278925:5e-09,RS_GCF_002281265.1/f__BurkholderiaceaeZZZg__PolaromonasZZZs__Polaromonas sp002278925:5e-09)0.467:5e-09,GB_GCA_027312485.1/f__BurkholderiaceaeZZZg__PolaromonasZZZs__Polaromonas sp002278925:0.003926166)0.111:0.000396706,RS_GCF_002281895.1/f__BurkholderiaceaeZZZg__PolaromonasZZZs__Polaromonas sp002278925:5e-09)0.505:5e-09,(RS_GCF_002281715.1/f__BurkholderiaceaeZZZg__PolaromonasZZZs__Polaromonas sp002278925:5e-09,(RS_GCF_002282035.1/f__BurkholderiaceaeZZZg__PolaromonasZZZs__Polaromonas sp002278925:5e-09,GB_GCA_027308125.1/f__BurkholderiaceaeZZZg__PolaromonasZZZs__Polaromonas sp002278925:0.000385798)0.000:6e-09)0.730:6e-09)1.000:0.005397652,(RS_GCF_030684785.1/f__BurkholderiaceaeZZZg__PolaromonasZZZs__Polaromonas sp029945925:0.004906998,(RS_GCF_029945925.1/f__BurkholderiaceaeZZZg__PolaromonasZZZs__Polaromonas sp029945925:0.002984501,RS_GCF_030679725.1/f__BurkholderiaceaeZZZg__PolaromonasZZZs__Polaromonas sp029945925:0.006557677)0.015:0.001202184)0.998:0.004897081)0.905:0.004243833)0.108:0.003675359)1.000:0.015556286)0.998:0.008691984,(((GB_GCA_030683285.1/f__BurkholderiaceaeZZZg__PolaromonasZZZs__Polaromonas sp030680935:0.000334436,GB_GCA_030698005.1/f__BurkholderiaceaeZZZg__PolaromonasZZZs__Polaromonas sp030680935:0.00239887)0.710:0.001469517,(GB_GCA_030694565.1/f__BurkholderiaceaeZZZg__PolaromonasZZZs__Polaromonas sp030680935:0.007545218,RS_GCF_030680935.1/f__BurkholderiaceaeZZZg__PolaromonasZZZs__Polaromonas sp030680935:0.002054367)0.978:0.002618116)1.000:0.024833593,((RS_GCF_013817205.1/f__BurkholderiaceaeZZZg__PolaromonasZZZs__Polaromonas sp013817205:0.021535101,(GB_GCA_013824015.1/f__BurkholderiaceaeZZZg__PolaromonasZZZs__Polaromonas sp013824015:0.011587382,(GB_GCA_946479075.1/f__BurkholderiaceaeZZZg__PolaromonasZZZs__Polaromonas sp946479075:0.024579821,(GB_GCA_030645205.1/f__BurkholderiaceaeZZZg__PolaromonasZZZs__Polaromonas sp030683705:0.009750658,GB_GCA_030683705.1/f__BurkholderiaceaeZZZg__PolaromonasZZZs__Polaromonas sp030683705:0.004491248)0.996:0.006447636)0.066:0.001942277)0.952:0.00496758)0.956:0.003822169,(RS_GCF_014641715.1/f__BurkholderiaceaeZZZg__PolaromonasZZZs__Polaromonas eurypsychrophila:0.018724079,RS_GCF_030689685.1/f__BurkholderiaceaeZZZg__PolaromonasZZZs__Polaromonas sp030689685:0.020920728)0.998:0.006977741)1.000:0.011339096)0.982:0.005512433)0.952:0.006641489,(GB_GCA_021731285.1/f__BurkholderiaceaeZZZg__PolaromonasZZZs__Polaromonas sp021731285:0.032124896,(GB_GCA_030646735.1/f__BurkholderiaceaeZZZg__PolaromonasZZZs__Polaromonas sp030655515:0.00458069,GB_GCA_030655515.1/f__BurkholderiaceaeZZZg__PolaromonasZZZs__Polaromonas sp030655515:0.010605206)1.000:0.031228238)0.543:0.007452506)1.000:0.025037745)1.000:0.01816267,(GB_GCA_903844825.1/f__BurkholderiaceaeZZZg__PolaromonasZZZs__Polaromonas sp903844825:0.057408472,((((GB_GCA_030654695.1/f__BurkholderiaceaeZZZg__PolaromonasZZZs__Polaromonas sp030654695:0.010203211,(((GB_GCA_947372415.1/f__BurkholderiaceaeZZZg__PolaromonasZZZs__Polaromonas sp947374505:0.003252208,(GB_GCA_947374505.1/f__BurkholderiaceaeZZZg__PolaromonasZZZs__Polaromonas sp947374505:5e-09,(GB_GCA_947377435.1/f__BurkholderiaceaeZZZg__PolaromonasZZZs__Polaromonas sp947374505:5e-09,(((GB_GCA_947372705.1/f__BurkholderiaceaeZZZg__PolaromonasZZZs__Polaromonas sp947374505:0.002462725,GB_GCA_947378025.1/f__BurkholderiaceaeZZZg__PolaromonasZZZs__Polaromonas sp947374505:0.003176771)0.056:5e-09,GB_GCA_947377965.1/f__BurkholderiaceaeZZZg__PolaromonasZZZs__Polaromonas sp947374505:5e-09)0.809:0.000596677,GB_GCA_947380755.1/f__BurkholderiaceaeZZZg__PolaromonasZZZs__Polaromonas sp947374505:0.000294008)0.786:0.000653477)0.971:5e-09)0.736:0.000249273)1.000:0.008697278,(GB_GCA_947447355.1/f__BurkholderiaceaeZZZg__PolaromonasZZZs__Polaromonas sp947447355:5e-09,(GB_GCA_947377585.1/f__BurkholderiaceaeZZZg__PolaromonasZZZs__Polaromonas sp947447355:0.000549788,((((GB_GCA_947373365.1/f__BurkholderiaceaeZZZg__PolaromonasZZZs__Polaromonas sp947447355:0.000510918,((GB_GCA_947372045.1/f__BurkholderiaceaeZZZg__PolaromonasZZZs__Polaromonas sp947447355:0.001025168,GB_GCA_947378115.1/f__BurkholderiaceaeZZZg__PolaromonasZZZs__Polaromonas sp947447355:0.00047158)0.411:5e-09,GB_GCA_947374465.1/f__BurkholderiaceaeZZZg__PolaromonasZZZs__Polaromonas sp947447355:5e-09)0.796:0.000214795)0.167:5.3e-08,(GB_GCA_947381445.1/f__BurkholderiaceaeZZZg__PolaromonasZZZs__Polaromonas sp947447355:0.000299952,GB_GCA_947451305.1/f__BurkholderiaceaeZZZg__PolaromonasZZZs__Polaromonas sp947447355:0.000244194)0.795:0.000220603)0.060:2.1e-08,GB_GCA_947373575.1/f__BurkholderiaceaeZZZg__PolaromonasZZZs__Polaromonas sp947447355:0.000446065)0.560:2.1e-08,GB_GCA_947371055.1/f__BurkholderiaceaeZZZg__PolaromonasZZZs__Polaromonas sp947447355:5e-09)0.784:0.000477867)0.815:0.000299401)1.000:0.010422468)0.949:0.002670268,(((GB_GCA_947443725.1/f__BurkholderiaceaeZZZg__PolaromonasZZZs__Polaromonas sp947450675:5e-09,(GB_GCA_947443635.1/f__BurkholderiaceaeZZZg__PolaromonasZZZs__Polaromonas sp947450675:5e-09,(GB_GCA_947450675.1/f__BurkholderiaceaeZZZg__PolaromonasZZZs__Polaromonas sp947450675:5e-09,GB_GCA_947454935.1/f__BurkholderiaceaeZZZg__PolaromonasZZZs__Polaromonas sp947450675:5e-09)0.441:5e-09)0.850:5e-09)1.000:0.009707386,(((GB_GCA_947451205.1/f__BurkholderiaceaeZZZg__PolaromonasZZZs__Polaromonas sp947451205:5e-09,GB_GCA_947454095.1/f__BurkholderiaceaeZZZg__PolaromonasZZZs__Polaromonas sp947451205:0.000368921)0.000:5e-09,GB_GCA_947445095.1/f__BurkholderiaceaeZZZg__PolaromonasZZZs__Polaromonas sp947451205:5e-09)0.999:0.008957531,(GB_GCA_013205645.1/f__BurkholderiaceaeZZZg__PolaromonasZZZs__Polaromonas sp013205645:0.015579999,GB_GCA_947449895.1/f__BurkholderiaceaeZZZg__PolaromonasZZZs__Polaromonas sp947449895:0.009816631)0.425:0.002264386)0.350:0.001991301)0.866:0.002583989,(GB_GCA_947448545.1/f__BurkholderiaceaeZZZg__PolaromonasZZZs__Polaromonas sp947450765:0.000378376,GB_GCA_947450765.1/f__BurkholderiaceaeZZZg__PolaromonasZZZs__Polaromonas sp947450765:0.000686776)1.000:0.009603332)0.945:0.002421012)0.595:0.001068595)0.599:0.001725754,(GB_GCA_947444765.1/f__BurkholderiaceaeZZZg__PolaromonasZZZs__Polaromonas sp947450695:5e-09,GB_GCA_947450695.1/f__BurkholderiaceaeZZZg__PolaromonasZZZs__Polaromonas sp947450695:5e-09)1.000:0.011763284)0.993:0.005144211,(GB_GCA_947371285.1/f__BurkholderiaceaeZZZg__PolaromonasZZZs__Polaromonas sp947378785:5e-09,GB_GCA_947378785.1/f__BurkholderiaceaeZZZg__PolaromonasZZZs__Polaromonas sp947378785:5e-09)1.000:0.012298864)1.000:0.031629307,(GB_GCA_903941205.1/f__BurkholderiaceaeZZZg__PolaromonasZZZs__Polaromonas sp903941205:0.039713667,((GB_GCA_945871335.1/f__BurkholderiaceaeZZZg__PolaromonasZZZs__Polaromonas sp945871335:0.011573612,GB_GCA_947505915.1/f__BurkholderiaceaeZZZg__PolaromonasZZZs__Polaromonas sp947505915:0.077085489)0.845:0.005342747,(GB_GCA_947466165.1/f__BurkholderiaceaeZZZg__PolaromonasZZZs__Polaromonas sp947466165:0.00513827,(GB_GCA_021737905.1/f__BurkholderiaceaeZZZg__PolaromonasZZZs__Polaromonas sp021737905:0.004006576,(GB_GCA_943326235.1/f__BurkholderiaceaeZZZg__PolaromonasZZZs__Polaromonas sp021737905:0.004038231,GB_GCA_943326905.2/f__BurkholderiaceaeZZZg__PolaromonasZZZs__Polaromonas sp021737905:0.001555545)0.907:0.004431049)0.965:0.003112278)0.143:0.002594099)1.000:0.022564463)0.156:0.006492731)1.000:0.021575716)0.993:0.015913426)1.000:0.02215804)1.000:0.045349379,(((GB_GCA_013297865.1/f__BurkholderiaceaeZZZg__JAAFIP01ZZZs__JAAFIP01 sp013297865:0.090142503,((GB_GCA_012032015.1/f__BurkholderiaceaeZZZg__JAAFIP01ZZZs__JAAFIP01 sp012036375:0.007630657,GB_GCA_012036375.1/f__BurkholderiaceaeZZZg__JAAFIP01ZZZs__JAAFIP01 sp012036375:0.016132588)1.000:0.03985852,(GB_GCA_013297925.1/f__BurkholderiaceaeZZZg__JAAFIP01ZZZs__JAAFIP01 sp013297925:0.024243242,RS_GCF_018413605.1/f__BurkholderiaceaeZZZg__JAAFIP01ZZZs__JAAFIP01 sp018413605:0.027836905)1.000:0.024905067)1.000:0.096436759)1.000:0.045370165,(GB_GCA_030054145.1/f__BurkholderiaceaeZZZg__JASGCK01ZZZs__JASGCK01 sp030054145:0.042653273,((((GB_GCA_947373995.1/f__BurkholderiaceaeZZZg__JASGCK01ZZZs__JASGCK01 sp947372005:5e-09,(GB_GCA_947374655.1/f__BurkholderiaceaeZZZg__JASGCK01ZZZs__JASGCK01 sp947372005:0.000530444,(GB_GCA_947372005.1/f__BurkholderiaceaeZZZg__JASGCK01ZZZs__JASGCK01 sp947372005:0.001040125,GB_GCA_947373425.1/f__BurkholderiaceaeZZZg__JASGCK01ZZZs__JASGCK01 sp947372005:0.000302565)0.860:0.003385799)0.000:5e-09)0.978:0.001129281,GB_GCA_947373455.1/f__BurkholderiaceaeZZZg__JASGCK01ZZZs__JASGCK01 sp947372005:0.000259555)0.964:0.001822995,GB_GCA_947372605.1/f__BurkholderiaceaeZZZg__JASGCK01ZZZs__JASGCK01 sp947372005:0.001472932)1.000:0.032494068,(GB_GCA_025352965.1/f__BurkholderiaceaeZZZg__JASGCK01ZZZs__JASGCK01 sp025352965:0.02440713,((GB_GCA_947372445.1/f__BurkholderiaceaeZZZg__JASGCK01ZZZs__JASGCK01 sp947450645:0.004707672,(GB_GCA_947380425.1/f__BurkholderiaceaeZZZg__JASGCK01ZZZs__JASGCK01 sp947450645:5e-09,((((GB_GCA_947374035.1/f__BurkholderiaceaeZZZg__JASGCK01ZZZs__JASGCK01 sp947450645:0.00111842,GB_GCA_947374385.1/f__BurkholderiaceaeZZZg__JASGCK01ZZZs__JASGCK01 sp947450645:0.000539097)0.489:5e-09,(GB_GCA_947450645.1/f__BurkholderiaceaeZZZg__JASGCK01ZZZs__JASGCK01 sp947450645:0.000849216,GB_GCA_947454815.1/f__BurkholderiaceaeZZZg__JASGCK01ZZZs__JASGCK01 sp947450645:0.002041967)0.000:5e-09)0.817:0.00116939,GB_GCA_947373205.1/f__BurkholderiaceaeZZZg__JASGCK01ZZZs__JASGCK01 sp947450645:5e-09)0.565:5e-09,GB_GCA_947372655.1/f__BurkholderiaceaeZZZg__JASGCK01ZZZs__JASGCK01 sp947450645:0.000254346)0.932:8e-09)1.000:0.007670779)1.000:0.027257444,(GB_GCA_947450715.1/f__BurkholderiaceaeZZZg__JASGCK01ZZZs__JASGCK01 sp947445115:0.00092176,(GB_GCA_947445115.1/f__BurkholderiaceaeZZZg__JASGCK01ZZZs__JASGCK01 sp947445115:5e-09,GB_GCA_947454035.1/f__BurkholderiaceaeZZZg__JASGCK01ZZZs__JASGCK01 sp947445115:0.00023087)0.746:0.000183964)1.000:0.030811805)0.972:0.009729473)0.968:0.010788958)0.998:0.0188986)1.000:0.180426552)0.995:0.029933977,((GB_GCA_937863225.1/f__BurkholderiaceaeZZZg__JAAFJR01ZZZs__JAAFJR01 sp937863225:0.02247995,(GB_GCA_016720475.1/f__BurkholderiaceaeZZZg__JAAFJR01ZZZs__JAAFJR01 sp016705065:0.001992694,(((GB_GCA_017985395.1/f__BurkholderiaceaeZZZg__JAAFJR01ZZZs__JAAFJR01 sp016705065:5e-09,(GB_GCA_017984665.1/f__BurkholderiaceaeZZZg__JAAFJR01ZZZs__JAAFJR01 sp016705065:5e-09,GB_GCA_017994645.1/f__BurkholderiaceaeZZZg__JAAFJR01ZZZs__JAAFJR01 sp016705065:0.000242278)0.747:5e-09)0.901:0.000548616,(GB_GCA_018057225.1/f__BurkholderiaceaeZZZg__JAAFJR01ZZZs__JAAFJR01 sp016705065:5e-09,(GB_GCA_018062615.1/f__BurkholderiaceaeZZZg__JAAFJR01ZZZs__JAAFJR01 sp016705065:5e-09,GB_GCA_017996495.1/f__BurkholderiaceaeZZZg__JAAFJR01ZZZs__JAAFJR01 sp016705065:0.000299504)0.949:0.000666643)0.336:2.8e-08)0.738:0.000272042,(GB_GCA_016705065.1/f__BurkholderiaceaeZZZg__JAAFJR01ZZZs__JAAFJR01 sp016705065:0.001498792,(GB_GCA_016708645.1/f__BurkholderiaceaeZZZg__JAAFJR01ZZZs__JAAFJR01 sp016705065:0.002268532,(GB_GCA_016707235.1/f__BurkholderiaceaeZZZg__JAAFJR01ZZZs__JAAFJR01 sp016705065:0.002199964,GB_GCA_016719475.1/f__BurkholderiaceaeZZZg__JAAFJR01ZZZs__JAAFJR01 sp016705065:0.004530882)0.391:0.000383245)0.880:0.001201191)0.966:0.001009423)0.975:0.002061327)1.000:0.01156287)1.000:0.054916997,((GB_GCA_945907075.1/f__BurkholderiaceaeZZZg__JAAFJR01ZZZs__JAAFJR01 sp947485165:0.001900847,GB_GCA_947485165.1/f__BurkholderiaceaeZZZg__JAAFJR01ZZZs__JAAFJR01 sp947485165:0.000229186)1.000:0.019206994,(GB_GCA_013298815.1/f__BurkholderiaceaeZZZg__JAAFJR01ZZZs__JAAFJR01 sp013298815:0.015199776,GB_GCA_013298945.1/f__BurkholderiaceaeZZZg__JAAFJR01ZZZs__JAAFJR01 sp013298945:0.019226441)0.428:0.006152302)1.000:0.039991709)1.000:0.103031449)0.206:0.012386585)0.995:0.015027211,(GB_GCA_945952465.1/f__BurkholderiaceaeZZZg__PCRC01ZZZs__PCRC01 sp945952465:0.092656082,(GB_GCA_027490925.1/f__BurkholderiaceaeZZZg__PCRC01ZZZs__PCRC01 sp027490925:0.047865509,(GB_GCA_017495185.1/f__BurkholderiaceaeZZZg__PCRC01ZZZs__PCRC01 sp017848435:0.002082622,(GB_GCA_017848455.1/f__BurkholderiaceaeZZZg__PCRC01ZZZs__PCRC01 sp017848435:0.000618777,GB_GCA_017848435.1/f__BurkholderiaceaeZZZg__PCRC01ZZZs__PCRC01 sp017848435:5e-09)0.748:0.000216497)1.000:0.026883772)1.000:0.049692842)1.000:0.033357672)0.997:0.012564774)0.601:0.006954738)1.000:0.013108156,(((((((((((RS_GCF_901827165.1/f__BurkholderiaceaeZZZg__VariovoraxZZZs__Variovorax sp901827185:0.003410412,RS_GCF_901827185.1/f__BurkholderiaceaeZZZg__VariovoraxZZZs__Variovorax sp901827185:0.001764287)1.000:0.025384051,((((RS_GCF_003014875.1/f__BurkholderiaceaeZZZg__VariovoraxZZZs__Variovorax sp003014875:6e-09,RS_GCF_010499245.1/f__BurkholderiaceaeZZZg__VariovoraxZZZs__Variovorax sp003014875:5e-09)1.000:0.012555698,((RS_GCF_001541225.1/f__BurkholderiaceaeZZZg__VariovoraxZZZs__Variovorax sp001541225:0.006479896,RS_GCF_901827175.1/f__BurkholderiaceaeZZZg__VariovoraxZZZs__Variovorax sp901827175:0.008481257)0.861:0.003143534,(RS_GCF_901827205.1/f__BurkholderiaceaeZZZg__VariovoraxZZZs__Variovorax sp901827205:0.012395843,RS_GCF_901827155.1/f__BurkholderiaceaeZZZg__VariovoraxZZZs__Variovorax sp901827155:0.01381152)0.983:0.005020455)1.000:0.00877019)0.995:0.007514088,(RS_GCF_001984055.1/f__BurkholderiaceaeZZZg__VariovoraxZZZs__Variovorax sp001984055:0.021259636,RS_GCF_002157355.1/f__BurkholderiaceaeZZZg__VariovoraxZZZs__Variovorax sp002157355:0.016341303)1.000:0.01154154)1.000:0.021752403,(RS_GCF_018614915.1/f__BurkholderiaceaeZZZg__VariovoraxZZZs__Variovorax paradoxus_K:0.013829732,(RS_GCF_018614955.1/f__BurkholderiaceaeZZZg__VariovoraxZZZs__Variovorax paradoxus_J:0.004342113,(RS_GCF_003984645.1/f__BurkholderiaceaeZZZg__VariovoraxZZZs__Variovorax sp003984645:0.007279979,RS_GCF_900101545.1/f__BurkholderiaceaeZZZg__VariovoraxZZZs__Variovorax sp900101545:0.006447201)0.031:0.001433239)0.997:0.006607506)0.907:0.005066388)1.000:0.010507095)0.984:0.005501724,(((RS_GCF_030316855.1/f__BurkholderiaceaeZZZg__VariovoraxZZZs__Variovorax sp030316855:0.001725272,RS_GCF_030317005.1/f__BurkholderiaceaeZZZg__VariovoraxZZZs__Variovorax sp030316855:0.001147117)1.000:0.006536956,(RS_GCF_030317115.1/f__BurkholderiaceaeZZZg__VariovoraxZZZs__Variovorax sp030317115:0.005594569,RS_GCF_030317145.1/f__BurkholderiaceaeZZZg__VariovoraxZZZs__Variovorax sp030317145:0.004482752)0.967:0.002500971)1.000:0.010908633,((GB_GCA_017744285.1/f__BurkholderiaceaeZZZg__VariovoraxZZZs__Variovorax sp017744285:0.002414227,GB_GCA_023388155.1/f__BurkholderiaceaeZZZg__VariovoraxZZZs__Variovorax sp017744285:0.002938141)1.000:0.028656112,(RS_GCF_900090195.1/f__BurkholderiaceaeZZZg__VariovoraxZZZs__Variovorax sp900090195:0.011066864,(RS_GCF_900107745.1/f__BurkholderiaceaeZZZg__VariovoraxZZZs__Variovorax sp900107745:0.007773205,(GB_GCA_017744935.1/f__BurkholderiaceaeZZZg__VariovoraxZZZs__Variovorax sp017744935:0.006467528,RS_GCF_014192575.1/f__BurkholderiaceaeZZZg__VariovoraxZZZs__Variovorax sp014192575:0.001906844)1.000:0.008657996)0.948:0.004000263)1.000:0.009375468)1.000:0.028957807)0.987:0.007588513)0.240:0.003975107,((RS_GCF_030316885.1/f__BurkholderiaceaeZZZg__VariovoraxZZZs__Variovorax sp030316885:0.025520936,((RS_GCF_030316765.1/f__BurkholderiaceaeZZZg__VariovoraxZZZs__Variovorax sp030316765:0.000529877,RS_GCF_030316935.1/f__BurkholderiaceaeZZZg__VariovoraxZZZs__Variovorax sp030316765:0.000696053)1.000:0.008210944,(RS_GCF_030316845.1/f__BurkholderiaceaeZZZg__VariovoraxZZZs__Variovorax sp030316845:0.004602706,(RS_GCF_030316965.1/f__BurkholderiaceaeZZZg__VariovoraxZZZs__Variovorax ginsengisoli_B:0.001439395,(RS_GCF_030316985.1/f__BurkholderiaceaeZZZg__VariovoraxZZZs__Variovorax ginsengisoli_B:0.001110067,(RS_GCF_030486595.1/f__BurkholderiaceaeZZZg__VariovoraxZZZs__Variovorax ginsengisoli_B:5e-09,RS_GCF_030504975.1/f__BurkholderiaceaeZZZg__VariovoraxZZZs__Variovorax ginsengisoli_B:5e-09)0.992:0.001914507)0.844:0.00138085)0.997:0.003504202)0.999:0.008272941)0.999:0.008961141)0.594:0.005646835,GB_GCA_009765735.1/f__BurkholderiaceaeZZZg__VariovoraxZZZs__Variovorax sp009765735:0.036195021)0.995:0.01075762)0.988:0.007693562,((GB_GCA_018827965.1/f__BurkholderiaceaeZZZg__VariovoraxZZZs__Variovorax sp018820395:0.001518137,(GB_GCA_018820875.1/f__BurkholderiaceaeZZZg__VariovoraxZZZs__Variovorax sp018820395:0.001432597,GB_GCA_018820395.1/f__BurkholderiaceaeZZZg__VariovoraxZZZs__Variovorax sp018820395:0.000231355)0.847:0.000631504)1.000:0.064014821,GB_GCA_902506565.1/f__BurkholderiaceaeZZZg__VariovoraxZZZs__Variovorax sp902506565:0.051282227)0.887:0.010379178)0.996:0.009817416,((((((RS_GCF_030317165.1/f__BurkholderiaceaeZZZg__VariovoraxZZZs__Variovorax sp030317205:0.0,RS_GCF_030317185.1/f__BurkholderiaceaeZZZg__VariovoraxZZZs__Variovorax sp030317205:0.0,RS_GCF_030317205.1/f__BurkholderiaceaeZZZg__VariovoraxZZZs__Variovorax sp030317205:0.0):0.00757093,(GB_GCA_029255415.1/f__BurkholderiaceaeZZZg__VariovoraxZZZs__Variovorax sp025486315:0.004704765,RS_GCF_025486315.1/f__BurkholderiaceaeZZZg__VariovoraxZZZs__Variovorax sp025486315:0.003162)1.000:0.008978461)1.000:0.014129393,((GB_GCA_004210345.1/f__BurkholderiaceaeZZZg__VariovoraxZZZs__Variovorax ginsengisoli_A:0.00396827,(GB_GCA_006438845.1/f__BurkholderiaceaeZZZg__VariovoraxZZZs__Variovorax ginsengisoli_A:5e-09,RS_GCF_006438775.1/f__BurkholderiaceaeZZZg__VariovoraxZZZs__Variovorax ginsengisoli_A:5e-09)0.972:0.002129275)1.000:0.028861617,(RS_GCF_019352895.1/f__BurkholderiaceaeZZZg__VariovoraxZZZs__Variovorax boronicumulans_A:0.008147497,(RS_GCF_014170375.1/f__BurkholderiaceaeZZZg__VariovoraxZZZs__Variovorax sp014170375:0.001649646,(RS_GCF_030317075.1/f__BurkholderiaceaeZZZg__VariovoraxZZZs__Variovorax sp014170375:0.000205626,RS_GCF_030317215.1/f__BurkholderiaceaeZZZg__VariovoraxZZZs__Variovorax sp014170375:5e-09)0.986:0.001866166)0.980:0.003457222)1.000:0.019495344)0.626:0.008812898)1.000:0.013764441,(RS_GCF_030811835.1/f__BurkholderiaceaeZZZg__VariovoraxZZZs__Variovorax ginsengisoli_C:0.031678779,GB_GCA_903872875.1/f__BurkholderiaceaeZZZg__VariovoraxZZZs__Variovorax sp903872875:0.029836668)0.986:0.011351455)0.493:0.007494534,(GB_GCA_024372625.1/f__BurkholderiaceaeZZZg__VariovoraxZZZs__Variovorax sp024372625:0.040368163,(GB_GCA_022701965.1/f__BurkholderiaceaeZZZg__VariovoraxZZZs__Variovorax sp022701965:0.069174041,GB_GCA_028292145.1/f__BurkholderiaceaeZZZg__VariovoraxZZZs__Variovorax sp028292145:0.0201701)0.999:0.016561746)1.000:0.013861833)0.983:0.008302776,(((((((((RS_GCF_030811855.1/f__BurkholderiaceaeZZZg__VariovoraxZZZs__Variovorax paradoxus_L:0.000377287,RS_GCF_030811995.1/f__BurkholderiaceaeZZZg__VariovoraxZZZs__Variovorax paradoxus_L:0.001267471)0.918:0.001591277,(RS_GCF_900099805.1/f__BurkholderiaceaeZZZg__VariovoraxZZZs__Variovorax sp900099805:0.00425382,RS_GCF_001424835.1/f__BurkholderiaceaeZZZg__VariovoraxZZZs__Variovorax sp001424835:0.004186516)0.080:0.001060074)1.000:0.009807529,(RS_GCF_030815855.1/f__BurkholderiaceaeZZZg__VariovoraxZZZs__Variovorax paradoxus_M:0.013392455,(RS_GCF_009755665.1/f__BurkholderiaceaeZZZg__VariovoraxZZZs__Variovorax paradoxus_G:0.002121822,(RS_GCF_029919115.1/f__BurkholderiaceaeZZZg__VariovoraxZZZs__Variovorax paradoxus_O:0.003576207,(RS_GCF_003984625.1/f__BurkholderiaceaeZZZg__VariovoraxZZZs__Variovorax sp003984625:0.003732264,RS_GCF_023195515.1/f__BurkholderiaceaeZZZg__VariovoraxZZZs__Variovorax sp023195515:0.002073767)0.521:0.000841442)0.999:0.003951311)0.993:0.004216472)0.986:0.00522633)0.988:0.004625734,(((RS_GCF_000463015.1/f__BurkholderiaceaeZZZg__VariovoraxZZZs__Variovorax paradoxus_E:0.001386317,RS_GCF_001026885.1/f__BurkholderiaceaeZZZg__VariovoraxZZZs__Variovorax paradoxus_E:0.003158629)0.996:0.003968231,(((RS_GCF_003863415.1/f__BurkholderiaceaeZZZg__VariovoraxZZZs__Variovorax beijingensis:5e-09,RS_GCF_003951285.1/f__BurkholderiaceaeZZZg__VariovoraxZZZs__Variovorax beijingensis:0.000616522)0.995:0.00327787,GB_GCA_023667525.1/f__BurkholderiaceaeZZZg__VariovoraxZZZs__Variovorax beijingensis_B:0.006707738)0.860:0.001502065,(((RS_GCF_030811975.1/f__BurkholderiaceaeZZZg__VariovoraxZZZs__Variovorax paradoxus:0.000647804,(RS_GCF_000377585.1/f__BurkholderiaceaeZZZg__VariovoraxZZZs__Variovorax paradoxus:0.001057603,RS_GCF_019508155.1/f__BurkholderiaceaeZZZg__VariovoraxZZZs__Variovorax paradoxus:0.003802588)0.322:0.000204036)0.930:0.000853865,(RS_GCF_001591365.1/f__BurkholderiaceaeZZZg__VariovoraxZZZs__Variovorax paradoxus:5e-09,RS_GCF_903797725.1/f__BurkholderiaceaeZZZg__VariovoraxZZZs__Variovorax paradoxus:5e-09)0.938:0.00094077)0.993:0.002889684,(RS_GCF_007828835.1/f__BurkholderiaceaeZZZg__VariovoraxZZZs__Variovorax beijingensis_A:0.000203538,(RS_GCF_014852545.1/f__BurkholderiaceaeZZZg__VariovoraxZZZs__Variovorax beijingensis_A:0.00020626,RS_GCF_030812005.1/f__BurkholderiaceaeZZZg__VariovoraxZZZs__Variovorax beijingensis_A:0.000206283)0.786:0.000207419)1.000:0.005866816)0.948:0.001402646)0.949:0.002213748)1.000:0.007251253,RS_GCF_030815975.1/f__BurkholderiaceaeZZZg__VariovoraxZZZs__Variovorax paradoxus_N:0.008314541)0.940:0.003417609)0.325:0.001868179,RS_GCF_018614875.1/f__BurkholderiaceaeZZZg__VariovoraxZZZs__Variovorax paradoxus_I:0.009408887)1.000:0.009583855,(((GB_GCA_945860785.1/f__BurkholderiaceaeZZZg__VariovoraxZZZs__Variovorax sp945860785:0.013207773,(RS_GCF_000834655.1/f__BurkholderiaceaeZZZg__VariovoraxZZZs__Variovorax paradoxus_F:0.004462804,((RS_GCF_016405905.1/f__BurkholderiaceaeZZZg__VariovoraxZZZs__Variovorax sp016405905:0.005564585,(RS_GCF_024701975.1/f__BurkholderiaceaeZZZg__VariovoraxZZZs__Variovorax sp024701975:0.00555163,RS_GCF_900115685.1/f__BurkholderiaceaeZZZg__VariovoraxZZZs__Variovorax sp900115685:0.008427592)0.040:0.001803039)0.880:0.00157103,((RS_GCF_017161115.1/f__BurkholderiaceaeZZZg__VariovoraxZZZs__Variovorax sp017161115:0.002872204,RS_GCF_030812215.1/f__BurkholderiaceaeZZZg__VariovoraxZZZs__Variovorax boronicumulans_C:0.007885419)0.976:0.002020833,(((RS_GCF_030812015.1/f__BurkholderiaceaeZZZg__VariovoraxZZZs__Variovorax paradoxus_C:0.0,RS_GCF_030812055.1/f__BurkholderiaceaeZZZg__VariovoraxZZZs__Variovorax paradoxus_C:0.0):0.002374584,(RS_GCF_000184745.1/f__BurkholderiaceaeZZZg__VariovoraxZZZs__Variovorax paradoxus_C:0.001292307,(RS_GCF_030812115.1/f__BurkholderiaceaeZZZg__VariovoraxZZZs__Variovorax paradoxus_C:0.001108903,((RS_GCF_030811635.1/f__BurkholderiaceaeZZZg__VariovoraxZZZs__Variovorax paradoxus_C:0.0,RS_GCF_030812145.1/f__BurkholderiaceaeZZZg__VariovoraxZZZs__Variovorax paradoxus_C:0.0):0.001524127,((RS_GCF_030812075.1/f__BurkholderiaceaeZZZg__VariovoraxZZZs__Variovorax paradoxus_C:0.001943606,RS_GCF_030815625.1/f__BurkholderiaceaeZZZg__VariovoraxZZZs__Variovorax paradoxus_C:0.000487924)0.928:0.001010703,RS_GCF_030812095.1/f__BurkholderiaceaeZZZg__VariovoraxZZZs__Variovorax paradoxus_C:0.000889651)0.874:0.00062061)0.895:0.000609118)0.928:0.000832595)0.790:0.001178893)0.740:0.00240889,RS_GCF_029892485.1/f__BurkholderiaceaeZZZg__VariovoraxZZZs__Variovorax boronicumulans_B:0.008264864)0.242:0.001059079)0.990:0.002634604)0.497:0.001244086)1.000:0.00611343)0.993:0.006168643,(RS_GCF_900100965.1/f__BurkholderiaceaeZZZg__VariovoraxZZZs__Variovorax sp900100965:0.007261055,(RS_GCF_003852515.1/f__BurkholderiaceaeZZZg__VariovoraxZZZs__Variovorax sp003852515:0.006931701,RS_GCF_014302995.1/f__BurkholderiaceaeZZZg__VariovoraxZZZs__Variovorax sp014302995:0.007853499)0.998:0.005027493)0.995:0.005669931)0.968:0.004712483,((((RS_GCF_001425205.1/f__BurkholderiaceaeZZZg__VariovoraxZZZs__Variovorax sp001425205:0.005469128,(RS_GCF_000282635.1/f__BurkholderiaceaeZZZg__VariovoraxZZZs__Variovorax sp000282635:0.001944787,RS_GCF_001426595.1/f__BurkholderiaceaeZZZg__VariovoraxZZZs__Variovorax sp000282635:0.000668435)1.000:0.005067191)1.000:0.006011143,((RS_GCF_900115445.1/f__BurkholderiaceaeZZZg__VariovoraxZZZs__Variovorax sp900112425:0.00135155,(RS_GCF_900109235.1/f__BurkholderiaceaeZZZg__VariovoraxZZZs__Variovorax sp900112425:5e-09,RS_GCF_900112425.1/f__BurkholderiaceaeZZZg__VariovoraxZZZs__Variovorax sp900112425:5e-09)0.968:0.001332442)1.000:0.009772521,(RS_GCF_030316925.1/f__BurkholderiaceaeZZZg__VariovoraxZZZs__Variovorax sp030317035:5e-09,RS_GCF_030317035.1/f__BurkholderiaceaeZZZg__VariovoraxZZZs__Variovorax sp030317035:5e-09)1.000:0.010632304)1.000:0.00758162)0.996:0.00438574,((((RS_GCF_024734665.1/f__BurkholderiaceaeZZZg__VariovoraxZZZs__Variovorax sp900106655:0.003609794,((RS_GCF_030812175.1/f__BurkholderiaceaeZZZg__VariovoraxZZZs__Variovorax sp900106655:0.00062345,RS_GCF_900111625.1/f__BurkholderiaceaeZZZg__VariovoraxZZZs__Variovorax sp900106655:0.000405278)0.736:6e-09,((RS_GCF_900107295.1/f__BurkholderiaceaeZZZg__VariovoraxZZZs__Variovorax sp900106655:0.000623957,RS_GCF_900215425.1/f__BurkholderiaceaeZZZg__VariovoraxZZZs__Variovorax sp900106655:0.000617606)0.399:0.000404445,RS_GCF_900106655.1/f__BurkholderiaceaeZZZg__VariovoraxZZZs__Variovorax sp900106655:5e-09)0.925:0.000404954)0.978:0.002289389)1.000:0.005849954,((((GB_GCA_900107915.1/f__BurkholderiaceaeZZZg__VariovoraxZZZs__Variovorax gossypii:0.0,GB_GCA_900108265.1/f__BurkholderiaceaeZZZg__VariovoraxZZZs__Variovorax gossypii:0.0,GB_GCA_900112125.1/f__BurkholderiaceaeZZZg__VariovoraxZZZs__Variovorax gossypii:0.0,GB_GCA_900113295.1/f__BurkholderiaceaeZZZg__VariovoraxZZZs__Variovorax gossypii:0.0):0.000664949,(GB_GCA_030803865.1/f__BurkholderiaceaeZZZg__VariovoraxZZZs__Variovorax gossypii:0.000605857,(RS_GCF_003965815.1/f__BurkholderiaceaeZZZg__VariovoraxZZZs__Variovorax gossypii:0.001099576,RS_GCF_900109805.1/f__BurkholderiaceaeZZZg__VariovoraxZZZs__Variovorax gossypii:0.000305673)0.496:0.001326292)0.202:0.001567103)1.000:0.011503632,(RS_GCF_013376045.1/f__BurkholderiaceaeZZZg__VariovoraxZZZs__Variovorax sp013376045:0.00718711,(RS_GCF_030462475.1/f__BurkholderiaceaeZZZg__VariovoraxZZZs__Variovorax sp030462475:0.00858452,((RS_GCF_003952165.1/f__BurkholderiaceaeZZZg__VariovoraxZZZs__Variovorax guangxiensis:0.00126939,RS_GCF_014197655.1/f__BurkholderiaceaeZZZg__VariovoraxZZZs__Variovorax guangxiensis:0.001421629)0.956:0.003450279,((RS_GCF_003955655.1/f__BurkholderiaceaeZZZg__VariovoraxZZZs__Variovorax paradoxus_A:0.00450048,(RS_GCF_000382045.1/f__BurkholderiaceaeZZZg__VariovoraxZZZs__Variovorax paradoxus_A:0.0007427,RS_GCF_014195185.1/f__BurkholderiaceaeZZZg__VariovoraxZZZs__Variovorax paradoxus_A:0.00028325)0.369:0.00040669)0.999:0.00390673,(GB_GCA_913776885.1/f__BurkholderiaceaeZZZg__VariovoraxZZZs__Variovorax sp913776885:0.002226596,RS_GCF_913776545.1/f__BurkholderiaceaeZZZg__VariovoraxZZZs__Variovorax sp913776885:0.002159739)0.986:0.003530337)0.995:0.004521314)0.871:0.002763859)1.000:0.006491666)0.963:0.002490233)1.000:0.006487412,(RS_GCF_937864545.1/f__BurkholderiaceaeZZZg__VariovoraxZZZs__Variovorax sp003952185:5e-09,(RS_GCF_003952185.1/f__BurkholderiaceaeZZZg__VariovoraxZZZs__Variovorax sp003952185:5e-09,(RS_GCF_003950725.1/f__BurkholderiaceaeZZZg__VariovoraxZZZs__Variovorax sp003952185:5e-09,RS_GCF_005502705.1/f__BurkholderiaceaeZZZg__VariovoraxZZZs__Variovorax sp003952185:5e-09)1.000:5e-09)0.000:5e-09)0.994:0.003466435)1.000:0.008622492)1.000:0.005809393,((RS_GCF_001645605.1/f__BurkholderiaceaeZZZg__VariovoraxZZZs__Variovorax sp003019815:0.000209814,(RS_GCF_030208835.1/f__BurkholderiaceaeZZZg__VariovoraxZZZs__Variovorax sp003019815:0.000814445,(RS_GCF_003019815.1/f__BurkholderiaceaeZZZg__VariovoraxZZZs__Variovorax sp003019815:0.000201046,RS_GCF_016919265.1/f__BurkholderiaceaeZZZg__VariovoraxZZZs__Variovorax sp003019815:6e-09)0.930:0.000606223)0.276:0.000195947)0.999:0.005460035,(RS_GCF_022009635.1/f__BurkholderiaceaeZZZg__VariovoraxZZZs__Variovorax sp001899795:5e-09,((RS_GCF_001899795.1/f__BurkholderiaceaeZZZg__VariovoraxZZZs__Variovorax sp001899795:0.0,RS_GCF_017304015.1/f__BurkholderiaceaeZZZg__VariovoraxZZZs__Variovorax sp001899795:0.0,RS_GCF_938009155.1/f__BurkholderiaceaeZZZg__VariovoraxZZZs__Variovorax sp001899795:0.0):5e-09,(RS_GCF_001725035.1/f__BurkholderiaceaeZZZg__VariovoraxZZZs__Variovorax sp001899795:5e-09,RS_GCF_001725775.1/f__BurkholderiaceaeZZZg__VariovoraxZZZs__Variovorax sp001899795:5e-09)0.000:5e-09)0.000:5e-09)0.999:0.005100359)0.998:0.005256063)0.979:0.00451911,RS_GCF_016082275.1/f__BurkholderiaceaeZZZg__VariovoraxZZZs__Variovorax sp016082275:0.010210057)0.961:0.002809154)0.801:0.003815031,((RS_GCF_009498455.1/f__BurkholderiaceaeZZZg__VariovoraxZZZs__Variovorax paradoxus_H:0.003020898,(RS_GCF_002754375.1/f__BurkholderiaceaeZZZg__VariovoraxZZZs__Variovorax sp002754375:0.003202941,(RS_GCF_002849325.1/f__BurkholderiaceaeZZZg__VariovoraxZZZs__Variovorax sp002754375:0.002892365,RS_GCF_014843395.1/f__BurkholderiaceaeZZZg__VariovoraxZZZs__Variovorax paradoxus_H:0.000769283)0.987:0.002538272)0.656:0.002074813)0.997:0.004262673,(RS_GCF_001426505.1/f__BurkholderiaceaeZZZg__VariovoraxZZZs__Variovorax sp001426505:0.004783636,(RS_GCF_009811355.1/f__BurkholderiaceaeZZZg__VariovoraxZZZs__Variovorax boronicumulans:0.001232873,((((RS_GCF_009811375.1/f__BurkholderiaceaeZZZg__VariovoraxZZZs__Variovorax boronicumulans:0.001025236,(RS_GCF_006323185.2/f__BurkholderiaceaeZZZg__VariovoraxZZZs__Variovorax boronicumulans:0.000405748,(RS_GCF_030811875.1/f__BurkholderiaceaeZZZg__VariovoraxZZZs__Variovorax boronicumulans:0.001014068,(RS_GCF_001591345.1/f__BurkholderiaceaeZZZg__VariovoraxZZZs__Variovorax boronicumulans:0.001418563,(RS_GCF_002303955.1/f__BurkholderiaceaeZZZg__VariovoraxZZZs__Variovorax boronicumulans:0.002444246,(RS_GCF_030811905.1/f__BurkholderiaceaeZZZg__VariovoraxZZZs__Variovorax boronicumulans:0.0,RS_GCF_030811935.1/f__BurkholderiaceaeZZZg__VariovoraxZZZs__Variovorax boronicumulans:0.0):0.000819932)0.873:0.000405473)0.058:0.000199709)0.713:5e-09)0.940:0.00059901)0.731:0.000199425,RS_GCF_030811955.1/f__BurkholderiaceaeZZZg__VariovoraxZZZs__Variovorax boronicumulans:0.002036203)0.789:0.000312263,(RS_GCF_001752345.1/f__BurkholderiaceaeZZZg__VariovoraxZZZs__Variovorax boronicumulans:0.0,RS_GCF_001753775.1/f__BurkholderiaceaeZZZg__VariovoraxZZZs__Variovorax boronicumulans:0.0):0.000495991)0.901:0.000599826,RS_GCF_002291405.1/f__BurkholderiaceaeZZZg__VariovoraxZZZs__Variovorax boronicumulans:0.001764045)0.951:0.000886248)0.986:0.002550204)0.969:0.003564087)1.000:0.020281365)0.358:0.003110028)1.000:0.008021828)0.999:0.006698425,((GB_GCA_946478645.1/f__BurkholderiaceaeZZZg__VariovoraxZZZs__Variovorax sp946478645:0.019903791,RS_GCF_029893635.1/f__BurkholderiaceaeZZZg__VariovoraxZZZs__Variovorax sp029893635:0.011681391)0.999:0.009282293,((RS_GCF_004296945.1/f__BurkholderiaceaeZZZg__VariovoraxZZZs__Variovorax sp900115375:0.000841318,((RS_GCF_009911995.1/f__BurkholderiaceaeZZZg__VariovoraxZZZs__Variovorax sp900115375:0.002476824,RS_GCF_900115375.1/f__BurkholderiaceaeZZZg__VariovoraxZZZs__Variovorax sp900115375:0.00105822)0.875:0.000411552,GB_GCA_017595065.1/f__BurkholderiaceaeZZZg__VariovoraxZZZs__Variovorax sp900115375:0.001112463)0.384:5e-09)0.958:0.001926432,(GB_GCA_016806145.1/f__BurkholderiaceaeZZZg__VariovoraxZZZs__Variovorax sp900115375:0.003274023,((GB_GCA_030148735.1/f__BurkholderiaceaeZZZg__VariovoraxZZZs__Variovorax sp900115375:0.006693018,(((GB_GCA_001399545.1/f__BurkholderiaceaeZZZg__VariovoraxZZZs__Variovorax sp900115375:0.0,GB_GCA_001399555.1/f__BurkholderiaceaeZZZg__VariovoraxZZZs__Variovorax sp900115375:0.0,GB_GCA_001399625.1/f__BurkholderiaceaeZZZg__VariovoraxZZZs__Variovorax sp900115375:0.0):5e-09,(GB_GCA_001399565.1/f__BurkholderiaceaeZZZg__VariovoraxZZZs__Variovorax sp900115375:0.0,GB_GCA_001399595.1/f__BurkholderiaceaeZZZg__VariovoraxZZZs__Variovorax sp900115375:0.0,GB_GCA_001401735.1/f__BurkholderiaceaeZZZg__VariovoraxZZZs__Variovorax sp900115375:0.0):5e-09)0.779:0.000205391,RS_GCF_002729445.1/f__BurkholderiaceaeZZZg__VariovoraxZZZs__Variovorax sp900115375:0.001069884)0.754:0.000206989)0.751:0.00022607,RS_GCF_025376855.1/f__BurkholderiaceaeZZZg__VariovoraxZZZs__Variovorax sp900115375:0.000204789)1.000:0.005574336)0.120:0.001636965)1.000:0.037342309)0.997:0.008606826)1.000:0.019570274,((GB_GCA_028292285.1/f__BurkholderiaceaeZZZg__VariovoraxZZZs__Variovorax sp028292285:0.027325409,(GB_GCA_025352265.1/f__BurkholderiaceaeZZZg__VariovoraxZZZs__Variovorax sp025352265:0.012027552,(GB_GCA_014376455.1/f__BurkholderiaceaeZZZg__VariovoraxZZZs__Variovorax sp014303735:0.004535988,(RS_GCF_014303735.1/f__BurkholderiaceaeZZZg__VariovoraxZZZs__Variovorax sp014303735:0.000749135,GB_GCA_025353935.1/f__BurkholderiaceaeZZZg__VariovoraxZZZs__Variovorax sp014303735:0.00819505)0.659:0.0013149)0.999:0.007989649)0.286:0.003806461)1.000:0.036742554,(GB_GCA_004210915.1/f__BurkholderiaceaeZZZg__VariovoraxZZZs__Variovorax sp004210915:0.032288879,RS_GCF_001577265.1/f__BurkholderiaceaeZZZg__VariovoraxZZZs__Variovorax sp001577265:0.030555259)0.811:0.011753547)1.000:0.012037159)0.978:0.008579586,(((RS_GCF_018449755.1/f__BurkholderiaceaeZZZg__VariovoraxZZZs__Variovorax sp019207085:0.001719333,RS_GCF_019207085.1/f__BurkholderiaceaeZZZg__VariovoraxZZZs__Variovorax sp019207085:0.002265992)1.000:0.036213554,(GB_GCA_004211245.1/f__BurkholderiaceaeZZZg__VariovoraxZZZs__Variovorax sp004211245:0.032258676,(RS_GCF_030317025.1/f__BurkholderiaceaeZZZg__VariovoraxZZZs__Variovorax sp030316825:0.001025968,(RS_GCF_030316825.1/f__BurkholderiaceaeZZZg__VariovoraxZZZs__Variovorax sp030316825:5e-09,RS_GCF_030317065.1/f__BurkholderiaceaeZZZg__VariovoraxZZZs__Variovorax sp030316825:5e-09)0.823:0.000411476)1.000:0.024168875)0.430:0.00990306)1.000:0.013539538,GB_GCA_028292835.1/f__BurkholderiaceaeZZZg__VariovoraxZZZs__Variovorax sp028292835:0.078571419)0.522:0.00872508)0.970:0.007553835)1.000:0.011157432)0.999:0.015918953,((RS_GCF_030316895.1/f__BurkholderiaceaeZZZg__VariovoraxZZZs__Variovorax dokdonensis:0.075059598,(RS_GCF_900114785.1/f__BurkholderiaceaeZZZg__VariovoraxZZZs__Variovorax sp900114785:0.02510448,(GB_GCA_018241225.1/f__BurkholderiaceaeZZZg__VariovoraxZZZs__Variovorax sp018241225:0.008753202,(RS_GCF_001591385.1/f__BurkholderiaceaeZZZg__VariovoraxZZZs__Variovorax soli:0.011094313,GB_GCA_018241905.1/f__BurkholderiaceaeZZZg__VariovoraxZZZs__Variovorax sp018241905:0.007685492)0.922:0.004933634)1.000:0.014979753)1.000:0.022971954)0.447:0.012409649,RS_GCF_030317105.1/f__BurkholderiaceaeZZZg__VariovoraxZZZs__Variovorax sp030317105:0.041621308)0.891:0.017678546)1.000:0.020445588,(((((RS_GCF_900156165.1/f__BurkholderiaceaeZZZg__XenophilusZZZs__Xenophilus sp900156165:0.00144783,RS_GCF_913778875.1/f__BurkholderiaceaeZZZg__XenophilusZZZs__Xenophilus sp900156165:0.001916925)1.000:0.005976119,(RS_GCF_913773995.1/f__BurkholderiaceaeZZZg__XenophilusZZZs__Xenophilus sp913773995:0.012121863,(RS_GCF_017991995.1/f__BurkholderiaceaeZZZg__XenophilusZZZs__Xenophilus sp017991995:0.003987832,(GB_GCA_017744875.1/f__BurkholderiaceaeZZZg__XenophilusZZZs__Xenophilus sp903864295:0.030480892,((RS_GCF_021401245.1/f__BurkholderiaceaeZZZg__XenophilusZZZs__Xenophilus sp903864295:0.00153275,(RS_GCF_937952655.1/f__BurkholderiaceaeZZZg__XenophilusZZZs__Xenophilus sp903864295:0.001661246,(RS_GCF_903899515.1/f__BurkholderiaceaeZZZg__XenophilusZZZs__Xenophilus sp903864295:5e-09,RS_GCF_903864295.1/f__BurkholderiaceaeZZZg__XenophilusZZZs__Xenophilus sp903864295:6e-09)0.996:0.002366917)0.474:0.000487204)0.867:0.000853538,(RS_GCF_000333675.2/f__BurkholderiaceaeZZZg__XenophilusZZZs__Xenophilus intermedius:0.001398217,RS_GCF_003350475.1/f__BurkholderiaceaeZZZg__XenophilusZZZs__Xenophilus intermedius:0.001862696)0.998:0.003346407)0.225:0.000594406)0.956:0.001545578)0.748:0.001858225)0.963:0.004979663)0.415:0.005108693,((((RS_GCF_913774875.1/f__BurkholderiaceaeZZZg__XenophilusZZZs__Xenophilus intermedius_A:0.000554335,GB_GCA_913773625.1/f__BurkholderiaceaeZZZg__XenophilusZZZs__Xenophilus intermedius_A:0.009725717)0.771:0.000510184,(GB_GCA_913776125.1/f__BurkholderiaceaeZZZg__XenophilusZZZs__Xenophilus intermedius_A:0.001238901,GB_GCA_913778405.1/f__BurkholderiaceaeZZZg__XenophilusZZZs__Xenophilus intermedius_A:0.003098348)0.453:0.000302019)0.742:0.000425402,RS_GCF_001476815.1/f__BurkholderiaceaeZZZg__XenophilusZZZs__Xenophilus intermedius_A:0.001508804)0.814:0.001440349,GB_GCA_913777585.1/f__BurkholderiaceaeZZZg__XenophilusZZZs__Xenophilus intermedius_A:0.020769848)1.000:0.011739018)1.000:0.057645522,(RS_GCF_000745855.1/f__BurkholderiaceaeZZZg__XenophilusZZZs__Xenophilus azovorans:0.048250128,((RS_GCF_028023875.1/f__BurkholderiaceaeZZZg__XenophilusZZZs__Xenophilus arseniciresistens:0.031686206,RS_GCF_916700565.1/f__BurkholderiaceaeZZZg__XenophilusZZZs__Xenophilus sp916700565:0.019877107)1.000:0.039783075,(GB_GCA_029968055.1/f__BurkholderiaceaeZZZg__XenophilusZZZs__Xenophilus aerolatus:0.010827941,(((GB_GCA_003243375.1/f__BurkholderiaceaeZZZg__XenophilusZZZs__Xenophilus sp005503065:0.005755295,GB_GCA_005503065.1/f__BurkholderiaceaeZZZg__XenophilusZZZs__Xenophilus sp005503065:0.002545297)0.999:0.003672776,(GB_GCA_031119455.1/f__BurkholderiaceaeZZZg__XenophilusZZZs__Xenophilus sp031119395:5e-09,(GB_GCA_031119395.1/f__BurkholderiaceaeZZZg__XenophilusZZZs__Xenophilus sp031119395:0.000840652,(GB_GCA_031119355.1/f__BurkholderiaceaeZZZg__XenophilusZZZs__Xenophilus sp031119395:0.002057101,GB_GCA_031119575.1/f__BurkholderiaceaeZZZg__XenophilusZZZs__Xenophilus sp031119395:0.000840513)0.846:0.000985337)0.500:0.000273817)0.995:0.003197059)0.844:0.002763559,((GB_GCA_003671765.1/f__BurkholderiaceaeZZZg__XenophilusZZZs__Xenophilus sp003671765:5e-09,GB_GCA_030418545.1/f__BurkholderiaceaeZZZg__XenophilusZZZs__Xenophilus sp003671765:5e-09)1.000:0.005503207,(GB_GCA_018241185.1/f__BurkholderiaceaeZZZg__XenophilusZZZs__Xenophilus sp018241185:0.005480538,(GB_GCA_017305235.1/f__BurkholderiaceaeZZZg__XenophilusZZZs__Xenophilus sp901875635:5e-09,(GB_GCA_001556675.1/f__BurkholderiaceaeZZZg__XenophilusZZZs__Xenophilus sp901875635:5e-09,GB_GCA_901875635.1/f__BurkholderiaceaeZZZg__XenophilusZZZs__Xenophilus sp901875635:5e-09)0.000:5e-09)1.000:0.006151332)0.051:0.001456645)0.440:0.001493102)0.973:0.004438844)1.000:0.03190308)0.664:0.008711136)0.948:0.012482496)1.000:0.021639118,GB_GCA_031285125.1/f__BurkholderiaceaeZZZg__JAITWT01ZZZs__JAITWT01 sp031285125:0.139304462)0.608:0.013043361)1.000:0.042813353,((GB_GCA_009912175.1/f__BurkholderiaceaeZZZg__Comamonas_FZZZs__Comamonas_F wautersii_A:0.047968598,RS_GCF_003752175.1/f__BurkholderiaceaeZZZg__Comamonas_FZZZs__Comamonas_F sp003752175:0.055535323)1.000:0.090068953,(GB_GCA_017307855.1/f__BurkholderiaceaeZZZg__JAGOCV01ZZZs__JAGOCV01 sp017307855:0.008681407,GB_GCA_017998575.1/f__BurkholderiaceaeZZZg__JAGOCV01ZZZs__JAGOCV01 sp017998575:0.008676379)1.000:0.079203247)0.864:0.017521124)0.780:0.010778473,(((((RS_GCF_003337425.1/f__BurkholderiaceaeZZZg__ExtensimonasZZZs__Extensimonas vulgaris:5e-09,(RS_GCF_007830535.1/f__BurkholderiaceaeZZZg__ExtensimonasZZZs__Extensimonas vulgaris:0.0,RS_GCF_007996985.1/f__BurkholderiaceaeZZZg__ExtensimonasZZZs__Extensimonas vulgaris:0.0):5e-09)1.000:0.020447343,(RS_GCF_029211265.1/f__BurkholderiaceaeZZZg__ExtensimonasZZZs__Extensimonas sp029211265:0.01138507,(GB_GCA_002421885.1/f__BurkholderiaceaeZZZg__ExtensimonasZZZs__Extensimonas perlucida:0.003505153,(RS_GCF_007655255.1/f__BurkholderiaceaeZZZg__ExtensimonasZZZs__Extensimonas perlucida:0.002699059,GB_GCA_014359545.1/f__BurkholderiaceaeZZZg__ExtensimonasZZZs__Extensimonas perlucida:0.003310728)0.372:0.001137225)1.000:0.012124656)0.787:0.007065839)1.000:0.084772906,((((((((GB_GCA_023622805.1/f__BurkholderiaceaeZZZg__ComamonasZZZs__Comamonas sp023622805:0.002751224,RS_GCF_025421555.1/f__BurkholderiaceaeZZZg__ComamonasZZZs__Comamonas sp023622805:0.001036899)1.000:0.022252486,((RS_GCF_018413525.1/f__BurkholderiaceaeZZZg__ComamonasZZZs__Comamonas sp018413525:0.011255101,RS_GCF_902706035.1/f__BurkholderiaceaeZZZg__ComamonasZZZs__Comamonas sp902706035:0.010395383)1.000:0.007890087,((RS_GCF_013363755.1/f__BurkholderiaceaeZZZg__ComamonasZZZs__Comamonas antarctica:0.001903799,(GB_GCA_027494895.1/f__BurkholderiaceaeZZZg__ComamonasZZZs__Comamonas antarctica:5e-09,(GB_GCA_027494545.1/f__BurkholderiaceaeZZZg__ComamonasZZZs__Comamonas antarctica:0.00065057,GB_GCA_027494765.1/f__BurkholderiaceaeZZZg__ComamonasZZZs__Comamonas antarctica:0.00429544)0.889:5e-09)0.944:0.001187781)1.000:0.011652768,(RS_GCF_021044865.1/f__BurkholderiaceaeZZZg__ComamonasZZZs__Comamonas sp021044865:5e-09,RS_GCF_023634805.2/f__BurkholderiaceaeZZZg__ComamonasZZZs__Comamonas sp021044865:5e-09)1.000:0.016265896)1.000:0.012193461)0.309:0.008938859)1.000:0.058607538,(((((GB_GCA_014637085.1/f__BurkholderiaceaeZZZg__ComamonasZZZs__Comamonas phosphati:0.019888656,RS_GCF_001544075.1/f__BurkholderiaceaeZZZg__ComamonasZZZs__Comamonas terrae:0.01565084)1.000:0.01492644,(RS_GCF_900564145.1/f__BurkholderiaceaeZZZg__ComamonasZZZs__Comamonas sp900564145:0.034573731,(GB_GCA_019236485.1/f__BurkholderiaceaeZZZg__ComamonasZZZs__Comamonas sp019236485:0.021217683,(((RS_GCF_019186805.1/f__BurkholderiaceaeZZZg__ComamonasZZZs__Comamonas fluminis:0.018083706,((GB_GCA_031253735.1/f__BurkholderiaceaeZZZg__ComamonasZZZs__Comamonas sp031277805:0.004216257,GB_GCA_031277805.1/f__BurkholderiaceaeZZZg__ComamonasZZZs__Comamonas sp031277805:0.001645898)0.999:0.006105531,(RS_GCF_030064165.1/f__BurkholderiaceaeZZZg__ComamonasZZZs__Comamonas sp030064165:5e-09,RS_GCF_030285385.1/f__BurkholderiaceaeZZZg__ComamonasZZZs__Comamonas sp030064165:5e-09)1.000:0.008063962)1.000:0.007201288)0.940:0.004038049,GB_GCA_003569915.1/f__BurkholderiaceaeZZZg__ComamonasZZZs__Comamonas testosteroni_D:0.022661735)0.393:0.005940783,((GB_GCA_008727115.1/f__BurkholderiaceaeZZZg__ComamonasZZZs__Comamonas testosteroni_E:0.023364631,(RS_GCF_019355935.1/f__BurkholderiaceaeZZZg__ComamonasZZZs__Comamonas sp019355935:0.015328603,(RS_GCF_002754475.1/f__BurkholderiaceaeZZZg__ComamonasZZZs__Comamonas sp002754475:0.00284014,RS_GCF_012844455.2/f__BurkholderiaceaeZZZg__ComamonasZZZs__Comamonas suwonensis:0.002885455)0.996:0.004127777)1.000:0.019743289)0.046:0.003277882,((GB_GCA_031286875.1/f__BurkholderiaceaeZZZg__ComamonasZZZs__Comamonas sp009360615:0.000694987,(RS_GCF_009360615.1/f__BurkholderiaceaeZZZg__ComamonasZZZs__Comamonas sp009360615:8e-09,RS_GCF_913775115.1/f__BurkholderiaceaeZZZg__ComamonasZZZs__Comamonas sp009360615:5e-09)0.747:0.000229179)1.000:0.007031291,(((RS_GCF_014076415.1/f__BurkholderiaceaeZZZg__ComamonasZZZs__Comamonas testosteroni_F:0.000198396,(RS_GCF_024496285.1/f__BurkholderiaceaeZZZg__ComamonasZZZs__Comamonas testosteroni_F:0.000201232,RS_GCF_029026905.1/f__BurkholderiaceaeZZZg__ComamonasZZZs__Comamonas testosteroni_F:5e-09)0.000:5e-09)0.996:0.002477162,(((((((RS_GCF_001640845.1/f__BurkholderiaceaeZZZg__ComamonasZZZs__Comamonas thiooxydans:0.000200399,(RS_GCF_020162215.1/f__BurkholderiaceaeZZZg__ComamonasZZZs__Comamonas thiooxydans:5e-09,RS_GCF_024136915.1/f__BurkholderiaceaeZZZg__ComamonasZZZs__Comamonas thiooxydans:0.00039847)0.618:0.000598258)0.966:0.00099774,(GB_GCA_023455335.1/f__BurkholderiaceaeZZZg__ComamonasZZZs__Comamonas thiooxydans:0.000857977,(RS_GCF_001010305.1/f__BurkholderiaceaeZZZg__ComamonasZZZs__Comamonas thiooxydans:0.0001997,RS_GCF_000761335.1/f__BurkholderiaceaeZZZg__ComamonasZZZs__Comamonas thiooxydans:0.00059866)0.773:0.000198645)0.412:0.000199467)0.689:5e-09,((RS_GCF_008274675.1/f__BurkholderiaceaeZZZg__ComamonasZZZs__Comamonas thiooxydans:0.0,RS_GCF_022749535.1/f__BurkholderiaceaeZZZg__ComamonasZZZs__Comamonas thiooxydans:0.0,RS_GCF_022749555.1/f__BurkholderiaceaeZZZg__ComamonasZZZs__Comamonas thiooxydans:0.0,RS_GCF_022749575.1/f__BurkholderiaceaeZZZg__ComamonasZZZs__Comamonas thiooxydans:0.0):5e-09,(RS_GCF_000761415.1/f__BurkholderiaceaeZZZg__ComamonasZZZs__Comamonas thiooxydans:0.000199125,(RS_GCF_000761235.1/f__BurkholderiaceaeZZZg__ComamonasZZZs__Comamonas thiooxydans:0.0,RS_GCF_000761255.1/f__BurkholderiaceaeZZZg__ComamonasZZZs__Comamonas thiooxydans:0.0,RS_GCF_000761265.1/f__BurkholderiaceaeZZZg__ComamonasZZZs__Comamonas thiooxydans:0.0,RS_GCF_000761315.1/f__BurkholderiaceaeZZZg__ComamonasZZZs__Comamonas thiooxydans:0.0):5e-09)1.000:5e-09)0.000:5e-09)0.852:0.000199179,((RS_GCF_000761355.1/f__BurkholderiaceaeZZZg__ComamonasZZZs__Comamonas thiooxydans:0.0,RS_GCF_000761375.1/f__BurkholderiaceaeZZZg__ComamonasZZZs__Comamonas thiooxydans:0.0,RS_GCF_000761395.1/f__BurkholderiaceaeZZZg__ComamonasZZZs__Comamonas thiooxydans:0.0):0.000597838,(RS_GCF_000964545.1/f__BurkholderiaceaeZZZg__ComamonasZZZs__Comamonas thiooxydans:5e-09,(RS_GCF_001418295.1/f__BurkholderiaceaeZZZg__ComamonasZZZs__Comamonas thiooxydans:0.0,RS_GCF_001517325.1/f__BurkholderiaceaeZZZg__ComamonasZZZs__Comamonas thiooxydans:0.0):5e-09)0.938:0.000592206)0.000:5e-09)0.876:0.000398905,(((((RS_GCF_946480045.1/f__BurkholderiaceaeZZZg__ComamonasZZZs__Comamonas thiooxydans:0.00546546,(((RS_GCF_004522605.1/f__BurkholderiaceaeZZZg__ComamonasZZZs__Comamonas thiooxydans:5e-09,RS_GCF_000178915.1/f__BurkholderiaceaeZZZg__ComamonasZZZs__Comamonas thiooxydans:5e-09)0.754:0.000398082,((((GB_GCA_019978365.1/f__BurkholderiaceaeZZZg__ComamonasZZZs__Comamonas thiooxydans:6e-09,RS_GCF_008121555.1/f__BurkholderiaceaeZZZg__ComamonasZZZs__Comamonas thiooxydans:5e-09)0.000:5e-09,RS_GCF_000980855.1/f__BurkholderiaceaeZZZg__ComamonasZZZs__Comamonas thiooxydans:0.000799495)0.944:0.000597261,RS_GCF_029843725.1/f__BurkholderiaceaeZZZg__ComamonasZZZs__Comamonas thiooxydans:0.000198891)0.000:6e-09,RS_GCF_029839495.1/f__BurkholderiaceaeZZZg__ComamonasZZZs__Comamonas thiooxydans:0.000198882)0.741:2e-08)0.750:0.000398712,(((RS_GCF_029841435.1/f__BurkholderiaceaeZZZg__ComamonasZZZs__Comamonas thiooxydans:0.0,RS_GCF_029841525.1/f__BurkholderiaceaeZZZg__ComamonasZZZs__Comamonas thiooxydans:0.0):5e-09,(GB_GCA_023439435.1/f__BurkholderiaceaeZZZg__ComamonasZZZs__Comamonas thiooxydans:5e-09,GB_GCA_945952305.1/f__BurkholderiaceaeZZZg__ComamonasZZZs__Comamonas thiooxydans:0.002331046)0.898:0.003230345)0.000:5e-09,RS_GCF_029841775.1/f__BurkholderiaceaeZZZg__ComamonasZZZs__Comamonas thiooxydans:6e-09)0.774:0.000198444)0.338:0.000397494)0.589:5e-09,RS_GCF_001406795.1/f__BurkholderiaceaeZZZg__ComamonasZZZs__Comamonas thiooxydans:0.000398545)0.938:0.000596845,((RS_GCF_000813605.1/f__BurkholderiaceaeZZZg__ComamonasZZZs__Comamonas thiooxydans:0.000199165,RS_GCF_016772095.1/f__BurkholderiaceaeZZZg__ComamonasZZZs__Comamonas thiooxydans:0.000201652)0.780:0.000199828,((RS_GCF_001294075.1/f__BurkholderiaceaeZZZg__ComamonasZZZs__Comamonas thiooxydans:5e-09,(RS_GCF_013256255.1/f__BurkholderiaceaeZZZg__ComamonasZZZs__Comamonas thiooxydans:0.0,RS_GCF_014931035.1/f__BurkholderiaceaeZZZg__ComamonasZZZs__Comamonas thiooxydans:0.0):5e-09)0.983:0.001197374,(RS_GCF_002189475.1/f__BurkholderiaceaeZZZg__ComamonasZZZs__Comamonas thiooxydans:5e-09,RS_GCF_020886175.1/f__BurkholderiaceaeZZZg__ComamonasZZZs__Comamonas thiooxydans:5e-09)0.911:0.000593649)0.883:0.000395793)0.785:0.000197823)0.733:8e-09,(RS_GCF_000093145.3/f__BurkholderiaceaeZZZg__ComamonasZZZs__Comamonas thiooxydans:0.0,RS_GCF_030505065.1/f__BurkholderiaceaeZZZg__ComamonasZZZs__Comamonas thiooxydans:0.0):0.000398023)0.417:0.000197209,RS_GCF_024498935.1/f__BurkholderiaceaeZZZg__ComamonasZZZs__Comamonas thiooxydans:0.000807666)0.923:0.000591658)0.964:0.001235001,(RS_GCF_002157685.1/f__BurkholderiaceaeZZZg__ComamonasZZZs__Comamonas testosteroni_H:0.000243767,RS_GCF_008326825.1/f__BurkholderiaceaeZZZg__ComamonasZZZs__Comamonas testosteroni_H:0.000757856)0.990:0.001931688)0.959:0.001419862,(((RS_GCF_030505195.1/f__BurkholderiaceaeZZZg__ComamonasZZZs__Comamonas testosteroni_G:0.000594984,RS_GCF_937864055.1/f__BurkholderiaceaeZZZg__ComamonasZZZs__Comamonas testosteroni_G:0.001007155)1.000:0.004019608,((RS_GCF_000761245.1/f__BurkholderiaceaeZZZg__ComamonasZZZs__Comamonas testosteroni_C:5e-09,RS_GCF_009360715.1/f__BurkholderiaceaeZZZg__ComamonasZZZs__Comamonas testosteroni_C:0.000631743)0.889:0.000790413,((RS_GCF_030450755.1/f__BurkholderiaceaeZZZg__ComamonasZZZs__Comamonas testosteroni_C:0.001004504,GB_GCA_030450875.1/f__BurkholderiaceaeZZZg__ComamonasZZZs__Comamonas testosteroni_C:5e-09)0.981:0.004691572,(RS_GCF_001266835.1/f__BurkholderiaceaeZZZg__ComamonasZZZs__Comamonas testosteroni_C:5e-09,RS_GCF_001541245.1/f__BurkholderiaceaeZZZg__ComamonasZZZs__Comamonas testosteroni_C:5e-09)0.854:0.000404844)0.740:0.001354776)0.966:0.001370439)0.938:0.001272022,(RS_GCF_003350425.1/f__BurkholderiaceaeZZZg__ComamonasZZZs__Comamonas testosteroni:0.0006639,(GB_GCA_943913115.1/f__BurkholderiaceaeZZZg__ComamonasZZZs__Comamonas testosteroni:0.001167458,(RS_GCF_000241525.1/f__BurkholderiaceaeZZZg__ComamonasZZZs__Comamonas testosteroni:5e-09,(RS_GCF_000740035.1/f__BurkholderiaceaeZZZg__ComamonasZZZs__Comamonas testosteroni:0.0,RS_GCF_016599875.1/f__BurkholderiaceaeZZZg__ComamonasZZZs__Comamonas testosteroni:0.0,RS_GCF_900461225.1/f__BurkholderiaceaeZZZg__ComamonasZZZs__Comamonas testosteroni:0.0,RS_GCF_903797675.1/f__BurkholderiaceaeZZZg__ComamonasZZZs__Comamonas testosteroni:0.0):5e-09)0.456:5.904e-06)0.100:0.000772553)0.960:0.001286113)0.439:0.001033885)0.923:0.000940367)0.967:0.002197306,(((RS_GCF_008121565.1/f__BurkholderiaceaeZZZg__ComamonasZZZs__Comamonas testosteroni_B:0.000200501,(RS_GCF_009360535.1/f__BurkholderiaceaeZZZg__ComamonasZZZs__Comamonas testosteroni_B:5e-09,RS_GCF_000739375.1/f__BurkholderiaceaeZZZg__ComamonasZZZs__Comamonas testosteroni_B:0.000197336)0.969:0.000791898)0.383:0.000197876,(RS_GCF_014076475.1/f__BurkholderiaceaeZZZg__ComamonasZZZs__Comamonas testosteroni_B:5e-09,(RS_GCF_000168855.1/f__BurkholderiaceaeZZZg__ComamonasZZZs__Comamonas testosteroni_B:5e-09,(RS_GCF_000241245.1/f__BurkholderiaceaeZZZg__ComamonasZZZs__Comamonas testosteroni_B:0.000200763,RS_GCF_001189895.1/f__BurkholderiaceaeZZZg__ComamonasZZZs__Comamonas testosteroni_B:0.000202317)0.000:5e-09)1.000:6e-09)0.000:5e-09)0.986:0.001690074,((RS_GCF_011752915.1/f__BurkholderiaceaeZZZg__ComamonasZZZs__Comamonas sp011752915:0.002545923,RS_GCF_018292285.1/f__BurkholderiaceaeZZZg__ComamonasZZZs__Comamonas testosteroni_B:0.00102531)0.423:0.000196646,RS_GCF_000801735.1/f__BurkholderiaceaeZZZg__ComamonasZZZs__Comamonas testosteroni_B:0.001168631)0.753:0.000351616)0.900:0.001571036)0.857:0.002123721)1.000:0.009035838)0.995:0.006220552)0.990:0.007882179)0.808:0.008154301)1.000:0.012953422)1.000:0.020693251,(RS_GCF_000429845.1/f__BurkholderiaceaeZZZg__ComamonasZZZs__Comamonas composti:0.049539436,((GB_GCA_031253795.1/f__BurkholderiaceaeZZZg__ComamonasZZZs__Comamonas sp031253795:0.019755705,RS_GCF_029870285.1/f__BurkholderiaceaeZZZg__ComamonasZZZs__Comamonas sp029870285:0.018104255)0.022:0.004349218,((RS_GCF_903684635.1/f__BurkholderiaceaeZZZg__ComamonasZZZs__Comamonas tsuruhatensis_A:5e-09,RS_GCF_903815225.1/f__BurkholderiaceaeZZZg__ComamonasZZZs__Comamonas tsuruhatensis_A:5e-09)1.000:0.010342553,((((RS_GCF_029590315.1/f__BurkholderiaceaeZZZg__ComamonasZZZs__Comamonas tsuruhatensis:0.000813491,((RS_GCF_029845385.1/f__BurkholderiaceaeZZZg__ComamonasZZZs__Comamonas tsuruhatensis:5e-09,(RS_GCF_023958235.1/f__BurkholderiaceaeZZZg__ComamonasZZZs__Comamonas tsuruhatensis:0.0,RS_GCF_024655835.1/f__BurkholderiaceaeZZZg__ComamonasZZZs__Comamonas tsuruhatensis:0.0):0.00060149)0.000:5e-09,RS_GCF_001753225.1/f__BurkholderiaceaeZZZg__ComamonasZZZs__Comamonas tsuruhatensis:5e-09)0.836:0.000198412)0.000:5e-09,((RS_GCF_009360865.1/f__BurkholderiaceaeZZZg__ComamonasZZZs__Comamonas tsuruhatensis:5e-09,RS_GCF_900111975.1/f__BurkholderiaceaeZZZg__ComamonasZZZs__Comamonas tsuruhatensis:5e-09)0.000:6e-09,RS_GCF_001571325.1/f__BurkholderiaceaeZZZg__ComamonasZZZs__Comamonas tsuruhatensis:5e-09)0.925:0.000393407)0.876:0.000393594,(((RS_GCF_018320755.1/f__BurkholderiaceaeZZZg__ComamonasZZZs__Comamonas tsuruhatensis:5e-09,((((((GB_GCA_938003795.1/f__BurkholderiaceaeZZZg__ComamonasZZZs__Comamonas tsuruhatensis:5e-09,((GB_GCA_913775045.1/f__BurkholderiaceaeZZZg__ComamonasZZZs__Comamonas tsuruhatensis:5e-09,((((((GB_GCA_008725625.1/f__BurkholderiaceaeZZZg__ComamonasZZZs__Comamonas tsuruhatensis:5e-09,(RS_GCF_000411215.1/f__BurkholderiaceaeZZZg__ComamonasZZZs__Comamonas tsuruhatensis:0.0,RS_GCF_016027815.1/f__BurkholderiaceaeZZZg__ComamonasZZZs__Comamonas tsuruhatensis:0.0):5e-09)0.821:0.000204122,(RS_GCF_004353655.1/f__BurkholderiaceaeZZZg__ComamonasZZZs__Comamonas tsuruhatensis:6e-09,(((((((((GB_GCA_023446375.1/f__BurkholderiaceaeZZZg__ComamonasZZZs__Comamonas tsuruhatensis:0.000648962,RS_GCF_937997005.1/f__BurkholderiaceaeZZZg__ComamonasZZZs__Comamonas tsuruhatensis:0.000227859)0.576:5e-09,GB_GCA_023420865.1/f__BurkholderiaceaeZZZg__ComamonasZZZs__Comamonas tsuruhatensis:0.002264948)0.724:6e-09,RS_GCF_018437695.1/f__BurkholderiaceaeZZZg__ComamonasZZZs__Comamonas tsuruhatensis:5e-09)0.000:5e-09,(RS_GCF_009362995.1/f__BurkholderiaceaeZZZg__ComamonasZZZs__Comamonas tsuruhatensis:5e-09,RS_GCF_029835695.1/f__BurkholderiaceaeZZZg__ComamonasZZZs__Comamonas tsuruhatensis:5e-09)0.000:5e-09)0.000:5e-09,RS_GCF_025666275.1/f__BurkholderiaceaeZZZg__ComamonasZZZs__Comamonas tsuruhatensis:5e-09)0.000:5e-09,RS_GCF_001898745.1/f__BurkholderiaceaeZZZg__ComamonasZZZs__Comamonas tsuruhatensis:5e-09)0.789:0.00020083,GB_GCA_023452555.1/f__BurkholderiaceaeZZZg__ComamonasZZZs__Comamonas tsuruhatensis:0.000215404)0.953:0.000603806,(GB_GCA_002345605.1/f__BurkholderiaceaeZZZg__ComamonasZZZs__Comamonas tsuruhatensis:5e-09,GB_GCA_946480165.1/f__BurkholderiaceaeZZZg__ComamonasZZZs__Comamonas tsuruhatensis:0.009300791)0.942:0.00165439)0.000:5e-09,RS_GCF_001017795.1/f__BurkholderiaceaeZZZg__ComamonasZZZs__Comamonas tsuruhatensis:5e-09)0.855:0.000464448)0.042:0.000384956)0.590:7.9724e-05,(RS_GCF_946482145.1/f__BurkholderiaceaeZZZg__ComamonasZZZs__Comamonas tsuruhatensis:5e-09,GB_GCA_000710165.1/f__BurkholderiaceaeZZZg__ComamonasZZZs__Comamonas tsuruhatensis:0.001230718)0.923:0.000402274)0.000:5e-09,RS_GCF_900107225.1/f__BurkholderiaceaeZZZg__ComamonasZZZs__Comamonas tsuruhatensis:0.000200474)0.000:5e-09,(RS_GCF_028401915.1/f__BurkholderiaceaeZZZg__ComamonasZZZs__Comamonas tsuruhatensis:5e-09,((GB_GCA_947489895.1/f__BurkholderiaceaeZZZg__ComamonasZZZs__Comamonas tsuruhatensis:5e-09,RS_GCF_016845925.1/f__BurkholderiaceaeZZZg__ComamonasZZZs__Comamonas tsuruhatensis:5e-09)0.909:0.000397367,RS_GCF_000799035.1/f__BurkholderiaceaeZZZg__ComamonasZZZs__Comamonas tsuruhatensis:5e-09)0.738:5e-09)0.854:0.000198862)0.877:0.000456279,RS_GCF_023631505.1/f__BurkholderiaceaeZZZg__ComamonasZZZs__Comamonas tsuruhatensis:0.000201074)0.642:5e-09)0.000:5e-09,(((GB_GCA_009360655.1/f__BurkholderiaceaeZZZg__ComamonasZZZs__Comamonas tsuruhatensis:0.007249194,RS_GCF_029840545.1/f__BurkholderiaceaeZZZg__ComamonasZZZs__Comamonas tsuruhatensis:0.000201597)0.784:0.000204068,RS_GCF_000972325.1/f__BurkholderiaceaeZZZg__ComamonasZZZs__Comamonas tsuruhatensis:0.000222073)0.000:5e-09,(RS_GCF_029814915.1/f__BurkholderiaceaeZZZg__ComamonasZZZs__Comamonas tsuruhatensis:0.0,RS_GCF_029840065.1/f__BurkholderiaceaeZZZg__ComamonasZZZs__Comamonas tsuruhatensis:0.0,RS_GCF_029841905.1/f__BurkholderiaceaeZZZg__ComamonasZZZs__Comamonas tsuruhatensis:0.0,RS_GCF_029843645.1/f__BurkholderiaceaeZZZg__ComamonasZZZs__Comamonas tsuruhatensis:0.0):0.000200536)0.913:0.000204402)0.000:0.001095446)0.000:5.4e-08,RS_GCF_900078185.1/f__BurkholderiaceaeZZZg__ComamonasZZZs__Comamonas tsuruhatensis:5e-09)0.000:5.3e-08,RS_GCF_029215875.1/f__BurkholderiaceaeZZZg__ComamonasZZZs__Comamonas tsuruhatensis:5e-09)0.000:5.4e-08,RS_GCF_009827015.1/f__BurkholderiaceaeZZZg__ComamonasZZZs__Comamonas tsuruhatensis:0.000606248)0.000:6e-09,(((RS_GCF_000411195.1/f__BurkholderiaceaeZZZg__ComamonasZZZs__Comamonas tsuruhatensis:5e-09,GB_GCA_003241045.1/f__BurkholderiaceaeZZZg__ComamonasZZZs__Comamonas tsuruhatensis:0.000219601)0.854:0.000401899,RS_GCF_026410155.1/f__BurkholderiaceaeZZZg__ComamonasZZZs__Comamonas tsuruhatensis:5e-09)0.000:6e-09,GB_GCA_001021565.1/f__BurkholderiaceaeZZZg__ComamonasZZZs__Comamonas tsuruhatensis:0.001058913)0.901:0.000198833)0.959:0.00463813,GB_GCA_009914115.1/f__BurkholderiaceaeZZZg__ComamonasZZZs__Comamonas tsuruhatensis:0.001760513)0.189:5e-09)0.000:6e-09,GB_GCA_937944705.1/f__BurkholderiaceaeZZZg__ComamonasZZZs__Comamonas tsuruhatensis:0.000641936)0.946:0.000976489,(GB_GCA_000710145.1/f__BurkholderiaceaeZZZg__ComamonasZZZs__Comamonas tsuruhatensis:0.000948878,RS_GCF_022846195.1/f__BurkholderiaceaeZZZg__ComamonasZZZs__Comamonas tsuruhatensis:5e-09)0.818:0.000200412)0.969:6e-09)0.989:0.003139857,(RS_GCF_016428765.1/f__BurkholderiaceaeZZZg__ComamonasZZZs__Comamonas acidovorans:0.000205573,(GB_GCA_030824635.1/f__BurkholderiaceaeZZZg__ComamonasZZZs__Comamonas acidovorans:0.000752741,(((((((((RS_GCF_000741825.1/f__BurkholderiaceaeZZZg__ComamonasZZZs__Comamonas acidovorans:0.0,RS_GCF_016127415.1/f__BurkholderiaceaeZZZg__ComamonasZZZs__Comamonas acidovorans:0.0):6e-09,RS_GCF_001598795.1/f__BurkholderiaceaeZZZg__ComamonasZZZs__Comamonas acidovorans:5e-09)0.956:0.000589156,(RS_GCF_016405945.1/f__BurkholderiaceaeZZZg__ComamonasZZZs__Comamonas acidovorans:0.000602696,GB_GCA_002751115.2/f__BurkholderiaceaeZZZg__ComamonasZZZs__Comamonas acidovorans:0.000642494)0.000:5e-09)0.862:0.000196257,RS_GCF_947428825.1/f__BurkholderiaceaeZZZg__ComamonasZZZs__Comamonas acidovorans:0.000599767)0.000:5e-09,RS_GCF_002193035.1/f__BurkholderiaceaeZZZg__ComamonasZZZs__Comamonas acidovorans:0.000203061)0.000:5e-09,(RS_GCF_026970895.1/f__BurkholderiaceaeZZZg__ComamonasZZZs__Comamonas acidovorans:0.000199753,((RS_GCF_002754395.1/f__BurkholderiaceaeZZZg__ComamonasZZZs__Comamonas acidovorans:0.000198969,GB_GCA_002754295.1/f__BurkholderiaceaeZZZg__ComamonasZZZs__Comamonas acidovorans:5e-09)0.776:0.000196128,RS_GCF_000632165.1/f__BurkholderiaceaeZZZg__ComamonasZZZs__Comamonas acidovorans:0.000404977)0.792:0.00019626)0.000:5e-09)0.000:6e-09,(((GB_GCA_003505835.1/f__BurkholderiaceaeZZZg__ComamonasZZZs__Comamonas acidovorans:0.000987646,((RS_GCF_000214395.1/f__BurkholderiaceaeZZZg__ComamonasZZZs__Comamonas acidovorans:5e-09,RS_GCF_001682645.1/f__BurkholderiaceaeZZZg__ComamonasZZZs__Comamonas acidovorans:0.000199805)0.000:5e-09,((((RS_GCF_003752215.1/f__BurkholderiaceaeZZZg__ComamonasZZZs__Comamonas acidovorans:0.000399404,(((RS_GCF_016516155.1/f__BurkholderiaceaeZZZg__ComamonasZZZs__Comamonas acidovorans:0.0,RS_GCF_016516495.1/f__BurkholderiaceaeZZZg__ComamonasZZZs__Comamonas acidovorans:0.0):5e-09,RS_GCF_016516195.1/f__BurkholderiaceaeZZZg__ComamonasZZZs__Comamonas acidovorans:5e-09)0.765:0.00020003,(RS_GCF_018887285.2/f__BurkholderiaceaeZZZg__ComamonasZZZs__Comamonas acidovorans:0.000400337,(RS_GCF_020523835.1/f__BurkholderiaceaeZZZg__ComamonasZZZs__Comamonas acidovorans:5e-09,RS_GCF_006716215.1/f__BurkholderiaceaeZZZg__ComamonasZZZs__Comamonas acidovorans:0.000601976)0.798:0.000200103)0.774:0.000200043)0.941:0.000600514)0.000:5e-09,RS_GCF_013423845.1/f__BurkholderiaceaeZZZg__ComamonasZZZs__Comamonas acidovorans:0.000405722)0.000:5e-09,RS_GCF_022117555.1/f__BurkholderiaceaeZZZg__ComamonasZZZs__Comamonas acidovorans:0.000599549)0.000:5e-09,(((GB_GCA_031253575.1/f__BurkholderiaceaeZZZg__ComamonasZZZs__Comamonas acidovorans_A:0.005140633,GB_GCA_031286585.1/f__BurkholderiaceaeZZZg__ComamonasZZZs__Comamonas acidovorans_A:0.000679364)0.998:0.003921391,((RS_GCF_002443055.1/f__BurkholderiaceaeZZZg__ComamonasZZZs__Comamonas acidovorans:5e-09,(GB_GCA_913777015.1/f__BurkholderiaceaeZZZg__ComamonasZZZs__Comamonas acidovorans:0.032490687,(GB_GCA_002346955.1/f__BurkholderiaceaeZZZg__ComamonasZZZs__Comamonas acidovorans:5e-09,((RS_GCF_014170385.1/f__BurkholderiaceaeZZZg__ComamonasZZZs__Comamonas acidovorans:0.001006491,GB_GCA_016790545.1/f__BurkholderiaceaeZZZg__ComamonasZZZs__Comamonas acidovorans:0.002511791)0.445:0.000205828,RS_GCF_016027075.1/f__BurkholderiaceaeZZZg__ComamonasZZZs__Comamonas acidovorans:5e-09)0.913:0.000498677)0.955:0.00177969)0.675:0.002974971)0.907:0.00284581,RS_GCF_014852125.1/f__BurkholderiaceaeZZZg__ComamonasZZZs__Comamonas acidovorans:0.000399481)0.730:6e-09)0.801:0.000196213,RS_GCF_016026535.1/f__BurkholderiaceaeZZZg__ComamonasZZZs__Comamonas acidovorans:5e-09)0.908:0.000196213)0.854:0.000196259)0.655:0.000196096)0.741:6.2e-08,((RS_GCF_900215545.1/f__BurkholderiaceaeZZZg__ComamonasZZZs__Comamonas acidovorans:0.00019967,(RS_GCF_903469625.1/f__BurkholderiaceaeZZZg__ComamonasZZZs__Comamonas acidovorans:0.000401408,RS_GCF_002483375.1/f__BurkholderiaceaeZZZg__ComamonasZZZs__Comamonas acidovorans:0.000434702)0.000:6e-09)0.858:0.000199692,RS_GCF_001622915.1/f__BurkholderiaceaeZZZg__ComamonasZZZs__Comamonas acidovorans:0.000602305)0.000:5e-09)0.923:0.000196381,(RS_GCF_001886655.1/f__BurkholderiaceaeZZZg__ComamonasZZZs__Comamonas acidovorans:0.000199911,(RS_GCF_017355175.1/f__BurkholderiaceaeZZZg__ComamonasZZZs__Comamonas acidovorans:5e-09,RS_GCF_017355445.1/f__BurkholderiaceaeZZZg__ComamonasZZZs__Comamonas acidovorans:5e-09)0.844:0.000199773)0.000:5e-09)0.856:0.000196326)0.867:0.000389368,RS_GCF_022393415.1/f__BurkholderiaceaeZZZg__ComamonasZZZs__Comamonas acidovorans:0.001004956)0.883:0.000391885,((RS_GCF_002484215.1/f__BurkholderiaceaeZZZg__ComamonasZZZs__Comamonas acidovorans:5e-09,GB_GCA_024232335.1/f__BurkholderiaceaeZZZg__ComamonasZZZs__Comamonas acidovorans:5e-09)0.000:5e-09,((RS_GCF_001919935.1/f__BurkholderiaceaeZZZg__ComamonasZZZs__Comamonas acidovorans:5e-09,(GB_GCA_024225695.1/f__BurkholderiaceaeZZZg__ComamonasZZZs__Comamonas acidovorans:5e-09,((GB_GCA_003513985.1/f__BurkholderiaceaeZZZg__ComamonasZZZs__Comamonas acidovorans:0.002337791,GB_GCA_001918675.1/f__BurkholderiaceaeZZZg__ComamonasZZZs__Comamonas acidovorans:5e-09)0.997:5e-09,(RS_GCF_000018665.1/f__BurkholderiaceaeZZZg__ComamonasZZZs__Comamonas acidovorans:0.0,RS_GCF_001969245.1/f__BurkholderiaceaeZZZg__ComamonasZZZs__Comamonas acidovorans:0.0):5e-09)0.000:5e-09)0.000:5e-09)0.000:5e-09,RS_GCF_016027775.1/f__BurkholderiaceaeZZZg__ComamonasZZZs__Comamonas acidovorans:5e-09)0.000:5e-09)0.782:0.000203514)0.721:0.000197842)0.453:0.000196307)1.000:0.006080588)1.000:0.010184686)0.996:0.008378107)1.000:0.021161149)1.000:0.022272176)1.000:0.019239229,(((GB_GCA_018384835.1/f__BurkholderiaceaeZZZg__ComamonasZZZs__Comamonas sp018384835:0.09874437,(((RS_GCF_017368815.1/f__BurkholderiaceaeZZZg__ComamonasZZZs__Comamonas denitrificans_A:0.001626114,(GB_GCA_017986835.1/f__BurkholderiaceaeZZZg__ComamonasZZZs__Comamonas denitrificans_A:0.000636394,((GB_GCA_937863295.1/f__BurkholderiaceaeZZZg__ComamonasZZZs__Comamonas denitrificans_A:0.002128543,GB_GCA_026928075.1/f__BurkholderiaceaeZZZg__ComamonasZZZs__Comamonas denitrificans_A:0.00084768)0.880:0.000574455,(GB_GCA_018384445.1/f__BurkholderiaceaeZZZg__ComamonasZZZs__Comamonas denitrificans_A:0.000617519,GB_GCA_018064025.1/f__BurkholderiaceaeZZZg__ComamonasZZZs__Comamonas denitrificans_A:0.000246647)0.420:0.000470233)0.772:0.000262999)0.849:0.000684811)1.000:0.033594989,(GB_GCA_019104825.1/f__BurkholderiaceaeZZZg__ComamonasZZZs__Comamonas sp019104825:0.01224666,GB_GCA_902175065.1/f__BurkholderiaceaeZZZg__ComamonasZZZs__Comamonas sp902175065:0.012432001)0.995:0.013620935)1.000:0.024716592,(GB_GCA_028690035.1/f__BurkholderiaceaeZZZg__ComamonasZZZs__Comamonas sp028690035:0.02515436,GB_GCA_947306475.1/f__BurkholderiaceaeZZZg__ComamonasZZZs__Comamonas sp947306475:0.02844134)1.000:0.022852563)1.000:0.018144846)1.000:0.053368309,(((((RS_GCF_025244985.1/f__BurkholderiaceaeZZZg__ComamonasZZZs__Comamonas aquatica:0.001406283,RS_GCF_000935165.2/f__BurkholderiaceaeZZZg__ComamonasZZZs__Comamonas aquatica:0.00042307)0.751:0.00019908,(((((RS_GCF_029835535.1/f__BurkholderiaceaeZZZg__ComamonasZZZs__Comamonas aquatica:0.0,RS_GCF_029835635.1/f__BurkholderiaceaeZZZg__ComamonasZZZs__Comamonas aquatica:0.0,RS_GCF_029839625.1/f__BurkholderiaceaeZZZg__ComamonasZZZs__Comamonas aquatica:0.0):0.001616435,RS_GCF_029841805.1/f__BurkholderiaceaeZZZg__ComamonasZZZs__Comamonas aquatica:0.001684976)0.928:0.000632181,(RS_GCF_027595065.1/f__BurkholderiaceaeZZZg__ComamonasZZZs__Comamonas aquatica:5e-09,RS_GCF_029842025.1/f__BurkholderiaceaeZZZg__ComamonasZZZs__Comamonas aquatica:0.001808418)0.439:0.000400458)0.923:0.000629965,RS_GCF_018064205.1/f__BurkholderiaceaeZZZg__ComamonasZZZs__Comamonas aquatica:0.001212215)0.733:0.000209226,((((RS_GCF_903684615.1/f__BurkholderiaceaeZZZg__ComamonasZZZs__Comamonas aquatica:0.0,RS_GCF_903815275.1/f__BurkholderiaceaeZZZg__ComamonasZZZs__Comamonas aquatica:0.0):0.000198396,(RS_GCF_903812565.1/f__BurkholderiaceaeZZZg__ComamonasZZZs__Comamonas aquatica:5e-09,RS_GCF_903684545.1/f__BurkholderiaceaeZZZg__ComamonasZZZs__Comamonas aquatica:5e-09)0.000:5e-09)0.874:0.000591364,GB_GCA_946479465.1/f__BurkholderiaceaeZZZg__ComamonasZZZs__Comamonas aquatica:0.015046502)0.436:0.000625564,(((GB_GCA_002308395.1/f__BurkholderiaceaeZZZg__ComamonasZZZs__Comamonas aquatica:0.001698003,GB_GCA_014194675.1/f__BurkholderiaceaeZZZg__ComamonasZZZs__Comamonas aquatica:0.002300506)0.873:0.001061389,((RS_GCF_028863745.1/f__BurkholderiaceaeZZZg__ComamonasZZZs__Comamonas aquatica:0.000580146,(RS_GCF_029835435.1/f__BurkholderiaceaeZZZg__ComamonasZZZs__Comamonas aquatica:0.000405396,RS_GCF_029841605.1/f__BurkholderiaceaeZZZg__ComamonasZZZs__Comamonas aquatica:0.001004823)0.936:0.000638613)0.803:0.000604874,(((RS_GCF_029843305.1/f__BurkholderiaceaeZZZg__ComamonasZZZs__Comamonas aquatica:0.0,RS_GCF_029843315.1/f__BurkholderiaceaeZZZg__ComamonasZZZs__Comamonas aquatica:0.0,RS_GCF_029844465.1/f__BurkholderiaceaeZZZg__ComamonasZZZs__Comamonas aquatica:0.0):5e-09,RS_GCF_029843545.1/f__BurkholderiaceaeZZZg__ComamonasZZZs__Comamonas aquatica:5e-09)0.925:0.000596539,((GB_GCA_943912735.1/f__BurkholderiaceaeZZZg__ComamonasZZZs__Comamonas aquatica:0.000918,(RS_GCF_029842565.1/f__BurkholderiaceaeZZZg__ComamonasZZZs__Comamonas aquatica:0.0,RS_GCF_029842605.1/f__BurkholderiaceaeZZZg__ComamonasZZZs__Comamonas aquatica:0.0):0.000531386)0.750:0.000268778,RS_GCF_029835815.1/f__BurkholderiaceaeZZZg__ComamonasZZZs__Comamonas aquatica:0.001210722)0.933:0.000604215)0.768:0.000237912)0.670:0.0002828)0.304:0.000504249,((RS_GCF_000590985.1/f__BurkholderiaceaeZZZg__ComamonasZZZs__Comamonas aquatica:0.001414869,(RS_GCF_029835895.1/f__BurkholderiaceaeZZZg__ComamonasZZZs__Comamonas aquatica:0.0,RS_GCF_029843625.1/f__BurkholderiaceaeZZZg__ComamonasZZZs__Comamonas aquatica:0.0):0.000582872)0.863:0.000395962,RS_GCF_009668305.1/f__BurkholderiaceaeZZZg__ComamonasZZZs__Comamonas aquatica:0.000601238)0.747:0.000224229)0.836:0.000366931)0.767:0.000329193)0.900:0.000588701)0.745:0.000317954,(((RS_GCF_029842405.1/f__BurkholderiaceaeZZZg__ComamonasZZZs__Comamonas aquatica:5e-09,RS_GCF_029843945.1/f__BurkholderiaceaeZZZg__ComamonasZZZs__Comamonas aquatica:5e-09)0.992:0.002005513,RS_GCF_029839095.1/f__BurkholderiaceaeZZZg__ComamonasZZZs__Comamonas aquatica:0.00069814)0.946:0.001064553,RS_GCF_029835455.1/f__BurkholderiaceaeZZZg__ComamonasZZZs__Comamonas aquatica:0.001204454)0.023:0.000608255)0.787:0.000736394,RS_GCF_000739875.1/f__BurkholderiaceaeZZZg__ComamonasZZZs__Comamonas aquatica:0.001259272)1.000:0.022593884,(((((((((GB_GCA_003513355.1/f__BurkholderiaceaeZZZg__ComamonasZZZs__Comamonas kerstersii:0.000233931,(GB_GCA_004558075.1/f__BurkholderiaceaeZZZg__ComamonasZZZs__Comamonas kerstersii:0.000604831,(GB_GCA_023434295.1/f__BurkholderiaceaeZZZg__ComamonasZZZs__Comamonas kerstersii:5e-09,GB_GCA_945981175.1/f__BurkholderiaceaeZZZg__ComamonasZZZs__Comamonas kerstersii:5e-09)0.755:0.000196408)0.864:0.000563919)0.000:5e-09,(GB_GCA_023418355.1/f__BurkholderiaceaeZZZg__ComamonasZZZs__Comamonas sp023418355:0.048244985,GB_GCA_023426465.1/f__BurkholderiaceaeZZZg__ComamonasZZZs__Comamonas kerstersii:0.001125174)0.877:0.004587109)0.921:0.000428879,((RS_GCF_001482805.1/f__BurkholderiaceaeZZZg__ComamonasZZZs__Comamonas kerstersii:0.000212927,(((GB_GCA_959602655.1/f__BurkholderiaceaeZZZg__ComamonasZZZs__Comamonas kerstersii:0.007334266,GB_GCA_905208715.1/f__BurkholderiaceaeZZZg__ComamonasZZZs__Comamonas kerstersii:0.001008561)0.736:0.00134367,GB_GCA_958371965.1/f__BurkholderiaceaeZZZg__ComamonasZZZs__Comamonas kerstersii:0.000423349)0.752:0.000577691,((GB_GCA_902492865.1/f__BurkholderiaceaeZZZg__ComamonasZZZs__Comamonas kerstersii:6e-09,GB_GCA_937943085.1/f__BurkholderiaceaeZZZg__ComamonasZZZs__Comamonas kerstersii:5e-09)0.907:0.000565051,(RS_GCF_001294445.1/f__BurkholderiaceaeZZZg__ComamonasZZZs__Comamonas kerstersii:5e-09,RS_GCF_002056725.1/f__BurkholderiaceaeZZZg__ComamonasZZZs__Comamonas kerstersii:5e-09)0.684:6.9892e-05)0.742:0.000151567)0.561:5e-09)1.000:5e-09,(((GB_GCA_023461675.1/f__BurkholderiaceaeZZZg__ComamonasZZZs__Comamonas kerstersii:0.0004267,(RS_GCF_958442805.1/f__BurkholderiaceaeZZZg__ComamonasZZZs__Comamonas kerstersii:5e-09,RS_GCF_934525665.1/f__BurkholderiaceaeZZZg__ComamonasZZZs__Comamonas kerstersii:5e-09)0.000:5e-09)0.210:0.000196479,GB_GCA_023457695.1/f__BurkholderiaceaeZZZg__ComamonasZZZs__Comamonas kerstersii:0.002158365)0.743:5.4e-08,(RS_GCF_002002445.1/f__BurkholderiaceaeZZZg__ComamonasZZZs__Comamonas kerstersii:0.000396576,RS_GCF_002002425.1/f__BurkholderiaceaeZZZg__ComamonasZZZs__Comamonas kerstersii:5e-09)0.000:5e-09)0.863:0.000194721)0.936:0.000389214)0.000:5e-09,GB_GCA_023400645.1/f__BurkholderiaceaeZZZg__ComamonasZZZs__Comamonas kerstersii:0.000201796)0.874:0.000195265,((GB_GCA_023416395.1/f__BurkholderiaceaeZZZg__ComamonasZZZs__Comamonas kerstersii:0.002984537,GB_GCA_947304985.1/f__BurkholderiaceaeZZZg__ComamonasZZZs__Comamonas kerstersii:0.000500729)0.936:0.001546985,RS_GCF_958405385.1/f__BurkholderiaceaeZZZg__ComamonasZZZs__Comamonas kerstersii:5e-09)0.000:5e-09)0.841:0.00019498,((((RS_GCF_959604295.1/f__BurkholderiaceaeZZZg__ComamonasZZZs__Comamonas kerstersii:0.000198047,GB_GCA_023451515.1/f__BurkholderiaceaeZZZg__ComamonasZZZs__Comamonas kerstersii:0.00060572)0.000:5e-09,RS_GCF_017976505.1/f__BurkholderiaceaeZZZg__ComamonasZZZs__Comamonas kerstersii:0.000982044)0.943:0.000589515,RS_GCF_008801935.1/f__BurkholderiaceaeZZZg__ComamonasZZZs__Comamonas kerstersii:5e-09)0.827:0.000194652,(GB_GCA_023444285.1/f__BurkholderiaceaeZZZg__ComamonasZZZs__Comamonas kerstersii:0.001356282,GB_GCA_023446895.1/f__BurkholderiaceaeZZZg__ComamonasZZZs__Comamonas kerstersii:0.000587638)0.882:0.000488693)0.757:5e-09)1.000:0.036749758,(GB_GCA_023435325.1/f__BurkholderiaceaeZZZg__ComamonasZZZs__Comamonas sp023435325:5e-09,GB_GCA_030527265.1/f__BurkholderiaceaeZZZg__ComamonasZZZs__Comamonas sp023435325:0.00138465)1.000:0.015180557)0.999:0.010882238,(RS_GCF_030162935.1/f__BurkholderiaceaeZZZg__ComamonasZZZs__Comamonas sp030162935:0.018462558,(GB_GCA_023422975.1/f__BurkholderiaceaeZZZg__ComamonasZZZs__Comamonas sp023422975:0.017961196,(((RS_GCF_030162955.1/f__BurkholderiaceaeZZZg__ComamonasZZZs__Comamonas jiangduensis:5e-09,RS_GCF_902829245.1/f__BurkholderiaceaeZZZg__ComamonasZZZs__Comamonas jiangduensis:0.005868473)0.981:0.001821083,(GB_GCA_002331725.1/f__BurkholderiaceaeZZZg__ComamonasZZZs__Comamonas jiangduensis:0.0022845,RS_GCF_002501455.1/f__BurkholderiaceaeZZZg__ComamonasZZZs__Comamonas jiangduensis:0.004297175)0.932:0.000934147)0.584:0.000613116,GB_GCA_019334365.1/f__BurkholderiaceaeZZZg__ComamonasZZZs__Comamonas jiangduensis:0.001220923)1.000:0.016931587)0.994:0.008626284)0.960:0.006562918)0.067:0.005201754,(GB_GCA_015478895.1/f__BurkholderiaceaeZZZg__ComamonasZZZs__Comamonas sp015478895:0.035411653,(RS_GCF_030151585.1/f__BurkholderiaceaeZZZg__ComamonasZZZs__Comamonas avium:0.006842608,(RS_GCF_014836675.1/f__BurkholderiaceaeZZZg__ComamonasZZZs__Comamonas avium:0.000986423,RS_GCF_014851485.1/f__BurkholderiaceaeZZZg__ComamonasZZZs__Comamonas avium:0.000592222)0.819:0.000415005)1.000:0.022090042)1.000:0.013857525)1.000:0.012673675)1.000:0.022047346)0.999:0.019744254,((GB_GCA_031277855.1/f__BurkholderiaceaeZZZg__ComamonasZZZs__Comamonas sp031277855:0.001499096,GB_GCA_031286415.1/f__BurkholderiaceaeZZZg__ComamonasZZZs__Comamonas sp031277855:0.001530663)1.000:0.024042927,((((GB_GCA_017996945.1/f__BurkholderiaceaeZZZg__ComamonasZZZs__Comamonas terrigena:0.000755875,RS_GCF_002479375.1/f__BurkholderiaceaeZZZg__ComamonasZZZs__Comamonas terrigena:5e-09)1.000:0.003652837,(RS_GCF_019218715.1/f__BurkholderiaceaeZZZg__ComamonasZZZs__Comamonas terrigena:0.000199857,(((((RS_GCF_029837615.1/f__BurkholderiaceaeZZZg__ComamonasZZZs__Comamonas terrigena:0.0,RS_GCF_029837715.1/f__BurkholderiaceaeZZZg__ComamonasZZZs__Comamonas terrigena:0.0,RS_GCF_029838385.1/f__BurkholderiaceaeZZZg__ComamonasZZZs__Comamonas terrigena:0.0):0.00019877,RS_GCF_029842885.1/f__BurkholderiaceaeZZZg__ComamonasZZZs__Comamonas terrigena:0.000597382)0.738:0.000208976,GB_GCA_943914095.1/f__BurkholderiaceaeZZZg__ComamonasZZZs__Comamonas terrigena:0.00486535)0.916:0.001876021,(RS_GCF_029839335.1/f__BurkholderiaceaeZZZg__ComamonasZZZs__Comamonas terrigena:0.000399093,GB_GCA_027494735.1/f__BurkholderiaceaeZZZg__ComamonasZZZs__Comamonas terrigena:0.000700881)0.747:0.000400271)0.000:5e-09,GB_GCA_002337985.1/f__BurkholderiaceaeZZZg__ComamonasZZZs__Comamonas terrigena:0.000603386)0.763:0.000652249)0.587:0.000656365)0.740:0.000197509,(((RS_GCF_002554425.1/f__BurkholderiaceaeZZZg__ComamonasZZZs__Comamonas terrigena:0.0,RS_GCF_900461435.1/f__BurkholderiaceaeZZZg__ComamonasZZZs__Comamonas terrigena:0.0):5e-09,RS_GCF_006740045.1/f__BurkholderiaceaeZZZg__ComamonasZZZs__Comamonas terrigena:5e-09)0.815:0.000196951,RS_GCF_014852115.1/f__BurkholderiaceaeZZZg__ComamonasZZZs__Comamonas terrigena:6e-09)0.753:0.000394599)0.349:0.000410516,(RS_GCF_030056555.1/f__BurkholderiaceaeZZZg__ComamonasZZZs__Comamonas terrigena:0.000999391,RS_GCF_029842665.1/f__BurkholderiaceaeZZZg__ComamonasZZZs__Comamonas terrigena:0.001021155)0.866:0.000591126)1.000:0.027438873)1.000:0.0267965)1.000:0.020454447)0.999:0.015371392,((RS_GCF_014207855.1/f__BurkholderiaceaeZZZg__ComamonasZZZs__Comamonas odontotermitis_A:0.004178382,RS_GCF_020080045.1/f__BurkholderiaceaeZZZg__ComamonasZZZs__Comamonas odontotermitis_B:0.004593114)1.000:0.018464305,((RS_GCF_014109725.1/f__BurkholderiaceaeZZZg__ComamonasZZZs__Comamonas piscis:0.010752145,RS_GCF_024809975.1/f__BurkholderiaceaeZZZg__ComamonasZZZs__Comamonas sp024809975:0.007977908)1.000:0.010687918,((((RS_GCF_004364775.1/f__BurkholderiaceaeZZZg__ComamonasZZZs__Comamonas sp004364775:0.001828071,GB_GCA_913776755.1/f__BurkholderiaceaeZZZg__ComamonasZZZs__Comamonas sp004364775:0.00076901)0.722:0.000492235,((GB_GCA_002377265.1/f__BurkholderiaceaeZZZg__ComamonasZZZs__Comamonas sp000410635:0.002508435,RS_GCF_000410635.1/f__BurkholderiaceaeZZZg__ComamonasZZZs__Comamonas sp000410635:0.001490061)0.717:0.000673095,((GB_GCA_913777835.1/f__BurkholderiaceaeZZZg__ComamonasZZZs__Comamonas koreensis_A:0.000464379,(RS_GCF_003105075.1/f__BurkholderiaceaeZZZg__ComamonasZZZs__Comamonas koreensis_A:0.001005351,RS_GCF_025309455.1/f__BurkholderiaceaeZZZg__ComamonasZZZs__Comamonas koreensis_A:0.000576709)0.764:0.000194901)0.878:0.000391856,RS_GCF_014076495.1/f__BurkholderiaceaeZZZg__ComamonasZZZs__Comamonas koreensis_A:0.00020979)0.999:0.00312434)1.000:0.004575443)0.619:0.000892496,(GB_GCA_031277625.1/f__BurkholderiaceaeZZZg__ComamonasZZZs__Comamonas koreensis:0.002248729,RS_GCF_021026195.1/f__BurkholderiaceaeZZZg__ComamonasZZZs__Comamonas koreensis:0.001066056)0.150:0.000658294)0.933:0.001681068,(GB_GCA_002358635.1/f__BurkholderiaceaeZZZg__ComamonasZZZs__Comamonas sp002472915:0.000655575,(GB_GCA_002492885.1/f__BurkholderiaceaeZZZg__ComamonasZZZs__Comamonas sp002472915:0.000649777,(GB_GCA_002378265.1/f__BurkholderiaceaeZZZg__ComamonasZZZs__Comamonas sp002472915:0.000203942,((GB_GCA_002387125.1/f__BurkholderiaceaeZZZg__ComamonasZZZs__Comamonas sp002472915:0.000656717,RS_GCF_022387135.1/f__BurkholderiaceaeZZZg__ComamonasZZZs__Comamonas sp002472915:0.000391281)0.882:0.000404703,(GB_GCA_002472915.1/f__BurkholderiaceaeZZZg__ComamonasZZZs__Comamonas sp002472915:0.001221032,(GB_GCA_913776275.1/f__BurkholderiaceaeZZZg__ComamonasZZZs__Comamonas sp002472915:0.000544112,GB_GCA_913776135.1/f__BurkholderiaceaeZZZg__ComamonasZZZs__Comamonas sp002472915:0.000862015)0.507:6e-09)0.791:5e-09)0.000:5e-09)0.810:0.000202878)0.740:0.000145912)1.000:0.004474978)0.971:0.004512788)1.000:0.036179922)1.000:0.074163198)0.003:0.01259846)1.000:0.022823011,((GB_GCA_002331385.1/f__BurkholderiaceaeZZZg__Diaphorobacter_AZZZs__Diaphorobacter_A sp002331385:0.0025652,GB_GCA_002380365.1/f__BurkholderiaceaeZZZg__Diaphorobacter_AZZZs__Diaphorobacter_A sp002331385:0.003047668)1.000:0.03176441,(GB_GCA_937862875.1/f__BurkholderiaceaeZZZg__Diaphorobacter_AZZZs__Diaphorobacter_A sp937862875:0.052734203,((GB_GCA_031277815.1/f__BurkholderiaceaeZZZg__Diaphorobacter_AZZZs__Diaphorobacter_A ruginosibacter:0.004054831,RS_GCF_014395975.1/f__BurkholderiaceaeZZZg__Diaphorobacter_AZZZs__Diaphorobacter_A ruginosibacter:0.003521769)1.000:0.025834235,(RS_GCF_014489535.1/f__BurkholderiaceaeZZZg__Diaphorobacter_AZZZs__Diaphorobacter_A aerolatus:0.030227681,(RS_GCF_011305535.1/f__BurkholderiaceaeZZZg__Diaphorobacter_AZZZs__Diaphorobacter_A sp011305535:0.021361123,(RS_GCF_011305995.1/f__BurkholderiaceaeZZZg__Diaphorobacter_AZZZs__Diaphorobacter_A sp011305995:0.017295542,RS_GCF_015354245.1/f__BurkholderiaceaeZZZg__Diaphorobacter_AZZZs__Diaphorobacter_A caeni:0.012240875)0.998:0.009209542)0.993:0.00906619)0.986:0.009910319)0.918:0.007991626)0.858:0.009396114)1.000:0.050153282)0.957:0.016614756,((((RS_GCF_003013695.1/f__BurkholderiaceaeZZZg__PulveribacterZZZs__Pulveribacter suum:0.019709199,(GB_GCA_002434305.1/f__BurkholderiaceaeZZZg__PulveribacterZZZs__Pulveribacter sp002434305:0.001684207,(GB_GCA_003527175.1/f__BurkholderiaceaeZZZg__PulveribacterZZZs__Pulveribacter sp002434305:0.00050117,GB_GCA_002331945.1/f__BurkholderiaceaeZZZg__PulveribacterZZZs__Pulveribacter sp002434305:0.006428539)0.890:0.002275288)1.000:0.008622088)1.000:0.020699412,(RS_GCF_900103645.1/f__BurkholderiaceaeZZZg__OryzisolibacterZZZs__Oryzisolibacter propanilivorax:0.037202262,((RS_GCF_000282995.1/f__BurkholderiaceaeZZZg__MelaminivoraZZZs__Melaminivora alkalimesophila:0.000213557,RS_GCF_003182375.1/f__BurkholderiaceaeZZZg__MelaminivoraZZZs__Melaminivora alkalimesophila:5e-09)1.000:0.072946745,((GB_GCA_934503245.1/f__BurkholderiaceaeZZZg__Melaminivora_AZZZs__Melaminivora_A suipulveris:0.004865962,RS_GCF_003008575.1/f__BurkholderiaceaeZZZg__Melaminivora_AZZZs__Melaminivora_A suipulveris:0.000332646)1.000:0.028254946,(RS_GCF_017811175.1/f__BurkholderiaceaeZZZg__Melaminivora_AZZZs__Melaminivora_A jejuensis:0.000201312,RS_GCF_021249385.1/f__BurkholderiaceaeZZZg__Melaminivora_AZZZs__Melaminivora_A jejuensis:5e-09)1.000:0.034328825)0.996:0.011137239)0.785:0.00903106)0.998:0.011904576)1.000:0.032763822,(GB_GCA_002894305.1/f__BurkholderiaceaeZZZg__PGEI01ZZZs__PGEI01 sp002894305:0.072808293,(GB_GCA_963205335.1/f__BurkholderiaceaeZZZg__Comamonas_CZZZs__Comamonas_C sp963205335:0.047369536,(((GB_GCA_963204895.1/f__BurkholderiaceaeZZZg__Comamonas_CZZZs__Comamonas_C sp001724135:0.000463783,(RS_GCF_001724135.1/f__BurkholderiaceaeZZZg__Comamonas_CZZZs__Comamonas_C sp001724135:5e-09,RS_GCF_937997365.1/f__BurkholderiaceaeZZZg__Comamonas_CZZZs__Comamonas_C sp001724135:0.000690202)0.979:0.001430173)1.000:0.02512268,(RS_GCF_000484635.1/f__BurkholderiaceaeZZZg__Comamonas_CZZZs__Comamonas_C badia:0.002539661,(GB_GCA_001897215.1/f__BurkholderiaceaeZZZg__Comamonas_CZZZs__Comamonas_C badia:5e-09,GB_GCA_938015365.1/f__BurkholderiaceaeZZZg__Comamonas_CZZZs__Comamonas_C badia:0.006390958)0.876:0.000759575)1.000:0.021786453)1.000:0.033166172,(GB_GCA_026954015.1/f__BurkholderiaceaeZZZg__Comamonas_CZZZs__Comamonas_C sp026954015:0.045616297,((RS_GCF_007954405.1/f__BurkholderiaceaeZZZg__Comamonas_CZZZs__Comamonas_C flocculans:0.013425878,RS_GCF_019195435.1/f__BurkholderiaceaeZZZg__Comamonas_CZZZs__Comamonas_C sp019195435:0.013794952)1.000:0.052880587,((GB_GCA_017849415.1/f__BurkholderiaceaeZZZg__Comamonas_CZZZs__Comamonas_C sp001725255:0.004462926,(GB_GCA_001898655.1/f__BurkholderiaceaeZZZg__Comamonas_CZZZs__Comamonas_C sp001725255:5e-09,(RS_GCF_017306895.1/f__BurkholderiaceaeZZZg__Comamonas_CZZZs__Comamonas_C sp001725255:5e-09,(GB_GCA_937870765.1/f__BurkholderiaceaeZZZg__Comamonas_CZZZs__Comamonas_C sp001725255:5e-09,RS_GCF_001725255.1/f__BurkholderiaceaeZZZg__Comamonas_CZZZs__Comamonas_C sp001725255:5e-09)0.000:5e-09)0.000:6e-09)1.000:0.007302878)0.490:0.002450501,(GB_GCA_019912745.1/f__BurkholderiaceaeZZZg__Comamonas_CZZZs__Comamonas_C sp019912745:0.007643716,GB_GCA_021166775.1/f__BurkholderiaceaeZZZg__Comamonas_CZZZs__Comamonas_C sp021166775:0.0090878)0.957:0.004141045)1.000:0.030243516)1.000:0.013189649)0.542:0.007327789)1.000:0.015889728)1.000:0.056515511)1.000:0.027545394)0.997:0.016630628,((GB_GCA_002484205.1/f__BurkholderiaceaeZZZg__MR-S7ZZZs__MR-S7 sp000400995:0.008909364,RS_GCF_000400995.2/f__BurkholderiaceaeZZZg__MR-S7ZZZs__MR-S7 sp000400995:0.003358362)1.000:0.034899361,((GB_GCA_001310795.1/f__BurkholderiaceaeZZZg__DiaphorobacterZZZs__Diaphorobacter nitroreducens:0.000784278,(GB_GCA_002378445.1/f__BurkholderiaceaeZZZg__DiaphorobacterZZZs__Diaphorobacter nitroreducens:0.000253088,(((((GB_GCA_024708985.1/f__BurkholderiaceaeZZZg__DiaphorobacterZZZs__Diaphorobacter nitroreducens:0.002286383,GB_GCA_024709885.1/f__BurkholderiaceaeZZZg__DiaphorobacterZZZs__Diaphorobacter nitroreducens:0.002456084)0.836:0.000785654,(RS_GCF_022807955.1/f__BurkholderiaceaeZZZg__DiaphorobacterZZZs__Diaphorobacter nitroreducens:0.000614367,(RS_GCF_030148125.1/f__BurkholderiaceaeZZZg__DiaphorobacterZZZs__Diaphorobacter nitroreducens:0.001180265,GB_GCA_003248855.1/f__BurkholderiaceaeZZZg__DiaphorobacterZZZs__Diaphorobacter nitroreducens:0.001827371)0.875:0.0005473)0.826:0.000398545)0.876:0.000399009,(GB_GCA_002383145.1/f__BurkholderiaceaeZZZg__DiaphorobacterZZZs__Diaphorobacter nitroreducens:0.003208823,GB_GCA_019105055.1/f__BurkholderiaceaeZZZg__DiaphorobacterZZZs__Diaphorobacter nitroreducens:0.018255823)0.902:0.004629126)0.731:6e-09,((GB_GCA_003755025.1/f__BurkholderiaceaeZZZg__DiaphorobacterZZZs__Diaphorobacter nitroreducens:5e-09,RS_GCF_030503915.1/f__BurkholderiaceaeZZZg__DiaphorobacterZZZs__Diaphorobacter nitroreducens:5e-09)0.995:0.001591634,RS_GCF_000022305.1/f__BurkholderiaceaeZZZg__DiaphorobacterZZZs__Diaphorobacter nitroreducens:0.001391755)0.374:0.000394027)0.780:0.000188997,(GB_GCA_946479445.1/f__BurkholderiaceaeZZZg__DiaphorobacterZZZs__Diaphorobacter nitroreducens:0.0080936,((((RS_GCF_002214645.1/f__BurkholderiaceaeZZZg__DiaphorobacterZZZs__Diaphorobacter nitroreducens:5e-09,GB_GCA_002453435.1/f__BurkholderiaceaeZZZg__DiaphorobacterZZZs__Diaphorobacter nitroreducens:0.004668114)0.865:0.000409537,(RS_GCF_022729045.1/f__BurkholderiaceaeZZZg__DiaphorobacterZZZs__Diaphorobacter nitroreducens:0.000788768,RS_GCF_024709295.1/f__BurkholderiaceaeZZZg__DiaphorobacterZZZs__Diaphorobacter nitroreducens:0.003436715)0.610:5e-09)0.285:0.000202663,(((RS_GCF_002916785.1/f__BurkholderiaceaeZZZg__DiaphorobacterZZZs__Diaphorobacter nitroreducens:0.001201163,(RS_GCF_024709745.1/f__BurkholderiaceaeZZZg__DiaphorobacterZZZs__Diaphorobacter nitroreducens:0.005557901,(GB_GCA_000015545.1/f__BurkholderiaceaeZZZg__DiaphorobacterZZZs__Diaphorobacter nitroreducens:0.001617258,(RS_GCF_015832135.1/f__BurkholderiaceaeZZZg__DiaphorobacterZZZs__Diaphorobacter nitroreducens:0.000638591,((RS_GCF_001023515.1/f__BurkholderiaceaeZZZg__DiaphorobacterZZZs__Diaphorobacter nitroreducens:0.005043745,(RS_GCF_019602835.1/f__BurkholderiaceaeZZZg__DiaphorobacterZZZs__Diaphorobacter nitroreducens:0.003001221,(RS_GCF_024711385.1/f__BurkholderiaceaeZZZg__DiaphorobacterZZZs__Diaphorobacter nitroreducens:0.000793935,RS_GCF_027625375.1/f__BurkholderiaceaeZZZg__DiaphorobacterZZZs__Diaphorobacter nitroreducens:0.000213702)0.861:0.001008679)0.830:0.00041967)0.794:0.000760403,RS_GCF_013154915.1/f__BurkholderiaceaeZZZg__DiaphorobacterZZZs__Diaphorobacter nitroreducens:0.000826515)0.785:0.000409756)0.939:0.000763487)0.210:5e-09)0.833:0.000398344)0.733:0.000198894,GB_GCA_027327485.1/f__BurkholderiaceaeZZZg__DiaphorobacterZZZs__Diaphorobacter nitroreducens:0.003540645)0.934:0.00060024,(GB_GCA_002294305.1/f__BurkholderiaceaeZZZg__DiaphorobacterZZZs__Diaphorobacter nitroreducens:0.000784729,RS_GCF_024709665.1/f__BurkholderiaceaeZZZg__DiaphorobacterZZZs__Diaphorobacter nitroreducens:0.004061334)0.857:0.000453588)0.736:0.000207748)0.785:0.001844093,RS_GCF_022729025.1/f__BurkholderiaceaeZZZg__DiaphorobacterZZZs__Diaphorobacter nitroreducens:0.001098157)0.804:0.004322335)0.991:6e-09)0.859:0.000429778)0.679:0.000748132)1.000:0.031127511,(((RS_GCF_000179015.2/f__BurkholderiaceaeZZZg__AlicycliphilusZZZs__Alicycliphilus denitrificans:5e-09,(RS_GCF_000204645.1/f__BurkholderiaceaeZZZg__AlicycliphilusZZZs__Alicycliphilus denitrificans:0.000800179,(RS_GCF_002894355.1/f__BurkholderiaceaeZZZg__AlicycliphilusZZZs__Alicycliphilus denitrificans:5e-09,RS_GCF_012530715.1/f__BurkholderiaceaeZZZg__AlicycliphilusZZZs__Alicycliphilus denitrificans:0.000599631)0.719:5e-09)0.892:0.000598299)0.998:0.004932273,(((GB_GCA_024709445.1/f__BurkholderiaceaeZZZg__AlicycliphilusZZZs__Alicycliphilus denitrificans:0.004702293,GB_GCA_024710255.1/f__BurkholderiaceaeZZZg__AlicycliphilusZZZs__Alicycliphilus denitrificans:0.004314449)0.940:0.002096296,(((GB_GCA_022729135.1/f__BurkholderiaceaeZZZg__AlicycliphilusZZZs__Alicycliphilus denitrificans:0.00110047,GB_GCA_024709625.1/f__BurkholderiaceaeZZZg__AlicycliphilusZZZs__Alicycliphilus denitrificans:0.016646193)1.000:0.007766018,(GB_GCA_937926015.1/f__BurkholderiaceaeZZZg__AlicycliphilusZZZs__Alicycliphilus denitrificans:0.005354099,(RS_GCF_016592015.1/f__BurkholderiaceaeZZZg__AlicycliphilusZZZs__Alicycliphilus denitrificans:5e-09,(GB_GCA_017308615.1/f__BurkholderiaceaeZZZg__AlicycliphilusZZZs__Alicycliphilus denitrificans:5e-09,GB_GCA_001897775.1/f__BurkholderiaceaeZZZg__AlicycliphilusZZZs__Alicycliphilus denitrificans:0.000406406)0.000:5e-09)0.730:0.000202639)0.826:0.000876793)0.924:0.000903558,RS_GCF_002250385.2/f__BurkholderiaceaeZZZg__AlicycliphilusZZZs__Alicycliphilus denitrificans:0.001171758)0.882:0.000972338)0.648:0.000644469,GB_GCA_024710665.1/f__BurkholderiaceaeZZZg__AlicycliphilusZZZs__Alicycliphilus denitrificans:0.003249257)1.000:0.00578054)1.000:0.020770934,((GB_GCA_018242005.1/f__BurkholderiaceaeZZZg__AlicycliphilusZZZs__Alicycliphilus sp018242005:0.020194413,(GB_GCA_028868405.1/f__BurkholderiaceaeZZZg__AlicycliphilusZZZs__Alicycliphilus sp018241405:0.001446038,(GB_GCA_018240365.1/f__BurkholderiaceaeZZZg__AlicycliphilusZZZs__Alicycliphilus sp018241405:0.00418777,GB_GCA_018241405.1/f__BurkholderiaceaeZZZg__AlicycliphilusZZZs__Alicycliphilus sp018241405:0.001607037)0.772:0.001910569)1.000:0.018756282)0.937:0.007261499,((GB_GCA_937873415.1/f__BurkholderiaceaeZZZg__AlicycliphilusZZZs__Alicycliphilus sp018240985:0.010277228,(GB_GCA_018240965.1/f__BurkholderiaceaeZZZg__AlicycliphilusZZZs__Alicycliphilus sp018240985:0.001244644,GB_GCA_018240985.1/f__BurkholderiaceaeZZZg__AlicycliphilusZZZs__Alicycliphilus sp018240985:0.000222139)0.889:0.001164132)1.000:0.023845618,(GB_GCA_018240995.1/f__BurkholderiaceaeZZZg__AlicycliphilusZZZs__Alicycliphilus sp018240995:0.014923592,(GB_GCA_934533105.1/f__BurkholderiaceaeZZZg__AlicycliphilusZZZs__Alicycliphilus sp018054745:0.000303348,((GB_GCA_018054745.1/f__BurkholderiaceaeZZZg__AlicycliphilusZZZs__Alicycliphilus sp018054745:0.000527254,(GB_GCA_017996755.1/f__BurkholderiaceaeZZZg__AlicycliphilusZZZs__Alicycliphilus sp018054745:0.000454889,GB_GCA_020161945.1/f__BurkholderiaceaeZZZg__AlicycliphilusZZZs__Alicycliphilus sp018054745:0.001238541)0.871:0.000424494)0.878:0.000466193,GB_GCA_017996695.1/f__BurkholderiaceaeZZZg__AlicycliphilusZZZs__Alicycliphilus sp018054745:0.000236761)0.750:0.000295035)1.000:0.014512097)1.000:0.012148895)1.000:0.015559753)0.848:0.009197454)1.000:0.016388586)0.870:0.007260993)0.749:0.009503314)0.932:0.013164006)1.000:0.013526019,((GB_GCA_017744975.1/f__BurkholderiaceaeZZZg__Acidovorax_FZZZs__Acidovorax_F monticola:0.002320016,RS_GCF_014489595.1/f__BurkholderiaceaeZZZg__Acidovorax_FZZZs__Acidovorax_F monticola:0.002327195)1.000:0.026007813,(GB_GCA_030150585.1/f__BurkholderiaceaeZZZg__JASLFM01ZZZs__JASLFM01 sp030150585:0.026920714,((RS_GCF_011303755.1/f__BurkholderiaceaeZZZg__PaenacidovoraxZZZs__Paenacidovorax sp011303755:0.006787185,(GB_GCA_021286965.1/f__BurkholderiaceaeZZZg__PaenacidovoraxZZZs__Paenacidovorax sp021286965:0.00332851,GB_GCA_945957235.1/f__BurkholderiaceaeZZZg__PaenacidovoraxZZZs__Paenacidovorax sp021286965:0.001007486)0.970:0.004428184)1.000:0.064003754,((RS_GCF_001298675.1/f__BurkholderiaceaeZZZg__PaenacidovoraxZZZs__Paenacidovorax caeni:6e-09,RS_GCF_900116825.1/f__BurkholderiaceaeZZZg__PaenacidovoraxZZZs__Paenacidovorax caeni:5e-09)0.999:0.006907749,(GB_GCA_017307555.1/f__BurkholderiaceaeZZZg__PaenacidovoraxZZZs__Paenacidovorax sp001725235:0.002422329,(GB_GCA_021496925.1/f__BurkholderiaceaeZZZg__PaenacidovoraxZZZs__Paenacidovorax sp001725235:0.001637113,(GB_GCA_001725235.1/f__BurkholderiaceaeZZZg__PaenacidovoraxZZZs__Paenacidovorax sp001725235:5e-09,GB_GCA_001898665.1/f__BurkholderiaceaeZZZg__PaenacidovoraxZZZs__Paenacidovorax sp001725235:0.000219669)0.987:0.002226048)0.987:0.002275255)1.000:0.008830815)1.000:0.029759268)1.000:0.033049194)0.188:0.007401928)0.999:0.017739676)0.998:0.01507727,((GB_GCA_023460715.1/f__BurkholderiaceaeZZZg__ParacidovoraxZZZs__Paracidovorax sp023460715:0.034649434,(RS_GCF_001424265.1/f__BurkholderiaceaeZZZg__ParacidovoraxZZZs__Paracidovorax sp001424265:0.029974521,((GB_GCA_913774915.1/f__BurkholderiaceaeZZZg__ParacidovoraxZZZs__Paracidovorax sp913774625:0.0037822,(((GB_GCA_913774025.1/f__BurkholderiaceaeZZZg__ParacidovoraxZZZs__Paracidovorax sp913774625:0.000454315,((GB_GCA_913776485.1/f__BurkholderiaceaeZZZg__ParacidovoraxZZZs__Paracidovorax sp913774625:0.001246335,GB_GCA_913774205.1/f__BurkholderiaceaeZZZg__ParacidovoraxZZZs__Paracidovorax sp913774625:0.001056168)0.759:0.000210744,(GB_GCA_913778175.1/f__BurkholderiaceaeZZZg__ParacidovoraxZZZs__Paracidovorax sp913774625:0.001019452,GB_GCA_913773895.1/f__BurkholderiaceaeZZZg__ParacidovoraxZZZs__Paracidovorax sp913774625:0.004109004)0.901:0.002137325)0.822:0.001367683)0.727:5e-09,(GB_GCA_913778815.1/f__BurkholderiaceaeZZZg__ParacidovoraxZZZs__Paracidovorax sp913774625:0.001227296,GB_GCA_913778775.1/f__BurkholderiaceaeZZZg__ParacidovoraxZZZs__Paracidovorax sp913774625:0.008533691)0.499:0.000516286)0.825:0.000435461,GB_GCA_913774625.1/f__BurkholderiaceaeZZZg__ParacidovoraxZZZs__Paracidovorax sp913774625:0.00057141)0.488:0.001279738)0.996:0.006952266,(GB_GCA_022701945.1/f__BurkholderiaceaeZZZg__ParacidovoraxZZZs__Paracidovorax wautersii:0.005802564,(RS_GCF_900113035.1/f__BurkholderiaceaeZZZg__ParacidovoraxZZZs__Paracidovorax wautersii:0.001813238,(GB_GCA_913773955.1/f__BurkholderiaceaeZZZg__ParacidovoraxZZZs__Paracidovorax wautersii:0.01232997,GB_GCA_913774135.1/f__BurkholderiaceaeZZZg__ParacidovoraxZZZs__Paracidovorax wautersii:0.000794961)0.346:5e-09)0.904:0.001370894)1.000:0.011337302)1.000:0.014852265)1.000:0.015626702)1.000:0.015032518,(((RS_GCF_028473605.1/f__BurkholderiaceaeZZZg__ParacidovoraxZZZs__Paracidovorax sp028473605:0.006518614,((RS_GCF_028473645.1/f__BurkholderiaceaeZZZg__ParacidovoraxZZZs__Paracidovorax sp028473645:5e-09,RS_GCF_030159035.1/f__BurkholderiaceaeZZZg__ParacidovoraxZZZs__Paracidovorax sp028473645:5e-09)0.998:0.002202447,((RS_GCF_030159015.1/f__BurkholderiaceaeZZZg__ParacidovoraxZZZs__Paracidovorax sp028473645:0.00152507,(RS_GCF_030158975.1/f__BurkholderiaceaeZZZg__ParacidovoraxZZZs__Paracidovorax sp028473645:0.001118659,RS_GCF_030158995.1/f__BurkholderiaceaeZZZg__ParacidovoraxZZZs__Paracidovorax sp028473645:0.000907047)0.847:0.000609458)0.769:0.000305938,(RS_GCF_030158955.1/f__BurkholderiaceaeZZZg__ParacidovoraxZZZs__Paracidovorax sp028473645:0.002851849,RS_GCF_030158935.1/f__BurkholderiaceaeZZZg__ParacidovoraxZZZs__Paracidovorax sp028473645:0.00142963)0.748:0.000200846)0.193:0.00021191)0.957:0.002280904)0.998:0.004963224,(RS_GCF_030159055.1/f__BurkholderiaceaeZZZg__ParacidovoraxZZZs__Paracidovorax sp030159055:0.006515454,(RS_GCF_028069635.1/f__BurkholderiaceaeZZZg__ParacidovoraxZZZs__Paracidovorax valerianellae:0.000405836,RS_GCF_900102625.1/f__BurkholderiaceaeZZZg__ParacidovoraxZZZs__Paracidovorax valerianellae:5e-09)1.000:0.005579111)1.000:0.00593695)1.000:0.030017818,((GB_GCA_028473625.1/f__BurkholderiaceaeZZZg__ParacidovoraxZZZs__Paracidovorax anthurii:0.002426755,RS_GCF_003269065.1/f__BurkholderiaceaeZZZg__ParacidovoraxZZZs__Paracidovorax anthurii:0.001462214)1.000:0.025482354,((RS_GCF_900112675.1/f__BurkholderiaceaeZZZg__ParacidovoraxZZZs__Paracidovorax konjaci:0.004184358,(RS_GCF_028069555.1/f__BurkholderiaceaeZZZg__ParacidovoraxZZZs__Paracidovorax sp028069655:0.000825517,RS_GCF_028069655.1/f__BurkholderiaceaeZZZg__ParacidovoraxZZZs__Paracidovorax sp028069655:0.001229254)0.997:0.004341209)1.000:0.024969214,((GB_GCA_002397315.1/f__BurkholderiaceaeZZZg__ParacidovoraxZZZs__Paracidovorax sp002397315:0.005613161,(GB_GCA_913774955.1/f__BurkholderiaceaeZZZg__ParacidovoraxZZZs__Paracidovorax sp913774955:0.003586824,(GB_GCA_913775495.1/f__BurkholderiaceaeZZZg__ParacidovoraxZZZs__Paracidovorax sp913774955:0.001909374,GB_GCA_913776165.1/f__BurkholderiaceaeZZZg__ParacidovoraxZZZs__Paracidovorax sp913774955:0.001086697)0.952:0.001928818)0.835:0.002379859)1.000:0.012755644,((((RS_GCF_000968215.1/f__BurkholderiaceaeZZZg__ParacidovoraxZZZs__Paracidovorax citrulli:0.000204339,((RS_GCF_000948135.1/f__BurkholderiaceaeZZZg__ParacidovoraxZZZs__Paracidovorax citrulli:0.000204477,(RS_GCF_001593665.2/f__BurkholderiaceaeZZZg__ParacidovoraxZZZs__Paracidovorax citrulli:0.0,RS_GCF_020783275.1/f__BurkholderiaceaeZZZg__ParacidovoraxZZZs__Paracidovorax citrulli:0.0,RS_GCF_020783295.1/f__BurkholderiaceaeZZZg__ParacidovoraxZZZs__Paracidovorax citrulli:0.0,RS_GCF_022493915.1/f__BurkholderiaceaeZZZg__ParacidovoraxZZZs__Paracidovorax citrulli:0.0):5e-09)0.000:5e-09,((RS_GCF_022494965.1/f__BurkholderiaceaeZZZg__ParacidovoraxZZZs__Paracidovorax citrulli:0.0,RS_GCF_030285825.1/f__BurkholderiaceaeZZZg__ParacidovoraxZZZs__Paracidovorax citrulli:0.0):5e-09,RS_GCF_900100305.1/f__BurkholderiaceaeZZZg__ParacidovoraxZZZs__Paracidovorax citrulli:5e-09)0.951:0.000404699)0.796:0.000202343)0.932:0.000611623,(GB_GCA_009758115.1/f__BurkholderiaceaeZZZg__ParacidovoraxZZZs__Paracidovorax citrulli:0.002350658,GB_GCA_009758155.1/f__BurkholderiaceaeZZZg__ParacidovoraxZZZs__Paracidovorax citrulli:0.004445324)0.738:0.000770095)0.281:5e-09,((RS_GCF_000015325.1/f__BurkholderiaceaeZZZg__ParacidovoraxZZZs__Paracidovorax citrulli:0.0,RS_GCF_003387255.1/f__BurkholderiaceaeZZZg__ParacidovoraxZZZs__Paracidovorax citrulli:0.0,RS_GCF_003664145.1/f__BurkholderiaceaeZZZg__ParacidovoraxZZZs__Paracidovorax citrulli:0.0,RS_GCF_022494945.1/f__BurkholderiaceaeZZZg__ParacidovoraxZZZs__Paracidovorax citrulli:0.0,RS_GCF_030285805.1/f__BurkholderiaceaeZZZg__ParacidovoraxZZZs__Paracidovorax citrulli:0.0,RS_GCF_030285845.1/f__BurkholderiaceaeZZZg__ParacidovoraxZZZs__Paracidovorax citrulli:0.0,RS_GCF_030285885.1/f__BurkholderiaceaeZZZg__ParacidovoraxZZZs__Paracidovorax citrulli:0.0):5e-09,(RS_GCF_002441975.1/f__BurkholderiaceaeZZZg__ParacidovoraxZZZs__Paracidovorax citrulli:5e-09,(RS_GCF_003096435.1/f__BurkholderiaceaeZZZg__ParacidovoraxZZZs__Paracidovorax citrulli:0.0,RS_GCF_030285865.1/f__BurkholderiaceaeZZZg__ParacidovoraxZZZs__Paracidovorax citrulli:0.0):5e-09)1.000:6e-09)0.000:5e-09)1.000:0.007490673,((RS_GCF_015694455.1/f__BurkholderiaceaeZZZg__ParacidovoraxZZZs__Paracidovorax cattleyae:0.001168282,(RS_GCF_003029845.1/f__BurkholderiaceaeZZZg__ParacidovoraxZZZs__Paracidovorax cattleyae:5e-09,RS_GCF_900104515.1/f__BurkholderiaceaeZZZg__ParacidovoraxZZZs__Paracidovorax cattleyae:5e-09)0.704:0.000298933)1.000:0.007912691,(((RS_GCF_003029765.1/f__BurkholderiaceaeZZZg__ParacidovoraxZZZs__Paracidovorax avenae:0.00240549,(RS_GCF_003030325.1/f__BurkholderiaceaeZZZg__ParacidovoraxZZZs__Paracidovorax avenae:0.002136364,(RS_GCF_003029885.1/f__BurkholderiaceaeZZZg__ParacidovoraxZZZs__Paracidovorax avenae:0.001241677,(RS_GCF_003029905.1/f__BurkholderiaceaeZZZg__ParacidovoraxZZZs__Paracidovorax avenae:0.000661818,(RS_GCF_003029985.1/f__BurkholderiaceaeZZZg__ParacidovoraxZZZs__Paracidovorax avenae:5e-09,(RS_GCF_003029965.1/f__BurkholderiaceaeZZZg__ParacidovoraxZZZs__Paracidovorax avenae:5e-09,GB_GCA_003029925.1/f__BurkholderiaceaeZZZg__ParacidovoraxZZZs__Paracidovorax avenae_A:5e-09)0.529:5e-09)0.894:0.001560534)0.736:0.00139116)0.998:0.003587888)0.970:0.00177621)0.981:0.001615149,((RS_GCF_003030005.1/f__BurkholderiaceaeZZZg__ParacidovoraxZZZs__Paracidovorax avenae:5e-09,RS_GCF_003029865.1/f__BurkholderiaceaeZZZg__ParacidovoraxZZZs__Paracidovorax avenae:5e-09)0.914:0.000754349,(RS_GCF_003029705.1/f__BurkholderiaceaeZZZg__ParacidovoraxZZZs__Paracidovorax avenae:0.000847476,((RS_GCF_000687165.1/f__BurkholderiaceaeZZZg__ParacidovoraxZZZs__Paracidovorax oryzae:0.001001143,(((GB_GCA_913776425.1/f__BurkholderiaceaeZZZg__ParacidovoraxZZZs__Paracidovorax oryzae:0.000252121,((GB_GCA_913778725.1/f__BurkholderiaceaeZZZg__ParacidovoraxZZZs__Paracidovorax oryzae:5e-09,GB_GCA_913775735.1/f__BurkholderiaceaeZZZg__ParacidovoraxZZZs__Paracidovorax oryzae:0.000504928)0.928:0.000422911,(GB_GCA_913775545.1/f__BurkholderiaceaeZZZg__ParacidovoraxZZZs__Paracidovorax oryzae:0.000470325,GB_GCA_913778295.1/f__BurkholderiaceaeZZZg__ParacidovoraxZZZs__Paracidovorax oryzae:0.001505663)0.794:0.000249588)0.000:5e-09)0.985:0.001684074,((GB_GCA_913777115.1/f__BurkholderiaceaeZZZg__ParacidovoraxZZZs__Paracidovorax oryzae:0.003617862,GB_GCA_913777185.1/f__BurkholderiaceaeZZZg__ParacidovoraxZZZs__Paracidovorax oryzae:0.000167462)0.668:0.000180508,(GB_GCA_913773845.1/f__BurkholderiaceaeZZZg__ParacidovoraxZZZs__Paracidovorax oryzae:0.00224205,GB_GCA_913778795.1/f__BurkholderiaceaeZZZg__ParacidovoraxZZZs__Paracidovorax oryzae:0.001442291)0.919:0.000754356)0.000:5e-09)0.886:0.003641216,((GB_GCA_913778385.1/f__BurkholderiaceaeZZZg__ParacidovoraxZZZs__Paracidovorax oryzae:0.001436238,(GB_GCA_913774595.1/f__BurkholderiaceaeZZZg__ParacidovoraxZZZs__Paracidovorax oryzae:5e-09,GB_GCA_913777815.1/f__BurkholderiaceaeZZZg__ParacidovoraxZZZs__Paracidovorax oryzae:0.008222254)0.714:0.0002264)0.879:0.000419315,RS_GCF_000218805.1/f__BurkholderiaceaeZZZg__ParacidovoraxZZZs__Paracidovorax oryzae:0.001436454)0.760:0.000198839)0.767:0.002152056)1.000:0.003946161,((RS_GCF_028069495.1/f__BurkholderiaceaeZZZg__ParacidovoraxZZZs__Paracidovorax avenae:0.0,RS_GCF_028069565.1/f__BurkholderiaceaeZZZg__ParacidovoraxZZZs__Paracidovorax avenae:0.0,RS_GCF_028069575.1/f__BurkholderiaceaeZZZg__ParacidovoraxZZZs__Paracidovorax avenae:0.0,RS_GCF_028069615.1/f__BurkholderiaceaeZZZg__ParacidovoraxZZZs__Paracidovorax avenae:0.0,RS_GCF_028473465.1/f__BurkholderiaceaeZZZg__ParacidovoraxZZZs__Paracidovorax avenae:0.0,RS_GCF_028473585.1/f__BurkholderiaceaeZZZg__ParacidovoraxZZZs__Paracidovorax avenae:0.0):0.001015979,((RS_GCF_000176855.2/f__BurkholderiaceaeZZZg__ParacidovoraxZZZs__Paracidovorax avenae:0.001004719,(RS_GCF_001282395.1/f__BurkholderiaceaeZZZg__ParacidovoraxZZZs__Paracidovorax avenae:0.001896947,RS_GCF_003029805.1/f__BurkholderiaceaeZZZg__ParacidovoraxZZZs__Paracidovorax avenae:0.000675733)0.910:0.000947886)0.334:5e-09,(RS_GCF_003029685.1/f__BurkholderiaceaeZZZg__ParacidovoraxZZZs__Paracidovorax avenae:0.004670759,RS_GCF_003029825.1/f__BurkholderiaceaeZZZg__ParacidovoraxZZZs__Paracidovorax avenae:0.000466766)0.772:0.001554366)0.741:0.000199492)0.793:0.000269971)0.422:0.000259963)0.803:0.000635459)0.697:0.000162388)1.000:0.007504816,(RS_GCF_003029785.1/f__BurkholderiaceaeZZZg__ParacidovoraxZZZs__Paracidovorax avenae:0.000323806,(RS_GCF_003029725.1/f__BurkholderiaceaeZZZg__ParacidovoraxZZZs__Paracidovorax avenae:0.000751069,RS_GCF_003029945.1/f__BurkholderiaceaeZZZg__ParacidovoraxZZZs__Paracidovorax avenae:0.000266659)0.823:0.000625093)0.936:0.001754924)0.999:0.004145234)0.861:0.002162417)1.000:0.011134152)1.000:0.017317367)0.686:0.0078169)1.000:0.024191403)0.695:0.0094514)0.999:0.010774659)0.985:0.011242134,((((RS_GCF_000175235.1/f__BurkholderiaceaeZZZg__AcidovoraxZZZs__Acidovorax delafieldii_B:0.02483355,(((RS_GCF_023701305.1/f__BurkholderiaceaeZZZg__AcidovoraxZZZs__Acidovorax sp024711405:0.000449961,(GB_GCA_024711245.1/f__BurkholderiaceaeZZZg__AcidovoraxZZZs__Acidovorax sp024711405:0.001263612,GB_GCA_024711405.1/f__BurkholderiaceaeZZZg__AcidovoraxZZZs__Acidovorax sp024711405:0.0009729)0.835:5e-09)1.000:0.0050931,(RS_GCF_000426205.1/f__BurkholderiaceaeZZZg__AcidovoraxZZZs__Acidovorax soli:0.004720075,(RS_GCF_023259335.1/f__BurkholderiaceaeZZZg__AcidovoraxZZZs__Acidovorax soli:0.001668936,RS_GCF_900107605.1/f__BurkholderiaceaeZZZg__AcidovoraxZZZs__Acidovorax soli:0.001685858)0.998:0.00324535)0.908:0.001864524)1.000:0.013078851,((((RS_GCF_002157165.1/f__BurkholderiaceaeZZZg__AcidovoraxZZZs__Acidovorax carolinensis:0.003756715,(RS_GCF_002157145.1/f__BurkholderiaceaeZZZg__AcidovoraxZZZs__Acidovorax carolinensis:0.004410575,(RS_GCF_002157125.1/f__BurkholderiaceaeZZZg__AcidovoraxZZZs__Acidovorax carolinensis:5e-09,RS_GCF_002157185.1/f__BurkholderiaceaeZZZg__AcidovoraxZZZs__Acidovorax carolinensis:5e-09)0.985:0.002168038)0.174:0.001427521)0.999:0.005586416,((((GB_GCA_023487025.1/f__BurkholderiaceaeZZZg__AcidovoraxZZZs__Acidovorax defluvii:0.00188893,RS_GCF_020622045.1/f__BurkholderiaceaeZZZg__AcidovoraxZZZs__Acidovorax defluvii:0.004217064)0.942:0.001727469,(GB_GCA_018060125.1/f__BurkholderiaceaeZZZg__AcidovoraxZZZs__Acidovorax defluvii:0.001367767,((GB_GCA_017997585.1/f__BurkholderiaceaeZZZg__AcidovoraxZZZs__Acidovorax defluvii:0.000298632,GB_GCA_003268905.1/f__BurkholderiaceaeZZZg__AcidovoraxZZZs__Acidovorax defluvii:0.003460991)0.899:0.001011482,GB_GCA_018055225.1/f__BurkholderiaceaeZZZg__AcidovoraxZZZs__Acidovorax defluvii:0.003284474)0.735:0.000313479)0.743:0.000298227)0.380:0.000435893,(RS_GCF_000526295.1/f__BurkholderiaceaeZZZg__AcidovoraxZZZs__Acidovorax defluvii:0.000665767,RS_GCF_003345135.1/f__BurkholderiaceaeZZZg__AcidovoraxZZZs__Acidovorax defluvii:0.003536953)0.235:0.000413846)0.957:0.001859655,(RS_GCF_002278845.1/f__BurkholderiaceaeZZZg__AcidovoraxZZZs__Acidovorax defluvii:5e-09,(((GB_GCA_002282295.1/f__BurkholderiaceaeZZZg__AcidovoraxZZZs__Acidovorax defluvii:0.000464115,RS_GCF_002281795.1/f__BurkholderiaceaeZZZg__AcidovoraxZZZs__Acidovorax defluvii:0.000210426)0.755:5e-09,(RS_GCF_027312455.1/f__BurkholderiaceaeZZZg__AcidovoraxZZZs__Acidovorax defluvii:5e-09,(GB_GCA_027308265.1/f__BurkholderiaceaeZZZg__AcidovoraxZZZs__Acidovorax defluvii:0.003088879,GB_GCA_027308245.1/f__BurkholderiaceaeZZZg__AcidovoraxZZZs__Acidovorax defluvii:0.001044227)0.524:0.002194078)0.870:0.000545618)0.874:6e-09,((RS_GCF_002281195.1/f__BurkholderiaceaeZZZg__AcidovoraxZZZs__Acidovorax defluvii:5e-09,RS_GCF_002257135.1/f__BurkholderiaceaeZZZg__AcidovoraxZZZs__Acidovorax defluvii:0.000862416)0.000:5e-09,RS_GCF_002282335.1/f__BurkholderiaceaeZZZg__AcidovoraxZZZs__Acidovorax defluvii:5e-09)0.999:5e-09)0.743:5e-09)0.903:0.000944948)1.000:0.018491592)0.655:0.002661783,(GB_GCA_018895335.1/f__BurkholderiaceaeZZZg__AcidovoraxZZZs__Acidovorax sp002176815:0.003458452,(RS_GCF_017939685.1/f__BurkholderiaceaeZZZg__AcidovoraxZZZs__Acidovorax sp002176815:0.002680528,(RS_GCF_002176815.1/f__BurkholderiaceaeZZZg__AcidovoraxZZZs__Acidovorax sp002176815:5e-09,RS_GCF_002193515.1/f__BurkholderiaceaeZZZg__AcidovoraxZZZs__Acidovorax sp002176815:5e-09)0.996:0.003175775)0.552:0.000896343)1.000:0.006880962)0.819:0.003714798,(GB_GCA_011620245.1/f__BurkholderiaceaeZZZg__AcidovoraxZZZs__Acidovorax sp011620245:0.020002666,(GB_GCA_002327945.1/f__BurkholderiaceaeZZZg__AcidovoraxZZZs__Acidovorax delafieldii_C:0.000822421,GB_GCA_016000285.1/f__BurkholderiaceaeZZZg__AcidovoraxZZZs__Acidovorax delafieldii_C:0.001600962)1.000:0.012861677)0.912:0.00588241)0.993:0.006486428)1.000:0.011539641)0.998:0.008526962,(((((((RS_GCF_026192695.1/f__BurkholderiaceaeZZZg__AcidovoraxZZZs__Acidovorax aporrectodeae:5e-09,RS_GCF_026192715.1/f__BurkholderiaceaeZZZg__AcidovoraxZZZs__Acidovorax aporrectodeae:5e-09)0.960:0.000868292,(RS_GCF_026127365.1/f__BurkholderiaceaeZZZg__AcidovoraxZZZs__Acidovorax aporrectodeae:5e-09,(RS_GCF_026127385.1/f__BurkholderiaceaeZZZg__AcidovoraxZZZs__Acidovorax aporrectodeae:5e-09,RS_GCF_026127395.1/f__BurkholderiaceaeZZZg__AcidovoraxZZZs__Acidovorax aporrectodeae:5e-09)0.986:0.001017754)0.922:0.000558241)0.767:0.000203103,(RS_GCF_026127315.1/f__BurkholderiaceaeZZZg__AcidovoraxZZZs__Acidovorax aporrectodeae:0.000668899,RS_GCF_026192635.1/f__BurkholderiaceaeZZZg__AcidovoraxZZZs__Acidovorax aporrectodeae:0.000358866)0.884:0.000408729)0.878:0.000407246,((RS_GCF_026192505.1/f__BurkholderiaceaeZZZg__AcidovoraxZZZs__Acidovorax aporrectodeae:0.0,RS_GCF_026192515.1/f__BurkholderiaceaeZZZg__AcidovoraxZZZs__Acidovorax aporrectodeae:0.0):5e-09,RS_GCF_000193225.1/f__BurkholderiaceaeZZZg__AcidovoraxZZZs__Acidovorax aporrectodeae:0.000926117)0.405:0.000461342)0.861:0.000534605,RS_GCF_026192565.1/f__BurkholderiaceaeZZZg__AcidovoraxZZZs__Acidovorax aporrectodeae:0.00084038)1.000:0.069995832,(RS_GCF_026127525.1/f__BurkholderiaceaeZZZg__AcidovoraxZZZs__Acidovorax eiseniae:0.00594955,((RS_GCF_026127495.1/f__BurkholderiaceaeZZZg__AcidovoraxZZZs__Acidovorax eiseniae:0.000208479,(RS_GCF_026127485.1/f__BurkholderiaceaeZZZg__AcidovoraxZZZs__Acidovorax eiseniae:5e-09,(RS_GCF_026192835.1/f__BurkholderiaceaeZZZg__AcidovoraxZZZs__Acidovorax eiseniae:0.0,RS_GCF_026192895.1/f__BurkholderiaceaeZZZg__AcidovoraxZZZs__Acidovorax eiseniae:0.0,RS_GCF_026192955.1/f__BurkholderiaceaeZZZg__AcidovoraxZZZs__Acidovorax eiseniae:0.0):5e-09)0.000:6e-09)0.979:0.00170985,(RS_GCF_026127465.1/f__BurkholderiaceaeZZZg__AcidovoraxZZZs__Acidovorax eiseniae:0.000894885,(RS_GCF_026192785.1/f__BurkholderiaceaeZZZg__AcidovoraxZZZs__Acidovorax eiseniae:0.000206821,(RS_GCF_000015565.1/f__BurkholderiaceaeZZZg__AcidovoraxZZZs__Acidovorax eiseniae:5e-09,(RS_GCF_026127425.1/f__BurkholderiaceaeZZZg__AcidovoraxZZZs__Acidovorax eiseniae:0.0,RS_GCF_026127445.1/f__BurkholderiaceaeZZZg__AcidovoraxZZZs__Acidovorax eiseniae:0.0,RS_GCF_026192775.1/f__BurkholderiaceaeZZZg__AcidovoraxZZZs__Acidovorax eiseniae:0.0):5e-09)0.000:5e-09)0.946:0.001235373)0.283:0.001330572)0.997:0.006079368)1.000:0.068982374)1.000:0.035814108,((((((((RS_GCF_014851495.1/f__BurkholderiaceaeZZZg__AcidovoraxZZZs__Acidovorax radicis:0.002584334,(RS_GCF_001429215.1/f__BurkholderiaceaeZZZg__AcidovoraxZZZs__Acidovorax radicis:0.00087462,(RS_GCF_001428965.1/f__BurkholderiaceaeZZZg__AcidovoraxZZZs__Acidovorax radicis:0.002730341,(RS_GCF_000204195.1/f__BurkholderiaceaeZZZg__AcidovoraxZZZs__Acidovorax radicis:5e-09,RS_GCF_000204215.1/f__BurkholderiaceaeZZZg__AcidovoraxZZZs__Acidovorax radicis:5e-09)0.980:0.001550547)0.407:0.000219592)0.948:0.001679821)1.000:0.010798225,(RS_GCF_019218755.1/f__BurkholderiaceaeZZZg__AcidovoraxZZZs__Acidovorax sp019218755:0.001225906,(RS_GCF_019218785.1/f__BurkholderiaceaeZZZg__AcidovoraxZZZs__Acidovorax sp019218755:0.0,RS_GCF_019218825.1/f__BurkholderiaceaeZZZg__AcidovoraxZZZs__Acidovorax sp019218755:0.0):0.000800012)1.000:0.014501547)0.850:0.004062423,(((((RS_GCF_030824615.1/f__BurkholderiaceaeZZZg__AcidovoraxZZZs__Acidovorax facilis:0.002682292,RS_GCF_013376875.1/f__BurkholderiaceaeZZZg__AcidovoraxZZZs__Acidovorax facilis:0.001058195)0.861:0.000895886,(GB_GCA_946477625.1/f__BurkholderiaceaeZZZg__AcidovoraxZZZs__Acidovorax facilis:0.001665308,(GB_GCA_946479145.1/f__BurkholderiaceaeZZZg__AcidovoraxZZZs__Acidovorax facilis:0.001323735,(RS_GCF_023913775.1/f__BurkholderiaceaeZZZg__AcidovoraxZZZs__Acidovorax facilis:5e-09,(RS_GCF_001411535.1/f__BurkholderiaceaeZZZg__AcidovoraxZZZs__Acidovorax facilis:0.000199066,RS_GCF_017355385.1/f__BurkholderiaceaeZZZg__AcidovoraxZZZs__Acidovorax facilis:5e-09)0.000:6e-09)0.962:0.001096384)0.776:0.000881554)0.862:0.000698385)0.436:0.000643383,GB_GCA_946885625.1/f__BurkholderiaceaeZZZg__AcidovoraxZZZs__Acidovorax facilis:0.002540832)0.860:0.000519343,((((GB_GCA_001770675.1/f__BurkholderiaceaeZZZg__AcidovoraxZZZs__Acidovorax facilis:5e-09,GB_GCA_003534755.1/f__BurkholderiaceaeZZZg__AcidovoraxZZZs__Acidovorax facilis:0.000721807)0.993:0.001587841,((GB_GCA_018780725.1/f__BurkholderiaceaeZZZg__AcidovoraxZZZs__Acidovorax facilis:0.000993355,RS_GCF_003634645.1/f__BurkholderiaceaeZZZg__AcidovoraxZZZs__Acidovorax facilis:0.002133463)0.763:0.000705815,((RS_GCF_916855635.1/f__BurkholderiaceaeZZZg__AcidovoraxZZZs__Acidovorax facilis:0.000991646,GB_GCA_946481185.1/f__BurkholderiaceaeZZZg__AcidovoraxZZZs__Acidovorax facilis:0.008349282)0.730:0.000535602,((GB_GCA_001897585.1/f__BurkholderiaceaeZZZg__AcidovoraxZZZs__Acidovorax facilis:5e-09,GB_GCA_937888605.1/f__BurkholderiaceaeZZZg__AcidovoraxZZZs__Acidovorax facilis:5e-09)0.901:5e-09,GB_GCA_001724055.1/f__BurkholderiaceaeZZZg__AcidovoraxZZZs__Acidovorax facilis:0.001286478)0.999:0.003302603)0.899:0.001090279)0.757:0.000981819)0.751:0.000372979,(GB_GCA_001772075.1/f__BurkholderiaceaeZZZg__AcidovoraxZZZs__Acidovorax facilis:5e-09,(GB_GCA_001770805.1/f__BurkholderiaceaeZZZg__AcidovoraxZZZs__Acidovorax facilis:5e-09,GB_GCA_001772145.1/f__BurkholderiaceaeZZZg__AcidovoraxZZZs__Acidovorax facilis:5e-09)0.000:5e-09)0.998:0.002395186)0.384:0.000353906,((RS_GCF_019218805.1/f__BurkholderiaceaeZZZg__AcidovoraxZZZs__Acidovorax facilis:0.0,RS_GCF_019218865.1/f__BurkholderiaceaeZZZg__AcidovoraxZZZs__Acidovorax facilis:0.0):0.001600821,(GB_GCA_020061775.1/f__BurkholderiaceaeZZZg__AcidovoraxZZZs__Acidovorax facilis:0.001128085,GB_GCA_001770745.1/f__BurkholderiaceaeZZZg__AcidovoraxZZZs__Acidovorax facilis:0.001437103)0.745:0.000358277)0.883:0.000396791)0.959:5e-09)0.356:0.000429102,RS_GCF_003633835.1/f__BurkholderiaceaeZZZg__AcidovoraxZZZs__Acidovorax facilis:0.002792235)1.000:0.005873804)0.968:0.003838791,(GB_GCA_903797705.1/f__BurkholderiaceaeZZZg__AcidovoraxZZZs__Acidovorax sp000238595:0.001569235,RS_GCF_000238595.1/f__BurkholderiaceaeZZZg__AcidovoraxZZZs__Acidovorax sp000238595:0.001323906)1.000:0.01506549)0.709:0.004505482,((RS_GCF_028680575.1/f__BurkholderiaceaeZZZg__AcidovoraxZZZs__Acidovorax sp028680575:0.011276995,((((RS_GCF_001428225.1/f__BurkholderiaceaeZZZg__AcidovoraxZZZs__Acidovorax sp003058055:0.001366468,RS_GCF_003058055.1/f__BurkholderiaceaeZZZg__AcidovoraxZZZs__Acidovorax sp003058055:0.001917317)1.000:0.004820031,(((RS_GCF_000302535.1/f__BurkholderiaceaeZZZg__AcidovoraxZZZs__Acidovorax sp000302535:0.001002515,RS_GCF_946482645.1/f__BurkholderiaceaeZZZg__AcidovoraxZZZs__Acidovorax sp000302535:0.004592571)0.643:5e-09,(RS_GCF_003231145.1/f__BurkholderiaceaeZZZg__AcidovoraxZZZs__Acidovorax sp003231145:0.001806916,(RS_GCF_902373335.1/f__BurkholderiaceaeZZZg__AcidovoraxZZZs__Acidovorax sp003231145:0.007779139,GB_GCA_001556145.1/f__BurkholderiaceaeZZZg__AcidovoraxZZZs__Acidovorax sp000302535:0.000259581)0.993:0.001770872)0.797:0.000200004)0.770:0.001006049,(RS_GCF_017307415.1/f__BurkholderiaceaeZZZg__AcidovoraxZZZs__Acidovorax sp000302535:5e-09,(GB_GCA_001724795.1/f__BurkholderiaceaeZZZg__AcidovoraxZZZs__Acidovorax sp000302535:0.001499926,(GB_GCA_938005605.1/f__BurkholderiaceaeZZZg__AcidovoraxZZZs__Acidovorax sp000302535:0.00099568,GB_GCA_001897915.1/f__BurkholderiaceaeZZZg__AcidovoraxZZZs__Acidovorax sp000302535:0.001023131)0.518:0.003036547)0.937:5e-09)0.979:0.004331635)1.000:0.007630009)0.974:0.003297805,(RS_GCF_003096455.1/f__BurkholderiaceaeZZZg__AcidovoraxZZZs__Acidovorax delafieldii:0.003419595,(((((RS_GCF_014851475.1/f__BurkholderiaceaeZZZg__AcidovoraxZZZs__Acidovorax delafieldii:0.001617826,RS_GCF_007993815.1/f__BurkholderiaceaeZZZg__AcidovoraxZZZs__Acidovorax delafieldii:0.001396922)0.881:0.00039697,(RS_GCF_946886295.1/f__BurkholderiaceaeZZZg__AcidovoraxZZZs__Acidovorax delafieldii:0.00166229,RS_GCF_001427445.1/f__BurkholderiaceaeZZZg__AcidovoraxZZZs__Acidovorax delafieldii:0.002022728)0.740:0.000195338)0.747:0.000199978,RS_GCF_025246485.1/f__BurkholderiaceaeZZZg__AcidovoraxZZZs__Acidovorax delafieldii:0.002823514)0.884:0.000396408,(RS_GCF_001425125.1/f__BurkholderiaceaeZZZg__AcidovoraxZZZs__Acidovorax delafieldii:0.00161521,(RS_GCF_002754175.1/f__BurkholderiaceaeZZZg__AcidovoraxZZZs__Acidovorax delafieldii:0.0,RS_GCF_002846435.1/f__BurkholderiaceaeZZZg__AcidovoraxZZZs__Acidovorax delafieldii:0.0):0.001611676)0.741:0.000201072)0.887:0.000395708,(RS_GCF_003061035.1/f__BurkholderiaceaeZZZg__AcidovoraxZZZs__Acidovorax delafieldii:0.002927406,RS_GCF_003688355.1/f__BurkholderiaceaeZZZg__AcidovoraxZZZs__Acidovorax delafieldii:0.000807716)0.748:0.000200687)0.182:0.000217807)0.966:0.002374497)0.791:0.001522048,RS_GCF_016783915.1/f__BurkholderiaceaeZZZg__AcidovoraxZZZs__Aci
[truncated: 1,284,748 more chars]
