# Supplementary material for: Genetic isolation and metabolic complexity of an Antarctic subglacial microbiome
Source: Nat Commun. 2025 Aug 18;16:7501. doi: 10.1038/s41467-025-62753-3 (PMC12361377; doi:10.1038/s41467-025-62753-3)
Supplement: Supplementary file 15 — Source data [file 41467_2025_62753_MOESM15_ESM.zip › Source Data/Trees/S Fig 25.tree]

(GB_GCA_023269245.1:0.2891558245,(GB_GCA_028712595.1/f__UBA1550ZZZg__UBA1550ZZZs__UBA1550 sp028712595:0.13214869,(((GB_GCA_000996605.1/f__UBA1550ZZZg__UBA1550ZZZs__UBA1550 sp000996605:0.118543369,LV30K16:0.128452234)1.000:0.049115151,(GB_GCA_001823545.1/f__UBA1550ZZZg__UBA1550ZZZs__UBA1550 sp001823545:0.135234202,GB_GCA_016201355.1/f__UBA1550ZZZg__UBA1550ZZZs__UBA1550 sp016201355:0.15230387)1.000:0.046428627)0.347:0.017857869,(((GB_GCA_001823575.1/f__UBA1550ZZZg__UBA1550ZZZs__UBA1550 sp001823575:0.028233955,(GB_GCA_001825115.1/f__UBA1550ZZZg__UBA1550ZZZs__UBA1550 sp001825115:0.001472329,GB_GCA_003483935.1/f__UBA1550ZZZg__UBA1550ZZZs__UBA1550 sp001825115:5e-09)1.000:0.038261506)1.000:0.072958957,((GB_GCA_021823825.1/f__UBA1550ZZZg__UBA1550ZZZs__UBA1550 sp021823825:0.077664262,(GB_GCA_021812665.1/f__UBA1550ZZZg__UBA1550ZZZs__UBA1550 sp021812665:0.001035887,(GB_GCA_027348975.1/f__UBA1550ZZZg__UBA1550ZZZs__UBA1550 sp021812665:5e-09,(GB_GCA_027422835.1/f__UBA1550ZZZg__UBA1550ZZZs__UBA1550 sp021812665:6e-09,(GB_GCA_021842415.1/f__UBA1550ZZZg__UBA1550ZZZs__UBA1550 sp021812665:0.0,GB_GCA_027422795.1/f__UBA1550ZZZg__UBA1550ZZZs__UBA1550 sp021812665:0.0):5e-09)0.000:5e-09)0.745:0.000681126)1.000:0.083025259)1.000:0.096580668,((GB_GCA_001871765.1/f__UBA1550ZZZg__UBA1550ZZZs__UBA1550 sp001871765:5e-09,GB_GCA_002323665.1/f__UBA1550ZZZg__UBA1550ZZZs__UBA1550 sp001871765:5e-09)1.000:0.113994099,(GB_GCA_023229865.1/f__UBA1550ZZZg__UBA1550ZZZs__UBA1550 sp023229865:0.081003599,(GB_GCA_030649835.1/f__UBA1550ZZZg__UBA1550ZZZs__UBA1550 sp030649835:0.087954677,((GB_GCA_000999475.1/f__UBA1550ZZZg__UBA1550ZZZs__UBA1550 sp000998425:5e-09,(GB_GCA_000997825.1/f__UBA1550ZZZg__UBA1550ZZZs__UBA1550 sp000998425:0.002166411,(GB_GCA_000998425.1/f__UBA1550ZZZg__UBA1550ZZZs__UBA1550 sp000998425:0.000282578,GB_GCA_003508085.1/f__UBA1550ZZZg__UBA1550ZZZs__UBA1550 sp000998425:0.000621046)0.721:5e-09)0.963:5e-09)1.000:0.067364612,(((GB_GCA_001823495.1/f__UBA1550ZZZg__UBA1550ZZZs__UBA1550 sp001823535:0.0,GB_GCA_001825075.1/f__UBA1550ZZZg__UBA1550ZZZs__UBA1550 sp001823535:0.0):5e-09,GB_GCA_001823535.1/f__UBA1550ZZZg__UBA1550ZZZs__UBA1550 sp001823535:6e-09)1.000:0.061429163,(GB_GCA_016215205.1/f__UBA1550ZZZg__UBA1550ZZZs__UBA1550 sp016215205:0.081292139,((GB_GCA_001000595.1/f__UBA1550ZZZg__UBA1550ZZZs__UBA1550 sp003489395:5e-09,(GB_GCA_001000515.1/f__UBA1550ZZZg__UBA1550ZZZs__UBA1550 sp003489395:0.000265287,(GB_GCA_003489395.1/f__UBA1550ZZZg__UBA1550ZZZs__UBA1550 sp003489395:0.000667767,GB_GCA_001000355.1/f__UBA1550ZZZg__UBA1550ZZZs__UBA1550 sp003489395:0.000385651)1.000:5e-09)0.825:5e-09)1.000:0.016405508,(GB_GCA_003483855.1/f__UBA1550ZZZg__UBA1550ZZZs__UBA1550 sp003483855:0.018814472,(GB_GCA_002789055.1/f__UBA1550ZZZg__UBA1550ZZZs__UBA1550 sp002771015:5e-09,(GB_GCA_002771115.1/f__UBA1550ZZZg__UBA1550ZZZs__UBA1550 sp002771015:5e-09,(GB_GCA_002783825.1/f__UBA1550ZZZg__UBA1550ZZZs__UBA1550 sp002771015:0.000261766,(GB_GCA_002771015.1/f__UBA1550ZZZg__UBA1550ZZZs__UBA1550 sp002771015:5e-09,(GB_GCA_002323095.1/f__UBA1550ZZZg__UBA1550ZZZs__UBA1550 sp002771015:5e-09,GB_GCA_002784965.1/f__UBA1550ZZZg__UBA1550ZZZs__UBA1550 sp002771015:0.000525073)0.814:0.000260309):8e-09)0.731:0.000258914)0.234:8e-09)0.778:0.033055864)1.000:0.009046654)0.799:0.0333068)1.000:0.012324584)0.882:0.013907523)0.997:0.01013804)0.606:0.016807116)0.813:0.036997507)1.000:0.026271005)1.000:0.033429059)1.000:0.017741741,((LV00E13:0.033897695,LV08K18:0.025104735)1.000:0.080523885,((LV00M11:0.030153271,((LV08O23:0.030040039,(LV00L08:0.01634727,LV00M07:0.030384487)0.826:0.009098847)0.699:0.007931457,((LV00N13:0.045100415,LV00M14:0.02848512)0.912:0.010465861,(LV00K19:0.016949016,(LV00K04:0.002635403,LV00O07:0.000623117)0.986:0.01325727)1.000:0.019316977)0.966:0.011636469)0.978:0.018578383)1.000:0.052979889,(((LV00N17:0.038879088,LV00L07:0.03184918)0.984:0.020286431,((LV00C23:0.059804548,(((LV00A13:0.026942547,(LV00M21:0.005286717,(LV00N05:0.012179041,LV02L04:0.009003773)0.728:0.00324517)0.954:0.014105197)0.985:0.023560351,(LV00F22:0.024847148,LV00L18:0.023359608)1.000:0.019836123)0.664:0.007951987,LV02F14:0.040350527)0.774:0.004424813)0.981:0.013437701,((LV00P05:0.05976139,(LV00E03:0.034909582,LV00N15:0.018870066)0.989:0.030960067)0.877:0.010702239,(LV00B05:0.092372533,(LV00D07:0.003733673,LV00K08:0.004471637)1.000:0.072430133)0.891:0.015493123)0.869:0.008694532)0.799:0.004767784)0.689:0.006666748,((LV00I17:0.026790177,LV00J05:0.029346135)0.987:0.020654966,((LV00F07:0.033319161,LV00O04:0.039978674)0.934:0.018561085,(LV00P19:0.024290056,LV02L19:0.099303551)0.983:0.019227678)0.877:0.007687273)0.824:0.007915566)1.000:0.045764306)1.000:0.034237196)0.709:0.022153725)0.797:0.017693305)0.800:0.067481639)0.999:0.2891558245);
