# Supplementary material for: Genetic isolation and metabolic complexity of an Antarctic subglacial microbiome
Source: Nat Commun. 2025 Aug 18;16:7501. doi: 10.1038/s41467-025-62753-3 (PMC12361377; doi:10.1038/s41467-025-62753-3)
Supplement: Supplementary file 15 — Source data [file 41467_2025_62753_MOESM15_ESM.zip › Source Data/Trees/S Fig 9.tree]

(GB_GCA_021155855.1:0.225582811,((GB_GCA_026392385.1/f__SolirubrobacteraceaeZZZg__WLNJ01ZZZs__WLNJ01 sp026392385:0.183203276,(GB_GCA_937973575.1/f__SolirubrobacteraceaeZZZg__WLNJ01ZZZs__WLNJ01 sp937973575:0.116257402,(GB_GCA_026392325.1/f__SolirubrobacteraceaeZZZg__WLNJ01ZZZs__WLNJ01 sp026392325:0.102326151,(GB_GCA_009699865.1/f__SolirubrobacteraceaeZZZg__WLNJ01ZZZs__WLNJ01 sp009699865:0.013440206,GB_GCA_026392255.1/f__SolirubrobacteraceaeZZZg__WLNJ01ZZZs__WLNJ01 sp026392255:0.016195284)1.000:0.091592172)0.999:0.032488689)1.000:0.090379476)1.000:0.18021103,((GB_GCA_025964075.1/f__SolirubrobacteraceaeZZZg__JAOPZQ01ZZZs__JAOPZQ01 sp025964075:0.17769006,(((GB_GCA_017882465.1/f__SolirubrobacteraceaeZZZg__Palsa-465ZZZs__Palsa-465 sp017882465:0.111624519,(((GB_GCA_027315255.1/f__SolirubrobacteraceaeZZZg__Palsa-465ZZZs__Palsa-465 sp027315255:0.123437438,(((GB_GCA_003137075.1/f__SolirubrobacteraceaeZZZg__Palsa-465ZZZs__Palsa-465 sp003137075:0.088986773,(GB_GCA_021851525.1/f__SolirubrobacteraceaeZZZg__Palsa-465ZZZs__Palsa-465 sp021851525:0.000665957,GB_GCA_027323165.1/f__SolirubrobacteraceaeZZZg__Palsa-465ZZZs__Palsa-465 sp021851525:5e-09)1.000:0.081479406)1.000:0.037134976,(GB_GCA_009785395.1/f__SolirubrobacteraceaeZZZg__Palsa-465ZZZs__Palsa-465 sp009785395:0.097034742,(((GB_GCA_027392735.1/f__SolirubrobacteraceaeZZZg__Palsa-465ZZZs__Palsa-465 sp021784895:0.00116422,(GB_GCA_027392775.1/f__SolirubrobacteraceaeZZZg__Palsa-465ZZZs__Palsa-465 sp021784895:0.002741915,(GB_GCA_027392695.1/f__SolirubrobacteraceaeZZZg__Palsa-465ZZZs__Palsa-465 sp021784895:0.000262779,(((GB_GCA_027392675.1/f__SolirubrobacteraceaeZZZg__Palsa-465ZZZs__Palsa-465 sp021784895:0.010955541,(GB_GCA_027392715.1/f__SolirubrobacteraceaeZZZg__Palsa-465ZZZs__Palsa-465 sp021784895:0.009274932,GB_GCA_028064095.1/f__SolirubrobacteraceaeZZZg__Palsa-465ZZZs__Palsa-465 sp021784895:0.000982148)0.890:0.001394038)0.837:0.001256182,GB_GCA_027342435.1/f__SolirubrobacteraceaeZZZg__Palsa-465ZZZs__Palsa-465 sp021784895:0.005547845)0.801:0.000674852,GB_GCA_021784895.1/f__SolirubrobacteraceaeZZZg__Palsa-465ZZZs__Palsa-465 sp021784895:0.000924406)0.745:0.000301783)0.751:0.000402878)0.035:0.001008884)1.000:0.093578315,(GB_GCA_027449125.1/f__SolirubrobacteraceaeZZZg__Palsa-465ZZZs__Palsa-465 sp027449125:0.048854297,((GB_GCA_027392655.1/f__SolirubrobacteraceaeZZZg__Palsa-465ZZZs__Palsa-465 sp021810705:0.00049912,(GB_GCA_027327215.1/f__SolirubrobacteraceaeZZZg__Palsa-465ZZZs__Palsa-465 sp021810705:0.00122996,GB_GCA_021810705.1/f__SolirubrobacteraceaeZZZg__Palsa-465ZZZs__Palsa-465 sp021810705:0.000484046)0.937:0.00246802)1.000:0.0137214,((GB_GCA_027398755.1/f__SolirubrobacteraceaeZZZg__Palsa-465ZZZs__Palsa-465 sp023330665:0.003483514,(((GB_GCA_027398805.1/f__SolirubrobacteraceaeZZZg__Palsa-465ZZZs__Palsa-465 sp023330665:0.00216103,(GB_GCA_027398775.1/f__SolirubrobacteraceaeZZZg__Palsa-465ZZZs__Palsa-465 sp023330665:0.001254161,RS_GCF_023330665.1/f__SolirubrobacteraceaeZZZg__Palsa-465ZZZs__Palsa-465 sp023330665:0.000714646)0.870:0.000648959)0.339:6e-09,GB_GCA_027344565.1/f__SolirubrobacteraceaeZZZg__Palsa-465ZZZs__Palsa-465 sp023330665:0.003745925)0.803:0.000490226,(GB_GCA_021810665.1/f__SolirubrobacteraceaeZZZg__Palsa-465ZZZs__Palsa-465 sp023330665:5e-09,GB_GCA_027398735.1/f__SolirubrobacteraceaeZZZg__Palsa-465ZZZs__Palsa-465 sp023330665:0.000646966)0.749:0.000216983)0.760:0.000398726)0.918:0.001808059,GB_GCA_027398795.1/f__SolirubrobacteraceaeZZZg__Palsa-465ZZZs__Palsa-465 sp023330665:0.000302822)1.000:0.01366374)1.000:0.032892644)1.000:0.052413083)1.000:0.039453195,(GB_GCA_027451345.1/f__SolirubrobacteraceaeZZZg__Palsa-465ZZZs__Palsa-465 sp027451345:0.061231561,(GB_GCA_021820105.1/f__SolirubrobacteraceaeZZZg__Palsa-465ZZZs__Palsa-465 sp021820105:6e-09,GB_GCA_027349285.1/f__SolirubrobacteraceaeZZZg__Palsa-465ZZZs__Palsa-465 sp021820105:0.00093862)1.000:0.070623622)0.640:0.0136218)0.996:0.019519655)1.000:0.020209423)1.000:0.037888974,(GB_GCA_017354065.1/f__SolirubrobacteraceaeZZZg__Palsa-465ZZZs__Palsa-465 sp017354065:0.124810667,RS_GCF_023330685.1/f__SolirubrobacteraceaeZZZg__Palsa-465ZZZs__Palsa-465 sp023330685:0.126660542)1.000:0.075941162)1.000:0.03738952)0.974:0.019121795,GB_GCA_030038955.1/f__SolirubrobacteraceaeZZZg__Palsa-465ZZZs__Palsa-465 sp030038955:0.150213735)1.000:0.04259059,((((GB_GCA_019240015.1/f__SolirubrobacteraceaeZZZg__Palsa-465ZZZs__Palsa-465 sp019240015:0.10885854,(GB_GCA_030946085.1/f__SolirubrobacteraceaeZZZg__Palsa-465ZZZs__Palsa-465 sp030946085:0.113113386,GB_GCA_019239445.1/f__SolirubrobacteraceaeZZZg__Palsa-465ZZZs__Palsa-465 sp019239445:0.098868983)0.964:0.022988687)0.847:0.014284823,((GB_GCA_005883415.1/f__SolirubrobacteraceaeZZZg__Palsa-465ZZZs__Palsa-465 sp005883415:0.114149328,(GB_GCA_019242325.1/f__SolirubrobacteraceaeZZZg__Palsa-465ZZZs__Palsa-465 sp019247075:0.002212516,GB_GCA_019247075.1/f__SolirubrobacteraceaeZZZg__Palsa-465ZZZs__Palsa-465 sp019247075:0.001694148)1.000:0.172447785)1.000:0.047214253,(((GB_GCA_955652345.1/f__SolirubrobacteraceaeZZZg__Palsa-465ZZZs__Palsa-465 sp955652345:0.069690655,(GB_GCA_030948665.1/f__SolirubrobacteraceaeZZZg__Palsa-465ZZZs__Palsa-465 sp030948665:0.031645368,GB_GCA_955652215.1/f__SolirubrobacteraceaeZZZg__Palsa-465ZZZs__Palsa-465 sp955652215:0.028479986)1.000:0.054765244)1.000:0.057111092,(GB_GCA_019240225.1/f__SolirubrobacteraceaeZZZg__Palsa-465ZZZs__Palsa-465 sp019244745:0.001434156,GB_GCA_019244745.1/f__SolirubrobacteraceaeZZZg__Palsa-465ZZZs__Palsa-465 sp019244745:0.001301184)1.000:0.099009663)0.776:0.013051502,((GB_GCA_019240655.1/f__SolirubrobacteraceaeZZZg__Palsa-465ZZZs__Palsa-465 sp019240655:0.000510145,GB_GCA_019246535.1/f__SolirubrobacteraceaeZZZg__Palsa-465ZZZs__Palsa-465 sp019240655:0.000690252)1.000:0.102088345,(((GB_GCA_019239375.1/f__SolirubrobacteraceaeZZZg__Palsa-465ZZZs__Palsa-465 sp019239375:0.000504613,GB_GCA_019247415.1/f__SolirubrobacteraceaeZZZg__Palsa-465ZZZs__Palsa-465 sp019239375:0.001605492)1.000:0.034444675,(GB_GCA_019243755.1/f__SolirubrobacteraceaeZZZg__Palsa-465ZZZs__Palsa-465 sp019244395:0.002723519,(GB_GCA_019240075.1/f__SolirubrobacteraceaeZZZg__Palsa-465ZZZs__Palsa-465 sp019244395:0.002772279,GB_GCA_019244395.1/f__SolirubrobacteraceaeZZZg__Palsa-465ZZZs__Palsa-465 sp019244395:0.000233566)0.795:0.001039982)1.000:0.025822504)1.000:0.042095393,(GB_GCA_019240305.1/f__SolirubrobacteraceaeZZZg__Palsa-465ZZZs__Palsa-465 sp019240305:0.041399055,GB_GCA_019241635.1/f__SolirubrobacteraceaeZZZg__Palsa-465ZZZs__Palsa-465 sp019241635:0.044667008)0.987:0.019543535)1.000:0.051694933)0.979:0.016767605)0.958:0.009361128)0.821:0.007788999)0.992:0.010260837,(GB_GCA_030947145.1/f__SolirubrobacteraceaeZZZg__Palsa-465ZZZs__Palsa-465 sp030947145:0.122893211,(GB_GCA_003244035.1/f__SolirubrobacteraceaeZZZg__Palsa-465ZZZs__Palsa-465 sp003244035:0.103408171,GB_GCA_030853685.1/f__SolirubrobacteraceaeZZZg__Palsa-465ZZZs__Palsa-465 sp030853685:0.126875852)0.993:0.025298765)0.974:0.016688612)0.321:0.010736866,(GB_GCA_937888775.1/f__SolirubrobacteraceaeZZZg__Palsa-465ZZZs__Palsa-465 sp937888775:0.095200475,(((GB_GCA_021846845.1/f__SolirubrobacteraceaeZZZg__Palsa-465ZZZs__Palsa-465 sp021846845:0.008686492,GB_GCA_027357345.1/f__SolirubrobacteraceaeZZZg__Palsa-465ZZZs__Palsa-465 sp021846845:0.000578684)1.000:0.123783477,(GB_GCA_017882405.1/f__SolirubrobacteraceaeZZZg__Palsa-465ZZZs__Palsa-465 sp017882405:0.084669622,GB_GCA_019240115.1/f__SolirubrobacteraceaeZZZg__Palsa-465ZZZs__Palsa-465 sp019240115:0.107957171)0.991:0.020533421)1.000:0.041056324,(GB_GCA_030948805.1/f__SolirubrobacteraceaeZZZg__Palsa-465ZZZs__Palsa-465 sp030948805:0.094748187,(GB_GCA_030854125.1/f__SolirubrobacteraceaeZZZg__Palsa-465ZZZs__Palsa-465 sp030854125:0.009372233,GB_GCA_030945945.1/f__SolirubrobacteraceaeZZZg__Palsa-465ZZZs__Palsa-465 sp030945945:0.009859566)1.000:0.106430689)0.999:0.032050763)1.000:0.021244214)1.000:0.022411905)0.933:0.014146008)0.999:0.018957364)0.040:0.01416191,(GB_GCA_030948875.1/f__SolirubrobacteraceaeZZZg__Palsa-465ZZZs__Palsa-465 sp030948875:0.059510837,(GB_GCA_003156735.1/f__SolirubrobacteraceaeZZZg__Palsa-465ZZZs__Palsa-465 sp003165655:0.0040303,(GB_GCA_003165655.1/f__SolirubrobacteraceaeZZZg__Palsa-465ZZZs__Palsa-465 sp003165655:5e-09,GB_GCA_003156855.1/f__SolirubrobacteraceaeZZZg__Palsa-465ZZZs__Palsa-465 sp003165655:5e-09)0.926:0.001859492)1.000:0.066203782)1.000:0.073887387)1.000:0.056872342,(GB_GCA_018268595.1/f__SolirubrobacteraceaeZZZg__ConexibacterZZZs__Conexibacter sp018268595:0.092261653,((GB_GCA_015655225.1/f__SolirubrobacteraceaeZZZg__ConexibacterZZZs__Conexibacter sp015655225:0.049160734,GB_GCA_025964325.1/f__SolirubrobacteraceaeZZZg__ConexibacterZZZs__Conexibacter sp025964325:0.029505338)1.000:0.071040816,(((RS_GCF_030646155.1/f__SolirubrobacteraceaeZZZg__ConexibacterZZZs__Conexibacter sp030646155:0.0,RS_GCF_030646195.1/f__SolirubrobacteraceaeZZZg__ConexibacterZZZs__Conexibacter sp030646155:0.0):0.062157793,(GB_GCA_023405705.1/f__SolirubrobacteraceaeZZZg__ConexibacterZZZs__Conexibacter sp023405705:0.026532306,RS_GCF_014199525.1/f__SolirubrobacteraceaeZZZg__ConexibacterZZZs__Conexibacter arvalis:0.029969078)1.000:0.034150495)0.989:0.012110216,(RS_GCF_030646165.1/f__SolirubrobacteraceaeZZZg__ConexibacterZZZs__Conexibacter sp030646165:0.055528883,RS_GCF_000025265.1/f__SolirubrobacteraceaeZZZg__ConexibacterZZZs__Conexibacter woesei:0.040439953)0.985:0.013011557)1.000:0.045276649)1.000:0.030590281)1.000:0.073782575)0.861:0.018556849)0.953:0.016287,((((GB_GCA_026392315.1/f__SolirubrobacteraceaeZZZg__CANJIV01ZZZs__CANJIV01 sp947474595:0.001942349,GB_GCA_947474595.1/f__SolirubrobacteraceaeZZZg__CANJIV01ZZZs__CANJIV01 sp947474595:0.000450967)1.000:0.226321234,(GB_GCA_030945905.1/f__SolirubrobacteraceaeZZZg__JALYZC01ZZZs__JALYZC01 sp030945905:0.173792333,(GB_GCA_005883255.1/f__SolirubrobacteraceaeZZZg__AC-38ZZZs__AC-38 sp005883255:0.125675032,GB_GCA_031177685.1/f__SolirubrobacteraceaeZZZg__AC-38ZZZs__AC-38 sp031177685:0.110960803)1.000:0.047197058)0.984:0.031498692)0.999:0.028538515,(GB_GCA_003244205.1/f__SolirubrobacteraceaeZZZg__QHBW01ZZZs__QHBW01 sp003244205:0.241511254,((GB_GCA_937871635.1/f__SolirubrobacteraceaeZZZg__JACCYI01ZZZs__JACCYI01 sp937871635:0.109443515,(GB_GCA_013696535.1/f__SolirubrobacteraceaeZZZg__JACCYI01ZZZs__JACCYI01 sp013696535:0.092429453,(GB_GCA_030447005.1/f__SolirubrobacteraceaeZZZg__JACCYI01ZZZs__JACCYI01 sp030447005:0.024165506,GB_GCA_030773575.1/f__SolirubrobacteraceaeZZZg__JACCYI01ZZZs__JACCYI01 sp030773575:0.012626238)1.000:0.048133634)0.283:0.013548338)1.000:0.059961685,((GB_GCA_016780985.1/f__SolirubrobacteraceaeZZZg__LC5-1ZZZs__LC5-1 sp016781085:0.001353011,(GB_GCA_030773475.1/f__SolirubrobacteraceaeZZZg__LC5-1ZZZs__LC5-1 sp016781085:0.001088513,GB_GCA_016781085.1/f__SolirubrobacteraceaeZZZg__LC5-1ZZZs__LC5-1 sp016781085:5e-09)0.729:0.00032796)1.000:0.19438688,(GB_GCA_025935735.1/f__SolirubrobacteraceaeZZZg__SolirubrobacterZZZs__Solirubrobacter sp025935735:0.081169488,(RS_GCF_000425945.1/f__SolirubrobacteraceaeZZZg__SolirubrobacterZZZs__Solirubrobacter sp000425945:0.086078305,(((GB_GCA_003344625.2/f__SolirubrobacteraceaeZZZg__SolirubrobacterZZZs__Solirubrobacter sp003344625:5e-09,RS_GCF_027587175.1/f__SolirubrobacteraceaeZZZg__SolirubrobacterZZZs__Solirubrobacter sp003344625:5e-09)1.000:0.031888403,(GB_GCA_027587225.1/f__SolirubrobacteraceaeZZZg__SolirubrobacterZZZs__Solirubrobacter taibaiensis:0.039070579,(RS_GCF_003633755.1/f__SolirubrobacteraceaeZZZg__SolirubrobacterZZZs__Solirubrobacter pauli:0.023680713,RS_GCF_027587195.1/f__SolirubrobacteraceaeZZZg__SolirubrobacterZZZs__Solirubrobacter phytolaccae:0.025443087)1.000:0.023744641)0.998:0.01504395)1.000:0.053733462,(RS_GCF_000423665.1/f__SolirubrobacteraceaeZZZg__SolirubrobacterZZZs__Solirubrobacter soli:0.042614109,RS_GCF_027587205.1/f__SolirubrobacteraceaeZZZg__SolirubrobacterZZZs__Solirubrobacter ginsenosidimutans:0.04607437)1.000:0.038094851)1.000:0.038108998)0.224:0.019535234)1.000:0.089377647)0.854:0.022751203)1.000:0.064384171)0.898:0.019631922)0.311:0.009878217,((GB_GCA_005883215.1/f__SolirubrobacteraceaeZZZg__AC-64ZZZs__AC-64 sp005883215:0.215556086,(((GB_GCA_003157595.1/f__SolirubrobacteraceaeZZZg__Palsa-513ZZZs__Palsa-513 sp003157595:0.006102327,GB_GCA_003168035.1/f__SolirubrobacteraceaeZZZg__Palsa-513ZZZs__Palsa-513 sp003157595:0.009725249)1.000:0.141569894,((GB_GCA_003142975.1/f__SolirubrobacteraceaeZZZg__Palsa-513ZZZs__Palsa-513 sp003138355:0.003191992,((GB_GCA_003136735.1/f__SolirubrobacteraceaeZZZg__Palsa-513ZZZs__Palsa-513 sp003138355:0.00166194,GB_GCA_003138355.1/f__SolirubrobacteraceaeZZZg__Palsa-513ZZZs__Palsa-513 sp003138355:5e-09)0.705:0.000197047,GB_GCA_003159535.1/f__SolirubrobacteraceaeZZZg__Palsa-513ZZZs__Palsa-513 sp003138355:0.002719873)0.737:0.00025262)1.000:0.135583467,((GB_GCA_003133565.1/f__SolirubrobacteraceaeZZZg__Palsa-513ZZZs__Palsa-513 sp003133565:0.001070363,(GB_GCA_003156915.1/f__SolirubrobacteraceaeZZZg__Palsa-513ZZZs__Palsa-513 sp003133565:0.002330915,GB_GCA_003161445.1/f__SolirubrobacteraceaeZZZg__Palsa-513ZZZs__Palsa-513 sp003133565:0.001519912)0.325:0.001048583)1.000:0.092794075,(GB_GCA_003132565.1/f__SolirubrobacteraceaeZZZg__Palsa-513ZZZs__Palsa-513 sp003132505:0.003165691,(((GB_GCA_003139475.1/f__SolirubrobacteraceaeZZZg__Palsa-513ZZZs__Palsa-513 sp003132505:5e-09,GB_GCA_003167135.1/f__SolirubrobacteraceaeZZZg__Palsa-513ZZZs__Palsa-513 sp003132505:0.018369224)0.865:6e-09,GB_GCA_003132505.1/f__SolirubrobacteraceaeZZZg__Palsa-513ZZZs__Palsa-513 sp003132505:0.000456105)0.894:0.000964682,(GB_GCA_003152395.1/f__SolirubrobacteraceaeZZZg__Palsa-513ZZZs__Palsa-513 sp003132505:5e-09,(GB_GCA_003141155.1/f__SolirubrobacteraceaeZZZg__Palsa-513ZZZs__Palsa-513 sp003132505:0.003407632,GB_GCA_003164875.1/f__SolirubrobacteraceaeZZZg__Palsa-513ZZZs__Palsa-513 sp003132505:0.001838088)0.857:0.00357042)0.758:0.000685487)0.998:0.006831344)1.000:0.087979288)0.265:0.022505436)1.000:0.04515346)1.000:0.101516001,((((GB_GCA_005884115.1/f__SolirubrobacteraceaeZZZg__Palsa-744ZZZs__Palsa-744 sp005884115:0.124357731,GB_GCA_005885515.1/f__SolirubrobacteraceaeZZZg__Palsa-744ZZZs__Palsa-744 sp005885515:0.125652862)1.000:0.035408342,((GB_GCA_003134675.1/f__SolirubrobacteraceaeZZZg__Palsa-744ZZZs__Palsa-744 sp003134675:0.105696363,GB_GCA_017882375.1/f__SolirubrobacteraceaeZZZg__Palsa-744ZZZs__Palsa-744 sp017882375:0.091068214)0.993:0.021482838,(((GB_GCA_017882445.1/f__SolirubrobacteraceaeZZZg__Palsa-744ZZZs__Palsa-744 sp017882445:0.056597363,(GB_GCA_013815355.1/f__SolirubrobacteraceaeZZZg__Palsa-744ZZZs__Palsa-744 sp013815355:0.070452065,(GB_GCA_030151725.1/f__SolirubrobacteraceaeZZZg__Palsa-744ZZZs__Palsa-744 sp030151725:0.053997356,(GB_GCA_017882455.1/f__SolirubrobacteraceaeZZZg__Palsa-744ZZZs__Palsa-744 sp017882455:0.002236028,GB_GCA_937905875.1/f__SolirubrobacteraceaeZZZg__Palsa-744ZZZs__Palsa-744 sp017882455:0.004385745)1.000:0.031975504)0.998:0.019810364)0.929:0.013908776)1.000:0.018168986,((GB_GCA_025963965.1/f__SolirubrobacteraceaeZZZg__Palsa-744ZZZs__Palsa-744 sp025963965:0.10059428,GB_GCA_025934395.1/f__SolirubrobacteraceaeZZZg__Palsa-744ZZZs__Palsa-744 sp025934395:0.119807783)0.918:0.019106945,(GB_GCA_030149625.1/f__SolirubrobacteraceaeZZZg__Palsa-744ZZZs__Palsa-744 sp030149625:0.078400541,GB_GCA_030043235.1/f__SolirubrobacteraceaeZZZg__Palsa-744ZZZs__Palsa-744 sp030043235:0.096836494)0.987:0.020943918)0.349:0.009869093)0.998:0.014039717,(GB_GCA_025964115.1/f__SolirubrobacteraceaeZZZg__Palsa-744ZZZs__Palsa-744 sp025964115:0.081866481,(GB_GCA_025963935.1/f__SolirubrobacteraceaeZZZg__Palsa-744ZZZs__Palsa-744 sp025963935:0.040597683,(GB_GCA_025963975.1/f__SolirubrobacteraceaeZZZg__Palsa-744ZZZs__Palsa-744 sp025964355:0.00529457,GB_GCA_025964355.1/f__SolirubrobacteraceaeZZZg__Palsa-744ZZZs__Palsa-744 sp025964355:0.002436487)1.000:0.04811847)1.000:0.041577041)1.000:0.023621345)1.000:0.020259304)0.963:0.014559727)1.000:0.031787973,(GB_GCA_025449845.1/f__SolirubrobacteraceaeZZZg__Palsa-744ZZZs__Palsa-744 sp025449845:0.130573287,(GB_GCA_025451035.1/f__SolirubrobacteraceaeZZZg__Palsa-744ZZZs__Palsa-744 sp025451035:0.166529494,(GB_GCA_003151895.1/f__SolirubrobacteraceaeZZZg__Palsa-744ZZZs__Palsa-744 sp003151895:0.098564814,GB_GCA_027306855.1/f__SolirubrobacteraceaeZZZg__Palsa-744ZZZs__Palsa-744 sp027306855:0.096752142)0.993:0.02618213)0.931:0.020551397)0.529:0.015308051)0.961:0.020781998,((GB_GCA_021323635.1/f__SolirubrobacteraceaeZZZg__Palsa-744ZZZs__Palsa-744 sp021323635:0.284480024,(GB_GCA_903970125.1/f__SolirubrobacteraceaeZZZg__Palsa-744ZZZs__Palsa-744 sp903970125:0.059740124,GB_GCA_903970315.1/f__SolirubrobacteraceaeZZZg__Palsa-744ZZZs__Palsa-744 sp903970315:0.086600738)1.000:0.108054957)1.000:0.098478865,(GB_GCA_009781575.1/f__SolirubrobacteraceaeZZZg__Palsa-744ZZZs__Palsa-744 sp009781575:0.159159867,(GB_GCA_027315115.1/f__SolirubrobacteraceaeZZZg__Palsa-744ZZZs__Palsa-744 sp027315115:0.13321356,(GB_GCA_027314825.1/f__SolirubrobacteraceaeZZZg__Palsa-744ZZZs__Palsa-744 sp027314825:0.138470005,(GB_GCA_021792455.1/f__SolirubrobacteraceaeZZZg__Palsa-744ZZZs__Palsa-744 sp021792455:1.5e-08,GB_GCA_027342985.1/f__SolirubrobacteraceaeZZZg__Palsa-744ZZZs__Palsa-744 sp021792455:0.000508298)1.000:0.169460737)0.934:0.028164989)1.000:0.04419622)0.690:0.018103286)0.084:0.0153096)1.000:0.064163143)0.791:0.02014448)1.000:0.029452558,((GB_GCA_005888335.1/f__SolirubrobacteraceaeZZZg__VAWY01ZZZs__VAWY01 sp005888335:0.139816502,((GB_GCA_024710825.1/f__SolirubrobacteraceaeZZZg__CapillimicrobiumZZZs__Capillimicrobium sp024710825:0.002292314,GB_GCA_024710985.1/f__SolirubrobacteraceaeZZZg__CapillimicrobiumZZZs__Capillimicrobium sp024710825:0.002698619)1.000:0.07637466,(RS_GCF_021172045.1/f__SolirubrobacteraceaeZZZg__CapillimicrobiumZZZs__Capillimicrobium parvum:0.077859107,((GB_GCA_019683665.1/f__SolirubrobacteraceaeZZZg__CapillimicrobiumZZZs__Capillimicrobium sp019683665:0.00056577,GB_GCA_937926275.1/f__SolirubrobacteraceaeZZZg__CapillimicrobiumZZZs__Capillimicrobium sp019683665:0.000549443)1.000:0.083231919,GB_GCA_025964175.1/f__SolirubrobacteraceaeZZZg__CapillimicrobiumZZZs__Capillimicrobium sp025964175:0.104337151)0.596:0.016462612)0.963:0.020377935)1.000:0.0655983)1.000:0.051928616,(((GB_GCA_030447275.1/f__SolirubrobacteraceaeZZZg__CADCVT01ZZZs__CADCVT01 sp030447275:0.141658482,GB_GCA_902806215.1/f__SolirubrobacteraceaeZZZg__CADCVT01ZZZs__CADCVT01 sp902806215:0.222975686)1.000:0.125531158,((GB_GCA_030773615.1/f__SolirubrobacteraceaeZZZg__JALYMR01ZZZs__JALYMR01 sp030773615:0.181427242,(GB_GCA_945878865.1/f__SolirubrobacteraceaeZZZg__SYBY01ZZZs__SYBY01 sp945878865:0.037240075,(GB_GCA_016462625.1/f__SolirubrobacteraceaeZZZg__SYBY01ZZZs__SYBY01 sp016462625:0.068550028,(GB_GCA_024666565.1/f__SolirubrobacteraceaeZZZg__SYBY01ZZZs__SYBY01 sp024666565:0.028946298,(GB_GCA_005788585.1/f__SolirubrobacteraceaeZZZg__SYBY01ZZZs__SYBY01 sp005788585:0.00853704,GB_GCA_016463765.1/f__SolirubrobacteraceaeZZZg__SYBY01ZZZs__SYBY01 sp016463765:0.010124743)1.000:0.021497681)1.000:0.016437626)0.971:0.017538169)1.000:0.12533268)1.000:0.029372279,((GB_GCA_024330185.1/f__SolirubrobacteraceaeZZZg__SiliceabacterZZZs__Siliceabacter maunaloa:0.105123842,GB_GCA_030447785.1/f__SolirubrobacteraceaeZZZg__SiliceabacterZZZs__Siliceabacter sp030447785:0.092406433)1.000:0.092096658,(GB_GCA_013813955.1/f__SolirubrobacteraceaeZZZg__CADCVQ01ZZZs__CADCVQ01 sp013813955:0.091349326,(GB_GCA_030860005.1/f__SolirubrobacteraceaeZZZg__CADCVQ01ZZZs__CADCVQ01 sp030860005:0.107502426,(GB_GCA_029263125.1/f__SolirubrobacteraceaeZZZg__CADCVQ01ZZZs__CADCVQ01 sp029263125:0.123939824,((GB_GCA_902806175.1/f__SolirubrobacteraceaeZZZg__CADCVQ01ZZZs__CADCVQ01 sp902806175:0.054171215,(GB_GCA_019348575.1/f__SolirubrobacteraceaeZZZg__CADCVQ01ZZZs__CADCVQ01 sp019348575:0.059790118,(GB_GCA_030446825.1/f__SolirubrobacteraceaeZZZg__CADCVQ01ZZZs__CADCVQ01 sp030447505:0.0005203,GB_GCA_030447505.1/f__SolirubrobacteraceaeZZZg__CADCVQ01ZZZs__CADCVQ01 sp030447505:5e-09)1.000:0.035206981)0.986:0.012702209)1.000:0.02732661,(GB_GCA_030690545.1/f__SolirubrobacteraceaeZZZg__CADCVQ01ZZZs__CADCVQ01 sp030690545:0.056977288,(GB_GCA_019348435.1/f__SolirubrobacteraceaeZZZg__CADCVQ01ZZZs__CADCVQ01 sp019348435:0.044211616,GB_GCA_030681525.1/f__SolirubrobacteraceaeZZZg__CADCVQ01ZZZs__CADCVQ01 sp030681525:0.033996473)1.000:0.029604951)0.998:0.01661475)1.000:0.035586126)0.939:0.014504752)1.000:0.027774587)1.000:0.060566084)0.958:0.018566867)0.991:0.014575454)0.937:0.012856255,(((GB_GCA_017744415.1/f__SolirubrobacteraceaeZZZg__JAGIBJ01ZZZs__JAGIBJ01 sp017744415:0.090563232,((GB_GCA_016463515.1/f__SolirubrobacteraceaeZZZg__JAGIBJ01ZZZs__JAGIBJ01 sp016463515:0.048013276,(GB_GCA_023404805.1/f__SolirubrobacteraceaeZZZg__JAGIBJ01ZZZs__JAGIBJ01 sp023404805:0.024797242,GB_GCA_023429855.1/f__SolirubrobacteraceaeZZZg__JAGIBJ01ZZZs__JAGIBJ01 sp023429855:0.025333151)0.983:0.013488423)1.000:0.039648765,(GB_GCA_030655275.1/f__SolirubrobacteraceaeZZZg__JAGIBJ01ZZZs__JAGIBJ01 sp030655275:0.071743746,GB_GCA_031119595.1/f__SolirubrobacteraceaeZZZg__JAGIBJ01ZZZs__JAGIBJ01 sp031119595:0.056063192)1.000:0.030778548)1.000:0.03613824)1.000:0.26479593,((GB_GCA_015478825.1/f__SolirubrobacteraceaeZZZg__PatulibacterZZZs__Patulibacter sp015478825:0.095566073,(RS_GCF_017916475.1/f__SolirubrobacteraceaeZZZg__PatulibacterZZZs__Patulibacter sp017916475:0.065835203,(RS_GCF_000420025.1/f__SolirubrobacteraceaeZZZg__PatulibacterZZZs__Patulibacter americanus:0.051190923,(RS_GCF_000519325.1/f__SolirubrobacteraceaeZZZg__PatulibacterZZZs__Patulibacter minatonensis:0.03910131,(GB_GCA_009699505.1/f__SolirubrobacteraceaeZZZg__PatulibacterZZZs__Patulibacter sp009699505:0.012588025,RS_GCF_030655195.1/f__SolirubrobacteraceaeZZZg__PatulibacterZZZs__Patulibacter sp030655195:0.017800299)1.000:0.023088618)1.000:0.048663349)1.000:0.03100134)0.998:0.028032722)1.000:0.028702732,(GB_GCA_023230855.1/f__SolirubrobacteraceaeZZZg__PatulibacterZZZs__Patulibacter sp023230855:0.138646516,(GB_GCA_023268575.1/f__SolirubrobacteraceaeZZZg__PatulibacterZZZs__Patulibacter sp023268575:0.100340288,RS_GCF_000240225.1/f__SolirubrobacteraceaeZZZg__PatulibacterZZZs__Patulibacter medicamentivorans:0.068806487)0.841:0.024238198)0.339:0.019773442)1.000:0.232637897)1.000:0.081335934,((GB_GCA_005883905.1/f__SolirubrobacteraceaeZZZg__AC-49ZZZs__AC-49 sp005883905:0.15372221,(RS_GCF_017084525.1/f__SolirubrobacteraceaeZZZg__BaekduiaZZZs__Baekduia sp017084525:0.158208067,(GB_GCA_016215085.1/f__SolirubrobacteraceaeZZZg__BaekduiaZZZs__Baekduia sp016215085:0.101273975,(RS_GCF_007970665.1/f__SolirubrobacteraceaeZZZg__BaekduiaZZZs__Baekduia soli:0.071044094,((GB_GCA_025964055.1/f__SolirubrobacteraceaeZZZg__BaekduiaZZZs__Baekduia sp025964055:0.001729614,GB_GCA_027247685.1/f__SolirubrobacteraceaeZZZg__BaekduiaZZZs__Baekduia sp025964055:0.000658292)1.000:0.058989204,((RS_GCF_000424625.1/f__SolirubrobacteraceaeZZZg__BaekduiaZZZs__Baekduia woesei_A:0.060169127,RS_GCF_028416635.1/f__SolirubrobacteraceaeZZZg__BaekduiaZZZs__Baekduia alba:0.027364417)1.000:0.028547102,(GB_GCA_025964215.1/f__SolirubrobacteraceaeZZZg__BaekduiaZZZs__Baekduia sp025964215:0.049655571,GB_GCA_025964295.1/f__SolirubrobacteraceaeZZZg__BaekduiaZZZs__Baekduia sp025964295:0.036188325)0.710:0.015718812)0.933:0.022726266)1.000:0.027471805)1.000:0.047383085)0.999:0.038249765)1.000:0.037006884)0.757:0.019517717,(((((RS_GCF_003044185.1/f__SolirubrobacteraceaeZZZg__ParaconexibacterZZZs__Paraconexibacter algicola:2e-08,RS_GCF_009707605.1/f__SolirubrobacteraceaeZZZg__ParaconexibacterZZZs__Paraconexibacter algicola:0.001136169)1.000:0.16948132,(GB_GCA_013695395.1/f__SolirubrobacteraceaeZZZg__ParaconexibacterZZZs__Paraconexibacter sp013695395:0.084320191,(GB_GCA_025964065.1/f__SolirubrobacteraceaeZZZg__ParaconexibacterZZZs__Paraconexibacter sp025964065:0.04952502,(GB_GCA_902806205.1/f__SolirubrobacteraceaeZZZg__ParaconexibacterZZZs__Paraconexibacter sp902806205:0.004859847,(GB_GCA_030446605.1/f__SolirubrobacteraceaeZZZg__ParaconexibacterZZZs__Paraconexibacter sp902806205:0.007033934,(GB_GCA_030447405.1/f__SolirubrobacteraceaeZZZg__ParaconexibacterZZZs__Paraconexibacter sp902806205:5e-09,GB_GCA_030446865.1/f__SolirubrobacteraceaeZZZg__ParaconexibacterZZZs__Paraconexibacter sp902806205:0.003022224)0.386:0.001062941)0.999:0.006888157)1.000:0.062186146)0.177:0.015667699)1.000:0.094282987)0.862:0.025672862,(GB_GCA_025964155.1/f__SolirubrobacteraceaeZZZg__ParaconexibacterZZZs__Paraconexibacter sp025964155:0.062078888,(GB_GCA_025963955.1/f__SolirubrobacteraceaeZZZg__ParaconexibacterZZZs__Paraconexibacter sp025963955:0.056862461,RS_GCF_024220175.1/f__SolirubrobacteraceaeZZZg__ParaconexibacterZZZs__Paraconexibacter antarcticus:0.046691082)0.995:0.024303226)1.000:0.102228464)0.720:0.021252757,GB_GCA_025928415.1/f__SolirubrobacteraceaeZZZg__ParaconexibacterZZZs__Paraconexibacter sp025928415:0.136570436)1.000:0.031058447,(GB_GCA_025963905.1/f__SolirubrobacteraceaeZZZg__JAOPZW01ZZZs__JAOPZW01 sp025963905:0.128613661,((GB_GCA_017882425.1/f__SolirubrobacteraceaeZZZg__F1-60-MAGs163ZZZs__F1-60-MAGs163 sp017882425:0.125342088,(GB_GCA_025455895.1/f__SolirubrobacteraceaeZZZg__F1-60-MAGs163ZZZs__F1-60-MAGs163 sp025455895:0.10356712,((GB_GCA_009699245.1/f__SolirubrobacteraceaeZZZg__F1-60-MAGs163ZZZs__F1-60-MAGs163 sp009699245:0.06635003,GB_GCA_009699915.1/f__SolirubrobacteraceaeZZZg__F1-60-MAGs163ZZZs__F1-60-MAGs163 sp009699915:0.062666479)1.000:0.07615047,(GB_GCA_021166715.1/f__SolirubrobacteraceaeZZZg__F1-60-MAGs163ZZZs__F1-60-MAGs163 sp024711025:0.004054953,GB_GCA_024711025.1/f__SolirubrobacteraceaeZZZg__F1-60-MAGs163ZZZs__F1-60-MAGs163 sp024711025:0.00347527)1.000:0.115891143)0.148:0.010240427)0.866:0.01444809)0.770:0.0206058,(((GB_GCA_903912375.1/f__SolirubrobacteraceaeZZZg__F1-60-MAGs163ZZZs__F1-60-MAGs163 sp903830015:0.001598349,(GB_GCA_903830015.1/f__SolirubrobacteraceaeZZZg__F1-60-MAGs163ZZZs__F1-60-MAGs163 sp903830015:0.003717606,GB_GCA_903895385.1/f__SolirubrobacteraceaeZZZg__F1-60-MAGs163ZZZs__F1-60-MAGs163 sp903830015:0.002084622)0.038:0.001323007)0.439:0.002691648,(GB_GCA_018883145.1/f__SolirubrobacteraceaeZZZg__F1-60-MAGs163ZZZs__F1-60-MAGs163 sp903830015:0.003873596,GB_GCA_018969305.1/f__SolirubrobacteraceaeZZZg__F1-60-MAGs163ZZZs__F1-60-MAGs163 sp903830015:0.004716597)0.887:0.003850875)1.000:0.175018506,((GB_GCA_009699565.1/f__SolirubrobacteraceaeZZZg__F1-60-MAGs163ZZZs__F1-60-MAGs163 sp009699565:0.067397233,((GB_GCA_945901565.1/f__SolirubrobacteraceaeZZZg__F1-60-MAGs163ZZZs__F1-60-MAGs163 sp945901565:0.000236467,(GB_GCA_947498855.1/f__SolirubrobacteraceaeZZZg__F1-60-MAGs163ZZZs__F1-60-MAGs163 sp945901565:0.000321021,GB_GCA_947506035.1/f__SolirubrobacteraceaeZZZg__F1-60-MAGs163ZZZs__F1-60-MAGs163 sp945901565:0.002090797)0.441:0.000840014)1.000:0.04973018,((GB_GCA_903821395.1/f__SolirubrobacteraceaeZZZg__F1-60-MAGs163ZZZs__F1-60-MAGs163 sp903821395:5e-09,GB_GCA_903842875.1/f__SolirubrobacteraceaeZZZg__F1-60-MAGs163ZZZs__F1-60-MAGs163 sp903821395:0.000227603)1.000:0.028212663,(GB_GCA_945889475.1/f__SolirubrobacteraceaeZZZg__F1-60-MAGs163ZZZs__F1-60-MAGs163 sp945889475:0.060075785,(((GB_GCA_009699615.1/f__SolirubrobacteraceaeZZZg__F1-60-MAGs163ZZZs__F1-60-MAGs163 sp009699615:0.026801925,GB_GCA_945881845.1/f__SolirubrobacteraceaeZZZg__F1-60-MAGs163ZZZs__F1-60-MAGs163 sp945881845:0.017791748)0.999:0.008949951,((GB_GCA_945883025.1/f__SolirubrobacteraceaeZZZg__F1-60-MAGs163ZZZs__F1-60-MAGs163 sp016462245:0.001753125,(GB_GCA_016462245.1/f__SolirubrobacteraceaeZZZg__F1-60-MAGs163ZZZs__F1-60-MAGs163 sp016462245:0.005227391,GB_GCA_945906875.1/f__SolirubrobacteraceaeZZZg__F1-60-MAGs163ZZZs__F1-60-MAGs163 sp016462245:0.011751383)0.929:0.003414369)0.917:0.00241487,(GB_GCA_937863305.1/f__SolirubrobacteraceaeZZZg__F1-60-MAGs163ZZZs__F1-60-MAGs163 sp016462245:0.002728761,GB_GCA_947489375.1/f__SolirubrobacteraceaeZZZg__F1-60-MAGs163ZZZs__F1-60-MAGs163 sp016462245:0.005723198)0.922:0.00232179)1.000:0.020674522)0.349:0.003562351,(((GB_GCA_903957745.1/f__SolirubrobacteraceaeZZZg__F1-60-MAGs163ZZZs__F1-60-MAGs163 sp903953065:0.000936355,(GB_GCA_903953065.1/f__SolirubrobacteraceaeZZZg__F1-60-MAGs163ZZZs__F1-60-MAGs163 sp903953065:0.000525417,GB_GCA_903958455.1/f__SolirubrobacteraceaeZZZg__F1-60-MAGs163ZZZs__F1-60-MAGs163 sp903953065:0.000673283)0.445:0.00063795)1.000:0.008921798,(GB_GCA_030725785.1/f__SolirubrobacteraceaeZZZg__F1-60-MAGs163ZZZs__F1-60-MAGs163 sp030725785:5e-09,(GB_GCA_030729325.1/f__SolirubrobacteraceaeZZZg__F1-60-MAGs163ZZZs__F1-60-MAGs163 sp030725785:5e-09,(GB_GCA_030726545.1/f__SolirubrobacteraceaeZZZg__F1-60-MAGs163ZZZs__F1-60-MAGs163 sp030725785:0.000467245,GB_GCA_937888265.1/f__SolirubrobacteraceaeZZZg__F1-60-MAGs163ZZZs__F1-60-MAGs163 sp030725785:0.001383427)0.294:0.000371454)0.901:0.000998755)1.000:0.012029642)1.000:0.012560675,((GB_GCA_005798685.1/f__SolirubrobacteraceaeZZZg__F1-60-MAGs163ZZZs__F1-60-MAGs163 sp005798685:5e-09,(GB_GCA_005789425.1/f__SolirubrobacteraceaeZZZg__F1-60-MAGs163ZZZs__F1-60-MAGs163 sp005798685:0.001200455,GB_GCA_005772845.1/f__SolirubrobacteraceaeZZZg__F1-60-MAGs163ZZZs__F1-60-MAGs163 sp005798685:0.001406642)0.585:6e-09)1.000:0.03058785,((((GB_GCA_903937945.1/f__SolirubrobacteraceaeZZZg__F1-60-MAGs163ZZZs__F1-60-MAGs163 sp903959665:0.000685169,(GB_GCA_903951225.1/f__SolirubrobacteraceaeZZZg__F1-60-MAGs163ZZZs__F1-60-MAGs163 sp903959665:5e-09,(GB_GCA_903938535.1/f__SolirubrobacteraceaeZZZg__F1-60-MAGs163ZZZs__F1-60-MAGs163 sp903959665:5e-09,GB_GCA_903960655.1/f__SolirubrobacteraceaeZZZg__F1-60-MAGs163ZZZs__F1-60-MAGs163 sp903959665:0.00025534)0.000:5e-09)0.914:0.000430489)0.380:5e-09,GB_GCA_903932925.1/f__SolirubrobacteraceaeZZZg__F1-60-MAGs163ZZZs__F1-60-MAGs163 sp903959665:0.000443904)0.112:5e-09,GB_GCA_903943905.1/f__SolirubrobacteraceaeZZZg__F1-60-MAGs163ZZZs__F1-60-MAGs163 sp903959665:0.000218659)0.000:5e-09,(GB_GCA_903959105.1/f__SolirubrobacteraceaeZZZg__F1-60-MAGs163ZZZs__F1-60-MAGs163 sp903959665:5e-09,((GB_GCA_903960375.1/f__SolirubrobacteraceaeZZZg__F1-60-MAGs163ZZZs__F1-60-MAGs163 sp903959665:0.000474187,(GB_GCA_903961315.1/f__SolirubrobacteraceaeZZZg__F1-60-MAGs163ZZZs__F1-60-MAGs163 sp903959665:0.002070632,(GB_GCA_903951345.1/f__SolirubrobacteraceaeZZZg__F1-60-MAGs163ZZZs__F1-60-MAGs163 sp903959665:5e-09,((((GB_GCA_903944495.1/f__SolirubrobacteraceaeZZZg__F1-60-MAGs163ZZZs__F1-60-MAGs163 sp903959665:0.000226771,GB_GCA_903945205.1/f__SolirubrobacteraceaeZZZg__F1-60-MAGs163ZZZs__F1-60-MAGs163 sp903959665:0.000449109)0.766:0.000212461,GB_GCA_903957755.1/f__SolirubrobacteraceaeZZZg__F1-60-MAGs163ZZZs__F1-60-MAGs163 sp903959665:5e-09)0.000:5e-09,((((GB_GCA_903939265.1/f__SolirubrobacteraceaeZZZg__F1-60-MAGs163ZZZs__F1-60-MAGs163 sp903959665:5e-09,((GB_GCA_903957545.1/f__SolirubrobacteraceaeZZZg__F1-60-MAGs163ZZZs__F1-60-MAGs163 sp903959665:5e-09,GB_GCA_903959185.1/f__SolirubrobacteraceaeZZZg__F1-60-MAGs163ZZZs__F1-60-MAGs163 sp903959665:0.000784819)0.000:5e-09,GB_GCA_903951315.1/f__SolirubrobacteraceaeZZZg__F1-60-MAGs163ZZZs__F1-60-MAGs163 sp903959665:0.000260474)0.853:0.002445167)0.000:5e-09,GB_GCA_903939235.1/f__SolirubrobacteraceaeZZZg__F1-60-MAGs163ZZZs__F1-60-MAGs163 sp903959665:0.00067507)0.894:5e-09,GB_GCA_903934105.1/f__SolirubrobacteraceaeZZZg__F1-60-MAGs163ZZZs__F1-60-MAGs163 sp903959665:0.000266543)0.844:0.000437715,((GB_GCA_903938275.1/f__SolirubrobacteraceaeZZZg__F1-60-MAGs163ZZZs__F1-60-MAGs163 sp903959665:5e-09,GB_GCA_903952875.1/f__SolirubrobacteraceaeZZZg__F1-60-MAGs163ZZZs__F1-60-MAGs163 sp903959665:5e-09)0.000:5e-09,(((GB_GCA_903938505.1/f__SolirubrobacteraceaeZZZg__F1-60-MAGs163ZZZs__F1-60-MAGs163 sp903959665:5e-09,(GB_GCA_903938725.1/f__SolirubrobacteraceaeZZZg__F1-60-MAGs163ZZZs__F1-60-MAGs163 sp903959665:6e-09,GB_GCA_903944505.1/f__SolirubrobacteraceaeZZZg__F1-60-MAGs163ZZZs__F1-60-MAGs163 sp903959665:0.000445033)0.000:5e-09)0.929:0.000211399,(GB_GCA_903953155.1/f__SolirubrobacteraceaeZZZg__F1-60-MAGs163ZZZs__F1-60-MAGs163 sp903959665:0.000726165,GB_GCA_903953085.1/f__SolirubrobacteraceaeZZZg__F1-60-MAGs163ZZZs__F1-60-MAGs163 sp903959665:0.000237018)0.911:5e-09)0.000:5e-09,((GB_GCA_903959665.1/f__SolirubrobacteraceaeZZZg__F1-60-MAGs163ZZZs__F1-60-MAGs163 sp903959665:0.00045302,GB_GCA_903934665.1/f__SolirubrobacteraceaeZZZg__F1-60-MAGs163ZZZs__F1-60-MAGs163 sp903959665:5e-09)0.841:0.000212649,((GB_GCA_903942505.1/f__SolirubrobacteraceaeZZZg__F1-60-MAGs163ZZZs__F1-60-MAGs163 sp903959665:5e-09,GB_GCA_903958365.1/f__SolirubrobacteraceaeZZZg__F1-60-MAGs163ZZZs__F1-60-MAGs163 sp903959665:0.000345767)0.786:0.000315068,GB_GCA_903944685.1/f__SolirubrobacteraceaeZZZg__F1-60-MAGs163ZZZs__F1-60-MAGs163 sp903959665:0.000214832)0.606:2e-08)0.110:0.000210684)0.846:0.000210078)0.906:0.000210316)0.000:5e-09)0.824:5e-09,(GB_GCA_903937925.1/f__SolirubrobacteraceaeZZZg__F1-60-MAGs163ZZZs__F1-60-MAGs163 sp903959665:5e-09,GB_GCA_903944035.1/f__SolirubrobacteraceaeZZZg__F1-60-MAGs163ZZZs__F1-60-MAGs163 sp903959665:5e-09)0.000:5e-09)0.476:5e-09)0.652:5e-09)0.851:0.000423875)0.422:5e-09,GB_GCA_903961555.1/f__SolirubrobacteraceaeZZZg__F1-60-MAGs163ZZZs__F1-60-MAGs163 sp903959665:5e-09):5e-09)0.000:5e-09)0.437:0.009225634)1.000:0.013887398)1.000:0.008440467)0.999:0.003722405)0.447:0.007554452)0.696:0.024668043)1.000:0.021844057)0.976:0.020546811,((MC04B11:0.009899055,MC04F18:5e-09)0.977:0.003363923,(MC02L16:0.001778135,(((((MC06K09:0.002797557,(MC04J08:1.5e-08,MC02I11:0.003017277)0.521:0.001363771)0.221:0.001733509,((MC08K02:5e-09,MC08P07:0.001293393)0.000:5e-09,MC04D18:0.001016218)0.934:0.001847945)0.787:0.001622184,MC08J15:5e-09)0.848:0.00082737,((MC08K19:0.001841931,MC04N20:0.003767707)0.282:0.001642266,(MC04M09:0.00103975,(MC10D08:5e-09,MC08E02:5e-09)0.665:0.001940277)0.965:0.002866845)0.869:0.000997927)0.943:0.001006885,((MC04I16:0.002857916,((MC02J11:0.002624437,MC04E14:0.001530329)0.765:0.000583575,(((MC04N05:0.001359105,LV00I13:5e-09)0.365:5e-09,(MC04G19:0.000531037,MC04N13:0.002622101)0.910:0.001480812)0.139:5e-09,((LV30K23:0.000584004,MC08E05:0.00108256)0.881:0.001165642,MC00D02:0.00222536)0.350:5e-09)0.866:0.000710876)0.899:0.001819062)0.955:0.00181332,((MC04I08:0.012689138,(((MC08A14:8e-09,MC08I18:5e-09)0.432:0.002121769,(MC02D15:0.004261456,MC08N17:0.006005686)0.858:0.001339024)0.754:0.000349216,(MC04M19:0.004587693,(LV08D18:0.001130626,MC04B17:5e-09)0.741:0.002216115)0.798:0.001865025)0.000:5e-09)0.811:0.000946232,((((((MC08P22:0.000280889,(MC08G03:0.001507214,MC08O10:0.004642698)0.584:0.000136415)0.000:5e-09,MC08I19:0.004154097)0.803:0.001091971,((MC00L06:0.001990804,MC04K17:0.001618986)0.950:0.002186496,MC02E20:0.002945116)0.929:0.001093638)0.438:0.0004478,MC02D13:0.00232768)0.936:0.001255567,MC06I09:0.003547387)0.742:0.000461583,(MC08G21:0.003780734,((MC04I07:0.002459764,(((LV00J22:0.003291635,((MC00J17:0.001465233,MC02M08:5e-09)0.996:0.008299409,(((MC04J10:0.003582435,(MC04F19:5e-09,MC04P07:5e-09)0.897:0.002972633)0.801:0.001687766,MC04P17:0.009317616)0.965:0.004554594,((MC08J05:0.004690157,(MC04A22:0.002868202,(MC06J03:0.001793095,(MC04C16:0.00020072,MC10C17:5e-09)0.671:0.000917636)0.880:0.003219169)0.928:0.004732076)0.997:0.006629404,(MC06I10:0.001099287,(MC04I20:0.002118223,(MC04O13:0.003292413,(MC06G20:0.004397969,((MC04J22:0.00227132,(MC04A03:0.001271809,MC04L06:5e-09)0.770:0.000880064)0.882:0.00250556,MC04J21:0.004591023)0.139:0.00106842)0.932:0.002768353)0.962:0.004452838)0.422:0.00121445)1.000:0.011970768)0.839:0.003493169)0.084:0.002211509)0.987:0.004673238)0.785:0.001362697,MC04O09:0.001727556)0.574:0.000460909,((MC08F17:0.001690687,MC06N23:0.003086589)0.505:0.000822435,MC06O09:5e-09)0.560:0.001565174)0.316:0.001090967)0.777:0.001204687,((((((MC08A22:0.000516849,MC08F18:6e-09)0.647:0.001318671,(MC02F10:0.002503234,MC08O11:5e-09)0.321:5e-09)0.984:0.00325191,(LV02N17:0.001611168,(MC08O07:0.003975809,MC06A07:0.002107693)0.264:0.000537957)0.752:0.001623387)0.717:0.001077865,MC00I09:0.005143779)0.977:0.001979311,(MC00M10:0.001489658,MC08F14:0.00062764)0.992:0.002886855)0.899:0.001166064,((MC02C02:0.000390104,MC04P19:0.001890172)0.946:0.001882,(((MC04K15:0.001363009,(MC04P09:0.000887514,MC04M06:0.002279049)0.717:0.000824506)0.888:0.000971767,((MC08G04:0.001241674,(MC04P04:5e-09,(MC08G15:0.003050229,(MC04E08:0.002930551,MC08K15:5e-09)0.513:0.001384163)0.706:0.001302616)0.714:0.000763296)0.214:2.7e-08,MC08O08:0.000984249)0.927:0.001238418)0.868:0.000787616,(MC02K07:0.000828876,(MC04J14:0.001391889,MC02I22:0.003293159)0.819:0.001285971)0.804:0.000872191)0.736:0.00021718)0.936:0.001005659)0.736:0.00027767)0.082:3.8e-08)0.269:0.004053182)0.756:0.000195387)0.924:0.000848603)0.685:0.000675064)0.455:0.001049266)0.600:0.000590869)1.000:0.074724803)0.972:0.095442687)1.000:0.08195404)1.000:0.063439057)1.000:0.023152246)0.965:0.017183924)0.839:0.014829212)0.851:0.015406708)0.678:0.019585683)0.998:0.021535134)0.998:0.025281265)1.000:0.020401771)0.996:0.05348315)0.999:0.225582811);
