# Supplementary material for: Genetic isolation and metabolic complexity of an Antarctic subglacial microbiome
Source: Nat Commun. 2025 Aug 18;16:7501. doi: 10.1038/s41467-025-62753-3 (PMC12361377; doi:10.1038/s41467-025-62753-3)
Supplement: Supplementary file 15 — Source data [file 41467_2025_62753_MOESM15_ESM.zip › Source Data/Trees/S Fig 8.tree]

(GB_GCA_024330215.1:0.335372936,((GB_GCA_024639225.1/f__MiltoncostaeaceaeZZZg__JAHEIS01ZZZs__JAHEIS01 sp024639225:0.230063913,(GB_GCA_947258365.1/f__MiltoncostaeaceaeZZZg__CAMYIK01ZZZs__CAMYIK01 sp947258365:0.076577963,(GB_GCA_029861485.1/f__MiltoncostaeaceaeZZZg__CAMYIK01ZZZs__CAMYIK01 sp029861485:5e-09,GB_GCA_029863565.1/f__MiltoncostaeaceaeZZZg__CAMYIK01ZZZs__CAMYIK01 sp029861485:0.000866558)1.000:0.054260788)1.000:0.157103776)0.993:0.051261844,(GB_GCA_028285405.1/f__MiltoncostaeaceaeZZZg__JANQPH01ZZZs__JANQPH01 sp028285405:0.256053765,(((RS_GCF_018141525.1/f__MiltoncostaeaceaeZZZg__MiltoncostaeaZZZs__Miltoncostaea marina:0.060022212,(RS_GCF_018141545.1/f__MiltoncostaeaceaeZZZg__MiltoncostaeaZZZs__Miltoncostaea oceani:0.067041404,(GB_GCA_016463385.1/f__MiltoncostaeaceaeZZZg__MiltoncostaeaZZZs__Miltoncostaea sp016463385:0.011210199,(GB_GCA_001464995.1/f__MiltoncostaeaceaeZZZg__MiltoncostaeaZZZs__Miltoncostaea sp001464995:0.000252049,GB_GCA_022842485.1/f__MiltoncostaeaceaeZZZg__MiltoncostaeaZZZs__Miltoncostaea sp001464995:5e-09)1.000:0.010350216)1.000:0.06810087)0.998:0.032448492)1.000:0.109739055,(GB_GCA_030598395.1/f__MiltoncostaeaceaeZZZg__JAUVPZ01ZZZs__JAUVPZ01 sp030598395:0.156028198,(GB_GCA_029288175.1/f__MiltoncostaeaceaeZZZg__JARFPS01ZZZs__JARFPS01 sp029288175:0.125899958,GB_GCA_030598075.1/f__MiltoncostaeaceaeZZZg__JARFPS01ZZZs__JARFPS01 sp030598075:0.14061889)0.996:0.046203783)1.000:0.077394379)0.914:0.025823507,(((GB_GCA_020438485.1/f__MiltoncostaeaceaeZZZg__JAGQUM01ZZZs__JAGQUM01 sp020438485:0.079898026,GB_GCA_963169235.1/f__MiltoncostaeaceaeZZZg__JAGQUM01ZZZs__JAGQUM01 sp963169235:0.095704052)1.000:0.1270672,(((GB_GCA_017882545.1/f__MiltoncostaeaceaeZZZg__CAITWD01ZZZs__CAITWD01 sp017882545:0.092480193,GB_GCA_017882585.1/f__MiltoncostaeaceaeZZZg__CAITWD01ZZZs__CAITWD01 sp017882585:0.072101186)0.934:0.020630957,(GB_GCA_017882555.1/f__MiltoncostaeaceaeZZZg__CAITWD01ZZZs__CAITWD01 sp017882555:0.058875842,((GB_GCA_903892605.1/f__MiltoncostaeaceaeZZZg__CAITWD01ZZZs__CAITWD01 sp903896045:5e-09,((GB_GCA_903849355.1/f__MiltoncostaeaceaeZZZg__CAITWD01ZZZs__CAITWD01 sp903896045:5e-09,(GB_GCA_903827835.1/f__MiltoncostaeaceaeZZZg__CAITWD01ZZZs__CAITWD01 sp903896045:5e-09,GB_GCA_903926915.1/f__MiltoncostaeaceaeZZZg__CAITWD01ZZZs__CAITWD01 sp903896045:5e-09)0.969:5e-09)1.000:5e-09,GB_GCA_903819775.1/f__MiltoncostaeaceaeZZZg__CAITWD01ZZZs__CAITWD01 sp903896045:5e-09)0.985:6e-09)0.000:5e-09,((GB_GCA_903874755.1/f__MiltoncostaeaceaeZZZg__CAITWD01ZZZs__CAITWD01 sp903896045:0.0,GB_GCA_903892505.1/f__MiltoncostaeaceaeZZZg__CAITWD01ZZZs__CAITWD01 sp903896045:0.0,GB_GCA_903896045.1/f__MiltoncostaeaceaeZZZg__CAITWD01ZZZs__CAITWD01 sp903896045:0.0,GB_GCA_903898985.1/f__MiltoncostaeaceaeZZZg__CAITWD01ZZZs__CAITWD01 sp903896045:0.0):5e-09,GB_GCA_903899765.1/f__MiltoncostaeaceaeZZZg__CAITWD01ZZZs__CAITWD01 sp903896045:5e-09)0.833:0.000209414)1.000:0.11006956)0.510:0.017745867)1.000:0.116482671,((GB_GCA_020438505.1/f__MiltoncostaeaceaeZZZg__Ga0077560ZZZs__Ga0077560 sp020636905:0.000780732,GB_GCA_020636905.1/f__MiltoncostaeaceaeZZZg__Ga0077560ZZZs__Ga0077560 sp020636905:0.001710849)1.000:0.150196194,(GB_GCA_020848615.1/f__MiltoncostaeaceaeZZZg__Ga0077560ZZZs__Ga0077560 sp020848615:0.051535199,(GB_GCA_001464275.1/f__MiltoncostaeaceaeZZZg__Ga0077560ZZZs__Ga0077560 sp001464275:0.000768803,GB_GCA_022844305.1/f__MiltoncostaeaceaeZZZg__Ga0077560ZZZs__Ga0077560 sp001464275:0.000417432)1.000:0.047121883)1.000:0.068875727)1.000:0.038227537)1.000:0.040932039)1.000:0.075083512,((GB_GCA_937862675.1/f__MiltoncostaeaceaeZZZg__CALMEC01ZZZs__CALMEC01 sp937862675:0.129215375,GB_GCA_937871165.1/f__MiltoncostaeaceaeZZZg__CALMEC01ZZZs__CALMEC01 sp937871165:0.150342591)1.000:0.172557327,(GB_GCA_025455865.1/f__MiltoncostaeaceaeZZZg__JALOLS01ZZZs__JALOLS01 sp025455865:0.124790102,((GB_GCA_009694365.1/f__MiltoncostaeaceaeZZZg__SYFI01ZZZs__SYFI01 sp009694365:0.130554182,(GB_GCA_945861935.1/f__MiltoncostaeaceaeZZZg__SYFI01ZZZs__SYFI01 sp945861935:0.098271757,((GB_GCA_016780995.1/f__MiltoncostaeaceaeZZZg__SYFI01ZZZs__SYFI01 sp016780995:0.053246653,(GB_GCA_030829765.1/f__MiltoncostaeaceaeZZZg__SYFI01ZZZs__SYFI01 sp030829765:0.018333686,(GB_GCA_029978275.1/f__MiltoncostaeaceaeZZZg__SYFI01ZZZs__SYFI01 sp938017905:0.001986525,(GB_GCA_938091965.1/f__MiltoncostaeaceaeZZZg__SYFI01ZZZs__SYFI01 sp938017905:0.002909956,GB_GCA_938017905.1/f__MiltoncostaeaceaeZZZg__SYFI01ZZZs__SYFI01 sp938017905:0.000436026)0.701:0.000826906)1.000:0.008745047)1.000:0.05210339)0.866:0.015171979,((GB_GCA_017853415.1/f__MiltoncostaeaceaeZZZg__SYFI01ZZZs__SYFI01 sp017853415:0.025639663,(GB_GCA_016870155.1/f__MiltoncostaeaceaeZZZg__SYFI01ZZZs__SYFI01 sp016870155:0.038396256,((GB_GCA_030833665.1/f__MiltoncostaeaceaeZZZg__SYFI01ZZZs__SYFI01 sp030833665:0.015031777,(GB_GCA_005788075.1/f__MiltoncostaeaceaeZZZg__SYFI01ZZZs__SYFI01 sp005788075:0.008112235,GB_GCA_903928615.1/f__MiltoncostaeaceaeZZZg__SYFI01ZZZs__SYFI01 sp903928615:0.004012824)0.984:0.008251792)1.000:0.014041439,(GB_GCA_018969105.1/f__MiltoncostaeaceaeZZZg__SYFI01ZZZs__SYFI01 sp018969105:0.019397209,GB_GCA_029977205.1/f__MiltoncostaeaceaeZZZg__SYFI01ZZZs__SYFI01 sp029977205:0.051973577)0.536:0.005977072)0.740:0.006679001)0.994:0.009981575)1.000:0.031240787,((GB_GCA_005776805.1/f__MiltoncostaeaceaeZZZg__SYFI01ZZZs__SYFI01 sp005792725:0.003105011,GB_GCA_005792725.1/f__MiltoncostaeaceaeZZZg__SYFI01ZZZs__SYFI01 sp005792725:0.002371867)1.000:0.080638923,(GB_GCA_030831535.1/f__MiltoncostaeaceaeZZZg__SYFI01ZZZs__SYFI01 sp945873475:0.00776298,GB_GCA_945873475.1/f__MiltoncostaeaceaeZZZg__SYFI01ZZZs__SYFI01 sp945873475:0.002212139)1.000:0.034607365)0.975:0.013254027)0.264:0.005843432)0.992:0.016540088)1.000:0.036303028)0.668:0.017705294,(((GB_GCA_947475965.1/f__MiltoncostaeaceaeZZZg__SYFI01ZZZs__SYFI01 sp945876305:0.000556725,(GB_GCA_947479975.1/f__MiltoncostaeaceaeZZZg__SYFI01ZZZs__SYFI01 sp945876305:5e-09,GB_GCA_947469475.1/f__MiltoncostaeaceaeZZZg__SYFI01ZZZs__SYFI01 sp945876305:5e-09)0.561:0.00166609)0.106:7.5264e-05,((GB_GCA_947482355.1/f__MiltoncostaeaceaeZZZg__SYFI01ZZZs__SYFI01 sp945876305:0.001310129,((GB_GCA_947470385.1/f__MiltoncostaeaceaeZZZg__SYFI01ZZZs__SYFI01 sp945876305:0.000387982,GB_GCA_947483255.1/f__MiltoncostaeaceaeZZZg__SYFI01ZZZs__SYFI01 sp945876305:0.000555366)0.336:0.000674671,(((GB_GCA_945865685.1/f__MiltoncostaeaceaeZZZg__SYFI01ZZZs__SYFI01 sp945876305:0.001143759,(((GB_GCA_937877215.1/f__MiltoncostaeaceaeZZZg__SYFI01ZZZs__SYFI01 sp945876305:0.002246338,(GB_GCA_945881855.1/f__MiltoncostaeaceaeZZZg__SYFI01ZZZs__SYFI01 sp945876305:5e-09,GB_GCA_945883575.1/f__MiltoncostaeaceaeZZZg__SYFI01ZZZs__SYFI01 sp945876305:0.000602952)0.777:0.001272908)0.971:0.002439251,GB_GCA_945907035.1/f__MiltoncostaeaceaeZZZg__SYFI01ZZZs__SYFI01 sp945876305:0.001677161)0.752:0.002813299,GB_GCA_945876305.1/f__MiltoncostaeaceaeZZZg__SYFI01ZZZs__SYFI01 sp945876305:0.000686807)0.708:0.003399345)0.945:0.00270692,(((GB_GCA_903943955.1/f__MiltoncostaeaceaeZZZg__SYFI01ZZZs__SYFI01 sp903943955:0.000481875,GB_GCA_903939585.1/f__MiltoncostaeaceaeZZZg__SYFI01ZZZs__SYFI01 sp903943955:0.001105176)0.220:5e-09,((GB_GCA_903862525.1/f__MiltoncostaeaceaeZZZg__SYFI01ZZZs__SYFI01 sp903943955:5e-09,(GB_GCA_903959885.1/f__MiltoncostaeaceaeZZZg__SYFI01ZZZs__SYFI01 sp903943955:5e-09,GB_GCA_903949305.1/f__MiltoncostaeaceaeZZZg__SYFI01ZZZs__SYFI01 sp903943955:0.000244992)0.000:5e-09)0.886:0.00062847,GB_GCA_903946755.1/f__MiltoncostaeaceaeZZZg__SYFI01ZZZs__SYFI01 sp903943955:0.000220703)0.855:0.000375062)1.000:0.006288751,(GB_GCA_005800465.1/f__MiltoncostaeaceaeZZZg__SYFI01ZZZs__SYFI01 sp005800465:0.01464508,GB_GCA_947475125.1/f__MiltoncostaeaceaeZZZg__SYFI01ZZZs__SYFI01 sp947475125:0.007420346)0.999:0.009673122)0.964:0.003695951)0.996:0.003815547,GB_GCA_026392435.1/f__MiltoncostaeaceaeZZZg__SYFI01ZZZs__SYFI01 sp945876305:0.00134966)0.614:0.000524388)0.715:0.000325148)0.484:5e-09,GB_GCA_947473955.1/f__MiltoncostaeaceaeZZZg__SYFI01ZZZs__SYFI01 sp945876305:0.000400808)0.861:0.001184392)1.000:0.062954605,((GB_GCA_903866425.1/f__MiltoncostaeaceaeZZZg__SYFI01ZZZs__SYFI01 sp903866425:0.023023988,GB_GCA_947451735.1/f__MiltoncostaeaceaeZZZg__SYFI01ZZZs__SYFI01 sp947451735:0.014625271)1.000:0.032765972,(MC08B06:0.010055742,((MC08O09:0.001213538,MC00L10:0.000886871)0.000:7e-09,(MC08F19:0.000777713,((MC08O14:0.000245699,MC08C22:5e-09)0.000:6e-09,((((MC08I21:5e-09,(((MC08G09:0.001780477,MC08L11:1.0785e-05)0.853:0.000762073,MC06K21:5e-09)0.646:0.000554625,MC08A08:5e-09)0.712:0.000455115)0.381:5e-09,(MC08J14:5e-09,MC08G22:0.000638463)0.338:5e-09)0.835:0.000277166,MC10C20:5e-09)0.000:9e-09,(MC08L03:6e-09,((MC08E03:0.000378678,MC08B05:0.000825261)0.935:0.000916135,(MC08N07:0.000800639,(((((MC08F05:0.000462463,MC08L22:0.00283903)0.853:0.000707371,(MC04K18:5e-09,MC08L14:5e-09)0.000:5e-09)0.915:5e-09,MC08P18:5e-09)0.000:5e-09,((MC08L19:0.000677896,MC08N11:5e-09)0.772:0.000444272,(MC08I05:5e-09,MC08D15:0.000877188)0.795:0.000243938)0.728:0.000219369)0.864:0.000223657,(MC08M05:5e-09,(((MC04M16:5e-09,((MC06F10:0.001564193,MC08J06:0.00041504)0.880:0.000555004,((MC08P10:5e-09,(MC08E10:5e-09,(MC04N23:0.001487848,(MC08L13:5e-09,MC08N18:0.002191056)0.500:0.000419746)0.826:0.001370909)0.709:5e-09)0.000:6e-09,((MC04P10:5e-09,(MC08E19:5e-09,(MC00E06:0.002035951,MC08K17:0.000605736)0.541:0.000984845)0.040:7e-09)0.904:0.001463829,(MC08B04:5e-09,MC08K04:0.000315728)0.931:0.000836524)0.944:5e-09)0.785:0.000209422)0.533:0.000418054)0.314:1.3e-08,MC06G09:0.000987551)0.612:6e-09,((MC08D03:0.000365483,MC08M13:5e-09)0.450:0.001790906,(MC08N09:0.001209141,(MC08O17:0.010672954,((((MC08C10:0.002013135,(MC08M19:0.001880889,(MC00C09:5e-09,MC08G08:5e-09)0.775:0.000675103)0.859:0.001085828)0.977:0.0019432,((MC04C23:0.000566274,MC06G15:0.000514838)0.945:0.002167681,((MC08E22:0.000282274,MC08G11:0.001358723)0.678:0.000616754,MC08M11:0.001201058)0.714:0.001065144)0.987:0.002896433)0.971:0.002918541,((MC00J09:5e-09,(MC02K10:5e-09,(MC04L19:0.000279208,MC04P01:0.00076493)0.617:0.000409775)0.000:5e-09)0.968:0.003528244,MC08J20:0.016432205)0.998:0.006689405)0.994:0.0034321,(MC04M14:0.006539367,(((((MC08D07:0.006482861,((((MC04D10:5e-09,(LV02P15:5e-09,(MC04F16:0.006328583,MC06F11:0.000412597)0.000:7e-09)0.467:7e-09)0.796:0.002237258,(LV30I23:0.00226908,MC08B14:0.000802579)0.000:5e-09)0.971:0.002361054,MC08O23:0.003576292)0.784:0.000740323,MC08J22:0.003896979)0.556:0.001034624)0.965:0.003001838,((((MC04F07:0.000354472,(((LV30D09:5e-09,MC04K13:0.0116479)0.034:0.000657257,(MC04G11:0.000916658,MC06P09:0.001406628)0.747:0.000490671)0.758:0.000771761,(((MC04J23:0.001267194,((MC04B08:0.000304331,MC06A04:0.000830271)0.497:0.000758359,(MC04M08:0.001644018,MC06E11:6e-09)0.462:0.000679098)0.868:0.000614306)0.869:0.000653158,(MC08I07:0.000631473,(MC04B13:5e-09,(MC04D05:0.000836873,(((MC04C04:5e-09,(MC06N21:0.000518992,((((MC04K08:0.001527856,(MC04L16:7e-09,MC06L08:9e-09)0.222:0.002010701)0.844:0.001756275,MC10A22:0.002232374)0.566:0.00041101,MC00L04:0.000440062)0.760:0.000595141,MC04A06:0.00112342)0.772:0.000444114)0.753:0.000276806)0.749:0.000292572,(MC04A08:0.002477141,(MC08C08:7e-09,MC06G08:5e-09)0.682:0.001121437)0.769:0.001458992)0.907:0.001177924,(MC02F08:0.002122736,(MC04J18:5e-09,MC02J03:5e-09)0.026:9e-09)0.186:0.000653044)0.495:0.000173207)0.051:4.1561e-05)0.037:4.2023e-05)0.361:0.000482105)0.804:0.000706764,((MC04N22:0.000388737,MC04K19:0.000483714)0.385:0.000846499,(MC04G20:6e-09,MC02I18:0.000651628)0.819:0.000628278)1.000:0.005638455)0.373:0.000894278)0.585:0.000131188)0.633:0.000420669,((MC06K16:0.001190554,MC02O07:5e-09)0.782:0.000843045,MC04I14:0.001227752)0.431:0.001404649)0.990:0.003581741,((MC04D11:0.000574513,MC08C13:0.001653911)0.994:0.006709248,(MC04L15:0.004310081,MC08A17:5e-09)0.959:0.006988662)0.701:0.001474369)0.295:0.001243892,MC08O03:0.006777638)0.659:0.002542844)0.462:0.001497214,MC04I11:0.004440512)0.432:0.000682912,MC08J10:0.002413315)0.994:0.005178917,(((MC08B16:0.001577978,((MC08F20:0.002886646,MC08M21:0.001113212)0.280:0.001128203,MC08P01:0.001366966)0.468:0.000920407)0.129:0.000846944,MC04K07:0.000895288)0.797:0.002319419,LV08C16:0.002614533)0.535:0.002225261)1.000:0.012433621)0.904:0.002568595)0.958:0.003046602)0.999:0.005905139)0.849:0.001270923)0.904:0.000733079):0.000228334)0.609:1.3e-08)0.742:0.004313815)1.000:1.9072e-05)0.656:9e-09)0.000:0.00020235)0.772:0.00118442)0.692:5e-09)0.000:9e-09)0.427:0.007292765)0.959:0.081141328)1.000:0.016430669)0.741:0.037310416)1.000:0.139036691)1.000:0.06354622)1.000:0.040906759)0.987:0.026840557)1.000:0.029136968)0.533:0.04210049)0.993:0.335372936);
