# Supplementary material for: Genetic isolation and metabolic complexity of an Antarctic subglacial microbiome
Source: Nat Commun. 2025 Aug 18;16:7501. doi: 10.1038/s41467-025-62753-3 (PMC12361377; doi:10.1038/s41467-025-62753-3)
Supplement: Supplementary file 15 — Source data [file 41467_2025_62753_MOESM15_ESM.zip › Source Data/Trees/Fig 2.archaea.tree]

((LV08N07:0.00230087196261389995,(LV02F17:0.00095284672899427340,(LV30F17:0.00000100000050002909,LV30A21:0.00000100000050002909):0.00000100000050002909[55]):0.00245526226477549639[100]):0.03010647344288380420[100],(LV00F20:0.32790160837503223856,LV00G20:0.34474527485892753065):0.88533519127547266603[100],LV08G05:0.00000100000050002909);
