# Supplementary material for: Genetic isolation and metabolic complexity of an Antarctic subglacial microbiome
Source: Nat Commun. 2025 Aug 18;16:7501. doi: 10.1038/s41467-025-62753-3 (PMC12361377; doi:10.1038/s41467-025-62753-3)
Supplement: Supplementary file 15 — Source data [file 41467_2025_62753_MOESM15_ESM.zip › Source Data/Trees/Fig 2.bacteria.tree]

(((((((LV30J07:0.08183867989449468416,MC00G19:0.05946285694127705079):0.06596803203323282905[100],((((MC02E06:0.01002479949066166325,(((MC02A20:0.00000100000050002909,LV30C02:0.00126827704281666986):0.00484138213936126036[51],(MC08A03:0.00453301802699803465,((MC02B07:0.00000100000050002909,MC04O08:0.00000100000050002909):0.00775589574996217966[99],MC00K20:0.00507983495191079160):0.00590071493569515639[19]):0.00000100000050002909[10]):0.00177914265826119018[11],LV02K17:0.00563859896033622708):0.00107304984517366084[6]):0.00193101968909029499[7],(MC08M04:0.00675036661420345616,(MC10A17:0.00955134903658732756,(MC00D14:0.00000100000050002909,MC00K03:0.00000100000050002909):0.00357517467456890028[100]):0.00552730194094351590[67]):0.00169794695014554848[10]):0.05993178847770224554[100],(MC00E07:0.00000100000050002909,(((MC00D10:0.00064256511687476442,(MC08J18:0.00000100000050002909,(MC00A13:0.10628088150332765105,(((MC04C20:0.00000100000050002909,((MC00M17:0.00000100000050002909,((((MC10B06:0.00000100000050002909,MC08P05:0.00039798556227931372):0.00000100000050002909[44],MC02A18:0.00000100000050002909):0.00000100000050002909[30],MC10D04:0.00000100000050002909):0.00069820747937731525[53],MC00B15:0.00000100000050002909):0.00000100000050002909[10]):0.00000100000050002909[20],MC02D22:0.00000100000050002909):0.00030294157530438463[34]):0.00036131752893258642[22],(MC00I13:0.00052829680865629789,((MC10B10:0.00000100000050002909,MC04I18:0.00000100000050002909):0.00025150892338888755[6],MC04K05:0.00000100000050002909):0.00130638287251392247[6]):0.00043319965060927115[16]):0.00102073310534041869[8],(MC08N20:0.00000100000050002909,MC00M11:0.00082223859795317144):0.00000100000050002909[14]):0.00039047414606881191[3]):0.00066138343650429471[4]):0.00000100000050002909[1]):0.00000100000050002909[1],(MC00G04:0.00099417098611509144,(MC04I05:0.00000100000050002909,(MC06N22:0.00190083818759105702,((MC04O02:0.00000100000050002909,MC08L10:0.00000100000050002909):0.01052236661156041864[86],(MC08J03:0.00000100000050002909,(MC04M20:0.00088162116236543628,MC00J21:0.00000100000050002909):0.00011550488561966907[51]):0.00000100000050002909[15]):0.00013448279831985689[4]):0.00021810846220477874[1]):0.00000100000050002909[1]):0.00000100000050002909[1]):0.00066442646703092280[9],(MC00D15:0.00045529488829836766,MC00F23:0.00000100000050002909):0.00000100000050002909[31]):0.00060015197830445757[12]):0.06971434039396254279[100]):0.06459458358939924871[100],(MC00G05:0.03546022951428613040,MC10B23:0.04933476019901218701):0.08241303154385096197[100]):0.02588062891857333472[87]):0.12640156480318087695[100],(LV02J11:0.01248694818746831116,(LV08M06:0.00000100000050002909,(LV00B17:0.00000100000050002909,(LV02K18:0.00601930433043300871,LV00D16:0.00319587240613406973):0.00000100000050002909[17]):0.00216288452618665144[27]):0.00919782925083168640[77]):0.38326730952604198821[100]):0.29989488681747228371[100],(((MC06A10:0.00000100000050002909,((MC10D21:0.00000100000050002909,MC08J04:0.00000100000050002909):0.00047349473481476083[61],(MC06I20:0.00000100000050002909,MC06O14:0.00000100000050002909):0.00000100000050002909[5]):0.00458503895980932885[47]):0.00093150639724469365[44],(((MC00J06:0.00000100000050002909,MC10C06:0.00000100000050002909):0.00000100000050002909[63],MC00B02:0.00000100000050002909):0.00073535673558047571[65],MC06L19:0.00129037061465988863):0.00533342302140397528[84]):0.60239011732626590589[100],(MC00A02:0.42602862136344121780,(((LV08B18:0.02381272552298883266,LV30I03:0.00625284768769452607):0.18562773063160611930[100],MC08N16:0.18548969480598401227):0.32782317289133500182[100],((((MC00D07:0.01306438320582526194,MC10B11:0.03835582310061418781):0.26871998385301676393[100],(MC10B17:0.13401397681728255407,MC08D16:0.11578232973887134238):0.15996993547556614956[100]):0.07044796556798713083[100],((LV02F18:0.00541652932768970762,(LV02G07:0.00746177488628233573,LV02L13:0.00000100000050002909):0.00039545577787943346[92]):0.20910647860472894588[100],(LV08P03:0.00000100000050002909,LV08C05:0.00000100000050002909):0.25842116985911289806[100]):0.23710541768902729243[100]):0.08302028118319516869[100],(LV08F11:0.41429075158779260502,MC08G17:0.32963342440174275838):0.13004752067409586225[100]):0.05131378745549900616[99]):0.02931580947479636018[72]):0.05043521296886088051[91]):0.04736358212171639520[83]):0.06502157836685661108[97],((((((LV30I16:0.43140201479087203484,((MC02N06:0.17037872087142727495,(MC10A18:0.00850070585023778198,(MC04G04:0.00085823730581354471,MC08L08:0.00182728509242198489):0.01567925334225657094[100]):0.14891208102581884876[100]):0.09877974606362907584[100],((LV30M07:0.07382276024490393163,LV02D08:0.11946513168990566256):0.05165021863789478335[51],(LV02I08:0.23164652975163843585,((MC08P13:0.00201698893877670302,MC04D08:0.00000100000050002909):0.06987517527688096031[100],((LV02D17:0.00146555326491281377,LV08B04:0.00000100000050002909):0.01786590471650921844[90],((MC08K09:0.00119979340342307684,(((MC10A01:0.00066574865861592403,(MC00A16:0.00063328484002419941,((MC08J16:0.00000100000050002909,MC06L22:0.00042100996668054916):0.00342890715294488389[71],MC10D22:0.00130245247313538000):0.00000100000050002909[51]):0.00294153551975953869[19]):0.00092992070715612162[11],MC08E08:0.01470573556671752290):0.00997704668460018887[15],(MC08L07:0.01830452522914515975,(((MC08P02:0.00030360698236415177,(MC08G10:0.00107835718924748753,MC08P03:0.00149118238962111485):0.00000100000050002909[19]):0.00078150021289738090[13],MC08I02:0.00000100000050002909):0.00095236217997187432[8],((((LV02M10:0.00000100000050002909,LV08N17:0.00192918078528536577):0.03006274827088151885[94],MC08J17:0.00027506366773066290):0.00799146796365801833[2],(MC08E21:0.00000100000050002909,MC08B19:0.00000100000050002909):0.00000100000050002909[100]):0.00561569955567237274[1],(((MC04J05:0.01039135357073533300,(MC02B06:0.00550253734883552476,((MC00G23:0.00090740224736758190,MC00A11:0.00000100000050002909):0.00193846054857248510[56],MC08B02:0.00957470578429856466):0.00232563877559997237[40]):0.00289384221365527163[44]):0.00877119999974438139[42],((MC04C21:0.00000100000050002909,MC00L11:0.00269752165147083521):0.00286952644645008768[76],(MC06C18:0.00942250145710831453,MC04L13:0.01250602562799312152):0.00217666245527482673[60]):0.00593351203334130904[53]):0.00491492423630342234[32],MC04D06:0.00778500941398836254):0.00860623524864406568[12]):0.00641565876270198086[28]):0.00486785080484136452[5]):0.00000100000050002909[2]):0.00132515310557182421[15]):0.00153323362748594553[27],MC08K07:0.00142153513183264487):0.00916111301154100797[55]):0.05509215228538412445[89]):0.14192154930577643990[100]):0.02166096958393557564[79]):0.05509465320963917445[61]):0.17685460469675592932[100]):0.16259822906406390386[100],(((LV02G10:0.16409620297201854555,LV02M03:0.10063815030201633816):0.28192821764714187660[100],(LV08E14:0.39466391648265258807,LV30A15:0.30697471163586298459):0.10963598207045276156[89]):0.09785264578125144053[85],(LV00E16:0.97161204550386381928,(LV30E14:0.49093677096136412175,(LV08K20:0.63629987390782904999,(LV00A14:0.46991004454276741331,(LV08N04:0.52399832925197986633,LV02L11:0.59308166211825730230):0.02195831605950094439[45]):0.07319635042620317722[32]):0.02049237991130539727[2]):0.01262854499807427623[6]):0.05541440461272213042[1]):0.03825735365116499781[1]):0.03997519045235986557[6],(((LV02E08:0.36149154173500785969,(LV02K05:0.11166588372132953133,LV30F14:0.12635399069101774239):0.16209297326870542033[100]):0.10182996274461614261[78],(LV02J15:0.32091939522608114999,((((MC10B22:0.08543798411266365078,(MC06D11:0.01934112357042859845,MC02E22:0.02775926805402280026):0.06059715261940841480[99]):0.08171510429137705811[100],((MC00D04:0.01506051009442855616,(MC06D17:0.01216360964957609661,MC10A08:0.00204079834731134150):0.01080695450068215255[98]):0.00890738570147598697[96],((MC06F08:0.00985081817878467360,(MC06M23:0.01116741630417527296,(MC04N08:0.00469214459512088192,((MC08C14:0.00000100000050002909,(MC02C15:0.01150499981943567049,MC06P10:0.00000100000050002909):0.00130238618699785882[49]):0.00000100000050002909[18],MC08O21:0.00000100000050002909):0.00000100000050002909[16]):0.00467560914462289770[38]):0.00231256134487921056[40]):0.00163885662793604382[28],MC06K02:0.00296144393526198181):0.00478654889459795632[57]):0.09784002084561016499[100]):0.24032081507436439671[100],(MC02D19:0.00000100000050002909,(MC06M02:0.00000100000050002909,(MC08G16:0.00000100000050002909,(MC02F17:0.00000100000050002909,MC10B07:0.00000100000050002909):0.00109626025974502708[70]):0.00000100000050002909[32]):0.00099468650478393237[69]):0.29762261233271147809[100]):0.06898840731354898004[98],(((LV02N22:0.00780227626683721413,(MC10A14:0.00000100000050002909,LV08J16:0.00000100000050002909):0.00159697518058404277[62]):0.18941557021093663460[100],(MC04O06:0.00875860055500064620,(MC08F09:0.00000100000050002909,MC06O11:0.00180470166310094039):0.00696782586773261013[100]):0.17443862899346385120[100]):0.22923565395807513068[100],(LV00P06:0.17880427720312511153,(LV02N15:0.00726641123998771413,LV08M14:0.00247502364697908990):0.20106282342417522435[100]):0.14465294549543269986[100]):0.04541815161028679021[68]):0.03999559775132777856[82]):0.03996132693145208747[39]):0.22118875278620991898[100],(((((((((MC02A10:0.06751170307017466399,(LV30D11:0.02213105352228792941,LV08P13:0.00968232604743964054):0.03469749727940522888[100]):0.09670522139168744036[100],((LV08E13:0.00140978756476436355,LV02M05:0.00000100000050002909):0.00175428379622843337[90],(LV30B13:0.00000100000050002909,(LV30G17:0.00000100000050002909,LV08B07:0.00000100000050002909):0.00000100000050002909[66]):0.00111785134145166642[69]):0.11880010579911995383[100]):0.02828920141893692675[91],((MC02C18:0.02480244722233066607,((MC02A15:0.00279501013642927685,MC02C20:0.00470835043067205014):0.00477034265181711797[79],(LV08O13:0.00000100000050002909,LV08L05:0.01360014705992114610):0.03547229689541091940[100]):0.01226555140013680864[46]):0.07803469343093007160[100],(MC02G16:0.08558296745674294492,(MC02C05:0.00065367532345280842,MC10C23:0.00242130450302572393):0.09634483343970012825[100]):0.05234908651645547861[100]):0.02060666701879055457[75]):0.03484579604694238580[100],((LV02B20:0.00759339715048580870,(((MC02A19:0.00096478603272562085,LV02F13:0.00137551802826431932):0.00108807802633360839[60],(MC02B08:0.00412754452837304706,LV02O10:0.00000100000050002909):0.00232904517446823204[69]):0.00402019829643229798[73],(MC04P05:0.00000100000050002909,MC08P16:0.00000100000050002909):0.00592794643185683753[100]):0.00597573315211325125[63]):0.05601441079306109655[100],((MC10B21:0.00221756745989240209,(((MC10C08:0.00193382950654816688,(MC02D16:0.00456212404402796777,MC02F16:0.00000100000050002909):0.00394889722139681737[72]):0.00075572631646436141[24],MC02D08:0.00659082948641782213):0.00105257271622456413[19],(LV02J22:0.00000100000050002909,LV08G03:0.00438886978123009548):0.00000100000050002909[47]):0.00117657868814980337[16]):0.00113011263099174622[12],LV30C14:0.00000100000050002909):0.05863314183663254076[100]):0.08691244163241079734[100]):0.05627756156727295456[100],((((LV08P17:0.02817649568020082207,(MC10C05:0.01276347263608098442,((((((LV02N08:0.00000100000050002909,LV02N03:0.00000100000050002909):0.00786711816586758289[98],LV08P07:0.00000100000050002909):0.00287413868116947243[50],(LV30K03:0.00000100000050002909,(LV30K09:0.00000100000050002909,LV08I22:0.00000100000050002909):0.00000100000050002909[32]):0.00520205314077051232[98]):0.00295493444119183631[12],(LV30K20:0.00192870443966616963,((LV02O17:0.00000100000050002909,LV08N03:0.00000100000050002909):0.00000100000050002909[47],LV02M21:0.00846039771096495329):0.00280205364687159415[14]):0.00000100000050002909[3]):0.00158702793869411134[7],((LV08B23:0.02790076134002219752,LV02K06:0.00557789881411471355):0.00000100000050002909[9],LV02O04:0.00236283598049176610):0.00744653776193308480[53]):0.00324524824368006316[14],(LV30P13:0.01269278012464562788,LV08I23:0.00000100000050002909):0.02039265701047065713[96]):0.00568915454782133352[30]):0.03026625127541122603[99]):0.02741576618446904881[99],((LV30A13:0.01068344964286873852,((((MC02F07:0.00000100000050002909,MC10D03:0.00000100000050002909):0.00580732872282455851[40],MC02C22:0.00612159187744891822):0.00301860499336760978[21],((((MC08L02:0.00150433853961255931,LV30N20:0.00530602309109697631):0.00156416686232088145[69],(MC02I03:0.00224501941582691761,MC02G21:0.00000100000050002909):0.00162974786892222711[39]):0.00049911575921077168[23],(MC02B16:0.00166943977972583012,MC02I08:0.00080807722680635195):0.00208456284930244248[81]):0.00297608629803732764[43],(MC10C14:0.00372072558960378228,((MC02G19:0.00000100000050002909,MC02J21:0.00000100000050002909):0.00000100000050002909[82],MC02J07:0.00313506880210891311):0.00154914632286701085[22]):0.00213151727644018789[6]):0.00249286224574711991[4]):0.00181223145718904539[1],MC02K09:0.00732998618808283070):0.00339830313152287384[2]):0.00347384162218062871[40],MC02C21:0.00128774272646590537):0.05427371582439739772[100]):0.12043765178243787117[100],(((LV02M16:0.00000100000050002909,LV02K21:0.00000100000050002909):0.00238144868525824033[88],(LV08D04:0.00000100000050002909,LV30I07:0.01936018597897489618):0.00428607465641295694[68]):0.00711819884792402272[90],LV02I09:0.00969406056770624400):0.12464293946539649338[100]):0.09167705788123683974[100],(MC04B06:0.13009100325061440095,(LV02O20:0.01405979764503224351,MC02A11:0.00151537846391241039):0.18503724866706744434[100]):0.02617510688677282538[59]):0.05888084295671811713[98]):0.02404261539513498011[63],LV30D18:0.19099009217193210763):0.02701447445331041364[40],((LV08A13:0.17683511299504400816,(MC08K21:0.17165687580907132426,(((LV02C10:0.01866923846703702830,LV08C18:0.00748077988501213986):0.08595772425803459293[100],(LV30M09:0.11427323320740716273,LV08C07:0.10174726392628609395):0.01309331809786967900[60]):0.04915927215485597218[100],(MC02G15:0.00709412725629647752,(((LV02P02:0.00139963735913101574,LV08K23:0.00156681636651750944):0.00000100000050002909[33],LV02A21:0.00310262968317818588):0.00722782425729732048[84],MC02C23:0.01082696279963469253):0.00194355009552755077[40]):0.08664605070944619847[100]):0.03195148722931868274[75]):0.09089850446040954879[100]):0.03824697816917769361[92],((LV08O14:0.05385618488181161817,(((LV08N02:0.01686745977794879697,(LV08I20:0.00638140324762809848,LV30P07:0.00000100000050002909):0.01592503496636531179[99]):0.00876875655153925258[56],((LV08G10:0.02513097260132964375,LV08M22:0.02847669740841759708):0.00828496414337060415[22],(LV02A22:0.01373921353447061372,((LV30D17:0.01625610719346459732,(LV30G22:0.01929486493363415447,((LV02D04:0.00582025212651384165,LV08J03:0.00000100000050002909):0.00279044824517714644[22],LV08N11:0.00267324183829651448):0.01839293133643978354[64]):0.00453562072653984454[56]):0.00877550913569547821[78],LV30O22:0.01841381493483581350):0.00336329301218057236[40]):0.00536650091960891047[59]):0.00840853978104749190[15]):0.00761675261526847339[15],LV08P18:0.01713016466195032075):0.01439606577641468904[49]):0.08307502000216981930[100],(LV08K09:0.08894506093140477909,(MC08I20:0.02315260541873143812,(LV08K04:0.01792501745662011467,(LV02O15:0.01318778420841443949,((LV02N06:0.02102663504607272388,((((((LV02O06:0.00000100000050002909,LV00L06:0.00000100000050002909):0.00000100000050002909[58],MC04E02:0.00109357775587460735):0.00153282796475488889[60],(MC00G06:0.00000100000050002909,(((LV02A05:0.00000100000050002909,LV30M18:0.00090606698634846934):0.00047294683140515693[18],LV30D08:0.00000100000050002909):0.00000100000050002909[8],(LV30P19:0.00000100000050002909,(LV02A11:0.00000100000050002909,LV08J10:0.00000100000050002909):0.00000100000050002909[41]):0.00081427519309325758[47]):0.00000100000050002909[2]):0.00000100000050002909[8]):0.00000100000050002909[27],LV02N20:0.00000100000050002909):0.02019867914092524433[96],(MC00J04:0.00634860862732293009,((((MC08I15:0.00258019273288247197,MC04M18:0.00000100000050002909):0.00103293884142525061[8],(MC02E17:0.00190590512426105116,((MC02I05:0.00489261443568082908,MC04F20:0.00064298162439035403):0.00266139633102512778[77],MC04M11:0.00282808634673110959):0.00108738858073321510[0]):0.00032911501013120896[4]):0.00028893832352864005[0],(MC04O14:0.00168410679834966252,(MC00L15:0.00000100000050002909,(MC04N09:0.00385987037926330875,(MC04O15:0.00000100000050002909,(MC04M13:0.00224192471012652460,MC04K02:0.00000100000050002909):0.00070010894230493825[34]):0.00134870465374900246[55]):0.00000100000050002909[14]):0.00036614395068213505[33]):0.00237293385731287762[36]):0.00458867821392110534[7],(MC10D14:0.00000100000050002909,((MC04M03:0.00000100000050002909,MC06N05:0.00099198829590888406):0.00077877262886743648[39],((MC02G20:0.00291871300110062033,(MC04G15:0.00335145266813171444,MC08O06:0.00184127487854025980):0.00174619026591421654[91]):0.00128182038464830336[82],(MC06O13:0.00000100000050002909,MC02D05:0.00000100000050002909):0.00269104037097209203[98]):0.00135455204777327988[2]):0.00000100000050002909[0]):0.00043386109508624732[0]):0.00181765093333665826[12]):0.01517720812270142994[97]):0.00327238217954847060[6],((LV08D15:0.01332643166957837681,(LV30B17:0.02136310463723270492,((LV02D02:0.00533380416179519631,LV30L15:0.00000100000050002909):0.01002034686990132574[14],(LV30D19:0.00734463131014163276,(LV08O05:0.00362547031806895398,LV30K04:0.00776541314989223543):0.00462825683898407912[55]):0.00726869668504248178[31]):0.00079016549513048436[12]):0.00553076544165375782[6]):0.00288273198894128599[2],((LV02C13:0.01674398117122620142,(((((((LV02K10:0.00129886534835499433,LV08P15:0.00000100000050002909):0.00282242691604760090[68],(LV30N14:0.00000100000050002909,(LV30I15:0.00332062973490366078,LV02J04:0.00138161686414954446):0.00086618866192772449[35]):0.00000100000050002909[3]):0.00344002867748776113[27],LV30P21:0.00290552538104784991):0.00804662075644346254[45],LV30O03:0.00080373546766431014):0.00000100000050002909[30],LV30D16:0.00854529536576392572):0.00229582939771901190[21],(LV30J11:0.00625870944665474303,(((((LV02J18:0.00000100000050002909,LV08G23:0.00000100000050002909):0.00175945539813341777[52],LV02O09:0.00754786855648047379):0.00224183751548231438[20],(LV30P17:0.00000100000050002909,LV08L19:0.00000100000050002909):0.00696441162070145919[86]):0.00131253938854964660[7],(LV02A16:0.00000100000050002909,(LV08F16:0.00109471624441464578,((LV02L05:0.00415861091576942652,LV02L10:0.00606906573722367296):0.00926367114991030749[99],(LV02K11:0.00036060258860514294,LV02G16:0.00000100000050002909):0.00281914116876156142[55]):0.00119620374051045315[8]):0.00052295189542114089[4]):0.00142409711105554761[1]):0.00114661041847960964[1],(LV08L23:0.00310398901921040684,(((LV02D22:0.00000100000050002909,LV08A08:0.00126339989818681606):0.00111300567503960801[51],LV02J21:0.00159842594117569109):0.00187860980308410339[24],(LV08P09:0.00363523601313032107,((LV08K10:0.00134495531404066511,LV08M17:0.00000100000050002909):0.00212474778645336268[81],LV08B08:0.00000100000050002909):0.00110048695338108688[25]):0.00196289213680705347[8]):0.00117459529389122197[1]):0.00157918228798916804[4]):0.00199003702279191164[18]):0.00376128819374706158[34]):0.00602032613865709481[48],(LV08A09:0.00149438416014917438,(((LV08D03:0.00670162319868351612,LV30K02:0.00000100000050002909):0.00438873695660948332[90],(LV02P01:0.00740580017000957123,(LV08B22:0.00000100000050002909,LV08N18:0.00000100000050002909):0.00497759896205705182[100]):0.01057937558950855159[90]):0.00413183197891738366[67],LV02J02:0.00000100000050002909):0.00335044164251668180[56]):0.00356605327479897526[43]):0.00214506313103507169[16]):0.00390990969341928687[13],(LV02L20:0.00583708026783745938,(LV08E22:0.00744983011097850954,(LV02L21:0.00435076150485077650,(LV30F03:0.00764281664269772423,((LV30C22:0.00214716584403028482,((((LV08A01:0.00000100000050002909,LV30E04:0.00393898232541221253):0.00569449188304961204[66],(LV08M21:0.00071344801056068415,(LV08L16:0.00223617538907134325,(LV08J14:0.00200457092559966485,LV30G23:0.00562048158375198607):0.00116078685107545753[33]):0.00299197301626890916[61]):0.00138259723807271210[25]):0.00067113602423094203[12],(LV30I06:0.00000100000050002909,(LV08J19:0.00214496318838340409,LV08A17:0.00270225311250075345):0.00005665540234533801[52]):0.00264062717470853973[30]):0.00154391002243812222[5],((LV08B03:0.00885552452099325378,((LV30E19:0.00779112928060054187,LV30J21:0.00000100000050002909):0.00461785284772921363[31],LV08N14:0.00253306241729029692):0.00110406284745153869[8]):0.00122616620646132514[3],LV30B05:0.00319944754591997785):0.00416500173498986302[7]):0.00208806448427965342[1]):0.00000100000050002909[1],LV02I15:0.00063700638026269435):0.00132663206505146498[0]):0.00066684131652935789[3]):0.00166288753039732962[18]):0.00082755581027439977[15]):0.00807449767968560980[31]):0.00223245283567755602[1]):0.00293359417184033914[0]):0.00252163883980789476[0]):0.00079537563317366472[0],((LV08A11:0.01714626665097931588,(LV02N11:0.01014251986607688297,(LV02M15:0.00850982936275801981,LV30G03:0.00098249520491198571):0.01039293376860006210[43]):0.00780792035014483271[17]):0.00261232402339469988[4],((LV08D20:0.02784477896149510634,LV00L21:0.00652368848959940500):0.00825269492759993228[27],(MC02G11:0.00601115051814444818,MC06C08:0.00888502003575056785):0.00710766591555122510[78]):0.00382089057321345149[12]):0.00663833224462684422[0]):0.00292048710601150062[1]):0.00206420833577522370[2]):0.00369210171753080749[17]):0.03056969556904966939[99]):0.04294329173192731192[100]):0.12041274375812253961[100]):0.02887090271679015538[29]):0.03443652520797373107[49],(((MC08J07:0.00095459807073485458,MC08O16:0.00000100000050002909):0.01066434216336174454[100],MC04P16:0.00671600625257919026):0.23175278097564247504[100],((MC02G13:0.04699887261600529942,((((MC02C09:0.00000100000050002909,(((MC08A07:0.00000100000050002909,(MC08L15:0.00000100000050002909,(MC06D09:0.00038377147880420102,MC08C02:0.00000100000050002909):0.00000100000050002909[23]):0.00000100000050002909[22]):0.00000100000050002909[32],MC08M17:0.00000100000050002909):0.00000100000050002909[16],MC08O15:0.00000100000050002909):0.00211772232325596220[38]):0.00227558424298643716[52],((MC08D06:0.00112876556456460112,(MC08C06:0.00000100000050002909,MC04N15:0.00220319484036837591):0.00138235649140098366[79]):0.00105001481776468620[51],(MC04E16:0.00138682277008522000,MC04L18:0.00108208223731587642):0.00123336591134211261[39]):0.00101949025384972625[29]):0.00579275724561971374[25],(MC08O13:0.00326417265724915275,(MC08K11:0.00168166892239890366,MC08M02:0.00086137278228641729):0.00000100000050002909[33]):0.00130104907028841667[33]):0.00198053462166910893[39],(MC08K14:0.00000100000050002909,(MC08F10:0.00070134984862379296,MC04P11:0.00000100000050002909):0.00105979177060987607[56]):0.00000100000050002909[34]):0.01821117712712927092[98]):0.11488501410497740929[100],(LV02F09:0.11619272326070910484,(MC02C16:0.01908690788812773126,((LV30K08:0.01440076908702176209,LV02I20:0.01045116455359532646):0.00476300195679336090[28],((LV02P11:0.02213976584147443749,(MC00A14:0.00272928393082858683,((LV08L21:0.00368513819942572866,((LV30C18:0.01318158781712812713,LV30F07:0.00772119447969484528):0.00461703274178595999[15],((LV08K21:0.00608963771233982619,((LV30D02:0.00201110429361290796,LV08K16:0.00205768303262207977):0.00084256536457711598[1],(LV08G19:0.00326775431243366563,LV08F22:0.00070373577993501884):0.00301819936678236886[50]):0.01136516548994035217[12]):0.00104390065043822428[1],(LV08M05:0.00359248527622038410,(LV02I19:0.00614860609998252924,LV08N09:0.00531944435890727672):0.00051684314141574588[2]):0.00091018223465074897[1]):0.00206581447822359919[0]):0.00098712730015371262[0]):0.00150728098060308804[1],((LV30B03:0.00358955693819087290,LV08N23:0.00000100000050002909):0.00333998250363052879[30],(LV02K08:0.00294424715399422198,LV02L15:0.00000100000050002909):0.00000100000050002909[6]):0.00100097688439722060[6]):0.00142675133958209983[11]):0.01085386405367529117[100]):0.00216854955835732530[7],((((((LV30G02:0.02653276967388348145,LV02F05:0.00458018019236451461):0.00625521111862480019[17],(LV02G22:0.00684682772433892282,MC02E07:0.00742864529753429082):0.00634037498549545973[61]):0.00438076616590293670[4],(MC02M21:0.00109234942106837445,MC04G14:0.00445791259254712559):0.01055671263328506783[100]):0.00292733789777456640[1],((LV30P02:0.00597461080385632178,(LV30E16:0.00942955424189178236,LV30L03:0.02781362599149289974):0.00000100000050002909[24]):0.00428115310215335457[51],(LV02E02:0.02261434897488840898,(MC04I19:0.01625636193657556752,((MC04B05:0.00163024254855592059,MC04L02:0.00000100000050002909):0.00327138984661626839[83],MC08A04:0.00159695916221245767):0.00479806807818616322[87]):0.00244561894030678739[39]):0.00840563497753392570[62]):0.00260170510859788736[34]):0.00837309014170723592[2],(LV30F08:0.02113001124143598988,LV30A01:0.02332889756156632591):0.00248535194418767489[9]):0.00362926390851386893[0],(LV30N15:0.01260512560751409807,((LV30J13:0.01139167264594844256,(LV30G08:0.01075646151918400149,(LV30G10:0.00989925006593214175,LV08A07:0.00662128794047829941):0.00329151536904068219[51]):0.00299454912878257618[13]):0.00375929090422824326[10],((MC04A05:0.01906442456055152529,MC00L03:0.00774060982776236112):0.00379307484741816907[16],(LV30G19:0.01065559304150327097,MC04G05:0.01757226173429886351):0.00131650914905055770[11]):0.00207088235159058045[6]):0.00268878224762544296[1]):0.00231047289149399456[0]):0.00613392679644131182[5]):0.00479122607952678966[2]):0.01690005435394933281[44]):0.06616948897635455129[100]):0.03414227609688638698[98]):0.24706578272858489842[100]):0.04729350820672940936[77]):0.14401774088465271739[100],(((((LV08N19:0.00333463409634236242,(LV02C09:0.00408505428226452368,LV02B17:0.00165618189306669986):0.00114051708048755192[40]):0.00540829947402747188[67],(LV30F06:0.00624851107964693141,LV02K07:0.00000100000050002909):0.00550813715244829159[81]):0.31049102277799611738[100],(((LV08I05:0.00204999476539861935,LV08O10:0.00000100000050002909):0.22597879468810597170[100],((LV30P15:0.00000100000050002909,(LV08J21:0.00000100000050002909,(LV08A21:0.03540708117092492696,LV02N18:0.00000100000050002909):0.00000100000050002909[72]):0.00000100000050002909[92]):0.01273588074277328883[86],(LV08P06:0.00520970099408595531,(LV30K18:0.00000100000050002909,LV02A09:0.07758232656631326718):0.00000100000050002909[46]):0.00681110308102822991[83]):0.20857611802208358975[100]):0.10383821050864844304[100],((LV08F21:0.01303452244836116047,LV30D15:0.03863946236260008826):0.01133443850106488626[73],LV30M11:0.02169120341147915201):0.36692864220682436249[100]):0.04729439482809903034[92]):0.03381649801287906626[89],(((((LV08D02:0.00376480367950655231,((LV02A20:0.00820155049350590817,((((LV08K02:0.00000100000050002909,(LV30P04:0.00927447493576637541,LV02F11:0.00000100000050002909):0.00000100000050002909[35]):0.00308967333785779234[49],(LV08G02:0.00426501014347745785,(LV08L15:0.00000100000050002909,LV30P14:0.00151249457368829595):0.00143410442316168740[51]):0.00081827054740143512[27]):0.01432619914919484178[80],((LV02J20:0.00433601735124636203,(LV30E13:0.00444941816535926460,MC02B13:0.00518097337452693742):0.00000100000050002909[42]):0.00366302588671702086[42],(LV02D03:0.03503778193683670938,(LV02D19:0.01104923346697050425,LV02E07:0.00182475242820953642):0.01328706073285900770[80]):0.00022088218635043144[29]):0.01262627223581603772[53]):0.00242323565214274880[28],(LV08J02:0.00619309714399682906,(LV02A06:0.01150707073804226911,(LV02L22:0.00279819392529488198,(LV08C22:0.00194122908722535741,LV02P05:0.00059621479582216887):0.00040538031481248538[69]):0.00464033199416904324[73]):0.00584748133245835671[85]):0.00130055105461963829[15]):0.00150776609440216925[6]):0.00103515694155522568[2],(LV02L23:0.00927463276397980964,LV08M02:0.00124841357693394927):0.00246990065854097102[15]):0.00082661410360590167[4]):0.00214289724496313349[13],(LV30E07:0.01100346514465015343,LV02D16:0.00696973802322841101):0.00262052187497741973[49]):0.00186985881606617781[19],MC02B17:0.00841715141585290191):0.01299985787322938298[69],(LV02M23:0.00762737242320336330,(LV02J06:0.01958861876211372838,LV30M02:0.01347020435185470981):0.00686533048766308114[79]):0.01231043531312799727[78]):0.24000883235905129398[100],((((MC04B15:0.00036950985323903998,MC06E17:0.00000100000050002909):0.00087625913704798245[80],MC04K04:0.00044597392843720668):0.23226510807958386517[100],(MC02G04:0.00399273971290797693,MC02I13:0.00000100000050002909):0.17735221080940147265[100]):0.07227286796593811180[98],LV02C07:0.35665233818580477365):0.03972660715536335818[79]):0.04066262316646241520[62]):0.03916820553035475078[64],(MC08O04:0.36121415661960781796,(LV08L03:0.00000100000050002909,(LV08C04:0.00000100000050002909,((LV00N20:0.00000100000050002909,LV02G06:0.00000100000050002909):0.00221646371818842725[78],LV00M06:0.00119084678556417400):0.00126271794640031945[67]):0.00537529298003275226[90]):0.25164716571932937983[100]):0.03315073675206757498[44]):0.06209630275250552917[100]):0.21101544773042504866[100]):0.10957697921469322644[97]):0.04010836001029874365[26],(LV02K19:0.66353022544651940606,(((MC02B19:0.28022117024893250514,(MC08O02:0.00096648874049022940,(((MC00E23:0.00000100000050002909,MC04B09:0.00151829285742540810):0.01499536332013392398[100],(MC04E19:0.00636566181518560988,MC04E21:0.00223451192830850884):0.00147681477634987123[65]):0.00370548348080068993[60],MC02N20:0.00311445305040314790):0.00334605926438236731[60]):0.20255117946426753894[100]):0.35909562314181475706[100],((LV08B21:0.37628448363345512462,(LV30J08:0.01730668824922575871,LV02C18:0.00547886790563035814):0.40407318173929263061[100]):0.32492013790750723379[100],((LV30J05:0.31397047772569991464,(LV08D17:0.00325004381931698252,LV30M05:0.00244219399842623410):0.32183997418881798991[100]):0.19650710444558833201[100],LV02K02:0.57826798283249469801):0.07721491322876544716[66]):0.20575824622427160704[100]):0.07179936222241997679[24],((((LV02B14:0.49525731261413941109,(LV08P08:0.23194227800346273183,LV08O21:0.21891972052304981000):0.22353406903181102794[100]):0.14287743320087523125[100],MC02K17:0.73664515197978841510):0.09422813481910220779[73],((LV08K07:0.00536415884805746448,LV30N04:0.02778998496952562319):0.03182904374644326267[99],LV08O02:0.02775389815145075031):0.63237183188625967212[100]):0.05788484434631308018[44],((LV08J15:0.54873654624222134579,(LV00G16:0.35722135556103351561,LV02F08:0.36906338360785928554):0.36655499514389189297[100]):0.12293758037767690827[55],(LV08G11:0.62472414411938748113,(((((MC00C23:0.00000100000050002909,MC10C13:0.00000100000050002909):0.00111439503425142463[68],MC00C14:0.00082606461993695458):0.00373266567352723618[90],MC00E18:0.02639910642249340342):0.28253668155902955661[100],(MC00E20:0.08169313910843307991,MC06F17:0.07514493480147090010):0.20397820849995354497[100]):0.10731085815017520069[100],(((LV30I02:0.04490264643886567042,(LV08D10:0.00362030154934261678,((LV08A18:0.00927443521887207079,(LV30O16:0.00000100000050002909,LV30E03:0.01706542780244738045):0.00673765922723677368[21]):0.00236124488721953674[30],LV02P19:0.00686009843553562950):0.00648883832993907804[51]):0.01819683046271522095[88]):0.13360538217199938171[100],(MC04G08:0.15336846532253906039,LV08P04:0.16895767725259372427):0.02084872609244703065[21]):0.19595699348664527562[100],(((MC04G18:0.11730078234936563986,MC02I23:0.12693637149950579013):0.12206517066731968624[100],((LV30F20:0.00000100000050002909,LV08F23:0.03801248457631026950):0.29528088681946729199[100],((LV08F20:0.00408193390563809776,LV02J10:0.00444357168014595464):0.19900301737835979221[100],(((LV08L07:0.00000100000050002909,LV30O21:0.00553296050607012414):0.01029385022998738006[36],LV30A11:0.02653977092860458284):0.00822522363122648453[52],LV08G14:0.01712662446086843718):0.19754605237871100676[100]):0.05740370525992816858[100]):0.05422662607389875516[88]):0.04257618477705799043[79],LV02M02:0.33516771695175923140):0.06553274706122860782[98]):0.05697316167045264612[85]):0.31213741086081947529[100]):0.04427821058780449792[42]):0.07594767971603212653[25]):0.04092683076720844693[4]):0.02385549410827838765[16]):0.02261130596042703125[11]):0.03559875503830368243[53],(LV02O14:0.00000100000050002909,LV02F03:0.00000100000050002909):0.91958106565875619154[100]):0.03210472260992507099[44],(((MC08O05:0.44997960761710659172,(((MC10D05:0.17986208847831131052,(((LV30C05:0.01222117214492474471,(LV30P22:0.00000100000050002909,LV08O16:0.00992787092881503366):0.01244290912139962152[59]):0.00690864114891802644[58],(((LV02B06:0.01615361257859551647,(LV30E02:0.00442731759997180060,((LV30E06:0.01404691871037034093,(LV02M14:0.00774618497009576558,LV02N09:0.00639625868150657962):0.00168707124967455106[25]):0.00106754723169147294[9],((LV30O06:0.00251029662944979564,(LV02N14:0.00000100000050002909,LV02I02:0.00000100000050002909):0.00382294358071149634[73]):0.00478004206219415518[13],(LV30G16:0.00389498642236180094,LV08F05:0.00322180732035253197):0.00551629028089068840[66]):0.00000100000050002909[16]):0.00390599736551563688[23]):0.00700357951213894173[25]):0.00350598069017157930[16],(LV02M17:0.04275496844125258739,LV02K04:0.00741499294537386559):0.00530799785436773027[25]):0.01489118016938359261[66],LV30P18:0.01024036493489815548):0.00000100000050002909[43]):0.16462531290737233980[100],(LV30N06:0.01635593049762848125,(LV08L14:0.00000100000050002909,LV00C13:0.00492363891572281890):0.01513063738090996563[100]):0.18032519446232855853[100]):0.05510665267700114861[93]):0.14386270597343961408[100],((LV02J05:0.07313855557210979796,LV30M19:0.26886620789732068593):0.16108286006702002280[100],LV30K22:0.20846943866745495932):0.08740724088433948769[100]):0.10142665872092977708[100],(((LV02N16:0.01203456588812053252,LV08J05:0.00187761761345094850):0.00070678610422167452[32],LV02G13:0.00067114126990349050):0.00170476219802486698[49],((LV08O04:0.00000100000050002909,LV08G13:0.00000100000050002909):0.00000100000050002909[36],(LV02C23:0.00000100000050002909,(LV02B11:0.00000100000050002909,LV08M16:0.00000100000050002909):0.00000100000050002909[86]):0.00689651391844458509[98]):0.00167843514889083698[63]):0.35134133102721171182[100]):0.08668844757752616759[100]):0.09212648697287509347[100],((LV08E23:0.21340647551891339662,LV02A02:0.20053855179056059854):0.11481870096352550514[99],(((LV00C04:0.00283150535560677602,LV02O05:0.00934411763775421476):0.22698445574470174635[100],(((MC04B19:0.00425643448675337537,(MC02F05:0.00000100000050002909,MC08F03:0.00000100000050002909):0.00263157935830941750[100]):0.00379783978400970905[98],(((MC00D03:0.00000100000050002909,(MC06K20:0.00136893541309143665,(LV02I21:0.00587855575681063992,((MC06I02:0.00541879108440504811,(((MC06B03:0.00000100000050002909,MC02N14:0.00027581401155551879):0.00092191572421216348[89],(MC06A15:0.00000100000050002909,(MC04N07:0.00000100000050002909,(MC02E03:0.00000100000050002909,MC02K21:0.00000100000050002909):0.00000100000050002909[25]):0.00021856470890790062[23]):0.00052339960691453861[57]):0.00184414233069528713[66],(MC02M04:0.00000100000050002909,((MC06L23:0.00000100000050002909,MC06D08:0.00000100000050002909):0.00210942982319353798[99],(MC06E13:0.00000100000050002909,MC06A02:0.00057384915146153719):0.00000100000050002909[40]):0.00042459570772857968[45]):0.00104051159493140843[65]):0.00036746473642492502[59]):0.00135118473892113376[25],(MC06J06:0.00181754804270963985,(MC04D23:0.00128460736367843795,(MC04J15:0.00000100000050002909,MC04B07:0.00000100000050002909):0.00089606806740615723[66]):0.00121130505602935735[84]):0.00386740523393621239[92]):0.00057125899915472732[7]):0.00262582280137722271[11]):0.00040895449211507238[5]):0.00336560334935353395[4],(((MC06L11:0.00000100000050002909,(MC06K05:0.00000100000050002909,((((MC06M21:0.00000100000050002909,MC02P20:0.00000100000050002909):0.00046524596903464255[48],MC06O02:0.00000100000050002909):0.00000100000050002909[10],MC02E21:0.00000100000050002909):0.00000100000050002909[1],((MC06L16:0.00000100000050002909,(MC06P17:0.00000100000050002909,((MC06L03:0.00031112616276189744,MC06J13:0.00000100000050002909):0.00000100000050002909[16],MC04L21:0.00028312054460540216):0.00000100000050002909[9]):0.00000179142893453029[9]):0.00020309830415522827[5],((MC02B20:0.00000100000050002909,MC06I11:0.00124521311680146260):0.00023068707097891563[16],((MC06A11:0.00095251085688667083,MC02F04:0.00000100000050002909):0.00119128615895926064[97],MC06D02:0.00000100000050002909):0.00000100000050002909[22]):0.00000100000050002909[18]):0.00080267646553975832[2]):0.00000100000050002909[2]):0.00080162823450761556[4]):0.00000100000050002909[1],(((MC08A21:0.00026719261180344219,(MC00J05:0.00000100000050002909,MC06I08:0.00026862698949900817):0.00000100000050002909[47]):0.00020852227221178617[33],(MC06E06:0.00025267270318284405,MC02F06:0.00052949372332360383):0.00000100000050002909[10]):0.00020311467235072431[19],((MC06N06:0.00000100000050002909,MC02E16:0.00101502337183341745):0.00024302743775923572[8],(MC02B10:0.00108190841843838780,(MC06P05:0.00464428474975705097,(MC06I04:0.00028593554450099889,(((MC02K11:0.00000100000050002909,((MC00B20:0.00073930034677965049,MC06P01:0.00000100000050002909):0.00022724643968928006[3],(MC06N13:0.00095304412437769467,MC06G07:0.00183858966593295468):0.00000100000050002909[7]):0.00040747188952215143[3]):0.00000100000050002909[3],(MC06K22:0.00102421583403296051,MC06B15:0.00052210891501590644):0.00065481935611891599[31]):0.00135642155857289000[3],MC06D19:0.00161591877708405969):0.00094879741702037410[10]):0.00026962401580234765[11]):0.00020432447509378926[3]):0.00099965828157528810[4]):0.00080242722984452414[1]):0.00260855083103641357[1]):0.00000100000050002909[0],(MC00K10:0.00000100000050002909,((MC00L07:0.00025380555344769524,MC06O20:0.00000100000050002909):0.00159676284831869355[98],(MC06G14:0.00077737134546067407,MC00G07:0.00101770558788268723):0.00000100000050002909[20]):0.00020203038128543965[12]):0.00000100000050002909[0]):0.00262237849110942035[3]):0.00297078304139069844[12],(((MC10B20:0.00086759380776048529,(MC08G05:0.00077982337016399203,(MC08I22:0.00186632994751170984,MC00A20:0.00073903751018784076):0.00114383378997533485[88]):0.00069803273157182158[65]):0.00140319107379806816[81],(MC06D16:0.00185765538981952057,MC06L05:0.00302171213875462212):0.00186999660327031984[67]):0.00143540112435420835[40],((MC06A06:0.00646633057991294075,MC06B13:0.01268584540887899778):0.00184474560664945036[21],((((MC08I06:0.00113817360423884876,(((((MC04L20:0.00052676515848905261,(MC00K19:0.00000100000050002909,((MC02B15:0.00000100000050002909,MC06F14:0.00309358163648261681):0.00199075251153848143[33],(MC06G05:0.00000100000050002909,(MC08P11:0.00132534075429291626,MC00C13:0.00000100000050002909):0.00082290684806468151[74]):0.00061416546579664047[54]):0.00181041333509638974[10]):0.00027737963927800164[6]):0.00024045096036456255[10],(LV02E18:0.00114612632822894611,MC06J20:0.00110152448834104620):0.00142874878987177116[21]):0.00127182831105206130[29],(MC00E10:0.00067080147292860270,MC06J22:0.00129686945385675662):0.00121726325166029905[81]):0.00088333459769050846[22],(MC04F14:0.00055590530827802299,MC08C20:0.00043532874832269029):0.00048829682792133689[52]):0.00044410096157138632[18],MC04K20:0.00101264171728381231):0.00020439487781684482[10]):0.00033862387115470412[19],MC04O16:0.00095140752297024635):0.00069065225257113852[21],(LV08P05:0.00150315404519952645,MC02M18:0.00063610480095282747):0.00067395526529546383[38]):0.00416028854332857207[78],(MC08L05:0.01185772792843322633,(MC06O19:0.00000100000050002909,((MC00I21:0.00034959651431587101,MC06B06:0.00000100000050002909):0.00049715597806240667[60],MC02F19:0.00000100000050002909):0.00000100000050002909[52]):0.00451423114395537849[100]):0.00191508666852332598[19]):0.00083661380877133305[3]):0.00062455195496280967[2]):0.00757960039582872280[21]):0.00438721513253800908[30]):0.26201803027091230547[100],((((MC06M04:0.00147699577889102746,MC02K03:0.00139985419356769146):0.00716062497501169723[100],((MC08M15:0.00000100000050002909,(MC02D03:0.00000100000050002909,MC06A13:0.00000100000050002909):0.00817623763421278932[98]):0.00828400851137927989[100],(MC06K06:0.00151640153416674893,MC08C23:0.00650529023345945440):0.00654318199015218368[99]):0.00297936681612551244[53]):0.00729203501614337363[99],(MC06A09:0.00000100000050002909,(MC06G19:0.00120822263566607675,MC06D20:0.00000100000050002909):0.00000100000050002909[71]):0.01268848776425446183[100]):0.16502105938621958181[100],(MC10D11:0.12912602589798410913,(MC02F21:0.01365360729103175762,((MC02A17:0.00164393687109489102,MC02I04:0.00285237088984295617):0.00537662090773105648[91],(MC02D02:0.00883298346030393991,((MC02F09:0.00131435075700985296,(((LV30A14:0.00052884623881353267,MC02B23:0.00071582733803045957):0.00000100000050002909[26],(MC02K13:0.01649669952408589282,(MC04N17:0.00000100000050002909,MC02G03:0.00000100000050002909):0.00000100000050002909[26]):0.00263794373930475350[53]):0.00235690483113440213[49],(MC02D18:0.00309210722856249854,MC04P13:0.00041453570573572962):0.00079603122572822636[70]):0.00145829247862522336[47]):0.00327225309209674920[96],(MC02A09:0.00000100000050002909,(MC02G14:0.00000100000050002909,MC02E04:0.00056456209867536975):0.00088908034852612169[71]):0.00292414937649444458[89]):0.00464973426108454980[96]):0.00602772832126188037[57]):0.00467303447804094576[50]):0.12095890910077046476[100]):0.04188326701105249406[100]):0.10004993407931540850[100]):0.03403681278600549642[69]):0.05298946918007164247[99],((((LV08D08:0.00000100000050002909,(LV02B08:0.00392362687168307505,LV08O09:0.00853905237152160525):0.00211871445052416816[50]):0.01168339951733751887[84],(((MC04A04:0.01396433142107049441,LV08I16:0.02244851969561939206):0.00679824674985929182[76],(LV02L06:0.00621426422547909085,LV30O20:0.00022101716111087665):0.01169163869561897634[95]):0.00786606270860968487[60],((LV08G08:0.03146799352823886897,(LV00G22:0.01165341280184869696,(LV08K19:0.00535498149131473453,LV30L19:0.00225807662554293855):0.00167385262241221745[72]):0.00579724191396245505[85]):0.00475614534550560832[53],(LV08J18:0.03098891238193134806,(((LV08E05:0.00000100000050002909,LV02D10:0.00620284709066259987):0.01555755416379450695[89],(LV08L10:0.01780817600279453045,(LV30J10:0.01148275874317578223,LV08N21:0.01222178338771618723):0.01129458849349946475[96]):0.00338339120116884062[47]):0.00300710563277863628[28],LV02E11:0.01640583524939013063):0.00154580485533767332[39]):0.00722364754982944123[19]):0.01483938908381048777[33]):0.00504318836007809634[23]):0.06061986620300936074[100],(((LV02G15:0.00124055620108468696,LV08E16:0.00248904021879345957):0.00223237973937434652[100],((LV00I14:0.00000100000050002909,(LV08A03:0.01830803746982100771,LV08C08:0.00348940265431912618):0.00870109095134868199[96]):0.01393047335792106309[99],LV02I22:0.00057621881044243287):0.00489398091218076151[79]):0.01309313135803101893[99],((((((LV00F16:0.00497552499745174126,(LV08A05:0.00411101855591373272,((LV30J09:0.00112489297524016939,LV02E14:0.00396619818385266464):0.00112922651700079948[31],LV00A23:0.00000100000050002909):0.00120460688553598221[42]):0.00160929191655986045[47]):0.00120450163168745795[44],(LV00E17:0.00101838425542560666,LV00D21:0.00260752129648074383):0.00121485164813817559[21]):0.00282261913603540663[47],LV30I21:0.00409667603835133908):0.00280537117359777642[34],((MC04G16:0.00370673492009365854,((LV02O13:0.00280077682035223801,LV30N11:0.00694423976329458167):0.00517489974295138981[49],(LV30N03:0.00000100000050002909,LV00M17:0.00174842230363453366):0.00916282062180293760[100]):0.00339404689373607902[39]):0.00739997094761359574[36],LV00K21:0.14918629890964918427):0.00077406297358899019[24]):0.00807907679936491034[28],LV00A22:0.00933988744625281926):0.00277792592693774324[39],LV00J06:0.02960387842229076499):0.00533033170416053088[76]):0.05477901523063689188[100]):0.11894079989390739238[100],(LV00I22:0.22658770906713779358,(LV02C21:0.00611753303875497978,((LV08I21:0.00000100000050002909,LV08D05:0.00000100000050002909):0.00984707224864296050[85],(((((LV00O21:0.00942365920488440721,LV30K13:0.00884536055073483277):0.00505954220922580442[4],((MC00D20:0.01479858556924470991,LV08N20:0.01209263650883896611):0.00573065786743332927[70],((LV02L18:0.00539529607168548302,LV02I18:0.00000100000050002909):0.00426397359965066669[17],(LV30A20:0.00140861252844454621,(LV30O17:0.00059086895949892946,LV00P16:0.00324962127683024000):0.00219942852212495288[24]):0.00000100000050002909[4]):0.00301138660003688087[20]):0.00058280907052914361[1]):0.00940825283020353328[1],(LV00J14:0.00953495487809566215,(LV00L10:0.00086579589836933480,LV30F19:0.00224864625155162456):0.00650961488863574262[66]):0.00151088068340981901[4]):0.00126812951185932966[2],LV30D05:0.00611113836020965931):0.00384416513447053288[4],LV02F23:0.00763740079836481168):0.00463166694050712920[6]):0.00696779498908217318[30]):0.02986358546305689643[82]):0.13031517192265290594[100]):0.18388472893698226684[100]):0.05635378079518230110[98]):0.23907436825838884742[100]):0.12201235796880681439[100],((MC04A22:0.00245680900053301928,((MC08J05:0.00469759839408641616,(((MC04P17:0.01044583346273413732,(MC04J10:0.00376151193931932104,(MC04P07:0.00000100000050002909,MC04F19:0.00000100000050002909):0.00262591241179715822[89]):0.00159820159907419590[75]):0.00443691432765130119[97],((MC04O09:0.00175358798679682202,(((((MC04E08:0.00569151217929320108,(MC04N20:0.00288027863383933692,MC06I09:0.00000100000050002909):0.00141925568240575616[32]):0.00084681988287222385[0],MC02D15:0.00385255471167170920):0.00000100000050002909[0],MC08G04:0.00143703609731849207):0.00155629945069799317[0],((MC04B11:0.00247347193657377912,(((MC08F14:0.00044236520603244887,MC00M10:0.00153413869004781185):0.00256322351190031673[69],(MC08O10:0.00362201735237499328,(((MC02J11:0.00299711883761837050,(LV00I13:0.00000100000050002909,(LV30K23:0.00052780146747461430,(MC00D02:0.00223363672980795040,((MC08E05:0.00000100000050002909,MC04N05:0.00132705361083273804):0.00110075286732378135[36],(MC04N13:0.00200451618890127876,MC04G19:0.00125810477029324793):0.00146162545139056450[46]):0.00000100000050002909[1]):0.00052056882807157486[3]):0.00041847880354043023[3]):0.00079650470967244328[10]):0.00186306809013733190[13],(((MC08A14:0.00217318314783444561,(((((MC04J08:0.00127680353635667041,MC04I07:0.00000100000050002909):0.00165864792781235328[48],((MC04D18:0.00072828670826483792,(MC08K02:0.00000100000050002909,MC08P07:0.00126528289052570933):0.00000100000050002909[20]):0.00226806714509129826[45],(LV00J22:0.00224302355393436606,MC06K09:0.00430001820584673122):0.00096068644946625857[13]):0.00114126375885160547[9]):0.00060487685061626857[2],MC08J15:0.00000100000050002909):0.00179015617628534374[0],MC08N17:0.00631484509851965286):0.00000100000050002909[1],((MC02I11:0.00241944436610380372,MC04F18:0.00047113186375163804):0.00138002614326112986[43],MC02L16:0.00213907916143101905):0.00123295981882593029[7]):0.00048089361086687323[0]):0.00047449729573091387[0],(MC06N23:0.00409175936383762272,(MC08F17:0.00310383550520472971,((MC02C02:0.00108728475425689522,MC04M19:0.00485865224097104583):0.00094940703060571478[2],(((MC08P22:0.00000100000050002909,MC08G21:0.00219229696697432553):0.00165820000916040277[12],(((MC04M09:0.00303591444504433625,(MC04P19:0.00175050243510116487,(MC10D08:0.00000100000050002909,MC08E02:0.00000100000050002909):0.00277818075891905812[15]):0.00147280480474492811[0]):0.00000100000050002909[0],(((MC08O08:0.00050549568559603026,((MC04M06:0.00317160674644376877,(MC08K19:0.00206204433888450885,MC08K15:0.00221327153104311372):0.00000100000050002909[3]):0.00163791884386532889[6],MC04P04:0.00000100000050002909):0.00071900629313257237[1]):0.00053171801867711653[0],((LV08D18:0.00000100000050002909,MC04B17:0.00000100000050002909):0.00142571688608053712[11],(MC04J14:0.00205436669361150088,MC04P09:0.00064108383701076709):0.00091017106810658503[26]):0.00188968711279151455[0]):0.00090709318943575277[0],MC08I18:0.00214598122251747833):0.00000100000050002909[0]):0.00071390032131133155[0],MC02D13:0.00200308926676593313):0.00038035962373112484[0]):0.00062569337220526181[0],(MC08G03:0.00217835647527950390,((MC00L06:0.00237621560293125927,MC04K17:0.00128374306140544101):0.00204140951319872928[76],MC02E20:0.00271215474588518829):0.00051033724555528284[19]):0.00114947105473363581[10]):0.00021986886978248599[0]):0.00123143381475716461[0]):0.00049252567222452144[0]):0.00043938609907680459[0]):0.00102722958328680400[0],MC04I16:0.00372735391411652215):0.00033899524882017028[0]):0.00399008866294585894[0],((MC02F10:0.00261168543058652161,(MC08O11:0.00000100000050002909,(MC08A22:0.00054520035122849737,MC08F18:0.00000100000050002909):0.00128907801384359894[45]):0.00000100000050002909[15]):0.00389186719331569226[63],((MC06A07:0.00254709130382431469,(MC04E14:0.00057083352336394113,(MC08O07:0.00199738479677898789,LV02N17:0.00314920692475490621):0.00000100000050002909[11]):0.00129724864546978610[14]):0.00118920339034424370[13],MC00I09:0.00478674339860309193):0.00129820492173366320[7]):0.00105145274171920713[8]):0.00086723442424777963[0]):0.00036661202186322384[0]):0.00120789122202055667[0],MC04K15:0.00281593008172844423):0.00000100000050002909[0]):0.00081687224521418051[0],MC06O09:0.00107997385371189168):0.00036965163120426093[0]):0.00110449275241341163[0],(((MC08G15:0.00225399931761181491,MC08I19:0.00251706639632124978):0.00095937183942436648[18],MC02K07:0.00108762592800921380):0.00035652812895484360[3],MC02I22:0.00317717337522162085):0.00150317349939958853[5]):0.00294112705772037056[26]):0.00380912871266747468[67],(MC02M08:0.00000100000050002909,MC00J17:0.00139663503364217197):0.00741451198859835285[100]):0.00312156253165316597[30]):0.00358017383141783201[45],((MC04I20:0.00227386224899847871,(MC04O13:0.00347504103840528275,((MC04J21:0.00491334700984841135,(MC04J22:0.00230146908178915444,(MC04A03:0.00132875779733255812,MC04L06:0.00000100000050002909):0.00089877219569190782[48]):0.00249851877634139690[41]):0.00111621614953708080[8],MC06G20:0.00433703875053741486):0.00280233609345430321[16]):0.00444377288205202899[23]):0.00124360404483936024[38],(MC04I08:0.00207321812465985963,MC06I10:0.00000100000050002909):0.00146241967162012146[53]):0.01287962888285769034[91]):0.00583507615397799769[54]):0.00631398756176973497[53],(MC06J03:0.00000100000050002909,(MC04C16:0.00004217703425465751,MC10C17:0.00000100000050002909):0.00110685719346497488[29]):0.00357883952624590005[53]):0.00066285087302851524[22]):0.46009150334491605294[100],((MC04M14:0.00164166613188580324,((((LV08C16:0.00380886463503004105,MC04L15:0.00191817688324175313):0.00085723869479664098[33],((MC04K07:0.00112035685971692382,(MC08B16:0.00141706089272200845,(MC08F20:0.00259134684291714278,MC08M21:0.00111504336601991449):0.00156221966584019017[54]):0.00100279882270739467[45]):0.00111563381650956459[27],MC08P01:0.00000100000050002909):0.00000100000050002909[42]):0.00431629772658388006[55],((MC04D11:0.00055436710113221561,MC08C13:0.00176298077236296561):0.00677882656757987888[100],((MC08O03:0.00628713579455454294,(MC08A17:0.00743403616467987367,(MC08O23:0.00503326731455905948,(MC08D07:0.00452311202129513333,((MC08J10:0.00256400323879198535,(MC04K13:0.00297394297856092438,MC04I11:0.00000100000050002909):0.00392675736648871558[69]):0.00129942941616066968[29],(MC08J22:0.00416361511844660654,(MC08B14:0.00086755478164092449,(LV30I23:0.00253040499329124178,(MC04F16:0.00741694554850837271,(LV02P15:0.00000100000050002909,(MC04D10:0.00000100000050002909,MC06F11:0.00042959308242890710):0.00000100000050002909[6]):0.00000100000050002909[17]):0.00118476982512869542[45]):0.00000100000050002909[16]):0.00187641812808028892[68]):0.00175065594675800147[49]):0.00130083554891250873[31]):0.00082736001704447062[29]):0.00255255971786575667[79]):0.00150976945756348797[23]):0.00185003719994149361[8],(MC02O07:0.00140159214719952200,(MC04G11:0.00075473841476365649,((((MC04D05:0.00086950201579959023,(((((MC06L08:0.00129759521242436881,MC06N21:0.00000100000050002909):0.00056479241136813817[3],(MC04A06:0.00000100000050002909,(MC10A22:0.00260678078287358232,MC00L04:0.00044828621529747207):0.00049430124796345483[32]):0.00047609383542370544[10]):0.00037874145413067630[6],MC04C04:0.00000100000050002909):0.00113430769180657381[14],((MC08C08:0.00019595488678937436,MC06G08:0.00000100000050002909):0.00207875682044695665[23],((MC04K08:0.00214578020076300986,(MC04K19:0.00058599623502996248,((MC02I18:0.00013885943324558838,MC04G20:0.00000100000050002909):0.00110271381884149652[9],MC04N22:0.00000100000050002909):0.00417722736866456539[7]):0.00175394333951638679[9]):0.00079890835677427828[9],(MC02F08:0.00094870986266507224,MC04A08:0.00241192516841211464):0.00050806706878894910[14]):0.00000100000050002909[1]):0.00097343080443564305[3]):0.00131718916015985746[6],(MC04J18:0.00000100000050002909,MC02J03:0.00000100000050002909):0.00063972030027876939[62]):0.00005634174673219745[2]):0.00000100000050002909[0],MC04B13:0.00000100000050002909):0.00045388072346524267[2],MC08I07:0.00043679213993233631):0.00000100000050002909[0],((LV30D09:0.00000100000050002909,(MC04I14:0.00247330665055512126,MC04M08:0.00045870501538205273):0.00074381142944618698[11]):0.00000100000050002909[4],(((MC04F07:0.00035934909165294724,MC06A04:0.00082916314435228658):0.00044215446779548838[12],(MC04J23:0.00000100000050002909,MC06K16:0.00000100000050002909):0.00092512380247140641[25]):0.00000100000050002909[4],(((MC04L16:0.00151691057252570241,MC04B08:0.00000100000050002909):0.00112251124010430718[28],MC06E11:0.00000100000050002909):0.00130120744963040168[25],MC06P09:0.00140825845165728938):0.00064064184285509708[3]):0.00050806244363597332[1]):0.00074279863539028642[2]):0.00138433521795575348[10]):0.00198037257031326124[37]):0.00269940655647074330[55]):0.00180859461579446160[31]):0.00599148861274008057[98]):0.01212768041402383958[90],((((((MC00E06:0.00087145844463760698,(MC08J06:0.00000100000050002909,MC04N23:0.00016956673463436691):0.00132355713549406687[12]):0.00024972539002710752[3],((MC08D15:0.00090071044625780825,(MC08I05:0.00000100000050002909,((((MC08L14:0.00000100000050002909,(((MC04M16:0.00000100000050002909,((((MC08L11:0.00071061453601780288,((MC08M13:0.00000100000050002909,MC08D03:0.00000100000050002909):0.00165928938210113805[41],MC06K21:0.00000100000050002909):0.00000100000050002909[7]):0.00104135697144607702[1],(MC08G09:0.00000100000050002909,MC08L19:0.00044902844828910790):0.00000100000050002909[64]):0.00029936495139430756[1],(((((MC08L03:0.00000100000050002909,((MC10C20:0.00000100000050002909,((MC08I21:0.00000100000050002909,((MC08C22:0.00000100000050002909,(MC08N18:0.00095334908562756042,(MC08K04:0.00089794719259620218,MC00L10:0.00000100000050002909):0.00106244188350885301[20]):0.00000100000050002909[13]):0.00000100000050002909[1],(MC08G22:0.00000100000050002909,MC08F19:0.00005151306277852070):0.00072225432619040344[7]):0.00067255625280465063[1]):0.00000100000050002909[1],MC08E10:0.00000100000050002909):0.00000100000050002909[0]):0.00000100000050002909[2],MC08J14:0.00000100000050002909):0.00033324244701791702[2]):0.00032830611066170934[1],(MC08E03:0.00030613031215297957,MC08B05:0.00086152755408229172):0.00076567524366174264[53]):0.00000100000050002909[0],(MC08N07:0.00083466633893330348,MC08A08:0.00000100000050002909):0.00000100000050002909[7]):0.00000100000050002909[0],MC08O14:0.00096940216812506494):0.00000100000050002909[0],MC08O09:0.00000100000050002909):0.00043324333532575435[0]):0.00207625248961480118[0],MC08N11:0.00000100000050002909):0.00206843121660951453[0]):0.00000100000050002909[0],(MC08M05:0.00000100000050002909,(MC08B04:0.00047283553606575760,(MC08P10:0.00000100000050002909,(MC08K17:0.00186695534392649948,MC04P10:0.00000100000050002909):0.00070564300250700778[20]):0.00067780427185413496[14]):0.00062995075841181945[5]):0.00000100000050002909[0]):0.00000455883358840895[0],MC08E19:0.00000100000050002909):0.00002125521491009452[0]):0.00011247850264619806[0],(MC06G09:0.00104342194806486066,MC08L22:0.00342995110624263458):0.00043406326580876681[8]):0.00007838802469399480[0],MC08P18:0.00000100000050002909):0.00021549767159940184[0],MC04K18:0.00000100000050002909):0.00000707206088620452[0]):0.00022262134542715243[0]):0.00052620628327659563[0],(MC08F05:0.00034215687902455652,MC06F10:0.00110064797763393622):0.00041341318424073704[28]):0.00070781952102002025[0]):0.00088042743446786937[5],MC08L13:0.00083362839836747377):0.00043248138327753826[2],MC08N09:0.00082116055260165338):0.00604724210380651328[58],MC08O17:0.01125897742710869377):0.00299507649858990737[44],((((MC08M19:0.00196708299237968905,(MC08G08:0.00000100000050002909,MC00C09:0.00000100000050002909):0.00068041054795184362[67]):0.00113528200003789031[80],MC08C10:0.00210865948657364176):0.00202679756460493474[95],(((MC08G11:0.00133386146307712850,MC08E22:0.00000615278944833284):0.00090434403656110057[49],MC08M11:0.00126146921249867608):0.00107626784787531651[59],(MC06G15:0.00053179267993667771,(MC04C23:0.00000100000050002909,MC08B06:0.00088044429216834223):0.00055085330910803205[57]):0.00223850324073337830[82]):0.00296836017970442210[91]):0.00320140651189426391[91],(MC08J20:0.01672741074042254431,((MC04P01:0.00073703821072019994,MC04L19:0.00011090698197044426):0.00057359860351463945[52],(MC00J09:0.00000100000050002909,MC02K10:0.00000100000050002909):0.00000100000050002909[32]):0.00348332808724140719[98]):0.00681339383763838839[51]):0.00370826928574676581[44]):0.00327030148181028674[42]):0.00512368742326268622[41]):0.42884883636555853892[100],((MC00B14:0.16538428357818057979,((((MC08B07:0.00222162430043251541,MC08F08:0.00000100000050002909):0.04061048395542655315[100],MC08N14:0.04233914713988479878):0.09343521849003973145[100],((MC04M10:0.03577408052931729115,MC06K11:0.01568908971896334353):0.00617500219855420668[65],MC08N23:0.04342567579354440765):0.07871334402754424919[100]):0.01702154093610727670[59],MC08G14:0.14853552263974592607):0.03027925647901225092[76]):0.19951779950749065629[100],(LV02O22:0.00793109506132945799,((((MC00A18:0.00220991448423148119,(MC04K21:0.00281262737174511153,((MC06D05:0.00204079193814401053,MC04A19:0.00182327157198471372):0.00194568894844738627[39],MC00E14:0.00434185134368229256):0.00147525691937400801[20]):0.00406118875820162071[54]):0.00081693251748240234[28],(((MC08A09:0.00000100000050002909,MC08K18:0.00067881063146761850):0.00000100000050002909[69],MC04M04:0.00260741001296200007):0.00000100000050002909[18],(((MC04G22:0.00607051238207986441,MC04K06:0.00235838107934055420):0.00000100000050002909[14],((MC00J18:0.00000100000050002909,MC06E16:0.00080145589384692081):0.00359243406792542118[76],(MC04O05:0.00175432257421755827,(MC04N04:0.00099481655997926081,MC04E06:0.00869131929359770114):0.00095433963922018569[22]):0.00146421591942092052[16]):0.00061331048535605141[10]):0.00090727530820383314[13],MC04N03:0.00000100000050002909):0.00239558006858679208[17]):0.00254831281055970622[21]):0.00209188354291779677[55],((MC04D20:0.00077496644826565981,(((MC08F23:0.00196852487750978503,(MC00K06:0.00000100000050002909,(MC02I17:0.00000100000050002909,MC04P06:0.00000100000050002909):0.00000100000050002909[37]):0.00000100000050002909[13]):0.00133012870215490527[23],MC00B23:0.00204212696338757502):0.00106893939733714483[13],(MC00G03:0.00229758629795440063,(MC02F02:0.00034948109704621060,((MC08J13:0.00122634679989071520,((MC02E09:0.00000100000050002909,MC04P20:0.00122783617148147697):0.00000100000050002909[7],((((MC00G17:0.00051703651933705883,(MC02M03:0.00000100000050002909,(MC06M16:0.00000100000050002909,MC02N19:0.00174138932737293072):0.00000100000050002909[4]):0.00000100000050002909[2]):0.00084472608624256969[4],MC04C02:0.00081580023310101363):0.00031533745380497716[3],MC04B03:0.00116502369772849570):0.00124919398617123149[9],MC04A18:0.00067072920527826163):0.00047020171500760711[3]):0.00028429892195319233[0]):0.00056824548249330929[2],((MC06E20:0.00036530129459681835,(MC04E07:0.00000100000050002909,(MC04N14:0.00000100000050002909,(MC00C02:0.00000100000050002909,(((MC04P18:0.00100858300949121659,MC06L18:0.00589601788760437187):0.00035116232035635963[1],MC06C05:0.00407897021753697228):0.00082758667601048668[0],MC04E09:0.00000100000050002909):0.00415594575917261136[1]):0.00079521736800324243[0]):0.00055194634625838459[0]):0.00022458635079964268[0]):0.00085356697800660218[0],MC04C17:0.00316618553029767011):0.00021338863393962029[1]):0.00154701963392853354[0]):0.00214767983409638874[1]):0.00070456225277806535[6]):0.00037815976887272019[13]):0.00114182198101771986[22],(((MC04A17:0.00229534477889928399,MC00E15:0.00214706081298581940):0.00171756126134445220[36],MC04N19:0.00394817784902425778):0.00134509138594790740[48],MC02A23:0.00152288829139565350):0.00100877813779843618[31]):0.00290099090409187601[65]):0.00804939228069010207[76],((MC02A07:0.00280976658646977248,(((((MC00C05:0.00000100000050002909,MC00D06:0.00000100000050002909):0.00268986904392500437[60],(MC10B02:0.00105175878753714213,(MC04J06:0.00000100000050002909,MC08F16:0.00013726932952243121):0.00089089657575613327[16]):0.00000100000050002909[1]):0.00030748915024160077[0],(MC08A13:0.00313874367125459340,((((MC00F11:0.00100925276265958347,(MC00A17:0.00097352798045255277,((((MC00J08:0.00000100000050002909,MC06M20:0.00000100000050002909):0.00153246939417815307[77],MC00I10:0.00000100000050002909):0.00000100000050002909[44],((MC00F22:0.00085830101571596088,(MC08A06:0.00000100000050002909,MC00B17:0.00000100000050002909):0.00046226915894059654[22]):0.00063454805793767719[4],MC04I22:0.00000100000050002909):0.00000100000050002909[0]):0.00000100000050002909[0],MC08N08:0.00000100000050002909):0.00075013870120096840[1]):0.00042393743990739891[0]):0.00042338779542385060[1],(((MC06F21:0.00086299552150727809,(MC08M16:0.00091559187877736901,((MC04A07:0.00000100000050002909,MC00D19:0.00056096125381872961):0.00070650334619401967[41],((MC04F13:0.00065728830454428878,(MC00C08:0.00065679117652154065,(MC10D20:0.00000100000050002909,MC00A19:0.00000100000050002909):0.00000100000050002909[50]):0.00030897165434219074[44]):0.00038274485619071416[2],MC08C21:0.00000100000050002909):0.00000100000050002909[4]):0.00000100000050002909[1]):0.00037704678496409142[3]):0.00037723911334194176[6],MC04F04:0.00000100000050002909):0.00000100000050002909[6],MC00E21:0.00000100000050002909):0.00075641492430191784[19]):0.00021534764317327238[0],(MC08P19:0.00300161049644674617,(MC04F06:0.00000100000050002909,((MC00C20:0.00138357677880625134,((MC08C04:0.00000100000050002909,(MC04O19:0.00000100000050002909,MC04E11:0.00000100000050002909):0.00149305389653830501[81]):0.00000100000050002909[7],MC06P03:0.00080029553585565392):0.00055536808839412263[1]):0.00027713908987726479[0],(MC10A09:0.00126090876141999892,MC02E15:0.00125017476814273361):0.00045207268693646868[4]):0.00000100000050002909[0]):0.00085634516807039809[0]):0.00085536114379251079[0]):0.00000100000050002909[0],MC04B18:0.00000100000050002909):0.00021284139508216481[0]):0.00021356490869506008[0]):0.00039512042018831296[0],MC08I11:0.00243161349838404281):0.00053643168339707729[0],(MC00E11:0.00000100000050002909,(((((MC10C10:0.00000100000050002909,MC00M22:0.00000100000050002909):0.00088102106617759114[39],(MC04G23:0.00136629675390517237,((MC08P15:0.00000100000050002909,(MC04F11:0.00000100000050002909,((((MC04G17:0.00000100000050002909,(MC04F09:0.00103000907370697642,((MC00C10:0.00156486069085874494,(MC08N04:0.00315567174499058016,((MC00I05:0.00248527559423940454,(MC00F15:0.00000100000050002909,MC00J16:0.00000100000050002909):0.00000100000050002909[20]):0.00077572297177101778[31],(MC00E22:0.00194644457592749089,MC06D14:0.00174043077436509272):0.00161166537044848870[42]):0.00052493243109168729[2]):0.00246940790622225638[0]):0.00056123018460540520[0],((((MC00F07:0.00000100000050002909,((MC06I22:0.00086308819123413598,MC10A19:0.00048287639872400626):0.00035579247293615352[26],(MC06D13:0.00162109695119694763,(MC08A23:0.00000100000050002909,(MC08J23:0.00132636651858861632,MC02G08:0.00000100000050002909):0.00000100000050002909[14]):0.00117394589776071562[1]):0.00000100000050002909[6]):0.00029802290566432609[1]):0.00002261806611905487[0],MC06O10:0.00119231383746760304):0.00064141050990260172[0],(MC08D10:0.00000100000050002909,((MC08F21:0.00000100000050002909,(MC04G02:0.00134192215593113623,(MC00G11:0.00000100000050002909,(MC04O17:0.00032608928355941320,(MC08K16:0.00000100000050002909,(MC00B18:0.00000100000050002909,MC08G02:0.00000100000050002909):0.00000100000050002909[14]):0.00000100000050002909[5]):0.00036600795202758790[3]):0.00000100000050002909[0]):0.00032507069443276634[0]):0.00000100000050002909[0],(((((MC00E16:0.00000100000050002909,MC08D11:0.00000100000050002909):0.00031516959721487414[3],(MC08A15:0.00127460357264255232,(MC04F05:0.00137504493460066635,(MC04M21:0.00000100000050002909,(MC00F03:0.00000100000050002909,MC00B10:0.00000100000050002909):0.00023851707619965544[4]):0.00082546461411647342[4]):0.00000100000050002909[0]):0.00060033621497160262[0]):0.00000100000050002909[0],((LV08I17:0.00000100000050002909,MC04M22:0.00000100000050002909):0.00358869588148315365[53],MC06O16:0.00000100000050002909):0.00038204327807597391[10]):0.00027964681946703512[0],MC00B19:0.00000100000050002909):0.00000100000050002909[0],MC04M15:0.00000100000050002909):0.00000100033701562576[0]):0.00000100000050002909[0]):0.00042543507118843053[0]):0.00042657343566366700[0],((((MC04O04:0.00000100000050002909,MC00D23:0.00000100000050002909):0.00055393516414822765[29],MC00A21:0.00000100000050002909):0.00025548628323651196[15],MC08M03:0.00000100000050002909):0.00000100000050002909[0],(MC00C19:0.00000100000050002909,(MC08P17:0.00034068138120509225,((((MC04C14:0.00000100000050002909,MC10D06:0.00035332265947178050):0.00000100000050002909[63],MC08N03:0.00183725981587271915):0.00075415607788608936[14],MC08A02:0.00000100000050002909):0.00000100000050002909[14],MC10C19:0.00000100000050002909):0.00000100000050002909[7]):0.00083732941303706749[12]):0.00000100000050002909[2]):0.00096840590241186624[0]):0.00000100000050002909[0]):0.00150093228346504328[0]):0.00148933684162631222[0]):0.00000100000050002909[0],(((MC04O11:0.00000100000050002909,(MC00F16:0.00000100000050002909,(MC08B22:0.00000100000050002909,(MC08K10:0.00000100000050002909,(MC08B18:0.00000100000050002909,(((MC00J20:0.00000100000050002909,MC06M07:0.00060894720229400987):0.00028688361054004944[1],((MC00F08:0.00014274991992183032,(MC00D05:0.00000100000050002909,MC04I21:0.00047298041033501837):0.00059269840152810385[8]):0.00155680429288760172[0],((MC08L23:0.00085737381203642847,MC06J14:0.00088096191550494029):0.00062378743492703731[1],MC08A20:0.00000100000050002909):0.00075550912878564428[2]):0.00000100000050002909[0]):0.00000102861465645348[0],MC00J03:0.00000100000050002909):0.00029026131696306749[0]):0.00000100000050002909[0]):0.00000100000050002909[0]):0.00000100000050002909[0]):0.00057819076592705151[0]):0.00000100000050002909[0],((MC04L09:0.00075044084220562447,((MC08E17:0.00077668076304057872,MC08A01:0.00000100000050002909):0.00023279556198316857[10],(MC04C19:0.00000100000050002909,(((MC00F17:0.00000100000050002909,MC00A03:0.00000100000050002909):0.00131450865243981706[32],MC08P06:0.00000100000050002909):0.00000100000050002909[6],(MC08L06:0.00000100000050002909,MC10B05:0.00000100000050002909):0.00041121378807763289[30]):0.00053365374310284123[2]):0.00026987179013478180[0]):0.00053425695908634148[0]):0.00053285173463943185[0],MC10A02:0.00029518132839767780):0.00000100000050002909[0]):0.00000100000050002909[0],MC08M18:0.00000100000050002909):0.00063903570477127935[0]):0.00000100000050002909[0],((MC00K17:0.00042180108037139294,((MC08P14:0.00000100000050002909,(MC00B16:0.00000100000050002909,(MC04B23:0.00000100000050002909,(MC00F14:0.00000100000050002909,MC08P08:0.00037189747315743922):0.00000100000050002909[28]):0.00000100000050002909[26]):0.00000100000050002909[34]):0.00106782476206255324[48],(MC06P06:0.00059728596414990523,(MC10A15:0.00000100000050002909,MC08I14:0.00000100000050002909):0.00029458797690267867[47]):0.00053111226863222273[10]):0.00043099305756417197[2]):0.00042562114754839711[0],MC00B05:0.00038794904359121029):0.00000100000050002909[0]):0.00000100000050002909[0],MC00I23:0.00000100000050002909):0.00000100000050002909[0]):0.00000100000050002909[0]):0.00022724350981734610[0],((MC00D18:0.00000100000050002909,(MC10A06:0.00000100000050002909,MC10A03:0.00000100000050002909):0.00000100000050002909[26]):0.00023600388939466806[33],MC10A10:0.00037796069427275896):0.00000100000050002909[18]):0.00031023695759582054[0]):0.00031030700638055777[0]):0.00027447314700308837[0],(MC04G07:0.00000100000050002909,(MC00I20:0.00000100000050002909,MC08F02:0.00000100000050002909):0.00000100000050002909[66]):0.00073730120328999345[32]):0.00003631380358997176[0],MC00F18:0.00000100000050002909):0.00000100000050002909[0],MC00F21:0.00000100000050002909):0.00048041048237571784[0]):0.00127100214698864958[0]):0.00144162822616953983[17]):0.00300858481774348655[33],((MC04B21:0.00090663115091730250,((MC08K08:0.00930401670207480630,MC02I10:0.00000100000050002909):0.00322174387603683509[37],MC08E15:0.00000100000050002909):0.00118002189457616386[14]):0.00421812281600544674[38],(MC00G18:0.00145408479239980530,((MC10A11:0.00170314763430012253,(MC00G10:0.00153272351033524211,MC10D16:0.00000100000050002909):0.00301524909873445010[58]):0.00167481855701974653[13],(MC10C09:0.00000100000050002909,(MC04L08:0.00000100000050002909,MC04F03:0.00000100000050002909):0.00000100000050002909[34]):0.00165642514974960529[66]):0.00107717299176052065[19]):0.00395062493044734311[45]):0.00271391918978437438[13]):0.00536231331443697869[39]):0.00599569859519554112[26]):0.41619550702160906797[100]):0.08903084648293842218[100]):0.04959108957065173212[62]):0.17001739461915243989[100]):0.10513431422640961976[96]):0.06873719898135192963[94]):0.13428987406568188012[100],(((((LV00C22:0.11345779569247264884,LV30A17:0.06419878811983882605):0.81726677838895256389[100],LV08M07:0.61312389199043482169):0.14454474300320038771[91],(LV30F18:0.46230813472740639458,(LV30B04:0.44907316946669989521,(LV00L15:0.57995336854678825045,LV02F06:0.52496736925070974777):0.06383528620446525526[59]):0.05606254666686916882[76]):0.06486056361226977263[83]):0.13970142084777636970[99],(LV00I19:0.70886173882849323746,(((LV00N21:0.25535869012888456897,LV00I02:0.41117981237082423807):0.19977788391897063902[92],(((LV00K17:0.37766128175191526761,(LV08O08:0.00916686033933276391,(LV30K11:0.01598136212910046539,LV08K06:0.03592789260793415040):0.00926946788107439398[44]):0.42082434829895687400[100]):0.14411578610322650640[100],(LV08M03:0.48753213693389824135,(LV00N02:0.33619472805595718157,LV08G21:0.34880829386982165063):0.11660119534875708347[99]):0.11801425800601782201[100]):0.04613984445379868543[58],LV30I22:0.47874773035624551554):0.03580555079712408051[43]):0.09666081169136153672[97],((LV00F17:0.20264506445161159509,LV00L13:0.19320806411245394774):0.52291085437925444168[100],(((((LV00G14:0.28614340270063881588,(LV00P18:0.17147646918831979668,LV00I21:0.10895378987509948820):0.40641380256944292793[100]):0.05600213177997483832[42],(((LV00J08:0.03452791120461769225,LV00F05:0.03395860329642550607):0.05390091181974159679[100],LV00K20:0.08777375764234834898):0.24446519069932734491[100],((LV00A11:0.20678671556466465820,((((LV00D10:0.03572414403987101555,LV00O10:0.03446324237190227097):0.13838687199411256468[100],((LV00J19:0.00220614944331052167,LV00K06:0.00338544720392015136):0.00323438011126475243[61],LV00J07:0.00486641126296253387):0.10053017072440730006[100]):0.03562938796586120893[99],((LV00K13:0.04217137173882785917,LV00J20:0.03394056615253317893):0.03446787099181555791[100],LV00P14:0.06179168430786895205):0.07562911876482886209[100]):0.02558093574732498224[58],(LV00I07:0.08319341398392764153,((LV02N05:0.01773749527081758606,LV00N11:0.00551174863371826224):0.06967326857971607723[100],LV00N18:0.15721934217938710043):0.00000100000050002909[0]):0.04798963085301177073[86]):0.06292565165547919781[100]):0.12069509634824789057[100],(LV00B02:0.30628789133704198422,LV00B07:0.21290085589450538639):0.05894871224273778854[100]):0.02924210644459488209[62]):0.09969796396554710116[100]):0.04000626794563006544[49],(((((LV00J04:0.00000100000050002909,LV08J13:0.00000100000050002909):0.28802636338320147802[100],((((LV00N06:0.11167545621757724028,(LV00C18:0.02593445063008501320,LV00O18:0.02200305204635625775):0.08502738399017138737[100]):0.03909945889586840390[98],LV00K16:0.23062108953123694466):0.07626540236063679423[100],(LV02I16:0.01512137412128920777,LV08M11:0.02698376846656598549):0.17107589875613951613[100]):0.15311317700464330271[100],((LV00C21:0.00831387624129096593,LV00D18:0.01099803258712185421):0.14798865897028473659[100],(LV00A19:0.00650196201575583763,LV08F07:0.00862641273764782300):0.16698843178439476409[100]):0.12572143309196723293[100]):0.04119814234719296892[70]):0.05060824233855507753[99],(LV00J15:0.38843037132946761636,(LV00N10:0.19128957505691104868,(LV02J08:0.12321531818834875749,LV00G08:0.09818486290476725886):0.03297399680972928210[78]):0.17583205613082014684[100]):0.07125664477974548439[69]):0.06055056292619822450[74],(((LV00K09:0.26491030770695866980,LV00C19:0.22909218846263690317):0.12178607176203883056[100],((LV02C19:0.00961654912685776936,LV02A03:0.00000100000050002909):0.20409913087162021017[100],(LV00K05:0.03019377600890377558,((LV00K03:0.00000100000050002909,LV00M22:0.00000100000050002909):0.01798780809749672346[100],(LV02E23:0.00500771231048187816,LV00O16:0.00100226303081363743):0.01023791883437162424[93]):0.01692085460790966958[100]):0.13222295769289685308[100]):0.13890004851672341224[100]):0.19445628159110089905[100],(((LV00B19:0.21699681431203146631,(((((LV00B20:0.01530881591796100748,(LV00M18:0.00202118760958141771,LV00N04:0.00256050018294598546):0.04710915725113806046[100]):0.00926576785187240536[35],(LV08K13:0.03692708515632314725,LV00K07:0.03289812634325785246):0.00729755896812498295[35]):0.00924578929985437649[22],LV00B11:0.02511192398236637355):0.01270445325983264769[45],LV02E20:0.01736901563076757860):0.03283385504733682403[56],LV00A10:0.08585101259749255975):0.09679236358726975298[91]):0.23131771346399696010[100],(LV00M16:0.40354150235993713203,(LV00C17:0.27226821044471349875,(LV00C11:0.17488508500393745715,(((LV00F15:0.10846926868410126932,(LV08P23:0.04981419162255552868,LV00A16:0.01383863286764537917):0.04996507934101239445[100]):0.03103246718380487518[51],(LV02O08:0.07431978703279092102,(LV00I16:0.00512560919582773656,LV00F02:0.00184070496504644323):0.04816852621312573551[100]):0.03018911506448422946[81]):0.03999303669811401368[64],((LV00K11:0.13620438403189083498,(((LV00O02:0.04826124987514278375,(LV30L22:0.02904984983284227343,LV00M13:0.04110456318259371467):0.01627255212198405743[63]):0.01717558078706262967[62],(LV00M04:0.03159192797786930518,(LV00E14:0.03261609330128723699,LV30B23:0.02340190138041844253):0.00000100000050002909[29]):0.01161043384291581340[38]):0.02788861723892978664[93],(((LV00C06:0.01094933512826890346,(LV00A09:0.02297790534900917558,(LV00G03:0.01770901394050659189,(LV00I03:0.01999125721031460093,(LV02O19:0.01470459488746842652,LV00F06:0.01177895303444059100):0.00729575952159727120[47]):0.00435413000282192271[49]):0.00616430974322816193[36]):0.00197081069583961285[43]):0.00631096709968103145[43],(LV30C16:0.01409364074655298019,LV00M15:0.01448078724253858834):0.00391434655508497535[44]):0.01779062614274442775[100],(LV00P15:0.00430731511261414710,LV00I18:0.01192832909916112689):0.03855689107809617128[100]):0.04473311965627458503[100]):0.04139677880943435501[99]):0.03659460822861918677[98],LV00K10:0.18261151514890555658):0.01135381104717011688[38]):0.05698214493438227141[91]):0.12290652495045877035[100]):0.17968216156845112641[100]):0.06947900882561233726[58]):0.04936056535588616290[51],((LV02O21:0.00104874217400918106,(LV00O20:0.00077547916863647580,LV00G23:0.00000100000050002909):0.00123049155573557042[77]):0.18535451967045291077[100],(LV00J11:0.05528751142531511398,LV00N23:0.05855548495622816402):0.08938091647934222339[99]):0.25941512239242758842[100]):0.04544564305854241482[39]):0.08705964188935438886[99]):0.04257947080802149120[77],(LV00E10:0.29657649174512479284,(((LV00M11:0.04176871752246726077,((LV00L08:0.02423768131592302782,((LV00M14:0.03106507471712512819,LV00N13:0.05053562778447451970):0.01289133792974398417[85],(LV00K19:0.01941581591313986874,(LV00K04:0.00314178392788072537,LV00O07:0.00072079127325129142):0.01491898290893048373[100]):0.02071656399739722418[99]):0.00892540835051654560[67]):0.01680673415234348184[80],(LV08O23:0.03519408889774540417,LV00M07:0.03398358158667821177):0.00964253541956110183[43]):0.01076896592402301796[79]):0.05974892071043030883[100],((LV00O04:0.05589345307573265892,LV00P05:0.05966311312922611271):0.00472713828911192849[54],((LV00E03:0.04382261286882783297,LV00N15:0.01887719765527700808):0.04504979294274699675[87],(((LV00J05:0.03565571002430889536,LV00I17:0.03214978855217808656):0.02204483109938883134[92],(LV02L19:0.11457044529891910467,(((LV00K08:0.00592031940235418670,LV00D07:0.00343695917261438617):0.07881193459982881178[100],(LV00L07:0.03132710410463773743,LV00N17:0.04023041155525238638):0.01519935354930608030[63]):0.01266076306062904021[29],(LV00F07:0.04106221120066365360,LV00P19:0.03027048226348602600):0.01556398018300356179[51]):0.00524490138767288311[29]):0.01510400938338421310[23]):0.00677066936918066953[19],(LV00B05:0.10871682587798596475,((((LV00L18:0.02742910172597241847,LV00F22:0.02753350585492031835):0.02300234885744150901[99],(LV00A13:0.03098018655607880437,(LV00M21:0.00609249790970059057,(LV02L04:0.01064476312004414803,LV00N05:0.01426528804774571807):0.00367175139567009609[69]):0.01552952553310857353[97]):0.02563441127228819477[85]):0.00843295684308744721[47],LV02F14:0.04595299906636936271):0.00611180844474185168[59],LV00C23:0.06641466252801508929):0.00993916409556762359[53]):0.00875117199904936090[21]):0.01200235333314679000[10]):0.01587393778957695706[54]):0.04255013890339290339[94]):0.03786211376858231170[90],(LV30K16:0.17582591121703369796,(LV08K18:0.02904988227879090959,LV00E13:0.03720729726074914478):0.06054478310805724850[100]):0.02387367197510793793[56]):0.23186096261996072543[100]):0.07796476681705315215[80]):0.02379896947685248773[36]):0.06658010830363796095[83],((LV00L17:0.06265711671715393227,LV00O05:0.07246375006005391362):0.31853853635801854249[100],((LV00B23:0.36310671082215167926,LV00O19:0.35199140822055624556):0.09651550649135641480[92],(LV00C05:0.30065082198221870780,LV00F14:0.29708480873399162325):0.07321689077640945731[90]):0.06083426278953141253[61]):0.04923691694296378207[77]):0.24523545252279174700[100],(((LV00D02:0.39132449696352644697,(LV00I20:0.32855588325580808995,LV00L22:0.39038512210433928828):0.07498277882922303739[89]):0.04094886978359105895[33],(((LV00C20:0.10919947492383723364,(LV00D17:0.04827459862383185613,(LV00E21:0.01674419466752940025,LV00L20:0.06040059064706369135):0.01052540902111565035[44]):0.06528726047089859763[100]):0.10677851803373623885[100],(LV00O15:0.00730374025726023089,LV00E02:0.00227487992172324942):0.22359501768519143838[100]):0.26970933859438533942[100],LV00G19:0.45064153631127756849):0.03919471672856798816[36]):0.20659492731365533547[100],((LV00A20:0.41401439775509107921,(((LV00F19:0.00788740665444677587,(LV00P08:0.00000100000050002909,LV00G21:0.00000100000050002909):0.00464644186506927605[100]):0.10178019099365402667[100],((LV00B16:0.00000100000050002909,LV00E19:0.00205297634144160912):0.07000819187040951963[100],(LV00B06:0.00819738861774951637,LV00F21:0.00977611765988918927):0.06793441806749285494[100]):0.07008231627457443824[100]):0.07196598693039345240[100],(LV00F08:0.06203384500013990610,((LV00B10:0.04116041567956291863,LV08B16:0.00240878652172114936):0.04416623326169235447[100],(LV00M10:0.03325840861898592127,LV00B08:0.04365072882054600589):0.02532857399548411187[99]):0.03047393468059071339[99]):0.08870907251648332825[100]):0.23257671602039325931[100]):0.13385059850068445342[100],LV02E15:0.50934929140258244917):0.06034976314603234665[72]):0.05784090389004992866[47]):0.07941499423438910799[100]):0.04597612773151030230[60]):0.05475976118381546687[81]):0.03592576784756485592[46]):0.03801224971426071797[38],((LV02P14:0.02597688563513306237,((LV08M18:0.02014621901491790712,LV02G19:0.01318788997942781094):0.01260192903711967322[97],LV02N19:0.02146354309346043543):0.01383155544327011911[91]):0.48224371539263866104[100],(LV00K18:0.15965475810341681062,(LV08J09:0.14572016126178299888,(LV00G05:0.23546586299241487050,LV00L23:0.11147635309682457638):0.07842677662896234414[100]):0.06882289166101228373[95]):0.38466918614467365822[100]):0.19371545775844994930[100]):0.05044785666676020186[67]):0.15534359032842526283[95],((LV00E08:0.51067529292348201597,LV00I11:0.52768137934194081495):0.10849209624743719194[63],(((LV00N14:0.21847300660483490176,LV00P01:0.18995968040444477509):0.05200797208678140798[95],((LV00D11:0.02514037086217670372,LV00I04:0.08486361877281323185):0.11930235129248510650[100],(LV00N19:0.00413101159896897552,((LV00I05:0.00312328516409331744,LV00D19:0.00699191807294682627):0.00874706183656908005[67],LV02K14:0.00497733284383571842):0.01310523568034982489[48]):0.16706706285751274366[100]):0.09246194769470357511[100]):0.28509612337998158083[100],((LV00O06:0.46540482010637568289,LV00F03:0.41946957832945308553):0.17170764443105537844[90],((LV00L09:0.01278571404506201326,(LV00M02:0.00153152662842809630,LV00C10:0.00125404863723566529):0.00752563373748338805[100]):0.43491059864601699925[100],(LV00A07:0.28271269571164964196,(LV00C08:0.03203855691879572976,((LV00E23:0.00299725684316303354,LV00N07:0.01528423362330328522):0.03506334992921961852[100],(LV00P13:0.00200180485316152953,LV00D06:0.00204550795831846604):0.03864036371054999086[100]):0.03719545104136029456[90]):0.22569721346402071838[100]):0.14053738526981587875[100]):0.14399725982772645927[100]):0.07065247220182134524[63]):0.05465941929463819654[14]):0.04736661487855436947[30],LV00E05:0.76916550694663154975);
