# Supplementary material for: Genetic isolation and metabolic complexity of an Antarctic subglacial microbiome
Source: Nat Commun. 2025 Aug 18;16:7501. doi: 10.1038/s41467-025-62753-3 (PMC12361377; doi:10.1038/s41467-025-62753-3)
Supplement: Supplementary file 15 — Source data [file 41467_2025_62753_MOESM15_ESM.zip › Source Data/Trees/S Fig 24.tree]

(GB_GCA_001871765.1:0.263369433,(((GB_GCA_002400985.2/f__UBA2103ZZZg__UBA2103ZZZs__UBA2103 sp002400985:0.097742733,(GB_GCA_002331145.1/f__UBA2103ZZZg__UBA2103ZZZs__UBA2103 sp002331145:0.00984463,(GB_GCA_002376865.1/f__UBA2103ZZZg__UBA2103ZZZs__UBA2103 sp002376865:5e-09,GB_GCA_913044185.1/f__UBA2103ZZZg__UBA2103ZZZs__UBA2103 sp002376865:5e-09)0.991:0.007068913)1.000:0.066189198)1.000:0.289049117,(((GB_GCA_011052355.1/f__UBA2103ZZZg__C7867-001ZZZs__C7867-001 sp011052355:0.000688363,GB_GCA_913053855.1/f__UBA2103ZZZg__C7867-001ZZZs__C7867-001 sp011052355:5e-09)1.000:0.28417593,((GB_GCA_002255585.1/f__UBA2103ZZZg__C7867-001ZZZs__C7867-001 sp002255585:0.0,GB_GCA_027311325.1/f__UBA2103ZZZg__C7867-001ZZZs__C7867-001 sp002255585:0.0):0.158331108,(GB_GCA_021789225.1/f__UBA2103ZZZg__C7867-001ZZZs__C7867-001 sp021789225:0.100021483,(GB_GCA_003229135.1/f__UBA2103ZZZg__C7867-001ZZZs__C7867-001 sp003229135:0.201700536,GB_GCA_011322135.1/f__UBA2103ZZZg__C7867-001ZZZs__C7867-001 sp011322135:0.147791393)0.954:0.033902131)0.997:0.029089998)0.999:0.041650491)1.000:0.076096465,((((GB_GCA_017991435.1/f__UBA2103ZZZg__C7867-001ZZZs__C7867-001 sp018062765:0.0,GB_GCA_018062765.1/f__UBA2103ZZZg__C7867-001ZZZs__C7867-001 sp018062765:0.0):0.230022862,(((GB_GCA_022616215.1/f__UBA2103ZZZg__C7867-001ZZZs__C7867-001 sp022616215:0.19796287,(GB_GCA_018062165.1/f__UBA2103ZZZg__C7867-001ZZZs__C7867-001 sp018062165:0.086975358,GB_GCA_019744845.1/f__UBA2103ZZZg__C7867-001ZZZs__C7867-001 sp019744845:0.091431345)1.000:0.08817839)0.985:0.028869285,(GB_GCA_022842585.1/f__UBA2103ZZZg__C7867-001ZZZs__C7867-001 sp022842585:0.150174245,(GB_GCA_001189095.1/f__UBA2103ZZZg__C7867-001ZZZs__C7867-001 sp001189095:5e-09,GB_GCA_002396685.1/f__UBA2103ZZZg__C7867-001ZZZs__C7867-001 sp001189095:5e-09)1.000:0.183270087)0.853:0.031302901)1.000:0.03170107,(((GB_GCA_018815185.1/f__UBA2103ZZZg__C7867-001ZZZs__C7867-001 sp018823385:6e-09,GB_GCA_018823385.1/f__UBA2103ZZZg__C7867-001ZZZs__C7867-001 sp018823385:5e-09)1.000:0.18578777,(GB_GCA_029288865.1/f__UBA2103ZZZg__C7867-001ZZZs__C7867-001 sp029288865:0.136898706,(GB_GCA_013815345.1/f__UBA2103ZZZg__C7867-001ZZZs__C7867-001 sp013815345:0.124696529,(GB_GCA_029288835.1/f__UBA2103ZZZg__C7867-001ZZZs__C7867-001 sp029288835:0.102598264,(GB_GCA_027459545.1/f__UBA2103ZZZg__C7867-001ZZZs__C7867-001 sp027459545:0.090965087,(GB_GCA_903994775.1/f__UBA2103ZZZg__C7867-001ZZZs__C7867-001 sp903994795:0.012236972,(GB_GCA_903994795.1/f__UBA2103ZZZg__C7867-001ZZZs__C7867-001 sp903994795:5e-09,GB_GCA_903994865.1/f__UBA2103ZZZg__C7867-001ZZZs__C7867-001 sp903994795:5e-09)0.983:0.005075945)1.000:0.076995801)0.996:0.029830892)1.000:0.048987645)1.000:0.034944347)1.000:0.057963176)0.454:0.016732474,((GB_GCA_017991635.1/f__UBA2103ZZZg__C7867-001ZZZs__C7867-001 sp017991635:0.220493626,((GB_GCA_028286605.1/f__UBA2103ZZZg__C7867-001ZZZs__C7867-001 sp028286605:0.072630353,(GB_GCA_001189195.1/f__UBA2103ZZZg__C7867-001ZZZs__C7867-001 sp001189195:0.030008393,GB_GCA_001189215.1/f__UBA2103ZZZg__C7867-001ZZZs__C7867-001 sp001189215:0.029298284)1.000:0.063740832)1.000:0.085160834,(GB_GCA_938008595.1/f__UBA2103ZZZg__C7867-001ZZZs__C7867-001 sp938008595:0.154963676,(GB_GCA_028286545.1/f__UBA2103ZZZg__C7867-001ZZZs__C7867-001 sp028286545:0.109627163,GB_GCA_028286945.1/f__UBA2103ZZZg__C7867-001ZZZs__C7867-001 sp028286945:0.155148722)0.996:0.046278067)1.000:0.048797689)0.985:0.027289969)0.946:0.022722493,((GB_GCA_028286505.1/f__UBA2103ZZZg__C7867-001ZZZs__C7867-001 sp028286505:0.094006451,GB_GCA_028286525.1/f__UBA2103ZZZg__C7867-001ZZZs__C7867-001 sp028286525:0.084869579)1.000:0.111657201,(LV00C17:0.207705164,((GB_GCA_001189075.1/f__UBA2103ZZZg__C7867-001ZZZs__C7867-001 sp001189075:5e-09,GB_GCA_002398375.1/f__UBA2103ZZZg__C7867-001ZZZs__C7867-001 sp001189075:5e-09)1.000:0.129175659,(((GB_GCA_018828265.1/f__UBA2103ZZZg__C7867-001ZZZs__C7867-001 sp018826905:0.00180422,((GB_GCA_018820165.1/f__UBA2103ZZZg__C7867-001ZZZs__C7867-001 sp018826905:0.0,GB_GCA_018821225.1/f__UBA2103ZZZg__C7867-001ZZZs__C7867-001 sp018826905:0.0,GB_GCA_018826145.1/f__UBA2103ZZZg__C7867-001ZZZs__C7867-001 sp018826905:0.0,GB_GCA_018826905.1/f__UBA2103ZZZg__C7867-001ZZZs__C7867-001 sp018826905:0.0):5e-09,GB_GCA_018826595.1/f__UBA2103ZZZg__C7867-001ZZZs__C7867-001 sp018826905:5e-09)0.767:0.000589392)1.000:0.035739761,(GB_GCA_002441425.1/f__UBA2103ZZZg__C7867-001ZZZs__C7867-001 sp002441425:0.029300589,(GB_GCA_018826405.1/f__UBA2103ZZZg__C7867-001ZZZs__C7867-001 sp018826405:0.001011295,GB_GCA_018826945.1/f__UBA2103ZZZg__C7867-001ZZZs__C7867-001 sp018826405:0.000628339)1.000:0.033572915)0.480:0.011470282)1.000:0.096110956,((GB_GCA_022842945.1/f__UBA2103ZZZg__C7867-001ZZZs__C7867-001 sp022842945:0.053325937,(GB_GCA_022844065.1/f__UBA2103ZZZg__C7867-001ZZZs__C7867-001 sp022844065:0.020403547,GB_GCA_030837225.1/f__UBA2103ZZZg__C7867-001ZZZs__C7867-001 sp030837225:0.023423199)1.000:0.046000978)0.888:0.016156996,(GB_GCA_937879955.1/f__UBA2103ZZZg__C7867-001ZZZs__C7867-001 sp937879955:0.067870055,GB_GCA_943914435.1/f__UBA2103ZZZg__C7867-001ZZZs__C7867-001 sp943914435:0.075994487)0.995:0.021517168)1.000:0.061039539)0.898:0.023685962)0.971:0.033608483)0.997:0.039364512)1.000:0.036955002)0.712:0.024407017)1.000:0.041710667)1.000:0.045817644)0.930:0.02293467,GB_GCA_023267735.1/f__UBA2103ZZZg__C7867-001ZZZs__C7867-001 sp023267735:0.257051126)0.512:0.015907419,((GB_GCA_018969385.1/f__UBA2103ZZZg__C7867-001ZZZs__C7867-001 sp018969385:5e-09,GB_GCA_028865695.1/f__UBA2103ZZZg__C7867-001ZZZs__C7867-001 sp018969385:0.000319114)1.000:0.194320805,((GB_GCA_001781625.1/f__UBA2103ZZZg__C7867-001ZZZs__C7867-001 sp001781625:0.19989281,GB_GCA_016194455.1/f__UBA2103ZZZg__C7867-001ZZZs__C7867-001 sp016194455:0.176205595)0.910:0.047549613,((((GB_GCA_028866105.1/f__UBA2103ZZZg__C7867-001ZZZs__C7867-001 sp018970465:0.006518164,(GB_GCA_028865925.1/f__UBA2103ZZZg__C7867-001ZZZs__C7867-001 sp018970465:5e-09,(GB_GCA_018970465.1/f__UBA2103ZZZg__C7867-001ZZZs__C7867-001 sp018970465:5e-09,GB_GCA_028864825.1/f__UBA2103ZZZg__C7867-001ZZZs__C7867-001 sp018970465:5e-09)0.000:5e-09)0.817:0.000873473)1.000:0.1951326,(GB_GCA_021784815.1/f__UBA2103ZZZg__C7867-001ZZZs__C7867-001 sp021784815:0.071023231,(GB_GCA_021811365.1/f__UBA2103ZZZg__C7867-001ZZZs__C7867-001 sp021811365:5e-09,GB_GCA_027327565.1/f__UBA2103ZZZg__C7867-001ZZZs__C7867-001 sp021811365:5e-09)1.000:0.082815138)1.000:0.138168063)0.983:0.030322329,(GB_GCA_003230945.1/f__UBA2103ZZZg__C7867-001ZZZs__C7867-001 sp003230945:0.205081369,((GB_GCA_027348575.1/f__UBA2103ZZZg__C7867-001ZZZs__C7867-001 sp021817705:0.008332931,(GB_GCA_021817705.1/f__UBA2103ZZZg__C7867-001ZZZs__C7867-001 sp021817705:0.001347761,GB_GCA_027422695.1/f__UBA2103ZZZg__C7867-001ZZZs__C7867-001 sp021817705:5e-09)0.906:0.003586933)1.000:0.181679562,(GB_GCA_021812925.1/f__UBA2103ZZZg__C7867-001ZZZs__C7867-001 sp021812925:0.091318761,(GB_GCA_021781935.1/f__UBA2103ZZZg__C7867-001ZZZs__C7867-001 sp021781935:0.057136922,GB_GCA_027451665.1/f__UBA2103ZZZg__C7867-001ZZZs__C7867-001 sp027451665:0.051332867)1.000:0.052377767)1.000:0.043502007)0.167:0.02073548)0.961:0.018872456)0.942:0.019192911,((GB_GCA_021784875.1/f__UBA2103ZZZg__C7867-001ZZZs__C7867-001 sp021784875:0.000269282,GB_GCA_027342425.1/f__UBA2103ZZZg__C7867-001ZZZs__C7867-001 sp021784875:0.001636094)1.000:0.16371774,((GB_GCA_021813835.1/f__UBA2103ZZZg__C7867-001ZZZs__C7867-001 sp021813835:0.139426965,(LV00K11:0.111369192,(((LV00I18:0.010420639,LV00P15:0.003028762)1.000:0.033768116,(LV00M15:0.013230827,(LV30C16:0.013433564,((((LV00I03:0.015721262,(LV02O19:0.011336621,LV00F06:0.011131469)0.034:0.006295135)0.828:0.005023261,LV00A09:0.018583527)0.538:0.00226627,LV00G03:0.018437202)0.865:0.002258257,LV00C06:0.009754539)0.945:0.004248526)0.684:0.003065241)0.994:0.014786689)1.000:0.043238258,(((LV30L22:0.025368219,LV00M13:0.040553078)0.929:0.014085323,LV00O02:0.039964882)0.957:0.012052789,(LV30B23:0.017171185,(LV00M04:0.029650282,LV00E14:0.026960233)0.000:1.8e-08)0.866:0.012078614)0.999:0.025589432)1.000:0.038948584)1.000:0.070312586)0.908:0.022586835,(((((GB_GCA_021823125.1/f__UBA2103ZZZg__C7867-001ZZZs__C7867-001 sp021836725:0.001409399,GB_GCA_027422635.1/f__UBA2103ZZZg__C7867-001ZZZs__C7867-001 sp021836725:0.000736541)0.809:0.001714616,(GB_GCA_027422625.1/f__UBA2103ZZZg__C7867-001ZZZs__C7867-001 sp021836725:0.001396194,(GB_GCA_021836725.1/f__UBA2103ZZZg__C7867-001ZZZs__C7867-001 sp021836725:0.000870153,GB_GCA_027328985.1/f__UBA2103ZZZg__C7867-001ZZZs__C7867-001 sp021836725:0.001674173)1.000:0.005681325)0.456:0.002868555)1.000:0.027561409,(GB_GCA_021833885.1/f__UBA2103ZZZg__C7867-001ZZZs__C7867-001 sp021778295:0.021318513,((GB_GCA_021778295.1/f__UBA2103ZZZg__C7867-001ZZZs__C7867-001 sp021778295:5e-09,GB_GCA_021834265.1/f__UBA2103ZZZg__C7867-001ZZZs__C7867-001 sp021778295:5e-09)0.762:0.000251181,(GB_GCA_027350805.1/f__UBA2103ZZZg__C7867-001ZZZs__C7867-001 sp021778295:0.001446254,GB_GCA_027422565.1/f__UBA2103ZZZg__C7867-001ZZZs__C7867-001 sp021778295:0.00730506)0.237:0.000310692)0.998:0.011732381)0.999:0.01636404)1.000:0.069763435,(GB_GCA_018971265.1/f__UBA2103ZZZg__C7867-001ZZZs__C7867-001 sp018971265:0.094315362,(GB_GCA_021782685.1/f__UBA2103ZZZg__C7867-001ZZZs__C7867-001 sp021782685:0.083943425,(GB_GCA_021802705.1/f__UBA2103ZZZg__C7867-001ZZZs__C7867-001 sp021802705:0.0,GB_GCA_027356665.1/f__UBA2103ZZZg__C7867-001ZZZs__C7867-001 sp021802705:0.0):0.139749322)0.998:0.028238066)0.540:0.012586053)1.000:0.038126631,((GB_GCA_001781095.1/f__UBA2103ZZZg__C7867-001ZZZs__C7867-001 sp001781095:0.126688495,(GB_GCA_002773355.1/f__UBA2103ZZZg__C7867-001ZZZs__C7867-001 sp002773355:0.135095674,(GB_GCA_900299275.1/f__UBA2103ZZZg__C7867-001ZZZs__C7867-001 sp900299275:0.14753369,LV00C11:0.107947883)0.715:0.030774097)1.000:0.037380596)1.000:0.057509141,((GB_GCA_001781915.1/f__UBA2103ZZZg__C7867-001ZZZs__C7867-001 sp001781915:0.104460837,(GB_GCA_026396675.1/f__UBA2103ZZZg__C7867-001ZZZs__C7867-001 sp026396675:0.094893297,GB_GCA_903825105.1/f__UBA2103ZZZg__C7867-001ZZZs__C7867-001 sp903825105:0.136966116)0.987:0.027710392)1.000:0.038959744,(((GB_GCA_021731495.1/f__UBA2103ZZZg__C7867-001ZZZs__C7867-001 sp021731495:0.105538958,(GB_GCA_028866135.1/f__UBA2103ZZZg__C7867-001ZZZs__C7867-001 sp028866135:0.080944596,(GB_GCA_023267775.1/f__UBA2103ZZZg__C7867-001ZZZs__C7867-001 sp023267775:0.096968181,(GB_GCA_030651285.1/f__UBA2103ZZZg__C7867-001ZZZs__C7867-001 sp030651285:0.102483879,(GB_GCA_022841985.1/f__UBA2103ZZZg__C7867-001ZZZs__C7867-001 sp022841985:0.079896859,(GB_GCA_026396715.1/f__UBA2103ZZZg__C7867-001ZZZs__C7867-001 sp026396715:0.022523585,GB_GCA_943355045.1/f__UBA2103ZZZg__C7867-001ZZZs__C7867-001 sp943355045:0.020947437)1.000:0.045779009)0.997:0.025171394)0.855:0.015053077)0.473:0.019689715)1.000:0.033055721)0.843:0.017852863,((((GB_GCA_016182485.1/f__UBA2103ZZZg__C7867-001ZZZs__C7867-001 sp016182485:0.188014381,GB_GCA_016217905.1/f__UBA2103ZZZg__C7867-001ZZZs__C7867-001 sp016217905:0.089155898)0.916:0.01773256,GB_GCA_028286825.1/f__UBA2103ZZZg__C7867-001ZZZs__C7867-001 sp028286825:0.148191071)0.808:0.017937136,GB_GCA_018971045.1/f__UBA2103ZZZg__C7867-001ZZZs__C7867-001 sp018971045:0.157038913)0.951:0.012071436,(((GB_GCA_021802795.1/f__UBA2103ZZZg__C7867-001ZZZs__C7867-001 sp021802795:0.015978105,GB_GCA_021817685.1/f__UBA2103ZZZg__C7867-001ZZZs__C7867-001 sp021817685:0.010932221)1.000:0.078008644,(GB_GCA_027311385.1/f__UBA2103ZZZg__C7867-001ZZZs__C7867-001 sp027311385:0.08349549,(GB_GCA_018968865.1/f__UBA2103ZZZg__C7867-001ZZZs__C7867-001 sp018968865:0.07628458,GB_GCA_028687085.1/f__UBA2103ZZZg__C7867-001ZZZs__C7867-001 sp028687085:0.078498899)0.863:0.01231003)0.285:0.01216672)1.000:0.022441873,(GB_GCA_023267755.1/f__UBA2103ZZZg__C7867-001ZZZs__C7867-001 sp023267755:0.130301841,(GB_GCA_028695415.1/f__UBA2103ZZZg__C7867-001ZZZs__C7867-001 sp028695415:0.11726019,(GB_GCA_023264495.1/f__UBA2103ZZZg__C7867-001ZZZs__C7867-001 sp023264495:0.125758932,(((GB_GCA_021812955.1/f__UBA2103ZZZg__C7867-001ZZZs__C7867-001 sp021812955:0.004447971,GB_GCA_021842765.1/f__UBA2103ZZZg__C7867-001ZZZs__C7867-001 sp021812955:0.003972503)1.000:0.147075497,(GB_GCA_023269085.1/f__UBA2103ZZZg__C7867-001ZZZs__C7867-001 sp023269085:0.140707968,((GB_GCA_021849125.1/f__UBA2103ZZZg__C7867-001ZZZs__C7867-001 sp021849125:5e-09,GB_GCA_027321305.1/f__UBA2103ZZZg__C7867-001ZZZs__C7867-001 sp021849125:5e-09)1.000:0.132462363,(GB_GCA_021794425.1/f__UBA2103ZZZg__C7867-001ZZZs__C7867-001 sp021794425:0.002107055,(GB_GCA_027331065.1/f__UBA2103ZZZg__C7867-001ZZZs__C7867-001 sp021794425:0.001157443,GB_GCA_027422545.1/f__UBA2103ZZZg__C7867-001ZZZs__C7867-001 sp021794425:0.000804677)0.855:0.001893062)1.000:0.080472913)0.933:0.020534021)0.169:0.0101102)0.931:0.019878825,((GB_GCA_002429265.1/f__UBA2103ZZZg__C7867-001ZZZs__C7867-001 sp002429325:5e-09,GB_GCA_002429325.1/f__UBA2103ZZZg__C7867-001ZZZs__C7867-001 sp002429325:5e-09)1.000:0.099381877,(GB_GCA_021824605.1/f__UBA2103ZZZg__C7867-001ZZZs__C7867-001 sp021824605:0.098536773,((GB_GCA_021782715.1/f__UBA2103ZZZg__C7867-001ZZZs__C7867-001 sp021782715:5e-09,GB_GCA_027325545.1/f__UBA2103ZZZg__C7867-001ZZZs__C7867-001 sp021782715:0.000510811)1.000:0.047533563,(GB_GCA_021813965.1/f__UBA2103ZZZg__C7867-001ZZZs__C7867-001 sp021813965:0.002085283,GB_GCA_027325735.1/f__UBA2103ZZZg__C7867-001ZZZs__C7867-001 sp021813965:0.002778836)1.000:0.034414605)1.000:0.035053561)0.978:0.017058723)0.996:0.02200148)0.931:0.017149352)0.952:0.019887721)0.352:0.014728498)0.911:0.013246551)0.762:0.010345862)0.990:0.016344794)0.835:0.00963643,((((((GB_GCA_002783665.1/f__UBA2103ZZZg__C7867-001ZZZs__C7867-001 sp002793115:0.00028345,GB_GCA_002774655.1/f__UBA2103ZZZg__C7867-001ZZZs__C7867-001 sp002793115:0.000364979)0.897:0.000720934,GB_GCA_002790435.1/f__UBA2103ZZZg__C7867-001ZZZs__C7867-001 sp002793115:5e-09)0.793:0.000540811,GB_GCA_002779765.1/f__UBA2103ZZZg__C7867-001ZZZs__C7867-001 sp002793115:0.00028)0.156:0.000271224,(GB_GCA_002322665.1/f__UBA2103ZZZg__C7867-001ZZZs__C7867-001 sp002793115:0.000278091,GB_GCA_002793115.1/f__UBA2103ZZZg__C7867-001ZZZs__C7867-001 sp002793115:0.000275541)0.369:5e-09)1.000:0.119510501,((GB_GCA_027310925.1/f__UBA2103ZZZg__C7867-001ZZZs__C7867-001 sp027310925:0.000772891,(GB_GCA_027308855.1/f__UBA2103ZZZg__C7867-001ZZZs__C7867-001 sp027310925:0.000350359,GB_GCA_027308885.1/f__UBA2103ZZZg__C7867-001ZZZs__C7867-001 sp027310925:0.003589496)0.000:5e-09)1.000:0.045251101,(GB_GCA_021833245.1/f__UBA2103ZZZg__C7867-001ZZZs__C7867-001 sp021833245:0.00882249,(GB_GCA_027422725.1/f__UBA2103ZZZg__C7867-001ZZZs__C7867-001 sp021781865:0.000291022,(GB_GCA_027352485.1/f__UBA2103ZZZg__C7867-001ZZZs__C7867-001 sp021781865:5e-09,(GB_GCA_021781865.1/f__UBA2103ZZZg__C7867-001ZZZs__C7867-001 sp021781865:5e-09,(GB_GCA_027422745.1/f__UBA2103ZZZg__C7867-001ZZZs__C7867-001 sp021781865:0.000331072,GB_GCA_027422755.1/f__UBA2103ZZZg__C7867-001ZZZs__C7867-001 sp021781865:0.000279786)0.099:2.4e-08)0.730:1.3e-08)0.860:0.000654036)0.979:0.005449581)1.000:0.04711447)1.000:0.093756955)0.964:0.024928586,((GB_GCA_023264445.1/f__UBA2103ZZZg__C7867-001ZZZs__C7867-001 sp023264445:0.097456619,(GB_GCA_001781715.1/f__UBA2103ZZZg__C7867-001ZZZs__C7867-001 sp001781715:0.127872875,((LV02O08:0.054287795,((LV00A16:0.007836589,LV08P23:0.055982641)0.996:0.043494966,(LV00F02:0.002634756,LV00I16:0.003086551)1.000:0.073164031)0.614:0.013189642)1.000:0.057248244,(GB_GCA_024653825.1/f__UBA2103ZZZg__C7867-001ZZZs__C7867-001 sp024653825:0.111580626,GB_GCA_024654305.1/f__UBA2103ZZZg__C7867-001ZZZs__C7867-001 sp024654305:0.069746762)0.967:0.017860026)0.764:0.013339637)0.406:0.012722322)0.391:0.011184994,(((LV00F15:0.126958937,(GB_GCA_001004905.1/f__UBA2103ZZZg__C7867-001ZZZs__C7867-001 sp001004905:5e-09,(GB_GCA_001005015.1/f__UBA2103ZZZg__C7867-001ZZZs__C7867-001 sp001004905:0.000301813,GB_GCA_003531405.1/f__UBA2103ZZZg__C7867-001ZZZs__C7867-001 sp001004905:0.006185115)0.993:5e-09)1.000:0.090135932)0.215:0.028461076,((((GB_GCA_027325315.1/f__UBA2103ZZZg__C7867-001ZZZs__C7867-001 sp021780575:0.00085915,GB_GCA_021780575.1/f__UBA2103ZZZg__C7867-001ZZZs__C7867-001 sp021780575:5e-09)0.878:0.000548795,GB_GCA_027422685.1/f__UBA2103ZZZg__C7867-001ZZZs__C7867-001 sp021780575:0.000832336)0.768:0.000532294,GB_GCA_027422665.1/f__UBA2103ZZZg__C7867-001ZZZs__C7867-001 sp021780575:0.001715342)1.000:0.101559191,((GB_GCA_001004855.1/f__UBA2103ZZZg__C7867-001ZZZs__C7867-001 sp001783465:0.006332847,(GB_GCA_001783465.1/f__UBA2103ZZZg__C7867-001ZZZs__C7867-001 sp001783465:5e-09,(GB_GCA_001781285.1/f__UBA2103ZZZg__C7867-001ZZZs__C7867-001 sp001783465:5e-09,GB_GCA_001781565.1/f__UBA2103ZZZg__C7867-001ZZZs__C7867-001 sp001783465:0.000588698)0.899:0.00035862)0.980:0.006201531)1.000:0.100603142,(GB_GCA_016182285.1/f__UBA2103ZZZg__C7867-001ZZZs__C7867-001 sp016182285:0.086674643,(GB_GCA_943353835.1/f__UBA2103ZZZg__C7867-001ZZZs__C7867-001 sp943353835:5e-09,GB_GCA_943354595.1/f__UBA2103ZZZg__C7867-001ZZZs__C7867-001 sp943353835:0.000268405)1.000:0.073294104)1.000:0.037495255)0.991:0.018854896)0.906:0.012521969)0.520:0.006893308,LV00K10:0.1632514)0.982:0.019392485)0.830:0.013415311):0.006252184)0.269:0.016501486)0.998:0.012502013)0.697:0.009113152)0.108:0.016512756)0.988:0.021062461)0.899:0.019375868)0.990:0.040815843)0.999:0.039517216)0.999:0.047353577)1.000:0.041734755)0.995:0.151666499)1.000:0.101644273,((GB_GCA_002773335.1/f__UBA2103ZZZg__1-14-0-10-45-20ZZZs__1-14-0-10-45-20 sp002773335:0.228184825,GB_GCA_029260935.1/f__UBA2103ZZZg__1-14-0-10-45-20ZZZs__1-14-0-10-45-20 sp029260935:0.230229539)1.000:0.093710923,((GB_GCA_018970425.1/f__UBA2103ZZZg__1-14-0-10-45-20ZZZs__1-14-0-10-45-20 sp018970425:0.166893765,GB_GCA_023653145.1/f__UBA2103ZZZg__1-14-0-10-45-20ZZZs__1-14-0-10-45-20 sp023653145:0.157271776)1.000:0.183292866,(GB_GCA_019752595.1/f__UBA2103ZZZg__1-14-0-10-45-20ZZZs__1-14-0-10-45-20 sp019752595:0.200487952,(GB_GCA_019246385.1/f__UBA2103ZZZg__1-14-0-10-45-20ZZZs__1-14-0-10-45-20 sp019246385:0.204540439,(GB_GCA_023269035.1/f__UBA2103ZZZg__1-14-0-10-45-20ZZZs__1-14-0-10-45-20 sp023269035:0.169669555,(LV00M16:0.170075671,(GB_GCA_004296925.1/f__UBA2103ZZZg__1-14-0-10-45-20ZZZs__1-14-0-10-45-20 sp004296925:0.15146008,(GB_GCA_004322365.1/f__UBA2103ZZZg__1-14-0-10-45-20ZZZs__1-14-0-10-45-20 sp004322365:0.01119311,(GB_GCA_007378985.1/f__UBA2103ZZZg__1-14-0-10-45-20ZZZs__1-14-0-10-45-20 sp007378985:0.010696321,(GB_GCA_018062445.1/f__UBA2103ZZZg__1-14-0-10-45-20ZZZs__1-14-0-10-45-20 sp018062445:5e-09,GB_GCA_017992865.1/f__UBA2103ZZZg__1-14-0-10-45-20ZZZs__1-14-0-10-45-20 sp018062445:0.000356715)0.999:0.006601988)0.976:0.007667453)1.000:0.102954588)0.922:0.025369655)0.999:0.041139473)0.986:0.029363292)0.953:0.028533198)0.999:0.04636)1.000:0.061686387)1.000:0.110114927)1.000:0.263369433);
